# Supplementary material for: Structurally diverse macrocycle co-crystals for solid-state luminescence modulation
Source: Nat Commun. 2024 Mar 21;15:2535. doi: 10.1038/s41467-024-46788-6 (PMC10957888; doi:10.1038/s41467-024-46788-6)
Supplement: Supplementary file 4 — Supplementary Data 1 [file 41467_2024_46788_MOESM4_ESM.xlsx]

## Sheet: Pe 3 
Pe[3]
O	16.1455	4.3504	13.4768
O	19.3739	1.0463	14.9561
O	9.0315	10.2916	19.0533
O	8.603	15.1253	19.3305
C	16.4594	4.1039	12.0926
H	15.8976	4.6707	11.5239
H	16.2911	3.1615	11.882
H	17.4033	4.3112	11.9295
C	18.7516	1.4828	17.628
H	18.7235	0.5272	17.371
H	18.1749	1.5916	18.4253
C	18.1611	2.2884	16.507
C	18.4283	2.0181	15.1766
C	17.7932	2.6777	14.1369
H	17.9953	2.4576	13.2352
C	16.8542	3.6681	14.4262
C	16.5918	4.0177	15.7398
C	17.2303	3.3217	16.76
H	17.0335	3.5491	17.6611
C	19.6954	0.7191	13.6079
H	19.9811	1.5283	13.1335
H	18.9057	0.3436	13.1646
H	20.421	0.0603	13.5944
C	15.6605	5.1372	16.0543
C	16.1798	6.351	16.4978
H	17.1193	6.4384	16.609
C	15.3574	7.4431	16.7842
C	15.8768	8.7083	17.1952
H	16.8165	8.8175	17.284
C	15.0592	9.7575	17.4614
H	15.4342	10.5862	17.7357
C	13.6385	9.632	17.3341
C	12.7655	10.688	17.6419
H	13.1289	11.5173	17.9299
C	11.3917	10.5573	17.5385
C	10.8716	9.3474	17.0857
H	9.9294	9.2555	17.0038
C	11.688	8.2624	16.7474
C	11.1782	7.0073	16.2901
H	10.2407	6.9017	16.1792
C	11.9926	5.9701	16.0122
H	11.6174	5.1557	15.6987
C	13.4176	6.07	16.1802
C	14.2916	5.0058	15.896
H	13.9356	4.1802	15.5892
C	13.9644	7.3046	16.6311
C	13.1082	8.4045	16.9083
C	10.54	11.7028	17.9364
C	9.399	11.5655	18.7529
C	8.7394	12.6892	19.2226
H	7.9768	12.5926	19.7808
C	9.1895	13.9541	18.8797
C	10.2711	14.131	18.0227
C	10.9241	13.0018	17.5936
H	11.6817	13.1103	17.0307
C	7.9956	10.0818	19.9835
H	7.1648	10.4725	19.6397
H	8.2294	10.5074	20.834
H	7.8712	9.1198	20.1218
C	7.4912	15.043	20.1949
H	6.761	14.5697	19.7449
H	7.1962	15.9464	20.435
H	7.7443	14.5561	21.0075
O	25.7152	11.8072	13.4768
O	26.9624	16.2552	14.9561
O	24.127	2.6758	19.0533
O	20.1551	-0.1122	19.3305
C	25.7717	12.2024	12.0926
H	25.5617	11.4323	11.5239
H	26.672	12.5278	11.882
H	25.1202	12.9161	11.9295
C	26.8956	15.498	17.628
H	27.7372	15.9515	17.371
H	27.0896	14.9441	18.4253
C	26.4932	14.5838	16.507
C	26.5936	14.9503	15.1766
C	26.3399	14.0705	14.1369
H	26.4295	14.3556	13.2352
C	25.9518	12.7621	14.4262
C	25.7802	12.3601	15.7398
C	26.0637	13.261	16.76
H	25.9652	12.9769	17.6611
C	27.085	16.6972	13.6079
H	26.2414	16.54	13.1335
H	27.8051	16.2011	13.1646
H	27.2928	17.6549	13.5944
C	25.2764	10.9938	16.0543
C	23.9655	10.8367	16.4978
H	23.42	11.6066	16.609
C	23.4309	9.5783	16.7842
C	22.0755	9.3955	17.1952
H	21.5111	10.1547	17.284
C	21.5756	8.1629	17.4614
H	20.6705	8.0733	17.7357
C	22.3947	6.9953	17.3341
C	21.9166	5.7112	17.6419
H	21.0168	5.6113	17.9299
C	22.7168	4.5869	17.5385
C	24.0246	4.7414	17.0857
H	24.5753	3.9714	17.0038
C	24.556	5.9909	16.7474
C	25.8979	6.177	16.2901
H	26.4581	5.4179	16.1792
C	26.3889	7.4008	16.0122
H	27.2818	7.4832	15.6987
C	25.5899	8.585	16.1802
C	26.0746	9.874	15.896
H	26.9675	9.9785	15.5892
C	24.2473	8.4413	16.6311
C	23.7229	7.1498	16.9083
C	22.1506	3.2765	17.9364
C	22.8399	2.357	18.7529
C	22.1966	1.2239	19.2226
H	22.6616	0.6118	19.7808
C	20.8762	0.9812	18.8797
C	20.1821	1.8295	18.0227
C	20.8335	2.9597	17.5936
H	20.3608	3.5615	17.0307
C	24.8266	1.8835	19.9835
H	24.9037	0.9687	19.6397
H	24.3411	1.8732	20.834
H	25.7219	2.2567	20.1218
C	20.7823	-1.0339	20.1949
H	21.5573	-1.4296	19.7449
H	20.1474	-1.7411	20.435
H	21.0774	-0.5713	21.0075
O	14.4726	16.3664	13.4768
O	9.9969	15.2225	14.9561
O	23.1747	19.5567	19.0533
O	27.5751	17.5109	19.3305
C	14.1021	16.2178	12.0926
H	14.8739	16.421	11.5239
H	13.3701	16.8348	11.882
H	13.8097	15.2967	11.9295
C	10.686	15.5432	17.628
H	9.8725	16.0454	17.371
H	11.0687	15.9883	18.4253
C	11.679	15.6519	16.507
C	11.3113	15.5556	15.1766
C	12.2001	15.7758	14.1369
H	11.9084	15.7109	13.2352
C	13.5273	16.0939	14.4262
C	13.9613	16.1462	15.7398
C	13.0393	15.9413	16.76
H	13.3346	15.998	17.6611
C	9.5528	15.1077	13.6079
H	10.1108	14.4557	13.1335
H	9.6224	15.9794	13.1646
H	8.6195	14.8088	13.5944
C	15.3964	16.3931	16.0543
C	16.1879	15.3364	16.4978
H	15.7939	14.479	16.609
C	17.545	15.5026	16.7842
C	18.381	14.4202	17.1952
H	18.0057	13.5518	17.284
C	19.6984	14.6036	17.4614
H	20.2285	13.8645	17.7357
C	20.3001	15.8968	17.3341
C	21.6511	16.1248	17.6419
H	22.1876	15.3954	17.9299
C	22.2248	17.3799	17.5385
C	21.4371	18.4353	17.0857
H	21.8285	19.2971	17.0038
C	20.0892	18.2707	16.7474
C	19.2571	19.3398	16.2901
H	19.6344	20.2045	16.1792
C	17.9517	19.1531	16.0122
H	17.434	19.8852	15.6987
C	17.3257	17.869	16.1802
C	15.9671	17.6443	15.896
H	15.4301	18.3653	15.5892
C	18.1215	16.7782	16.6311
C	19.5022	16.9697	16.9083
C	23.6427	17.5448	17.9364
C	24.0943	18.6015	18.7529
C	25.3973	18.6109	19.2226
H	25.6949	19.3196	19.7808
C	26.2676	17.5887	18.8797
C	25.8801	16.5635	18.0227
C	24.5756	16.5625	17.5936
H	24.2907	15.8522	17.0307
C	23.5111	20.5588	19.9835
H	24.2648	21.0829	19.6397
H	23.7627	20.1434	20.834
H	22.7401	21.1475	20.1218
C	28.0598	18.5149	20.1949
H	28.0149	19.384	19.7449
H	28.9897	18.3187	20.435
H	27.5116	18.5392	21.0075

## Sheet: MCC-1
MCC-1
O	-8.3053	6.4908	4.6853
O	6.0428	9.0954	2.5737
O	5.1037	-4.7213	10.5893
O	6.9911	-0.6712	12.5022
O	8.5937	13.2998	9.3303
O	-6.9792	6.0527	-0.1406
O	-4.5052	8.8384	6.596
O	9.3626	11.3878	5.1518
O	5.1992	-1.3202	3.0045
O	-2.7269	3.8378	-0.9844
O	6.8716	-3.5819	6.9375
O	8.7041	9.121	11.8348
C	7.1766	11.3102	5.9107
C	7.1178	4.9724	9.7589
C	5.4524	-3.3637	10.5558
C	6.4349	9.7682	3.6674
C	5.4369	10.1389	4.587
C	8.0796	10.9089	4.9598
C	-0.1349	8.8466	4.308
C	5.1135	-2.7284	9.3772
C	-7.0041	6.9395	4.7187
C	6.8686	3.5576	9.8928
C	7.7912	11.3211	8.3928
C	5.8502	10.8664	5.6696
H	5.1927	11.0951	6.3157
C	1.2535	9.1562	4.3594
C	8.3944	5.4729	10.0848
C	7.853	9.1825	9.6071
C	7.7196	10.195	3.8638
H	8.3794	9.9841	3.215
C	6.3373	7.2197	9.3482
H	5.6329	7.8191	9.1307
C	1.683	10.4433	4.75
C	6.0629	5.8395	9.3571
C	-4.3574	7.8031	4.4821
C	6.0645	-0.6811	10.3616
C	8.3676	11.926	9.462
C	6.3555	-1.3408	11.4821
C	-5.1149	8.1333	5.587
C	-5.7869	5.0481	1.5937
C	8.5831	6.846	10.0424
H	9.4295	7.1964	10.2944
C	7.575	7.7419	9.6384
C	-6.2374	6.5192	3.5781
C	-5.8755	5.3346	0.2545
C	-6.4442	7.7307	5.6629
H	-6.9732	8.0205	6.3973
C	-2.4678	9.491	4.6853
H	-3.1011	10.1602	4.9158
C	-1.0999	9.8153	4.6473
C	4.0242	9.7729	4.4888
C	-0.6368	11.1538	5.0357
H	-1.2662	11.825	5.2704
C	8.4191	9.8676	10.7009
C	6.0916	-2.7461	11.6138
H	6.3431	-3.2285	12.3929
C	7.9046	2.6816	10.3192
C	5.8752	-2.917	6.2344
C	1.9902	1.25	3.1808
C	5.415	-1.3467	9.3303
H	5.1611	-0.8523	8.5594
C	-2.5127	3.1477	1.7388
C	4.6307	-2.8513	6.8571
C	-3.6588	3.8813	1.1987
C	-1.9522	7.2611	3.9754
H	-2.2487	6.393	3.728
C	-4.8299	4.9458	-0.6295
H	-4.8872	5.1769	-1.549
C	4.4149	-3.3931	8.2656
H	3.4446	-3.3608	8.4572
H	4.682	-4.346	8.2678
C	3.581	8.4551	4.096
H	4.2198	7.7793	3.9074
C	-0.4139	1.6498	2.875
C	5.557	3.0293	9.6004
C	8.6778	11.2443	10.6339
H	9.0588	11.7019	11.3739
C	4.5644	3.9302	9.1919
H	3.6979	3.5997	8.9847
C	-4.9116	7.0112	3.5446
H	-4.3703	6.7648	2.8036
C	5.3548	1.6899	9.7723
H	4.49	1.335	9.6059
C	3.0302	10.7089	4.7879
H	3.3051	11.5846	5.0313
C	6.0979	-2.4237	4.9799
H	6.942	-2.5423	4.5596
C	-2.9124	8.1918	4.3817
C	-0.1354	2.8058	2.1116
C	1.434	-1.1109	4.5424
H	1.2647	-1.9281	4.9936
C	0.3605	-0.3519	4.1161
C	3.8698	-1.586	4.9219
C	0.6424	0.8566	3.3817
C	-0.5878	7.5261	3.9085
C	2.7516	-0.722	4.3348
C	-3.7457	4.2468	-0.1808
C	3.0359	0.42	3.625
H	3.9377	0.6486	3.4349
C	7.4915	12.11	7.1027
H	6.7271	12.7141	7.28
H	8.2753	12.6775	6.897
C	3.6697	-2.1267	6.1964
H	2.8334	-1.9863	6.6233
C	6.3658	0.8195	10.183
C	9.1828	3.2445	10.5982
H	9.8846	2.6656	10.8686
C	7.5251	9.9392	8.4888
H	7.1031	9.508	7.7546
C	-1.7636	1.2248	3.0714
C	1.751	6.871	3.6384
H	2.3851	6.2044	3.4023
C	0.6752	11.4252	5.0625
H	0.952	12.3044	5.2945
C	1.225	3.1927	1.9241
H	1.4179	3.9737	1.4164
C	5.0828	-1.7502	4.3303
C	2.2105	8.1683	3.9911
C	-6.8041	5.5375	2.625
H	-7.5676	5.954	2.1502
H	-7.1501	4.7608	3.1301
C	-1.1829	3.5114	1.567
H	-0.9881	4.2827	1.0496
C	2.246	2.4803	2.4487
H	3.139	2.785	2.3376
C	7.5839	1.3085	10.4732
H	8.2523	0.7149	10.7913
C	-2.8164	1.9767	2.5
H	-3.7179	1.705	2.6191
C	-1.9842	0.1008	3.8281
H	-2.8805	-0.1352	4.0354
C	4.8045	5.2638	9.0848
H	4.0941	5.8321	8.8162
C	-0.9969	-0.6823	4.2924
H	-1.2198	-1.4823	4.7526
C	9.13	13.9595	10.4509
H	9.2983	14.8983	10.2264
H	9.9709	13.5291	10.71
H	8.4937	13.9095	11.1938
C	9.4396	4.5528	10.4933
H	10.3098	4.8813	10.6866
C	-4.7026	4.281	2.0134
H	-4.6778	4.014	2.9244
C	0.4028	6.5591	3.6272
H	0.1373	5.6689	3.4261
C	-2.735	4.2773	-2.3705
H	-3.4776	3.8474	-2.8446
H	-1.8884	4.0289	-2.7973
H	-2.8452	5.2498	-2.404
C	-9.1393	6.862	5.7879
H	-9.9694	6.3419	5.7574
H	-9.3499	7.8172	5.7301
H	-8.6701	6.6803	6.6281
C	-5.1577	8.992	7.8326
H	-5.8629	9.667	7.7491
H	-4.5102	9.2788	8.5111
H	-5.5544	8.1369	8.1024
C	9.1999	9.7581	12.9598
H	10.1793	9.8207	12.8929
H	8.9635	9.2444	13.7594
H	8.8215	10.6577	13.0223
C	5.3188	-5.4097	11.7991
H	4.9642	-6.3204	11.724
H	4.8641	-4.9407	12.5285
H	6.2809	-5.4491	11.9852
C	7.5142	-1.4342	13.6138
H	8.3096	-1.9286	13.3256
H	6.8334	-2.0643	13.9285
H	7.7563	-0.8244	14.3432
C	10.2936	11.252	4.0402
H	9.9881	11.8049	3.2899
H	10.3324	10.3142	3.7593
H	11.1843	11.5468	4.3212
C	7.071	8.613	1.654
H	6.6561	8.0559	0.9624
H	7.73	8.0836	2.1486
H	7.5165	9.378	1.2321
C	-7.1437	6.3169	-1.5491
H	-7.224	5.4688	-2.0339
H	-6.3662	6.8113	-1.8831
H	-7.9542	6.8505	-1.6895
C	8.1961	-3.1919	6.7366
H	8.4541	-3.3715	5.8103
H	8.7792	-3.6879	7.345
H	8.2807	-2.2287	6.9171
C	6.3515	-1.6736	2.2745
H	6.3101	-1.2845	1.3775
H	6.4127	-2.6505	2.2049
H	7.1513	-1.3347	2.738
C	0.3288	1.1678	-0.6652
C	1.3505	0.3552	-0.1674
C	-0.993	0.8052	-0.5692
H	-1.6634	1.328	-0.9936
N	0.9203	3.3602	-1.9174
C	0.6803	2.3612	-1.3527
N	3.8095	1.014	-0.3929
C	2.7459	0.7274	-0.2656
C	-0.3288	-1.1678	0.6652
C	-1.3505	-0.3552	0.1674
C	0.993	-0.8052	0.5692
H	1.6634	-1.328	0.9936
N	-0.9203	-3.3602	1.9174
C	-0.6803	-2.3612	1.3527
N	-3.8095	-1.014	0.3929
C	-2.7459	-0.7274	0.2656
O	8.3053	-6.4908	-4.6853
O	-6.0428	-9.0954	-2.5737
O	-5.1037	4.7213	-10.5893
O	-6.9911	0.6712	-12.5022
O	-8.5937	-13.2998	-9.3303
O	6.9792	-6.0527	0.1406
O	4.5052	-8.8384	-6.596
O	-9.3626	-11.3878	-5.1518
O	-5.1992	1.3202	-3.0045
O	2.7269	-3.8378	0.9844
O	-6.8716	3.5819	-6.9375
O	-8.7041	-9.121	-11.8348
C	-7.1766	-11.3102	-5.9107
C	-7.1178	-4.9724	-9.7589
C	-5.4524	3.3637	-10.5558
C	-6.4349	-9.7682	-3.6674
C	-5.4369	-10.1389	-4.587
C	-8.0796	-10.9089	-4.9598
C	0.1349	-8.8466	-4.308
C	-5.1135	2.7284	-9.3772
C	7.0041	-6.9395	-4.7187
C	-6.8686	-3.5576	-9.8928
C	-7.7912	-11.3211	-8.3928
C	-5.8502	-10.8664	-5.6696
H	-5.1927	-11.0951	-6.3157
C	-1.2535	-9.1562	-4.3594
C	-8.3944	-5.4729	-10.0848
C	-7.853	-9.1825	-9.6071
C	-7.7196	-10.195	-3.8638
H	-8.3794	-9.9841	-3.215
C	-6.3373	-7.2197	-9.3482
H	-5.6329	-7.8191	-9.1307
C	-1.683	-10.4433	-4.75
C	-6.0629	-5.8395	-9.3571
C	4.3574	-7.8031	-4.4821
C	-6.0645	0.6811	-10.3616
C	-8.3676	-11.926	-9.462
C	-6.3555	1.3408	-11.4821
C	5.1149	-8.1333	-5.587
C	5.7869	-5.0481	-1.5937
C	-8.5831	-6.846	-10.0424
H	-9.4295	-7.1964	-10.2944
C	-7.575	-7.7419	-9.6384
C	6.2374	-6.5192	-3.5781
C	5.8755	-5.3346	-0.2545
C	6.4442	-7.7307	-5.6629
H	6.9732	-8.0205	-6.3973
C	2.4678	-9.491	-4.6853
H	3.1011	-10.1602	-4.9158
C	1.0999	-9.8153	-4.6473
C	-4.0242	-9.7729	-4.4888
C	0.6368	-11.1538	-5.0357
H	1.2662	-11.825	-5.2704
C	-8.4191	-9.8676	-10.7009
C	-6.0916	2.7461	-11.6138
H	-6.3431	3.2285	-12.3929
C	-7.9046	-2.6816	-10.3192
C	-5.8752	2.917	-6.2344
C	-1.9902	-1.25	-3.1808
C	-5.415	1.3467	-9.3303
H	-5.1611	0.8523	-8.5594
C	2.5127	-3.1477	-1.7388
C	-4.6307	2.8513	-6.8571
C	3.6588	-3.8813	-1.1987
C	1.9522	-7.2611	-3.9754
H	2.2487	-6.393	-3.728
C	4.8299	-4.9458	0.6295
H	4.8872	-5.1769	1.549
C	-4.4149	3.3931	-8.2656
H	-3.4446	3.3608	-8.4572
H	-4.682	4.346	-8.2678
C	-3.581	-8.4551	-4.096
H	-4.2198	-7.7793	-3.9074
C	0.4139	-1.6498	-2.875
C	-5.557	-3.0293	-9.6004
C	-8.6778	-11.2443	-10.6339
H	-9.0588	-11.7019	-11.3739
C	-4.5644	-3.9302	-9.1919
H	-3.6979	-3.5997	-8.9847
C	4.9116	-7.0112	-3.5446
H	4.3703	-6.7648	-2.8036
C	-5.3548	-1.6899	-9.7723
H	-4.49	-1.335	-9.6059
C	-3.0302	-10.7089	-4.7879
H	-3.3051	-11.5846	-5.0313
C	-6.0979	2.4237	-4.9799
H	-6.942	2.5423	-4.5596
C	2.9124	-8.1918	-4.3817
C	0.1354	-2.8058	-2.1116
C	-1.434	1.1109	-4.5424
H	-1.2647	1.9281	-4.9936
C	-0.3605	0.3519	-4.1161
C	-3.8698	1.586	-4.9219
C	-0.6424	-0.8566	-3.3817
C	0.5878	-7.5261	-3.9085
C	-2.7516	0.722	-4.3348
C	3.7457	-4.2468	0.1808
C	-3.0359	-0.42	-3.625
H	-3.9377	-0.6486	-3.4349
C	-7.4915	-12.11	-7.1027
H	-6.7271	-12.7141	-7.28
H	-8.2753	-12.6775	-6.897
C	-3.6697	2.1267	-6.1964
H	-2.8334	1.9863	-6.6233
C	-6.3658	-0.8195	-10.183
C	-9.1828	-3.2445	-10.5982
H	-9.8846	-2.6656	-10.8686
C	-7.5251	-9.9392	-8.4888
H	-7.1031	-9.508	-7.7546
C	1.7636	-1.2248	-3.0714
C	-1.751	-6.871	-3.6384
H	-2.3851	-6.2044	-3.4023
C	-0.6752	-11.4252	-5.0625
H	-0.952	-12.3044	-5.2945
C	-1.225	-3.1927	-1.9241
H	-1.4179	-3.9737	-1.4164
C	-5.0828	1.7502	-4.3303
C	-2.2105	-8.1683	-3.9911
C	6.8041	-5.5375	-2.625
H	7.5676	-5.954	-2.1502
H	7.1501	-4.7608	-3.1301
C	1.1829	-3.5114	-1.567
H	0.9881	-4.2827	-1.0496
C	-2.246	-2.4803	-2.4487
H	-3.139	-2.785	-2.3376
C	-7.5839	-1.3085	-10.4732
H	-8.2523	-0.7149	-10.7913
C	2.8164	-1.9767	-2.5
H	3.7179	-1.705	-2.6191
C	1.9842	-0.1008	-3.8281
H	2.8805	0.1352	-4.0354
C	-4.8045	-5.2638	-9.0848
H	-4.0941	-5.8321	-8.8162
C	0.9969	0.6823	-4.2924
H	1.2198	1.4823	-4.7526
C	-9.13	-13.9595	-10.4509
H	-9.2983	-14.8983	-10.2264
H	-9.9709	-13.5291	-10.71
H	-8.4937	-13.9095	-11.1938
C	-9.4396	-4.5528	-10.4933
H	-10.3098	-4.8813	-10.6866
C	4.7026	-4.281	-2.0134
H	4.6778	-4.014	-2.9244
C	-0.4028	-6.5591	-3.6272
H	-0.1373	-5.6689	-3.4261
C	2.735	-4.2773	2.3705
H	3.4776	-3.8474	2.8446
H	1.8884	-4.0289	2.7973
H	2.8452	-5.2498	2.404
C	9.1393	-6.862	-5.7879
H	9.9694	-6.3419	-5.7574
H	9.3499	-7.8172	-5.7301
H	8.6701	-6.6803	-6.6281
C	5.1577	-8.992	-7.8326
H	5.8629	-9.667	-7.7491
H	4.5102	-9.2788	-8.5111
H	5.5544	-8.1369	-8.1024
C	-9.1999	-9.7581	-12.9598
H	-10.1793	-9.8207	-12.8929
H	-8.9635	-9.2444	-13.7594
H	-8.8215	-10.6577	-13.0223
C	-5.3188	5.4097	-11.7991
H	-4.9642	6.3204	-11.724
H	-4.8641	4.9407	-12.5285
H	-6.2809	5.4491	-11.9852
C	-7.5142	1.4342	-13.6138
H	-8.3096	1.9286	-13.3256
H	-6.8334	2.0643	-13.9285
H	-7.7563	0.8244	-14.3432
C	-10.2936	-11.252	-4.0402
H	-9.9881	-11.8049	-3.2899
H	-10.3324	-10.3142	-3.7593
H	-11.1843	-11.5468	-4.3212
C	-7.071	-8.613	-1.654
H	-6.6561	-8.0559	-0.9624
H	-7.73	-8.0836	-2.1486
H	-7.5165	-9.378	-1.2321
C	7.1437	-6.3169	1.5491
H	7.224	-5.4688	2.0339
H	6.3662	-6.8113	1.8831
H	7.9542	-6.8505	1.6895
C	-8.1961	3.1919	-6.7366
H	-8.4541	3.3715	-5.8103
H	-8.7792	3.6879	-7.345
H	-8.2807	2.2287	-6.9171
C	-6.3515	1.6736	-2.2745
H	-6.3101	1.2845	-1.3775
H	-6.4127	2.6505	-2.2049
H	-7.1513	1.3347	-2.738
O	19.2925	2.9303	17.6361
O	4.9445	0.3257	19.7477
O	5.8835	14.1425	11.7321
O	3.9962	10.0923	9.8192
O	2.3936	-3.8787	12.991
O	17.9665	3.3685	22.462
O	15.4925	0.5828	15.7254
O	1.6246	-1.9667	17.1696
O	5.7881	10.7413	19.3169
O	13.7142	5.5833	23.3058
O	4.1157	13.003	15.3839
O	2.2832	0.3002	10.4866
C	3.8107	-1.8891	16.4107
C	3.8695	4.4488	12.5625
C	5.5349	12.7848	11.7656
C	4.5524	-0.3471	18.654
C	5.5503	-0.7178	17.7343
C	2.9077	-1.4877	17.3616
C	11.1222	0.5745	18.0134
C	5.8737	12.1495	12.9442
C	17.9914	2.4816	17.6026
C	4.1186	5.8635	12.4285
C	3.196	-1.9	13.9285
C	5.1371	-1.4452	16.6518
H	5.7945	-1.674	16.0057
C	9.7338	0.2649	17.962
C	2.5929	3.9482	12.2366
C	3.1343	0.2386	12.7143
C	3.2676	-0.7738	18.4576
H	2.6079	-0.563	19.1064
C	4.65	2.2014	12.9732
H	5.3543	1.602	13.1907
C	9.3043	-1.0222	17.5714
C	4.9243	3.5816	12.9643
C	15.3446	1.6181	17.8393
C	4.9227	10.1022	11.9598
C	2.6196	-2.5049	12.8594
C	4.6318	10.762	10.8393
C	16.1021	1.2878	16.7343
C	16.7742	4.373	20.7276
C	2.4041	2.5751	12.279
H	1.5577	2.2247	12.027
C	3.4122	1.6792	12.683
C	17.2247	2.9019	18.7433
C	16.8628	4.0866	22.0669
C	17.4314	1.6904	16.6585
H	17.9604	1.4006	15.9241
C	13.455	-0.0699	17.6361
H	14.0884	-0.7391	17.4056
C	12.0872	-0.3942	17.6741
C	6.9631	-0.3517	17.8326
C	11.6241	-1.7327	17.2857
H	12.2535	-2.4038	17.051
C	2.5681	-0.4464	11.6205
C	4.8956	12.1672	10.7076
H	4.6441	12.6496	9.9285
C	3.0826	6.7395	12.0022
C	5.1121	12.3381	16.087
C	8.997	8.1711	19.1406
C	5.5722	10.7679	12.991
H	5.8262	10.2735	13.762
C	13.5	6.2735	20.5826
C	6.3566	12.2725	15.4643
C	14.646	5.5398	21.1227
C	12.9394	2.16	18.3459
H	13.236	3.0282	18.5934
C	15.8172	4.4754	22.9509
H	15.8744	4.2442	23.8704
C	6.5724	12.8142	14.0558
H	7.5427	12.7819	13.8641
H	6.3052	13.7671	14.0535
C	7.4062	0.966	18.2254
H	6.7675	1.6418	18.414
C	11.4012	7.7714	19.4464
C	5.4302	6.3918	12.721
C	2.3095	-1.8231	11.6875
H	1.9285	-2.2808	10.9475
C	6.4228	5.4909	13.1294
H	7.2894	5.8214	13.3367
C	15.8989	2.4099	18.7768
H	15.3576	2.6563	19.5178
C	5.6325	7.7312	12.5491
H	6.4972	8.0861	12.7155
C	7.9571	-1.2878	17.5335
H	7.6821	-2.1634	17.2901
C	4.8894	11.8448	17.3415
H	4.0453	11.9634	17.7618
C	13.8997	1.2294	17.9397
C	11.1227	6.6153	20.2098
C	9.5532	10.532	17.779
H	9.7226	11.3492	17.3278
C	10.6268	9.773	18.2053
C	7.1175	11.0071	17.3995
C	10.3448	8.5645	18.9397
C	11.5751	1.8951	18.4129
C	8.2357	10.1432	17.9866
C	14.7329	5.1743	22.5022
C	7.9514	9.0011	18.6964
H	7.0496	8.7725	18.8865
C	3.4958	-2.6889	15.2187
H	4.2602	-3.293	15.0414
H	2.712	-3.2564	15.4244
C	7.3175	11.5478	16.125
H	8.1539	11.4075	15.6981
C	4.6214	8.6016	12.1384
C	1.8045	6.1767	11.7232
H	1.1027	6.7556	11.4528
C	3.4622	-0.5181	13.8326
H	3.8842	-0.0869	14.5668
C	12.7508	8.1963	19.25
C	9.2362	2.5501	18.683
H	8.6022	3.2167	18.9191
C	10.3121	-2.004	17.2589
H	10.0352	-2.8833	17.0269
C	9.7623	6.2284	20.3973
H	9.5694	5.4474	20.905
C	5.9044	11.1713	17.991
C	8.7767	1.2529	18.3303
C	17.7914	3.8836	19.6964
H	18.5548	3.4671	20.1712
H	18.1373	4.6604	19.1913
C	12.1701	5.9097	20.7544
H	11.9754	5.1384	21.2718
C	8.7412	6.9408	19.8727
H	7.8482	6.6361	19.9838
C	3.4034	8.1126	11.8482
H	2.7349	8.7062	11.5301
C	13.8037	7.4444	19.8214
H	14.7052	7.7161	19.7023
C	12.9714	9.3203	18.4933
H	13.8678	9.5563	18.286
C	6.1828	4.1573	13.2366
H	6.8932	3.5891	13.5052
C	11.9841	10.1035	18.029
H	12.2071	10.9034	17.5688
C	1.8573	-4.5384	11.8705
H	1.6889	-5.4772	12.095
H	1.0164	-4.1079	11.6114
H	2.4936	-4.4884	11.1275
C	1.5477	4.8683	11.8281
H	0.6775	4.5398	11.6348
C	15.6899	5.1401	20.308
H	15.6651	5.4072	19.397
C	10.5844	2.862	18.6942
H	10.85	3.7523	18.8953
C	13.7223	5.1439	24.6919
H	14.4649	5.5738	25.166
H	12.8756	5.3923	25.1187
H	13.8324	4.1713	24.7254
C	20.1266	2.5591	16.5335
H	20.9567	3.0792	16.564
H	20.3371	1.6039	16.5913
H	19.6573	2.7408	15.6933
C	16.145	0.4291	14.4888
H	16.8502	-0.2458	14.5723
H	15.4975	0.1423	13.8103
H	16.5416	1.2842	14.219
C	1.7874	-0.337	9.3616
H	0.808	-0.3996	9.4285
H	2.0238	0.1768	8.562
H	2.1658	-1.2366	9.2991
C	5.6685	14.8309	10.5223
H	6.023	15.7416	10.5974
H	6.1231	14.3618	9.7928
H	4.7064	14.8703	10.3362
C	3.4731	10.8553	8.7076
H	2.6777	11.3497	8.9958
H	4.1539	11.4854	8.3929
H	3.231	10.2455	7.9782
C	0.6936	-1.8309	18.2812
H	0.9992	-2.3838	19.0314
H	0.6549	-0.893	18.5621
H	-0.1971	-2.1257	18.0002
C	3.9162	0.8081	20.6674
H	4.3311	1.3653	21.359
H	3.2573	1.3376	20.1728
H	3.4708	0.0431	21.0892
C	18.1309	3.1042	23.8705
H	18.2113	3.9523	24.3552
H	17.3534	2.6098	24.2044
H	18.9415	2.5706	24.0109
C	2.7912	12.6131	15.5848
H	2.5331	12.7926	16.5111
H	2.2081	13.1091	14.9764
H	2.7065	11.6498	15.4043
C	4.6358	11.0948	20.0468
H	4.6772	10.7056	20.9439
H	4.5745	12.0716	20.1165
H	3.836	10.7558	19.5834

## Sheet: MCC-2
MCC-2
O	-3.5432	19.3703	7.7914
O	5.305	18.8712	12.4744
O	-8.0106	17.5195	7.0408
O	-0.3839	13.1351	-1.1564
O	-7.3094	10.4696	6.6314
O	4.1521	12.1356	-2.4385
O	4.7975	7.1451	4.13
O	6.2568	9.1476	13.3812
O	-9.4629	13.6838	9.5134
C	4.2636	12.58	8.7036
H	3.7549	13.2665	9.1201
C	-2.0524	11.9536	3.2358
O	6.5144	12.0202	17.1072
C	-1.0596	16.0434	10.3448
C	-1.2397	11.3757	1.063
H	-1.3858	11.0042	0.2015
C	-1.6086	13.1222	5.7587
H	-1.4399	13.52	6.6047
C	-0.7876	12.4573	3.6003
C	-2.9397	12.7012	5.448
C	-4.5912	10.9291	2.6199
H	-5.4383	10.5598	2.4022
C	6.6122	9.5769	6.7948
C	4.0571	12.2981	7.425
H	3.4062	12.7958	6.945
C	-3.5784	10.7963	1.7292
H	-3.7328	10.3498	0.9043
C	-3.1867	12.0454	4.1893
C	-4.437	11.5981	3.8696
C	6.0288	10.8784	8.7736
O	8.3374	16.3087	15.2595
C	-5.4759	11.6872	4.7226
H	-6.3211	11.3224	4.4889
C	4.8145	11.2234	6.7104
C	-6.437	12.6162	6.8828
C	-4.3159	17.4622	8.9101
C	-2.3176	16.1785	9.6409
H	-2.6695	15.4355	9.1642
C	7.8367	9.2156	8.8885
H	8.5343	8.7782	9.3614
C	-2.2789	11.3215	2.0165
C	-0.5673	12.9706	4.8752
H	0.3126	13.2188	5.1364
C	0.859	12.6094	-0.9266
C	2.3171	11.4451	0.5872
H	2.4465	11.0245	1.4287
C	-0.5821	17.1754	10.9805
C	6.3115	9.2142	5.5163
H	6.8256	8.5128	5.1336
C	3.2831	16.9086	12.8515
C	5.3183	12.0678	10.8027
H	4.7664	12.7122	11.2305
O	4.2975	8.3356	-0.5459
C	1.0729	12.0124	0.2909
C	-3.0066	17.3527	9.6535
C	1.2295	18.1339	12.3649
C	-4.6065	18.4304	8.0194
C	-5.2958	12.3173	5.9418
C	-4.0255	12.8346	6.3477
H	-3.9132	13.2544	7.192
C	5.208	11.8917	9.438
C	-6.7798	17.5785	7.6477
C	6.3124	11.4103	13.0293
C	0.9094	14.7257	10.9212
H	1.4008	13.912	10.8901
C	0.6519	17.0489	11.679
C	5.2972	9.7858	4.7046
C	-1.2805	18.3511	11.0218
C	5.8141	10.5852	7.4394
C	5.608	17.7806	13.2735
C	-5.3381	16.5694	9.1794
H	-5.1725	15.8873	9.8207
C	-3.8721	20.5553	7.0731
H	-4.009	20.3369	6.1269
H	-3.1401	21.2019	7.1554
H	-4.6937	20.9441	7.4397
C	-0.0085	11.9508	1.3467
C	-6.4935	13.8836	7.4969
H	-5.8134	14.521	7.3117
C	4.7545	7.9972	3.1316
C	2.691	15.805	12.2105
H	3.1824	14.9934	12.194
C	6.3331	12.6657	13.5662
H	6.3022	13.4095	12.9774
C	7.0633	10.3785	10.923
H	7.6996	9.8694	11.4098
C	0.2079	12.43	2.5983
H	1.0724	12.7628	2.8107
C	-2.4944	18.4662	10.3592
H	-2.9749	19.2856	10.3771
C	-6.5201	16.6012	8.612
C	7.6346	8.9522	7.592
H	8.2007	8.3149	7.1736
C	6.9705	10.187	9.5816
C	2.5103	18.0375	12.8892
H	2.8778	18.81	13.3038
C	-7.4532	11.6978	7.1521
C	6.2719	11.2834	11.6125
C	4.98	10.314	2.3272
H	5.1093	11.2327	2.5303
C	1.4186	15.8094	11.5892
C	-7.6359	15.5834	9.0699
H	-7.5679	15.4517	10.0486
H	-8.5252	15.9763	8.8802
C	4.594	16.8046	13.4926
C	-8.5129	13.2693	8.6461
C	-7.5407	14.2264	8.3821
C	5.0054	9.3764	3.4082
C	4.5448	10.8443	5.396
H	3.8485	11.2874	4.9264
C	-0.3045	14.8163	10.3035
H	-0.656	14.0634	9.8424
C	6.3906	12.8913	14.8375
C	1.8502	12.6481	-1.8693
H	1.676	13.0509	-2.7127
C	-0.7395	19.5148	11.7616
H	-1.2186	20.3349	11.7805
C	6.8153	17.6504	13.8786
H	7.4775	18.3259	13.8041
C	4.7803	9.968	1.0289
C	7.0456	16.5102	14.6005
C	6.427	10.469	15.2146
H	6.4753	9.6893	15.755
C	6.3584	10.3767	13.8302
C	3.3703	11.4847	-0.3214
C	-5.8383	18.5245	7.3263
H	-6.0043	19.2016	6.6799
C	4.7506	10.9702	-0.0485
H	5.1144	10.5672	-0.8769
H	5.3358	11.7304	0.1992
C	0.4222	19.4059	12.3954
H	0.7513	20.1496	12.8853
C	3.0925	12.1171	-1.6179
C	6.4257	11.6925	15.7659
C	4.8952	15.6903	14.2126
H	4.2437	15.0062	14.3133
C	6.2379	19.8702	12.2733
H	5.8564	20.5601	11.6912
H	7.0371	19.4919	11.8526
H	6.4798	20.2687	13.136
C	4.5709	7.6857	1.8405
H	4.4442	6.7677	1.6289
C	6.1336	15.545	14.7998
C	4.5526	8.593	0.7775
C	-8.4662	12.0672	8.0571
H	-9.1463	11.435	8.2607
C	-8.2939	18.5328	6.0208
H	-7.6568	18.4363	5.2814
H	-8.205	19.4255	6.4136
H	-9.2055	18.4118	5.6838
C	6.3751	8.005	14.2108
H	6.4135	7.1994	13.6531
H	5.6004	7.9529	14.8073
H	7.195	8.0717	14.7436
C	-0.4766	13.9949	-2.2715
H	-0.2942	13.4891	-3.0901
H	0.1785	14.7182	-2.1808
H	-1.3787	14.3746	-2.315
C	4.5902	5.7132	3.823
H	5.2486	5.4225	3.1589
H	3.6862	5.5834	3.4653
H	4.6953	5.1841	4.6414
C	-8.4617	9.544	6.6852
H	-8.1783	8.6508	6.3989
H	-9.17	9.8685	6.0909
H	-8.8021	9.4993	7.6039
C	3.9138	12.6628	-3.7565
H	4.5294	12.2404	-4.3934
H	4.0617	13.6309	-3.7539
H	2.9902	12.4729	-4.0223
C	6.4114	14.2136	15.7174
H	7.2928	14.2984	16.1613
H	5.7195	14.1498	16.4228
C	-10.6038	12.7325	9.6732
H	-10.7214	12.2203	8.8462
H	-11.4226	13.2331	9.8679
H	-10.4141	12.1165	10.4133
C	4.131	6.8949	-0.8727
H	4.1848	6.7706	-1.8426
H	3.2564	6.5861	-0.5522
H	4.8387	6.3766	-0.4361
C	9.2087	17.4268	15.317
H	9.7748	17.4413	14.5183
H	9.7718	17.3615	16.1167
H	8.6799	18.252	15.3579
C	6.8681	10.9311	18.041
H	7.7599	10.589	17.82
H	6.2121	10.2088	17.9639
H	6.8696	11.2762	18.9585
C	2.7396	9.2026	8.2385
C	2.9176	9.4752	9.526
C	3.512	8.2344	7.6423
H	3.3818	8.0078	6.7285
C	2.1339	10.4643	10.246
C	1.7756	9.874	7.5507
N	1.4797	11.268	10.7021
N	0.9424	10.4008	6.9851
C	4.7029	7.8363	9.7181
C	4.525	7.5637	8.4306
C	3.9305	8.8045	10.3143
H	4.0607	9.0311	11.2281
C	5.3086	6.5746	7.7106
C	5.667	7.1648	10.4058
N	5.9628	5.7708	7.2545
N	6.5002	6.638	10.9715
C	3.3073	18.6498	9.7271
H	4.1002	18.8194	10.2212
C	1.9862	17.1367	8.3696
C	3.0939	17.4172	9.1309
N	4.9869	15.6296	9.42
N	1.6338	14.9487	7.118
C	4.1968	16.3919	9.3105
C	1.8059	15.9493	7.7483
C	1.0075	18.1207	8.2295
H	0.2147	17.9511	7.7354
C	2.3287	19.6337	9.587
C	1.2209	19.3533	8.8257
N	-0.672	21.1409	8.5366
N	2.6811	21.8217	10.8386
C	0.118	20.3786	8.6461
C	2.509	20.8211	10.2083
O	10.9857	-2.3314	10.1652
O	2.1376	-1.8324	5.4821
O	15.4532	-0.4807	10.9158
O	7.8264	3.9037	19.113
O	14.7519	6.5692	11.3252
O	3.2905	4.9032	20.3951
O	2.645	9.8938	13.8266
O	1.1858	7.8912	4.5753
O	16.9054	3.355	8.4432
C	3.179	4.4589	9.253
H	3.6877	3.7724	8.8365
C	9.4949	5.0852	14.7208
O	0.9281	5.0186	0.8493
C	8.5021	0.9954	7.6118
C	8.6822	5.6631	16.8936
H	8.8284	6.0347	17.755
C	9.0511	3.9166	12.1979
H	8.8824	3.5189	11.3519
C	8.2301	4.5815	14.3563
C	10.3822	4.3377	12.5086
C	12.0337	6.1097	15.3367
H	12.8808	6.4791	15.5544
C	0.8303	7.4619	11.1618
C	3.3854	4.7407	10.5315
H	4.0363	4.243	11.0116
C	11.0209	6.2425	16.2274
H	11.1753	6.689	17.0523
C	10.6292	4.9934	13.7673
C	11.8795	5.4408	14.0869
C	1.4137	6.1604	9.183
O	-0.8949	0.7301	2.6971
C	12.9185	5.3516	13.234
H	13.7637	5.7165	13.4677
C	2.628	5.8155	11.2462
C	13.8796	4.4226	11.0738
C	11.7584	-0.4233	9.0465
C	9.7601	0.8603	8.3157
H	10.112	1.6034	8.7924
C	-0.3941	7.8232	9.0681
H	-1.0918	8.2606	8.5952
C	9.7214	5.7173	15.9401
C	8.0098	4.0683	13.0814
H	7.13	3.8201	12.8202
C	6.5836	4.4295	18.8831
C	5.1254	5.5937	17.3694
H	4.996	6.0144	16.5279
C	8.0247	-0.1365	6.9761
C	1.131	7.8246	12.4403
H	0.6169	8.526	12.823
C	4.1595	0.1302	5.1051
C	2.1242	4.971	7.1539
H	2.6762	4.3266	6.7261
O	3.1451	8.7032	18.5025
C	6.3696	5.0264	17.6657
C	10.4491	-0.3138	8.3031
C	6.213	-1.0951	5.5917
C	12.0491	-1.3916	9.9372
C	12.7384	4.7215	12.0148
C	11.468	4.2042	11.6089
H	11.3557	3.7844	10.7646
C	2.2345	5.1471	8.5186
C	14.2223	-0.5396	10.3089
C	1.1301	5.6285	4.9273
C	6.5331	2.3131	7.0354
H	6.0417	3.1268	7.0665
C	6.7906	-0.0101	6.2776
C	2.1453	7.253	13.252
C	8.723	-1.3123	6.9348
C	1.6284	6.4536	10.5172
C	1.8345	-0.7418	4.6831
C	12.7806	0.4695	8.7772
H	12.615	1.1515	8.1359
C	11.3146	-3.5165	10.8835
H	11.4515	-3.2981	11.8297
H	10.5827	-4.1631	10.8012
H	12.1363	-3.9053	10.5169
C	7.451	5.0881	16.6098
C	13.936	3.1552	10.4597
H	13.2559	2.5179	10.6449
C	2.6881	9.0416	14.825
C	4.7515	1.2338	5.7461
H	4.2601	2.0454	5.7626
C	1.1095	4.3732	4.3904
H	1.1403	3.6294	4.9792
C	0.3792	6.6603	7.0336
H	-0.257	7.1694	6.5468
C	7.2346	4.6088	15.3583
H	6.3702	4.2761	15.1459
C	9.937	-1.4274	7.5974
H	10.4174	-2.2468	7.5795
C	13.9626	0.4376	9.3446
C	-0.1921	8.0866	10.3645
H	-0.7582	8.7239	10.783
C	0.472	6.8518	8.375
C	4.9322	-0.9987	5.0673
H	4.5647	-1.7712	4.6528
C	14.8957	5.3411	10.8045
C	1.1706	5.7554	6.3441
C	2.4625	6.7248	15.6294
H	2.3333	5.8061	15.4263
C	6.0239	1.2294	6.3674
C	15.0784	1.4554	8.8867
H	15.0104	1.5871	7.908
H	15.9678	1.0625	9.0764
C	2.8485	0.2343	4.464
C	15.9554	3.7695	9.3105
C	14.9832	2.8124	9.5745
C	2.4371	7.6624	14.5484
C	2.8978	6.1945	12.5606
H	3.594	5.7514	13.0301
C	7.747	2.2225	7.6531
H	8.0985	2.9754	8.1142
C	1.0519	4.1475	3.1191
C	5.5923	4.3907	19.8259
H	5.7665	3.988	20.6692
C	8.182	-2.476	6.195
H	8.6611	-3.296	6.1761
C	0.6272	-0.6115	4.0779
H	-0.035	-1.2871	4.1525
C	2.6622	7.0708	16.9277
C	0.3969	0.5287	3.3561
C	1.0155	6.5699	2.742
H	0.9672	7.3496	2.2016
C	1.0842	6.6622	4.1264
C	4.0722	5.5542	18.278
C	13.2808	-1.4856	10.6303
H	13.4468	-2.1628	11.2767
C	2.6919	6.0686	18.0051
H	2.3282	6.4716	18.8335
H	2.1067	5.3085	17.7573
C	7.0203	-2.3671	5.5612
H	6.6912	-3.1108	5.0713
C	4.35	4.9217	19.5745
C	1.0168	5.3463	2.1907
C	2.5474	1.3486	3.7439
H	3.1988	2.0327	3.6433
C	1.2046	-2.8314	5.6833
H	1.5861	-3.5212	6.2654
H	0.4054	-2.453	6.104
H	0.9627	-3.2298	4.8206
C	2.8716	9.3531	16.116
H	2.9983	10.2712	16.3276
C	1.3089	1.4938	3.1568
C	2.8899	8.4459	17.1791
C	15.9088	4.9716	9.8995
H	16.5889	5.6038	9.6959
C	15.7364	-1.4939	11.9357
H	15.0993	-1.3974	12.6752
H	15.6476	-2.3866	11.543
H	16.648	-1.3729	12.2728
C	1.0674	9.0338	3.7457
H	1.029	9.8394	4.3035
H	1.8421	9.086	3.1493
H	0.2475	8.9671	3.213
C	7.9191	3.0439	20.2281
H	7.7367	3.5497	21.0467
H	7.2641	2.3206	20.1374
H	8.8212	2.6643	20.2716
C	2.8523	11.3256	14.1336
H	2.194	11.6163	14.7977
H	3.7564	11.4554	14.4913
H	2.7473	11.8547	13.3151
C	15.9042	7.4948	11.2713
H	15.6208	8.388	11.5577
H	16.6126	7.1703	11.8657
H	16.2446	7.5395	10.3527
C	3.5288	4.376	21.7131
H	2.9131	4.7984	22.35
H	3.3808	3.4079	21.7105
H	4.4523	4.5659	21.9789
C	1.0312	2.8252	2.2392
H	0.1498	2.7404	1.7953
H	1.723	2.8891	1.5337
C	18.0464	4.3063	8.2834
H	18.164	4.8185	9.1104
H	18.8651	3.8057	8.0887
H	17.8567	4.9223	7.5433
C	3.3115	10.1439	18.8293
H	3.2577	10.2682	19.7992
H	4.1861	10.4527	18.5088
H	2.6038	10.6622	18.3927
C	-1.7662	-0.388	2.6396
H	-2.3323	-0.4025	3.4382
H	-2.3293	-0.3227	1.8399
H	-1.2374	-1.2132	2.5987
C	0.5745	6.1078	-0.0844
H	-0.3173	6.4498	0.1366
H	1.2305	6.8301	-0.0073
H	0.5729	5.7626	-1.0019
O	7.8581	17.4002	10.1652
O	-0.9901	17.8993	5.4821
O	12.3255	19.251	10.9158
O	4.6988	23.6353	19.113
O	11.6242	26.3009	11.3252
O	0.1628	24.6349	20.3951
O	-0.4827	29.6254	13.8266
O	-1.9419	27.6229	4.5753
O	13.7778	23.0866	8.4432
C	0.0513	24.1905	9.253
H	0.56	23.504	8.8365
C	6.3672	24.8169	14.7208
O	-2.1996	24.7503	0.8493
C	5.3745	20.7271	7.6118
C	5.5545	25.3948	16.8936
H	5.7007	25.7663	17.755
C	5.9234	23.6483	12.1979
H	5.7547	23.2505	11.3519
C	5.1025	24.3132	14.3563
C	7.2546	24.0693	12.5086
C	8.9061	25.8413	15.3367
H	9.7532	26.2107	15.5544
C	-2.2974	27.1935	11.1618
C	0.2578	24.4724	10.5315
H	0.9087	23.9746	11.0116
C	7.8932	25.9742	16.2274
H	8.0477	26.4206	17.0523
C	7.5016	24.7251	13.7673
C	8.7519	25.1724	14.0869
C	-1.714	25.892	9.183
O	-4.0226	20.4618	2.6971
C	9.7908	25.0833	13.234
H	10.636	25.4481	13.4677
C	-0.4996	25.5471	11.2462
C	10.7519	24.1543	11.0738
C	8.6308	19.3083	9.0465
C	6.6325	20.5919	8.3157
H	6.9844	21.335	8.7924
C	-3.5218	27.5549	9.0681
H	-4.2194	27.9923	8.5952
C	6.5937	25.449	15.9401
C	4.8821	23.7999	13.0814
H	4.0023	23.5517	12.8202
C	3.4559	24.1611	18.8831
C	1.9978	25.3254	17.3694
H	1.8684	25.746	16.5279
C	4.897	19.5951	6.9761
C	-1.9967	27.5563	12.4403
H	-2.5107	28.2577	12.823
C	1.0318	19.8619	5.1051
C	-1.0035	24.7026	7.1539
H	-0.4515	24.0583	6.7261
O	0.0174	28.4349	18.5025
C	3.2419	24.7581	17.6657
C	7.3215	19.4178	8.3031
C	3.0854	18.6366	5.5917
C	8.9214	18.3401	9.9372
C	9.6107	24.4532	12.0148
C	8.3403	23.9359	11.6089
H	8.228	23.5161	10.7646
C	-0.8931	24.8788	8.5186
C	11.0947	19.192	10.3089
C	-1.9976	25.3601	4.9273
C	3.4054	22.0448	7.0354
H	2.914	22.8585	7.0665
C	3.6629	19.7216	6.2776
C	-0.9824	26.9847	13.252
C	5.5953	18.4194	6.9348
C	-1.4992	26.1852	10.5172
C	-1.2932	18.9899	4.6831
C	9.6529	20.2011	8.7772
H	9.4874	20.8832	8.1359
C	8.1869	16.2152	10.8835
H	8.3238	16.4336	11.8297
H	7.455	15.5686	10.8012
H	9.0086	15.8264	10.5169
C	4.3234	24.8197	16.6098
C	10.8083	22.8868	10.4597
H	10.1283	22.2495	10.6449
C	-0.4396	28.7733	14.825
C	1.6239	20.9655	5.7461
H	1.1324	21.7771	5.7626
C	-2.0182	24.1048	4.3904
H	-1.9874	23.361	4.9792
C	-2.7485	26.392	7.0336
H	-3.3847	26.9011	6.5468
C	4.1069	24.3405	15.3583
H	3.2425	24.0077	15.1459
C	6.8093	18.3042	7.5974
H	7.2897	17.4849	7.5795
C	10.835	20.1693	9.3446
C	-3.3198	27.8182	10.3645
H	-3.8859	28.4556	10.783
C	-2.6557	26.5835	8.375
C	1.8046	18.733	5.0673
H	1.4371	17.9605	4.6528
C	11.7681	25.0727	10.8045
C	-1.9571	25.4871	6.3441
C	-0.6652	26.4565	15.6294
H	-0.7944	25.5378	15.4263
C	2.8962	20.9611	6.3674
C	11.9508	21.1871	8.8867
H	11.8828	21.3188	7.908
H	12.8401	20.7942	9.0764
C	-0.2792	19.9659	4.464
C	12.8278	23.5012	9.3105
C	11.8556	22.5441	9.5745
C	-0.6906	27.394	14.5484
C	-0.2299	25.9262	12.5606
H	0.4664	25.483	13.0301
C	4.6194	21.9541	7.6531
H	4.9709	22.7071	8.1142
C	-2.0757	23.8791	3.1191
C	2.4646	24.1224	19.8259
H	2.6389	23.7196	20.6692
C	5.0544	17.2557	6.195
H	5.5335	16.4356	6.1761
C	-2.5004	19.1201	4.0779
H	-3.1627	18.4446	4.1525
C	-0.4655	26.8024	16.9277
C	-2.7308	20.2603	3.3561
C	-2.1121	26.3015	2.742
H	-2.1605	27.0812	2.2016
C	-2.0435	26.3938	4.1264
C	0.9445	25.2858	18.278
C	10.1532	18.246	10.6303
H	10.3191	17.5689	11.2767
C	-0.4357	25.8003	18.0051
H	-0.7995	26.2033	18.8335
H	-1.0209	25.0401	17.7573
C	3.8926	17.3645	5.5612
H	3.5635	16.6208	5.0713
C	1.2224	24.6533	19.5745
C	-2.1108	25.078	2.1907
C	-0.5803	21.0802	3.7439
H	0.0712	21.7643	3.6433
C	-1.923	16.9003	5.6833
H	-1.5416	16.2104	6.2654
H	-2.7222	17.2786	6.104
H	-2.1649	16.5018	4.8206
C	-0.256	29.0848	16.116
H	-0.1293	30.0028	16.3276
C	-1.8187	21.2255	3.1568
C	-0.2378	28.1775	17.1791
C	12.7811	24.7033	9.8995
H	13.4612	25.3355	9.6959
C	12.6087	18.2377	11.9357
H	11.9716	18.3342	12.6752
H	12.5199	17.345	11.543
H	13.5203	18.3587	12.2728
C	-2.0602	28.7654	3.7457
H	-2.0986	29.5711	4.3035
H	-1.2856	28.8176	3.1493
H	-2.8802	28.6987	3.213
C	4.7915	22.7755	20.2281
H	4.6091	23.2814	21.0467
H	4.1364	22.0522	20.1374
H	5.6936	22.3959	20.2716
C	-0.2754	31.0573	14.1336
H	-0.9337	31.348	14.7977
H	0.6287	31.1871	14.4913
H	-0.3804	31.5864	13.3151
C	12.7765	27.2265	11.2713
H	12.4932	28.1196	11.5577
H	13.4849	26.902	11.8657
H	13.1169	27.2712	10.3527
C	0.4011	24.1077	21.7131
H	-0.2145	24.5301	22.35
H	0.2532	23.1396	21.7105
H	1.3247	24.2975	21.9789
C	-2.0965	22.5569	2.2392
H	-2.9779	22.4721	1.7953
H	-1.4047	22.6207	1.5337
C	14.9187	24.038	8.2834
H	15.0363	24.5501	9.1104
H	15.7374	23.5374	8.0887
H	14.729	24.654	7.5433
C	0.1839	29.8756	18.8293
H	0.1301	29.9999	19.7992
H	1.0584	30.1843	18.5088
H	-0.5238	30.3939	18.3927
C	-4.8939	19.3437	2.6396
H	-5.46	19.3292	3.4382
H	-5.457	19.409	1.8399
H	-4.365	18.5185	2.5987
C	-2.5532	25.8394	-0.0844
H	-3.445	26.1815	0.1366
H	-1.8972	26.5617	-0.0073
H	-2.5547	25.4942	-1.0019

## Sheet: MCC-3
MCC-3
O	12.5541	24.0226	7.7334
O	18.9115	7.9392	-0.8255
O	16.9986	17.5354	10.5863
O	16.9704	21.8877	8.4865
O	7.5472	10.576	7.1568
O	9.4886	11.9932	16.1816
O	5.386	9.7696	11.4288
O	16.7189	5.8904	2.9934
O	14.9503	9.5582	-3.2018
O	6.9404	8.0426	15.0221
O	12.3141	21.7141	3.4444
O	12.7512	13.5802	-1.5786
C	10.3868	10.1457	7.2398
H	10.1315	11.0323	7.448
C	12.7881	8.4047	4.9868
C	8.6067	9.2668	8.8163
C	11.2187	7.5358	6.6866
C	15.8071	7.7698	1.9488
C	13.3684	9.4998	4.3294
C	10.212	7.7581	7.6227
H	9.8456	7.0222	8.0935
C	11.3903	9.9452	6.3101
C	7.4875	10.0285	8.412
C	16.8262	6.8327	1.9828
C	9.7413	9.0897	7.8844
C	14.9674	18.7046	10.2608
C	12.5594	15.489	11.85
C	13.1977	7.0693	4.6421
C	14.1882	17.5731	10.8225
C	11.7818	8.5945	5.9782
C	12.3103	16.8284	12.1883
C	17.8639	7.8383	0.083
C	8.567	8.6864	10.0651
H	9.2996	8.1432	10.3426
C	14.9966	20.9137	9.2928
C	6.4365	9.6143	10.5331
C	14.7355	7.916	3.0019
C	14.3568	9.2585	3.3231
H	14.7433	9.9928	2.8634
C	16.384	18.634	10.0778
C	9.9714	13.7065	13.8073
H	9.2861	13.9028	14.4352
C	13.1514	12.8098	11.1267
H	13.3728	11.9096	10.9302
C	12.7867	17.576	3.4848
C	16.8798	8.7441	-0.0489
C	10.6852	14.6971	13.2712
C	8.045	9.2122	13.401
C	14.3365	19.8353	9.8459
H	13.3884	19.9002	9.9476
C	12.5921	5.9621	5.408
H	12.8745	5.0766	5.2312
C	9.38	11.2376	13.9413
C	13.5466	20.8251	5.257
C	14.1414	6.8812	3.6805
H	14.3993	5.9841	3.4692
C	8.9719	11.0812	15.3284
C	15.2507	17.9166	3.4486
C	13.7598	22.0271	7.3674
C	11.65	6.1754	6.3526
H	11.2524	5.4318	6.8004
C	13.1161	17.8586	11.6862
H	12.9476	18.7548	11.9361
C	14.461	16.2299	10.4459
H	15.1695	16.0217	9.8585
C	16.3415	20.8127	9.0758
C	12.0338	11.01	5.5889
H	11.7938	11.903	5.7786
C	14.0984	17.1582	3.1316
C	14.2326	15.9524	2.3402
C	15.5384	15.5785	1.8658
C	11.7824	14.4388	12.3457
C	15.8016	8.6747	0.868
H	15.0583	9.2637	0.7571
C	10.2073	12.3475	13.4414
C	14.0648	20.9727	6.5335
H	14.6647	20.3123	6.8561
C	17.8444	6.8526	1.0893
H	18.5459	6.2098	1.14
C	13.762	19.5682	4.4826
C	12.8902	22.9885	6.8398
C	12.0378	13.1189	12.0117
C	16.6543	16.3488	2.2317
H	17.5097	16.096	1.9271
C	12.9629	10.785	4.6719
H	13.3587	11.5215	4.2309
C	13.6475	15.2338	10.9522
C	6.3657	10.2168	9.2545
H	5.6138	10.7143	8.974
C	14.2068	22.1365	8.8035
H	14.7842	22.9443	8.8957
H	13.42	22.2671	9.3833
C	11.193	17.1303	13.0669
H	10.9905	18.0306	13.2832
C	7.4903	8.872	10.9416
C	11.2977	12.0773	12.5649
H	11.5226	11.1843	12.3566
C	15.7856	10.6956	-1.3169
C	12.6967	18.8656	4.1677
H	11.8453	19.2082	4.3894
C	15.0728	19.1047	4.1677
H	15.8389	19.6057	4.4466
C	16.9158	9.7341	-1.1871
H	17.7553	10.2598	-1.0935
H	16.988	9.2267	-2.0334
C	12.762	21.8487	4.7804
C	8.8803	10.3236	13.0499
H	9.1128	10.4333	12.1338
C	17.0587	19.695	9.529
H	18.007	19.6692	9.4558
C	13.1124	15.2366	1.9722
C	7.7227	9.1119	14.7242
C	16.5123	17.4191	2.9955
H	17.3061	17.8925	3.2532
C	13.9002	13.7999	10.5884
H	14.5987	13.5961	9.9759
C	7.5353	8.2347	12.3479
H	6.634	7.9226	12.6012
H	8.1345	7.4377	12.3228
C	14.8225	10.6548	-2.3083
C	10.4467	16.1146	13.5754
H	9.7352	16.3449	14.1611
C	14.481	13.7502	0.5617
C	13.6874	12.5864	-1.4828
C	12.4097	22.9374	5.5442
H	11.866	23.6344	5.1902
C	15.6512	11.7357	-0.3766
H	16.2868	11.816	0.3205
C	15.6405	14.4957	0.9765
H	16.497	14.2514	0.6406
C	14.5755	12.695	-0.4404
C	13.2458	14.1055	1.1105
H	12.4772	13.5935	0.9003
C	13.8051	11.5349	-2.47
H	13.192	11.4673	-3.1947
C	4.1944	10.3909	10.9395
H	3.8529	9.8913	10.1732
H	4.4001	11.3137	10.6614
H	3.5204	10.4128	11.6492
C	11.6369	16.7919	3.138
H	10.7793	17.1005	3.3822
C	11.7887	15.6105	2.4466
H	11.0414	15.0517	2.2854
C	18.4079	17.4203	10.4246
H	18.6257	17.3442	9.4666
H	18.7389	16.6334	10.8959
H	18.8482	18.2261	10.7834
C	18.3238	21.7677	8.1248
H	18.4142	21.0868	7.4214
H	18.8477	21.4911	8.9079
H	18.6557	22.6243	7.7943
C	8.1901	10.0437	15.6731
H	7.9536	9.9274	16.5843
C	8.7797	12.2302	17.3878
H	7.8611	12.5272	17.1728
H	9.2263	12.9316	17.9034
H	8.7334	11.4091	17.9144
C	11.2335	22.4846	3.0231
H	10.9736	22.2302	2.1142
H	11.4841	23.4386	3.0309
H	10.4724	22.3524	3.6291
C	20.1812	7.372	-0.468
H	20.7918	7.4666	-1.2276
H	20.0534	6.4197	-0.2684
H	20.5311	7.8342	0.3079
C	11.6037	24.9782	7.3398
H	11.9449	25.4657	6.5586
H	11.4605	25.6101	8.077
H	10.7685	24.5344	7.1153
C	17.7882	4.9244	3.1274
H	17.8288	4.3745	2.3143
H	17.6289	4.3619	3.902
H	18.641	5.4044	3.2313
C	14.0444	9.4415	-4.2549
H	13.9909	10.2875	-4.7327
H	13.1592	9.2124	-3.8881
H	14.3387	8.7303	-4.8563
C	6.3958	11.3169	6.7654
H	6.5703	11.7526	5.8981
H	6.21	12.0104	7.4359
H	5.6298	10.7228	6.6831
C	11.8966	13.541	-2.7657
H	12.4527	13.6166	-3.5664
H	11.2704	14.3001	-2.7319
H	11.3974	12.7055	-2.7805
C	6.4601	7.9049	16.4028
H	5.7947	8.5936	16.5985
H	7.2233	8.0134	17.0273
H	6.0699	7.0182	16.5368
N	16.1997	4.7124	6.2378
N	12.6789	9.4274	9.8459
C	15.7276	7.1842	6.8207
N	18.4643	7.7539	4.6209
C	15.1543	9.8479	7.376
C	16.4615	8.2002	6.208
C	14.4336	8.8046	7.9972
C	14.7091	7.488	7.7291
H	14.2161	6.7899	8.1506
C	15.9938	5.7974	6.4611
N	14.7077	12.3515	7.8334
C	13.4033	9.1313	9.029
C	16.1598	9.5536	6.476
H	16.6325	10.245	6.0412
C	17.5708	7.9033	5.2974
C	14.8328	11.2576	7.6483
O	17.7785	-0.4089	13.5414
O	11.4211	15.6745	22.1002
O	13.3341	6.0782	10.6884
O	13.3622	1.726	12.7882
O	22.7855	13.0377	14.1179
O	20.844	11.6205	5.0932
O	24.9466	13.844	9.8459
O	13.6138	17.7233	18.2814
O	15.3824	14.0555	24.4766
O	23.3922	15.571	6.2526
O	18.0185	1.8995	17.8304
O	17.5814	10.0335	22.8533
C	19.9459	13.468	14.0349
H	20.2012	12.5813	13.8267
C	17.5446	15.209	16.2879
C	21.726	14.3469	12.4585
C	19.1139	16.0778	14.5881
C	14.5256	15.8438	19.326
C	16.9643	14.1139	16.9453
C	20.1207	15.8556	13.652
H	20.487	16.5914	13.1813
C	18.9423	13.6685	14.9646
C	22.8452	13.5852	12.8627
C	13.5065	16.781	19.2919
C	20.5913	14.524	13.3903
C	15.3653	4.9091	11.0139
C	17.7733	8.1247	9.4247
C	17.135	16.5444	16.6326
C	16.1444	6.0406	10.4523
C	18.5509	15.0191	15.2965
C	18.0224	6.7853	9.0864
C	12.4688	15.7754	21.1918
C	21.7656	14.9272	11.2097
H	21.0331	15.4705	10.9321
C	15.3361	2.7	11.9819
C	23.8962	13.9993	10.7416
C	15.5971	15.6977	18.2729
C	15.9758	14.3552	17.9516
H	15.5894	13.6208	18.4113
C	13.9487	4.9797	11.1969
C	20.3612	9.9072	7.4674
H	21.0466	9.7109	6.8396
C	17.1813	10.8038	10.148
H	16.9599	11.7041	10.3446
C	17.546	6.0377	17.7899
C	13.4529	14.8696	21.3237
C	19.6475	8.9166	8.0036
C	22.2876	14.4014	7.8738
C	15.9961	3.7783	11.4288
H	16.9443	3.7134	11.3272
C	17.7406	17.6515	15.8667
H	17.4582	18.5371	16.0435
C	20.9527	12.376	7.3334
C	16.7861	2.7885	16.0177
C	16.1912	16.7324	17.5942
H	15.9334	17.6295	17.8055
C	21.3608	12.5324	5.9463
C	15.082	5.6971	17.8261
C	16.5729	1.5866	13.9073
C	18.6827	17.4382	14.9221
H	19.0803	18.1819	14.4743
C	17.2166	5.7551	9.5885
H	17.3851	4.8589	9.3387
C	15.8717	7.3838	10.8288
H	15.1632	7.592	11.4163
C	13.9912	2.801	12.1989
C	18.2989	12.6037	15.6859
H	18.5389	11.7107	15.4961
C	16.2343	6.4554	18.1431
C	16.1001	7.6613	18.9345
C	14.7943	8.0352	19.4089
C	18.5503	9.1749	8.929
C	14.531	14.939	20.4067
H	15.2744	14.35	20.5177
C	20.1254	11.2662	7.8334
C	16.2679	2.641	14.7413
H	15.668	3.3013	14.4186
C	12.4883	16.761	20.1855
H	11.7867	17.4039	20.1348
C	16.5707	4.0454	16.7921
C	17.4425	0.6252	14.4349
C	18.2949	10.4948	9.263
C	13.6784	7.2648	19.043
H	12.823	7.5176	19.3476
C	17.3698	12.8286	16.6028
H	16.9739	12.0922	17.0439
C	16.6852	8.3798	10.3225
C	23.967	13.3969	12.0202
H	24.7189	12.8994	12.3007
C	16.1258	1.4771	12.4712
H	15.5484	0.6694	12.379
H	16.9127	1.3465	11.8914
C	19.1397	6.4833	8.2078
H	19.3421	5.5831	7.9916
C	22.8424	14.7416	10.3331
C	19.035	11.5364	8.7099
H	18.8101	12.4293	8.9181
C	14.5471	12.918	22.5916
C	17.636	4.7481	17.107
H	18.4874	4.4055	16.8854
C	15.2598	4.509	17.107
H	14.4938	4.0079	16.8282
C	13.4168	13.8795	22.4619
H	12.5774	13.3539	22.3682
H	13.3446	14.387	23.3081
C	17.5707	1.7649	16.4943
C	21.4524	13.29	8.2248
H	21.2199	13.1804	9.141
C	13.274	3.9186	11.7458
H	12.3257	3.9444	11.819
C	17.2202	8.377	19.3026
C	22.61	14.5018	6.5505
C	13.8203	6.1945	18.2793
H	13.0266	5.7211	18.0216
C	16.4325	9.8138	10.6863
H	15.734	10.0176	11.2989
C	22.7974	15.379	8.9269
H	23.6986	15.6911	8.6736
H	22.1982	16.176	8.952
C	15.5101	12.9589	23.583
C	19.886	7.4991	7.6993
H	20.5975	7.2687	7.1137
C	15.8517	9.8635	20.7131
C	16.6453	11.0272	22.7576
C	17.923	0.6762	15.7305
H	18.4667	-0.0208	16.0846
C	14.6814	11.878	21.6513
H	14.0459	11.7976	20.9543
C	14.6921	9.1179	20.2982
H	13.8356	9.3622	20.6342
C	15.7572	10.9187	21.7151
C	17.0869	9.5081	20.1642
H	17.8555	10.0202	20.3744
C	16.5276	12.0788	23.7447
H	17.1407	12.1464	24.4694
C	26.1383	13.2227	10.3353
H	26.4798	13.7224	11.1016
H	25.9326	12.2999	10.6133
H	26.8123	13.2009	9.6256
C	18.6958	6.8218	18.1367
H	19.5534	6.5132	17.8926
C	18.544	8.0031	18.8281
H	19.2913	8.562	18.9894
C	11.9248	6.1933	10.8501
H	11.707	6.2694	11.8081
H	11.5938	6.9803	10.3788
H	11.4844	5.3876	10.4913
C	12.0089	1.846	13.1499
H	11.9185	2.5268	13.8533
H	11.4849	2.1226	12.3668
H	11.6769	0.9894	13.4805
C	22.1426	13.57	5.6016
H	22.379	13.6863	4.6904
C	21.553	11.3835	3.8869
H	22.4715	11.0864	4.1019
H	21.1064	10.682	3.3713
H	21.5992	12.2046	3.3603
C	19.0992	1.1291	18.2516
H	19.3591	1.3834	19.1606
H	18.8485	0.1751	18.2438
H	19.8603	1.2613	17.6457
C	10.1515	16.2417	21.7428
H	9.5409	16.1471	22.5024
H	10.2792	17.1939	21.5432
H	9.8016	15.7794	20.9668
C	18.7289	-1.3646	13.935
H	18.3878	-1.852	14.7161
H	18.8722	-1.9965	13.1977
H	19.5642	-0.9207	14.1595
C	12.5445	18.6892	18.1473
H	12.5039	19.2391	18.9605
H	12.7038	19.2518	17.3727
H	11.6917	18.2092	18.0435
C	16.2883	14.1722	25.5297
H	16.3418	13.3261	26.0074
H	17.1735	14.4013	25.1628
H	15.9939	14.8833	26.131
C	23.9369	12.2967	14.5094
H	23.7624	11.8611	15.3767
H	24.1227	11.6033	13.8389
H	24.7029	12.8909	14.5916
C	18.4361	10.0727	24.0405
H	17.88	9.997	24.8411
H	19.0623	9.3136	24.0067
H	18.9352	10.9081	24.0553
C	23.8726	15.7088	4.8719
H	24.5379	15.0201	4.6763
H	23.1094	15.6002	4.2475
H	24.2627	16.5954	4.7379
N	14.1329	18.9012	15.037
N	17.6537	14.1863	11.4288
C	14.6051	16.4294	14.4541
N	11.8684	15.8598	16.6539
C	15.1784	13.7657	13.8988
C	13.8712	15.4135	15.0668
C	15.8991	14.809	13.2776
C	15.6236	16.1257	13.5456
H	16.1165	16.8237	13.1241
C	14.3388	17.8163	14.8136
N	15.6249	11.2622	13.4414
C	16.9294	14.4824	12.2457
C	14.1728	14.0601	14.7987
H	13.7001	13.3687	15.2335
C	12.7618	15.7104	15.9773
C	15.4999	12.3561	13.6265
N	12.9872	6.4589	22.5065
C	15.4508	4.5154	20.9577
C	15.3004	5.695	21.7173
N	13.2769	3.1173	20.3578
C	14.0346	6.132	22.1491
C	14.1863	3.7113	20.6046
C	16.4017	6.3251	22.0364
H	16.3384	7.0999	22.5936
N	20.0824	3.9782	20.0429
C	17.6188	5.9217	21.5917
C	17.7692	4.7421	20.8322
N	19.7927	7.3198	22.1917
C	19.035	4.3051	20.4003
C	18.8833	6.7258	21.9449
C	16.6679	4.112	20.5131
H	16.7312	3.3372	19.9559
O	15.2911	10.846	29.0081
O	21.6485	-5.2374	20.4493
O	19.7355	4.3589	31.861
O	19.7074	8.7111	29.7612
O	10.2841	-2.6006	28.4316
O	12.2256	-1.1834	37.4563
O	8.123	-3.4069	32.7035
O	19.4558	-7.2862	24.2681
O	17.6872	-3.6184	18.0729
O	9.6774	-5.1339	36.2968
O	15.0511	8.5376	24.7191
O	15.4882	0.4036	19.6962
C	13.1237	-3.0309	28.5145
H	12.8684	-2.1442	28.7227
C	15.525	-4.7719	26.2615
C	11.3437	-3.9098	30.091
C	13.9557	-5.6407	27.9614
C	18.544	-5.4067	23.2235
C	16.1053	-3.6768	25.6041
C	12.949	-5.4185	28.8975
H	12.5826	-6.1543	29.3682
C	14.1273	-3.2314	27.5848
C	10.2245	-3.1481	29.6868
C	19.5631	-6.3439	23.2575
C	12.4783	-4.0869	29.1592
C	17.7043	5.528	31.5355
C	15.2963	2.3124	33.1248
C	15.9347	-6.1073	25.9169
C	16.9252	4.3966	32.0972
C	14.5187	-4.582	27.2529
C	15.0473	3.6518	33.463
C	20.6008	-5.3383	21.3577
C	11.304	-4.4901	31.3398
H	12.0365	-5.0334	31.6174
C	17.7336	7.7372	30.5675
C	9.1734	-3.5622	31.8079
C	17.4725	-5.2606	24.2766
C	17.0938	-3.9181	24.5978
H	17.4803	-3.1837	24.1382
C	19.1209	5.4574	31.3526
C	12.7084	0.5299	35.082
H	12.023	0.7262	35.7099
C	15.8883	-0.3667	32.4014
H	16.1097	-1.267	32.2049
C	15.5236	4.3994	24.7595
C	19.6167	-4.4325	21.2258
C	13.4221	1.5205	34.5459
C	10.782	-3.9643	34.6757
C	17.0735	6.6588	31.1207
H	16.1254	6.7237	31.2223
C	15.329	-7.2144	26.6828
H	15.6114	-8.1	26.506
C	12.1169	-1.9389	35.2161
C	16.2835	7.6486	26.5317
C	16.8784	-6.2953	24.9553
H	17.1362	-7.1924	24.7439
C	11.7088	-2.0953	36.6032
C	17.9876	4.74	24.7234
C	16.4967	8.8505	28.6422
C	14.387	-7.0011	27.6274
H	13.9893	-7.7448	28.0752
C	15.853	4.682	32.9609
H	15.6845	5.5782	33.2108
C	17.198	3.0533	31.7206
H	17.9064	2.8451	31.1332
C	19.0784	7.6361	30.3505
C	14.7707	-2.1666	26.8636
H	14.5308	-1.2736	27.0534
C	16.8353	3.9817	24.4064
C	16.9695	2.7758	23.615
C	18.2753	2.4019	23.1405
C	14.5193	1.2622	33.6205
C	18.5386	-4.5019	22.1427
H	17.7952	-3.9129	22.0318
C	12.9442	-0.8291	34.7161
C	16.8017	7.7961	27.8082
H	17.4017	7.1358	28.1309
C	20.5813	-6.3239	22.364
H	21.2829	-6.9668	22.4147
C	16.4989	6.3917	25.7573
C	15.6271	9.8119	28.1146
C	14.7747	-0.0577	33.2865
C	19.3913	3.1723	23.5065
H	20.2466	2.9195	23.2018
C	15.6998	-2.3915	25.9467
H	16.0957	-1.655	25.5056
C	16.3845	2.0573	32.227
C	9.1026	-2.9598	30.5292
H	8.3508	-2.4623	30.2487
C	16.9438	8.96	30.0782
H	17.5212	9.7677	30.1705
H	16.1569	9.0906	30.658
C	13.93	3.9538	34.3417
H	13.7275	4.854	34.5579
C	10.2272	-4.3045	32.2163
C	14.0346	-1.0993	33.8396
H	14.2595	-1.9922	33.6314
C	18.5225	-2.4809	19.9578
C	15.4336	5.689	25.4425
H	14.5823	6.0316	25.6641
C	17.8098	5.9281	25.4425
H	18.5758	6.4292	25.7213
C	19.6528	-3.4424	20.0876
H	20.4922	-2.9167	20.1813
H	19.725	-3.9499	19.2413
C	15.499	8.6722	26.0552
C	11.6172	-2.8529	34.3247
H	11.8498	-2.7433	33.4085
C	19.7956	6.5185	30.8037
H	20.7439	6.4927	30.7305
C	15.8494	2.0601	23.2469
C	10.4597	-4.0647	35.999
C	19.2493	4.2426	24.2702
H	20.043	4.716	24.5279
C	16.6371	0.6233	31.8632
H	17.3356	0.4195	31.2506
C	10.2722	-4.9419	33.6226
H	9.371	-5.254	33.8759
H	10.8714	-5.7389	33.5975
C	17.5595	-2.5218	18.9664
C	13.1836	2.938	34.8501
H	12.4721	3.1684	35.4358
C	17.218	0.5736	21.8364
C	16.4243	-0.5901	19.7919
C	15.1466	9.7609	26.8189
H	14.603	10.4579	26.4649
C	18.3882	-1.4409	20.8982
H	19.0237	-1.3605	21.5952
C	18.3775	1.3192	22.2512
H	19.234	1.0749	21.9153
C	17.3124	-0.4816	20.8343
C	15.9828	0.929	22.3853
H	15.2141	0.4169	22.1751
C	16.542	-1.6417	18.8047
H	15.9289	-1.7092	18.0801
C	6.9313	-2.7856	32.2142
H	6.5898	-3.2853	31.4479
H	7.137	-1.8628	31.9361
H	6.2574	-2.7638	32.9239
C	14.3738	3.6153	24.4128
H	13.5162	3.9239	24.6569
C	14.5256	2.434	23.7213
H	13.7784	1.8751	23.5601
C	21.1448	4.2438	31.6994
H	21.3627	4.1677	30.7413
H	21.4759	3.4568	32.1707
H	21.5852	5.0495	32.0581
C	21.0607	8.5911	29.3996
H	21.1511	7.9103	28.6961
H	21.5847	8.3145	30.1826
H	21.3927	9.4477	29.069
C	10.927	-3.1329	36.9478
H	10.6906	-3.2492	37.8591
C	11.5166	-0.9464	38.6626
H	10.5981	-0.6493	38.4476
H	11.9633	-0.2449	39.1782
H	11.4704	-1.7675	39.1892
C	13.9705	9.308	24.2979
H	13.7105	9.0537	23.3889
H	14.2211	10.262	24.3057
H	13.2093	9.1758	24.9038
C	22.9181	-5.8046	20.8067
H	23.5287	-5.71	20.0471
H	22.7904	-6.7568	21.0063
H	23.268	-5.3423	21.5827
C	14.3407	11.8017	28.6145
H	14.6818	12.2891	27.8334
H	14.1974	12.4336	29.3518
H	13.5054	11.3578	28.39
C	20.5252	-8.2521	24.4021
H	20.5658	-8.802	23.589
H	20.3658	-8.8147	25.1768
H	21.3779	-7.7721	24.506
C	16.7813	-3.7351	17.0198
H	16.7279	-2.889	16.542
H	15.8961	-3.9642	17.3867
H	17.0757	-4.4462	16.4185
C	9.1327	-1.8596	28.0401
H	9.3072	-1.424	27.1728
H	8.9469	-1.1662	28.7106
H	8.3668	-2.4538	27.9579
C	14.6335	0.3644	18.509
H	15.1896	0.4401	17.7084
H	14.0074	1.1235	18.5428
H	14.1344	-0.471	18.4942
C	9.197	-5.2717	37.6776
H	8.5317	-4.583	37.8732
H	9.9602	-5.1631	38.302
H	8.8069	-6.1583	37.8115

## Sheet: Pe-TCNB
Pe-TCNB
C	-9.31934	-0.648532	0.061305
H	-9.14438	0.012554	-0.612612
H	-9.07409	-0.300358	0.921925
H	-10.2538	-0.867968	0.059424
C	-7.20277	-1.69363	-0.262639
C	-6.50358	-0.504738	-0.143904
H	-6.95386	0.298859	-0.014015
C	-5.11831	-0.534941	-0.223241
H	-4.65328	0.267372	-0.154945
C	-4.39553	-1.70295	-0.39894
C	-5.13445	-2.90188	-0.510758
C	-6.51663	-2.891	-0.455967
H	-6.98979	-3.68565	-0.548991
C	-5.09134	-5.28046	-0.798214
H	-5.68042	-5.2745	-1.55551
H	-5.6018	-5.41479	0.003924
H	-4.45416	-5.99303	-0.894008
C	-2.90923	-1.66062	-0.470103
C	-2.10651	-2.55232	0.239821
H	-2.50866	-3.24317	0.715186
C	-0.713036	-2.43638	0.255927
C	0.121996	-3.29795	1.03514
H	-0.269261	-3.97646	1.53648
C	1.46649	-3.14999	1.06156
H	1.97651	-3.72431	1.5853
C	-0.097718	-1.39756	-0.496785
C	-0.903219	-0.512739	-1.26488
C	-2.28874	-0.661633	-1.22672
H	-2.81775	-0.077506	-1.72072
O	-8.56193	-1.81004	-0.210294
O	-4.40149	-4.03302	-0.720429
C	10.5405	-1.98767	-1.02921
H	10.3656	-2.64879	-0.35525
H	10.2953	-2.33588	-1.88979
H	11.475	-1.76824	-1.02733
C	8.42392	-0.942494	-0.705206
C	7.72472	-2.13147	-0.823999
H	8.175	-2.93506	-0.953888
C	6.33945	-2.10126	-0.744662
H	5.87442	-2.90358	-0.812958
C	5.61676	-0.933205	-0.568864
C	6.35559	0.265679	-0.457145
C	7.73778	0.254796	-0.511936
H	8.21101	1.0495	-0.418814
C	6.31248	2.64426	-0.169689
H	6.90165	2.63827	0.587645
H	6.82303	2.77864	-0.971729
H	5.67538	3.35679	-0.073854
C	4.13037	-0.975588	-0.4978
C	3.32774	-0.083915	-1.20768
H	3.72988	0.606939	-1.68305
C	1.93426	-0.199776	-1.22373
C	1.09923	0.66172	-2.00301
H	1.4904	1.34026	-2.50438
C	-0.245351	0.513789	-2.02946
H	-0.755369	1.08819	-2.55314
C	1.31895	-1.23868	-0.471077
C	2.12445	-2.12341	0.297079
C	3.50997	-1.97452	0.258913
H	4.03889	-2.55862	0.752873
O	9.78307	-0.826083	-0.757552
O	5.62264	1.39681	-0.247474
C	-0.191191	3.58991	-0.315579
C	0.215529	2.66796	0.70901
C	-0.686343	1.75953	1.24571
H	-1.56591	1.74622	0.945048
C	-0.278505	0.869742	2.22956
C	-1.20687	-0.064397	2.79653
N	-1.92756	-0.81358	3.25902
N	-0.505231	4.32183	-1.12439
C	1.46176	-0.032141	3.70092
C	1.05504	0.88973	2.67627
C	1.95691	1.79816	2.13957
H	2.83639	1.81159	2.44025
C	1.54899	2.68798	1.15568
C	2.47735	3.6222	0.588773
N	3.19804	4.37138	0.126281
N	1.77571	-0.764029	4.50969
C	-3.66375	3.03442	-1.7196
H	-3.48627	2.31597	-2.34703
H	-3.09248	3.78258	-1.95476
C	-3.68768	3.61911	0.532267
H	-3.117	4.39033	0.386734
H	-3.5257	3.29489	1.43227
O	-3.34312	2.59684	-0.404256
C	-5.07875	4.02488	0.41311
H	-5.25624	4.74333	1.04055
H	-5.65002	3.2768	0.648335
C	-5.05483	3.44028	-1.8387
H	-5.6255	2.66906	-1.69316
H	-5.2168	3.76449	-2.73869
O	-5.39939	4.46255	-0.902172

## Sheet: TCNB
TCNB
C	0.3288	1.1678	-0.6652
C	1.3505	0.3552	-0.1674
C	-0.993	0.8052	-0.5692
H	-1.6634	1.328	-0.9936
N	0.9203	3.3602	-1.9174
C	0.6803	2.3612	-1.3527
N	3.8095	1.014	-0.3929
C	2.7459	0.7274	-0.2656
C	-0.3288	-1.1678	0.6652
C	-1.3505	-0.3552	0.1674
C	0.993	-0.8052	0.5692
H	1.6634	-1.328	0.9936
N	-0.9203	-3.3602	1.9174
C	-0.6803	-2.3612	1.3527
N	-3.8095	-1.014	0.3929
C	-2.7459	-0.7274	0.2656
