# Supplementary material for: Structurally diverse macrocycle co-crystals for solid-state luminescence modulation
Source: Nat Commun. 2024 Mar 21;15:2535. doi: 10.1038/s41467-024-46788-6 (PMC10957888; doi:10.1038/s41467-024-46788-6)
Supplement: Supplementary file 5 — Source Data [file 41467_2024_46788_MOESM5_ESM.zip]

Archive with 28 entries (28 files):
- Single-crystal structures/MCC-1.cif
- Single-crystal structures/MCC-1-checkcif.pdf
- Single-crystal structures/MCC-2.cif
- Single-crystal structures/MCC-2-checkcif.pdf
- Single-crystal structures/MCC-3.cif
- Single-crystal structures/MCC-3-checkcif.pdf
- Single-crystal structures/MCC-Benzene.cif
- Single-crystal structures/MCC-Benzene-checkcif.pdf
- Single-crystal structures/MCC-CH2Cl2.cif
- Single-crystal structures/MCC-CH2Cl2-checkcif.pdf
- Single-crystal structures/MCC-ClCH2CH2Cl.cif
- Single-crystal structures/MCC-ClCH2CH2Cl-checkcif.pdf
- Single-crystal structures/MCC-Dihydrofuran.cif
- Single-crystal structures/MCC-Dihydrofuran-checkcif.pdf
- Single-crystal structures/MCC-Dioxolane.cif
- Single-crystal structures/MCC-Dioxolane-checkcif.pdf
- Single-crystal structures/MCC-o-Xylene.cif
- Single-crystal structures/MCC-o-Xylene-checkcif.pdf
- Single-crystal structures/Pe[3]-DMF.cif
- Single-crystal structures/Pe[3]-DMF-checkcif.pdf
- Single-crystal structures/Pe[3]-DMSO.cif
- Single-crystal structures/Pe[3]-DMSO-checkcif.pdf
- Single-crystal structures/Pe-CHCl3.cif
- Single-crystal structures/Pe-CHCl3.pdf
- Single-crystal structures/Pe-TCNB.cif
- Single-crystal structures/Pe-TCNB-checkcif.pdf
- Single-crystal structures/Pe-THF.cif
- Single-crystal structures/Pe-THF-checkcif.pdf
