# Supplementary material for: Structurally diverse macrocycle co-crystals for solid-state luminescence modulation
Source: Nat Commun. 2024 Mar 21;15:2535. doi: 10.1038/s41467-024-46788-6 (PMC10957888; doi:10.1038/s41467-024-46788-6)
Supplement: Supplementary file 5 — Source Data [file 41467_2024_46788_MOESM5_ESM.zip › Single-crystal structures/MCC-1.cif]

data_mo_2012074967_0m
_audit_creation_date               2020-12-10
_audit_creation_method
;
Olex2 1.2
(compiled 2018.05.29 svn.r3508 for OlexSys, GUI svn.r5506)
;
_shelx_SHELXL_version_number       '2014/7'
_audit_contact_author_address      ?
_audit_contact_author_email        ?
_audit_contact_author_name         ''
_audit_contact_author_phone        ?
_publ_contact_author_id_orcid      ?
_publ_section_references
;
Dolomanov, O.V., Bourhis, L.J., Gildea, R.J, Howard, J.A.K. & Puschmann, H.
 (2009), J. Appl. Cryst. 42, 339-341.

Sheldrick, G.M. (2015). Acta Cryst. A71, 3-8.

Sheldrick, G.M. (2015). Acta Cryst. C71, 3-8.
;
_chemical_name_common              ?
_chemical_name_systematic          ?
_chemical_formula_moiety           'C99 H78 O12, 11(C4 O), C5 H N2'
_chemical_formula_sum              'C148 H79 N2 O23'
_chemical_formula_weight           2253.13
_chemical_melting_point            ?
loop_
  _atom_type_symbol
  _atom_type_description
  _atom_type_scat_dispersion_real
  _atom_type_scat_dispersion_imag
  _atom_type_scat_source
 'C' 'C' 0.0033 0.0016 'International Tables Vol C Tables 4.2.6.8 and 6.1.1.4'
 'H' 'H' 0.0000 0.0000 'International Tables Vol C Tables 4.2.6.8 and 6.1.1.4'
 'N' 'N' 0.0061 0.0033 'International Tables Vol C Tables 4.2.6.8 and 6.1.1.4'
 'O' 'O' 0.0106 0.0060 'International Tables Vol C Tables 4.2.6.8 and 6.1.1.4'

_shelx_space_group_comment
;
The symmetry employed for this shelxl refinement is uniquely defined
by the following loop, which should always be used as a source of
symmetry information in preference to the above space-group names.
They are only intended as comments.
;
_space_group_crystal_system        'triclinic'
_space_group_IT_number             2
_space_group_name_H-M_alt          'P -1'
_space_group_name_Hall             '-P 1'
loop_
  _space_group_symop_operation_xyz
 'x, y, z'
 '-x, -y, -z'

_cell_length_a                     16.073(3)
_cell_length_b                     17.902(3)
_cell_length_c                     23.748(4)
_cell_angle_alpha                  108.627(5)
_cell_angle_beta                   92.658(6)
_cell_angle_gamma                  102.860(6)
_cell_volume                       6262(2)
_cell_formula_units_Z              2
_cell_measurement_reflns_used      9994
_cell_measurement_temperature      120
_cell_measurement_theta_max        18.128
_cell_measurement_theta_min        2.293
_shelx_estimated_absorpt_T_max     0.991
_shelx_estimated_absorpt_T_min     0.984
_exptl_absorpt_coefficient_mu      0.081
_exptl_absorpt_correction_T_max    0.7442
_exptl_absorpt_correction_T_min    0.5695
_exptl_absorpt_correction_type     multi-scan
_exptl_absorpt_process_details    
 'SADABS-2016/2 (Bruker,2016/2) was used for absorption correction. wR2(int) was 0.1362 before and 0.0997 after correction. The Ratio of minimum to maximum transmission is 0.7653. The \l/2 correction factor is Not present.'
_exptl_absorpt_special_details     ?
_exptl_crystal_colour              yellow
_exptl_crystal_colour_primary      yellow
_exptl_crystal_density_diffrn      1.195
_exptl_crystal_density_meas        ?
_exptl_crystal_density_method      ?
_exptl_crystal_description         block
_exptl_crystal_F_000               2330
_exptl_crystal_size_max            0.2
_exptl_crystal_size_mid            0.16
_exptl_crystal_size_min            0.11
_exptl_transmission_factor_max     ?
_exptl_transmission_factor_min     ?
_diffrn_reflns_av_R_equivalents    0.0984
_diffrn_reflns_av_unetI/netI       0.0791
_diffrn_reflns_Laue_measured_fraction_full  0.979
_diffrn_reflns_Laue_measured_fraction_max  0.979
_diffrn_reflns_limit_h_max         13
_diffrn_reflns_limit_h_min         -13
_diffrn_reflns_limit_k_max         15
_diffrn_reflns_limit_k_min         -15
_diffrn_reflns_limit_l_max         20
_diffrn_reflns_limit_l_min         -20
_diffrn_reflns_number              47811
_diffrn_reflns_point_group_measured_fraction_full  0.979
_diffrn_reflns_point_group_measured_fraction_max  0.979
_diffrn_reflns_theta_full          18.242
_diffrn_reflns_theta_max           18.242
_diffrn_reflns_theta_min           1.932
_diffrn_ambient_temperature        120
_diffrn_detector_area_resol_mean   ?
_diffrn_measured_fraction_theta_full  0.979
_diffrn_measured_fraction_theta_max  0.979
_diffrn_measurement_device_type    'Bruker D8-Venture'
_diffrn_measurement_method         ?
_diffrn_radiation_type             MoK\a
_diffrn_radiation_wavelength       0.71073
_diffrn_source                     ?
_reflns_Friedel_coverage           0.000
_reflns_Friedel_fraction_full      .
_reflns_Friedel_fraction_max       .
_reflns_number_gt                  6464
_reflns_number_total               8779
_reflns_special_details
;
 Reflections were merged by SHELXL according to the crystal
 class for the calculation of statistics and refinement.
 
 _reflns_Friedel_fraction is defined as the number of unique
 Friedel pairs measured divided by the number that would be
 possible theoretically, ignoring centric projections and
 systematic absences.
;
_reflns_threshold_expression       'I > 2\s(I)'
_computing_cell_refinement         'SAINT V8.38A (?, 2016)'
_computing_data_collection         ?
_computing_data_reduction          'SAINT V8.38A (?, 2016)'
_computing_molecular_graphics      'Olex2 (Dolomanov et al., 2009)'
_computing_publication_material    'Olex2 (Dolomanov et al., 2009)'
_computing_structure_refinement    'ShelXL (Sheldrick, 2015)'
_computing_structure_solution      'ShelXT (Sheldrick, 2015)'
_refine_diff_density_max           0.976
_refine_diff_density_min           -0.565
_refine_diff_density_rms           0.101
_refine_ls_extinction_coef         .
_refine_ls_extinction_method       none
_refine_ls_goodness_of_fit_ref     1.906
_refine_ls_hydrogen_treatment      constr
_refine_ls_matrix_type             full
_refine_ls_number_parameters       1570
_refine_ls_number_reflns           8779
_refine_ls_number_restraints       2515
_refine_ls_R_factor_all            0.1742
_refine_ls_R_factor_gt             0.1442
_refine_ls_restrained_S_all        1.697
_refine_ls_shift/su_max            0.000
_refine_ls_shift/su_mean           0.000
_refine_ls_structure_factor_coef   Fsqd
_refine_ls_weighting_details      
 'w=1/[\s^2^(Fo^2^)+(0.2000P)^2^] where P=(Fo^2^+2Fc^2^)/3'
_refine_ls_weighting_scheme        calc
_refine_ls_wR_factor_gt            0.4158
_refine_ls_wR_factor_ref           0.4441
_refine_special_details            ?
_olex2_refinement_description
;
1. Fixed Uiso
 At 1.2 times of:
  All C(H) groups, All C(H,H) groups
 At 1.5 times of:
  All C(H,H,H) groups
2. Restrained distances
 C133-C114 = C132-C131 = C133-C121 = C128-C114
 1.51 with sigma of 0.02
 C144-C118 = C141-C118 = C142-C141
 1.51 with sigma of 0.02
 O19-C144 = O19-C142
 1.45 with sigma of 0.02
 C143-C122 = C122-C120 = C120-C105
 1.51 with sigma of 0.02
 C134-C131 = C132-C131 = C135-C132
 1.51 with sigma of 0.02
 O19-C144 = O19-C142 = O18-C121 = O18-C128
 1.45 with sigma of 0.02
 O17-C134 = O17-C135
 1.45 with sigma of 0.02
 C147-C145 = C148-C147 = C148-C146
 1.51 with sigma of 0.02
 O23-C145 = O23-C146
 1.45 with sigma of 0.02
 O22-C138 = O22-C137
 1.45 with sigma of 0.02
 C121-C128
 2.4 with sigma of 0.02
 C140-C137 = C140-C139 = C139-C138
 1.51 with sigma of 0.02
 C136-C123 = C136-C127 = C123-C115
 1.51 with sigma of 0.02
 C118-C142
 2.4 with sigma of 0.02
 C147-C146
 2.4 with sigma of 0.02
3. Uiso/Uaniso restraints and constraints
All non-hydrogen atoms have similar U: within 2A with sigma of 0.04 and sigma
for terminal atoms of 0.08
4. Rigid body (RIGU) restrains
 All non-hydrogen atoms
 with sigma for 1-2 distances of 0.004 and sigma for 1-3 distances of 0.004
5.a Secondary CH2 refined with riding coordinates:
 C46(H46A,H46B), C67(H67A,H67B), C78(H78A,H78B)
5.b Aromatic/amide H refined with riding coordinates:
 C12(H12), C16(H16), C17(H17), C26(H26), C30(H30), C31(H31), C34(H34),
 C36(H36), C40(H40), C44(H44), C45(H45), C47(H47), C50(H50), C51(H51), C52(H52),
  C53(H53), C54(H54), C55(H55), C58(H58), C66(H66), C68(H68), C70(H70),
 C71(H71), C73(H73), C74(H74), C75(H75), C79(H79), C81(H81), C82(H82), C83(H83),
  C84(H84), C85(H85), C86(H86), C87(H87), C89(H89), C90(H90), C92(H92)
5.c Idealised Me refined as rotating group:
 C88(H88A,H88B,H88C), C94(H94A,H94B,H94C), C95(H95A,H95B,H95C), C96(H96A,H96B,
 H96C), C97(H97A,H97B,H97C), C98(H98A,H98B,H98C), C99(H99A,H99B,H99C),
 C100(H10A,H10B,H10C), C101(H10D,H10E,H10F), C102(H10G,H10H,H10I), C104(H10J,
 H10K,H10L), C106(H10M,H10N,H10O)
;
_atom_sites_solution_hydrogens     geom
_atom_sites_solution_primary       dual
_atom_sites_solution_secondary     ?
loop_
  _atom_site_label
  _atom_site_type_symbol
  _atom_site_fract_x
  _atom_site_fract_y
  _atom_site_fract_z
  _atom_site_U_iso_or_equiv
  _atom_site_adp_type
  _atom_site_occupancy
  _atom_site_site_symmetry_order
  _atom_site_calc_flag
  _atom_site_refinement_flags_posn
  _atom_site_refinement_flags_adp
  _atom_site_refinement_flags_occupancy
  _atom_site_disorder_assembly
  _atom_site_disorder_group
 O1 O -0.3859(5) 0.4680(4) 0.2102(3) 0.045(2) Uani 1 1 d . U . . .
 O2 O 0.5262(5) 0.5738(5) 0.1154(3) 0.050(2) Uani 1 1 d . U . . .
 O3 O 0.3372(5) -0.0518(4) 0.4747(3) 0.047(2) Uani 1 1 d . U . . .
 O4 O 0.5281(5) 0.2184(5) 0.5604(4) 0.056(2) Uani 1 1 d . U . . .
 O5 O 0.8000(5) 0.9542(4) 0.4180(3) 0.046(2) Uani 1 1 d . U . . .
 O6 O -0.3498(5) 0.3434(5) -0.0065(4) 0.054(2) Uani 1 1 d . U . . .
 O7 O -0.1006(5) 0.6428(5) 0.2952(4) 0.053(2) Uani 1 1 d . U . . .
 O8 O 0.7865(5) 0.7587(4) 0.2314(3) 0.049(2) Uani 1 1 d . U . . .
 O9 O 0.3293(5) -0.0138(5) 0.1354(4) 0.055(2) Uani 1 1 d . U . . .
 O10 O -0.1232(5) 0.1997(5) -0.0440(4) 0.057(2) Uani 1 1 d . U . . .
 O11 O 0.4336(5) -0.0622(5) 0.3109(4) 0.058(2) Uani 1 1 d . U . . .
 O12 O 0.7670(5) 0.7664(4) 0.5295(4) 0.053(2) Uani 1 1 d . U . . .
 C1 C 0.6547(7) 0.7695(6) 0.2644(5) 0.034(3) Uani 1 1 d . U . . .
 C2 C 0.5931(8) 0.4860(7) 0.4368(5) 0.037(3) Uani 1 1 d . U . . .
 C3 C 0.3771(8) 0.0246(7) 0.4729(5) 0.040(3) Uani 1 1 d . U . . .
 C4 C 0.5692(7) 0.6369(7) 0.1642(5) 0.033(3) Uani 1 1 d . U . . .
 C5 C 0.5202(7) 0.6750(6) 0.2053(5) 0.035(3) Uani 1 1 d . U . . .
 C6 C 0.6982(8) 0.7279(7) 0.2218(5) 0.037(3) Uani 1 1 d . U . . .
 O13 O 0.0557(7) 0.9816(5) 0.3935(5) 0.089(3) Uani 1 1 d . U . . .
 C7 C 0.1527(7) 0.5960(7) 0.1929(5) 0.034(3) Uani 1 1 d . U . . .
 C8 C 0.3560(8) 0.0368(7) 0.4200(5) 0.042(3) Uani 1 1 d . U . . .
 C9 C -0.2980(8) 0.4940(7) 0.2117(5) 0.039(3) Uani 1 1 d . U . . .
 C10 C 0.5594(7) 0.4077(6) 0.4430(5) 0.038(3) Uani 1 1 d . U . . .
 C11 C 0.7144(7) 0.8214(7) 0.3760(5) 0.034(3) Uani 1 1 d . U . . .
 C12 C 0.5656(7) 0.7404(6) 0.2543(5) 0.037(3) Uani 1 1 d . U . . .
 H12 H 0.5333 0.7673 0.2832 0.044 Uiso 1 1 calc R . . . .
 C13 C 0.2440(7) 0.6134(7) 0.1951(5) 0.035(3) Uani 1 1 d . U . . .
 C14 C 0.6824(7) 0.5224(6) 0.4521(5) 0.039(3) Uani 1 1 d . U . . .
 C15 C 0.6980(7) 0.7253(7) 0.4315(5) 0.039(3) Uani 1 1 d . U . . .
 C16 C 0.6565(7) 0.6637(7) 0.1722(5) 0.038(3) Uani 1 1 d . U . . .
 H16 H 0.6889 0.6375 0.1432 0.045 Uiso 1 1 calc R . . . .
 C17 C 0.5736(7) 0.6061(6) 0.4182(5) 0.035(3) Uani 1 1 d . U . . .
 H17 H 0.5366 0.6352 0.4072 0.042 Uiso 1 1 calc R . . . .
 C18 C 0.2918(7) 0.6956(7) 0.2123(5) 0.040(3) Uani 1 1 d . U . . .
 C19 C 0.5384(8) 0.5281(7) 0.4195(5) 0.037(3) Uani 1 1 d . U . . .
 C20 C -0.1231(7) 0.5388(7) 0.2010(5) 0.035(3) Uani 1 1 d . U . . .
 C21 C 0.4526(8) 0.1752(7) 0.4640(5) 0.045(3) Uani 1 1 d . U . . .
 C22 C 0.7664(7) 0.8783(7) 0.4235(5) 0.039(3) Uani 1 1 d . U . . .
 C23 C 0.4708(8) 0.1581(7) 0.5146(6) 0.047(3) Uani 1 1 d . U . . .
 C24 C -0.1565(8) 0.5809(7) 0.2498(6) 0.045(3) Uani 1 1 d . U . . .
 C25 C -0.2758(7) 0.3221(6) 0.0712(5) 0.041(3) Uani 1 1 d . U . . .
 C26 C 0.7130(8) 0.5994(7) 0.4496(5) 0.042(3) Uani 1 1 d . U . . .
 H26 H 0.7728 0.6243 0.4602 0.051 Uiso 1 1 calc R . . . .
 C27 C 0.6605(7) 0.6420(6) 0.4324(5) 0.035(3) Uani 1 1 d . U . . .
 C28 C -0.2652(7) 0.4477(7) 0.1604(5) 0.040(3) Uani 1 1 d . U . . .
 C29 C -0.2891(8) 0.3101(7) 0.0111(5) 0.044(3) Uani 1 1 d . U . . .
 C30 C -0.2449(7) 0.5593(7) 0.2541(5) 0.040(3) Uani 1 1 d . U . . .
 H30 H -0.2677 0.5909 0.2870 0.048 Uiso 1 1 calc R . . . .
 C31 C 0.0207(7) 0.6393(7) 0.2100(5) 0.041(3) Uani 1 1 d . U . . .
 H31 H -0.0073 0.6824 0.2209 0.049 Uiso 1 1 calc R . . . .
 C32 C 0.1086(7) 0.6578(7) 0.2085(5) 0.037(3) Uani 1 1 d . U . . .
 C33 C 0.4257(7) 0.6521(7) 0.2006(5) 0.039(3) Uani 1 1 d . U . . .
 C34 C 0.1590(8) 0.7417(7) 0.2259(5) 0.045(3) Uani 1 1 d . U . . .
 H34 H 0.1310 0.7848 0.2367 0.054 Uiso 1 1 calc R . . . .
 C35 C 0.7515(8) 0.7858(7) 0.4789(5) 0.042(3) Uani 1 1 d . U . . .
 C36 C 0.4343(8) 0.0824(7) 0.5196(5) 0.045(3) Uani 1 1 d . U . . .
 H36 H 0.4487 0.0710 0.5547 0.054 Uiso 1 1 calc R . . . .
 C37 C 0.6138(8) 0.3666(7) 0.4617(5) 0.041(3) Uani 1 1 d . U . . .
 C38 C 0.3761(8) -0.0389(6) 0.2794(5) 0.042(3) Uani 1 1 d . U . . .
 C39 C 0.1675(8) 0.1371(7) 0.1411(5) 0.044(3) Uani 1 1 d . U . . .
 C40 C 0.3948(8) 0.1151(7) 0.4172(5) 0.042(3) Uani 1 1 d . U . . .
 H40 H 0.3809 0.1269 0.3822 0.051 Uiso 1 1 calc R . . . .
 C41 C -0.0976(8) 0.2156(7) 0.0778(5) 0.042(3) Uani 1 1 d . U . . .
 C42 C 0.3049(7) -0.0211(6) 0.3081(5) 0.037(3) Uani 1 1 d . U . . .
 C43 C -0.1630(7) 0.2474(7) 0.0526(5) 0.043(3) Uani 1 1 d . U . . .
 C44 C 0.0148(7) 0.4971(7) 0.1782(5) 0.042(3) Uani 1 1 d . U . . .
 H44 H -0.0176 0.4422 0.1677 0.051 Uiso 1 1 calc R . . . .
 C45 C -0.2362(8) 0.2697(7) -0.0287(6) 0.052(3) Uani 1 1 d . U . . .
 H45 H -0.2434 0.2645 -0.0698 0.062 Uiso 1 1 calc R . . . .
 C46 C 0.2941(8) -0.0245(6) 0.3697(5) 0.045(3) Uani 1 1 d . U . . .
 H46A H 0.2355 -0.0191 0.3780 0.054 Uiso 1 1 calc R . . . .
 H46B H 0.2973 -0.0792 0.3695 0.054 Uiso 1 1 calc R . . . .
 C47 C 0.3759(7) 0.5705(7) 0.1830(5) 0.042(3) Uani 1 1 d . U . . .
 H47 H 0.4045 0.5278 0.1734 0.050 Uiso 1 1 calc R . . . .
 C48 C 0.0207(8) 0.1545(7) 0.1291(5) 0.043(3) Uani 1 1 d . U . . .
 C49 C 0.4678(7) 0.3722(7) 0.4304(5) 0.038(3) Uani 1 1 d . U . . .
 C50 C 0.7869(7) 0.8640(7) 0.4769(5) 0.041(3) Uani 1 1 d . U . . .
 H50 H 0.8232 0.9054 0.5101 0.049 Uiso 1 1 calc R . . . .
 C51 C 0.4136(8) 0.4146(7) 0.4113(5) 0.040(3) Uani 1 1 d . U . . .
 H51 H 0.3535 0.3908 0.4012 0.048 Uiso 1 1 calc R . . . .
 C52 C -0.1773(7) 0.4736(7) 0.1585(5) 0.040(3) Uani 1 1 d . U . . .
 H52 H -0.1536 0.4438 0.1252 0.048 Uiso 1 1 calc R . . . .
 C53 C 0.4374(8) 0.2980(6) 0.4372(5) 0.040(3) Uani 1 1 d . U . . .
 H53 H 0.3774 0.2735 0.4284 0.048 Uiso 1 1 calc R . . . .
 C54 C 0.3802(7) 0.7123(7) 0.2137(5) 0.042(3) Uani 1 1 d . U . . .
 H54 H 0.4116 0.7675 0.2242 0.050 Uiso 1 1 calc R . . . .
 C55 C 0.3861(8) -0.0362(7) 0.2227(5) 0.045(3) Uani 1 1 d . U . . .
 H55 H 0.4337 -0.0512 0.2038 0.054 Uiso 1 1 calc R . . . .
 C56 C -0.0283(7) 0.5590(7) 0.1959(5) 0.039(3) Uani 1 1 d . U . . .
 C57 C 0.0488(8) 0.2050(7) 0.0943(5) 0.043(3) Uani 1 1 d . U . . .
 C58 C 0.1106(7) 0.0297(7) 0.2030(5) 0.043(3) Uani 1 1 d . U . . .
 H58 H 0.0913 -0.0084 0.2227 0.051 Uiso 1 1 calc R . . . .
 C59 C 0.0514(8) 0.0658(7) 0.1843(5) 0.041(3) Uani 1 1 d . U . . .
 C60 C 0.2579(7) 0.0117(6) 0.2212(5) 0.038(3) Uani 1 1 d . U . . .
 C61 C 0.0794(7) 0.1194(6) 0.1514(5) 0.038(3) Uani 1 1 d . U . . .
 C62 C 0.0311(9) 0.0530(7) -0.0299(6) 0.051(3) Uani 1 1 d . U . . .
 C63 C 0.1025(7) 0.5122(7) 0.1753(5) 0.041(3) Uani 1 1 d . U . . .
 C64 C 0.1959(7) 0.0469(7) 0.1943(5) 0.040(3) Uani 1 1 d . U . . .
 C65 C -0.1749(8) 0.2385(7) -0.0083(6) 0.049(3) Uani 1 1 d . U . . .
 C66 C 0.2241(8) 0.1006(7) 0.1627(5) 0.045(3) Uani 1 1 d . U . . .
 H66 H 0.2827 0.1121 0.1559 0.054 Uiso 1 1 calc R . . . .
 C67 C 0.6961(7) 0.8413(7) 0.3190(5) 0.042(3) Uani 1 1 d . U . . .
 H67A H 0.6583 0.8793 0.3274 0.050 Uiso 1 1 calc R . . . .
 H67B H 0.7511 0.8700 0.3099 0.050 Uiso 1 1 calc R . . . .
 C68 C 0.2487(7) 0.0056(6) 0.2779(5) 0.038(3) Uani 1 1 d . U . . .
 H68 H 0.2012 0.0207 0.2968 0.046 Uiso 1 1 calc R . . . .
 C69 C 0.4911(8) 0.2565(6) 0.4568(5) 0.038(3) Uani 1 1 d . U . . .
 C70 C 0.7048(8) 0.4052(7) 0.4751(5) 0.047(3) Uani 1 1 d . U . . .
 H70 H 0.7427 0.3781 0.4878 0.056 Uiso 1 1 calc R . . . .
 C71 C 0.6792(7) 0.7446(7) 0.3809(5) 0.038(3) Uani 1 1 d . U . . .
 H71 H 0.6410 0.7042 0.3482 0.045 Uiso 1 1 calc R . . . .
 C72 C -0.0669(8) 0.1342(7) 0.1370(5) 0.048(3) Uani 1 1 d . U . . .
 C73 C 0.2354(8) 0.4687(7) 0.1627(6) 0.052(3) Uani 1 1 d . U . . .
 H73 H 0.2634 0.4255 0.1522 0.062 Uiso 1 1 calc R . . . .
 C74 C 0.2456(8) 0.7589(7) 0.2268(5) 0.049(3) Uani 1 1 d . U . . .
 H74 H 0.2771 0.8141 0.2373 0.059 Uiso 1 1 calc R . . . .
 C75 C 0.1378(8) 0.2236(7) 0.0871(5) 0.046(3) Uani 1 1 d . U . . .
 H75 H 0.1575 0.2592 0.0655 0.055 Uiso 1 1 calc R . . . .
 C76 C 0.3266(7) -0.0116(7) 0.1933(5) 0.041(3) Uani 1 1 d . U . . .
 C77 C 0.2859(7) 0.5505(7) 0.1791(5) 0.038(3) Uani 1 1 d . U . . .
 C78 C -0.3225(7) 0.3718(6) 0.1165(5) 0.042(3) Uani 1 1 d . U . . .
 H78A H -0.3669 0.3868 0.0950 0.050 Uiso 1 1 calc R . . . .
 H78B H -0.3524 0.3378 0.1388 0.050 Uiso 1 1 calc R . . . .
 C79 C -0.0117(8) 0.2331(7) 0.0691(5) 0.047(3) Uani 1 1 d . U . . .
 H79 H 0.0062 0.2656 0.0449 0.056 Uiso 1 1 calc R . . . .
 C80 C 0.0879(9) 0.0169(7) -0.0073(6) 0.051(3) Uani 1 1 d . U . . .
 C81 C 0.1951(8) 0.1925(7) 0.1098(5) 0.045(3) Uani 1 1 d . U . . .
 H81 H 0.2541 0.2076 0.1049 0.054 Uiso 1 1 calc R . . . .
 C82 C 0.5781(8) 0.2910(7) 0.4693(5) 0.045(3) Uani 1 1 d . U . . .
 H82 H 0.6148 0.2640 0.4832 0.054 Uiso 1 1 calc R . . . .
 C83 C -0.0553(9) 0.0357(7) -0.0241(6) 0.055(4) Uani 1 1 d . U . . .
 H83 H -0.0927 0.0593 -0.0412 0.065 Uiso 1 1 calc R . . . .
 C84 C -0.1261(8) 0.1654(7) 0.1120(5) 0.050(3) Uani 1 1 d . U . . .
 H84 H -0.1849 0.1529 0.1180 0.060 Uiso 1 1 calc R . . . .
 C85 C -0.0922(8) 0.0841(7) 0.1720(5) 0.050(3) Uani 1 1 d . U . . .
 H85 H -0.1498 0.0743 0.1808 0.060 Uiso 1 1 calc R . . . .
 C86 C 0.4480(7) 0.4900(7) 0.4072(5) 0.039(3) Uani 1 1 d . U . . .
 H86 H 0.4101 0.5180 0.3958 0.046 Uiso 1 1 calc R . . . .
 C87 C -0.0372(8) 0.0501(7) 0.1929(6) 0.051(3) Uani 1 1 d . U . . .
 H87 H -0.0579 0.0143 0.2142 0.061 Uiso 1 1 calc R . . . .
 C88 C 0.8525(8) 1.0164(7) 0.4680(6) 0.059(4) Uani 1 1 d . U . . .
 H88A H 0.8738 1.0652 0.4573 0.088 Uiso 1 1 calc GR . . . .
 H88B H 0.9014 0.9978 0.4797 0.088 Uiso 1 1 calc GR . . . .
 H88C H 0.8187 1.0293 0.5015 0.088 Uiso 1 1 calc GR . . . .
 N1 N 0.0898(8) 0.1524(7) -0.0859(5) 0.082(4) Uani 1 1 d . U . . .
 C89 C 0.7369(8) 0.4774(7) 0.4704(5) 0.050(3) Uani 1 1 d . U . . .
 H89 H 0.7973 0.5003 0.4791 0.060 Uiso 1 1 calc R . . . .
 C90 C -0.2141(7) 0.2868(7) 0.0896(5) 0.047(3) Uani 1 1 d . U . . .
 H90 H -0.2076 0.2906 0.1305 0.056 Uiso 1 1 calc R . . . .
 O14 O -0.1966(7) 0.6016(6) 0.0454(5) 0.110(4) Uani 1 1 d . U . . .
 C91 C 0.0091(9) 0.9960(8) 0.3495(6) 0.064(4) Uani 1 1 d . U . . .
 C92 C 0.1488(8) 0.4505(7) 0.1617(6) 0.056(4) Uani 1 1 d . U . . .
 H92 H 0.1180 0.3952 0.1516 0.067 Uiso 1 1 calc R . . . .
 C93 C 0.0651(9) 0.1075(8) -0.0614(6) 0.064(4) Uani 1 1 d . U . . .
 C94 C -0.1315(9) 0.1939(8) -0.1061(6) 0.066(4) Uani 1 1 d . U . . .
 H94A H -0.1883 0.1594 -0.1260 0.099 Uiso 1 1 calc GR . . . .
 H94B H -0.0867 0.1701 -0.1258 0.099 Uiso 1 1 calc GR . . . .
 H94C H -0.1252 0.2484 -0.1087 0.099 Uiso 1 1 calc GR . . . .
 N2 N 0.2492(8) 0.0491(7) -0.0178(6) 0.085(4) Uani 1 1 d . U . . .
 C95 C -0.4232(8) 0.5133(7) 0.2597(5) 0.056(4) Uani 1 1 d . U . . .
 H95A H -0.4848 0.4874 0.2556 0.084 Uiso 1 1 calc GR . . . .
 H95B H -0.4156 0.5692 0.2598 0.084 Uiso 1 1 calc GR . . . .
 H95C H -0.3948 0.5141 0.2973 0.084 Uiso 1 1 calc GR . . . .
 C96 C -0.1312(8) 0.6763(8) 0.3516(5) 0.059(4) Uani 1 1 d . U . . .
 H96A H -0.1699 0.7098 0.3470 0.089 Uiso 1 1 calc GR . . . .
 H96B H -0.0822 0.7099 0.3819 0.089 Uiso 1 1 calc GR . . . .
 H96C H -0.1623 0.6319 0.3642 0.089 Uiso 1 1 calc GR . . . .
 C97 C 0.8176(9) 0.8269(8) 0.5804(6) 0.067(4) Uani 1 1 d . U . . .
 H97A H 0.8776 0.8391 0.5727 0.101 Uiso 1 1 calc GR . . . .
 H97B H 0.8137 0.8075 0.6146 0.101 Uiso 1 1 calc GR . . . .
 H97C H 0.7966 0.8764 0.5894 0.101 Uiso 1 1 calc GR . . . .
 O15 O 0.8039(10) 0.6765(7) 0.6475(6) 0.133(4) Uani 1 1 d . U . . .
 C98 C 0.3496(9) -0.0679(7) 0.5285(5) 0.055(3) Uani 1 1 d . U . . .
 H98A H 0.3187 -0.1240 0.5229 0.082 Uiso 1 1 calc GR . . . .
 H98B H 0.3276 -0.0302 0.5604 0.082 Uiso 1 1 calc GR . . . .
 H98C H 0.4111 -0.0606 0.5395 0.082 Uiso 1 1 calc GR . . . .
 C99 C 0.5590(8) 0.1994(8) 0.6097(5) 0.059(4) Uani 1 1 d . U . . .
 H99A H 0.5979 0.1639 0.5968 0.089 Uiso 1 1 calc GR . . . .
 H99B H 0.5104 0.1716 0.6250 0.089 Uiso 1 1 calc GR . . . .
 H99C H 0.5901 0.2498 0.6414 0.089 Uiso 1 1 calc GR . . . .
 C100 C 0.8344(8) 0.7289(8) 0.1814(6) 0.059(4) Uani 1 1 d . U . . .
 H10A H 0.8144 0.7421 0.1470 0.088 Uiso 1 1 calc GR . . . .
 H10B H 0.8250 0.6697 0.1703 0.088 Uiso 1 1 calc GR . . . .
 H10C H 0.8960 0.7549 0.1935 0.088 Uiso 1 1 calc GR . . . .
 O16 O 0.5750(9) -0.0698(10) 0.1617(6) 0.144(5) Uani 1 1 d . U . . .
 C101 C 0.5760(8) 0.5291(8) 0.0744(6) 0.064(4) Uani 1 1 d . U . . .
 H10D H 0.5372 0.4814 0.0443 0.096 Uiso 1 1 calc GR . . . .
 H10E H 0.6160 0.5113 0.0966 0.096 Uiso 1 1 calc GR . . . .
 H10F H 0.6085 0.5643 0.0545 0.096 Uiso 1 1 calc GR . . . .
 C102 C -0.3674(8) 0.3317(8) -0.0677(6) 0.059(4) Uani 1 1 d . U . . .
 H10G H -0.3863 0.2733 -0.0904 0.089 Uiso 1 1 calc GR . . . .
 H10H H -0.3152 0.3557 -0.0819 0.089 Uiso 1 1 calc GR . . . .
 H10I H -0.4129 0.3581 -0.0734 0.089 Uiso 1 1 calc GR . . . .
 C103 C 0.1780(10) 0.0357(7) -0.0130(6) 0.061(4) Uani 1 1 d . U . . .
 C104 C 0.5204(9) -0.0419(9) 0.3037(7) 0.077(4) Uani 1 1 d . U . . .
 H10J H 0.5300 -0.0785 0.2653 0.115 Uiso 1 1 calc GR . . . .
 H10K H 0.5552 -0.0474 0.3364 0.115 Uiso 1 1 calc GR . . . .
 H10L H 0.5369 0.0145 0.3042 0.115 Uiso 1 1 calc GR . . . .
 C105 C 0.3617(11) 0.3566(11) 0.1026(8) 0.100(5) Uani 1 1 d D U . . .
 C106 C 0.3907(9) -0.0498(9) 0.1021(6) 0.073(4) Uani 1 1 d . U . . .
 H10M H 0.3824 -0.0502 0.0609 0.110 Uiso 1 1 calc GR . . . .
 H10N H 0.3828 -0.1057 0.1019 0.110 Uiso 1 1 calc GR . . . .
 H10O H 0.4490 -0.0180 0.1208 0.110 Uiso 1 1 calc GR . . . .
 C107 C 0.0356(12) 0.8931(8) 0.3839(8) 0.096(5) Uani 1 1 d . U . . .
 C108 C -0.1365(11) 0.4966(10) -0.0060(8) 0.101(5) Uani 1 1 d . U . . .
 C109 C -0.0295(12) 0.9146(9) 0.3011(8) 0.110(6) Uani 1 1 d . U . . .
 C110 C 0.7149(11) -0.0842(11) 0.1799(8) 0.100(5) Uani 1 1 d . U . . .
 C111 C -0.0297(12) 0.8536(9) 0.3309(8) 0.103(5) Uani 1 1 d . U . . .
 C112 C 0.6699(11) -0.1523(11) 0.1239(8) 0.102(5) Uani 1 1 d . U . . .
 C113 C -0.2191(11) 0.5169(9) 0.0124(7) 0.094(5) Uani 1 1 d . U . . .
 C114 C 0.539(2) 0.3097(15) 0.2740(10) 0.178(8) Uani 1 1 d D U . . .
 C115 C 0.7689(17) 0.2844(12) 0.5575(9) 0.150(7) Uani 1 1 d D U . . .
 C116 C -0.0666(12) 0.5785(11) 0.0111(10) 0.132(7) Uani 1 1 d . U . . .
 C117 C -0.1088(13) 0.6379(11) 0.0409(10) 0.135(7) Uani 1 1 d . U . . .
 C118 C 0.3693(18) -0.0851(14) -0.0751(13) 0.206(10) Uani 1 1 d D U . . .
 C119 C 0.5753(13) -0.1550(14) 0.1267(10) 0.140(7) Uani 1 1 d . U . . .
 C120 C 0.4271(12) 0.3083(12) 0.0995(8) 0.124(6) Uani 1 1 d D U . . .
 C121 C 0.437(2) 0.2060(14) 0.2729(11) 0.190(8) Uani 1 1 d D U . . .
 C122 C 0.4272(16) 0.2684(14) 0.0326(8) 0.154(7) Uani 1 1 d D U . . .
 C123 C 0.7679(19) 0.3614(13) 0.6059(10) 0.182(9) Uani 1 1 d D U . . .
 C124 C 0.819(2) 0.7245(12) 0.7096(10) 0.175(8) Uani 1 1 d . U . . .
 O17 O 0.8358(18) 0.3157(16) 0.2514(11) 0.247(9) Uani 1 1 d D U . . .
 C125 C 0.6681(14) -0.0208(13) 0.1860(11) 0.138(6) Uani 1 1 d . U . . .
 C126 C 0.8107(15) 0.5968(12) 0.6429(9) 0.127(6) Uani 1 1 d . U . . .
 O18 O 0.4086(14) 0.2449(13) 0.2323(8) 0.223(7) Uani 1 1 d D U . . .
 C127 C 0.880(2) 0.3004(16) 0.6310(12) 0.200(10) Uani 1 1 d D U . . .
 C128 C 0.458(2) 0.3279(14) 0.2523(14) 0.222(10) Uani 1 1 d D U . . .
 O19 O 0.4783(18) -0.1579(14) -0.1150(10) 0.254(10) Uani 1 1 d D U . . .
 O20 O 0.8226(15) 0.2444(11) 0.5782(9) 0.214(8) Uani 1 1 d . U . . .
 O21 O 0.3492(14) 0.3705(13) 0.0481(9) 0.209(7) Uani 1 1 d . U . . .
 C129 C 0.7831(18) 0.5849(12) 0.6985(9) 0.150(7) Uani 1 1 d . U . . .
 C130 C 0.808(2) 0.6715(12) 0.7444(9) 0.175(8) Uani 1 1 d . U . . .
 C131 C 0.8636(17) 0.4407(18) 0.3430(12) 0.183(8) Uani 1 1 d D U . . .
 C132 C 0.9435(17) 0.4324(19) 0.3122(11) 0.186(8) Uani 1 1 d D U . . .
 C133 C 0.536(2) 0.2307(16) 0.2852(12) 0.202(9) Uani 1 1 d D U . . .
 C134 C 0.800(2) 0.3780(17) 0.2881(12) 0.196(8) Uani 1 1 d D U . . .
 C135 C 0.929(2) 0.3453(19) 0.2687(14) 0.209(9) Uani 1 1 d D U . . .
 C136 C 0.833(2) 0.3684(17) 0.6539(12) 0.230(11) Uani 1 1 d D U . . .
 C137 C 0.699(2) 0.1649(14) 0.3536(13) 0.187(8) Uani 1 1 d D U . . .
 C138 C 0.8016(14) 0.0826(15) 0.3291(11) 0.158(7) Uani 1 1 d D U . . .
 C139 C 0.8547(18) 0.1648(17) 0.3655(16) 0.228(11) Uani 1 1 d D U . . .
 C140 C 0.787(2) 0.2110(19) 0.3842(17) 0.234(11) Uani 1 1 d D U . . .
 O22 O 0.7147(11) 0.0838(10) 0.3404(7) 0.170(5) Uani 1 1 d D U . . .
 C141 C 0.4537(19) -0.0570(14) -0.0333(12) 0.204(10) Uani 1 1 d D U . . .
 C142 C 0.4848(19) -0.1326(18) -0.0488(11) 0.233(10) Uani 1 1 d D U . . .
 C143 C 0.399(2) 0.3205(18) 0.0008(12) 0.199(8) Uani 1 1 d D U . . .
 C144 C 0.398(2) -0.1383(18) -0.1312(14) 0.235(11) Uani 1 1 d D U . . .
 C145 C 0.955(3) 0.677(4) 0.556(2) 0.48(2) Uani 1 1 d D U . . .
 C146 C 0.964(3) 0.634(3) 0.4613(18) 0.48(2) Uani 1 1 d D U . . .
 O23 O 0.970(2) 0.711(3) 0.5088(19) 0.49(2) Uani 1 1 d D U . . .
 C147 C 0.991(3) 0.603(4) 0.5497(19) 0.50(2) Uani 1 1 d D U . . .
 C148 C 1.021(4) 0.595(5) 0.490(2) 0.49(2) Uani 1 1 d D U . . .

loop_
  _atom_site_aniso_label
  _atom_site_aniso_U_11
  _atom_site_aniso_U_22
  _atom_site_aniso_U_33
  _atom_site_aniso_U_23
  _atom_site_aniso_U_13
  _atom_site_aniso_U_12
 O1 0.034(4) 0.052(5) 0.047(5) 0.014(4) 0.005(4) 0.009(4)
 O2 0.049(5) 0.051(5) 0.044(5) 0.001(4) -0.002(4) 0.022(4)
 O3 0.065(5) 0.037(4) 0.049(5) 0.027(4) 0.009(4) 0.016(4)
 O4 0.076(6) 0.044(5) 0.049(5) 0.019(4) -0.003(4) 0.015(4)
 O5 0.046(5) 0.035(4) 0.054(5) 0.014(4) 0.002(4) 0.004(4)
 O6 0.055(5) 0.066(5) 0.049(5) 0.020(4) 0.003(4) 0.032(4)
 O7 0.038(5) 0.053(5) 0.054(5) 0.003(4) 0.003(4) 0.007(4)
 O8 0.037(4) 0.056(5) 0.056(5) 0.022(4) 0.011(4) 0.012(4)
 O9 0.063(6) 0.074(6) 0.048(5) 0.032(4) 0.023(4) 0.037(5)
 O10 0.068(6) 0.060(5) 0.049(5) 0.013(4) 0.010(4) 0.034(4)
 O11 0.058(5) 0.055(5) 0.080(6) 0.040(5) 0.008(4) 0.030(4)
 O12 0.068(6) 0.047(5) 0.045(5) 0.023(4) 0.001(4) 0.010(4)
 C1 0.037(5) 0.029(5) 0.042(5) 0.019(4) 0.009(4) 0.013(4)
 C2 0.045(5) 0.031(5) 0.038(7) 0.016(5) 0.006(5) 0.009(4)
 C3 0.057(7) 0.031(5) 0.041(5) 0.019(4) 0.008(5) 0.016(4)
 C4 0.036(5) 0.034(5) 0.035(5) 0.013(4) 0.004(4) 0.019(4)
 C5 0.036(5) 0.033(5) 0.040(6) 0.012(4) 0.008(4) 0.017(4)
 C6 0.036(5) 0.035(6) 0.045(6) 0.016(4) 0.006(4) 0.014(4)
 O13 0.111(8) 0.043(5) 0.097(7) 0.019(5) -0.033(6) 0.005(5)
 C7 0.032(5) 0.037(5) 0.040(7) 0.017(4) 0.012(4) 0.016(4)
 C8 0.061(7) 0.030(5) 0.039(5) 0.014(4) 0.005(4) 0.015(4)
 C9 0.035(5) 0.041(6) 0.039(6) 0.014(4) 0.004(4) 0.009(4)
 C10 0.042(5) 0.030(5) 0.044(7) 0.015(5) 0.007(5) 0.012(4)
 C11 0.029(6) 0.035(5) 0.041(5) 0.012(4) 0.008(4) 0.014(4)
 C12 0.036(5) 0.036(6) 0.041(6) 0.011(4) 0.010(4) 0.013(4)
 C13 0.033(5) 0.037(5) 0.041(7) 0.016(4) 0.011(4) 0.016(4)
 C14 0.046(5) 0.028(5) 0.047(7) 0.015(5) 0.010(5) 0.014(4)
 C15 0.038(6) 0.034(5) 0.047(6) 0.018(4) 0.009(5) 0.008(4)
 C16 0.040(5) 0.042(6) 0.038(6) 0.016(4) 0.008(4) 0.019(4)
 C17 0.042(5) 0.031(5) 0.036(7) 0.016(5) 0.011(5) 0.010(4)
 C18 0.035(5) 0.038(5) 0.049(7) 0.013(5) 0.011(5) 0.015(4)
 C19 0.043(5) 0.032(5) 0.039(7) 0.019(5) 0.003(5) 0.007(4)
 C20 0.031(5) 0.038(6) 0.044(6) 0.018(4) 0.006(4) 0.016(4)
 C21 0.061(7) 0.034(5) 0.044(6) 0.017(4) 0.006(5) 0.015(4)
 C22 0.034(6) 0.035(5) 0.046(5) 0.012(4) 0.005(4) 0.010(4)
 C23 0.067(7) 0.034(5) 0.045(6) 0.017(4) 0.004(5) 0.016(5)
 C24 0.037(5) 0.044(6) 0.050(6) 0.010(4) 0.006(4) 0.011(4)
 C25 0.038(6) 0.036(6) 0.047(5) 0.013(4) 0.002(4) 0.009(5)
 C26 0.047(6) 0.030(5) 0.050(7) 0.014(5) 0.008(5) 0.009(4)
 C27 0.042(5) 0.031(5) 0.034(6) 0.013(4) 0.010(5) 0.008(4)
 C28 0.039(5) 0.042(5) 0.043(5) 0.017(4) 0.004(4) 0.016(4)
 C29 0.045(6) 0.041(7) 0.045(5) 0.014(5) 0.000(4) 0.013(5)
 C30 0.032(5) 0.044(6) 0.040(6) 0.007(5) 0.006(4) 0.011(4)
 C31 0.032(5) 0.034(5) 0.060(8) 0.015(5) 0.010(5) 0.016(4)
 C32 0.034(5) 0.038(5) 0.046(7) 0.017(5) 0.010(5) 0.017(4)
 C33 0.036(5) 0.037(5) 0.046(7) 0.015(5) 0.011(4) 0.014(4)
 C34 0.040(5) 0.033(5) 0.064(8) 0.013(5) 0.012(5) 0.016(4)
 C35 0.046(7) 0.039(5) 0.046(5) 0.018(4) 0.007(5) 0.012(5)
 C36 0.066(7) 0.034(5) 0.042(6) 0.017(4) 0.003(5) 0.021(5)
 C37 0.043(5) 0.035(5) 0.049(7) 0.018(5) 0.004(5) 0.013(4)
 C38 0.052(6) 0.029(6) 0.056(6) 0.024(5) 0.006(4) 0.020(5)
 C39 0.044(6) 0.043(6) 0.052(7) 0.025(5) 0.008(5) 0.014(5)
 C40 0.058(7) 0.031(5) 0.048(6) 0.022(4) 0.003(5) 0.020(4)
 C41 0.048(6) 0.037(6) 0.044(6) 0.010(5) 0.004(5) 0.022(5)
 C42 0.050(6) 0.019(6) 0.044(5) 0.013(4) 0.001(4) 0.008(5)
 C43 0.049(6) 0.038(6) 0.048(5) 0.016(5) 0.005(5) 0.021(5)
 C44 0.030(5) 0.029(5) 0.072(8) 0.019(5) 0.013(5) 0.013(4)
 C45 0.061(7) 0.054(7) 0.051(6) 0.023(5) 0.008(5) 0.029(6)
 C46 0.065(7) 0.026(6) 0.046(5) 0.017(4) 0.005(4) 0.010(5)
 C47 0.035(5) 0.038(5) 0.055(7) 0.013(5) 0.013(5) 0.018(4)
 C48 0.046(5) 0.040(6) 0.047(7) 0.017(5) 0.004(5) 0.016(5)
 C49 0.040(5) 0.031(5) 0.041(7) 0.014(5) 0.001(5) 0.007(4)
 C50 0.038(7) 0.037(5) 0.044(6) 0.014(5) 0.004(5) 0.006(5)
 C51 0.048(6) 0.036(6) 0.038(7) 0.016(5) 0.003(5) 0.011(5)
 C52 0.038(5) 0.038(6) 0.047(6) 0.015(5) 0.007(4) 0.014(4)
 C53 0.045(6) 0.030(5) 0.045(7) 0.015(5) 0.002(5) 0.009(4)
 C54 0.036(5) 0.037(6) 0.053(8) 0.013(5) 0.012(5) 0.011(4)
 C55 0.051(7) 0.039(7) 0.055(6) 0.024(5) 0.009(5) 0.018(5)
 C56 0.031(5) 0.037(5) 0.055(7) 0.018(5) 0.006(4) 0.015(4)
 C57 0.048(5) 0.037(6) 0.050(7) 0.018(5) 0.005(5) 0.016(5)
 C58 0.043(5) 0.050(7) 0.046(7) 0.024(6) 0.013(5) 0.018(5)
 C59 0.042(5) 0.038(6) 0.049(7) 0.021(5) 0.007(5) 0.013(5)
 C60 0.038(6) 0.037(6) 0.044(5) 0.019(5) 0.008(4) 0.012(5)
 C61 0.043(5) 0.034(6) 0.040(6) 0.013(5) 0.003(4) 0.012(4)
 C62 0.062(7) 0.027(7) 0.063(8) 0.012(5) 0.021(6) 0.011(6)
 C63 0.031(5) 0.039(5) 0.063(8) 0.024(5) 0.012(5) 0.015(4)
 C64 0.043(5) 0.040(6) 0.042(6) 0.016(5) 0.008(5) 0.015(5)
 C65 0.060(7) 0.042(7) 0.049(5) 0.015(5) 0.007(5) 0.023(5)
 C66 0.043(6) 0.050(7) 0.054(7) 0.028(6) 0.011(5) 0.017(5)
 C67 0.041(6) 0.042(6) 0.047(5) 0.018(4) 0.006(4) 0.017(5)
 C68 0.050(7) 0.029(6) 0.042(5) 0.014(5) 0.012(5) 0.018(5)
 C69 0.051(6) 0.029(5) 0.036(6) 0.012(5) 0.004(5) 0.012(4)
 C70 0.043(6) 0.030(6) 0.073(8) 0.021(6) 0.002(5) 0.015(4)
 C71 0.037(6) 0.035(5) 0.043(6) 0.013(4) 0.014(5) 0.014(5)
 C72 0.044(6) 0.051(7) 0.058(7) 0.025(6) 0.007(5) 0.019(5)
 C73 0.037(5) 0.039(5) 0.084(9) 0.022(5) 0.009(6) 0.016(4)
 C74 0.044(6) 0.042(6) 0.059(8) 0.010(5) 0.011(6) 0.018(5)
 C75 0.050(6) 0.040(7) 0.052(7) 0.019(6) 0.002(5) 0.012(5)
 C76 0.046(6) 0.043(7) 0.046(5) 0.023(5) 0.016(5) 0.020(5)
 C77 0.034(5) 0.035(5) 0.050(7) 0.016(5) 0.010(5) 0.017(4)
 C78 0.038(6) 0.043(6) 0.046(6) 0.015(4) 0.001(5) 0.015(4)
 C79 0.052(6) 0.039(7) 0.054(7) 0.016(6) 0.006(5) 0.021(5)
 C80 0.061(7) 0.039(7) 0.053(7) 0.009(6) 0.027(6) 0.017(6)
 C81 0.044(6) 0.043(7) 0.054(7) 0.025(6) 0.006(5) 0.012(5)
 C82 0.050(6) 0.035(5) 0.053(8) 0.018(5) 0.003(5) 0.014(4)
 C83 0.066(7) 0.036(7) 0.063(9) 0.017(7) 0.019(6) 0.013(6)
 C84 0.053(7) 0.050(7) 0.049(7) 0.016(6) 0.002(5) 0.022(5)
 C85 0.041(6) 0.053(7) 0.066(8) 0.030(6) 0.009(6) 0.018(5)
 C86 0.044(6) 0.039(5) 0.038(7) 0.019(5) 0.004(5) 0.013(4)
 C87 0.045(6) 0.058(7) 0.065(8) 0.035(6) 0.013(5) 0.020(5)
 C88 0.060(8) 0.043(7) 0.057(7) 0.008(5) -0.003(6) -0.005(6)
 N1 0.110(10) 0.051(7) 0.091(9) 0.032(6) 0.046(8) 0.016(7)
 C89 0.046(6) 0.034(6) 0.070(8) 0.019(6) -0.001(6) 0.010(5)
 C90 0.048(7) 0.056(7) 0.042(6) 0.017(5) 0.004(5) 0.023(6)
 O14 0.102(7) 0.080(6) 0.121(9) 0.001(6) 0.019(7) 0.020(6)
 C91 0.061(9) 0.055(7) 0.076(8) 0.025(6) -0.007(6) 0.014(6)
 C92 0.037(6) 0.040(6) 0.093(10) 0.020(6) 0.008(6) 0.017(5)
 C93 0.072(9) 0.044(8) 0.075(9) 0.022(6) 0.023(7) 0.007(7)
 C94 0.075(10) 0.079(10) 0.050(6) 0.015(6) 0.012(6) 0.038(8)
 N2 0.061(7) 0.081(8) 0.124(11) 0.045(8) 0.042(7) 0.019(7)
 C95 0.049(8) 0.064(8) 0.052(7) 0.016(6) 0.021(6) 0.013(6)
 C96 0.054(9) 0.061(8) 0.048(6) -0.001(6) 0.009(6) 0.011(7)
 C97 0.087(10) 0.055(8) 0.052(7) 0.016(6) -0.012(6) 0.010(7)
 O15 0.210(13) 0.097(8) 0.096(7) 0.034(6) 0.008(8) 0.048(8)
 C98 0.074(9) 0.054(8) 0.053(7) 0.033(6) 0.013(6) 0.026(7)
 C99 0.063(8) 0.079(9) 0.047(7) 0.033(6) 0.011(6) 0.021(7)
 C100 0.053(8) 0.073(9) 0.064(8) 0.032(7) 0.022(7) 0.028(7)
 O16 0.104(8) 0.187(11) 0.127(11) 0.016(8) 0.006(7) 0.065(8)
 C101 0.063(9) 0.066(8) 0.050(8) -0.004(6) 0.005(7) 0.027(7)
 C102 0.059(9) 0.068(9) 0.051(6) 0.022(6) -0.002(6) 0.016(7)
 C103 0.063(7) 0.047(8) 0.076(10) 0.018(7) 0.033(7) 0.017(7)
 C104 0.054(7) 0.096(11) 0.107(12) 0.061(10) 0.008(7) 0.031(7)
 C105 0.091(11) 0.125(12) 0.096(10) 0.043(9) 0.029(9) 0.037(9)
 C106 0.087(10) 0.094(10) 0.060(9) 0.033(8) 0.038(8) 0.047(8)
 C107 0.129(12) 0.035(6) 0.104(10) 0.018(6) -0.048(9) 0.003(6)
 C108 0.105(9) 0.079(8) 0.113(12) 0.020(8) 0.024(9) 0.027(7)
 C109 0.149(13) 0.062(7) 0.104(9) 0.032(6) -0.046(9) 0.000(8)
 C110 0.090(9) 0.113(11) 0.109(11) 0.049(8) 0.011(8) 0.031(8)
 C111 0.140(13) 0.055(7) 0.095(10) 0.021(6) -0.043(9) 0.005(7)
 C112 0.093(9) 0.119(10) 0.111(11) 0.053(8) 0.012(8) 0.040(8)
 C113 0.106(9) 0.070(7) 0.096(11) 0.011(7) 0.018(8) 0.026(7)
 C114 0.280(19) 0.151(14) 0.077(13) 0.029(11) 0.021(13) 0.017(13)
 C115 0.225(18) 0.112(12) 0.119(12) 0.029(9) -0.046(12) 0.083(12)
 C116 0.106(10) 0.083(9) 0.188(17) 0.016(10) 0.035(9) 0.026(7)
 C117 0.108(9) 0.078(9) 0.193(17) 0.012(9) 0.051(10) 0.015(7)
 C118 0.25(2) 0.114(15) 0.226(19) 0.048(13) 0.118(17) -0.010(14)
 C119 0.096(9) 0.169(12) 0.133(14) 0.014(10) 0.017(9) 0.046(8)
 C120 0.107(12) 0.168(14) 0.106(10) 0.040(9) 0.037(9) 0.054(10)
 C121 0.28(2) 0.158(14) 0.105(15) 0.057(12) -0.009(14) -0.010(14)
 C122 0.184(16) 0.185(15) 0.101(10) 0.039(10) 0.042(11) 0.073(13)
 C123 0.26(2) 0.135(13) 0.144(14) 0.018(11) -0.046(13) 0.095(14)
 C124 0.34(2) 0.084(10) 0.093(9) 0.021(7) 0.015(11) 0.047(11)
 O17 0.257(17) 0.295(19) 0.224(16) 0.093(14) 0.036(14) 0.130(16)
 C125 0.104(10) 0.140(11) 0.163(15) 0.029(9) -0.017(10) 0.055(8)
 C126 0.184(16) 0.097(9) 0.098(10) 0.025(8) -0.026(10) 0.053(10)
 O18 0.278(17) 0.219(14) 0.170(14) 0.098(12) 0.012(12) 0.015(13)
 C127 0.29(2) 0.163(15) 0.142(15) 0.002(12) -0.062(14) 0.129(14)
 C128 0.28(2) 0.195(15) 0.19(2) 0.089(13) 0.009(15) 0.013(14)
 O19 0.33(2) 0.202(15) 0.207(16) 0.033(13) 0.107(17) 0.060(15)
 O20 0.303(18) 0.169(12) 0.169(13) 0.027(9) -0.066(12) 0.122(12)
 O21 0.277(16) 0.239(15) 0.152(11) 0.085(10) 0.044(11) 0.114(13)
 C129 0.26(2) 0.090(9) 0.099(10) 0.022(8) -0.008(12) 0.055(10)
 C130 0.33(2) 0.084(10) 0.097(10) 0.024(7) 0.006(11) 0.039(12)
 C131 0.232(18) 0.260(19) 0.157(16) 0.143(14) 0.058(13) 0.145(16)
 C132 0.220(16) 0.27(2) 0.147(17) 0.124(14) 0.058(12) 0.130(15)
 C133 0.29(2) 0.159(16) 0.114(16) 0.030(13) -0.028(15) 0.009(14)
 C134 0.240(17) 0.26(2) 0.182(18) 0.145(14) 0.043(13) 0.134(16)
 C135 0.238(18) 0.27(2) 0.179(19) 0.113(15) 0.050(15) 0.131(16)
 C136 0.32(2) 0.185(16) 0.159(14) -0.012(12) -0.075(14) 0.146(16)
 C137 0.217(17) 0.167(13) 0.20(2) 0.052(13) 0.042(15) 0.103(12)
 C138 0.178(14) 0.161(13) 0.151(17) 0.047(12) 0.025(13) 0.082(11)
 C139 0.213(16) 0.175(15) 0.27(2) 0.020(15) 0.026(13) 0.083(12)
 C140 0.231(17) 0.186(14) 0.27(2) 0.020(14) 0.037(16) 0.095(12)
 O22 0.196(13) 0.170(11) 0.162(13) 0.048(10) 0.029(11) 0.091(10)
 C141 0.25(2) 0.155(15) 0.195(18) 0.057(12) 0.141(17) -0.001(14)
 C142 0.30(2) 0.173(17) 0.207(17) 0.043(14) 0.114(18) 0.030(16)
 C143 0.27(2) 0.227(19) 0.128(11) 0.067(11) 0.055(12) 0.109(16)
 C144 0.32(2) 0.147(17) 0.226(17) 0.052(13) 0.110(17) 0.028(16)
 C145 0.34(3) 1.02(7) 0.33(3) 0.35(4) 0.22(3) 0.42(3)
 C146 0.32(3) 1.02(7) 0.33(3) 0.34(4) 0.22(3) 0.42(3)
 O23 0.34(3) 1.02(7) 0.34(3) 0.35(4) 0.21(3) 0.41(3)
 C147 0.36(3) 1.02(7) 0.34(3) 0.34(4) 0.21(3) 0.42(4)
 C148 0.34(3) 1.02(7) 0.33(4) 0.34(4) 0.21(3) 0.42(3)

_geom_special_details
;
 All esds (except the esd in the dihedral angle between two l.s. planes)
 are estimated using the full covariance matrix.  The cell esds are taken
 into account individually in the estimation of esds in distances, angles
 and torsion angles; correlations between esds in cell parameters are only
 used when they are defined by crystal symmetry.  An approximate (isotropic)
 treatment of cell esds is used for estimating esds involving l.s. planes.
;
loop_
  _geom_bond_atom_site_label_1
  _geom_bond_atom_site_label_2
  _geom_bond_distance
  _geom_bond_site_symmetry_2
  _geom_bond_publ_flag
 O1 C9 1.381(13) . ?
 O1 C95 1.439(12) . ?
 O2 C4 1.357(13) . ?
 O2 C101 1.444(13) . ?
 O3 C3 1.390(13) . ?
 O3 C98 1.411(13) . ?
 O4 C23 1.381(14) . ?
 O4 C99 1.418(14) . ?
 O5 C22 1.395(13) . ?
 O5 C88 1.417(14) . ?
 O6 C29 1.364(13) . ?
 O6 C102 1.404(14) . ?
 O7 C24 1.379(14) . ?
 O7 C96 1.439(13) . ?
 O8 C6 1.381(13) . ?
 O8 C100 1.467(13) . ?
 O9 C76 1.366(13) . ?
 O9 C106 1.431(13) . ?
 O10 C65 1.356(13) . ?
 O10 C94 1.443(14) . ?
 O11 C38 1.375(13) . ?
 O11 C104 1.394(14) . ?
 O12 C35 1.379(14) . ?
 O12 C97 1.406(14) . ?
 C1 C6 1.373(14) . ?
 C1 C12 1.392(15) . ?
 C1 C67 1.500(16) . ?
 C2 C10 1.442(15) . ?
 C2 C14 1.415(15) . ?
 C2 C19 1.404(15) . ?
 C3 C8 1.383(16) . ?
 C3 C36 1.376(16) . ?
 C4 C5 1.387(14) . ?
 C4 C16 1.361(15) . ?
 C5 C12 1.389(15) . ?
 C5 C33 1.472(15) . ?
 C6 C16 1.369(15) . ?
 O13 C91 1.382(16) . ?
 O13 C107 1.483(16) . ?
 C7 C13 1.427(15) . ?
 C7 C32 1.405(14) . ?
 C7 C63 1.451(15) . ?
 C8 C40 1.426(15) . ?
 C8 C46 1.478(16) . ?
 C9 C28 1.435(15) . ?
 C9 C30 1.354(15) . ?
 C10 C37 1.401(15) . ?
 C10 C49 1.443(15) . ?
 C11 C22 1.344(15) . ?
 C11 C67 1.538(15) . ?
 C11 C71 1.409(14) . ?
 C12 H12 0.9500 . ?
 C13 C18 1.417(15) . ?
 C13 C77 1.397(14) . ?
 C14 C26 1.378(14) . ?
 C14 C89 1.451(16) . ?
 C15 C27 1.485(15) . ?
 C15 C35 1.378(16) . ?
 C15 C71 1.389(15) . ?
 C16 H16 0.9500 . ?
 C17 H17 0.9500 . ?
 C17 C19 1.396(14) . ?
 C17 C27 1.377(15) . ?
 C18 C54 1.381(15) . ?
 C18 C74 1.450(15) . ?
 C19 C86 1.433(15) . ?
 C20 C24 1.372(15) . ?
 C20 C52 1.361(15) . ?
 C20 C56 1.505(15) . ?
 C21 C23 1.365(16) . ?
 C21 C40 1.397(16) . ?
 C21 C69 1.516(16) . ?
 C22 C50 1.410(16) . ?
 C23 C36 1.396(15) . ?
 C24 C30 1.404(15) . ?
 C25 C29 1.374(15) . ?
 C25 C78 1.508(15) . ?
 C25 C90 1.411(15) . ?
 C26 H26 0.9500 . ?
 C26 C27 1.385(15) . ?
 C28 C52 1.392(15) . ?
 C28 C78 1.492(16) . ?
 C29 C45 1.432(15) . ?
 C30 H30 0.9500 . ?
 C31 H31 0.9500 . ?
 C31 C32 1.382(14) . ?
 C31 C56 1.402(15) . ?
 C32 C34 1.454(15) . ?
 C33 C47 1.418(15) . ?
 C33 C54 1.397(14) . ?
 C34 H34 0.9500 . ?
 C34 C74 1.355(15) . ?
 C35 C50 1.405(15) . ?
 C36 H36 0.9500 . ?
 C37 C70 1.445(16) . ?
 C37 C82 1.419(15) . ?
 C38 C42 1.405(15) . ?
 C38 C55 1.378(16) . ?
 C39 C61 1.431(15) . ?
 C39 C66 1.398(16) . ?
 C39 C81 1.428(15) . ?
 C40 H40 0.9500 . ?
 C41 C43 1.487(16) . ?
 C41 C79 1.387(15) . ?
 C41 C84 1.411(16) . ?
 C42 C46 1.501(15) . ?
 C42 C68 1.381(15) . ?
 C43 C65 1.402(16) . ?
 C43 C90 1.369(14) . ?
 C44 H44 0.9500 . ?
 C44 C56 1.398(14) . ?
 C44 C63 1.384(14) . ?
 C45 H45 0.9500 . ?
 C45 C65 1.376(16) . ?
 C46 H46A 0.9900 . ?
 C46 H46B 0.9900 . ?
 C47 H47 0.9500 . ?
 C47 C77 1.402(15) . ?
 C48 C57 1.426(15) . ?
 C48 C61 1.413(16) . ?
 C48 C72 1.411(15) . ?
 C49 C51 1.421(15) . ?
 C49 C53 1.373(14) . ?
 C50 H50 0.9500 . ?
 C51 H51 0.9500 . ?
 C51 C86 1.375(14) . ?
 C52 H52 0.9500 . ?
 C53 H53 0.9500 . ?
 C53 C69 1.407(15) . ?
 C54 H54 0.9500 . ?
 C55 H55 0.9500 . ?
 C55 C76 1.386(16) . ?
 C57 C75 1.426(16) . ?
 C57 C79 1.384(16) . ?
 C58 H58 0.9500 . ?
 C58 C59 1.392(15) . ?
 C58 C64 1.378(15) . ?
 C59 C61 1.433(15) . ?
 C59 C87 1.426(15) . ?
 C60 C64 1.509(16) . ?
 C60 C68 1.398(15) . ?
 C60 C76 1.387(15) . ?
 C62 C80 1.406(18) . ?
 C62 C83 1.377(17) . ?
 C62 C93 1.443(19) . ?
 C63 C92 1.427(15) . ?
 C64 C66 1.411(15) . ?
 C66 H66 0.9500 . ?
 C67 H67A 0.9900 . ?
 C67 H67B 0.9900 . ?
 C68 H68 0.9500 . ?
 C69 C82 1.373(15) . ?
 C70 H70 0.9500 . ?
 C70 C89 1.323(15) . ?
 C71 H71 0.9500 . ?
 C72 C84 1.402(16) . ?
 C72 C85 1.417(16) . ?
 C73 H73 0.9500 . ?
 C73 C77 1.426(16) . ?
 C73 C92 1.355(15) . ?
 C74 H74 0.9500 . ?
 C75 H75 0.9500 . ?
 C75 C81 1.350(15) . ?
 C78 H78A 0.9900 . ?
 C78 H78B 0.9900 . ?
 C79 H79 0.9500 . ?
 C80 C83 1.409(17) 2 ?
 C80 C103 1.435(19) . ?
 C81 H81 0.9500 . ?
 C82 H82 0.9500 . ?
 C83 C80 1.409(17) 2 ?
 C83 H83 0.9500 . ?
 C84 H84 0.9500 . ?
 C85 H85 0.9500 . ?
 C85 C87 1.339(15) . ?
 C86 H86 0.9500 . ?
 C87 H87 0.9500 . ?
 C88 H88A 0.9800 . ?
 C88 H88B 0.9800 . ?
 C88 H88C 0.9800 . ?
 N1 C93 1.149(14) . ?
 C89 H89 0.9500 . ?
 C90 H90 0.9500 . ?
 O14 C113 1.419(18) . ?
 O14 C117 1.44(2) . ?
 C91 C109 1.51(2) . ?
 C92 H92 0.9500 . ?
 C94 H94A 0.9800 . ?
 C94 H94B 0.9800 . ?
 C94 H94C 0.9800 . ?
 N2 C103 1.135(14) . ?
 C95 H95A 0.9800 . ?
 C95 H95B 0.9800 . ?
 C95 H95C 0.9800 . ?
 C96 H96A 0.9800 . ?
 C96 H96B 0.9800 . ?
 C96 H96C 0.9800 . ?
 C97 H97A 0.9800 . ?
 C97 H97B 0.9800 . ?
 C97 H97C 0.9800 . ?
 O15 C124 1.43(2) . ?
 O15 C126 1.43(2) . ?
 C98 H98A 0.9800 . ?
 C98 H98B 0.9800 . ?
 C98 H98C 0.9800 . ?
 C99 H99A 0.9800 . ?
 C99 H99B 0.9800 . ?
 C99 H99C 0.9800 . ?
 C100 H10A 0.9800 . ?
 C100 H10B 0.9800 . ?
 C100 H10C 0.9800 . ?
 O16 C119 1.49(2) . ?
 O16 C125 1.53(2) . ?
 C101 H10D 0.9800 . ?
 C101 H10E 0.9800 . ?
 C101 H10F 0.9800 . ?
 C102 H10G 0.9800 . ?
 C102 H10H 0.9800 . ?
 C102 H10I 0.9800 . ?
 C104 H10J 0.9800 . ?
 C104 H10K 0.9800 . ?
 C104 H10L 0.9800 . ?
 C105 C120 1.494(16) . ?
 C105 O21 1.41(2) . ?
 C106 H10M 0.9800 . ?
 C106 H10N 0.9800 . ?
 C106 H10O 0.9800 . ?
 C107 C111 1.47(2) . ?
 C108 C113 1.50(2) . ?
 C108 C116 1.56(2) . ?
 C109 C111 1.48(2) . ?
 C110 C112 1.50(2) . ?
 C110 C125 1.47(2) . ?
 C112 C119 1.52(2) . ?
 C114 C128 1.507(19) . ?
 C114 C133 1.512(19) . ?
 C115 C123 1.491(17) . ?
 C115 O20 1.40(2) . ?
 C116 C117 1.41(2) . ?
 C118 C141 1.527(19) . ?
 C118 C144 1.533(19) . ?
 C120 C122 1.520(17) . ?
 C121 O18 1.465(18) . ?
 C121 C133 1.538(19) . ?
 C122 C143 1.503(18) . ?
 C123 C136 1.471(18) . ?
 C124 C130 1.43(3) . ?
 O17 C134 1.430(18) . ?
 O17 C135 1.464(19) . ?
 C126 C129 1.48(3) . ?
 O18 C128 1.434(18) . ?
 C127 O20 1.45(3) . ?
 C127 C136 1.531(18) . ?
 O19 C142 1.482(14) . ?
 O19 C144 1.469(15) . ?
 O21 C143 1.57(3) . ?
 C129 C130 1.53(3) . ?
 C131 C132 1.520(14) . ?
 C131 C134 1.561(19) . ?
 C132 C135 1.531(19) . ?
 C137 C140 1.487(19) . ?
 C137 O22 1.465(17) . ?
 C138 C139 1.483(19) . ?
 C138 O22 1.437(17) . ?
 C139 C140 1.509(19) . ?
 C141 C142 1.489(19) . ?
 C145 O23 1.44(2) . ?
 C145 C147 1.53(2) . ?
 C146 O23 1.46(2) . ?
 C146 C148 1.52(2) . ?
 C147 C148 1.50(2) . ?

loop_
  _geom_angle_atom_site_label_1
  _geom_angle_atom_site_label_2
  _geom_angle_atom_site_label_3
  _geom_angle
  _geom_angle_site_symmetry_1
  _geom_angle_site_symmetry_3
  _geom_angle_publ_flag
 C9 O1 C95 116.4(9) . . ?
 C4 O2 C101 118.0(9) . . ?
 C3 O3 C98 118.6(9) . . ?
 C23 O4 C99 119.1(9) . . ?
 C22 O5 C88 118.1(9) . . ?
 C29 O6 C102 118.9(9) . . ?
 C24 O7 C96 118.8(8) . . ?
 C6 O8 C100 117.0(9) . . ?
 C76 O9 C106 118.9(9) . . ?
 C65 O10 C94 117.7(9) . . ?
 C38 O11 C104 118.4(9) . . ?
 C35 O12 C97 119.0(9) . . ?
 C6 C1 C12 115.2(11) . . ?
 C6 C1 C67 125.0(10) . . ?
 C12 C1 C67 119.9(10) . . ?
 C14 C2 C10 118.7(10) . . ?
 C19 C2 C10 121.1(10) . . ?
 C19 C2 C14 120.1(10) . . ?
 C8 C3 O3 114.4(11) . . ?
 C36 C3 O3 122.6(10) . . ?
 C36 C3 C8 123.0(11) . . ?
 O2 C4 C5 117.1(10) . . ?
 O2 C4 C16 122.0(10) . . ?
 C16 C4 C5 120.9(11) . . ?
 C4 C5 C12 116.1(10) . . ?
 C4 C5 C33 125.5(10) . . ?
 C12 C5 C33 118.5(9) . . ?
 C1 C6 O8 114.7(10) . . ?
 C16 C6 O8 123.1(10) . . ?
 C16 C6 C1 122.2(11) . . ?
 C91 O13 C107 110.2(10) . . ?
 C13 C7 C63 119.9(9) . . ?
 C32 C7 C13 122.2(10) . . ?
 C32 C7 C63 118.0(10) . . ?
 C3 C8 C40 115.7(11) . . ?
 C3 C8 C46 123.6(10) . . ?
 C40 C8 C46 120.6(10) . . ?
 O1 C9 C28 113.6(10) . . ?
 C30 C9 O1 126.0(10) . . ?
 C30 C9 C28 120.4(10) . . ?
 C2 C10 C49 119.0(10) . . ?
 C37 C10 C2 121.1(10) . . ?
 C37 C10 C49 119.9(10) . . ?
 C22 C11 C67 119.8(10) . . ?
 C22 C11 C71 117.6(10) . . ?
 C71 C11 C67 122.6(10) . . ?
 C1 C12 H12 117.5 . . ?
 C5 C12 C1 124.9(10) . . ?
 C5 C12 H12 117.5 . . ?
 C18 C13 C7 119.0(9) . . ?
 C77 C13 C7 120.8(10) . . ?
 C77 C13 C18 120.3(10) . . ?
 C2 C14 C89 118.5(10) . . ?
 C26 C14 C2 118.1(10) . . ?
 C26 C14 C89 123.4(11) . . ?
 C35 C15 C27 123.2(10) . . ?
 C35 C15 C71 117.2(11) . . ?
 C71 C15 C27 119.6(11) . . ?
 C4 C16 C6 120.8(10) . . ?
 C4 C16 H16 119.6 . . ?
 C6 C16 H16 119.6 . . ?
 C19 C17 H17 119.1 . . ?
 C27 C17 H17 119.1 . . ?
 C27 C17 C19 121.8(10) . . ?
 C13 C18 C74 118.5(10) . . ?
 C54 C18 C13 118.9(10) . . ?
 C54 C18 C74 122.6(10) . . ?
 C2 C19 C86 117.7(10) . . ?
 C17 C19 C2 118.9(11) . . ?
 C17 C19 C86 123.3(10) . . ?
 C24 C20 C56 121.8(11) . . ?
 C52 C20 C24 118.1(10) . . ?
 C52 C20 C56 120.0(10) . . ?
 C23 C21 C40 118.2(11) . . ?
 C23 C21 C69 123.1(11) . . ?
 C40 C21 C69 118.7(10) . . ?
 O5 C22 C50 120.4(11) . . ?
 C11 C22 O5 116.7(10) . . ?
 C11 C22 C50 122.8(11) . . ?
 O4 C23 C36 121.4(10) . . ?
 C21 C23 O4 117.2(11) . . ?
 C21 C23 C36 121.4(12) . . ?
 O7 C24 C30 121.3(10) . . ?
 C20 C24 O7 118.2(10) . . ?
 C20 C24 C30 120.5(11) . . ?
 C29 C25 C78 122.8(10) . . ?
 C29 C25 C90 116.7(10) . . ?
 C90 C25 C78 120.5(11) . . ?
 C14 C26 H26 118.5 . . ?
 C14 C26 C27 123.0(11) . . ?
 C27 C26 H26 118.5 . . ?
 C17 C27 C15 121.8(10) . . ?
 C17 C27 C26 118.2(10) . . ?
 C26 C27 C15 119.9(10) . . ?
 C9 C28 C78 119.9(10) . . ?
 C52 C28 C9 115.8(10) . . ?
 C52 C28 C78 124.0(10) . . ?
 O6 C29 C25 116.4(10) . . ?
 O6 C29 C45 123.5(10) . . ?
 C25 C29 C45 119.9(11) . . ?
 C9 C30 C24 120.7(10) . . ?
 C9 C30 H30 119.7 . . ?
 C24 C30 H30 119.7 . . ?
 C32 C31 H31 119.0 . . ?
 C32 C31 C56 122.1(10) . . ?
 C56 C31 H31 119.0 . . ?
 C7 C32 C34 117.9(10) . . ?
 C31 C32 C7 120.8(10) . . ?
 C31 C32 C34 121.3(10) . . ?
 C47 C33 C5 123.5(9) . . ?
 C54 C33 C5 120.1(10) . . ?
 C54 C33 C47 116.4(10) . . ?
 C32 C34 H34 119.7 . . ?
 C74 C34 C32 120.5(10) . . ?
 C74 C34 H34 119.7 . . ?
 O12 C35 C50 121.4(11) . . ?
 C15 C35 O12 116.4(10) . . ?
 C15 C35 C50 122.2(11) . . ?
 C3 C36 C23 119.1(11) . . ?
 C3 C36 H36 120.4 . . ?
 C23 C36 H36 120.4 . . ?
 C10 C37 C70 118.1(10) . . ?
 C10 C37 C82 119.6(11) . . ?
 C82 C37 C70 122.2(10) . . ?
 O11 C38 C42 115.4(10) . . ?
 O11 C38 C55 122.3(10) . . ?
 C55 C38 C42 122.3(11) . . ?
 C66 C39 C61 119.1(10) . . ?
 C66 C39 C81 122.1(10) . . ?
 C81 C39 C61 118.9(10) . . ?
 C8 C40 H40 118.7 . . ?
 C21 C40 C8 122.5(10) . . ?
 C21 C40 H40 118.7 . . ?
 C79 C41 C43 123.0(10) . . ?
 C79 C41 C84 119.8(11) . . ?
 C84 C41 C43 117.2(10) . . ?
 C38 C42 C46 122.1(10) . . ?
 C68 C42 C38 115.8(10) . . ?
 C68 C42 C46 121.9(10) . . ?
 C65 C43 C41 122.4(10) . . ?
 C90 C43 C41 119.6(10) . . ?
 C90 C43 C65 118.0(11) . . ?
 C56 C44 H44 118.5 . . ?
 C63 C44 H44 118.5 . . ?
 C63 C44 C56 123.0(10) . . ?
 C29 C45 H45 119.5 . . ?
 C65 C45 C29 121.0(11) . . ?
 C65 C45 H45 119.5 . . ?
 C8 C46 C42 117.3(10) . . ?
 C8 C46 H46A 108.0 . . ?
 C8 C46 H46B 108.0 . . ?
 C42 C46 H46A 108.0 . . ?
 C42 C46 H46B 108.0 . . ?
 H46A C46 H46B 107.2 . . ?
 C33 C47 H47 118.8 . . ?
 C77 C47 C33 122.3(10) . . ?
 C77 C47 H47 118.8 . . ?
 C61 C48 C57 119.8(10) . . ?
 C72 C48 C57 120.0(11) . . ?
 C72 C48 C61 120.0(10) . . ?
 C51 C49 C10 119.1(10) . . ?
 C53 C49 C10 117.7(10) . . ?
 C53 C49 C51 123.2(11) . . ?
 C22 C50 H50 121.4 . . ?
 C35 C50 C22 117.3(11) . . ?
 C35 C50 H50 121.4 . . ?
 C49 C51 H51 119.9 . . ?
 C86 C51 C49 120.1(11) . . ?
 C86 C51 H51 119.9 . . ?
 C20 C52 C28 124.5(11) . . ?
 C20 C52 H52 117.8 . . ?
 C28 C52 H52 117.8 . . ?
 C49 C53 H53 118.4 . . ?
 C49 C53 C69 123.1(11) . . ?
 C69 C53 H53 118.4 . . ?
 C18 C54 C33 123.3(10) . . ?
 C18 C54 H54 118.4 . . ?
 C33 C54 H54 118.4 . . ?
 C38 C55 H55 120.1 . . ?
 C38 C55 C76 119.7(11) . . ?
 C76 C55 H55 120.1 . . ?
 C31 C56 C20 122.3(9) . . ?
 C44 C56 C20 120.4(10) . . ?
 C44 C56 C31 117.3(10) . . ?
 C48 C57 C75 118.2(10) . . ?
 C79 C57 C48 118.4(10) . . ?
 C79 C57 C75 123.4(11) . . ?
 C59 C58 H58 118.5 . . ?
 C64 C58 H58 118.5 . . ?
 C64 C58 C59 122.9(10) . . ?
 C58 C59 C61 118.3(10) . . ?
 C58 C59 C87 124.6(10) . . ?
 C87 C59 C61 117.0(10) . . ?
 C68 C60 C64 119.0(9) . . ?
 C76 C60 C64 122.9(10) . . ?
 C76 C60 C68 118.1(10) . . ?
 C39 C61 C59 119.5(10) . . ?
 C48 C61 C39 120.0(10) . . ?
 C48 C61 C59 120.5(10) . . ?
 C80 C62 C93 118.2(12) . . ?
 C83 C62 C80 121.8(12) . . ?
 C83 C62 C93 120.0(13) . . ?
 C44 C63 C7 118.8(9) . . ?
 C44 C63 C92 123.9(10) . . ?
 C92 C63 C7 117.0(10) . . ?
 C58 C64 C60 119.7(10) . . ?
 C58 C64 C66 118.9(10) . . ?
 C66 C64 C60 121.4(10) . . ?
 O10 C65 C43 117.1(10) . . ?
 O10 C65 C45 123.3(11) . . ?
 C45 C65 C43 119.6(11) . . ?
 C39 C66 C64 121.2(10) . . ?
 C39 C66 H66 119.4 . . ?
 C64 C66 H66 119.4 . . ?
 C1 C67 C11 115.6(9) . . ?
 C1 C67 H67A 108.4 . . ?
 C1 C67 H67B 108.4 . . ?
 C11 C67 H67A 108.4 . . ?
 C11 C67 H67B 108.4 . . ?
 H67A C67 H67B 107.4 . . ?
 C42 C68 C60 123.6(10) . . ?
 C42 C68 H68 118.2 . . ?
 C60 C68 H68 118.2 . . ?
 C53 C69 C21 120.1(10) . . ?
 C82 C69 C21 121.1(10) . . ?
 C82 C69 C53 118.9(10) . . ?
 C37 C70 H70 119.2 . . ?
 C89 C70 C37 121.7(11) . . ?
 C89 C70 H70 119.2 . . ?
 C11 C71 H71 118.6 . . ?
 C15 C71 C11 122.9(11) . . ?
 C15 C71 H71 118.6 . . ?
 C48 C72 C85 118.3(11) . . ?
 C84 C72 C48 120.1(11) . . ?
 C84 C72 C85 121.6(11) . . ?
 C77 C73 H73 119.0 . . ?
 C92 C73 H73 119.0 . . ?
 C92 C73 C77 122.0(10) . . ?
 C18 C74 H74 119.0 . . ?
 C34 C74 C18 122.0(11) . . ?
 C34 C74 H74 119.0 . . ?
 C57 C75 H75 118.8 . . ?
 C81 C75 C57 122.4(11) . . ?
 C81 C75 H75 118.8 . . ?
 O9 C76 C55 122.3(10) . . ?
 O9 C76 C60 117.3(10) . . ?
 C55 C76 C60 120.3(11) . . ?
 C13 C77 C47 118.8(10) . . ?
 C13 C77 C73 118.4(10) . . ?
 C47 C77 C73 122.7(10) . . ?
 C25 C78 H78A 108.8 . . ?
 C25 C78 H78B 108.8 . . ?
 C28 C78 C25 113.8(9) . . ?
 C28 C78 H78A 108.8 . . ?
 C28 C78 H78B 108.8 . . ?
 H78A C78 H78B 107.7 . . ?
 C41 C79 H79 118.9 . . ?
 C57 C79 C41 122.2(11) . . ?
 C57 C79 H79 118.9 . . ?
 C62 C80 C83 118.4(12) . 2 ?
 C62 C80 C103 121.5(12) . . ?
 C83 C80 C103 120.0(13) 2 . ?
 C39 C81 H81 119.8 . . ?
 C75 C81 C39 120.5(11) . . ?
 C75 C81 H81 119.8 . . ?
 C37 C82 H82 119.6 . . ?
 C69 C82 C37 120.8(10) . . ?
 C69 C82 H82 119.6 . . ?
 C62 C83 C80 119.7(13) . 2 ?
 C62 C83 H83 120.1 . . ?
 C80 C83 H83 120.1 2 . ?
 C41 C84 H84 120.3 . . ?
 C72 C84 C41 119.4(11) . . ?
 C72 C84 H84 120.3 . . ?
 C72 C85 H85 119.1 . . ?
 C87 C85 C72 121.9(11) . . ?
 C87 C85 H85 119.1 . . ?
 C19 C86 H86 118.6 . . ?
 C51 C86 C19 122.9(10) . . ?
 C51 C86 H86 118.6 . . ?
 C59 C87 H87 119.0 . . ?
 C85 C87 C59 122.1(11) . . ?
 C85 C87 H87 119.0 . . ?
 O5 C88 H88A 109.5 . . ?
 O5 C88 H88B 109.5 . . ?
 O5 C88 H88C 109.5 . . ?
 H88A C88 H88B 109.5 . . ?
 H88A C88 H88C 109.5 . . ?
 H88B C88 H88C 109.5 . . ?
 C14 C89 H89 119.1 . . ?
 C70 C89 C14 121.8(11) . . ?
 C70 C89 H89 119.1 . . ?
 C25 C90 H90 117.8 . . ?
 C43 C90 C25 124.5(11) . . ?
 C43 C90 H90 117.8 . . ?
 C113 O14 C117 110.7(12) . . ?
 O13 C91 C109 107.3(11) . . ?
 C63 C92 H92 119.1 . . ?
 C73 C92 C63 121.9(11) . . ?
 C73 C92 H92 119.1 . . ?
 N1 C93 C62 177.4(14) . . ?
 O10 C94 H94A 109.5 . . ?
 O10 C94 H94B 109.5 . . ?
 O10 C94 H94C 109.5 . . ?
 H94A C94 H94B 109.5 . . ?
 H94A C94 H94C 109.5 . . ?
 H94B C94 H94C 109.5 . . ?
 O1 C95 H95A 109.5 . . ?
 O1 C95 H95B 109.5 . . ?
 O1 C95 H95C 109.5 . . ?
 H95A C95 H95B 109.5 . . ?
 H95A C95 H95C 109.5 . . ?
 H95B C95 H95C 109.5 . . ?
 O7 C96 H96A 109.5 . . ?
 O7 C96 H96B 109.5 . . ?
 O7 C96 H96C 109.5 . . ?
 H96A C96 H96B 109.5 . . ?
 H96A C96 H96C 109.5 . . ?
 H96B C96 H96C 109.5 . . ?
 O12 C97 H97A 109.5 . . ?
 O12 C97 H97B 109.5 . . ?
 O12 C97 H97C 109.5 . . ?
 H97A C97 H97B 109.5 . . ?
 H97A C97 H97C 109.5 . . ?
 H97B C97 H97C 109.5 . . ?
 C126 O15 C124 107.5(14) . . ?
 O3 C98 H98A 109.5 . . ?
 O3 C98 H98B 109.5 . . ?
 O3 C98 H98C 109.5 . . ?
 H98A C98 H98B 109.5 . . ?
 H98A C98 H98C 109.5 . . ?
 H98B C98 H98C 109.5 . . ?
 O4 C99 H99A 109.5 . . ?
 O4 C99 H99B 109.5 . . ?
 O4 C99 H99C 109.5 . . ?
 H99A C99 H99B 109.5 . . ?
 H99A C99 H99C 109.5 . . ?
 H99B C99 H99C 109.5 . . ?
 O8 C100 H10A 109.5 . . ?
 O8 C100 H10B 109.5 . . ?
 O8 C100 H10C 109.5 . . ?
 H10A C100 H10B 109.5 . . ?
 H10A C100 H10C 109.5 . . ?
 H10B C100 H10C 109.5 . . ?
 C119 O16 C125 108.7(13) . . ?
 O2 C101 H10D 109.5 . . ?
 O2 C101 H10E 109.5 . . ?
 O2 C101 H10F 109.5 . . ?
 H10D C101 H10E 109.5 . . ?
 H10D C101 H10F 109.5 . . ?
 H10E C101 H10F 109.5 . . ?
 O6 C102 H10G 109.5 . . ?
 O6 C102 H10H 109.5 . . ?
 O6 C102 H10I 109.5 . . ?
 H10G C102 H10H 109.5 . . ?
 H10G C102 H10I 109.5 . . ?
 H10H C102 H10I 109.5 . . ?
 N2 C103 C80 178.7(13) . . ?
 O11 C104 H10J 109.5 . . ?
 O11 C104 H10K 109.5 . . ?
 O11 C104 H10L 109.5 . . ?
 H10J C104 H10K 109.5 . . ?
 H10J C104 H10L 109.5 . . ?
 H10K C104 H10L 109.5 . . ?
 O21 C105 C120 110.0(14) . . ?
 O9 C106 H10M 109.5 . . ?
 O9 C106 H10N 109.5 . . ?
 O9 C106 H10O 109.5 . . ?
 H10M C106 H10N 109.5 . . ?
 H10M C106 H10O 109.5 . . ?
 H10N C106 H10O 109.5 . . ?
 C111 C107 O13 106.2(11) . . ?
 C113 C108 C116 107.2(13) . . ?
 C111 C109 C91 104.9(14) . . ?
 C125 C110 C112 104.6(16) . . ?
 C107 C111 C109 106.5(13) . . ?
 C110 C112 C119 104.4(15) . . ?
 O14 C113 C108 105.5(13) . . ?
 C128 C114 C133 121(2) . . ?
 O20 C115 C123 109.6(17) . . ?
 C117 C116 C108 104.4(15) . . ?
 C116 C117 O14 111.4(15) . . ?
 C141 C118 C144 99(2) . . ?
 O16 C119 C112 103.9(16) . . ?
 C105 C120 C122 103.4(15) . . ?
 O18 C121 C133 109.4(19) . . ?
 C143 C122 C120 108.5(18) . . ?
 C136 C123 C115 104.3(18) . . ?
 O15 C124 C130 109.0(16) . . ?
 C134 O17 C135 106(3) . . ?
 C110 C125 O16 103.3(16) . . ?
 O15 C126 C129 105.4(16) . . ?
 C128 O18 C121 107.7(16) . . ?
 O20 C127 C136 103(2) . . ?
 O18 C128 C114 94.9(19) . . ?
 C144 O19 C142 103(2) . . ?
 C115 O20 C127 110.2(16) . . ?
 C105 O21 C143 109.8(17) . . ?
 C126 C129 C130 103.4(18) . . ?
 C124 C130 C129 105.2(18) . . ?
 C132 C131 C134 95(2) . . ?
 C131 C132 C135 109(2) . . ?
 C114 C133 C121 91(2) . . ?
 O17 C134 C131 114(2) . . ?
 O17 C135 C132 105(3) . . ?
 C123 C136 C127 109(2) . . ?
 O22 C137 C140 96(2) . . ?
 O22 C138 C139 105.3(19) . . ?
 C138 C139 C140 102(2) . . ?
 C137 C140 C139 114(2) . . ?
 C138 O22 C137 112.9(19) . . ?
 C142 C141 C118 102.0(15) . . ?
 O19 C142 C141 102.0(18) . . ?
 C122 C143 O21 101.9(18) . . ?
 O19 C144 C118 110(2) . . ?
 O23 C145 C147 115(4) . . ?
 O23 C146 C148 102(4) . . ?
 C145 O23 C146 96(4) . . ?
 C148 C147 C145 97(3) . . ?
 C147 C148 C146 103.8(18) . . ?

loop_
  _geom_torsion_atom_site_label_1
  _geom_torsion_atom_site_label_2
  _geom_torsion_atom_site_label_3
  _geom_torsion_atom_site_label_4
  _geom_torsion
  _geom_torsion_site_symmetry_1
  _geom_torsion_site_symmetry_2
  _geom_torsion_site_symmetry_3
  _geom_torsion_site_symmetry_4
  _geom_torsion_publ_flag
 O1 C9 C28 C52 177.4(9) . . . . ?
 O1 C9 C28 C78 -8.8(14) . . . . ?
 O1 C9 C30 C24 -178.4(10) . . . . ?
 O2 C4 C5 C12 -178.8(9) . . . . ?
 O2 C4 C5 C33 0.6(15) . . . . ?
 O2 C4 C16 C6 179.5(10) . . . . ?
 O3 C3 C8 C40 179.0(8) . . . . ?
 O3 C3 C8 C46 2.0(15) . . . . ?
 O3 C3 C36 C23 -179.2(9) . . . . ?
 O4 C23 C36 C3 179.5(10) . . . . ?
 O5 C22 C50 C35 -179.3(9) . . . . ?
 O6 C29 C45 C65 178.9(11) . . . . ?
 O7 C24 C30 C9 -174.2(10) . . . . ?
 O8 C6 C16 C4 -178.5(9) . . . . ?
 O11 C38 C42 C46 2.2(15) . . . . ?
 O11 C38 C42 C68 177.4(9) . . . . ?
 O11 C38 C55 C76 -179.5(10) . . . . ?
 O12 C35 C50 C22 -179.1(9) . . . . ?
 C1 C6 C16 C4 -1.9(16) . . . . ?
 C2 C10 C37 C70 0.5(16) . . . . ?
 C2 C10 C37 C82 177.8(10) . . . . ?
 C2 C10 C49 C51 1.0(15) . . . . ?
 C2 C10 C49 C53 -179.3(9) . . . . ?
 C2 C14 C26 C27 -0.5(16) . . . . ?
 C2 C14 C89 C70 -2.7(17) . . . . ?
 C2 C19 C86 C51 -0.5(16) . . . . ?
 C3 C8 C40 C21 1.9(15) . . . . ?
 C3 C8 C46 C42 -153.8(10) . . . . ?
 C4 C5 C12 C1 0.3(16) . . . . ?
 C4 C5 C33 C47 43.3(16) . . . . ?
 C4 C5 C33 C54 -136.7(11) . . . . ?
 C5 C4 C16 C6 1.4(16) . . . . ?
 C5 C33 C47 C77 179.7(10) . . . . ?
 C5 C33 C54 C18 -177.7(10) . . . . ?
 C6 C1 C12 C5 -0.7(15) . . . . ?
 C6 C1 C67 C11 -93.5(12) . . . . ?
 O13 C91 C109 C111 21.2(18) . . . . ?
 O13 C107 C111 C109 15(2) . . . . ?
 C7 C13 C18 C54 -179.3(10) . . . . ?
 C7 C13 C18 C74 0.0(16) . . . . ?
 C7 C13 C77 C47 -178.9(10) . . . . ?
 C7 C13 C77 C73 -2.4(16) . . . . ?
 C7 C32 C34 C74 0.1(17) . . . . ?
 C7 C63 C92 C73 -2.6(18) . . . . ?
 C8 C3 C36 C23 2.3(17) . . . . ?
 C9 C28 C52 C20 -0.7(16) . . . . ?
 C9 C28 C78 C25 -169.9(10) . . . . ?
 C10 C2 C14 C26 -176.0(9) . . . . ?
 C10 C2 C14 C89 3.3(15) . . . . ?
 C10 C2 C19 C17 175.6(9) . . . . ?
 C10 C2 C19 C86 -1.1(15) . . . . ?
 C10 C37 C70 C89 0.2(17) . . . . ?
 C10 C37 C82 C69 2.0(16) . . . . ?
 C10 C49 C51 C86 -2.6(15) . . . . ?
 C10 C49 C53 C69 1.1(16) . . . . ?
 C11 C22 C50 C35 0.9(16) . . . . ?
 C12 C1 C6 O8 178.4(9) . . . . ?
 C12 C1 C6 C16 1.5(15) . . . . ?
 C12 C1 C67 C11 86.2(12) . . . . ?
 C12 C5 C33 C47 -137.3(11) . . . . ?
 C12 C5 C33 C54 42.7(15) . . . . ?
 C13 C7 C32 C31 -175.4(10) . . . . ?
 C13 C7 C32 C34 1.5(16) . . . . ?
 C13 C7 C63 C44 174.8(10) . . . . ?
 C13 C7 C63 C92 0.8(16) . . . . ?
 C13 C18 C54 C33 -1.6(17) . . . . ?
 C13 C18 C74 C34 1.6(17) . . . . ?
 C14 C2 C10 C37 -2.3(15) . . . . ?
 C14 C2 C10 C49 176.9(10) . . . . ?
 C14 C2 C19 C17 -0.3(16) . . . . ?
 C14 C2 C19 C86 -177.1(9) . . . . ?
 C14 C26 C27 C15 179.2(10) . . . . ?
 C14 C26 C27 C17 1.2(16) . . . . ?
 C15 C35 C50 C22 -0.8(15) . . . . ?
 C16 C4 C5 C12 -0.6(15) . . . . ?
 C16 C4 C5 C33 178.8(10) . . . . ?
 C17 C19 C86 C51 -177.1(10) . . . . ?
 C18 C13 C77 C47 2.9(16) . . . . ?
 C18 C13 C77 C73 179.5(11) . . . . ?
 C19 C2 C10 C37 -178.3(10) . . . . ?
 C19 C2 C10 C49 0.8(15) . . . . ?
 C19 C2 C14 C26 0.1(15) . . . . ?
 C19 C2 C14 C89 179.4(10) . . . . ?
 C19 C17 C27 C15 -179.4(9) . . . . ?
 C19 C17 C27 C26 -1.5(15) . . . . ?
 C20 C24 C30 C9 3.6(17) . . . . ?
 C21 C23 C36 C3 -1.6(17) . . . . ?
 C21 C69 C82 C37 179.2(10) . . . . ?
 C22 C11 C67 C1 166.6(10) . . . . ?
 C22 C11 C71 C15 -1.9(15) . . . . ?
 C23 C21 C40 C8 -1.2(16) . . . . ?
 C23 C21 C69 C53 -130.0(12) . . . . ?
 C23 C21 C69 C82 49.7(15) . . . . ?
 C24 C20 C52 C28 1.6(17) . . . . ?
 C24 C20 C56 C31 -44.7(16) . . . . ?
 C24 C20 C56 C44 133.5(12) . . . . ?
 C25 C29 C45 C65 3.7(17) . . . . ?
 C26 C14 C89 C70 176.6(11) . . . . ?
 C27 C15 C35 O12 -2.3(15) . . . . ?
 C27 C15 C35 C50 179.4(9) . . . . ?
 C27 C15 C71 C11 -178.0(9) . . . . ?
 C27 C17 C19 C2 1.1(15) . . . . ?
 C27 C17 C19 C86 177.6(10) . . . . ?
 C28 C9 C30 C24 -2.7(17) . . . . ?
 C29 C25 C78 C28 -114.6(13) . . . . ?
 C29 C25 C90 C43 5.2(17) . . . . ?
 C29 C45 C65 O10 180.0(10) . . . . ?
 C29 C45 C65 C43 -1.1(18) . . . . ?
 C30 C9 C28 C52 1.2(16) . . . . ?
 C30 C9 C28 C78 175.0(11) . . . . ?
 C31 C32 C34 C74 176.9(11) . . . . ?
 C32 C7 C13 C18 -1.5(16) . . . . ?
 C32 C7 C13 C77 -179.7(10) . . . . ?
 C32 C7 C63 C44 -4.0(16) . . . . ?
 C32 C7 C63 C92 -177.9(10) . . . . ?
 C32 C31 C56 C20 176.3(10) . . . . ?
 C32 C31 C56 C44 -2.0(17) . . . . ?
 C32 C34 C74 C18 -1.6(18) . . . . ?
 C33 C5 C12 C1 -179.2(10) . . . . ?
 C33 C47 C77 C13 -2.2(17) . . . . ?
 C33 C47 C77 C73 -178.6(11) . . . . ?
 C35 C15 C27 C17 128.3(12) . . . . ?
 C35 C15 C27 C26 -49.6(14) . . . . ?
 C35 C15 C71 C11 1.9(15) . . . . ?
 C36 C3 C8 C40 -2.4(16) . . . . ?
 C36 C3 C8 C46 -179.4(10) . . . . ?
 C37 C10 C49 C51 -179.8(10) . . . . ?
 C37 C10 C49 C53 -0.2(15) . . . . ?
 C37 C70 C89 C14 0.9(18) . . . . ?
 C38 C42 C46 C8 67.3(14) . . . . ?
 C38 C42 C68 C60 2.9(16) . . . . ?
 C38 C55 C76 O9 -174.7(10) . . . . ?
 C38 C55 C76 C60 1.1(17) . . . . ?
 C40 C8 C46 C42 29.4(15) . . . . ?
 C40 C21 C23 O4 -180.0(9) . . . . ?
 C40 C21 C23 C36 1.0(17) . . . . ?
 C40 C21 C69 C53 49.1(14) . . . . ?
 C40 C21 C69 C82 -131.2(12) . . . . ?
 C41 C43 C65 O10 -0.6(17) . . . . ?
 C41 C43 C65 C45 -179.6(11) . . . . ?
 C41 C43 C90 C25 177.5(11) . . . . ?
 C42 C38 C55 C76 3.1(17) . . . . ?
 C43 C41 C79 C57 178.0(10) . . . . ?
 C43 C41 C84 C72 -179.7(10) . . . . ?
 C44 C63 C92 C73 -176.1(12) . . . . ?
 C46 C8 C40 C21 179.0(11) . . . . ?
 C46 C42 C68 C60 178.2(10) . . . . ?
 C47 C33 C54 C18 2.3(16) . . . . ?
 C48 C57 C75 C81 2.7(17) . . . . ?
 C48 C57 C79 C41 1.7(17) . . . . ?
 C48 C72 C84 C41 1.4(17) . . . . ?
 C48 C72 C85 C87 -6.0(18) . . . . ?
 C49 C10 C37 C70 -178.6(9) . . . . ?
 C49 C10 C37 C82 -1.3(16) . . . . ?
 C49 C51 C86 C19 2.3(16) . . . . ?
 C49 C53 C69 C21 179.2(10) . . . . ?
 C49 C53 C69 C82 -0.5(16) . . . . ?
 C51 C49 C53 C69 -179.3(10) . . . . ?
 C52 C20 C24 O7 174.9(10) . . . . ?
 C52 C20 C24 C30 -3.0(16) . . . . ?
 C52 C20 C56 C31 140.0(12) . . . . ?
 C52 C20 C56 C44 -41.7(16) . . . . ?
 C52 C28 C78 C25 3.3(16) . . . . ?
 C53 C49 C51 C86 177.8(10) . . . . ?
 C53 C69 C82 C37 -1.1(16) . . . . ?
 C54 C18 C74 C34 -179.2(11) . . . . ?
 C54 C33 C47 C77 -0.3(16) . . . . ?
 C55 C38 C42 C46 179.7(10) . . . . ?
 C55 C38 C42 C68 -5.0(16) . . . . ?
 C56 C20 C24 O7 -0.4(16) . . . . ?
 C56 C20 C24 C30 -178.3(10) . . . . ?
 C56 C20 C52 C28 177.0(10) . . . . ?
 C56 C31 C32 C7 -0.4(17) . . . . ?
 C56 C31 C32 C34 -177.2(11) . . . . ?
 C56 C44 C63 C7 1.7(17) . . . . ?
 C56 C44 C63 C92 175.2(12) . . . . ?
 C57 C48 C61 C39 2.4(17) . . . . ?
 C57 C48 C61 C59 -177.4(10) . . . . ?
 C57 C48 C72 C84 -1.6(17) . . . . ?
 C57 C48 C72 C85 -179.8(11) . . . . ?
 C57 C75 C81 C39 1.7(18) . . . . ?
 C58 C59 C61 C39 -2.7(16) . . . . ?
 C58 C59 C61 C48 177.1(11) . . . . ?
 C58 C59 C87 C85 -177.4(12) . . . . ?
 C58 C64 C66 C39 0.9(17) . . . . ?
 C59 C58 C64 C60 174.0(10) . . . . ?
 C59 C58 C64 C66 -2.9(17) . . . . ?
 C60 C64 C66 C39 -175.9(11) . . . . ?
 C61 C39 C66 C64 0.0(17) . . . . ?
 C61 C39 C81 C75 -4.1(17) . . . . ?
 C61 C48 C57 C75 -4.8(16) . . . . ?
 C61 C48 C57 C79 174.9(10) . . . . ?
 C61 C48 C72 C84 -176.5(11) . . . . ?
 C61 C48 C72 C85 5.3(17) . . . . ?
 C61 C59 C87 C85 -0.6(18) . . . . ?
 C63 C7 C13 C18 179.8(10) . . . . ?
 C63 C7 C13 C77 1.6(16) . . . . ?
 C63 C7 C32 C31 3.3(16) . . . . ?
 C63 C7 C32 C34 -179.8(10) . . . . ?
 C63 C44 C56 C20 -177.1(11) . . . . ?
 C63 C44 C56 C31 1.2(17) . . . . ?
 C64 C58 C59 C61 3.8(17) . . . . ?
 C64 C58 C59 C87 -179.5(11) . . . . ?
 C64 C60 C68 C42 -176.0(10) . . . . ?
 C64 C60 C76 O9 -10.1(16) . . . . ?
 C64 C60 C76 C55 173.8(11) . . . . ?
 C65 C43 C90 C25 -2.7(18) . . . . ?
 C66 C39 C61 C48 -178.9(11) . . . . ?
 C66 C39 C61 C59 0.9(16) . . . . ?
 C66 C39 C81 C75 176.8(11) . . . . ?
 C67 C1 C6 O8 -1.9(15) . . . . ?
 C67 C1 C6 C16 -178.8(10) . . . . ?
 C67 C1 C12 C5 179.5(10) . . . . ?
 C67 C11 C22 O5 1.0(14) . . . . ?
 C67 C11 C22 C50 -179.1(9) . . . . ?
 C67 C11 C71 C15 177.6(9) . . . . ?
 C68 C42 C46 C8 -107.7(13) . . . . ?
 C68 C60 C64 C58 -37.6(16) . . . . ?
 C68 C60 C64 C66 139.3(11) . . . . ?
 C68 C60 C76 O9 173.0(10) . . . . ?
 C68 C60 C76 C55 -3.1(16) . . . . ?
 C69 C21 C23 O4 -0.8(16) . . . . ?
 C69 C21 C23 C36 -179.8(10) . . . . ?
 C69 C21 C40 C8 179.6(9) . . . . ?
 C70 C37 C82 C69 179.2(10) . . . . ?
 C71 C11 C22 O5 -179.4(8) . . . . ?
 C71 C11 C22 C50 0.4(15) . . . . ?
 C71 C11 C67 C1 -13.0(14) . . . . ?
 C71 C15 C27 C17 -51.8(14) . . . . ?
 C71 C15 C27 C26 130.3(11) . . . . ?
 C71 C15 C35 O12 177.8(9) . . . . ?
 C71 C15 C35 C50 -0.5(15) . . . . ?
 C72 C48 C57 C75 -179.6(10) . . . . ?
 C72 C48 C57 C79 0.1(16) . . . . ?
 C72 C48 C61 C39 177.2(10) . . . . ?
 C72 C48 C61 C59 -2.5(17) . . . . ?
 C72 C85 C87 C59 3.6(19) . . . . ?
 C74 C18 C54 C33 179.2(11) . . . . ?
 C75 C57 C79 C41 -178.6(10) . . . . ?
 C76 C60 C64 C58 145.6(11) . . . . ?
 C76 C60 C64 C66 -37.6(16) . . . . ?
 C76 C60 C68 C42 1.0(17) . . . . ?
 C77 C13 C18 C54 -1.1(16) . . . . ?
 C77 C13 C18 C74 178.2(10) . . . . ?
 C77 C73 C92 C63 2(2) . . . . ?
 C78 C25 C29 O6 -2.3(16) . . . . ?
 C78 C25 C29 C45 173.3(10) . . . . ?
 C78 C25 C90 C43 -173.6(10) . . . . ?
 C78 C28 C52 C20 -174.2(11) . . . . ?
 C79 C41 C43 C65 52.3(17) . . . . ?
 C79 C41 C43 C90 -127.9(12) . . . . ?
 C79 C41 C84 C72 0.3(17) . . . . ?
 C79 C57 C75 C81 -176.9(11) . . . . ?
 C80 C62 C83 C80 3(2) . . . 2 ?
 C81 C39 C61 C48 2.1(16) . . . . ?
 C81 C39 C61 C59 -178.2(10) . . . . ?
 C81 C39 C66 C64 179.0(10) . . . . ?
 C82 C37 C70 C89 -177.0(11) . . . . ?
 C83 C62 C80 C83 -2.5(19) . . . 2 ?
 C83 C62 C80 C103 -179.4(11) . . . . ?
 C84 C41 C43 C65 -127.7(12) . . . . ?
 C84 C41 C43 C90 52.1(15) . . . . ?
 C84 C41 C79 C57 -2.0(17) . . . . ?
 C84 C72 C85 C87 175.9(12) . . . . ?
 C85 C72 C84 C41 179.6(11) . . . . ?
 C87 C59 C61 C39 -179.7(10) . . . . ?
 C87 C59 C61 C48 0.1(16) . . . . ?
 C88 O5 C22 C11 177.8(10) . . . . ?
 C88 O5 C22 C50 -2.1(14) . . . . ?
 C89 C14 C26 C27 -179.8(11) . . . . ?
 C90 C25 C29 O6 179.0(10) . . . . ?
 C90 C25 C29 C45 -5.5(16) . . . . ?
 C90 C25 C78 C28 64.1(13) . . . . ?
 C90 C43 C65 O10 179.5(10) . . . . ?
 C90 C43 C65 C45 0.6(17) . . . . ?
 C91 O13 C107 C111 -1.7(18) . . . . ?
 C91 C109 C111 C107 -22(2) . . . . ?
 C92 C73 C77 C13 0.7(18) . . . . ?
 C92 C73 C77 C47 177.1(12) . . . . ?
 C93 C62 C80 C83 179.4(11) . . . 2 ?
 C93 C62 C80 C103 2.5(18) . . . . ?
 C93 C62 C83 C80 -179.4(11) . . . 2 ?
 C94 O10 C65 C43 -176.7(11) . . . . ?
 C94 O10 C65 C45 2.2(17) . . . . ?
 C95 O1 C9 C28 -178.4(9) . . . . ?
 C95 O1 C9 C30 -2.5(15) . . . . ?
 C96 O7 C24 C20 -167.5(10) . . . . ?
 C96 O7 C24 C30 10.4(15) . . . . ?
 C97 O12 C35 C15 -176.8(10) . . . . ?
 C97 O12 C35 C50 1.6(15) . . . . ?
 O15 C124 C130 C129 -1(3) . . . . ?
 O15 C126 C129 C130 -30(2) . . . . ?
 C98 O3 C3 C8 -175.3(9) . . . . ?
 C98 O3 C3 C36 6.2(14) . . . . ?
 C99 O4 C23 C21 -170.4(10) . . . . ?
 C99 O4 C23 C36 8.6(15) . . . . ?
 C100 O8 C6 C1 -166.8(9) . . . . ?
 C100 O8 C6 C16 10.0(14) . . . . ?
 C101 O2 C4 C5 -175.3(9) . . . . ?
 C101 O2 C4 C16 6.5(15) . . . . ?
 C102 O6 C29 C25 -178.8(10) . . . . ?
 C102 O6 C29 C45 5.9(16) . . . . ?
 C104 O11 C38 C42 -148.1(11) . . . . ?
 C104 O11 C38 C55 34.4(16) . . . . ?
 C105 C120 C122 C143 26(3) . . . . ?
 C105 O21 C143 C122 9(3) . . . . ?
 C106 O9 C76 C55 5.9(16) . . . . ?
 C106 O9 C76 C60 -170.0(10) . . . . ?
 C107 O13 C91 C109 -12.1(17) . . . . ?
 C108 C116 C117 O14 1(3) . . . . ?
 C110 C112 C119 O16 28.3(19) . . . . ?
 C112 C110 C125 O16 34(2) . . . . ?
 C113 O14 C117 C116 -7(3) . . . . ?
 C113 C108 C116 C117 4(2) . . . . ?
 C115 C123 C136 C127 6(4) . . . . ?
 C116 C108 C113 O14 -8.1(19) . . . . ?
 C117 O14 C113 C108 9(2) . . . . ?
 C118 C141 C142 O19 50(3) . . . . ?
 C119 O16 C125 C110 -17(2) . . . . ?
 C120 C105 O21 C143 8(3) . . . . ?
 C120 C122 C143 O21 -21(3) . . . . ?
 C121 O18 C128 C114 34(3) . . . . ?
 C123 C115 O20 C127 -18(3) . . . . ?
 C124 O15 C126 C129 30(2) . . . . ?
 C125 O16 C119 C112 -7(2) . . . . ?
 C125 C110 C112 C119 -40(2) . . . . ?
 C126 O15 C124 C130 -18(3) . . . . ?
 C126 C129 C130 C124 19(3) . . . . ?
 O18 C121 C133 C114 27(2) . . . . ?
 C128 C114 C133 C121 -6(3) . . . . ?
 O20 C115 C123 C136 7(3) . . . . ?
 O20 C127 C136 C123 -16(4) . . . . ?
 O21 C105 C120 C122 -21(2) . . . . ?
 C131 C132 C135 O17 27(3) . . . . ?
 C132 C131 C134 O17 30(3) . . . . ?
 C133 C114 C128 O18 -17(3) . . . . ?
 C133 C121 O18 C128 -44(3) . . . . ?
 C134 O17 C135 C132 -6(3) . . . . ?
 C134 C131 C132 C135 -32(2) . . . . ?
 C135 O17 C134 C131 -16(3) . . . . ?
 C136 C127 O20 C115 21(3) . . . . ?
 C138 C139 C140 C137 -9(4) . . . . ?
 C139 C138 O22 C137 30(3) . . . . ?
 C140 C137 O22 C138 -33(3) . . . . ?
 O22 C137 C140 C139 24(4) . . . . ?
 O22 C138 C139 C140 -12(3) . . . . ?
 C141 C118 C144 O19 17(3) . . . . ?
 C142 O19 C144 C118 13(3) . . . . ?
 C144 C118 C141 C142 -40(2) . . . . ?
 C144 O19 C142 C141 -38(3) . . . . ?
 C145 C147 C148 C146 -26(6) . . . . ?
 O23 C145 C147 C148 -5(7) . . . . ?
 O23 C146 C148 C147 49(6) . . . . ?
 C147 C145 O23 C146 33(5) . . . . ?
 C148 C146 O23 C145 -48(4) . . . . ?

_shelx_res_file
;
    mo_2012074967_0m.res created by SHELXL-2014/7

TITL mo_2012074967_0m_a.res in P-1
REM Old TITL mo_2012074967_0m in P-1 #2
REM SHELXT solution in P-1
REM R1 0.234, Rweak 0.020, Alpha 0.108, Orientation as input
REM Formula found by SHELXT: C130 O18 N12
CELL 0.71073 16.0733 17.9021 23.7476 108.627 92.658 102.86
ZERR 2 0.0029 0.0034 0.0044 0.005 0.006 0.006
LATT 1
SFAC C H N O
UNIT 296 158 4 46
DFIX 1.51 C133 C114 C132 C131 C133 C121 C128 C114
DFIX 1.51 C144 C118 C141 C118 C142 C141
DFIX 1.45 O19 C144 O19 C142
DFIX 1.51 C143 C122 C122 C120 C120 C105
DFIX 1.51 C134 C131 C132 C131 C135 C132
DFIX 1.45 O19 C144 O19 C142 O18 C121 O18 C128
DFIX 1.45 O17 C134 O17 C135
DFIX 1.51 C147 C145 C148 C147 C148 C146
DFIX 1.45 O23 C145 O23 C146
DFIX 1.45 O22 C138 O22 C137
DFIX 2.4 C121 C128
DFIX 1.51 C140 C137 C140 C139 C139 C138
DFIX 1.51 C136 C123 C136 C127 C123 C115
DFIX 2.4 C118 C142
DFIX 2.4 C147 C146
SIMU
RIGU

L.S. 10
PLAN  17
SIZE 0.2 0.16 0.11
TEMP -153.15
CONF
list 4
MORE -1
BOND $H
fmap 2
ACTA
REM <olex2.extras>
REM <HklSrc "%.\\mo_2012074967_0m.hkl">
REM </olex2.extras>

WGHT    0.200000
FVAR       0.27627
O1    4   -0.385910    0.468009    0.210225    11.00000    0.03383    0.05195 =
         0.04713    0.01398    0.00493    0.00946
O2    4    0.526184    0.573753    0.115355    11.00000    0.04899    0.05079 =
         0.04419    0.00082   -0.00211    0.02242
O3    4    0.337220   -0.051820    0.474710    11.00000    0.06522    0.03667 =
         0.04859    0.02662    0.00948    0.01558
O4    4    0.528085    0.218436    0.560363    11.00000    0.07603    0.04355 =
         0.04928    0.01914   -0.00252    0.01520
O5    4    0.800004    0.954152    0.417970    11.00000    0.04646    0.03472 =
         0.05378    0.01438    0.00233    0.00446
O6    4   -0.349843    0.343377   -0.006534    11.00000    0.05534    0.06634 =
         0.04926    0.02019    0.00335    0.03218
O7    4   -0.100627    0.642812    0.295220    11.00000    0.03779    0.05289 =
         0.05369    0.00329    0.00302    0.00659
O8    4    0.786470    0.758671    0.231396    11.00000    0.03744    0.05633 =
         0.05624    0.02248    0.01102    0.01238
O9    4    0.329283   -0.013784    0.135444    11.00000    0.06303    0.07369 =
         0.04791    0.03193    0.02315    0.03664
O10   4   -0.123231    0.199746   -0.044029    11.00000    0.06776    0.05961 =
         0.04941    0.01304    0.00978    0.03374
O11   4    0.433559   -0.062234    0.310889    11.00000    0.05811    0.05539 =
         0.08015    0.04032    0.00775    0.03047
O12   4    0.766993    0.766441    0.529497    11.00000    0.06784    0.04707 =
         0.04529    0.02284    0.00091    0.00983
C1    1    0.654678    0.769510    0.264406    11.00000    0.03731    0.02940 =
         0.04246    0.01935    0.00876    0.01283
C2    1    0.593124    0.485985    0.436795    11.00000    0.04534    0.03116 =
         0.03825    0.01641    0.00552    0.00895
C3    1    0.377070    0.024574    0.472933    11.00000    0.05655    0.03120 =
         0.04114    0.01886    0.00776    0.01640
C4    1    0.569244    0.636895    0.164222    11.00000    0.03633    0.03386 =
         0.03466    0.01338    0.00371    0.01900
C5    1    0.520224    0.674983    0.205288    11.00000    0.03553    0.03314 =
         0.04005    0.01227    0.00792    0.01745
C6    1    0.698247    0.727927    0.221769    11.00000    0.03611    0.03508 =
         0.04465    0.01641    0.00626    0.01407
O13   4    0.055727    0.981553    0.393529    11.00000    0.11146    0.04269 =
         0.09656    0.01860   -0.03318    0.00504
C7    1    0.152675    0.595977    0.192921    11.00000    0.03232    0.03722 =
         0.03982    0.01747    0.01248    0.01578
C8    1    0.355978    0.036758    0.419988    11.00000    0.06126    0.03014 =
         0.03895    0.01422    0.00542    0.01504
C9    1   -0.297965    0.493980    0.211696    11.00000    0.03529    0.04133 =
         0.03926    0.01377    0.00443    0.00870
C10   1    0.559356    0.407701    0.442975    11.00000    0.04227    0.03011 =
         0.04433    0.01469    0.00663    0.01169
C11   1    0.714445    0.821380    0.376044    11.00000    0.02894    0.03489 =
         0.04144    0.01232    0.00802    0.01377
C12   1    0.565566    0.740381    0.254325    11.00000    0.03575    0.03575 =
         0.04079    0.01095    0.01000    0.01312
AFIX  43
H12   2    0.533324    0.767260    0.283162    11.00000   -1.20000
AFIX   0
C13   1    0.244044    0.613375    0.195145    11.00000    0.03263    0.03675 =
         0.04064    0.01558    0.01096    0.01580
C14   1    0.682445    0.522366    0.452144    11.00000    0.04550    0.02813 =
         0.04747    0.01472    0.00992    0.01368
C15   1    0.697973    0.725273    0.431503    11.00000    0.03824    0.03395 =
         0.04671    0.01778    0.00918    0.00826
C16   1    0.656544    0.663701    0.172250    11.00000    0.03978    0.04225 =
         0.03777    0.01611    0.00839    0.01854
AFIX  43
H16   2    0.688912    0.637541    0.143155    11.00000   -1.20000
AFIX   0
C17   1    0.573573    0.606098    0.418191    11.00000    0.04165    0.03114 =
         0.03587    0.01644    0.01131    0.00973
AFIX  43
H17   2    0.536585    0.635167    0.407199    11.00000   -1.20000
AFIX   0
C18   1    0.291831    0.695604    0.212255    11.00000    0.03506    0.03783 =
         0.04904    0.01253    0.01058    0.01467
C19   1    0.538357    0.528091    0.419544    11.00000    0.04299    0.03185 =
         0.03855    0.01854    0.00308    0.00672
C20   1   -0.123118    0.538789    0.200960    11.00000    0.03116    0.03752 =
         0.04393    0.01772    0.00633    0.01564
C21   1    0.452595    0.175182    0.464049    11.00000    0.06054    0.03429 =
         0.04404    0.01725    0.00569    0.01508
C22   1    0.766421    0.878338    0.423502    11.00000    0.03433    0.03515 =
         0.04598    0.01163    0.00531    0.01022
C23   1    0.470840    0.158111    0.514637    11.00000    0.06677    0.03447 =
         0.04468    0.01686    0.00437    0.01579
C24   1   -0.156534    0.580893    0.249837    11.00000    0.03669    0.04403 =
         0.04997    0.00965    0.00577    0.01073
C25   1   -0.275826    0.322136    0.071222    11.00000    0.03843    0.03619 =
         0.04675    0.01299    0.00228    0.00942
C26   1    0.713003    0.599363    0.449618    11.00000    0.04680    0.03017 =
         0.05008    0.01448    0.00784    0.00900
AFIX  43
H26   2    0.772843    0.624331    0.460199    11.00000   -1.20000
AFIX   0
C27   1    0.660499    0.642022    0.432367    11.00000    0.04175    0.03145 =
         0.03374    0.01302    0.01027    0.00806
C28   1   -0.265192    0.447663    0.160359    11.00000    0.03928    0.04227 =
         0.04335    0.01672    0.00447    0.01586
C29   1   -0.289130    0.310091    0.011053    11.00000    0.04509    0.04107 =
         0.04530    0.01420    0.00012    0.01334
C30   1   -0.244916    0.559330    0.254066    11.00000    0.03174    0.04434 =
         0.03977    0.00683    0.00556    0.01055
AFIX  43
H30   2   -0.267728    0.590927    0.287002    11.00000   -1.20000
AFIX   0
C31   1    0.020741    0.639310    0.209991    11.00000    0.03197    0.03418 =
         0.05977    0.01499    0.00978    0.01633
AFIX  43
H31   2   -0.007290    0.682380    0.220908    11.00000   -1.20000
AFIX   0
C32   1    0.108632    0.657822    0.208502    11.00000    0.03365    0.03814 =
         0.04618    0.01684    0.00958    0.01734
C33   1    0.425694    0.652140    0.200555    11.00000    0.03649    0.03723 =
         0.04615    0.01476    0.01065    0.01414
C34   1    0.159036    0.741703    0.225889    11.00000    0.04000    0.03344 =
         0.06364    0.01346    0.01249    0.01574
AFIX  43
H34   2    0.131015    0.784787    0.236684    11.00000   -1.20000
AFIX   0
C35   1    0.751546    0.785827    0.478931    11.00000    0.04592    0.03907 =
         0.04562    0.01789    0.00694    0.01152
C36   1    0.434256    0.082391    0.519576    11.00000    0.06649    0.03369 =
         0.04183    0.01679    0.00282    0.02123
AFIX  43
H36   2    0.448665    0.070956    0.554675    11.00000   -1.20000
AFIX   0
C37   1    0.613764    0.366595    0.461674    11.00000    0.04286    0.03514 =
         0.04950    0.01755    0.00372    0.01329
C38   1    0.376142   -0.038910    0.279421    11.00000    0.05189    0.02922 =
         0.05600    0.02395    0.00646    0.01971
C39   1    0.167520    0.137071    0.141098    11.00000    0.04377    0.04269 =
         0.05220    0.02485    0.00757    0.01355
C40   1    0.394847    0.115102    0.417211    11.00000    0.05789    0.03085 =
         0.04847    0.02165    0.00300    0.02011
AFIX  43
H40   2    0.380928    0.126869    0.382171    11.00000   -1.20000
AFIX   0
C41   1   -0.097644    0.215574    0.077826    11.00000    0.04819    0.03672 =
         0.04414    0.01003    0.00355    0.02201
C42   1    0.304857   -0.021139    0.308062    11.00000    0.04980    0.01867 =
         0.04399    0.01269    0.00150    0.00805
C43   1   -0.162998    0.247377    0.052647    11.00000    0.04912    0.03801 =
         0.04774    0.01624    0.00521    0.02090
C44   1    0.014770    0.497120    0.178215    11.00000    0.03025    0.02944 =
         0.07183    0.01947    0.01326    0.01283
AFIX  43
H44   2   -0.017610    0.442226    0.167708    11.00000   -1.20000
AFIX   0
C45   1   -0.236165    0.269746   -0.028691    11.00000    0.06139    0.05447 =
         0.05067    0.02294    0.00837    0.02899
AFIX  43
H45   2   -0.243419    0.264499   -0.069823    11.00000   -1.20000
AFIX   0
C46   1    0.294070   -0.024481    0.369728    11.00000    0.06474    0.02553 =
         0.04639    0.01699    0.00460    0.00965
AFIX  23
H46A  2    0.235476   -0.019068    0.377953    11.00000   -1.20000
H46B  2    0.297284   -0.079164    0.369495    11.00000   -1.20000
AFIX   0
C47   1    0.375905    0.570494    0.182952    11.00000    0.03527    0.03842 =
         0.05493    0.01311    0.01276    0.01796
AFIX  43
H47   2    0.404540    0.527817    0.173424    11.00000   -1.20000
AFIX   0
C48   1    0.020731    0.154474    0.129074    11.00000    0.04605    0.04047 =
         0.04706    0.01725    0.00423    0.01616
C49   1    0.467791    0.372171    0.430351    11.00000    0.04022    0.03139 =
         0.04107    0.01401    0.00108    0.00658
C50   1    0.786921    0.863950    0.476877    11.00000    0.03830    0.03744 =
         0.04431    0.01412    0.00388    0.00628
AFIX  43
H50   2    0.823161    0.905381    0.510076    11.00000   -1.20000
AFIX   0
C51   1    0.413580    0.414569    0.411252    11.00000    0.04751    0.03624 =
         0.03794    0.01645    0.00326    0.01052
AFIX  43
H51   2    0.353460    0.390785    0.401235    11.00000   -1.20000
AFIX   0
C52   1   -0.177343    0.473616    0.158461    11.00000    0.03789    0.03791 =
         0.04655    0.01514    0.00683    0.01446
AFIX  43
H52   2   -0.153625    0.443795    0.125229    11.00000   -1.20000
AFIX   0
C53   1    0.437445    0.297983    0.437223    11.00000    0.04537    0.03035 =
         0.04546    0.01466    0.00201    0.00857
AFIX  43
H53   2    0.377370    0.273526    0.428351    11.00000   -1.20000
AFIX   0
C54   1    0.380181    0.712331    0.213728    11.00000    0.03591    0.03675 =
         0.05274    0.01285    0.01202    0.01116
AFIX  43
H54   2    0.411576    0.767537    0.224226    11.00000   -1.20000
AFIX   0
C55   1    0.386126   -0.036219    0.222718    11.00000    0.05059    0.03925 =
         0.05525    0.02358    0.00891    0.01836
AFIX  43
H55   2    0.433653   -0.051198    0.203846    11.00000   -1.20000
AFIX   0
C56   1   -0.028341    0.558994    0.195903    11.00000    0.03069    0.03717 =
         0.05518    0.01790    0.00573    0.01527
C57   1    0.048778    0.205002    0.094307    11.00000    0.04774    0.03675 =
         0.05010    0.01800    0.00499    0.01567
C58   1    0.110608    0.029735    0.202998    11.00000    0.04270    0.05002 =
         0.04589    0.02406    0.01256    0.01844
AFIX  43
H58   2    0.091349   -0.008390    0.222657    11.00000   -1.20000
AFIX   0
C59   1    0.051363    0.065765    0.184301    11.00000    0.04237    0.03781 =
         0.04896    0.02086    0.00748    0.01325
C60   1    0.257909    0.011682    0.221170    11.00000    0.03786    0.03686 =
         0.04447    0.01852    0.00785    0.01173
C61   1    0.079422    0.119371    0.151424    11.00000    0.04284    0.03354 =
         0.04026    0.01290    0.00332    0.01200

C62   1    0.031114    0.052994   -0.029883    11.00000    0.06155    0.02672 =
         0.06331    0.01155    0.02150    0.01088
C63   1    0.102483    0.512186    0.175311    11.00000    0.03090    0.03860 =
         0.06290    0.02365    0.01172    0.01497
C64   1    0.195926    0.046898    0.194266    11.00000    0.04288    0.03999 =
         0.04169    0.01640    0.00795    0.01512
C65   1   -0.174920    0.238450   -0.008251    11.00000    0.05983    0.04187 =
         0.04874    0.01455    0.00678    0.02320
C66   1    0.224142    0.100552    0.162664    11.00000    0.04251    0.05025 =
         0.05370    0.02756    0.01096    0.01675
AFIX  43
H66   2    0.282689    0.112075    0.155916    11.00000   -1.20000
AFIX   0
C67   1    0.696083    0.841267    0.319008    11.00000    0.04138    0.04230 =
         0.04739    0.01762    0.00614    0.01685
AFIX  23
H67A  2    0.658308    0.879284    0.327412    11.00000   -1.20000
H67B  2    0.751074    0.870022    0.309861    11.00000   -1.20000
AFIX   0
C68   1    0.248725    0.005582    0.277928    11.00000    0.04981    0.02862 =
         0.04210    0.01353    0.01191    0.01821
AFIX  43
H68   2    0.201231    0.020661    0.296791    11.00000   -1.20000
AFIX   0
C69   1    0.491081    0.256459    0.456779    11.00000    0.05082    0.02870 =
         0.03642    0.01166    0.00390    0.01237
C70   1    0.704841    0.405195    0.475145    11.00000    0.04299    0.02959 =
         0.07329    0.02064    0.00199    0.01483
AFIX  43
H70   2    0.742653    0.378067    0.487764    11.00000   -1.20000
AFIX   0
C71   1    0.679234    0.744583    0.380941    11.00000    0.03711    0.03491 =
         0.04327    0.01257    0.01362    0.01371
AFIX  43
H71   2    0.641001    0.704242    0.348227    11.00000   -1.20000
AFIX   0
C72   1   -0.066884    0.134249    0.136996    11.00000    0.04357    0.05057 =
         0.05774    0.02544    0.00747    0.01885
C73   1    0.235424    0.468672    0.162695    11.00000    0.03658    0.03882 =
         0.08423    0.02153    0.00912    0.01600
AFIX  43
H73   2    0.263408    0.425549    0.152157    11.00000   -1.20000
AFIX   0
C74   1    0.245649    0.758929    0.226821    11.00000    0.04437    0.04182 =
         0.05896    0.00969    0.01077    0.01794
AFIX  43
H74   2    0.277072    0.814129    0.237328    11.00000   -1.20000
AFIX   0
C75   1    0.137790    0.223607    0.087065    11.00000    0.04972    0.03955 =
         0.05166    0.01919    0.00231    0.01237
AFIX  43
H75   2    0.157484    0.259168    0.065467    11.00000   -1.20000
AFIX   0
C76   1    0.326561   -0.011575    0.193331    11.00000    0.04576    0.04300 =
         0.04594    0.02341    0.01611    0.02038
C77   1    0.285870    0.550489    0.179104    11.00000    0.03437    0.03512 =
         0.05041    0.01579    0.00964    0.01690
C78   1   -0.322498    0.371842    0.116533    11.00000    0.03819    0.04345 =
         0.04649    0.01501    0.00147    0.01528
AFIX  23
H78A  2   -0.366876    0.386805    0.095025    11.00000   -1.20000
H78B  2   -0.352360    0.337779    0.138772    11.00000   -1.20000
AFIX   0
C79   1   -0.011736    0.233137    0.069064    11.00000    0.05217    0.03943 =
         0.05355    0.01636    0.00584    0.02116
AFIX  43
H79   2    0.006177    0.265576    0.044919    11.00000   -1.20000
AFIX   0

C80   1    0.087937    0.016915   -0.007277    11.00000    0.06142    0.03858 =
         0.05328    0.00879    0.02675    0.01711
C81   1    0.195060    0.192511    0.109793    11.00000    0.04423    0.04282 =
         0.05403    0.02484    0.00613    0.01181
AFIX  43
H81   2    0.254088    0.207608    0.104931    11.00000   -1.20000
AFIX   0
C82   1    0.578066    0.291016    0.469282    11.00000    0.04957    0.03497 =
         0.05311    0.01817    0.00261    0.01368
AFIX  43
H82   2    0.614788    0.263999    0.483192    11.00000   -1.20000
AFIX   0

C83   1   -0.055271    0.035748   -0.024096    11.00000    0.06573    0.03641 =
         0.06270    0.01686    0.01946    0.01287
AFIX  43
H83   2   -0.092674    0.059261   -0.041187    11.00000   -1.20000
AFIX   0

C84   1   -0.126104    0.165442    0.111991    11.00000    0.05295    0.05019 =
         0.04904    0.01570    0.00194    0.02184
AFIX  43
H84   2   -0.184900    0.152916    0.118011    11.00000   -1.20000
AFIX   0
C85   1   -0.092203    0.084094    0.171985    11.00000    0.04134    0.05273 =
         0.06631    0.03001    0.00903    0.01771
AFIX  43
H85   2   -0.149846    0.074335    0.180831    11.00000   -1.20000
AFIX   0
C86   1    0.447951    0.489957    0.407235    11.00000    0.04421    0.03924 =
         0.03845    0.01931    0.00442    0.01293
AFIX  43
H86   2    0.410131    0.517985    0.395803    11.00000   -1.20000
AFIX   0
C87   1   -0.037216    0.050063    0.192936    11.00000    0.04452    0.05757 =
         0.06547    0.03524    0.01338    0.02031
AFIX  43
H87   2   -0.057852    0.014331    0.214225    11.00000   -1.20000
AFIX   0
C88   1    0.852519    1.016389    0.467959    11.00000    0.05967    0.04255 =
         0.05714    0.00844   -0.00261   -0.00545
AFIX 137
H88A  2    0.873784    1.065197    0.457314    11.00000   -1.50000
H88B  2    0.901373    0.997773    0.479666    11.00000   -1.50000
H88C  2    0.818730    1.029253    0.501482    11.00000   -1.50000
AFIX   0

N1    3    0.089825    0.152450   -0.085907    11.00000    0.11042    0.05058 =
         0.09104    0.03166    0.04593    0.01638
C89   1    0.736919    0.477367    0.470354    11.00000    0.04570    0.03390 =
         0.07006    0.01871   -0.00076    0.01016
AFIX  43
H89   2    0.797275    0.500337    0.479079    11.00000   -1.20000
AFIX   0
C90   1   -0.214130    0.286796    0.089633    11.00000    0.04833    0.05564 =
         0.04173    0.01655    0.00444    0.02340
AFIX  43
H90   2   -0.207624    0.290618    0.130501    11.00000   -1.20000
AFIX   0

O14   4   -0.196634    0.601571    0.045384    11.00000    0.10246    0.07963 =
         0.12143    0.00135    0.01905    0.02019
C91   1    0.009119    0.995969    0.349454    11.00000    0.06137    0.05548 =
         0.07650    0.02537   -0.00712    0.01370
C92   1    0.148778    0.450525    0.161669    11.00000    0.03674    0.03960 =
         0.09348    0.01976    0.00808    0.01672
AFIX  43
H92   2    0.117983    0.395203    0.151586    11.00000   -1.20000
AFIX   0

C93   1    0.065101    0.107517   -0.061443    11.00000    0.07190    0.04402 =
         0.07457    0.02172    0.02331    0.00701
C94   1   -0.131539    0.193938   -0.106140    11.00000    0.07458    0.07892 =
         0.04984    0.01501    0.01214    0.03813
AFIX 137
H94A  2   -0.188304    0.159393   -0.126040    11.00000   -1.50000
H94B  2   -0.086745    0.170052   -0.125830    11.00000   -1.50000
H94C  2   -0.125210    0.248424   -0.108736    11.00000   -1.50000
AFIX   0

N2    3    0.249249    0.049052   -0.017812    11.00000    0.06077    0.08059 =
         0.12421    0.04471    0.04231    0.01926
C95   1   -0.423243    0.513284    0.259687    11.00000    0.04927    0.06399 =
         0.05220    0.01563    0.02053    0.01258
AFIX 137
H95A  2   -0.484774    0.487414    0.255571    11.00000   -1.50000
H95B  2   -0.415588    0.569207    0.259831    11.00000   -1.50000
H95C  2   -0.394792    0.514066    0.297348    11.00000   -1.50000
AFIX   0
C96   1   -0.131164    0.676278    0.351562    11.00000    0.05352    0.06097 =
         0.04790   -0.00109    0.00916    0.01110
AFIX 137
H96A  2   -0.169884    0.709803    0.347034    11.00000   -1.50000
H96B  2   -0.082154    0.709946    0.381853    11.00000   -1.50000
H96C  2   -0.162255    0.631882    0.364179    11.00000   -1.50000
AFIX   0
C97   1    0.817551    0.826948    0.580433    11.00000    0.08704    0.05512 =
         0.05155    0.01605   -0.01230    0.01041
AFIX 137
H97A  2    0.877591    0.839149    0.572742    11.00000   -1.50000
H97B  2    0.813702    0.807500    0.614634    11.00000   -1.50000
H97C  2    0.796597    0.876368    0.589426    11.00000   -1.50000
AFIX   0

O15   4    0.803891    0.676466    0.647476    11.00000    0.21003    0.09714 =
         0.09648    0.03390    0.00813    0.04811
C98   1    0.349591   -0.067902    0.528485    11.00000    0.07402    0.05404 =
         0.05335    0.03327    0.01329    0.02568
AFIX 137
H98A  2    0.318663   -0.124030    0.522863    11.00000   -1.50000
H98B  2    0.327583   -0.030219    0.560448    11.00000   -1.50000
H98C  2    0.411120   -0.060629    0.539501    11.00000   -1.50000
AFIX   0
C99   1    0.559021    0.199448    0.609688    11.00000    0.06333    0.07869 =
         0.04654    0.03265    0.01096    0.02065
AFIX 137
H99A  2    0.597892    0.163869    0.596751    11.00000   -1.50000
H99B  2    0.510404    0.171574    0.624994    11.00000   -1.50000
H99C  2    0.590147    0.249778    0.641410    11.00000   -1.50000
AFIX   0
C100  1    0.834443    0.728857    0.181394    11.00000    0.05316    0.07349 =
         0.06405    0.03182    0.02199    0.02798
AFIX 137
H10A  2    0.814422    0.742061    0.146975    11.00000   -1.50000
H10B  2    0.824995    0.669702    0.170295    11.00000   -1.50000
H10C  2    0.895955    0.754895    0.193514    11.00000   -1.50000
AFIX   0

O16   4    0.574982   -0.069797    0.161687    11.00000    0.10414    0.18718 =
         0.12685    0.01550    0.00586    0.06461
C101  1    0.575976    0.529114    0.074375    11.00000    0.06307    0.06627 =
         0.04997   -0.00374    0.00457    0.02665
AFIX 137
H10D  2    0.537233    0.481400    0.044267    11.00000   -1.50000
H10E  2    0.616003    0.511348    0.096597    11.00000   -1.50000
H10F  2    0.608474    0.564308    0.054455    11.00000   -1.50000
AFIX   0
C102  1   -0.367359    0.331726   -0.067653    11.00000    0.05921    0.06835 =
         0.05075    0.02156   -0.00162    0.01555
AFIX 137
H10G  2   -0.386277    0.273295   -0.090370    11.00000   -1.50000
H10H  2   -0.315172    0.355699   -0.081871    11.00000   -1.50000
H10I  2   -0.412854    0.358054   -0.073372    11.00000   -1.50000
AFIX   0

C103  1    0.178002    0.035732   -0.013007    11.00000    0.06303    0.04727 =
         0.07551    0.01847    0.03285    0.01682
C104  1    0.520355   -0.041905    0.303660    11.00000    0.05431    0.09562 =
         0.10655    0.06094    0.00822    0.03078
AFIX 137
H10J  2    0.529997   -0.078456    0.265273    11.00000   -1.50000
H10K  2    0.555188   -0.047435    0.336378    11.00000   -1.50000
H10L  2    0.536882    0.014464    0.304249    11.00000   -1.50000
AFIX   0

C105  1    0.361678    0.356636    0.102556    11.00000    0.09058    0.12487 =
         0.09618    0.04258    0.02917    0.03747
C106  1    0.390743   -0.049760    0.102121    11.00000    0.08736    0.09358 =
         0.05983    0.03331    0.03836    0.04666
AFIX 137
H10M  2    0.382449   -0.050171    0.060868    11.00000   -1.50000
H10N  2    0.382849   -0.105735    0.101911    11.00000   -1.50000
H10O  2    0.449030   -0.018018    0.120759    11.00000   -1.50000
AFIX   0

C107  1    0.035616    0.893075    0.383885    11.00000    0.12929    0.03532 =
         0.10417    0.01799   -0.04795    0.00349
C108  1   -0.136506    0.496638   -0.005967    11.00000    0.10472    0.07909 =
         0.11327    0.02004    0.02441    0.02737
C109  1   -0.029456    0.914559    0.301093    11.00000    0.14880    0.06178 =
         0.10410    0.03166   -0.04590    0.00043
C110  1    0.714883   -0.084159    0.179884    11.00000    0.08956    0.11270 =
         0.10898    0.04937    0.01079    0.03068
C111  1   -0.029717    0.853618    0.330940    11.00000    0.14023    0.05502 =
         0.09549    0.02116   -0.04331    0.00515
C112  1    0.669899   -0.152257    0.123946    11.00000    0.09263    0.11911 =
         0.11135    0.05345    0.01213    0.04012
C113  1   -0.219129    0.516921    0.012372    11.00000    0.10575    0.07021 =
         0.09561    0.01140    0.01838    0.02579
C114  1    0.538823    0.309749    0.273981    11.00000    0.27986    0.15106 =
         0.07738    0.02915    0.02065    0.01669
C115  1    0.768898    0.284376    0.557467    11.00000    0.22479    0.11155 =
         0.11908    0.02855   -0.04607    0.08300
C116  1   -0.066561    0.578531    0.011098    11.00000    0.10596    0.08337 =
         0.18753    0.01564    0.03497    0.02602
C117  1   -0.108826    0.637897    0.040864    11.00000    0.10779    0.07802 =
         0.19314    0.01180    0.05059    0.01463
C118  1    0.369336   -0.085067   -0.075095    11.00000    0.25365    0.11407 =
         0.22574    0.04819    0.11775   -0.00962
C119  1    0.575285   -0.154992    0.126725    11.00000    0.09562    0.16912 =
         0.13334    0.01401    0.01673    0.04579
C120  1    0.427068    0.308292    0.099479    11.00000    0.10695    0.16755 =
         0.10606    0.03957    0.03677    0.05431
C121  1    0.436820    0.206032    0.272853    11.00000    0.28140    0.15769 =
         0.10492    0.05663   -0.00915   -0.00960
C122  1    0.427231    0.268428    0.032585    11.00000    0.18377    0.18503 =
         0.10143    0.03864    0.04177    0.07331
C123  1    0.767887    0.361361    0.605906    11.00000    0.26274    0.13463 =
         0.14369    0.01762   -0.04616    0.09538
C124  1    0.818683    0.724534    0.709590    11.00000    0.33580    0.08398 =
         0.09290    0.02059    0.01473    0.04668
O17   4    0.835846    0.315702    0.251426    11.00000    0.25684    0.29472 =
         0.22397    0.09330    0.03618    0.12956
C125  1    0.668068   -0.020832    0.186029    11.00000    0.10387    0.14004 =
         0.16341    0.02922   -0.01735    0.05538
C126  1    0.810711    0.596765    0.642878    11.00000    0.18396    0.09660 =
         0.09823    0.02533   -0.02588    0.05300
O18   4    0.408642    0.244946    0.232314    11.00000    0.27849    0.21949 =
         0.16996    0.09798    0.01190    0.01492
C127  1    0.879540    0.300394    0.630999    11.00000    0.28592    0.16295 =
         0.14184    0.00156   -0.06176    0.12903
C128  1    0.458481    0.327874    0.252253    11.00000    0.27629    0.19501 =
         0.18700    0.08945    0.00883    0.01320
O19   4    0.478299   -0.157898   -0.114984    11.00000    0.33012    0.20171 =
         0.20724    0.03279    0.10689    0.06005
O20   4    0.822584    0.244399    0.578224    11.00000    0.30266    0.16860 =
         0.16929    0.02662   -0.06640    0.12245
O21   4    0.349192    0.370481    0.048107    11.00000    0.27704    0.23870 =
         0.15220    0.08492    0.04389    0.11368
C129  1    0.783096    0.584921    0.698487    11.00000    0.25517    0.08999 =
         0.09915    0.02211   -0.00793    0.05480
C130  1    0.808177    0.671472    0.744434    11.00000    0.32967    0.08447 =
         0.09693    0.02399    0.00561    0.03886
C131  1    0.863566    0.440713    0.342990    11.00000    0.23179    0.25988 =
         0.15699    0.14290    0.05761    0.14533
C132  1    0.943498    0.432433    0.312212    11.00000    0.21995    0.26793 =
         0.14723    0.12400    0.05845    0.12974
C133  1    0.535607    0.230729    0.285212    11.00000    0.29237    0.15889 =
         0.11427    0.02993   -0.02799    0.00875
C134  1    0.799990    0.377956    0.288091    11.00000    0.24015    0.25648 =
         0.18172    0.14467    0.04328    0.13362
C135  1    0.929012    0.345271    0.268702    11.00000    0.23825    0.27347 =
         0.17892    0.11325    0.05033    0.13133
C136  1    0.833418    0.368372    0.653900    11.00000    0.32267    0.18541 =
         0.15913   -0.01217   -0.07525    0.14638
C137  1    0.698981    0.164881    0.353639    11.00000    0.21737    0.16709 =
         0.19772    0.05154    0.04199    0.10327
C138  1    0.801572    0.082596    0.329106    11.00000    0.17805    0.16145 =
         0.15123    0.04670    0.02523    0.08237
C139  1    0.854677    0.164784    0.365452    11.00000    0.21300    0.17481 =
         0.27190    0.01988    0.02621    0.08255
C140  1    0.786975    0.210964    0.384223    11.00000    0.23133    0.18577 =
         0.26528    0.02007    0.03725    0.09523
O22   4    0.714732    0.083835    0.340387    11.00000    0.19598    0.16953 =
         0.16208    0.04801    0.02920    0.09135
C141  1    0.453734   -0.056977   -0.033308    11.00000    0.24710    0.15548 =
         0.19500    0.05710    0.14107   -0.00088
C142  1    0.484788   -0.132622   -0.048805    11.00000    0.29725    0.17307 =
         0.20653    0.04259    0.11428    0.02966
C143  1    0.398644    0.320535    0.000789    11.00000    0.27431    0.22724 =
         0.12750    0.06747    0.05519    0.10927
C144  1    0.398478   -0.138341   -0.131234    11.00000    0.31620    0.14667 =
         0.22639    0.05168    0.10969    0.02812
C145  1    0.954991    0.677299    0.555894    11.00000    0.34268    1.01737 =
         0.32635    0.34840    0.22283    0.41870
C146  1    0.963848    0.633601    0.461327    11.00000    0.32042    1.01957 =
         0.32918    0.34449    0.21940    0.42037
O23   4    0.969886    0.710963    0.508849    11.00000    0.34356    1.02389 =
         0.33627    0.35037    0.21334    0.41367
C147  1    0.990521    0.602885    0.549712    11.00000    0.35950    1.01829 =
         0.33564    0.34366    0.20744    0.41793
C148  1    1.021070    0.594984    0.489719    11.00000    0.34131    1.01911 =
         0.33213    0.34077    0.21189    0.42080
HKLF 4

REM  mo_2012074967_0m_a.res in P-1
REM R1 =  0.1442 for    6464 Fo > 4sig(Fo)  and  0.1742 for all    8779 data
REM   1570 parameters refined using   2515 restraints

END

WGHT      0.2000      0.0000

REM Highest difference peak  0.976,  deepest hole -0.565,  1-sigma level  0.101
Q1    1   0.3180 -0.1206 -0.1333  11.00000  0.05    0.98
Q2    1   0.7941  0.1660  0.3004  11.00000  0.05    0.88
Q3    1   0.5975  0.2521  0.2706  11.00000  0.05    0.75
Q4    1   0.5052  0.1760  0.2905  11.00000  0.05    0.73
Q5    1   0.9122  0.7051  0.6470  11.00000  0.05    0.59
Q6    1   0.7969  0.4160  0.3425  11.00000  0.05    0.57
Q7    1   0.9380  0.6808  0.5491  11.00000  0.05    0.55
Q8    1   0.3628 -0.1816 -0.1807  11.00000  0.05    0.53
Q9    1   0.8919  0.4946  0.3731  11.00000  0.05    0.52
Q10   1   0.8489  0.4094  0.6195  11.00000  0.05    0.52
Q11   1   0.4037  0.2498  0.1184  11.00000  0.05    0.51
Q12   1   0.3785 -0.0613 -0.0671  11.00000  0.05    0.50
Q13   1   1.0193  0.8052  0.5668  11.00000  0.05    0.50
Q14   1   0.7404  0.2211  0.3412  11.00000  0.05    0.49
Q15   1   0.7658  0.2771  0.6207  11.00000  0.05    0.49
Q16   1   0.9140  0.3819  0.6449  11.00000  0.05    0.49
Q17   1   0.9036  0.7428  0.7035  11.00000  0.05    0.49
;
_shelx_res_checksum                29111
_shelx_hkl_file
;
  -2   0   0  234.43   26.61
  -2   0   0  193.09   26.73
  -2   0   0  217.20   26.63
   2   0   0  215.13   26.62
   2   0   0  208.48   26.75
   2   0   0  227.04   26.61
  -3   0   0  185.28   20.69
  -3   0   0  167.90   20.60
   3   0   0  153.20   20.85
   3   0   0  156.55   20.59
  -4   0   0   27.63    4.54
   4   0   0   26.05    4.30
   4   0   0   31.76    4.68
  -5   0   0  451.84   55.21
  -5   0   0  435.25   55.33
   5   0   0  474.69   55.60
   5   0   0  432.04   55.23
  -6   0   0   97.78   13.63
   6   0   0  108.18   14.22
   6   0   0  112.99   13.89
  -7   0   0  156.71   21.61
  -7   0   0  187.78   22.13
   7   0   0  173.85   21.97
   7   0   0  164.55   22.18
   7   0   0  174.60   21.77
  -8   0   0  119.25   16.06
  -8   0   0  118.18   15.32
   8   0   0  116.62   15.81
   8   0   0  113.36   15.40
   8   0   0  117.65   15.94
  -9   0   0  103.35   13.98
   9   0   0   85.44   13.65
   9   0   0   99.01   13.12
   9   0   0   96.41   13.55
 -10   0   0    6.23    2.96
 -10   0   0   -3.65    3.97
  10   0   0    5.95    3.86
  10   0   0    1.26    3.23
  10   0   0    0.30    2.59
 -11   0   0    7.01    4.95
  11   0   0    9.10    4.58
  11   0   0   -1.94    3.29
 -12   0   0    6.81    5.41
  12   0   0    8.75    5.08
  13   0   0    2.78    4.81
  13  -1   0    7.27    3.99
  13  -1   0    5.28    4.83
 -13   1   0   -1.66    3.84
 -13   1   0    8.68    5.99
  12  -1   0   -2.07    2.95
  12  -1   0    2.80    4.23
 -12   1   0    4.10    5.09
 -12   1   0   -6.08    3.10
  11  -1   0   20.89    5.26
  11  -1   0   17.60    4.95
  11  -1   0   18.11    4.50
 -11   1   0   13.10    4.28
 -11   1   0   11.05    5.15
  10  -1   0   27.49    5.84
  10  -1   0   28.45    5.34
  10  -1   0   25.70    5.03
 -10   1   0   17.67    5.28
 -10   1   0   19.49    4.67
   9  -1   0   96.21   12.67
   9  -1   0   81.53   13.12
   9  -1   0   95.00   12.52
  -9   1   0   82.16   12.33
  -9   1   0   99.69   13.12
   8  -1   0  396.63   52.58
   8  -1   0  424.13   52.06
   8  -1   0  408.04   52.10
  -8   1   0  482.59   52.30
  -8   1   0  385.73   52.05
   7  -1   0   10.42    3.30
   7  -1   0    7.90    2.69
   7  -1   0   17.41    3.07
  -7   1   0    9.41    3.00
  -7   1   0    7.20    2.54
   6  -1   0   81.31   10.81
   6  -1   0   95.22   13.35
   6  -1   0   76.27   10.72
   6  -1   0  102.34   11.50
  -6   1   0   72.92   10.79
  -6   1   0   76.42   10.76
   5  -1   0  294.42   32.04
   5  -1   0  232.31   32.02
  -5   1   0  247.14   32.04
   4  -1   0   38.38    5.81
  -4   1   0   46.61    5.97
  -4   1   0   38.96    5.92
   3  -1   0 1428.14  173.12
   3  -1   0 1313.04  173.09
  -3   1   0 1444.92  173.12
  -3   1   0 1467.81  173.14
   2  -1   0   38.55    4.89
   2  -1   0   36.36    4.88
  -2   1   0   40.12    4.89
  -2   1   0   34.41    4.92
  -2  -1   0  413.54   49.89
  -2  -1   0  432.16   49.96
   2   1   0  365.65   49.88
   2   1   0  411.60   49.91
  -3  -1   0  270.62   37.13
  -3  -1   0  310.14   37.06
   3   1   0  330.19   37.19
   3   1   0  288.10   37.16
   3   1   0  299.59   37.09
  -4  -1   0  176.58   21.01
  -4  -1   0  157.26   20.68
  -4  -1   0  176.18   21.05
   4   1   0  164.21   20.98
   4   1   0  151.54   20.76
   4   1   0  169.70   20.93
  -5  -1   0  396.56   50.10
  -5  -1   0  388.02   49.66
  -5  -1   0  424.73   49.95
   5   1   0  408.21   49.74
   5   1   0  406.44   49.87
   5   1   0  391.90   50.02
  -6  -1   0    1.01    1.60
  -6  -1   0    1.61    2.08
   6   1   0    3.10    2.31
  -7  -1   0 1703.36  189.73
  -7  -1   0 1517.53  189.33
   7   1   0 1596.56  189.86
   7   1   0 1363.04  189.50
  -8  -1   0    6.37    2.50
   8   1   0   12.19    3.04
   8   1   0    6.16    3.24
  -9  -1   0   51.25    8.26
  -9  -1   0   75.22   10.21
   9   1   0   52.27    9.37
 -10  -1   0   89.08   12.89
  10   1   0   74.12   12.46
 -11  -1   0    7.09    2.99
 -11  -1   0   -2.81    4.74
  11   1   0   -4.25    3.52
  12   1   0    2.13    4.41
  13   1   0    1.92    4.78
  13  -2   0    0.66    4.76
  13  -2   0    4.53    4.53
  13  -2   0    4.21    3.83
 -13   2   0    4.97    5.54
 -13   2   0   -4.35    4.27
  12  -2   0    0.17    3.35
  12  -2   0    7.21    4.02
  12  -2   0   -3.58    3.52
 -12   2   0   -7.87    3.24
 -12   2   0   -3.14    4.31
  11  -2   0    2.64    3.85
  11  -2   0    8.26    3.69
  11  -2   0   15.25    3.88
 -11   2   0    7.44    4.18
 -11   2   0    8.57    3.84
  10  -2   0   23.27    5.24
  10  -2   0   23.86    5.96
  10  -2   0   35.22    5.60
 -10   2   0   19.78    5.01
 -10   2   0   31.82    5.85
   9  -2   0  115.19   15.41
   9  -2   0  120.91   15.57
   9  -2   0  122.19   19.21
   9  -2   0  116.99   16.12
  -9   2   0  126.64   15.75
  -9   2   0   96.04   15.41
   8  -2   0   80.53   11.80
   8  -2   0  102.77   16.18
   8  -2   0   75.10   11.68
   8  -2   0   93.04   12.62
  -8   2   0   90.68   11.97
  -8   2   0   89.94   11.99
   7  -2   0  109.75   17.30
   7  -2   0  105.10   14.39
  -7   2   0  107.97   14.41
  -7   2   0  117.39   14.56
   6  -2   0   87.93   10.87
   6  -2   0   84.55   10.73
  -6   2   0   80.61   10.88
  -6   2   0   71.18   10.68
   5  -2   0  218.99   28.19
   5  -2   0  244.09   28.22
  -5   2   0  224.49   28.25
  -5   2   0  214.90   28.13
   4  -2   0   12.83    2.80
   4  -2   0   14.69    2.84
   4  -2   0   17.79    4.11
  -4   2   0   10.32    2.60
  -4   2   0   12.47    3.03
  -4   2   0   17.50    4.38
   3  -2   0  281.44   36.68
   3  -2   0  302.06   36.96
  -3   2   0  321.19   37.12
  -3   2   0  301.19   36.66
  -3   2   0  277.29   36.73
   2  -2   0  203.27   27.19
   2  -2   0  223.81   27.10
  -2   2   0  212.41   27.25
  -2   2   0  231.98   27.15
   1  -2   0  499.19   59.46
   1  -2   0  559.28   59.51
   1  -2   0  462.24   59.35
  -1   2   0  498.43   59.37
  -1   2   0  439.80   59.42
  -1   2   0  440.17   59.43
   0  -2   0   61.14    8.14
   0  -2   0   55.12    7.92
   0  -2   0   71.08    8.00
   0   2   0   61.29    8.02
   0   2   0   56.41    7.90
   0   2   0   61.96    8.17
  -1  -2   0   27.28    4.52
  -1  -2   0   24.94    4.48
  -1  -2   0   34.50    4.63
   1   2   0   33.24    4.73
   1   2   0   25.55    4.53
   1   2   0   24.58    4.42
  -2  -2   0   30.37    5.92
  -2  -2   0   50.65    7.73
  -2  -2   0   33.93    6.52
   2   2   0   44.63    7.33
   2   2   0   49.83    6.59
  -3  -2   0 4525.97  563.72
  -3  -2   0 4937.35  563.87
  -3  -2   0 4549.36  563.73
   3   2   0 4593.69  563.79
   3   2   0 4426.85  563.73
  -4  -2   0   67.85    9.30
  -4  -2   0   73.37   10.14
  -4  -2   0   73.53    9.33
   4   2   0   64.43    9.48
   4   2   0   71.93    9.45
   4   2   0   54.76    9.45
  -5  -2   0  136.83   16.08
  -5  -2   0  114.84   15.78
  -5  -2   0  105.12   16.27
   5   2   0  150.75   16.31
   5   2   0  110.16   16.06
   5   2   0  121.39   15.96
  -6  -2   0  427.07   52.86
  -6  -2   0  397.48   53.30
  -6  -2   0  460.42   53.39
   6   2   0  423.46   53.29
   6   2   0  428.95   52.99
  -7  -2   0   23.09    5.26
   7   2   0   25.81    5.64
  -8  -2   0   47.54    8.64
  -8  -2   0   43.86    7.46
   8   2   0   70.14    9.12
  -9  -2   0    6.13    3.56
   9   2   0   11.35    4.20
 -10  -2   0    4.35    2.61
  10   2   0    3.16    3.72
  11   2   0   -2.62    3.87
  12   2   0    0.45    4.95
  13  -3   0   -4.17    3.80
  13  -3   0    6.91    5.40
  13  -3   0   -5.76    3.53
 -13   3   0   -4.75    4.28
 -13   3   0   -1.71    4.72
  12  -3   0   21.06    5.42
  12  -3   0   28.75    6.86
  12  -3   0   21.01    5.50
 -12   3   0   30.36    6.26
  11  -3   0   33.76    6.57
  11  -3   0   29.06   11.39
  11  -3   0   24.42    5.33
  11  -3   0   19.32    5.31
 -11   3   0   31.79    6.11
  10  -3   0   10.28    9.22
  10  -3   0   20.97    4.00
  10  -3   0   14.10    4.79
  10  -3   0   11.85    3.84
 -10   3   0   14.26    4.03
 -10   3   0    3.79    3.65
   9  -3   0   90.47   12.74
   9  -3   0  103.91   13.04
   9  -3   0   92.63   17.49
  -9   3   0   70.00   12.89
  -9   3   0  106.76   13.15
   8  -3   0  135.74   16.69
   8  -3   0  101.23   16.36
  -8   3   0  150.14   16.70
  -8   3   0  120.62   16.73
   7  -3   0  397.95   49.28
   7  -3   0  393.43   49.36
  -7   3   0  408.45   49.51
  -7   3   0  415.36   49.87
  -7   3   0  370.38   49.25
   6  -3   0   90.77   13.82
   6  -3   0  110.65   14.58
   6  -3   0  127.72   13.98
  -6   3   0  109.65   13.86
  -6   3   0  107.94   14.10
  -6   3   0   88.05   14.49
   5  -3   0  543.50   63.03
   5  -3   0  516.39   62.70
  -5   3   0  423.37   62.56
  -5   3   0  488.93   62.78
  -5   3   0  572.12   63.18
   4  -3   0 3017.72  345.88
   4  -3   0 2696.93  345.64
   4  -3   0 2853.76  345.60
  -4   3   0 3167.03  345.98
  -4   3   0 2705.06  345.71
  -4   3   0 2496.64  345.56
   3  -3   0 1315.46  158.18
   3  -3   0 1162.39  158.23
   3  -3   0 1382.29  158.09
  -3   3   0 1368.43  158.24
  -3   3   0 1213.83  158.31
   2  -3   0  355.88   45.55
   2  -3   0  372.18   45.74
   2  -3   0  377.37   45.83
  -2   3   0  389.41   45.91
  -2   3   0  371.81   45.77
  -2   3   0  344.88   45.53
   1  -3   0    9.86    3.04
   1  -3   0    4.40    2.12
   1  -3   0    5.33    2.70
  -1   3   0   16.97    3.11
  -1   3   0    6.31    2.96
  -1   3   0   11.09    2.88
   0  -3   0 1126.96  138.68
   0  -3   0 1053.95  138.52
   0  -3   0 1208.55  138.55
   0   3   0 1026.84  138.66
   0   3   0 1052.59  138.49
   0   3   0 1302.34  138.64
  -1  -3   0  393.05   44.62
  -1  -3   0  341.27   45.03
   1   3   0  298.72   44.93
   1   3   0  403.96   45.03
  -2  -3   0 2287.41  271.89
  -2  -3   0 2185.53  271.64
  -2  -3   0 2268.54  271.73
   2   3   0 2345.90  271.80
   2   3   0 2070.19  271.81
   2   3   0 2145.68  271.67
  -3  -3   0  921.89  121.80
  -3  -3   0  991.77  121.58
  -3  -3   0 1008.93  121.68
   3   3   0 1040.05  121.82
   3   3   0  994.33  121.65
   3   3   0  977.61  121.70
  -4  -3   0   31.64    6.48
  -4  -3   0   45.87    6.40
  -4  -3   0   32.39    5.79
   4   3   0   30.09    5.95
   4   3   0   40.03    6.14
   4   3   0   37.60    6.06
  -5  -3   0  177.96   24.55
  -5  -3   0  193.73   24.68
  -5  -3   0  172.96   25.06
   5   3   0  202.71   24.79
   5   3   0  220.79   25.01
   5   3   0  195.26   24.81
  -6  -3   0   27.35    5.18
  -6  -3   0   36.39    6.78
  -6  -3   0   31.38    5.57
   6   3   0   34.43    6.04
   6   3   0   29.42    5.89
  -7  -3   0  160.58   19.83
  -7  -3   0  132.29   18.31
  -7  -3   0  119.09   18.66
   7   3   0  129.88   19.06
   7   3   0  153.57   18.57
   7   3   0  154.92   19.04
  -8  -3   0    1.88    4.77
  -8  -3   0    3.78    3.11
  -8  -3   0   -1.61    2.22
   8   3   0    1.61    2.76
   8   3   0    1.61    3.25
  -9  -3   0    0.64    2.99
  -9  -3   0   -1.58    2.36
   9   3   0   -2.73    3.15
 -10  -3   0   -0.75    3.23
  10   3   0   -1.95    3.69
  11   3   0    0.04    4.41
  12   3   0   -3.51    4.69
  13  -4   0    9.13   14.26
  13  -4   0   17.73    5.66
  13  -4   0   12.94    6.20
 -13   4   0   31.05    6.95
 -13   4   0    5.73    5.88
  12  -4   0   36.54    7.85
  12  -4   0   59.45   15.05
  12  -4   0   31.41    6.22
 -12   4   0   26.54    6.86
 -12   4   0   22.40    6.48
  11  -4   0    6.29    3.34
  11  -4   0    8.38    9.90
 -11   4   0   10.06    4.12
 -11   4   0   14.34    4.35
  10  -4   0   10.30    3.32
 -10   4   0    8.12    3.39
 -10   4   0    7.11    3.93
  -9   4   0  105.34   14.09
  -9   4   0   89.74   15.00
   8  -4   0   57.11   10.44
   8  -4   0   63.85    9.21
  -8   4   0   60.87   10.97
  -8   4   0   72.92    9.29
  -8   4   0   47.22    9.22
   7  -4   0   43.54    7.59
   7  -4   0   46.99    8.95
  -7   4   0   45.38    7.61
  -7   4   0   73.75    9.98
  -7   4   0   52.48    8.27
   6  -4   0   52.44    8.75
   6  -4   0   55.43    7.45
   6  -4   0   52.46    7.64
  -6   4   0   40.22    7.85
  -6   4   0   51.20    8.95
  -6   4   0   46.84    7.43
   5  -4   0   -4.50    2.88
   5  -4   0    1.96    1.74
   5  -4   0    1.88    2.16
  -5   4   0   -2.53    3.00
  -5   4   0    1.66    2.24
  -5   4   0    1.39    1.77
   4  -4   0   33.14    5.98
   4  -4   0   29.91    5.34
  -4   4   0   34.78    5.94
   3  -4   0   12.26    4.04
   3  -4   0    5.36    3.02
   3  -4   0    7.00    2.54
  -3   4   0    6.90    2.39
  -3   4   0    6.79    3.02
  -3   4   0   17.84    4.40
   2  -4   0    7.62    3.41
   2  -4   0    2.05    2.95
   2  -4   0    2.19    2.26
   2  -4   0    4.47    3.48
  -2   4   0    2.09    3.36
  -2   4   0    4.45    3.41
  -2   4   0    2.13    2.04
  -2   4   0   10.35    3.15
   1  -4   0  456.11   54.77
   1  -4   0  462.20   54.65
   1  -4   0  380.76   54.74
   1  -4   0  435.68   54.97
  -1   4   0  430.49   54.80
  -1   4   0  416.99   54.90
  -1   4   0  463.05   54.88
  -1   4   0  474.96   54.63
   0  -4   0  696.63   86.85
   0  -4   0  737.16   87.14
   0  -4   0  604.50   86.98
   0  -4   0  686.28   86.88
   0   4   0  610.79   87.06
   0   4   0  728.27   87.09
   0   4   0  820.94   87.04
   0   4   0  748.00   86.88
  -1  -4   0   56.03    9.07
  -1  -4   0   64.15    8.98
  -1  -4   0   53.27    9.99
  -1  -4   0   72.01   10.12
   1   4   0   44.99    9.16
   1   4   0   61.90    9.29
   1   4   0   85.20   10.45
  -2  -4   0 1133.52  140.40
  -2  -4   0 1003.21  140.53
  -2  -4   0  990.71  140.14
  -2  -4   0 1218.05  140.49
   2   4   0 1182.63  140.43
   2   4   0 1229.60  140.60
   2   4   0 1244.47  140.72
  -3  -4   0   75.50   10.97
  -3  -4   0   84.36   10.75
  -3  -4   0   62.54   11.42
   3   4   0   83.30   11.44
   3   4   0   80.16   11.74
   3   4   0   72.17   10.98
  -4  -4   0  139.12   19.98
  -4  -4   0  139.31   19.47
  -4  -4   0  147.78   19.19
   4   4   0  174.33   19.95
   4   4   0  155.58   19.59
   4   4   0  136.31   19.64
  -5  -4   0  104.87   15.11
  -5  -4   0  111.65   15.63
   5   4   0  134.49   15.78
   5   4   0  109.68   15.72
   5   4   0  108.88   15.90
  -6  -4   0   91.05   14.02
  -6  -4   0  100.53   13.98
   6   4   0  109.00   14.49
   6   4   0  106.28   14.65
   6   4   0  105.26   14.72
  -7  -4   0  100.56   13.68
  -7  -4   0  101.90   13.97
   7   4   0   77.34   14.49
   7   4   0  112.98   14.34
  -8  -4   0   28.24    7.43
  -8  -4   0   22.57    4.93
  -8  -4   0   31.58    5.80
   8   4   0   25.01    6.27
   8   4   0   20.41    5.30
   8   4   0   33.97    6.57
  -9  -4   0    4.79    3.27
  -9  -4   0   11.62    6.04
   9   4   0    1.06    4.06
 -10  -4   0   10.48    6.82
 -10  -4   0    8.14    4.13
  10   4   0    8.06    5.13
 -11  -4   0   10.37    4.87
  11   4   0    6.22    5.87
  12   4   0   -3.06    5.85
  13  -5   0    6.50    5.02
  13  -5   0   20.11    5.53
  13  -5   0    2.91    5.78
 -13   5   0   10.44    5.88
 -13   5   0   15.48    7.47
  12  -5   0   -6.26    3.31
  12  -5   0  -14.39    7.87
  12  -5   0   -0.85    3.41
 -12   5   0   -9.07    4.74
 -12   5   0   -6.00    3.95
  11  -5   0    2.78    4.96
  11  -5   0   -2.89    2.71
  11  -5   0    0.43    2.75
 -11   5   0   -6.04    3.67
 -11   5   0   -0.21    3.34
  10  -5   0   27.74    6.76
  10  -5   0   11.22    3.88
  10  -5   0   12.74    3.92
 -10   5   0   16.79    4.99
 -10   5   0   18.05    6.51
 -10   5   0   13.13    4.24
   9  -5   0   25.69    6.53
   9  -5   0   14.36    4.10
  -9   5   0   12.15    4.51
  -9   5   0   -0.07    5.00
   8  -5   0    7.29    2.85
   8  -5   0    3.03    4.73
   8  -5   0    5.69    3.13
  -8   5   0    4.55    5.30
  -8   5   0    6.54    3.22
  -8   5   0    4.74    3.57
   7  -5   0   32.04    6.28
   7  -5   0   20.85    4.81
   7  -5   0   19.28    4.51
  -7   5   0   19.73    5.94
  -7   5   0   27.05    4.96
  -7   5   0   24.63    5.49
   6  -5   0  275.17   37.19
   6  -5   0  308.13   37.47
   6  -5   0  272.44   37.77
  -6   5   0  312.92   38.06
  -6   5   0  269.76   37.51
  -6   5   0  342.20   37.46
   5  -5   0    9.79    4.30
   5  -5   0    4.92    2.25
   5  -5   0    6.12    3.11
  -5   5   0    4.41    2.47
  -5   5   0    6.12    2.99
  -5   5   0    4.94    4.26
   4  -5   0   39.60    6.49
   4  -5   0   28.14    4.91
   4  -5   0   24.31    5.27
  -4   5   0   16.72    4.83
  -4   5   0   27.38    4.80
  -4   5   0   28.61    6.11
   3  -5   0  382.87   47.95
   3  -5   0  380.10   48.28
   3  -5   0  357.19   48.11
   3  -5   0  404.97   48.27
  -3   5   0  425.47   48.33
  -3   5   0  349.72   48.25
  -3   5   0  397.08   47.97
   2  -5   0    5.25    3.36
   2  -5   0    2.88    3.04
   2  -5   0    2.01    2.17
  -2   5   0   -2.44    2.42
  -2   5   0   -1.34    2.93
  -2   5   0    1.27    2.10
  -2   5   0   -0.78    3.03
   1  -5   0   69.84   10.87
   1  -5   0   74.07   11.43
   1  -5   0   76.23   11.27
  -1   5   0   82.53   10.84
  -1   5   0   97.16   11.87
  -1   5   0   70.29   11.35
  -1   5   0   76.66   11.80
   0  -5   0   51.29   10.25
   0  -5   0   69.93    9.52
   0  -5   0   53.49   10.03
   0  -5   0   58.77    9.38
   0   5   0   68.17   10.40
   0   5   0   63.78    9.90
   0   5   0   69.03    9.39
   0   5   0   61.09   10.54
  -1  -5   0  343.50   45.50
  -1  -5   0  360.50   45.38
  -1  -5   0  319.37   45.72
   1   5   0  359.25   45.94
   1   5   0  427.01   45.67
   1   5   0  370.36   45.51
  -2  -5   0   64.97   12.42
  -2  -5   0   89.50   12.03
  -2  -5   0   85.76   11.94
   2   5   0   99.71   13.00
   2   5   0   99.05   12.96
   2   5   0   74.63   11.78
   2   5   0   81.34   11.97
  -3  -5   0   17.42    4.82
  -3  -5   0   30.14    4.75
  -3  -5   0   12.99    5.19
   3   5   0   22.89    4.91
   3   5   0   19.71    5.61
   3   5   0   21.09    5.77
  -4  -5   0   43.07    7.09
  -4  -5   0   43.09    6.85
   4   5   0   28.24    6.40
   4   5   0   34.88    7.31
  -5  -5   0  208.53   25.73
  -5  -5   0  221.89   26.62
  -5  -5   0  188.98   25.25
   5   5   0  198.90   26.04
   5   5   0  180.70   26.01
   5   5   0  185.19   25.59
  -6  -5   0   92.09   12.94
  -6  -5   0   83.81   13.58
   6   5   0  107.78   13.97
   6   5   0   84.12   14.06
  -7  -5   0    5.94    5.55
  -7  -5   0   -2.67    3.01
  -7  -5   0   -2.96    2.61
   7   5   0    1.84    4.14
   7   5   0   -1.49    4.04
   7   5   0   -1.02    4.32
  -8  -5   0   57.70   10.02
  -8  -5   0   61.64    8.78
  -8  -5   0   32.69    7.91
   8   5   0   48.20    9.34
   8   5   0   44.19    8.17
   8   5   0   67.07   10.16
  -9  -5   0    1.46    3.56
  -9  -5   0    1.51    3.04
  -9  -5   0    5.22    6.34
   9   5   0   -4.02    4.45
   9   5   0   -7.68    4.37
 -10  -5   0  173.99   25.28
  10   5   0  202.25   26.29
 -11  -5   0    4.73    4.90
  11   5   0    4.46    6.39
  13  -6   0  103.14   16.23
  13  -6   0  106.65   16.23
 -13   6   0  111.27   18.37
 -13   6   0   92.37   16.89
  12  -6   0   49.77   10.49
  12  -6   0   63.04    9.95
  12  -6   0   37.06    8.49
 -12   6   0   41.85    9.49
 -12   6   0   48.97    8.98
 -12   6   0   48.41   11.65
  11  -6   0   75.85   12.35
  11  -6   0   73.86   13.83
  11  -6   0   82.56   12.40
 -11   6   0   94.87   15.36
 -11   6   0   90.53   13.36
 -11   6   0   83.44   12.79
  10  -6   0   51.06    9.27
  10  -6   0   65.11    9.53
  10  -6   0   67.48   11.61
 -10   6   0   58.98    9.76
 -10   6   0   47.73    9.77
 -10   6   0   68.44   12.32
   9  -6   0   48.51    8.80
   9  -6   0   68.76   11.30
   9  -6   0   52.11    8.98
  -9   6   0   69.97   11.92
  -9   6   0   42.04    9.29
  -9   6   0   57.34    9.40
   8  -6   0   16.87    4.93
   8  -6   0   41.64    7.85
   8  -6   0   24.97    5.40
  -8   6   0   35.95    5.82
  -8   6   0   18.77    5.79
  -8   6   0   20.88    6.91
   7  -6   0  101.81   15.06
   7  -6   0  121.72   16.55
   7  -6   0   96.93   15.27
  -7   6   0  134.82   15.58
  -7   6   0  116.50   16.84
  -7   6   0   98.71   15.69
   6  -6   0  207.63   27.93
   6  -6   0  224.78   28.29
   6  -6   0  205.44   28.72
  -6   6   0  215.18   28.46
  -6   6   0  225.60   29.08
  -6   6   0  233.77   28.20
   5  -6   0  566.68   64.64
   5  -6   0  493.55   64.98
  -5   6   0  525.17   64.92
  -5   6   0  489.44   65.13
   4  -6   0  345.70   37.36
   4  -6   0  277.28   36.73
   4  -6   0  285.54   37.07
   4  -6   0  284.67   37.24
  -4   6   0  286.91   37.14
  -4   6   0  239.87   37.23
  -4   6   0  325.19   36.87
   3  -6   0   13.15    4.24
   3  -6   0    3.86    3.83
   3  -6   0   13.11    3.48
   3  -6   0   15.63    4.78
  -3   6   0    5.03    3.90
  -3   6   0   12.44    4.65
   2  -6   0   91.64   11.88
   2  -6   0   68.64   12.21
   2  -6   0   91.77   12.15
   2  -6   0   76.57   11.22
  -2   6   0   90.34   11.31
  -2   6   0   78.20   11.65
  -2   6   0   74.19   11.87
  -2   6   0   60.32   11.67
   1  -6   0   47.62    8.36
   1  -6   0   55.50    8.44
   1  -6   0   37.69    7.38
   1  -6   0   47.69    8.22
  -1   6   0   49.52    8.44
  -1   6   0   57.97    9.21
  -1   6   0   43.99    7.61
   0  -6   0  212.07   28.91
   0  -6   0  221.12   28.60
   0   6   0  237.73   28.56
   0   6   0  248.68   28.86
   0   6   0  191.64   29.03
  -1  -6   0   38.26   52.29
   1   6   0   31.21   64.74
  -2  -6   0    7.92    4.31
  -2  -6   0   16.66    4.29
  -2  -6   0    5.08    3.97
  -2  -6   0   18.73    5.47
   2   6   0   17.76    4.70
   2   6   0   17.92    4.37
   2   6   0   24.09    5.71
   2   6   0   10.91    5.67
  -3  -6   0  519.34   67.95
  -3  -6   0  536.33   67.66
  -3  -6   0  588.91   67.58
   3   6   0  468.65   67.81
   3   6   0  567.42   67.62
   3   6   0  567.68   68.12
  -4  -6   0   67.97   10.22
  -4  -6   0   67.23   11.20
   4   6   0   61.54   11.05
  -5  -6   0  280.54   33.10
  -5  -6   0  200.88   31.91
   5   6   0  240.11   32.72
   5   6   0  253.24   32.57
   5   6   0  275.25   32.24
  -6  -6   0   16.85    6.93
  -6  -6   0   17.94    5.53
  -6  -6   0   27.44    5.31
   6   6   0   21.99    6.38
   6   6   0   22.13    6.74
   6   6   0   17.76    5.66
  -7  -6   0   84.19   14.15
  -7  -6   0   64.92   11.33
  -7  -6   0   81.05   12.28
   7   6   0   80.21   12.39
   7   6   0   80.56   13.33
  -8  -6   0   11.71    4.55
  -8  -6   0    5.81    3.77
  -8  -6   0   20.88    6.99
   8   6   0   -1.66    4.38
   8   6   0    7.82    5.32
   8   6   0   12.77    5.03
  -9  -6   0   61.71   11.58
  -9  -6   0   60.59   10.01
  -9  -6   0   53.65    9.23
   9   6   0   59.64   11.25
   9   6   0   74.25   11.66
   9   6   0   37.80    9.03
 -10  -6   0  134.57   19.20
 -10  -6   0  136.90   21.42
 -10  -6   0  132.45   18.56
  10   6   0  115.85   19.57
  10   6   0  129.79   20.78
  13  -7   0  356.48   57.26
  13  -7   0  453.84   56.88
  13  -7   0  454.55   56.63
 -13   7   0  436.55   59.38
 -13   7   0  494.83   57.16
 -13   7   0  479.74   58.13
  12  -7   0   17.08    8.71
  12  -7   0   21.80    6.91
  12  -7   0   18.68    6.36
 -12   7   0   24.59    7.98
 -12   7   0   27.58   10.84
 -12   7   0   28.79    7.36
  11  -7   0   64.71   10.86
  11  -7   0   70.70   12.66
  11  -7   0   60.25   10.52
 -11   7   0   62.11   10.78
 -11   7   0   61.57   11.46
 -11   7   0   62.85   12.55
  10  -7   0    3.43    3.62
  10  -7   0   13.11    6.57
  10  -7   0    5.11    3.76
 -10   7   0   22.54    7.56
 -10   7   0    7.86    4.73
 -10   7   0    7.94    4.12
   9  -7   0   58.31    9.35
   9  -7   0   70.67   11.32
   9  -7   0   55.42    9.75
  -9   7   0   49.16    9.78
  -9   7   0   63.87    9.84
  -9   7   0   40.42   10.10
   8  -7   0  119.62   16.82
   8  -7   0  121.54   16.62
  -8   7   0  130.03   18.44
  -8   7   0  126.44   16.91
  -8   7   0  104.93   17.19
   7  -7   0  270.48   34.39
   7  -7   0  295.03   35.04
   7  -7   0  251.80   34.00
  -7   7   0  236.00   34.85
  -7   7   0  292.89   34.35
  -7   7   0  254.91   34.53
   6  -7   0   47.54    8.01
   6  -7   0   66.49    9.49
  -6   7   0   40.83    9.01
  -6   7   0   37.36    8.32
   5  -7   0   13.84    5.23
   5  -7   0   18.38    4.38
   5  -7   0   10.40    5.03
   5  -7   0   23.20    6.23
  -5   7   0   24.57    4.75
  -5   7   0    9.23    5.11
  -5   7   0   16.79    6.45
   4  -7   0   44.86    8.10
   4  -7   0   48.62    8.68
   4  -7   0   53.60    9.18
   4  -7   0   37.47    8.39
  -4   7   0   48.81    8.11
  -4   7   0   49.27    9.28
   3  -7   0   86.81   14.20
   3  -7   0   99.29   13.14
   3  -7   0  120.52   14.20
   3  -7   0   81.09   13.95
  -3   7   0   85.66   14.13
  -3   7   0   95.83   13.19
  -3   7   0   83.45   13.37
  -3   7   0   85.13   13.89
   2  -7   0   23.44    6.53
   2  -7   0   36.61    7.06
   2  -7   0   39.72    7.10
   2  -7   0   26.22    5.70
  -2   7   0   28.66    5.83
  -2   7   0   32.85    7.05
  -2   7   0   33.69    6.48
  -2   7   0   31.35    6.88
   1  -7   0   21.36    5.46
   1  -7   0   15.52    4.35
   1  -7   0   15.01    5.47
  -1   7   0    6.95    5.03
  -1   7   0   19.56    4.44
   0  -7   0   50.98   10.33
   0  -7   0   76.21   11.91
   0  -7   0   66.42   11.80
   0  -7   0   58.25   10.88
   0   7   0   78.79   10.64
   0   7   0   76.20   11.38
   0   7   0   77.24   12.07
   0   7   0   64.61   11.21
  -1  -7   0  400.55   47.97
  -1  -7   0  382.34   47.55
   1   7   0  311.69   48.01
   1   7   0  410.98   47.67
  -2  -7   0  603.00   77.04
  -2  -7   0  674.88   77.62
  -2  -7   0  660.14   76.86
  -2  -7   0  593.19   77.02
   2   7   0  577.37   76.86
   2   7   0  648.91   77.62
   2   7   0  567.41   77.35
  -3  -7   0   16.02    5.26
  -3  -7   0   22.59    5.77
   3   7   0   16.85    6.81
   3   7   0   20.24    6.89
  -4  -7   0  403.70   46.30
  -4  -7   0  383.06   47.00
  -4  -7   0  320.65   45.67
   4   7   0  364.12   46.77
   4   7   0  347.43   46.76
   4   7   0  363.26   46.08
  -5  -7   0   22.89    5.23
  -5  -7   0   25.43    7.45
  -5  -7   0   17.54    6.11
   5   7   0   17.27    5.58
   5   7   0   21.13    7.05
   5   7   0    9.59    6.79
  -6  -7   0   -2.23    3.22
  -6  -7   0   -5.68    4.87
  -6  -7   0   -3.33    3.91
   6   7   0   -5.00    4.99
   6   7   0   -2.19    5.16
   6   7   0   -0.44    4.03
  -7  -7   0   18.01    5.65
  -7  -7   0   11.98    4.29
  -7  -7   0   17.33    7.06
   7   7   0    8.95    5.19
   7   7   0    7.03    5.87
   7   7   0   24.60    7.10
  -8  -7   0   12.24    5.10
  -8  -7   0   10.94    6.65
  -8  -7   0   -4.33    3.03
   8   7   0   -8.42    4.32
   8   7   0   -4.98    5.72
   8   7   0   -0.18    4.71
  -9  -7   0  248.84   30.86
  -9  -7   0  230.44   28.68
  -9  -7   0  196.89   28.57
   9   7   0  197.18   30.43
   9   7   0  218.97   29.15
   9   7   0  194.17   28.74
 -10  -7   0    2.01    4.97
 -10  -7   0   -0.25    5.12
  10   7   0   -3.43    7.72
  10   7   0    1.00    5.68
  13  -8   0  530.51   71.21
  13  -8   0  551.80   70.26
 -13   8   0  599.52   70.69
 -13   8   0  554.74   71.49
 -13   8   0  540.88   73.14
  12  -8   0 1013.88  121.05
  12  -8   0  867.89  120.98
  12  -8   0  878.86  121.73
 -12   8   0 1050.23  121.24
 -12   8   0 1027.39  122.92
 -12   8   0 1012.80  122.01
  11  -8   0    2.00    6.80
  11  -8   0   21.40    5.80
  11  -8   0   12.25    5.07
 -11   8   0   16.36    8.24
 -11   8   0   15.99    5.73
 -11   8   0   12.45    6.44
  10  -8   0   68.92   11.78
  10  -8   0   46.40    9.36
  10  -8   0   60.46   10.13
 -10   8   0   35.35   11.38
 -10   8   0   59.45    9.91
 -10   8   0   52.01   10.10
   9  -8   0    4.63    3.82
   9  -8   0    4.76    3.83
   9  -8   0   15.48    6.43
  -9   8   0    7.34    4.13
  -9   8   0    4.39    4.37
  -9   8   0   -3.61    5.60
   8  -8   0    0.04    3.60
   8  -8   0   10.34    3.65
   8  -8   0    9.06    5.68
  -8   8   0    6.03    4.50
  -8   8   0   13.91    4.30
  -8   8   0    6.71    6.18
   7  -8   0    5.14    4.68
   7  -8   0    9.39    4.62
   7  -8   0   13.56    4.17
   7  -8   0    2.75    5.40
  -7   8   0    2.31    4.61
  -7   8   0   12.06    4.53
  -7   8   0    0.49    5.48
   6  -8   0    0.26    2.93
   6  -8   0   -2.34    3.87
   6  -8   0   -4.34    4.81
   6  -8   0    2.01    4.09
  -6   8   0    6.53    5.45
  -6   8   0   -0.99    4.28
   5  -8   0    9.07    5.50
   5  -8   0    1.58    4.42
   5  -8   0    8.88    3.89
   5  -8   0   12.79    5.10
  -5   8   0   11.88    5.88
  -5   8   0    1.89    4.41
  -5   8   0    9.63    4.18
   4  -8   0    9.48    4.82
   4  -8   0   10.76    5.45
   4  -8   0    6.57    4.52
   4  -8   0    5.08    3.63
  -4   8   0    4.57    5.14
  -4   8   0    9.41    3.81
  -4   8   0    4.86    4.83
   3  -8   0   72.32   11.33
   3  -8   0   50.63    9.38
   3  -8   0   45.81    9.94
  -3   8   0   58.27   10.24
  -3   8   0   59.58    9.57
  -3   8   0   56.68    9.49
   2  -8   0    5.47    4.86
   2  -8   0    3.77    4.71
   2  -8   0   15.48    4.23
   2  -8   0   10.19    5.37
  -2   8   0    5.61    3.63
  -2   8   0    8.82    5.31
  -2   8   0    6.41    5.09
  -2   8   0    9.31    4.66
   1  -8   0   74.03   11.80
   1  -8   0   52.01   10.85
   1  -8   0   57.86   11.51
   1  -8   0   73.57   11.98
  -1   8   0   71.53   11.91
  -1   8   0   71.88   10.90
  -1   8   0   77.68   12.65
  -1   8   0   69.11   11.58
   0  -8   0  159.02   19.62
   0  -8   0  115.09   18.20
   0  -8   0  146.45   18.62
   0  -8   0  131.87   19.20
   0   8   0  124.29   18.68
   0   8   0  110.46   19.37
   0   8   0  132.12   19.52
   0   8   0  135.71   18.33
  -1  -8   0    3.36    5.73
  -1  -8   0   -6.52    4.82
  -1  -8   0    1.24    4.15
  -1  -8   0   11.05    4.89
   1   8   0   -1.11    5.54
   1   8   0    5.63    5.51
   1   8   0   11.74    4.33
   1   8   0    9.78    5.06
  -2  -8   0  110.09   16.27
  -2  -8   0  101.97   16.04
  -3  -8   0    8.05    5.19
  -3  -8   0   15.02    6.89
  -3  -8   0   11.01    5.04
  -3  -8   0    5.65    4.52
   3   8   0   12.86    4.95
   3   8   0    3.95    6.62
  -4  -8   0    9.82    4.83
  -4  -8   0    4.46    3.72
  -4  -8   0    5.09    5.73
   4   8   0   18.16    6.48
   4   8   0    9.97    6.09
  -5  -8   0    8.66    6.15
  -5  -8   0    0.65    4.64
  -5  -8   0   -0.29    3.38
   5   8   0   -7.37    5.21
   5   8   0   11.39    4.90
   5   8   0    6.31    6.29
  -6  -8   0    1.57    4.79
  -6  -8   0    2.54    6.41
  -6  -8   0    3.06    3.56
   6   8   0   14.29    6.46
   6   8   0    4.87    4.64
   6   8   0   -5.98    5.67
  -7  -8   0   17.93    6.43
  -7  -8   0    5.17    6.54
  -7  -8   0    9.84    4.60
   7   8   0   14.31    6.46
   7   8   0   18.09    6.05
   7   8   0   10.24    7.37
  -8  -8   0    3.45    5.86
  -8  -8   0    6.08    4.40
   8   8   0   -1.61    7.66
   8   8   0    1.51    5.90
   8   8   0   15.97    6.21
  -9  -8   0  126.00   17.72
  -9  -8   0  108.04   18.17
   9   8   0   77.95   16.47
   9   8   0  116.45   18.37
   9   8   0  122.01   19.13
  12  -9   0  130.18   19.49
  12  -9   0  117.43   19.34
  12  -9   0  107.89   20.58
 -12   9   0  144.56   21.23
 -12   9   0  145.63   20.15
 -12   9   0  140.03   24.16
  11  -9   0   18.08    6.07
  11  -9   0   15.00    8.15
  11  -9   0   30.30    6.85
 -11   9   0   12.34    9.50
 -11   9   0   21.59    6.81
 -11   9   0   17.69    7.39
  10  -9   0    6.80    3.96
  10  -9   0    0.07    5.49
  10  -9   0    3.87    4.26
 -10   9   0   -1.65    4.54
 -10   9   0    2.85    3.79
 -10   9   0   -2.69    7.06
   9  -9   0   12.51    6.63
   9  -9   0    9.18    4.69
   9  -9   0    2.97    4.49
  -9   9   0   10.10    7.07
  -9   9   0   11.47    4.77
  -9   9   0   18.94    5.26
   8  -9   0    2.13    4.06
   8  -9   0    4.90    5.90
   8  -9   0   -0.90    3.26
   8  -9   0    0.57    3.95
  -8   9   0    0.00    5.59
  -8   9   0   -1.64    4.17
  -8   9   0   -1.26    3.55
   7  -9   0  208.00   32.75
   7  -9   0  306.76   33.39
   7  -9   0  242.44   32.43
   7  -9   0  289.15   33.64
  -7   9   0  229.98   33.06
  -7   9   0  230.47   33.66
   6  -9   0  182.93   26.09
   6  -9   0  214.32   26.01
   6  -9   0  200.94   26.06
   6  -9   0  184.55   25.02
  -6   9   0  140.78   25.52
  -6   9   0  212.33   26.70
   5  -9   0  249.79   31.94
   5  -9   0  232.58   31.86
   5  -9   0  261.03   31.82
  -5   9   0  176.40   31.29
  -5   9   0  280.41   31.33
  -5   9   0  230.52   31.97
   4  -9   0   -2.68    3.21
   4  -9   0    3.03    5.05
   4  -9   0    0.71    4.40
   4  -9   0    1.45    4.65
  -4   9   0    1.70    5.62
  -4   9   0    2.30    3.24
   3  -9   0    5.37    3.88
   3  -9   0    5.58    5.56
   3  -9   0    9.56    5.44
   3  -9   0   10.75    5.33
  -3   9   0   12.11    5.93
  -3   9   0    8.09    3.88
  -3   9   0    5.74    4.35
  -3   9   0    2.64    4.80
   2  -9   0   -4.03    4.73
   2  -9   0    5.89    4.10
   2  -9   0   17.36    5.81
   2  -9   0    6.15    5.04
  -2   9   0   15.49    5.41
  -2   9   0   -1.66    3.18
  -2   9   0    8.85    5.35
  -2   9   0    2.31    5.00
   1  -9   0  254.07   33.52
   1  -9   0  266.69   34.13
   1  -9   0  245.09   33.30
  -1   9   0  270.24   34.18
  -1   9   0  203.72   33.98
  -1   9   0  295.70   33.50
   0  -9   0   82.97   14.19
   0  -9   0   65.40   12.89
   0   9   0   91.47   12.82
  -1  -9   0   28.20    7.35
  -1  -9   0   14.52    5.50
  -1  -9   0   14.38    6.31
   1   9   0   28.98    5.88
   1   9   0   22.86    7.64
   1   9   0   29.87    7.78
  -2  -9   0   -1.40    4.48
  -2  -9   0   -3.96    4.33
  -2  -9   0   -1.37    4.09
  -2  -9   0   -3.00    5.09
   2   9   0   -0.15    4.03
   2   9   0  -12.62    5.88
   2   9   0   -8.88    4.22
   2   9   0    2.61    5.98
  -3  -9   0   12.83    5.23
  -3  -9   0   13.94    5.66
  -3  -9   0   14.31    5.21
  -3  -9   0   -2.42    6.16
   3   9   0   12.11    5.16
   3   9   0   17.43    7.14
   3   9   0    3.26    5.18
   3   9   0    1.21    6.37
  -4  -9   0   -1.24    6.00
  -4  -9   0    2.65    3.75
  -4  -9   0    1.99    4.55
  -4  -9   0    2.95    4.70
   4   9   0    9.50    6.29
   4   9   0   -1.32    4.02
   4   9   0    0.74    6.21
  -5  -9   0    5.11    4.27
  -5  -9   0    0.00    6.43
  -5  -9   0    1.21    4.74
   5   9   0   -1.09    6.10
   5   9   0   13.74    7.03
   5   9   0    2.95    4.59
  -6  -9   0    7.67    4.55
  -6  -9   0    5.14    5.89
  -6  -9   0   13.37    7.66
   6   9   0    3.00    6.40
   6   9   0    4.40    7.11
   6   9   0    7.72    5.66
  -7  -9   0    3.08    4.69
  -7  -9   0    4.31    7.75
  -7  -9   0   -5.94    6.15
   7   9   0   -3.24    7.84
   7   9   0   13.66    6.39
   7   9   0   11.23    7.67
  -8  -9   0  514.05   60.50
  -8  -9   0  477.54   61.16
  -8  -9   0  487.38   59.61
   8   9   0  455.76   60.02
   8   9   0  406.72   60.20
   8   9   0  468.46   61.67
  12 -10   0   36.63    8.52
  12 -10   0   33.93   10.74
  12 -10   0   29.70    8.29
 -12  10   0   23.15    9.48
 -12  10   0   33.74   12.34
 -12  10   0   37.11    8.72
  11 -10   0    5.89    7.00
  11 -10   0    4.32    5.00
  11 -10   0    7.11    5.50
 -11  10   0    5.94    9.36
 -11  10   0    5.79    6.85
 -11  10   0    0.63    4.84
  10 -10   0   20.29    6.15
  10 -10   0    9.48    5.99
  10 -10   0   16.83    5.60
  10 -10   0   14.54    7.25
 -10  10   0   19.00    8.67
 -10  10   0   18.87    6.22
 -10  10   0    2.51    5.79
   9 -10   0   49.50   10.67
   9 -10   0   50.73    9.35
   9 -10   0   44.93    9.25
   9 -10   0   42.22    9.50
  -9  10   0   33.97    8.93
  -9  10   0   74.28   10.57
  -9  10   0   44.73   10.82
   8 -10   0   73.07   13.27
   8 -10   0   94.51   14.24
   8 -10   0   72.94   12.37
   8 -10   0   86.63   13.41
  -8  10   0   66.96   13.79
  -8  10   0   95.36   13.09
  -8  10   0   52.64   12.38
   7 -10   0   31.25    7.41
   7 -10   0   36.09    8.63
   7 -10   0   36.58    7.09
   7 -10   0   17.93    6.96
  -7  10   0   19.72    7.91
  -7  10   0   13.02    6.58
   6 -10   0   11.06    5.68
   6 -10   0   12.27    6.39
   6 -10   0    5.80    4.44
   6 -10   0    8.05    6.01
  -6  10   0    8.90    6.01
  -6  10   0    7.21    5.57
  -6  10   0    8.42    4.63
   5 -10   0  126.61   18.09
   5 -10   0   91.48   16.64
   5 -10   0  153.54   18.47
   5 -10   0  102.24   18.17
  -5  10   0  114.60   18.04
  -5  10   0  133.77   17.20
  -5  10   0  109.13   18.29
   4 -10   0   12.88    4.92
   4 -10   0   14.31    6.44
   4 -10   0    9.42    6.19
   4 -10   0   11.87    6.34
  -4  10   0    9.83    6.15
  -4  10   0    9.56    5.08
  -4  10   0   25.90    6.86
  -4  10   0   12.04    4.69
   3 -10   0   97.25   14.83
   3 -10   0   99.17   15.73
   3 -10   0   94.33   16.69
   3 -10   0  129.28   16.83
  -3  10   0   82.24   16.13
  -3  10   0   86.88   16.04
  -3  10   0   84.56   15.36
  -3  10   0  114.49   14.93
   2 -10   0   78.12   11.99
   2 -10   0   52.62   11.21
   2 -10   0   51.13   10.13
   2 -10   0   57.12   11.00
  -2  10   0   77.23   10.71
  -2  10   0   57.29   10.96
  -2  10   0   44.55   10.47
  -2  10   0   56.29   11.38
   1 -10   0   83.88   12.12
   1 -10   0   49.37    9.81
   1 -10   0   54.59   10.87
   1 -10   0   58.78   10.99
  -1  10   0   47.07   11.02
  -1  10   0   53.89    9.87
  -1  10   0   58.36   10.93
   0 -10   0   88.56   18.19
   0 -10   0  100.60   17.14
   0 -10   0  118.48   17.59
   0 -10   0  139.18   19.09
   0  10   0  115.39   19.35
   0  10   0  116.82   18.99
   0  10   0  115.00   17.99
   0  10   0  141.86   17.51
  -1 -10   0   13.68    6.34
  -1 -10   0   10.96    6.04
  -1 -10   0   10.49    4.72
  -1 -10   0   18.94    7.95
   1  10   0   10.80    7.17
   1  10   0   14.52    5.49
   1  10   0    7.33    5.96
   1  10   0    4.89    6.81
  -2 -10   0   68.58   11.57
  -2 -10   0   57.77   10.50
  -2 -10   0   51.66   10.05
   2  10   0   48.82   10.38
   2  10   0   56.77   12.00
   2  10   0   51.33   11.35
  -3 -10   0    0.52    4.97
  -3 -10   0    5.14    5.17
  -3 -10   0   16.80    6.05
  -3 -10   0   10.04    6.93
   3  10   0   16.32    7.62
   3  10   0   16.21    5.35
   3  10   0    5.82    5.65
   3  10   0    0.81    6.73
  -4 -10   0  124.45   18.75
  -4 -10   0  104.51   16.92
  -4 -10   0  122.07   17.31
  -4 -10   0  116.34   16.65
   4  10   0  121.86   19.05
   4  10   0  124.31   17.11
   4  10   0   86.22   17.21
   4  10   0  104.36   16.91
  -5 -10   0    2.70    7.04
  -5 -10   0    2.00    4.79
  -5 -10   0    2.49    6.11
   5  10   0    2.85    7.43
   5  10   0    5.53    5.86
   5  10   0   -0.99    7.20
  -6 -10   0  283.51   41.99
  -6 -10   0  352.55   43.51
  -6 -10   0  376.14   44.52
   6  10   0  381.97   43.12
   6  10   0  279.47   44.54
   6  10   0  289.49   43.76
  -7 -10   0  392.71   51.71
  -7 -10   0  393.50   52.97
  -7 -10   0  410.90   53.92
   7  10   0  365.00   53.23
   7  10   0  374.31   54.30
   7  10   0  474.25   52.65
  11 -11   0   88.40   13.58
  11 -11   0   47.20   11.49
  11 -11   0   71.97   13.72
  11 -11   0   55.90   11.36
 -11  11   0   84.96   15.75
 -11  11   0   46.00   12.31
  10 -11   0   22.53    7.43
  10 -11   0   22.69    7.18
  10 -11   0    8.44    5.90
  10 -11   0    9.48    8.06
 -10  11   0   15.26    6.41
 -10  11   0   19.01    7.55
 -10  11   0   24.88   10.36
   9 -11   0   24.27    8.45
   9 -11   0   19.51    6.90
   9 -11   0   30.87    6.70
   9 -11   0   21.29    7.04
  -9  11   0   14.44    7.12
  -9  11   0   43.05    8.24
  -9  11   0   10.19    8.43
   8 -11   0    0.12    5.03
   8 -11   0    0.33    6.02
   8 -11   0    2.52    4.14
   8 -11   0    0.50    4.83
  -8  11   0    4.07    5.36
  -8  11   0   -1.85    4.04
  -8  11   0    8.65    7.36
   7 -11   0   -2.21    4.49
   7 -11   0   -6.56    4.62
   7 -11   0    2.13    3.88
   7 -11   0   -0.26    6.18
  -7  11   0   -8.61    4.74
  -7  11   0   10.42    6.93
   6 -11   0   -8.42    4.91
   6 -11   0   -0.80    4.65
   6 -11   0   -2.17    3.47
   6 -11   0   -3.23    5.16
  -6  11   0   -0.63    5.45
  -6  11   0   -5.45    5.62
  -6  11   0    1.43    4.25
   5 -11   0   96.42   16.62
   5 -11   0   88.69   15.25
   5 -11   0  105.08   17.45
   5 -11   0  139.00   17.39
  -5  11   0   90.28   16.54
  -5  11   0  118.50   15.80
  -5  11   0   90.44   16.85
   4 -11   0   44.47    9.06
   4 -11   0   56.92   10.96
   4 -11   0   52.33   10.95
   4 -11   0   79.45   12.35
  -4  11   0   50.13    9.08
  -4  11   0   45.91   10.28
  -4  11   0   41.55    9.20
  -4  11   0   34.48   10.17
   3 -11   0   12.69    7.30
   3 -11   0   20.56    7.21
   3 -11   0   33.73    8.31
   3 -11   0   23.71    6.41
  -3  11   0   26.86    7.13
  -3  11   0   21.96    6.13
  -3  11   0   25.24    8.11
  -3  11   0   17.58    7.35
   2 -11   0    6.25    4.51
   2 -11   0   15.94    6.32
   2 -11   0   11.92    6.50
   2 -11   0    1.17    6.45
  -2  11   0    7.30    4.39
  -2  11   0    9.51    6.85
  -2  11   0    4.92    5.51
  -2  11   0    6.75    6.31
   1 -11   0    2.07    6.06
   1 -11   0    9.42    5.74
   1 -11   0   15.13    5.52
   1 -11   0   17.29    7.11
  -1  11   0    3.75    6.40
  -1  11   0    7.02    6.08
  -1  11   0   13.37    5.24
  -1  11   0    1.03    6.17
   0 -11   0   82.86   14.39
   0 -11   0   92.41   15.51
   0 -11   0   95.32   15.48
   0 -11   0  117.94   16.66
   0  11   0   87.21   15.45
   0  11   0   89.09   14.60
   0  11   0   78.45   15.53
   0  11   0   97.09   17.08
  -1 -11   0    2.83    5.77
  -1 -11   0    6.13    6.14
  -1 -11   0    3.53    4.25
  -1 -11   0    8.42    7.32
   1  11   0    6.06    7.03
   1  11   0    9.75    7.21
   1  11   0   -7.11    5.74
   1  11   0   14.12    5.56
  -2 -11   0   11.61    6.07
  -2 -11   0    7.07    5.21
  -2 -11   0    4.31    6.58
  -2 -11   0    4.88    6.12
   2  11   0    6.45    7.13
   2  11   0    7.95    7.11
   2  11   0    3.30    6.20
   2  11   0   -3.87    4.24
  -3 -11   0   16.57    6.61
  -3 -11   0   27.78    6.48
  -3 -11   0   17.07    7.53
  -3 -11   0   12.58    6.60
   3  11   0    6.54    6.21
   3  11   0   10.84    8.16
   3  11   0   -0.16    7.33
  -4 -11   0   20.27    7.54
  -4 -11   0   38.13    7.81
  -4 -11   0   24.96    7.72
  -4 -11   0   38.81   10.36
   4  11   0   28.87    7.96
   4  11   0   20.23    9.22
   4  11   0   28.47   10.04
  -5 -11   0    3.18    8.71
  -5 -11   0    8.43    6.40
  -5 -11   0   20.70    8.76
   5  11   0   29.09    7.88
   5  11   0   23.89    9.31
   5  11   0   26.02    9.99
  -6 -11   0   15.46    9.46
  -6 -11   0   -2.83    5.70
  -6 -11   0   -8.13    7.54
   6  11   0   25.28    9.94
   6  11   0    2.99    9.82
   6  11   0    6.64    6.57
  10 -12   0  126.60   18.47
  10 -12   0   83.36   16.45
  10 -12   0  108.59   17.78
  10 -12   0  109.03   19.47
 -10  12   0   89.36   17.21
 -10  12   0   95.82   20.62
 -10  12   0  140.79   17.89
   9 -12   0    0.43    4.79
   9 -12   0    0.43    6.52
   9 -12   0    3.77    5.62
   9 -12   0   -0.04    7.35
  -9  12   0    4.18    8.71
  -9  12   0    0.26    4.73
  -9  12   0    0.66    6.50
   8 -12   0   11.63    7.69
   8 -12   0    4.81    6.39
   8 -12   0   10.67    5.36
   8 -12   0   12.86    6.07
  -8  12   0   11.57    5.48
  -8  12   0    2.65    5.91
  -8  12   0    3.93    8.15
   7 -12   0   25.53    8.37
   7 -12   0   23.01    6.68
   7 -12   0   27.53    8.75
   7 -12   0   17.71    7.20
  -7  12   0   27.33    8.29
  -7  12   0    5.65    7.94
   6 -12   0    7.99    7.02
   6 -12   0   11.51    6.15
   6 -12   0    0.56    5.85
   6 -12   0   -4.55    3.94
  -6  12   0    4.01    4.50
  -6  12   0  -11.00    5.25
  -6  12   0    4.26    6.02
   5 -12   0   36.89    8.29
   5 -12   0   36.04    9.41
   5 -12   0   35.84    9.63
   5 -12   0   37.73    9.26
  -5  12   0   30.11    9.09
  -5  12   0   20.76    8.88
  -5  12   0   49.47    9.02
   4 -12   0    5.78    6.28
   4 -12   0   12.06    5.25
   4 -12   0   16.22    7.08
   4 -12   0    9.89    7.44
  -4  12   0   14.02    5.40
  -4  12   0   10.79    5.75
  -4  12   0    2.28    6.41
  -4  12   0   10.92    6.58
   3 -12   0   -2.34    3.96
   3 -12   0    2.94    6.96
   3 -12   0   -3.23    5.22
   3 -12   0    2.63    6.36
  -3  12   0   -5.38    5.72
  -3  12   0   -3.16    5.88
  -3  12   0   -0.58    3.91
  -3  12   0   -1.26    5.04
   2 -12   0    6.44    5.85
   2 -12   0   -7.92    5.93
   2 -12   0   -6.55    3.66
   2 -12   0   -3.47    6.44
  -2  12   0    1.41    6.58
  -2  12   0    5.21    6.17
  -2  12   0    2.82    5.81
  -2  12   0    5.08    4.51
   1 -12   0    3.57    6.66
   1 -12   0    6.73    4.69
   1 -12   0    2.44    6.51
   1 -12   0    2.34    5.54
  -1  12   0    7.17    4.96
  -1  12   0   13.36    7.19
  -1  12   0    2.71    5.82
  -1  12   0    2.95    6.71
   0 -12   0   -0.65    4.08
   0 -12   0   -2.79    5.38
   0 -12   0   -4.53    6.47
   0 -12   0   -5.48    6.75
   0  12   0    6.73    7.44
   0  12   0    1.56    7.25
   0  12   0    1.42    4.56
   0  12   0    6.21    6.37
  -1 -12   0   -1.33    4.52
  -1 -12   0   -1.60    5.78
  -1 -12   0   -5.32    5.63
   1  12   0  -10.71    6.56
   1  12   0    3.72    6.35
   1  12   0   -8.16    3.68
   1  12   0  -11.36    6.26
  -2 -12   0    5.15    6.07
  -2 -12   0    7.32    6.22
  -2 -12   0    1.95    7.68
  -2 -12   0  -10.87    4.92
   2  12   0   -3.84    4.72
   2  12   0   -8.63    7.14
   2  12   0    3.00    8.01
   2  12   0  -12.30    5.71
  -3 -12   0   12.54    7.28
  -3 -12   0   -3.38    5.75
  -3 -12   0   14.55    8.28
  -3 -12   0    3.51    6.06
   3  12   0    9.98    6.11
   3  12   0   26.84    9.33
   3  12   0  -12.37    7.58
   3  12   0    5.99    6.45
  -4 -12   0    5.14    8.33
  -4 -12   0    3.92    5.77
  -4 -12   0   -1.51    6.61
  -4 -12   0    7.05    6.97
   4  12   0    7.86    6.19
   4  12   0    5.63    9.59
   4  12   0    8.25    9.66
  -5 -12   0   10.03    8.51
  -5 -12   0   -3.93    5.88
  -5 -12   0   -2.12    7.22
   5  12   0   -3.41    8.22
   5  12   0    5.86    5.60
   9 -13   0   14.11    6.06
   9 -13   0   12.54    7.12
   9 -13   0   -1.58    7.87
   9 -13   0   -0.61    7.44
  -9  13   0   12.19    6.15
  -9  13   0   11.86    9.95
  -9  13   0   12.71    8.40
   8 -13   0   55.31   11.42
   8 -13   0   21.44    8.25
   8 -13   0   41.47    9.85
   8 -13   0   48.90   11.20
  -8  13   0   35.27   10.05
  -8  13   0   21.36   10.90
   7 -13   0    7.47    8.16
   7 -13   0   12.28    6.00
   7 -13   0    6.09    6.67
   7 -13   0   10.97    7.86
  -7  13   0    1.33    8.27
  -7  13   0   10.18    7.96
   6 -13   0    4.86    6.13
   6 -13   0    7.24    8.01
   6 -13   0   -4.02    6.30
   6 -13   0   -0.05    5.01
  -6  13   0    5.38    6.90
  -6  13   0    3.06    5.30
  -6  13   0    2.93    6.83
   5 -13   0    8.10    7.28
   5 -13   0    1.19    7.26
   5 -13   0   -3.51    5.96
   5 -13   0    0.79    4.82
  -5  13   0   -2.09    6.26
  -5  13   0    2.64    4.67
  -5  13   0   -0.97    6.92
   4 -13   0    4.86    4.92
   4 -13   0   16.81    7.42
   4 -13   0   -6.96    6.30
   4 -13   0    1.84    6.23
  -4  13   0    5.78    6.88
  -4  13   0    9.10    5.04
  -4  13   0   -1.70    5.33
  -4  13   0   -2.44    6.73
   3 -13   0   14.53    7.98
   3 -13   0   14.40    7.27
   3 -13   0    3.07    5.21
   3 -13   0  -14.62    6.93
  -3  13   0    1.72    7.24
  -3  13   0   -2.46    5.49
  -3  13   0    2.92    7.27
  -3  13   0    1.50    4.77
   2 -13   0  110.29   21.30
   2 -13   0  107.17   20.94
   2 -13   0  150.00   20.68
   2 -13   0  150.93   22.57
  -2  13   0  146.29   22.75
  -2  13   0  174.51   20.76
  -2  13   0  120.61   21.23
   1 -13   0    5.92    7.56
   1 -13   0    1.11    6.10
   1 -13   0   -0.03    6.79
   1 -13   0    0.43    5.65
  -1  13   0   -1.13    4.48
  -1  13   0    1.48    6.60
  -1  13   0   -6.54    6.06
   0 -13   0   12.24    7.89
   0 -13   0   11.10    8.19
   0 -13   0   35.31    7.57
   0 -13   0   18.68    7.66
   0  13   0   26.77    7.09
   0  13   0    9.37    8.28
   0  13   0    3.49    7.42
   0  13   0   10.13    8.19
  -1 -13   0   -0.40    6.23
  -1 -13   0    3.10    7.45
  -1 -13   0   -7.54    5.05
   1  13   0   -2.96    8.05
   1  13   0   -2.90    8.69
   1  13   0   -2.38    4.67
   1  13   0    5.17    6.99
  -2 -13   0   36.45    9.72
  -2 -13   0   26.59   10.74
  -2 -13   0   34.26    9.16
  -2 -13   0   32.98    9.22
   2  13   0   45.74   12.32
   2  13   0   21.96    8.67
   2  13   0   31.00   11.31
   2  13   0   37.57    8.73
  -3 -13   0   14.81    7.50
  -3 -13   0    0.56    7.62
  -3 -13   0    0.90    6.83
  -3 -13   0   -5.98    8.11
   3  13   0  -10.90    4.66
   3  13   0   -8.04    8.87
   3  13   0    4.98    6.60
   3  13   0   13.49   10.07
   7 -14   0   33.84   10.64
   7 -14   0   36.21   10.33
   7 -14   0   40.44    9.69
   7 -14   0   64.29   13.19
  -7  14   0   50.29   12.61
   6 -14   0   28.30    9.06
   6 -14   0    9.78    8.01
   6 -14   0    3.29    9.42
   6 -14   0   30.32    8.14
  -6  14   0   28.65    7.84
  -6  14   0   42.45   11.67
  -6  14   0    4.64    8.51
   5 -14   0   10.98    7.91
   5 -14   0    9.01    6.82
   5 -14   0   14.55    8.00
   5 -14   0   13.43    9.59
  -5  14   0    2.13    8.29
  -5  14   0   13.31    6.30
  -5  14   0   11.82    8.53
   4 -14   0    7.57    5.90
   4 -14   0    0.26    6.58
   4 -14   0   24.32   10.15
   4 -14   0    3.81    7.14
  -4  14   0    7.01    8.41
  -4  14   0    6.29    6.59
  -4  14   0   28.16    9.08
  -4  14   0    6.81    5.62
   3 -14   0  183.46   31.10
   3 -14   0  201.00   29.06
   3 -14   0  214.50   31.05
   3 -14   0  213.58   29.95
  -3  14   0  217.06   30.60
  -3  14   0  159.79   30.78
  -3  14   0  241.76   29.18
  -3  14   0  199.59   29.71
   2 -14   0   51.42   10.58
   2 -14   0   58.71   12.47
   2 -14   0   40.30   12.13
   2 -14   0   50.88   11.29
  -2  14   0   47.22   12.70
  -2  14   0   62.26   10.96
  -2  14   0   33.35   10.72
  -2  14   0   31.63   11.18
   1 -14   0    6.75    7.78
   1 -14   0   10.73    6.78
   1 -14   0    2.71    6.57
   1 -14   0   11.82    8.01
  -1  14   0  -11.80    7.14
  -1  14   0    2.26    5.18
  -1  14   0   -7.82    7.27
  -1  14   0    7.24    8.17
   0 -14   0    7.90    6.88
   0 -14   0    8.69    7.88
   0 -14   0    5.92    7.99
   0  14   0   -0.34    7.08
   0  14   0    6.07    5.58
   0  14   0   15.07    8.98
   0  14   0    5.14    8.60
  -1 -14   0    5.22    8.42
   1  14   0   11.41    9.41
   1  14   0   24.22    7.43
   1  14   0    8.60    7.73
  -2  15  -1   16.99   10.31
  -3  15  -1   11.40    6.73
  -3  15  -1   -5.01    9.47
  -3  15  -1   -7.23    8.86
   3 -15   1   -6.76    6.22
   3 -15   1   19.08    9.57
  -4  15  -1   -2.23    9.50
  -4  15  -1    2.58    5.73
  -4  15  -1   -8.49    8.41
   4 -15   1    1.11    8.21
   4 -15   1    5.21    6.65
  -5  15  -1   36.05   11.89
  -2 -14   1    9.18    8.98
   1  14  -1   20.39    9.53
   1  14  -1    3.52    5.80
   1  14  -1   18.38   10.40
   1  14  -1   14.06    8.09
  -1 -14   1    1.01    7.08
  -1 -14   1   10.37    8.66
  -1 -14   1   11.44    8.20
   0  14  -1    7.35    7.55
   0  14  -1    4.59    5.34
   0  14  -1    9.19    8.91
   0  14  -1   -9.18    7.55
   0 -14   1    3.66    6.22
   0 -14   1   10.72    8.44
   0 -14   1    1.93    6.26
   0 -14   1   -5.16    7.09
  -1  14  -1   -4.76    6.97
  -1  14  -1   -1.26    4.88
  -1  14  -1    1.14    7.94
  -1  14  -1    5.58    7.86
   1 -14   1    9.09    7.09
   1 -14   1    0.63    5.83
   1 -14   1    0.12    7.10
   1 -14   1   11.19    8.38
  -2  14  -1   95.36   15.63
  -2  14  -1   56.12   15.11
  -2  14  -1  114.94   18.17
  -2  14  -1   78.32   16.72
   2 -14   1   87.75   16.78
   2 -14   1  124.51   19.31
   2 -14   1   90.59   16.03
   2 -14   1   84.99   16.38
  -3  14  -1    6.08    7.29
  -3  14  -1  -16.95    7.25
  -3  14  -1    4.55    9.07
  -3  14  -1   19.10    7.15
   3 -14   1   17.25    8.56
   3 -14   1   -0.33    6.48
   3 -14   1   -1.32    8.95
   3 -14   1   13.33    7.79
  -4  14  -1   18.99    6.72
  -4  14  -1   21.34    9.94
  -4  14  -1   12.36    8.39
  -4  14  -1   17.65    7.73
   4 -14   1   17.20    6.67
   4 -14   1   21.39    8.54
   4 -14   1    6.92    9.74
   4 -14   1    4.04    7.56
  -5  14  -1  145.51   19.11
  -5  14  -1  118.63   21.20
  -5  14  -1  108.07   20.63
   5 -14   1  109.05   20.44
   5 -14   1  101.03   18.58
   5 -14   1  142.84   22.41
   5 -14   1  127.92   20.70
  -6  14  -1   29.12    9.02
  -6  14  -1    8.88    8.17
  -6  14  -1   10.71    5.99
   6 -14   1    8.42    7.22
   6 -14   1    3.27    9.07
   6 -14   1   -5.13    5.33
   6 -14   1   19.63    9.01
  -7  14  -1    0.87    9.87
  -7  14  -1   13.79    6.38
  -7  14  -1   13.59    9.17
   7 -14   1    6.36    6.30
   7 -14   1   12.75    8.44
   7 -14   1   18.59    8.71
   7 -14   1   26.71   10.72
  -8  14  -1   -5.08    8.41
   8 -14   1   13.40    8.73
   8 -14   1    8.34    6.33
   8 -14   1    4.93    7.04
  -4 -13   1   -6.34    7.24
   3  13  -1    0.96    8.69
   3  13  -1    0.72    6.85
   3  13  -1   -2.96    5.36
   3  13  -1    3.01    8.95
  -3 -13   1   -2.52    6.69
  -3 -13   1   -2.54    7.69
  -3 -13   1    0.67    6.43
  -3 -13   1   -4.72    6.32
   2  13  -1   17.21   10.53
   2  13  -1   31.46   11.44
   2  13  -1   19.96    8.99
   2  13  -1   40.77    9.27
  -2 -13   1   49.51    9.73
  -2 -13   1   42.72    9.66
  -2 -13   1   44.62    9.86
  -2 -13   1   38.48   11.17
   1  13  -1   -4.97    8.15
   1  13  -1    5.35    6.79
   1  13  -1   11.45    5.87
   1  13  -1   -7.34    7.18
  -1 -13   1   11.90    6.03
  -1 -13   1    8.62    6.49
  -1 -13   1   19.07    7.77
  -1 -13   1   27.65    9.33
   0  13  -1    4.53    7.73
   0  13  -1   -0.33    7.15
   0  13  -1    3.70    6.31
   0  13  -1    0.65    4.84
   0 -13   1   -1.57    4.90
   0 -13   1   -1.37    5.94
   0 -13   1    3.13    7.23
   0 -13   1    1.15    6.66
  -1  13  -1    2.45    5.88
  -1  13  -1    5.44    8.27
  -1  13  -1   -1.29    4.33
  -1  13  -1    4.61    7.27
   1 -13   1   -1.81    7.00
   1 -13   1   -0.56    5.77
   1 -13   1   -1.96    6.59
   1 -13   1    1.02    4.93
  -2  13  -1    2.41    6.41
  -2  13  -1   -6.49    7.03
  -2  13  -1   -1.40    4.88
  -2  13  -1    0.86    6.12
   2 -13   1    3.67    5.36
   2 -13   1    2.56    6.44
   2 -13   1   -5.98    6.72
   2 -13   1    0.14    7.42
  -3  13  -1   43.33    9.83
  -3  13  -1   42.01    9.13
  -3  13  -1   42.65   10.88
  -3  13  -1   23.93    9.73
   3 -13   1   63.28   11.61
   3 -13   1   54.62   11.98
   3 -13   1   49.06   10.77
   3 -13   1   31.19    8.60
  -4  13  -1    2.91    5.60
  -4  13  -1    7.34    7.41
  -4  13  -1    1.48    4.55
  -4  13  -1   10.39    6.94
   4 -13   1    9.60    5.34
   4 -13   1    8.16    7.31
   4 -13   1    4.77    6.74
   4 -13   1   17.53    7.90
  -5  13  -1   26.84    9.62
  -5  13  -1   37.73   10.46
  -5  13  -1   40.68    8.57
   5 -13   1   37.46   10.80
   5 -13   1   45.12   10.18
   5 -13   1   25.58    8.19
   5 -13   1   39.69    9.80
  -6  13  -1   13.48    6.02
  -6  13  -1   -6.06    6.59
  -6  13  -1   14.74    7.80
   6 -13   1    6.30    6.84
   6 -13   1   19.04    8.51
   6 -13   1    3.83    5.40
   6 -13   1    8.04    7.48
  -7  13  -1   28.56    9.84
  -7  13  -1   35.02   10.64
  -7  13  -1   43.83    9.27
   7 -13   1   52.54   11.77
   7 -13   1   32.23    8.69
   7 -13   1   46.90   10.35
   7 -13   1   37.19   10.69
  -8  13  -1    7.42    7.16
  -8  13  -1   -0.87    8.61
   8 -13   1    3.46    5.24
   8 -13   1    3.97    7.91
   8 -13   1   11.47    8.50
   8 -13   1   -6.10    5.52
  -9  13  -1   20.17    8.20
  -9  13  -1   26.91    7.60
  -9  13  -1   15.86   10.32
   9 -13   1   13.21    8.99
   9 -13   1   20.40    8.94
   9 -13   1   22.85    7.23
   9 -13   1   19.66    7.77
   5  12  -1    4.18    6.23
   5  12  -1   14.24    9.59
   5  12  -1    8.56    8.38
  -5 -12   1   -2.87    5.63
  -5 -12   1    1.88    8.13
  -5 -12   1   -3.02    6.89
   4  12  -1   -3.41    6.10
   4  12  -1    3.71    8.92
   4  12  -1   -3.86    7.66
   4  12  -1    6.40    5.68
  -4 -12   1    2.45    5.65
  -4 -12   1   -4.02    5.06
  -4 -12   1   -5.33    6.05
  -4 -12   1   -9.95    7.11
   3  12  -1   26.50    9.15
   3  12  -1   26.14   10.83
   3  12  -1   49.57    9.44
   3  12  -1   48.08   11.25
  -3 -12   1   41.54    9.12
  -3 -12   1   36.98    9.44
  -3 -12   1   42.47   10.77
  -3 -12   1   34.40    9.24
   2  12  -1   42.47    9.87
   2  12  -1   58.88    9.94
   2  12  -1   26.36   10.63
   2  12  -1   16.63    9.96
  -2 -12   1   46.00    9.13
  -2 -12   1   53.75   11.25
  -2 -12   1   44.15    9.57
  -2 -12   1   28.40    9.28
   1  12  -1  129.55   16.75
   1  12  -1   83.70   16.68
   1  12  -1   94.57   17.65
  -1 -12   1  105.90   16.23
  -1 -12   1  140.88   19.15
  -1 -12   1   89.84   16.34
  -1 -12   1   83.59   16.13
   0  12  -1   63.41   14.78
   0  12  -1   94.49   16.68
   0  12  -1  124.03   15.66
   0  12  -1   84.51   16.01
   0 -12   1   96.90   15.98
   0 -12   1   85.57   15.27
   0 -12   1   90.32   16.56
   0 -12   1  130.89   18.50
  -1  12  -1   10.04    5.58
  -1  12  -1   13.35    7.32
  -1  12  -1   15.28    7.27
  -1  12  -1    6.79    6.03
   1 -12   1    6.65    6.74
   1 -12   1    7.65    4.94
   1 -12   1   13.26    6.98
   1 -12   1   -4.24    5.38
  -2  12  -1    1.16    4.33
  -2  12  -1    1.83    6.53
  -2  12  -1   10.20    6.14
  -2  12  -1    5.40    5.86
   2 -12   1    1.00    4.48
   2 -12   1   -0.85    5.50
   2 -12   1   -5.44    6.36
   2 -12   1    3.60    6.38
  -3  12  -1    5.83    5.48
  -3  12  -1    0.64    4.17
  -3  12  -1    8.46    6.60
  -3  12  -1   12.23    6.63
   3 -12   1   -5.46    3.77
   3 -12   1    3.36    5.92
   3 -12   1   -3.17    6.08
   3 -12   1   -0.87    6.05
  -4  12  -1    1.86    4.25
  -4  12  -1    3.41    6.10
  -4  12  -1    3.92    4.95
  -4  12  -1   -4.04    5.65
   4 -12   1    2.35    5.92
   4 -12   1   -2.55    3.49
   4 -12   1    4.26    6.08
   4 -12   1   12.61    6.65
  -5  12  -1   28.38    9.31
  -5  12  -1   34.48    9.59
  -5  12  -1   43.44    8.35
   5 -12   1   38.60    8.53
   5 -12   1   26.14    9.62
   5 -12   1   65.84   11.51
   5 -12   1   45.68    9.85
  -6  12  -1   38.95   10.68
  -6  12  -1   41.57   10.50
  -6  12  -1   60.60   10.25
   6 -12   1   48.22   10.97
   6 -12   1   53.92   12.04
   6 -12   1   46.74   10.85
   6 -12   1   49.53    9.67
  -7  12  -1   11.40    8.30
  -7  12  -1   30.11    6.91
  -7  12  -1   15.80    7.53
   7 -12   1   23.49    9.30
   7 -12   1   22.07    7.52
   7 -12   1    7.32    7.14
   7 -12   1   24.76    6.57
  -8  12  -1   92.51   18.44
  -8  12  -1  109.58   19.92
   8 -12   1  121.24   18.74
   8 -12   1  150.14   20.60
   8 -12   1   98.09   17.44
   8 -12   1  140.78   18.91
  -9  12  -1   -0.40    6.57
  -9  12  -1    2.89    5.24
  -9  12  -1    4.06    8.69
   9 -12   1   -0.75    5.12
   9 -12   1   -0.72    6.22
   9 -12   1   -0.98    7.52
   9 -12   1    3.57    4.72
 -10  12  -1  191.46   24.68
 -10  12  -1  184.13   28.70
  10 -12   1  131.06   23.59
  10 -12   1  183.39   24.84
  10 -12   1  172.61   25.23
  10 -12   1  176.67   26.33
 -11  12  -1   35.57   13.01
  11 -12   1   43.08   14.61
   6  11  -1   15.71    7.47
   6  11  -1   11.96   10.26
   6  11  -1    4.36    8.78
  -6 -11   1    5.29    5.77
  -6 -11   1    9.23    9.29
  -6 -11   1   15.76    8.17
   5  11  -1   43.32    9.62
   5  11  -1   27.11   10.23
   5  11  -1   26.74   10.89
  -5 -11   1   30.90    9.28
  -5 -11   1   41.60   11.33
  -5 -11   1   34.41    8.08
   4  11  -1   -1.48    5.10
   4  11  -1   -6.43    7.01
  -4 -11   1    7.86    5.76
  -4 -11   1    2.39    5.07
  -4 -11   1   -4.41    5.35
   3  11  -1   62.51   13.10
   3  11  -1   66.29   13.62
   3  11  -1   47.32   11.39
   3  11  -1   88.86   13.08
  -3 -11   1   61.60   11.63
  -3 -11   1   58.30   11.98
  -3 -11   1  108.21   15.85
  -3 -11   1   81.24   12.79
   2  11  -1  130.45   21.61
   2  11  -1  121.77   22.65
   2  11  -1  160.95   21.62
   2  11  -1  157.97   23.39
  -2 -11   1  173.42   22.08
  -2 -11   1  163.30   23.08
  -2 -11   1  127.47   21.29
  -2 -11   1  163.93   21.61
   1  11  -1   99.10   18.68
   1  11  -1  132.70   20.63
   1  11  -1  107.83   19.31
  -1 -11   1  168.19   20.60
  -1 -11   1  124.64   18.65
  -1 -11   1  136.52   18.49
  -1 -11   1  113.69   19.05
   0  11  -1   44.07   11.28
   0  11  -1   48.30   11.07
   0  11  -1   42.76   10.36
   0  11  -1   71.63   11.16
   0 -11   1   52.28    9.89
   0 -11   1   56.96   11.81
   0 -11   1   54.04   10.47
   0 -11   1   49.61   10.78
  -1  11  -1   16.22    7.09
  -1  11  -1   32.06    8.19
  -1  11  -1   25.74    6.17
  -1  11  -1   19.07    7.96
   1 -11   1   21.19    7.57
   1 -11   1   29.45    8.28
   1 -11   1   30.21    7.35
   1 -11   1   15.86    5.99
  -2  11  -1    8.80    6.83
  -2  11  -1   11.33    6.55
  -2  11  -1   18.04    6.42
  -2  11  -1   14.95    5.29
   2 -11   1   12.15    6.47
   2 -11   1   19.72    7.39
   2 -11   1   12.75    5.43
   2 -11   1   28.98    7.87
  -3  11  -1    1.62    5.37
  -3  11  -1    9.49    5.08
  -3  11  -1    6.28    4.30
  -3  11  -1   -5.33    5.28
   3 -11   1    0.99    5.55
   3 -11   1    4.36    5.98
   3 -11   1    3.50    4.60
   3 -11   1    2.21    5.38
  -4  11  -1   26.95    7.19
  -4  11  -1   19.04    5.64
  -4  11  -1   25.13    7.72
  -4  11  -1   20.05    7.35
   4 -11   1   24.40    7.81
   4 -11   1   21.75    6.25
   4 -11   1   14.52    7.37
   4 -11   1   31.85    8.42
  -5  11  -1   66.95    9.78
  -5  11  -1   28.73    9.35
  -5  11  -1   32.30    9.15
   5 -11   1   41.06    8.32
   5 -11   1   51.43   10.17
   5 -11   1   45.06   10.00
  -6  11  -1   34.69    8.73
  -6  11  -1   47.39    8.16
  -6  11  -1   18.86    8.37
   6 -11   1   31.52    7.37
   6 -11   1   48.48   10.09
   6 -11   1   47.67    9.27
   6 -11   1   22.50    8.58
  -7  11  -1   78.68   14.74
  -7  11  -1   89.13   16.03
   7 -11   1   83.41   14.92
   7 -11   1   89.78   15.14
   7 -11   1  103.17   16.07
   7 -11   1   78.44   13.79
  -8  11  -1    6.19    5.93
  -8  11  -1   15.71    7.67
   8 -11   1   13.07    6.16
   8 -11   1   15.03    7.84
   8 -11   1   11.20    6.15
   8 -11   1   14.00    5.51
  -9  11  -1   17.56    8.69
  -9  11  -1   16.36    6.04
  -9  11  -1    5.36    6.42
   9 -11   1   13.83    6.18
   9 -11   1   13.19    6.38
   9 -11   1   23.85    6.51
   9 -11   1   14.96    8.16
 -10  11  -1   20.17    6.33
 -10  11  -1    8.27    6.40
 -10  11  -1   19.73    9.73
  10 -11   1    8.13    5.56
  10 -11   1   15.54    8.67
  10 -11   1   15.17    6.69
  10 -11   1   21.08    6.98
 -11  11  -1    6.97    5.87
 -11  11  -1   -4.91    6.93
  11 -11   1    9.37    5.16
  11 -11   1    8.42    5.82
  11 -11   1    4.16    7.86
  11 -11   1    1.60    5.61
  -8 -10   1    3.45    8.91
   7  10  -1  132.51   23.76
   7  10  -1  167.37   26.42
   7  10  -1  154.93   22.49
  -7 -10   1  118.21   22.72
  -7 -10   1  130.98   20.86
  -7 -10   1  164.13   25.03
   6  10  -1   37.79   10.52
   6  10  -1   45.44    9.54
   6  10  -1   40.77   11.81
  -6 -10   1   53.81   11.50
  -6 -10   1   36.89    8.05
  -6 -10   1   21.05    8.91
   5  10  -1    3.80    7.80
   5  10  -1    7.80    6.13
   5  10  -1    3.47    7.25
  -5 -10   1   10.06    6.63
  -5 -10   1    7.99    5.06
  -5 -10   1    2.05    7.16
   4  10  -1   -6.55    6.18
   4  10  -1   -3.10    6.12
   4  10  -1    0.40    4.62
  -4 -10   1    5.90    5.18
  -4 -10   1   16.37    5.28
  -4 -10   1    1.19    4.40
  -4 -10   1   -8.23    6.24
   3  10  -1   72.58   11.11
   3  10  -1   73.76   12.04
   3  10  -1   34.05    9.03
   3  10  -1   24.37    9.97
  -3 -10   1   49.19    9.38
  -3 -10   1   40.66    9.55
  -3 -10   1   63.15   11.45
  -3 -10   1   64.28   10.49
   2  10  -1   67.57   11.73
   2  10  -1   34.79    9.42
   2  10  -1   58.09   11.06
   2  10  -1   60.31   10.02
  -2 -10   1   44.36    9.67
  -2 -10   1   70.73   11.88
  -2 -10   1   48.79   10.07
  -2 -10   1   43.60    9.23
   1  10  -1  276.68   32.31
   1  10  -1  235.63   33.34
   1  10  -1  240.98   33.70
   1  10  -1  219.12   32.41
  -1 -10   1  254.74   32.17
  -1 -10   1  264.40   33.44
  -1 -10   1  233.04   32.27
  -1 -10   1  222.84   32.44
   0  10  -1  136.00   19.86
   0  10  -1  121.05   19.02
   0  10  -1  112.33   20.61
   0  10  -1  165.34   21.32
   0 -10   1  142.33   19.58
   0 -10   1  122.90   19.24
   0 -10   1  161.92   20.93
   0 -10   1  124.46   20.36
  -1  10  -1   43.29    9.04
  -1  10  -1   17.51    7.88
  -1  10  -1   32.71    7.95
  -1  10  -1   47.45    8.00
   1 -10   1   39.45    8.91
   1 -10   1   40.21    8.26
   1 -10   1   36.22    8.84
   1 -10   1   21.88    6.86
  -2  10  -1   15.20    4.82
  -2  10  -1   25.90    6.42
  -2  10  -1    7.98    5.85
  -2  10  -1    7.37    5.58
   2 -10   1   11.66    6.75
   2 -10   1   11.02    5.79
   2 -10   1   13.04    6.21
   2 -10   1    3.98    4.22
  -3  10  -1   12.61    4.56
  -3  10  -1   -5.30    5.13
  -3  10  -1    8.71    4.44
  -3  10  -1    8.22    5.75
   3 -10   1    5.63    3.92
   3 -10   1    4.36    5.37
   3 -10   1   17.63    6.03
   3 -10   1   17.76    5.87
  -4  10  -1   31.14    8.98
  -4  10  -1   41.97    8.61
  -4  10  -1   53.54    8.80
  -4  10  -1   39.79    9.07
   4 -10   1   48.32    9.88
   4 -10   1   45.63    8.35
   4 -10   1   43.75    9.90
   4 -10   1   46.05    9.68
  -5  10  -1  159.40   19.45
  -5  10  -1   98.73   19.92
  -5  10  -1  133.01   20.55
   5 -10   1  121.81   20.35
   5 -10   1  140.54   20.50
   5 -10   1  140.57   19.29
   5 -10   1  162.76   20.45
  -6  10  -1  228.40   33.75
  -6  10  -1  224.67   33.07
   6 -10   1  232.64   33.16
   6 -10   1  258.21   33.69
   6 -10   1  300.49   33.52
   6 -10   1  245.47   32.36
  -7  10  -1   76.76   14.15
   7 -10   1   79.27   15.13
   7 -10   1  106.24   14.51
   7 -10   1   86.81   14.36
   7 -10   1   73.82   12.91
  -8  10  -1    8.54    5.78
  -8  10  -1   15.05    4.86
  -8  10  -1   -1.95    4.21
   8 -10   1   24.21    6.83
   8 -10   1   10.92    4.40
   8 -10   1   12.49    5.55
  -9  10  -1    4.66    6.31
  -9  10  -1   -1.15    4.82
  -9  10  -1    9.89    4.86
   9 -10   1   12.00    5.31
   9 -10   1   10.37    6.65
   9 -10   1    4.69    4.67
   9 -10   1    3.56    4.19
 -10  10  -1    0.41    4.27
 -10  10  -1   13.55    8.04
 -10  10  -1    7.20    5.47
  10 -10   1    5.34    5.21
  10 -10   1    3.22    4.49
  10 -10   1    6.25    6.58
  10 -10   1   -1.15    5.08
 -11  10  -1    4.25    4.83
 -11  10  -1    4.60    6.53
 -11  10  -1   -6.21    7.54
  11 -10   1    2.42    4.90
  11 -10   1   -2.56    4.28
  11 -10   1    7.73    7.70
 -12  10  -1   -6.76    6.62
 -12  10  -1   15.26    6.20
 -12  10  -1   21.10   11.38
  12 -10   1    5.91    5.79
  12 -10   1   13.00    9.29
  12 -10   1    6.88    5.76
   8   9  -1   -3.59    9.43
   8   9  -1   11.75    6.71
   8   9  -1   16.56    8.15
  -8  -9   1   10.45    5.97
  -8  -9   1   -5.83    6.52
   7   9  -1  236.07   32.27
   7   9  -1  245.10   34.00
   7   9  -1  212.76   32.92
  -7  -9   1  260.84   33.75
  -7  -9   1  257.49   32.71
  -7  -9   1  238.39   31.68
   6   9  -1   10.36    7.94
   6   9  -1   11.43    7.26
   6   9  -1    8.53    6.00
  -6  -9   1   24.40    5.54
  -6  -9   1   15.04    6.30
  -6  -9   1   18.52    8.04
   5   9  -1    7.64    6.71
   5   9  -1    7.57    5.00
   5   9  -1    2.77    6.04
  -5  -9   1    1.95    3.95
  -5  -9   1    2.45    4.80
  -5  -9   1   11.92    7.06
   4   9  -1    0.05    6.59
   4   9  -1   18.24    6.15
   4   9  -1   23.25    7.58
  -4  -9   1   21.31    5.60
  -4  -9   1   22.33    7.66
  -4  -9   1   24.37    6.50
   3   9  -1    2.13    6.06
   3   9  -1    8.78    6.56
   3   9  -1   -8.42    3.81
   3   9  -1   -1.11    3.94
  -3  -9   1    1.15    4.33
  -3  -9   1   -1.58    3.97
  -3  -9   1    5.43    4.63
   2   9  -1   43.19    7.59
   2   9  -1   28.07    7.37
   2   9  -1   25.99    8.50
   2   9  -1   25.16    8.28
  -2  -9   1   32.79    7.21
  -2  -9   1   22.65    8.17
  -2  -9   1   26.01    7.06
  -2  -9   1   23.21    7.38
   1   9  -1   58.70   11.25
   1   9  -1   43.41    9.83
   1   9  -1   58.97   11.14
   1   9  -1   61.09   10.50
  -1  -9   1   66.31   11.77
  -1  -9   1   58.95   10.72
  -1  -9   1   54.47    9.92
  -1  -9   1   51.57    9.81
   0   9  -1    6.15    4.05
   0   9  -1   -5.27    4.41
   0   9  -1    4.91    5.40
   0   9  -1   12.16    6.29
   0  -9   1    0.41    3.93
   0  -9   1    1.38    5.32
   0  -9   1   -2.35    4.95
   0  -9   1    6.35    5.00
  -1   9  -1  519.80   57.44
  -1   9  -1  431.07   57.96
  -1   9  -1  458.15   57.80
  -1   9  -1  388.29   57.45
   1  -9   1  481.24   57.48
   1  -9   1  434.02   57.89
   1  -9   1  515.00   58.15
   1  -9   1  410.06   57.25
  -2   9  -1  252.33   34.14
  -2   9  -1  233.93   33.74
  -2   9  -1  249.20   34.34
  -2   9  -1  312.73   33.81
   2  -9   1  207.34   34.01
   2  -9   1  276.65   34.02
   2  -9   1  269.88   33.65
  -3   9  -1  109.88   16.45
  -3   9  -1  132.10   16.23
  -3   9  -1  109.10   17.31
  -3   9  -1   95.37   16.90
   3  -9   1  110.78   16.04
   3  -9   1  132.12   17.50
   3  -9   1  116.23   16.99
   3  -9   1   82.76   16.93
  -4   9  -1  174.14   28.04
  -4   9  -1  243.12   27.59
  -4   9  -1  196.47   28.04
   4  -9   1  215.43   28.17
   4  -9   1  181.46   28.15
   4  -9   1  236.22   28.56
  -5   9  -1  251.92   36.60
  -5   9  -1  339.69   36.30
  -5   9  -1  273.32   36.98
   5  -9   1  306.00   36.96
   5  -9   1  223.54   35.77
   5  -9   1  295.24   36.76
   5  -9   1  274.10   36.73
  -6   9  -1  108.82   17.53
   6  -9   1   93.91   16.50
   6  -9   1   85.49   16.24
   6  -9   1  118.63   16.30
   6  -9   1  111.59   15.29
  -7   9  -1  168.67   21.79
  -7   9  -1  105.19   20.07
   7  -9   1  160.56   21.14
   7  -9   1  148.11   20.31
   7  -9   1  148.37   20.41
   7  -9   1  138.90   19.64
  -8   9  -1   21.96    8.65
  -8   9  -1   28.72    7.60
  -8   9  -1   34.53    7.61
   8  -9   1   38.08    7.88
   8  -9   1   49.50    8.53
   8  -9   1   45.87    9.47
   8  -9   1   39.44    7.54
  -9   9  -1   24.05    6.43
  -9   9  -1   24.39    6.23
  -9   9  -1   13.80    7.71
   9  -9   1   21.98    6.34
   9  -9   1   23.49    7.93
   9  -9   1   23.47    6.06
 -10   9  -1   38.23   10.08
 -10   9  -1   36.79    7.27
 -10   9  -1   18.09    7.61
  10  -9   1   36.44    9.46
  10  -9   1   42.48    8.08
  10  -9   1   27.08    7.02
 -11   9  -1   55.33    9.78
 -11   9  -1   48.81   10.12
 -11   9  -1   53.37   12.51
  11  -9   1   49.10    9.19
  11  -9   1   42.77    8.98
  11  -9   1   28.23   10.46
 -12   9  -1   45.77    9.21
 -12   9  -1   33.77    9.64
  12  -9   1   29.28    7.97
  12  -9   1   34.44    8.17
  12  -9   1   26.55   10.56
 -13   9  -1  -14.92   10.26
   9   8  -1  496.52   68.27
   9   8  -1  515.18   67.26
  -9  -8   1  515.89   68.17
  -9  -8   1  549.81   67.07
  -9  -8   1  554.97   67.04
   8   8  -1   -2.17    4.93
   8   8  -1   -0.11    7.27
   8   8  -1   -0.87    5.64
  -8  -8   1    5.97    5.05
  -8  -8   1    7.65    7.85
  -8  -8   1    0.06    3.89
   7   8  -1   -4.09    5.27
   7   8  -1   -3.68    6.24
   7   8  -1   13.69    5.42
  -7  -8   1   14.50    7.04
  -7  -8   1    0.87    3.53
  -7  -8   1    7.49    5.30
   6   8  -1    8.88    6.58
   6   8  -1    3.58    4.70
   6   8  -1    2.37    5.59
  -6  -8   1   12.57    6.70
  -6  -8   1    0.45    5.14
  -6  -8   1   15.76    4.46
   5   8  -1   78.12   15.30
   5   8  -1  109.24   16.17
   5   8  -1  101.11   14.61
  -5  -8   1  112.89   16.61
  -5  -8   1   87.50   14.82
  -5  -8   1   86.59   13.87
   4   8  -1   18.75    7.09
   4   8  -1   12.96    5.45
   4   8  -1   19.01    7.47
  -4  -8   1   15.55    5.08
  -4  -8   1   21.61    7.46
  -4  -8   1   19.11    6.20
   3   8  -1  236.84   36.93
   3   8  -1  242.83   37.89
   3   8  -1  265.78   37.17
   3   8  -1  319.97   38.19
  -3  -8   1  306.12   36.96
  -3  -8   1  322.67   37.57
  -3  -8   1  308.77   37.25
  -3  -8   1  316.66   38.50
   2   8  -1  245.48   35.58
   2   8  -1  241.92   34.68
   2   8  -1  272.90   34.81
   2   8  -1  305.93   35.97
  -2  -8   1  296.84   34.65
  -2  -8   1  250.56   34.88
  -2  -8   1  263.00   35.90
   1   8  -1   27.92    8.12
   1   8  -1   39.78    7.18
   1   8  -1   37.79    8.14
   1   8  -1   31.61    7.40
  -1  -8   1   17.73    6.02
  -1  -8   1   26.81    7.93
  -1  -8   1   35.37    7.12
  -1  -8   1   27.97    7.59
   0   8  -1  271.47   33.83
   0   8  -1  311.24   34.00
   0   8  -1  284.60   32.99
   0   8  -1  210.29   33.00
   0  -8   1  253.15   33.63
   0  -8   1  234.95   32.85
   0  -8   1  234.49   33.45
   0  -8   1  252.11   32.90
  -1   8  -1  132.50   16.51
  -1   8  -1   99.68   16.77
  -1   8  -1  134.24   16.95
  -1   8  -1  129.28   15.80
   1  -8   1   91.34   15.40
   1  -8   1   92.37   16.75
   1  -8   1   85.66   16.39
   1  -8   1  106.19   16.02
  -2   8  -1   50.99    9.68
  -2   8  -1   44.08    9.54
  -2   8  -1   60.45    9.42
  -2   8  -1   50.53    9.25
   2  -8   1   58.83    9.99
   2  -8   1   48.90    8.86
   2  -8   1   57.77   10.08
   2  -8   1   46.43    9.77
  -3   8  -1   -0.77    4.41
  -3   8  -1    9.26    3.60
  -3   8  -1    8.87    3.88
  -3   8  -1    6.66    4.51
   3  -8   1    2.56    3.41
   3  -8   1   13.35    5.29
   3  -8   1   13.06    5.41
   3  -8   1   10.20    4.86
  -4   8  -1   25.29    7.11
  -4   8  -1   36.11    7.71
  -4   8  -1   41.67    6.93
   4  -8   1   31.95    6.72
   4  -8   1   23.96    7.27
   4  -8   1   60.13    9.16
   4  -8   1   36.47    7.71
  -5   8  -1  126.94   20.93
  -5   8  -1  143.24   20.69
   5  -8   1  153.88   20.54
   5  -8   1  146.35   19.80
   5  -8   1  161.02   21.04
  -6   8  -1   -1.13    4.55
  -6   8  -1    3.42    3.63
  -6   8  -1    8.44    6.08
   6  -8   1   -5.17    4.28
   6  -8   1    6.89    3.79
   6  -8   1    1.26    5.56
   6  -8   1    1.56    4.19
  -7   8  -1   37.10    7.81
  -7   8  -1   23.06    8.09
   7  -8   1   37.58    7.15
   7  -8   1   39.03    7.68
   7  -8   1   46.54    8.01
   7  -8   1   36.93    8.83
  -8   8  -1  132.62   20.26
  -8   8  -1  178.18   20.27
  -8   8  -1  149.22   21.71
   8  -8   1  151.96   21.20
   8  -8   1  151.97   20.15
   8  -8   1  117.40   19.59
  -9   8  -1    1.23    4.92
  -9   8  -1    1.16    5.98
  -9   8  -1   19.92    4.91
   9  -8   1   26.66    7.20
   9  -8   1   15.29    5.07
   9  -8   1   12.37    4.39
 -10   8  -1    5.72    4.53
 -10   8  -1  -12.46    6.10
 -10   8  -1    2.69    3.73
  10  -8   1    4.86    6.14
  10  -8   1    1.95    3.85
  10  -8   1    6.61    3.59
 -11   8  -1   -4.57    4.73
 -11   8  -1   -0.78    3.89
 -11   8  -1   -2.87    6.97
  11  -8   1   -1.48    3.90
  11  -8   1   -0.52    6.46
  11  -8   1    0.00    3.56
 -12   8  -1  313.28   42.17
 -12   8  -1  323.63   41.28
 -12   8  -1  342.51   44.11
  12  -8   1  290.16   41.07
  12  -8   1  328.94   42.79
  12  -8   1  316.75   41.17
 -13   8  -1  442.97   52.63
 -13   8  -1  426.28   53.57
 -13   8  -1  366.64   54.60
  13  -8   1  443.82   52.32
  13  -8   1  390.25   53.27
  13  -8   1  372.61   52.17
  10   7  -1  283.23   35.57
  10   7  -1  215.21   34.56
  10   7  -1  280.06   37.11
 -10  -7   1  277.90   34.67
 -10  -7   1  254.22   36.70
 -10  -7   1  278.46   34.94
   9   7  -1    9.97    8.18
   9   7  -1   19.73    6.41
   9   7  -1   27.19    7.10
  -9  -7   1   10.69    5.78
  -9  -7   1   12.78    8.50
  -9  -7   1    6.15    5.05
   8   7  -1   16.53    5.77
   8   7  -1   24.33    6.21
   8   7  -1   18.07    7.07
  -8  -7   1   10.43    7.59
  -8  -7   1   16.67    4.82
  -8  -7   1   17.97    5.46
   7   7  -1   13.84    5.80
   7   7  -1   26.46    6.84
   7   7  -1   23.99    7.50
  -7  -7   1   20.96    5.95
  -7  -7   1   32.56    8.29
  -7  -7   1   22.34    5.30
   6   7  -1    9.12    5.70
   6   7  -1   11.28    5.75
   6   7  -1    0.83    4.30
  -6  -7   1    2.97    3.59
  -6  -7   1   -1.74    4.10
  -6  -7   1    8.63    6.50
   5   7  -1   -0.74    4.32
   5   7  -1   -9.04    5.15
   5   7  -1    0.61    5.13
  -5  -7   1   -0.86    3.34
  -5  -7   1   -8.50    5.53
  -5  -7   1   -1.12    4.31
   4   7  -1  558.34   72.24
   4   7  -1  586.58   71.80
   4   7  -1  662.70   72.46
  -4  -7   1  512.76   71.72
  -4  -7   1  481.82   71.32
  -4  -7   1  666.50   72.66
   3   7  -1   93.81   17.00
   3   7  -1   89.41   15.57
   3   7  -1  102.96   17.12
  -3  -7   1  128.79   16.15
  -3  -7   1  115.43   15.78
  -3  -7   1  123.51   17.45
   2   7  -1  346.51   44.62
   2   7  -1  373.16   44.62
  -2  -7   1  332.33   44.67
  -2  -7   1  351.40   44.29
  -1  -7   1   81.01   12.18
   0   7  -1   18.51    4.43
   0   7  -1   14.22    5.13
   0   7  -1   13.15    4.78
   0   7  -1    9.25    4.96
   0  -7   1   12.43    3.96
   0  -7   1   12.51    5.13
   0  -7   1   18.91    5.34
   0  -7   1   14.59    4.62
  -1   7  -1   69.31   10.30
  -1   7  -1   64.00   11.20
  -1   7  -1   72.59   11.42
  -1   7  -1   58.47   11.38
   1  -7   1   64.41   10.95
   1  -7   1   62.46   11.47
   1  -7   1   72.50   10.54
   1  -7   1   69.74   11.48
  -2   7  -1   51.27    8.77
  -2   7  -1   34.36    7.60
  -2   7  -1   34.01    6.81
  -2   7  -1   35.07    7.13
   2  -7   1   59.30    9.05
   2  -7   1   32.59    7.39
   2  -7   1   38.27    7.53
   2  -7   1   46.44    7.53
  -3   7  -1  249.10   33.91
  -3   7  -1  270.27   33.61
  -3   7  -1  296.64   33.52
   3  -7   1  272.67   34.02
   3  -7   1  259.23   33.41
   3  -7   1  211.79   33.72
   3  -7   1  271.60   33.92
  -4   7  -1   66.62   11.35
  -4   7  -1   87.23   10.69
  -4   7  -1   56.39   11.71
   4  -7   1   84.75   11.96
   4  -7   1   58.45   11.28
   4  -7   1   61.39   10.35
   4  -7   1   64.51   11.39
  -5   7  -1  409.35   55.81
  -5   7  -1  413.75   55.47
   5  -7   1  511.06   55.75
   5  -7   1  437.49   55.74
   5  -7   1  422.78   55.39
   5  -7   1  451.02   55.18
  -6   7  -1   15.38    6.62
  -6   7  -1   11.95    5.21
   6  -7   1   18.95    5.20
   6  -7   1   24.45    5.42
   6  -7   1   28.02    6.76
   6  -7   1   13.02    4.25
  -7   7  -1   83.29   13.76
  -7   7  -1   87.90   12.31
   7  -7   1  104.81   13.82
   7  -7   1   69.27   11.72
   7  -7   1   71.71   12.19
  -8   7  -1    3.41    3.33
  -8   7  -1    3.51    4.32
  -8   7  -1    8.06    5.25
   8  -7   1   13.77    5.99
   8  -7   1    4.77    3.51
   8  -7   1    5.83    3.17
  -9   7  -1   -0.64    3.24
  -9   7  -1    3.35    4.11
  -9   7  -1   -0.70    5.06
   9  -7   1    1.28    3.09
   9  -7   1    1.37    3.21
   9  -7   1    4.65    5.68
 -10   7  -1   -5.06    5.44
 -10   7  -1   -3.64    3.76
 -10   7  -1   -5.80    2.93
  10  -7   1   -3.96    2.74
  10  -7   1    3.56    5.53
  10  -7   1   -3.60    2.69
 -11   7  -1   15.48    5.24
 -11   7  -1   12.54    5.61
 -11   7  -1   17.24    8.25
  11  -7   1   17.26    5.12
  11  -7   1   26.39    7.84
  11  -7   1   19.64    5.11
 -12   7  -1   13.12    5.62
 -12   7  -1   24.58   10.04
 -12   7  -1   14.58    7.00
  12  -7   1   19.98    8.48
  12  -7   1    7.03    5.00
  12  -7   1   14.45    5.27
 -13   7  -1   95.62   17.35
 -13   7  -1  127.79   20.61
 -13   7  -1  116.71   18.80
  13  -7   1   90.17   16.59
  13  -7   1  107.29   18.36
  13  -7   1  130.16   17.05
  11   6  -1   18.42    8.14
  11   6  -1   22.39    5.89
  11   6  -1   15.95    7.19
 -11  -6   1   21.35    5.56
 -11  -6   1   15.03    5.96
 -11  -6   1    3.40    8.59
  10   6  -1   45.47   10.95
  10   6  -1   45.79   10.08
  10   6  -1   46.95    9.15
 -10  -6   1   53.30    8.87
 -10  -6   1   49.92    9.36
 -10  -6   1   45.43   12.06
   9   6  -1    7.15    5.84
   9   6  -1   21.82    7.17
   9   6  -1    6.62    5.15
  -9  -6   1   11.87    7.62
  -9  -6   1   26.01    5.28
  -9  -6   1   11.37    5.03
   8   6  -1   13.26    5.65
   8   6  -1   -1.61    4.48
   8   6  -1   -6.39    3.88
  -8  -6   1    5.53    4.27
  -8  -6   1    8.38    3.45
  -8  -6   1    1.26    5.87
   7   6  -1    1.13    4.73
   7   6  -1   -2.59    3.94
   7   6  -1    1.89    4.26
  -7  -6   1    0.46    2.91
  -7  -6   1    7.30    3.98
  -7  -6   1    2.65    5.51
   6   6  -1   16.92    5.78
   6   6  -1   12.79    6.43
   6   6  -1   24.60    6.37
  -6  -6   1   17.77    4.82
  -6  -6   1   25.10    7.51
  -6  -6   1   19.97    5.51
   5   6  -1   19.49    6.21
  -5  -6   1   16.62    5.07
  -5  -6   1   14.07    4.27
   4   6  -1   10.04    5.10
   4   6  -1    5.31    3.64
   4   6  -1    6.20    4.90
  -4  -6   1    7.71    4.87
  -4  -6   1   10.34    3.73
  -4  -6   1    6.19    4.27
   3   6  -1  417.89   49.22
   3   6  -1  399.72   48.71
   3   6  -1  385.20   49.16
  -3  -6   1  346.94   48.44
   2   6  -1   14.14    4.34
   2   6  -1   13.75    5.53
   2   6  -1    9.93    4.88
   2   6  -1   10.01    4.42
  -2  -6   1   11.49    3.97
  -2  -6   1   13.64    4.30
  -2  -6   1   16.10    4.16
  -2  -6   1   17.95    5.31
   1   6  -1    5.28    4.88
   1   6  -1   14.45    5.07
   1   6  -1    6.52    3.62
   1   6  -1    9.56    4.47
  -1  -6   1    5.26    4.09
  -1  -6   1   11.02    4.61
  -1  -6   1   14.94    4.21
  -1  -6   1    6.64    3.60
   0   6  -1   30.21    8.00
   0   6  -1   65.67    8.28
   0  -6   1   47.91    8.30
   0  -6   1   44.90    8.02
   0  -6   1   61.20    9.44
  -1   6  -1    3.34    3.80
  -1   6  -1    3.47    3.66
  -1   6  -1    1.01    2.50
  -1   6  -1    8.43    3.92
   1  -6   1    2.22    2.78
   1  -6   1    9.73    3.88
   1  -6   1    2.78    3.44
   1  -6   1    2.25    3.34
  -2   6  -1   98.88   16.10
  -2   6  -1  106.05   15.95
  -2   6  -1  119.93   16.46
   2  -6   1  101.36   16.45
   2  -6   1  132.74   16.40
   2  -6   1  133.11   15.89
   2  -6   1  126.48   16.24
  -3   6  -1  202.93   24.93
  -3   6  -1  169.98   25.33
  -3   6  -1  223.91   25.28
  -3   6  -1  179.79   25.26
   3  -6   1  214.43   25.55
   3  -6   1  214.74   25.49
   3  -6   1  164.18   25.12
   3  -6   1  184.18   24.87
  -4   6  -1   64.14    8.93
  -4   6  -1   48.03    9.98
  -4   6  -1   54.91    9.63
   4  -6   1   68.14    9.19
   4  -6   1   46.23    9.47
   4  -6   1   65.02   10.45
   4  -6   1   62.00    9.75
  -5   6  -1  438.78   55.42
  -5   6  -1  497.39   54.81
  -5   6  -1  464.95   55.07
   5  -6   1  359.07   55.00
   5  -6   1  397.97   54.59
   5  -6   1  476.74   55.07
  -6   6  -1   20.92    5.73
  -6   6  -1   32.19    6.74
   6  -6   1   23.01    4.99
   6  -6   1   31.70    7.05
   6  -6   1   28.91    5.71
  -7   6  -1    1.60    3.24
  -7   6  -1   -0.41    2.66
  -7   6  -1    1.12    4.75
   7  -6   1   -0.14    2.45
   7  -6   1    3.03    2.97
   7  -6   1   -0.71    4.65
  -8   6  -1   19.19    4.94
  -8   6  -1    6.85    5.24
  -8   6  -1    8.56    3.80
   8  -6   1    8.86    5.91
   8  -6   1   11.93    3.99
   8  -6   1   11.97    3.71
  -9   6  -1   36.00    6.68
  -9   6  -1   34.03    6.97
   9  -6   1   29.06    6.31
   9  -6   1   35.56    6.54
   9  -6   1   37.92    8.24
 -10   6  -1   56.67   11.17
 -10   6  -1   66.11    9.54
 -10   6  -1   58.44    9.98
  10  -6   1   50.85    9.15
  10  -6   1   51.15    9.14
  10  -6   1   56.37   10.56
 -11   6  -1    3.67    4.55
 -11   6  -1   -0.72    6.46
 -11   6  -1    6.47    3.79
  11  -6   1    5.98    3.31
  11  -6   1    3.68    5.54
  11  -6   1   -0.44    3.26
 -12   6  -1  164.95   25.76
 -12   6  -1  213.16   27.80
 -12   6  -1  199.28   25.35
  12  -6   1  179.78   25.05
  12  -6   1  179.47   26.07
  12  -6   1  191.13   24.80
 -13   6  -1  325.20   47.98
 -13   6  -1  353.21   47.01
 -13   6  -1  396.36   46.25
  13  -6   1  354.78   45.78
  13  -6   1  358.32   46.10
  11   5  -1    5.22    6.31
  11   5  -1   18.45    6.90
 -11  -5   1   17.81    5.97
 -11  -5   1    6.15    4.47
 -11  -5   1   24.70    8.87
  10   5  -1    5.06    5.40
  10   5  -1    2.27    4.13
  10   5  -1   10.39    5.73
 -10  -5   1    8.93    3.93
 -10  -5   1   15.35    7.67
 -10  -5   1    0.48    3.99
   9   5  -1   17.45    4.88
   9   5  -1   14.32    5.78
   9   5  -1   15.97    6.09
  -9  -5   1    8.04    3.99
  -9  -5   1   19.41    4.56
  -9  -5   1   13.43    7.14
   8   5  -1   86.99   11.77
   8   5  -1   44.61   10.48
   8   5  -1   72.24   10.94
  -8  -5   1   81.34   13.33
  -8  -5   1   65.31   10.29
  -8  -5   1   62.46   10.46
   7   5  -1   31.14    6.80
   7   5  -1   26.47    6.44
   7   5  -1   25.86    6.24
  -7  -5   1   23.05    5.52
  -7  -5   1   32.80    7.93
  -7  -5   1   24.30    5.17
   6   5  -1   -1.86    3.92
   6   5  -1   -6.09    3.16
  -6  -5   1   -1.28    2.33
  -6  -5   1   12.46    5.68
  -6  -5   1   -0.28    3.30
   5   5  -1   89.59   13.52
  -5  -5   1   85.20   12.25
   4   5  -1  109.64   14.85
   4   5  -1  108.83   14.38
   4   5  -1   88.41   14.53
  -4  -5   1   92.60   13.67
  -4  -5   1  115.34   14.41
  -4  -5   1   84.03   14.96
   3   5  -1    6.49    3.59
   3   5  -1   -3.35    3.88
   3   5  -1    7.94    4.30
  -3  -5   1   13.40    4.73
  -3  -5   1    6.35    3.65
  -3  -5   1    4.42    3.02
   2   5  -1   16.57    4.36
   2   5  -1   22.13    4.32
   2   5  -1   22.58    5.22
  -2  -5   1    9.09    3.54
  -2  -5   1   10.54    3.63
  -2  -5   1   16.47    4.92
  -2  -5   1   10.47    4.07
   1   5  -1 1720.96  198.90
   1   5  -1 1652.45  198.58
   1   5  -1 1694.45  198.79
   1   5  -1 1810.04  198.61
  -1  -5   1 1455.20  198.50
  -1  -5   1 1708.53  198.69
  -1  -5   1 1440.38  198.32
  -1  -5   1 1456.04  198.72
   0   5  -1  844.34   91.42
   0   5  -1  769.02   91.25
   0   5  -1  698.90   91.36
   0   5  -1  793.47   91.60
   0  -5   1  664.45   91.14
   0  -5   1  736.10   91.38
   0  -5   1  759.30   91.20
   0  -5   1  642.05   91.34
  -1   5  -1  572.97   63.71
  -1   5  -1  481.36   63.30
  -1   5  -1  471.18   63.50
  -1   5  -1  532.58   63.83
   1  -5   1  496.03   63.65
   1  -5   1  566.99   63.61
   1  -5   1  499.33   63.61
   1  -5   1  468.82   63.38
  -2   5  -1  480.61   58.44
  -2   5  -1  456.04   58.55
  -2   5  -1  454.43   58.60
  -2   5  -1  459.34   58.27
   2  -5   1  436.92   58.51
   2  -5   1  484.23   58.56
   2  -5   1  507.60   58.63
   2  -5   1  476.43   58.33
  -3   5  -1    5.46    2.36
  -3   5  -1    6.86    3.59
   3  -5   1    8.68    2.65
   3  -5   1    7.79    3.25
   3  -5   1    3.33    3.15
   3  -5   1    9.21    3.89
  -4   5  -1  192.78   27.89
  -4   5  -1  191.07   27.20
  -4   5  -1  248.59   27.77
   4  -5   1  229.22   27.97
   4  -5   1  221.09   27.33
  -5   5  -1    2.83    2.97
  -5   5  -1    7.12    4.16
   5  -5   1    4.43    2.29
   5  -5   1    8.32    4.36
   5  -5   1   10.65    3.25
  -6   5  -1   66.97   11.21
  -6   5  -1   54.13   10.05
  -6   5  -1   78.39    9.80
   6  -5   1   61.89    9.47
   6  -5   1   57.83   10.91
   6  -5   1   77.30   10.02
  -7   5  -1    9.72    3.54
  -7   5  -1   -0.08    2.51
  -7   5  -1    3.58    4.39
   7  -5   1    3.21    4.65
   7  -5   1    8.04    2.99
   7  -5   1   13.84    3.09
  -8   5  -1   -2.62    2.48
  -8   5  -1   -0.15    3.36
   8  -5   1   -3.47    4.59
   8  -5   1   -2.55    2.13
   8  -5   1   -1.20    2.43
  -9   5  -1  244.38   32.69
  -9   5  -1  300.43   32.50
  -9   5  -1  223.67   33.24
   9  -5   1  234.33   32.21
   9  -5   1  262.75   33.32
   9  -5   1  255.35   32.32
 -10   5  -1   49.29    7.94
 -10   5  -1   47.84    9.12
 -10   5  -1   30.40    7.38
  10  -5   1   44.81    7.49
  10  -5   1   42.26    8.73
  10  -5   1   44.46    7.51
 -11   5  -1   26.36    6.37
 -11   5  -1   33.05    5.81
 -11   5  -1   26.16    8.26
  11  -5   1   23.49    5.30
  11  -5   1   21.19    5.17
  11  -5   1   41.25   11.78
 -12   5  -1   42.15    9.48
 -12   5  -1   62.29    9.93
  12  -5   1   53.23    9.08
  12  -5   1   51.30    8.97
  12  -5   1   30.46   15.49
 -13   5  -1  243.75   32.50
 -13   5  -1  233.31   33.31
  13  -5   1  252.57   32.35
  13  -5   1  257.04   32.22
  12   4  -1    8.42    6.70
 -12  -4   1   19.53    4.49
 -12  -4   1    6.74    7.56
  11   4  -1   -0.52    5.17
  11   4  -1    2.30    5.35
 -11  -4   1    1.95    3.31
 -11  -4   1    3.71    6.80
 -11  -4   1    5.08    4.25
  10   4  -1   21.80    5.84
  10   4  -1    5.92    5.37
  10   4  -1   15.87    4.21
 -10  -4   1   13.05    4.72
 -10  -4   1   12.04    6.63
 -10  -4   1    8.95    4.00
   9   4  -1   11.36    4.84
   9   4  -1    9.53    3.95
   9   4  -1   10.87    4.87
  -9  -4   1    3.98    3.52
  -9  -4   1   10.65    3.56
  -9  -4   1    0.13    5.48
   8   4  -1   24.43    5.61
   8   4  -1   15.95    4.57
   8   4  -1   13.39    5.20
  -8  -4   1   10.46    3.82
  -8  -4   1   22.11    6.59
  -8  -4   1   16.89    4.39
   7   4  -1   11.87    4.31
   7   4  -1   14.48    4.60
   7   4  -1   11.19    4.11
  -7  -4   1    8.39    3.62
  -7  -4   1    7.42    3.15
   6   4  -1    8.79    4.01
   6   4  -1   15.45    4.25
   6   4  -1    1.69    3.62
  -6  -4   1    5.08    2.85
  -6  -4   1   27.00    6.26
  -6  -4   1    9.68    3.59
   5   4  -1  126.05   18.05
   5   4  -1  112.48   17.94
   5   4  -1  149.55   18.08
  -5  -4   1  135.57   18.71
  -5  -4   1  143.25   17.97
  -5  -4   1  135.96   17.58
   4   4  -1  339.84   44.85
   4   4  -1  369.17   45.00
   4   4  -1  382.55   45.14
  -4  -4   1  357.28   44.65
  -4  -4   1  343.50   45.19
  -4  -4   1  355.68   44.84
   3   4  -1   59.85    9.53
   3   4  -1   42.69    8.61
   3   4  -1   51.66    8.88
  -3  -4   1   49.55    8.45
  -3  -4   1   51.64    9.34
  -3  -4   1   61.63    8.14
   2   4  -1  287.98   36.85
   2   4  -1  288.40   36.64
   2   4  -1  331.63   37.17
  -2  -4   1  258.98   36.92
   1   4  -1 1575.90  198.64
   1   4  -1 1644.48  198.88
   1   4  -1 1525.64  198.55
  -1  -4   1 1623.25  198.67
  -1  -4   1 1608.52  198.50
  -1  -4   1 1635.76  198.88
  -1  -4   1 1717.77  198.75
   0   4  -1  281.85   37.41
   0   4  -1  289.92   37.13
   0   4  -1  350.65   37.39
   0   4  -1  273.47   37.51
   0  -4   1  318.20   37.17
   0  -4   1  268.57   37.10
   0  -4   1  322.83   37.61
   0  -4   1  258.57   37.44
  -1   4  -1  305.64   36.46
  -1   4  -1  264.88   36.54
  -1   4  -1  254.20   36.03
  -1   4  -1  329.57   36.53
   1  -4   1  260.44   36.38
   1  -4   1  313.77   36.39
   1  -4   1  313.76   36.61
   1  -4   1  269.49   36.15
  -2   4  -1  105.93   13.90
  -2   4  -1   96.41   14.17
  -2   4  -1  109.95   14.29
  -2   4  -1   87.67   13.42
   2  -4   1  108.55   13.67
   2  -4   1   92.62   14.23
   2  -4   1  109.23   14.15
   2  -4   1  106.33   14.21
  -3   4  -1 1121.49  130.25
  -3   4  -1  990.07  130.36
  -3   4  -1  982.36  130.01
   3  -4   1 1091.59  130.22
   3  -4   1 1008.33  130.01
   3  -4   1 1031.42  130.35
   3  -4   1 1186.72  130.32
  -4   4  -1   80.59   11.96
  -4   4  -1   86.56   11.19
  -4   4  -1   64.35   10.57
   4  -4   1   71.07   10.67
   4  -4   1  101.01   12.04
   4  -4   1   89.46   11.20
  -5   4  -1   -1.63    3.23
  -5   4  -1   -0.18    1.52
  -5   4  -1    2.29    2.40
   5  -4   1    0.11    2.05
   5  -4   1   -0.86    1.43
   5  -4   1   -1.88    3.33
  -6   4  -1   17.59    4.13
  -6   4  -1   22.47    4.70
  -6   4  -1   21.86    5.29
   6  -4   1   23.74    4.44
   6  -4   1   31.90    4.61
   6  -4   1   31.56    6.04
  -7   4  -1   42.29    7.26
  -7   4  -1   63.75    9.51
  -7   4  -1   49.22    8.13
   7  -4   1   46.54    7.40
   7  -4   1   41.89    7.26
   7  -4   1   63.25    9.23
  -8   4  -1   28.93    6.59
  -8   4  -1   57.37    9.80
  -8   4  -1   48.99    7.03
   8  -4   1   41.87    6.79
   8  -4   1   35.45    6.82
   8  -4   1   45.85    8.29
   9  -4   1   61.21    9.01
   9  -4   1   55.59    8.79
 -10   4  -1   14.72    4.80
 -10   4  -1   21.35    4.61
  10  -4   1   14.10   10.07
  10  -4   1   25.14    4.59
 -11   4  -1   -1.78    3.68
 -11   4  -1    4.55    3.67
  11  -4   1   -1.70    9.81
  11  -4   1    1.80    2.84
 -12   4  -1   10.88    4.80
 -12   4  -1   27.77    6.09
  12  -4   1   12.20    5.38
  12  -4   1    9.83    4.37
  12  -4   1   35.40   13.28
 -13   4  -1    3.82    5.26
 -13   4  -1    7.93    5.76
  13  -4   1    7.69    4.40
  13  -4   1    8.06    5.62
  13  -4   1   -4.04    4.25
  12   3  -1    4.08    5.22
 -12  -3   1    5.56    3.55
 -12  -3   1    4.67    6.66
  11   3  -1   57.58   10.38
  11   3  -1   56.22   10.05
 -11  -3   1   57.26   10.76
 -11  -3   1   57.10    8.90
  10   3  -1   13.82    5.54
  10   3  -1    8.29    5.05
  10   3  -1   13.34    4.27
 -10  -3   1   18.83    6.50
 -10  -3   1   14.42    3.81
 -10  -3   1   13.62    4.44
   9   3  -1   12.28    3.70
   9   3  -1    8.15    4.30
   9   3  -1   13.66    4.80
  -9  -3   1    5.80    3.08
  -9  -3   1   10.70    5.60
  -9  -3   1   18.07    4.33
   8   3  -1    0.64    3.68
   8   3  -1   -1.35    3.28
   8   3  -1   -2.02    2.86
  -8  -3   1    2.87    2.34
  -8  -3   1   -5.78    2.20
  -8  -3   1   -3.48    4.57
   7   3  -1  305.17   42.67
   7   3  -1  326.86   42.39
   7   3  -1  311.17   42.75
  -7  -3   1  333.38   42.64
  -7  -3   1  370.03   42.36
  -7  -3   1  387.78   43.30
   6   3  -1   45.63    7.34
   6   3  -1   23.05    5.31
   6   3  -1   30.75    5.93
  -6  -3   1   40.46    6.12
  -6  -3   1   27.83    5.48
   5   3  -1    8.67    3.20
   5   3  -1    4.81    2.93
  -5  -3   1    0.00    2.28
  -5  -3   1    4.35    3.42
  -5  -3   1    0.28    1.63
   4   3  -1    1.26    2.76
   4   3  -1   -2.27    2.34
   4   3  -1   -0.01    2.71
  -4  -3   1    2.88    2.61
  -4  -3   1   -0.19    1.86
  -4  -3   1   -1.52    3.19
   3   3  -1  467.15   55.27
   3   3  -1  472.37   55.43
   3   3  -1  420.47   55.21
  -3  -3   1  429.81   55.20
  -3  -3   1  446.52   55.52
  -3  -3   1  433.43   55.05
   2   3  -1 6427.31  877.62
   2   3  -1 8045.19  877.87
   2   3  -1 7046.24  877.70
  -2  -3   1 7253.10  877.63
  -2  -3   1 6973.51  877.68
  -2  -3   1 7295.40  877.83
   1   3  -1    8.20    3.96
   1   3  -1   12.30    3.52
   1   3  -1    7.91    3.24
   1   3  -1   12.19    4.47
  -1  -3   1   11.34    3.44
  -1  -3   1   16.24    3.71
  -1  -3   1   18.04    3.41
  -1  -3   1   14.48    4.38
   0   3  -1  197.56   25.62
   0   3  -1  209.66   25.54
   0   3  -1  214.70   25.73
   0   3  -1  184.15   25.77
   0  -3   1  190.89   25.79
   0  -3   1  194.35   25.53
   0  -3   1  241.25   25.86
   0  -3   1  195.21   25.51
  -1   3  -1 1482.03  168.45
  -1   3  -1 1213.59  168.33
  -1   3  -1 1316.34  168.23
   1  -3   1 1571.93  168.45
   1  -3   1 1283.12  168.24
   1  -3   1 1367.97  168.36
  -2   3  -1   11.65    3.18
  -2   3  -1   11.33    3.57
  -2   3  -1    9.09    2.42
   2  -3   1   13.64    3.19
   2  -3   1   21.05    4.05
   2  -3   1    7.56    2.47
   2  -3   1    7.44    2.69
  -3   3  -1   31.23    5.35
  -3   3  -1   39.52    6.25
   3  -3   1   43.67    6.21
   3  -3   1   26.72    5.39
  -4   3  -1  560.49   63.22
  -4   3  -1  482.64   62.60
  -4   3  -1  476.60   62.73
   4  -3   1  570.26   63.15
   4  -3   1  475.07   62.56
   4  -3   1  488.46   62.67
  -5   3  -1   34.08    6.18
  -5   3  -1   23.90    5.03
  -5   3  -1   32.49    5.62
   5  -3   1   41.95    6.67
   5  -3   1   37.72    5.19
   5  -3   1   35.62    5.41
  -6   3  -1    6.65    3.65
  -6   3  -1    2.80    2.26
  -6   3  -1    5.96    2.05
   6  -3   1    5.10    2.18
   6  -3   1   11.39    4.05
  -7   3  -1   33.55    5.64
  -7   3  -1   39.35    6.19
   7  -3   1   28.46    5.59
  -8   3  -1  165.03   19.82
  -8   3  -1  158.78   19.99
   8  -3   1  155.09   22.95
   8  -3   1  135.70   19.56
  -9   3  -1    5.72    3.62
  -9   3  -1   12.55    3.59
   9  -3   1   17.52    8.96
   9  -3   1   16.64    3.55
 -10   3  -1    4.46    3.10
 -10   3  -1    3.45    3.24
  10  -3   1  -10.66    8.01
  10  -3   1    0.93    2.73
  10  -3   1   -0.84    3.25
 -11   3  -1    2.21    3.48
 -11   3  -1    2.68    3.43
  11  -3   1    2.13    3.76
  11  -3   1   -4.91    9.29
  11  -3   1    3.63    3.12
 -12   3  -1   -0.67    3.98
 -12   3  -1   -0.48    3.79
  12  -3   1   -0.08    3.51
  12  -3   1    1.06    4.33
 -13   3  -1   11.99    5.73
 -13   3  -1   21.82    6.16
  13  -3   1   17.60   14.44
  13  -3   1   12.55    6.07
  13   2  -1    4.58    5.92
  13   2  -1    2.47    5.26
 -13  -2   1   -5.35    6.82
 -13  -2   1   -0.22    3.84
  12   2  -1   -1.54    4.62
 -12  -2   1    3.58    6.55
 -12  -2   1   -1.73    3.08
  11   2  -1    6.11    5.17
  11   2  -1    5.65    4.42
  11   2  -1    5.59    3.31
 -11  -2   1    3.79    5.92
 -11  -2   1    3.89    3.16
  10   2  -1    6.10    4.24
  10   2  -1   13.10    5.06
 -10  -2   1   11.12    5.79
 -10  -2   1    6.97    2.96
   9   2  -1    7.42    3.84
   9   2  -1    9.33    3.36
   9   2  -1   11.83    4.83
  -9  -2   1    6.63    3.53
  -9  -2   1    4.47    2.59
  -9  -2   1   16.58    5.95
   8   2  -1   66.48   11.48
   8   2  -1   62.56   10.92
   8   2  -1   79.71   10.51
  -8  -2   1   66.16   10.83
  -8  -2   1   87.20   12.49
   7   2  -1  225.48   30.55
   7   2  -1  254.62   30.63
   7   2  -1  234.86   30.11
  -7  -2   1  217.87   29.94
  -7  -2   1  239.22   30.59
  -7  -2   1  267.53   31.08
   6   2  -1   56.24    8.99
  -6  -2   1   58.98    8.82
   5   2  -1  183.65   24.49
   5   2  -1  204.06   24.37
   5   2  -1  210.71   24.56
  -5  -2   1  199.10   24.26
  -5  -2   1  191.95   24.41
  -5  -2   1  162.06   24.54
   4   2  -1   98.44   11.86
   4   2  -1  100.21   11.73
   4   2  -1   81.41   11.66
  -4  -2   1   72.70   11.41
  -4  -2   1   83.07   11.48
  -4  -2   1   87.81   12.21
   3   2  -1  574.58   72.19
   3   2  -1  589.20   72.22
  -3  -2   1  505.03   72.04
  -3  -2   1  621.58   72.20
  -3  -2   1  640.32   72.45
   2   2  -1    9.95    2.76
   2   2  -1   15.27    3.56
   2   2  -1   11.62    3.04
  -2  -2   1   10.14    2.49
  -2  -2   1    9.98    3.81
  -2  -2   1    7.45    2.75
   1   2  -1  546.55   70.91
   1   2  -1  537.48   70.99
  -1  -2   1  572.71   70.93
  -1  -2   1  651.00   71.10
   0   2  -1  327.87   43.85
   0   2  -1  360.38   43.78
   0   2  -1  355.26   43.83
   0  -2   1  333.27   43.76
   0  -2   1  387.45   43.82
   0  -2   1  365.17   43.89
  -1   2  -1  152.97   19.98
  -1   2  -1  179.97   19.96
  -1   2  -1  164.99   19.89
  -1   2  -1  131.14   20.00
   1  -2   1  168.31   19.90
   1  -2   1  166.90   19.96
   1  -2   1  169.75   19.98
   1  -2   1  142.79   19.97
  -2   2  -1  216.83   25.46
  -2   2  -1  182.03   25.28
  -2   2  -1  209.38   25.68
   2  -2   1  196.70   25.61
   2  -2   1  217.71   25.44
  -3   2  -1  581.29   70.32
  -3   2  -1  583.64   69.93
  -3   2  -1  501.27   69.96
   3  -2   1  529.19   70.23
   3  -2   1  587.10   69.96
   3  -2   1  628.53   69.93
  -4   2  -1  269.50   30.14
  -4   2  -1  224.13   29.33
  -4   2  -1  229.27   29.49
   4  -2   1  248.96   29.99
   4  -2   1  218.47   29.35
  -5   2  -1   47.82    6.10
  -5   2  -1   49.81    6.41
   5  -2   1   34.09    5.99
   5  -2   1   40.36    6.07
  -6   2  -1   53.49    7.40
  -6   2  -1   39.24    7.09
   6  -2   1   53.78    9.90
   6  -2   1   53.91    7.30
   6  -2   1   60.25    7.24
  -7   2  -1    8.31    2.24
  -7   2  -1    2.47    2.19
   7  -2   1    8.15    6.44
   7  -2   1    5.06    2.18
   7  -2   1    0.98    2.07
  -8   2  -1  608.37   78.90
  -8   2  -1  649.47   78.82
   8  -2   1  605.98   79.28
   8  -2   1  646.41   78.75
   8  -2   1  687.07   80.84
  -9   2  -1   10.29    3.07
  -9   2  -1    5.82    3.24
   9  -2   1    6.68    3.53
   9  -2   1    6.78    3.05
 -10   2  -1   -5.48    2.37
  10  -2   1   -0.49    3.32
  10  -2   1    7.29    8.43
 -11   2  -1   51.14    7.82
 -11   2  -1   18.72    5.61
  11  -2   1   34.75    6.80
  11  -2   1   29.55   11.29
 -12   2  -1   56.89    9.83
  12  -2   1   53.58   10.05
 -13   2  -1   20.37    6.22
 -13   2  -1   19.98    5.68
  13  -2   1   16.32    6.04
  13  -2   1   -3.12   12.96
  13   1  -1   -4.62    4.39
  13   1  -1   -1.62    5.60
 -13  -1   1   -7.34    6.16
 -13  -1   1   -5.11    3.76
  12   1  -1   -0.03    4.28
  12   1  -1   -3.81    5.05
 -12  -1   1    3.46    3.36
 -12  -1   1   -4.32    5.49
  11   1  -1    9.72    3.54
  11   1  -1   12.65    5.14
  11   1  -1    5.98    4.33
 -11  -1   1    7.49    3.35
 -11  -1   1    6.25    5.28
  10   1  -1    1.95    2.55
  10   1  -1    6.87    4.01
  10   1  -1    0.88    3.08
 -10  -1   1    0.69    2.57
 -10  -1   1    5.88    4.20
   9   1  -1   16.20    3.94
   9   1  -1   14.18    4.71
   9   1  -1   12.69    4.15
  -9  -1   1   23.19    5.41
  -9  -1   1   16.71    3.67
   8   1  -1  143.41   17.70
   8   1  -1  133.23   17.15
   8   1  -1  124.29   17.62
  -8  -1   1  121.44   16.84
   7   1  -1  111.71   15.39
   6   1  -1  339.71   40.45
   6   1  -1  367.87   40.35
   6   1  -1  331.61   40.11
  -6  -1   1  292.49   40.25
  -6  -1   1  275.53   39.91
  -6  -1   1  332.18   40.47
   5   1  -1    8.50    3.13
   5   1  -1   11.71    2.80
   5   1  -1   11.31    2.97
  -5  -1   1   11.81    3.12
  -5  -1   1    9.86    3.28
  -5  -1   1   13.82    2.67
   4   1  -1  248.50   26.63
   4   1  -1  204.30   26.44
   4   1  -1  208.14   26.58
  -4  -1   1  181.31   26.51
  -4  -1   1  220.25   26.71
  -4  -1   1  208.00   26.35
   3   1  -1  587.68   68.96
   3   1  -1  619.38   68.93
   3   1  -1  518.36   68.90
  -3  -1   1  515.19   68.83
   2   1  -1  421.20   51.76
   2   1  -1  444.40   51.74
   2   1  -1  406.25   51.75
  -2  -1   1  376.57   51.70
  -2  -1   1  429.63   51.72
  -2  -1   1  445.01   51.81
  -2   1  -1 2920.11  325.69
   2  -1   1 2354.76  325.79
   2  -1   1 2706.20  325.67
   3  -1   1  385.46   48.35
  -4   1  -1    2.53    1.52
   4  -1   1    6.48    4.41
   5  -1   1  259.63   33.61
   6  -1   1  220.97   26.82
   6  -1   1  179.88   25.23
   7  -1   1    2.24    2.60
   7  -1   1   -1.25    6.41
  -8   1  -1  140.29   18.53
   8  -1   1  163.79   22.09
   8  -1   1  128.91   18.92
   9  -1   1  156.65   21.46
   9  -1   1  168.14   24.45
  10  -1   1    8.40    4.08
  11  -1   1    4.92    3.64
  12  -1   1   25.19    6.34
  13  -1   1   15.53    5.74
  13   0  -1    8.31    4.24
  13   0  -1   11.12    6.04
  13   0  -1   10.17    5.46
 -13   0   1    9.75    7.00
 -13   0   1    3.12    4.19
  12   0  -1   22.26    5.71
  12   0  -1   27.31    6.74
  12   0  -1   23.29    6.57
 -12   0   1   20.91    7.40
 -12   0   1   33.30    5.82
  11   0  -1   -0.04    3.46
  11   0  -1   -0.99    2.83
  11   0  -1   -1.71    3.92
 -11   0   1    5.89    3.14
 -11   0   1    7.34    5.05
  10   0  -1    1.26    3.60
  10   0  -1    0.92    2.82
  10   0  -1   -0.69    3.05
 -10   0   1    1.52    2.62
 -10   0   1    7.76    4.40
   9   0  -1    1.03    3.02
   9   0  -1    8.16    3.61
   9   0  -1    7.27    2.89
  -9   0   1    1.15    2.27
  -9   0   1    6.27    4.04
   8   0  -1  163.58   23.93
   8   0  -1  200.63   24.16
   8   0  -1  175.56   23.64
  -8   0   1  216.45   24.30
  -8   0   1  176.68   23.54
   7   0  -1  528.79   68.13
   7   0  -1  634.17   68.60
   7   0  -1  569.94   68.24
  -7   0   1  486.22   68.24
  -7   0   1  543.51   68.10
   6   0  -1  308.94   35.28
   6   0  -1  279.36   34.92
   6   0  -1  280.63   34.95
  -6   0   1  260.49   34.84
  -6   0   1  273.76   35.07
   5   0  -1  278.46   34.04
   5   0  -1  293.87   34.36
   5   0  -1  248.35   34.03
  -5   0   1  272.47   34.00
  -5   0   1  277.47   34.16
   4   0  -1 2977.95  369.00
   4   0  -1 2669.78  368.79
   4   0  -1 3086.91  368.82
  -4   0   1 3066.51  368.81
  -4   0   1 3265.01  368.90
   3   0  -1   52.28    6.79
   3   0  -1   48.16    6.88
   3   0  -1   56.00    6.74
  -3   0   1   45.01    6.85
  -3   0   1   44.04    6.59
   2   0  -1  111.14   13.80
   2   0  -1  100.92   13.70
   2   0  -1  128.10   13.77
  -2   0   1  105.67   13.79
  -2   0   1  121.21   13.79
  -2   0   1   94.94   13.67
  -2   0  -1  154.93   19.83
   2   0   1  154.29   19.75
  -3   0  -1   27.34    6.37
   3   0   1   19.64    5.15
   3   0   1   24.89    4.29
   4   0   1  467.02   58.65
   4   0   1  481.96   59.34
  -5   0  -1    1.10    5.60
   5   0   1    7.94    4.61
   5   0   1   13.10    3.00
  -6   0  -1  264.82   34.08
   6   0   1  255.41   33.59
   6   0   1  253.45   32.49
   7   0   1  132.05   17.54
   8   0   1    6.96    3.38
   8   0   1   10.47    7.98
   9   0   1  180.36   23.76
  10   0   1    2.08    3.13
  11   0   1   26.41    6.17
  12   0   1   13.44    5.44
  13   0   1    0.20    5.01
  13  -1  -1   11.14    4.74
  13  -1  -1   13.42    6.00
  13  -1  -1   10.88    5.38
 -13   1   1    7.59    4.48
 -13   1   1   17.61    6.71
  12  -1  -1    5.16    4.52
  12  -1  -1    3.39    3.58
  12  -1  -1    4.76    4.04
 -12   1   1   14.79    4.08
 -12   1   1    8.82    5.45
  11  -1  -1   82.50   12.17
  11  -1  -1   68.00   11.23
  11  -1  -1   69.84   11.86
 -11   1   1   96.41   12.67
 -11   1   1   71.11   11.40
  10  -1  -1    6.41    3.68
  10  -1  -1   -0.09    3.13
  10  -1  -1   -3.55    2.53
 -10   1   1    2.01    3.85
 -10   1   1    4.17    2.87
   9  -1  -1    6.03    3.16
   9  -1  -1    7.24    3.00
   9  -1  -1    3.45    3.07
  -9   1   1    2.57    2.46
  -9   1   1   -1.02    3.38
   8  -1  -1    7.07    2.95
   8  -1  -1    9.60    2.95
   8  -1  -1    6.83    3.29
  -8   1   1   10.80    3.52
   7  -1  -1  268.82   35.76
   7  -1  -1  325.17   36.36
   7  -1  -1  282.85   35.83
  -7   1   1  283.93   35.82
  -7   1   1  276.33   35.86
   6  -1  -1   85.36   10.77
   6  -1  -1   95.97   11.35
   6  -1  -1   70.79   10.75
  -6   1   1   78.26   10.78
  -6   1   1   78.42   10.86
   5  -1  -1  453.99   57.29
   5  -1  -1  463.35   57.23
  -5   1   1  479.24   57.32
  -5   1   1  459.51   57.28
   4  -1  -1   17.49    3.59
   4  -1  -1   23.35    4.05
  -4   1   1   20.61    3.63
  -4   1   1   25.16    4.19
   3  -1  -1 2505.78  317.44
   3  -1  -1 2698.89  317.50
  -3   1   1 2534.06  317.47
  -3   1   1 2635.34  317.46
   2  -1  -1   38.48    5.91
  -2   1   1   48.69    6.02
  -2   1   1   50.53    5.98
   1  -1  -1    0.42    0.60
  -1   1   1    4.49    0.89
  -1  -1  -1   19.37    3.62
  -1  -1  -1   21.61    2.82
   1   1   1   17.49    2.78
  -2  -1  -1  327.22   40.35
  -3  -1  -1   77.53   10.01
   3   1   1   71.59    9.95
  -4  -1  -1   -0.14    1.75
   4   1   1    5.69    4.18
   4   1   1   -1.03    1.56
  -5  -1  -1  600.77   75.64
  -5  -1  -1  620.66   76.44
   5   1   1  599.65   75.56
   5   1   1  626.87   76.26
  -6  -1  -1  311.42   36.19
   6   1   1  263.13   35.99
  -7  -1  -1  133.15   17.08
   7   1   1  119.98   17.08
   8   1   1   99.03   14.05
   9   1   1   91.20   13.31
  10   1   1   -4.37    2.63
  11   1   1   -1.11    3.54
  12   1   1    1.79    4.22
  13   1   1   13.94    5.93
  13  -2  -1   13.80    4.79
  13  -2  -1    9.38    4.87
  13  -2  -1   15.64    5.42
 -13   2   1    7.24    4.67
 -13   2   1    3.26    5.65
  12  -2  -1   14.64    4.75
  12  -2  -1   15.25    5.14
  12  -2  -1   17.75    4.77
 -12   2   1   12.05    5.55
 -12   2   1    7.29    4.47
  11  -2  -1  117.51   17.57
  11  -2  -1  106.80   16.63
  11  -2  -1  135.22   16.93
 -11   2   1  133.65   17.22
 -11   2   1  122.53   16.91
  10  -2  -1   28.18    6.09
  10  -2  -1   22.14    5.00
  10  -2  -1   30.44    5.39
 -10   2   1   18.06    4.92
 -10   2   1   23.90    5.47
   9  -2  -1   27.45    6.35
   9  -2  -1   37.79    6.41
   9  -2  -1   33.19    5.78
  -9   2   1   23.01    5.43
  -9   2   1   36.24    6.34
   8  -2  -1  212.82   26.87
   8  -2  -1  199.27   26.25
   8  -2  -1  213.69   26.45
  -8   2   1  233.00   26.51
  -8   2   1  179.09   26.38
   7  -2  -1   14.33    3.46
   7  -2  -1   21.26    3.86
  -7   2   1   13.01    3.50
  -7   2   1   23.24    3.89
   6  -2  -1   48.45    6.98
   6  -2  -1   41.58    6.91
  -6   2   1   53.12    7.01
  -6   2   1   47.14    7.12
   5  -2  -1   49.66    7.15
   5  -2  -1   53.70    7.16
  -5   2   1   49.99    7.03
  -5   2   1   45.17    7.21
   4  -2  -1 6441.68  725.68
   4  -2  -1 5747.57  725.66
   4  -2  -1 6010.76  725.61
  -4   2   1 5298.36  725.63
  -4   2   1 6432.40  725.79
  -4   2   1 5652.37  725.59
   3  -2  -1  755.21   89.61
   3  -2  -1  816.18   89.75
  -3   2   1  673.05   89.55
  -3   2   1  672.43   89.62
   2  -2  -1  139.24   17.38
  -2   2   1  148.65   17.45
  -2   2   1  126.25   17.28
   1  -2  -1    3.86    1.48
   1  -2  -1    3.33    1.56
   1  -2  -1    5.71    1.26
   1  -2  -1    0.26    1.34
  -1   2   1    0.11    1.26
  -1   2   1    5.55    1.85
  -1   2   1    5.16    1.25
  -1   2   1    1.86    1.42
   0  -2  -1  161.34   20.17
   0  -2  -1  167.42   20.28
   0  -2  -1  156.12   20.29
   0   2   1  140.31   20.11
   0   2   1  166.92   20.29
   0   2   1  156.55   20.30
   0   2   1  187.28   20.34
  -1  -2  -1  347.96   44.78
  -1  -2  -1  342.72   44.63
  -1  -2  -1  404.90   44.72
  -1  -2  -1  382.26   44.68
   1   2   1  340.60   44.78
   1   2   1  364.26   44.63
   1   2   1  312.04   44.61
   1   2   1  402.27   44.79
  -2  -2  -1  425.14   50.00
  -2  -2  -1  404.49   49.83
  -2  -2  -1  384.75   49.73
   2   2   1  398.38   49.97
  -3  -2  -1  623.82   67.15
  -3  -2  -1  560.47   66.26
   3   2   1  447.32   66.55
   3   2   1  523.99   66.31
  -4  -2  -1  172.56   22.59
   4   2   1  184.51   22.68
  -5  -2  -1   55.07    8.38
   5   2   1   61.42    8.65
  -6  -2  -1   36.87    6.14
   6   2   1   24.35    5.40
  -7  -2  -1  327.94   42.63
   7   2   1  347.66   42.63
  -8  -2  -1    2.39    3.08
   8   2   1    3.51    3.41
   9   2   1    0.12    3.20
  10   2   1    9.65    4.26
  11   2   1    5.73    4.37
  12   2   1    9.78    5.29
  13  -3  -1   -1.75    3.93
  13  -3  -1   -9.18    3.55
  13  -3  -1    6.78    4.92
 -13   3   1    5.96    5.11
 -13   3   1   -9.64    4.23
  12  -3  -1    3.55   10.89
  12  -3  -1   -1.51    3.48
  12  -3  -1    4.15    3.67
  12  -3  -1    1.95    4.23
 -12   3   1   12.39    4.73
 -12   3   1   -0.27    3.83
  11  -3  -1   -5.67    9.03
  11  -3  -1    6.10    3.25
  11  -3  -1    8.38    4.31
  11  -3  -1    8.09    4.03
 -11   3   1    6.03    3.90
 -11   3   1    5.68    3.72
  10  -3  -1   -1.73    2.39
  10  -3  -1    3.70    7.90
  10  -3  -1    3.74    3.55
  10  -3  -1   -2.76    2.63
 -10   3   1   -0.48    2.73
 -10   3   1    5.29    3.29
   9  -3  -1   26.64   53.63
  -9   3   1  -48.36   45.90
   8  -3  -1   23.15    4.31
   8  -3  -1   20.19    4.45
  -8   3   1   17.44    4.51
   7  -3  -1    2.93    2.15
   7  -3  -1    4.56    3.39
   7  -3  -1   -0.18    2.22
  -7   3   1    0.78    3.66
  -7   3   1    3.49    2.52
  -7   3   1    2.87    2.13
   6  -3  -1   49.05    6.99
   6  -3  -1   54.57    7.85
   6  -3  -1   43.29    6.93
  -6   3   1   42.21    6.82
  -6   3   1   43.42    7.73
  -6   3   1   41.16    7.18
   5  -3  -1  124.38   16.27
   5  -3  -1  129.50   16.30
   5  -3  -1  133.53   16.74
  -5   3   1  119.00   16.88
  -5   3   1  127.35   16.46
  -5   3   1  119.96   16.17
   4  -3  -1 3062.01  390.87
   4  -3  -1 3507.16  391.07
  -4   3   1 2711.09  390.87
  -4   3   1 3489.51  391.14
   3  -3  -1  488.97   75.44
   2  -3  -1  229.86   30.45
   2  -3  -1  232.14   30.67
   2  -3  -1  245.26   30.71
   2  -3  -1  244.78   30.76
  -2   3   1  251.59   30.85
  -2   3   1  264.22   30.80
   1  -3  -1  200.98   23.72
   1  -3  -1  200.06   23.61
   1  -3  -1  157.98   23.30
  -1   3   1  204.16   23.76
  -1   3   1  184.54   23.35
  -1   3   1  174.22   23.64
  -1   3   1  185.72   23.59
   0  -3  -1   38.49    6.48
   0  -3  -1   31.58    5.60
   0  -3  -1   31.42    5.91
   0   3   1   46.29    6.39
   0   3   1   21.30    5.44
   0   3   1   45.46    7.12
   0   3   1   30.36    5.40
  -1  -3  -1 8776.05 1094.08
  -1  -3  -1 9412.63 1094.23
  -1  -3  -1 8117.98 1094.04
  -1  -3  -1 8676.12 1094.05
   1   3   1 9691.17 1094.09
   1   3   1 8987.79 1094.24
  -2  -3  -1  108.75   17.49
  -2  -3  -1  143.81   17.52
  -2  -3  -1  144.77   17.99
   2   3   1  140.61   17.96
   2   3   1  160.51   17.86
   2   3   1  119.88   17.43
  -3  -3  -1  710.70   85.82
  -3  -3  -1  760.59   85.94
  -3  -3  -1  731.95   86.51
  -3  -3  -1  751.64   86.13
   3   3   1  625.12   85.95
   3   3   1  602.57   85.88
  -4  -3  -1   21.64    4.92
  -4  -3  -1   25.13    4.01
  -4  -3  -1   18.66    4.19
   4   3   1   20.19    4.32
   4   3   1   18.09    4.45
  -5  -3  -1    1.68    2.30
   5   3   1    3.90    2.79
  -6  -3  -1   26.53    5.42
   6   3   1   34.91    6.02
  -7  -3  -1  120.94   16.48
  -8  -3  -1   17.88    4.67
   8   3   1   17.04    4.90
  -9  -3  -1    5.54    3.19
   9   3   1    4.49    3.74
 -10  -3  -1   11.92    4.43
  10   3   1    5.50    4.43
  11   3   1   -4.28    4.14
  12   3   1    6.40    5.70
  13  -4  -1   61.98   18.01
  13  -4  -1   44.05    9.53
  13  -4  -1   53.25    9.11
 -13   4   1   47.15    9.59
 -13   4   1   51.52    9.81
  12  -4  -1   -7.28    2.80
  12  -4  -1    0.33   10.92
  12  -4  -1   -6.34    3.49
 -12   4   1   -1.33    4.17
 -12   4   1   -7.46    3.56
  11  -4  -1   60.99    9.34
  11  -4  -1   62.70    9.79
 -11   4   1   75.76   10.23
 -11   4   1   40.26    9.47
  10  -4  -1  104.57   15.46
  10  -4  -1  106.27   15.19
 -10   4   1  102.21   15.72
 -10   4   1  133.25   15.66
   9  -4  -1  107.54   13.55
   9  -4  -1   81.22   13.68
  -9   4   1   87.64   15.19
  -9   4   1  112.84   14.29
   8  -4  -1    3.32    3.75
   8  -4  -1   -0.14    2.41
   8  -4  -1    2.69    2.50
  -8   4   1    0.74    4.46
  -8   4   1    2.96    2.64
  -8   4   1    2.72    2.99
   7  -4  -1    3.30    3.87
   7  -4  -1    1.40    2.31
  -7   4   1    8.71    4.45
  -7   4   1    3.20    2.59
  -7   4   1    3.68    2.94
   6  -4  -1  433.38   48.83
   6  -4  -1  347.24   48.90
  -6   4   1  354.48   49.09
  -6   4   1  421.02   48.77
  -6   4   1  398.27   48.94
   5  -4  -1  338.73   43.48
   5  -4  -1  377.78   43.35
   5  -4  -1  350.90   43.19
  -5   4   1  337.63   43.40
  -5   4   1  373.18   43.74
  -5   4   1  304.02   43.12
   4  -4  -1  148.97   18.06
   4  -4  -1  146.01   18.35
   4  -4  -1  145.68   17.81
  -4   4   1  133.39   17.81
  -4   4   1  115.73   17.96
  -4   4   1  139.87   18.48
   3  -4  -1   26.69    4.99
   3  -4  -1   25.39    5.03
   3  -4  -1   41.66    6.43
  -3   4   1   24.76    5.11
   2  -4  -1    0.56    1.95
   2  -4  -1    3.91    3.26
   2  -4  -1    5.58    2.89
   2  -4  -1    6.95    3.37
  -2   4   1    1.96    2.80
  -2   4   1    0.76    1.78
  -2   4   1    2.77    3.14
  -2   4   1    3.86    3.06
   1  -4  -1  880.05  109.96
   1  -4  -1  948.17  110.03
   1  -4  -1  868.39  109.84
  -1   4   1  872.42  109.96
  -1   4   1  942.28  109.99
  -1   4   1  940.12  109.91
  -1   4   1  797.11  109.69
   0  -4  -1  257.69   33.66
   0  -4  -1  247.36   33.73
   0  -4  -1  262.86   33.92
   0  -4  -1  270.13   34.13
   0   4   1  256.18   34.04
   0   4   1  254.82   34.09
   0   4   1  303.44   33.91
   0   4   1  291.22   33.65
  -1  -4  -1  107.75   15.65
  -1  -4  -1  116.27   15.71
  -1  -4  -1  100.89   16.02
  -1  -4  -1  136.22   16.20
   1   4   1  143.09   16.48
   1   4   1  141.32   15.87
   1   4   1  120.40   16.26
   1   4   1   96.38   15.51
  -2  -4  -1   80.60   11.13
  -2  -4  -1   79.68   11.17
  -2  -4  -1   73.23   11.62
   2   4   1   82.05   11.73
   2   4   1   82.99   11.80
   2   4   1   78.20   11.06
  -3  -4  -1   15.86    3.29
  -3  -4  -1    6.98    3.38
  -3  -4  -1    6.92    3.80
   3   4   1    7.54    4.29
   3   4   1    7.45    3.10
   3   4   1   16.81    4.24
  -4  -4  -1  295.75   35.28
  -4  -4  -1  272.01   34.99
  -4  -4  -1  237.69   35.38
   4   4   1  303.85   35.56
   4   4   1  280.42   35.18
   4   4   1  285.55   35.42
  -5  -4  -1  161.58   18.66
  -5  -4  -1  140.11   17.55
  -5  -4  -1  123.90   17.15
   5   4   1  141.11   17.99
   5   4   1  120.05   17.70
   5   4   1  110.59   17.41
  -6  -4  -1  176.47   25.09
  -6  -4  -1  189.56   25.21
  -6  -4  -1  234.08   26.24
   6   4   1  191.71   25.55
  -7  -4  -1  316.88   39.98
   7   4   1  314.87   40.34
  -8  -4  -1   -3.50    2.64
   8   4   1    2.00    3.81
  -9  -4  -1    9.95    4.15
   9   4   1    9.98    4.83
 -10  -4  -1    6.15    4.33
  10   4   1    5.22    5.13
 -11  -4  -1   19.54    6.65
  11   4   1   21.29    7.02
  13  -5  -1   -8.65    5.00
  13  -5  -1    3.43    4.71
  12  -5  -1    0.91    3.87
 -12   5   1    8.55    5.27
 -12   5   1    6.82    4.62
  11  -5  -1   62.81   10.57
 -11   5   1   79.10   11.16
 -11   5   1   68.40   11.32
 -11   5   1   64.22   12.27
  10  -5  -1   16.99    5.73
  10  -5  -1    4.81    3.49
 -10   5   1    3.99    5.68
 -10   5   1   12.43    4.43
 -10   5   1   10.98    4.09
   9  -5  -1  121.66   17.39
   9  -5  -1  133.80   18.40
  -9   5   1  118.20   17.88
  -9   5   1  137.80   17.57
   8  -5  -1   17.58    4.29
   8  -5  -1    9.50    5.47
   8  -5  -1   22.87    4.75
  -8   5   1   18.76    4.90
  -8   5   1   22.23    4.83
  -8   5   1   17.17    6.07
   7  -5  -1   10.60    4.76
   7  -5  -1    9.25    3.63
   7  -5  -1   14.42    3.78
  -7   5   1    7.61    4.02
  -7   5   1   11.73    5.43
  -7   5   1   15.44    3.92
   6  -5  -1   12.68    4.19
   6  -5  -1    3.65    2.27
   6  -5  -1    1.24    2.66
  -6   5   1    4.85    2.66
  -6   5   1    1.55    2.76
  -6   5   1    0.47    4.15
   5  -5  -1   24.19    4.97
   5  -5  -1   27.02    5.95
   5  -5  -1   25.29    4.76
  -5   5   1   16.21    5.66
  -5   5   1   24.50    5.10
  -5   5   1   29.07    5.08
   4  -5  -1  198.51   24.53
   4  -5  -1  201.32   24.82
   4  -5  -1  197.00   24.95
  -4   5   1  172.49   24.76
  -4   5   1  190.90   25.04
   3  -5  -1    8.20    3.74
   3  -5  -1   11.41    3.54
   3  -5  -1    6.41    2.67
   3  -5  -1   10.31    3.53
  -3   5   1   10.68    2.89
  -3   5   1    6.81    3.34
  -3   5   1    7.85    3.81
   2  -5  -1   33.15    6.25
   2  -5  -1   37.24    6.35
   2  -5  -1   39.81    6.78
   2  -5  -1   29.64    5.51
  -2   5   1   36.87    6.51
  -2   5   1   33.10    5.70
  -2   5   1   36.75    6.40
  -2   5   1   28.05    5.83
   1  -5  -1  336.84   39.87
   1  -5  -1  295.91   39.97
   1  -5  -1  321.42   40.09
  -1   5   1  332.03   39.71
  -1   5   1  268.52   39.84
  -1   5   1  318.53   39.98
  -1   5   1  347.69   40.20
   0  -5  -1  119.03   15.32
   0  -5  -1  128.10   15.82
   0  -5  -1   85.51   14.95
   0   5   1  124.03   15.94
   0   5   1  129.00   15.46
   0   5   1   98.76   14.90
   0   5   1  116.93   15.79
  -1  -5  -1  794.90   95.82
  -1  -5  -1  682.69   95.52
  -1  -5  -1  822.94   95.61
  -1  -5  -1  773.02   95.71
   1   5   1  779.36   95.53
   1   5   1  770.96   95.90
   1   5   1  819.44   95.65
   1   5   1  749.54   95.84
  -2  -5  -1   24.21    5.18
  -2  -5  -1   24.01    4.47
  -2  -5  -1   12.65    4.13
   2   5   1   21.03    4.46
  -3  -5  -1   30.03    5.83
  -3  -5  -1   49.28    7.39
  -3  -5  -1   26.56    6.26
   3   5   1   33.24    7.14
   3   5   1   48.51    7.18
   3   5   1   28.73    6.99
  -4  -5  -1  149.81   20.73
  -4  -5  -1  155.11   20.30
  -4  -5  -1  145.22   22.13
  -4  -5  -1  188.69   21.51
   4   5   1  155.37   20.55
   4   5   1  139.25   21.20
   4   5   1  159.40   21.19
  -5  -5  -1   13.26    5.39
  -5  -5  -1    3.09    2.57
  -5  -5  -1    0.99    3.46
   5   5   1    0.25    3.39
   5   5   1   -1.15    3.80
   5   5   1    3.27    4.13
  -6  -5  -1  249.93   30.96
  -6  -5  -1  206.07   30.58
  -6  -5  -1  255.70   31.88
   6   5   1  233.02   31.49
   6   5   1  268.44   31.37
  -7  -5  -1   49.06    8.85
  -7  -5  -1   34.52    7.02
  -7  -5  -1   43.63    7.63
   7   5   1   37.58    7.49
   7   5   1   48.22    8.55
  -8  -5  -1   61.31   10.27
  -8  -5  -1   54.24    9.00
   8   5   1   44.59    9.39
  -9  -5  -1    0.49    3.24
   9   5   1    1.61    4.62
 -10  -5  -1   29.12    6.77
  10   5   1   22.18    7.12
 -11  -5  -1   10.56    5.43
  11   5   1    3.85    6.72
  13  -6  -1   62.17   10.60
  13  -6  -1   37.25    9.45
 -13   6   1   57.42   10.67
 -13   6   1   44.79   11.59
  12  -6  -1  231.87   32.14
  12  -6  -1  258.04   32.14
  12  -6  -1  204.77   32.36
 -12   6   1  294.06   34.67
 -12   6   1  215.90   32.76
 -12   6   1  282.82   32.52
  11  -6  -1   11.71    5.99
  11  -6  -1   20.22    5.17
  11  -6  -1   25.05    5.66
 -11   6   1   14.69    5.07
 -11   6   1   17.68    7.55
 -11   6   1   18.30    6.04
  10  -6  -1    7.23    3.36
  10  -6  -1    6.32    5.61
  10  -6  -1    2.54    3.40
 -10   6   1   -1.68    6.03
 -10   6   1    3.00    4.00
 -10   6   1   -2.49    3.10
   9  -6  -1   41.59    7.64
   9  -6  -1   51.89    7.99
   9  -6  -1   35.50    8.34
  -9   6   1   47.81    7.99
  -9   6   1   37.80    7.99
  -9   6   1   38.72    8.82
   8  -6  -1   26.52    5.86
   8  -6  -1   26.12    7.06
   8  -6  -1   30.99    5.88
  -8   6   1   33.28    6.16
  -8   6   1   24.37    6.15
   7  -6  -1  237.09   30.77
   7  -6  -1  234.87   31.20
   7  -6  -1  216.29   30.44
  -7   6   1  238.82   31.56
  -7   6   1  237.07   31.01
  -7   6   1  270.90   30.82
   6  -6  -1    6.93    2.96
   6  -6  -1    7.26    4.41
   6  -6  -1    8.61    3.55
  -6   6   1    6.58    3.21
  -6   6   1    5.30    3.72
  -6   6   1   16.09    5.37
   5  -6  -1  155.23   19.42
   5  -6  -1  125.88   19.49
  -5   6   1  162.75   19.16
  -5   6   1  130.21   19.96
  -5   6   1  137.44   19.44
   4  -6  -1   63.60   11.10
   4  -6  -1   68.78   11.39
   4  -6  -1   72.48   10.45
   4  -6  -1   74.13   11.19
  -4   6   1   81.17   11.42
  -4   6   1   73.06   11.89
   3  -6  -1   81.49   13.41
   3  -6  -1   85.18   14.02
   3  -6  -1   98.48   14.22
   3  -6  -1  112.22   14.32
  -3   6   1   83.43   14.05
  -3   6   1  122.70   14.52
  -3   6   1  113.56   13.61
   2  -6  -1   64.66    9.76
   2  -6  -1   48.65    8.48
   2  -6  -1   55.88    9.27
   2  -6  -1   70.35    9.52
  -2   6   1   51.22    9.19
  -2   6   1   54.65    9.49
  -2   6   1   47.48    9.27
  -2   6   1   61.50    8.61
   1  -6  -1   89.86   13.06
   1  -6  -1   86.52   12.94
   1  -6  -1   84.57   12.47
  -1   6   1   86.34   12.03
  -1   6   1   81.78   12.92
  -1   6   1   89.66   12.77
  -1   6   1   84.38   13.05
   0  -6  -1  570.03   71.72
   0  -6  -1  554.48   71.83
   0  -6  -1  550.75   71.63
   0  -6  -1  582.51   71.94
   0   6   1  593.14   72.11
   0   6   1  588.13   71.98
   0   6   1  560.96   71.76
   0   6   1  616.80   71.66
  -1  -6  -1  952.36  118.27
  -1  -6  -1  994.16  118.26
  -1  -6  -1  856.28  118.22
  -1  -6  -1  894.60  118.41
   1   6   1  962.89  118.28
   1   6   1 1082.29  118.31
   1   6   1  927.89  118.52
   1   6   1  994.06  118.67
  -2  -6  -1   14.02    5.07
  -2  -6  -1    7.79    3.87
  -2  -6  -1    6.09    3.63
  -2  -6  -1   10.68    4.19
   2   6   1   18.48    5.70
   2   6   1    6.48    3.48
   2   6   1   13.76    5.22
  -3  -6  -1  196.13   30.75
  -3  -6  -1  259.94   30.31
  -3  -6  -1  230.66   30.19
  -3  -6  -1  231.16   30.48
   3   6   1  264.24   30.38
   3   6   1  229.48   31.00
   3   6   1  233.05   30.14
   3   6   1  230.19   31.03
  -4  -6  -1  132.44   17.99
  -4  -6  -1  126.13   16.35
  -4  -6  -1  127.71   16.89
   4   6   1   85.68   17.41
   4   6   1  136.61   17.86
   4   6   1  110.87   16.58
  -5  -6  -1   42.91    8.13
  -5  -6  -1   53.36    9.28
  -5  -6  -1   48.65    9.35
   5   6   1   68.38   10.93
   5   6   1   44.08    8.10
   5   6   1   43.36    9.18
  -6  -6  -1   18.20    5.46
  -6  -6  -1   29.11    5.26
   6   6   1   17.30    5.43
   6   6   1   15.89    6.51
   6   6   1   20.32    6.50
  -7  -6  -1   96.38   14.46
  -7  -6  -1   96.05   15.70
  -7  -6  -1  107.44   13.78
   7   6   1  107.74   14.54
   7   6   1   72.87   14.99
   7   6   1   86.57   14.47
  -8  -6  -1    9.65    6.13
  -8  -6  -1   -1.04    3.12
  -8  -6  -1   -5.64    3.58
   8   6   1   -0.67    4.82
  -9  -6  -1   55.12    9.78
   9   6   1   57.08   11.11
 -10  -6  -1    1.51    4.78
  10   6   1   12.15    7.29
  13  -7  -1  393.99   47.90
  13  -7  -1  322.98   48.50
 -13   7   1  362.11   50.81
 -13   7   1  358.10   49.10
 -13   7   1  415.09   48.43
  12  -7  -1   16.68    5.43
  12  -7  -1   10.37    5.59
  12  -7  -1    8.87    6.67
 -12   7   1   20.80    7.33
 -12   7   1   11.36    9.29
 -12   7   1   18.09    6.36
  11  -7  -1   24.91    7.81
  11  -7  -1   30.60    6.38
  11  -7  -1   37.72    7.12
 -11   7   1   34.50    7.03
 -11   7   1   23.88    9.57
 -11   7   1   22.02    6.96
  10  -7  -1  143.64   19.89
  10  -7  -1  149.53   19.85
  10  -7  -1  155.63   21.25
 -10   7   1  160.18   20.28
 -10   7   1  118.66   20.23
 -10   7   1  146.13   21.75
   9  -7  -1   22.22    5.35
   9  -7  -1   16.78    6.32
   9  -7  -1   18.68    4.82
  -9   7   1    7.64    6.40
  -9   7   1   13.09    5.14
  -9   7   1   16.08    5.05
   8  -7  -1   10.13    4.31
   8  -7  -1    6.55    3.76
   8  -7  -1   22.91    6.47
  -8   7   1   12.51    4.11
  -8   7   1   10.76    4.68
  -8   7   1   16.55    6.18
   7  -7  -1  234.18   33.81
   7  -7  -1  307.25   34.85
   7  -7  -1  264.98   34.24
  -7   7   1  281.50   34.60
  -7   7   1  299.86   34.28
  -7   7   1  210.32   34.61
   6  -7  -1   29.60    6.17
   6  -7  -1   28.00    7.02
   6  -7  -1   26.42    5.47
  -6   7   1   28.74    5.82
  -6   7   1   23.11    7.40
  -6   7   1   18.98    6.01
   5  -7  -1  343.83   42.81
   5  -7  -1  281.73   42.35
  -5   7   1  355.41   43.18
  -5   7   1  359.27   42.80
   4  -7  -1    8.88    4.95
   4  -7  -1   20.19    5.64
   4  -7  -1   25.58    6.04
   4  -7  -1   15.44    4.28
  -4   7   1   10.57    5.07
  -4   7   1   12.67    5.80
  -4   7   1   25.83    4.75
   3  -7  -1    4.10    2.88
   3  -7  -1    6.36    4.12
   3  -7  -1    9.79    4.72
   3  -7  -1    1.69    4.26
  -3   7   1    5.40    4.56
  -3   7   1    1.35    4.03
  -3   7   1    1.30    2.63
  -3   7   1   -1.31    3.08
   2  -7  -1   15.35    5.00
   2  -7  -1   16.30    5.08
   2  -7  -1   13.84    4.79
   2  -7  -1   10.12    3.47
  -2   7   1   10.63    3.54
  -2   7   1    0.87    3.55
  -2   7   1    2.51    4.41
  -2   7   1   20.22    5.12
   1  -7  -1  263.48   29.34
   1  -7  -1  211.80   28.49
   1  -7  -1  211.41   29.14
   1  -7  -1  237.22   28.88
  -1   7   1  241.23   28.57
  -1   7   1  198.74   28.95
  -1   7   1  214.85   29.16
  -1   7   1  193.14   28.84
   0  -7  -1   42.69    8.00
   0  -7  -1   32.93    7.20
   0  -7  -1   66.08    9.76
   0  -7  -1   29.14    6.79
   0   7   1   42.07    7.90
   0   7   1   39.97    8.13
   0   7   1   36.88    6.78
  -1  -7  -1  900.72   99.64
  -1  -7  -1  816.17   99.29
  -1  -7  -1  819.09   99.21
  -1  -7  -1  879.22   99.20
   1   7   1  810.40   99.18
   1   7   1  688.28   98.89
   1   7   1  753.87   99.55
   1   7   1  734.31   99.39
  -2  -7  -1  188.02   24.28
  -2  -7  -1  147.02   23.88
   2   7   1  204.34   23.93
  -3  -7  -1  212.29   26.98
  -3  -7  -1  226.11   27.09
  -3  -7  -1  213.09   27.25
  -3  -7  -1  227.75   28.18
   3   7   1  187.08   27.86
   3   7   1  194.23   26.85
   3   7   1  197.05   26.86
   3   7   1  181.26   27.97
  -4  -7  -1   12.78    4.80
  -4  -7  -1   12.32    4.34
   4   7   1   15.80    6.39
   4   7   1    7.89    4.44
   4   7   1   17.75    6.77
  -5  -7  -1   55.31    9.93
  -5  -7  -1   37.26    8.29
  -5  -7  -1   47.92   11.33
  -5  -7  -1   45.19    8.28
   5   7   1   49.98    9.60
   5   7   1   57.38    9.24
   5   7   1   39.64    9.50
  -6  -7  -1   29.19    7.60
  -6  -7  -1   20.17    5.05
  -6  -7  -1   28.65    6.27
   6   7   1    8.01    6.41
   6   7   1   14.78    6.69
   6   7   1   25.65    6.02
  -7  -7  -1    3.42    4.56
  -7  -7  -1   -4.41    2.85
   7   7   1   -6.56    4.73
   7   7   1    0.35    5.29
   7   7   1   -1.53    4.16
  -8  -7  -1   13.33    5.42
  -8  -7  -1    3.73    4.05
   8   7   1    6.65    6.30
   8   7   1    2.04    4.90
   8   7   1    2.03    4.80
  -9  -7  -1   12.64    6.12
  -9  -7  -1   19.52    5.88
   9   7   1   -1.31    5.92
   9   7   1    3.67    7.65
   9   7   1   -6.20    5.70
 -10  -7  -1   -3.60    4.75
 -10  -7  -1  -16.60    6.69
  13  -8  -1 1072.06  134.64
  13  -8  -1 1025.65  135.17
  13  -8  -1 1067.04  134.27
 -13   8   1 1081.28  135.43
 -13   8   1 1161.92  134.66
 -13   8   1 1082.81  136.58
  12  -8  -1  302.77   38.33
  12  -8  -1  257.13   37.14
  12  -8  -1  271.61   37.22
 -12   8   1  306.92   37.60
 -12   8   1  253.04   40.03
 -12   8   1  297.49   38.46
  11  -8  -1    0.78    4.12
  11  -8  -1   -1.06    3.92
  11  -8  -1    0.03    6.11
 -11   8   1    3.41    7.90
 -11   8   1    5.76    5.03
 -11   8   1   11.69    5.49
  10  -8  -1    0.61    3.97
  10  -8  -1    0.85    5.72
  10  -8  -1    6.48    3.90
 -10   8   1    1.81    4.45
 -10   8   1   -5.37    6.91
 -10   8   1   -1.95    3.84
   9  -8  -1   69.71   11.92
   9  -8  -1   47.43    9.47
   9  -8  -1   58.46   10.26
  -9   8   1   51.98   10.00
  -9   8   1   65.92   10.33
  -9   8   1   53.64   11.12
   8  -8  -1  124.56   17.96
   8  -8  -1  134.20   18.87
   8  -8  -1  107.24   17.36
  -8   8   1  155.51   18.11
  -8   8   1  129.97   18.37
  -8   8   1  105.82   18.99
   7  -8  -1    3.23    4.98
   7  -8  -1    7.79    4.63
   7  -8  -1    0.28    3.99
   7  -8  -1    3.02    3.35
  -7   8   1    5.46    4.61
  -7   8   1    7.82    4.10
  -7   8   1    0.15    5.76
   6  -8  -1   -1.17    3.27
   6  -8  -1    2.69    4.65
   6  -8  -1    0.95    4.38
   6  -8  -1    3.73    4.16
  -6   8   1    5.28    4.20
  -6   8   1    6.14    5.73
  -6   8   1   -3.53    4.04
   5  -8  -1   -1.35    3.81
   5  -8  -1    2.96    4.46
   5  -8  -1   -0.01    3.89
   5  -8  -1   -1.21    2.71
  -5   8   1   -5.77    3.66
  -5   8   1    2.07    5.30
   4  -8  -1    2.25    4.28
   4  -8  -1    8.02    3.76
   4  -8  -1   12.90    5.49
   4  -8  -1    1.71    4.66
  -4   8   1   -2.28    4.81
  -4   8   1    4.57    4.59
  -4   8   1   10.19    3.66
   3  -8  -1   12.16    5.26
   3  -8  -1   11.04    5.03
   3  -8  -1    7.54    3.52
   3  -8  -1    8.82    5.39
  -3   8   1    7.88    3.57
  -3   8   1    4.90    5.03
  -3   8   1    6.20    4.49
  -3   8   1    3.10    3.77
   2  -8  -1    9.09    3.62
   2  -8  -1   -1.32    4.51
   2  -8  -1   12.11    5.03
   2  -8  -1    5.25    4.57
  -2   8   1    5.21    3.37
  -2   8   1    1.79    4.00
  -2   8   1    2.18    4.62
  -2   8   1    0.27    4.42
   1  -8  -1    7.35    4.90
   1  -8  -1   11.90    3.96
   1  -8  -1   15.42    5.45
   1  -8  -1   14.36    5.88
  -1   8   1   12.08    5.43
  -1   8   1    2.67    3.26
  -1   8   1    3.24    4.72
   0  -8  -1   -5.25    4.38
   0  -8  -1   -3.62    4.19
   0  -8  -1   -5.18    4.67
   0   8   1   -3.32    4.90
   0   8   1   -3.13    3.07
   0   8   1   -0.50    4.46
   0   8   1   -5.91    4.87
  -1  -8  -1   42.18    7.72
  -1  -8  -1   46.00    9.08
   1   8   1   40.19    8.91
   1   8   1   28.16    6.78
   1   8   1   33.12    8.34
   1   8   1   31.95    7.76
  -2  -8  -1  637.90   70.61
  -2  -8  -1  652.03   71.31
  -2  -8  -1  495.72   70.46
  -2  -8  -1  523.13   70.54
   2   8   1  589.99   71.47
   2   8   1  561.16   70.55
   2   8   1  546.33   70.34
   2   8   1  504.13   71.14
  -3  -8  -1   20.30    6.67
  -3  -8  -1   36.40    8.48
  -3  -8  -1   34.17    7.00
   3   8   1   25.19    7.01
   3   8   1   50.31    9.17
   3   8   1   27.08    6.68
   3   8   1   34.87    8.67
  -4  -8  -1  264.80   35.49
  -4  -8  -1  306.18   36.35
  -4  -8  -1  255.62   34.92
   4   8   1  273.84   36.40
   4   8   1  247.95   36.16
   4   8   1  292.19   35.30
  -5  -8  -1    3.85    3.61
  -5  -8  -1    0.27    5.53
  -5  -8  -1    5.81    4.97
   5   8   1   -1.69    5.76
   5   8   1    4.46    4.21
   5   8   1   11.85    6.18
  -6  -8  -1   86.31   13.46
  -6  -8  -1   92.43   14.86
  -6  -8  -1   67.97   12.03
   6   8   1   77.33   12.63
   6   8   1   72.68   13.37
   6   8   1   77.97   14.10
  -7  -8  -1    5.71    4.07
  -7  -8  -1    6.88    6.60
  -7  -8  -1   17.22    6.19
   7   8   1   -3.46    6.44
   7   8   1   -3.82    5.96
   7   8   1    0.61    4.78
  -8  -8  -1   40.10   10.20
  -8  -8  -1   33.95    8.76
  -8  -8  -1   32.96    7.71
   8   8   1   47.30    9.20
   8   8   1   35.83    9.12
   8   8   1   24.94   10.08
  -9  -8  -1  151.34   22.81
  -9  -8  -1  155.77   22.99
  -9  -8  -1  166.48   25.08
   9   8   1  156.70   25.88
   9   8   1  159.05   23.17
  12  -9  -1   22.76    6.93
  12  -9  -1    0.36    7.98
  12  -9  -1   18.85    6.62
 -12   9   1   13.30    6.65
 -12   9   1   -3.53   11.44
 -12   9   1    9.64    8.16
  11  -9  -1   22.94    6.12
  11  -9  -1    1.24    4.81
  11  -9  -1    7.77    7.20
 -11   9   1    3.30    8.67
 -11   9   1    8.18    5.50
 -11   9   1   13.86    6.62
  10  -9  -1   54.48    9.62
  10  -9  -1   44.46    9.09
  10  -9  -1   43.07   10.22
 -10   9   1   48.54    9.60
 -10   9   1   56.79    9.94
 -10   9   1   44.85   11.41
   9  -9  -1   -2.18    3.80
   9  -9  -1    4.62    3.84
   9  -9  -1    4.87    5.53
  -9   9   1    1.15    3.75
  -9   9   1    0.33    4.35
  -9   9   1   -0.25    6.21
   8  -9  -1   -2.20    3.42
   8  -9  -1    8.11    5.87
   8  -9  -1    7.38    4.54
   8  -9  -1   18.56    5.65
  -8   9   1    2.47    5.03
  -8   9   1   10.74    4.56
  -8   9   1   18.50    7.08
   7  -9  -1   99.34   17.19
   7  -9  -1  102.76   17.75
   7  -9  -1  123.09   16.64
   7  -9  -1  135.12   17.49
  -7   9   1   91.50   18.25
  -7   9   1  147.06   17.24
  -7   9   1  104.18   17.36
   6  -9  -1  121.17   19.57
   6  -9  -1  122.56   18.42
   6  -9  -1  167.87   19.72
   6  -9  -1  125.42   19.30
  -6   9   1  115.09   19.36
  -6   9   1  157.37   20.88
   5  -9  -1  186.00   23.64
   5  -9  -1  176.84   22.70
   5  -9  -1  182.85   23.61
   5  -9  -1  157.79   23.35
  -5   9   1  145.72   23.85
  -5   9   1  157.80   23.27
   4  -9  -1   13.41    4.52
   4  -9  -1   12.27    5.82
   4  -9  -1    6.81    5.32
   4  -9  -1    7.53    5.64
  -4   9   1   22.97    4.81
  -4   9   1   11.24    6.11
  -4   9   1    6.50    5.29
   3  -9  -1    9.17    4.54
   3  -9  -1   12.62    5.82
   3  -9  -1   10.53    6.04
   3  -9  -1   10.24    5.85
  -3   9   1   19.54    4.93
  -3   9   1   20.99    5.49
  -3   9   1    9.69    5.48
  -3   9   1   24.39    6.84
   2  -9  -1    0.38    4.57
   2  -9  -1    1.51    3.54
   2  -9  -1   -0.93    5.01
   2  -9  -1    8.87    5.42
  -2   9   1    0.62    3.18
  -2   9   1   -3.10    4.27
  -2   9   1    2.08    4.96
   1  -9  -1   35.80    8.17
   1  -9  -1   47.62    9.36
   1  -9  -1   47.59    9.71
   1  -9  -1   37.86    9.29
  -1   9   1   47.91    9.21
  -1   9   1   39.01    9.43
  -1   9   1   45.19    9.68
  -1   9   1   63.49    9.16
   0  -9  -1  479.72   58.52
   0  -9  -1  394.37   57.69
   0  -9  -1  521.02   58.17
   0   9   1  502.16   57.88
   0   9   1  388.55   58.46
   0   9   1  418.43   57.98
   0   9   1  506.85   58.75
  -1  -9  -1  327.44   38.98
  -1  -9  -1  262.06   37.82
  -1  -9  -1  289.74   38.03
  -1  -9  -1  271.80   38.09
   1   9   1  303.20   39.03
   1   9   1  265.08   38.00
   1   9   1  310.10   38.94
   1   9   1  329.86   37.94
  -2  -9  -1   25.92    7.69
  -2  -9  -1   18.35    6.17
  -2  -9  -1   29.11    6.58
  -2  -9  -1   15.17    5.72
   2   9   1   25.34    7.96
   2   9   1   18.13    5.58
   2   9   1   14.22    7.94
   2   9   1    9.86    5.88
  -3  -9  -1   65.35   10.99
  -3  -9  -1   51.44    9.66
  -3  -9  -1   73.38   11.33
  -3  -9  -1   51.80    9.90
   3   9   1   50.02   11.21
   3   9   1   49.93    9.95
   3   9   1   58.44   11.31
   3   9   1   46.02    9.26
  -4  -9  -1   62.04   10.01
  -4  -9  -1   59.07   11.09
  -4  -9  -1   67.82   11.50
  -4  -9  -1   78.49   12.09
   4   9   1   52.13    9.98
   4   9   1   52.72   11.23
   4   9   1   43.61   11.09
  -5  -9  -1   46.94   12.77
  -5  -9  -1   31.98    7.91
  -5  -9  -1   35.72    7.17
  -5  -9  -1   45.24    9.47
   5   9   1   27.08    8.92
   5   9   1   28.74    7.40
   5   9   1   28.60    8.60
  -6  -9  -1   45.86   10.00
  -6  -9  -1   64.79   10.19
  -6  -9  -1   64.90   11.87
   6   9   1   38.32   10.49
   6   9   1   61.85   10.11
   6   9   1   37.61   10.93
  -7  -9  -1   45.65   10.29
  -7  -9  -1   45.02    8.94
  -7  -9  -1   57.93   11.82
   7   9   1   20.35   10.13
   7   9   1   66.12   10.41
   7   9   1   41.51   11.97
  -8  -9  -1  512.29   62.70
  -8  -9  -1  481.09   63.33
  -8  -9  -1  511.14   62.00
   8   9   1  422.56   62.44
   8   9   1  463.19   63.81
   8   9   1  529.03   62.32
  12 -10  -1  102.98   17.81
  12 -10  -1   97.15   19.78
  12 -10  -1  112.94   17.71
 -12  10   1  134.17   23.42
 -12  10   1   98.39   19.01
 -12  10   1  142.65   18.71
  11 -10  -1   12.32    5.23
  11 -10  -1    7.38    7.48
  11 -10  -1    7.38    5.59
 -11  10   1   11.29    5.93
 -11  10   1   -4.67    8.33
 -11  10   1   -0.58    6.57
  10 -10  -1   28.43    7.37
  10 -10  -1   20.04    8.11
  10 -10  -1   31.31    7.56
 -10  10   1   41.69    8.01
 -10  10   1   34.03   10.16
 -10  10   1   12.52    7.21
   9 -10  -1   28.87    7.40
   9 -10  -1   30.42    8.68
   9 -10  -1   22.68    6.71
   9 -10  -1   26.38    7.49
  -9  10   1   18.26    7.53
  -9  10   1   53.60    8.49
  -9  10   1   38.37    9.40
   8 -10  -1   12.96    5.90
   8 -10  -1    9.73    4.69
   8 -10  -1    9.75    5.27
   8 -10  -1   12.40    6.70
  -8  10   1   -1.33    6.32
  -8  10   1    6.24    5.41
  -8  10   1    8.26    4.96
   7 -10  -1   49.07    8.83
   7 -10  -1   30.40    8.24
   7 -10  -1   29.75    7.24
  -7  10   1   43.91    9.84
   6 -10  -1    6.19    5.57
   6 -10  -1    3.62    3.81
   6 -10  -1    5.73    4.96
   6 -10  -1    6.87    6.02
  -6  10   1   13.96    5.78
  -6  10   1    8.91    6.43
   5 -10  -1    2.65    3.83
   5 -10  -1   11.41    6.10
   5 -10  -1    2.11    5.40
   5 -10  -1   10.08    5.47
  -5  10   1    5.75    5.17
  -5  10   1   -1.89    5.10
  -5  10   1    8.07    4.49
   4 -10  -1   17.52    7.34
   4 -10  -1   16.01    6.79
   4 -10  -1   31.29    7.63
   4 -10  -1   30.30    6.65
  -4  10   1   39.17    7.05
  -4  10   1   24.26    6.83
  -4  10   1   15.46    7.46
   3 -10  -1   64.43   12.57
   3 -10  -1   91.06   14.83
   3 -10  -1   79.63   14.18
   3 -10  -1   69.88   13.55
  -3  10   1  100.36   12.93
  -3  10   1   79.26   13.43
  -3  10   1   73.89   13.96
  -3  10   1   90.94   14.46
   2 -10  -1   -9.24    4.46
   2 -10  -1    5.57    3.87
   2 -10  -1    4.87    4.99
   2 -10  -1    8.38    6.10
  -2  10   1   -1.59    3.15
  -2  10   1    7.87    5.60
  -2  10   1   -1.13    4.73
  -2  10   1   11.29    6.08
   1 -10  -1    8.23    6.64
   1 -10  -1    2.25    6.04
   1 -10  -1   12.11    5.93
   1 -10  -1    8.92    4.86
  -1  10   1    8.11    6.32
  -1  10   1   15.86    6.87
  -1  10   1   18.37    5.17
  -1  10   1   12.37    6.15
   0 -10  -1   58.31    9.90
   0 -10  -1   20.22    7.93
   0 -10  -1   37.47    8.47
   0 -10  -1   33.35    7.62
   0  10   1   49.25    9.84
   0  10   1   36.56    7.66
   0  10   1   30.68    8.52
   0  10   1   24.94    9.07
  -1 -10  -1    8.57    6.24
  -1 -10  -1    3.79    5.57
  -1 -10  -1   13.06    5.43
  -1 -10  -1   25.20    7.46
   1  10   1   14.02    5.28
   1  10   1    6.88    7.54
   1  10   1   16.03    7.44
   1  10   1   16.60    6.43
  -2 -10  -1  211.82   26.72
  -2 -10  -1  177.50   26.58
  -2 -10  -1  224.92   28.01
  -2 -10  -1  195.81   26.80
   2  10   1  178.40   27.78
   2  10   1  229.05   26.64
   2  10   1  210.22   28.11
   2  10   1  151.53   26.57
  -3 -10  -1   23.33    6.42
  -3 -10  -1   14.47    7.27
  -3 -10  -1   16.01    6.09
  -3 -10  -1   13.70    6.11
   3  10   1   17.50    5.47
   3  10   1    6.07    7.48
   3  10   1   14.10    7.27
  -4 -10  -1   20.52    8.14
  -4 -10  -1   14.64    6.49
  -4 -10  -1   19.05    6.39
  -4 -10  -1   23.19    7.23
   4  10   1   29.26    8.78
   4  10   1   12.66    8.00
   4  10   1   23.49    6.28
  -5 -10  -1   66.62   12.91
  -5 -10  -1   72.34   11.16
  -5 -10  -1   56.70   11.36
   5  10   1   29.56   12.41
   5  10   1   70.75   11.32
   5  10   1   66.12   12.69
  -6 -10  -1  429.81   56.13
  -6 -10  -1  371.76   51.49
  -6 -10  -1  430.96   53.41
   6  10   1  361.57   53.89
   6  10   1  437.92   52.06
   6  10   1  391.04   53.11
  -7 -10  -1  755.39   90.40
  -7 -10  -1  795.45   91.28
  -7 -10  -1  739.60   91.70
   7  10   1  638.80   92.04
   7  10   1  677.80   91.43
   7  10   1  708.95   90.61
  11 -11  -1   82.73   16.67
  11 -11  -1  108.46   16.61
  11 -11  -1   99.28   15.87
  11 -11  -1  121.23   17.64
 -11  11   1   65.09   17.59
 -11  11   1  104.85   16.53
  10 -11  -1    8.41    5.26
  10 -11  -1    9.85    6.43
  10 -11  -1    9.34    7.32
  10 -11  -1    0.60    5.22
 -10  11   1   -6.43    8.10
 -10  11   1    6.27    5.39
 -10  11   1    7.80    6.48
   9 -11  -1   54.38   10.46
   9 -11  -1   65.42   12.42
   9 -11  -1   57.20   10.91
   9 -11  -1   65.03   11.24
  -9  11   1   50.60   10.57
  -9  11   1   38.54   11.71
   8 -11  -1    3.68    4.38
   8 -11  -1   -5.44    4.26
   8 -11  -1    2.15    5.39
   8 -11  -1   -1.28    5.58
  -8  11   1   -7.19    5.02
  -8  11   1   -5.83    3.71
  -8  11   1   -6.56    6.63
   7 -11  -1   28.05    8.34
   7 -11  -1   24.97    7.48
   7 -11  -1   23.88    7.86
   7 -11  -1   18.84    5.91
  -7  11   1   25.66    7.98
  -7  11   1    7.80    7.74
  -7  11   1   23.31    6.78
   6 -11  -1   21.89    7.49
   6 -11  -1   14.82    6.42
   6 -11  -1    7.92    4.64
   6 -11  -1   16.17    6.55
  -6  11   1   -8.83    5.06
   5 -11  -1   16.15    7.26
   5 -11  -1   13.40    6.62
   5 -11  -1    5.28    4.43
   5 -11  -1   11.21    6.25
  -5  11   1    7.13    4.58
  -5  11   1   11.25    6.73
  -5  11   1   -1.98    5.37
   4 -11  -1   14.27    5.38
   4 -11  -1   18.51    7.01
   4 -11  -1   15.70    7.53
   4 -11  -1   18.88    6.78
  -4  11   1   15.98    7.02
  -4  11   1   24.37    7.35
  -4  11   1   26.32    6.07
   3 -11  -1    2.56    4.37
   3 -11  -1    1.98    5.86
   3 -11  -1    4.37    5.55
   3 -11  -1   10.33    6.11
  -3  11   1    4.38    6.19
  -3  11   1   -4.58    4.27
  -3  11   1   -4.67    5.67
  -3  11   1    7.20    4.24
   2 -11  -1    7.79    6.73
   2 -11  -1   -6.69    4.90
   2 -11  -1   -1.96    3.59
   2 -11  -1   -0.50    5.16
  -2  11   1    4.26    5.94
  -2  11   1   -5.64    3.16
  -2  11   1    4.10    5.98
   1 -11  -1   11.51    6.45
   1 -11  -1    9.05    4.39
   1 -11  -1   -0.75    4.96
   1 -11  -1    3.24    6.21
  -1  11   1    0.04    3.82
  -1  11   1   -5.75    5.67
  -1  11   1   -1.35    5.52
  -1  11   1    2.91    6.27
   0 -11  -1   30.64    8.11
   0 -11  -1   56.27   10.10
   0 -11  -1   49.13   10.93
   0 -11  -1   54.07   10.60
   0  11   1   34.70   10.53
   0  11   1   53.65    9.05
   0  11   1   41.53   10.14
   0  11   1   32.55    9.33
  -1 -11  -1    7.22    4.99
  -1 -11  -1   12.23    6.36
  -1 -11  -1    3.08    6.91
  -1 -11  -1   10.85    6.54
   1  11   1   13.88    7.84
   1  11   1   -0.62    4.40
   1  11   1   10.14    6.36
   1  11   1   11.17    7.58
  -2 -11  -1  120.85   17.28
  -2 -11  -1   89.13   15.30
  -2 -11  -1   97.48   15.17
   2  11   1   76.99   15.33
   2  11   1   72.72   15.71
   2  11   1   82.50   15.15
  -3 -11  -1   24.09    6.84
  -3 -11  -1   15.32    6.91
  -3 -11  -1   21.46    8.62
   3  11   1   32.23    7.44
   3  11   1   10.92    6.70
   3  11   1    9.91    8.59
   3  11   1   -3.67    7.43
  -4 -11  -1   16.23    7.16
  -4 -11  -1   -7.65    7.29
  -4 -11  -1    5.39    7.02
  -4 -11  -1    9.21    6.08
   4  11   1   -9.74    7.60
   4  11   1    5.28    6.53
   4  11   1   26.64   10.36
   4  11   1   -1.23    5.91
  -5 -11  -1   18.18    9.08
  -5 -11  -1   22.81    6.97
  -5 -11  -1   18.03    8.12
   5  11   1    2.70    8.92
   5  11   1   19.61    7.12
   5  11   1   16.25   10.19
  -6 -11  -1   17.60    8.96
  -6 -11  -1   -8.89   12.93
  -6 -11  -1   10.99    7.68
  -6 -11  -1    2.42    5.89
   6  11   1    1.84    5.49
   6  11   1   14.11    8.63
  10 -12  -1   13.28    8.62
  10 -12  -1    1.06    6.96
  10 -12  -1    3.20    5.22
  10 -12  -1    0.98    5.41
 -10  12   1    3.17    5.33
 -10  12   1    4.95    7.42
 -10  12   1    3.84    9.76
   9 -12  -1   16.95    8.18
   9 -12  -1   11.87    7.27
   9 -12  -1   11.17    5.48
   9 -12  -1   12.41    6.39
  -9  12   1   11.91    7.42
  -9  12   1   20.40    9.73
  -9  12   1    8.41    5.82
   8 -12  -1    6.37    7.21
   8 -12  -1    9.88    5.97
   8 -12  -1    4.26    6.65
   8 -12  -1    0.93    4.50
  -8  12   1    8.09    8.35
  -8  12   1   -2.23    6.00
  -8  12   1    3.59    5.08
   7 -12  -1    9.83    6.94
   7 -12  -1   -3.17    5.04
   7 -12  -1    3.97    4.55
   7 -12  -1  -12.41    6.22
  -7  12   1   -9.95    5.54
  -7  12   1    2.78    7.49
   6 -12  -1  124.98   19.59
   6 -12  -1  111.84   17.45
   6 -12  -1  139.78   19.58
   6 -12  -1  146.29   19.18
  -6  12   1   95.26   18.86
  -6  12   1   85.58   18.64
   5 -12  -1   77.39   13.74
   5 -12  -1   69.99   13.20
   5 -12  -1   67.52   12.13
   5 -12  -1   84.76   14.23
  -5  12   1   43.91   12.63
  -5  12   1   71.76   13.12
   4 -12  -1   21.10    6.28
   4 -12  -1   19.78    7.48
   4 -12  -1   27.06    8.03
   4 -12  -1   25.62    8.59
  -4  12   1   12.59    7.94
  -4  12   1   10.06    7.39
  -4  12   1   26.57    6.58
  -4  12   1   17.38    6.37
   3 -12  -1    3.26    6.16
   3 -12  -1   10.36    6.75
   3 -12  -1   10.91    8.20
   3 -12  -1   16.54    6.15
  -3  12   1    4.00    6.79
  -3  12   1   13.47    6.20
  -3  12   1   22.92    8.24
  -3  12   1   25.93    6.15
   2 -12  -1   82.78   16.02
   2 -12  -1  102.69   15.33
   2 -12  -1  104.62   17.56
   2 -12  -1  108.46   16.52
  -2  12   1   98.81   15.96
  -2  12   1   84.80   16.43
  -2  12   1   85.90   16.29
   1 -12  -1   27.43    8.35
   1 -12  -1   34.77    9.13
   1 -12  -1   17.05    6.33
   1 -12  -1   26.25    8.65
  -1  12   1   17.25    8.17
  -1  12   1   19.70    6.36
  -1  12   1    3.04    7.88
  -1  12   1   20.24    7.70
   0 -12  -1   90.97   14.51
   0 -12  -1   63.17   12.10
   0 -12  -1   76.25   13.43
   0 -12  -1   55.76   10.88
   0  12   1   77.80   12.00
   0  12   1   68.16   13.55
   0  12   1   47.62   12.26
   0  12   1   42.80   11.27
  -1 -12  -1    3.09    5.03
  -1 -12  -1    1.68    6.55
  -1 -12  -1    6.49    6.12
  -1 -12  -1   -1.15    6.92
   1  12   1    1.46    4.65
   1  12   1    2.32    6.44
   1  12   1   -1.86    7.67
   1  12   1  -14.35    6.56
  -2 -12  -1   42.41   10.37
  -2 -12  -1   46.48   12.14
  -2 -12  -1   54.57   11.10
   2  12   1   62.28   13.02
   2  12   1   57.95   13.44
   2  12   1   57.93   10.62
  -3 -12  -1   72.42   13.62
  -3 -12  -1   56.28   11.71
  -3 -12  -1   49.21   10.97
  -3 -12  -1   49.96   11.46
   3  12   1   34.33   12.84
   3  12   1   84.23   12.63
   3  12   1   61.06   13.21
  -4 -12  -1  -11.01    7.60
  -4 -12  -1    3.95    6.12
  -4 -12  -1   -6.37    7.15
   4  12   1    7.56    6.41
   4  12   1   -9.70    8.74
   4  12   1   -6.80    6.42
   4  12   1   -4.58    9.72
   9 -13  -1   19.81    6.85
   9 -13  -1   13.58    8.37
   9 -13  -1   21.77    8.26
   9 -13  -1   22.77   10.55
  -9  13   1    6.67   10.25
  -9  13   1   25.12    7.94
  -9  13   1   16.87    9.78
   8 -13  -1   40.75   11.97
   8 -13  -1   55.48   12.39
   8 -13  -1   47.85   11.20
   8 -13  -1   45.05    9.82
  -8  13   1   32.66   10.78
  -8  13   1   59.85   10.82
  -8  13   1   36.15   12.24
   7 -13  -1   -2.61    5.43
   7 -13  -1   12.34    5.70
   7 -13  -1    3.88    7.31
   7 -13  -1   -1.17    7.42
  -7  13   1    3.36    7.21
  -7  13   1    8.65    8.34
   6 -13  -1   24.21    7.86
   6 -13  -1    7.09    7.35
   6 -13  -1   11.42    5.63
   6 -13  -1    5.32    8.05
  -6  13   1    4.45    7.59
  -6  13   1    5.18    7.63
   5 -13  -1   22.61    8.45
   5 -13  -1   22.18    8.55
   5 -13  -1   30.80    7.38
   5 -13  -1    8.29    8.66
  -5  13   1   10.50    8.34
  -5  13   1   18.78    8.20
  -5  13   1   35.75    7.82
   4 -13  -1    6.36    7.82
   4 -13  -1    7.06    5.29
   4 -13  -1    7.66    7.26
   4 -13  -1    6.22    6.40
  -4  13   1    1.78    5.63
  -4  13   1   -4.07    4.17
  -4  13   1   -0.35    6.76
  -4  13   1    4.16    6.95
   3 -13  -1   46.20   12.11
   3 -13  -1   47.73   11.10
   3 -13  -1   62.98   12.15
   3 -13  -1   49.13    9.84
  -3  13   1   36.35   10.29
  -3  13   1   35.97   10.79
  -3  13   1   68.59   10.98
  -3  13   1   41.48   11.73
   2 -13  -1    1.18    6.95
   2 -13  -1   -9.59    6.35
   2 -13  -1   -9.72    6.87
  -2  13   1    5.21    4.87
  -2  13   1   -0.10    6.94
  -2  13   1   -5.70    6.31
  -2  13   1    1.19    7.59
   1 -13  -1   14.38    7.86
   1 -13  -1    4.92    6.17
   1 -13  -1   -0.79    7.34
   1 -13  -1   17.16    7.82
  -1  13   1   20.31    8.67
  -1  13   1   18.51    6.23
  -1  13   1   17.31    8.37
   0 -13  -1   -1.70    6.05
   0 -13  -1  -16.18    6.21
   0 -13  -1   -0.30    7.47
   0 -13  -1    2.77    5.09
   0  13   1   -6.82    6.28
   0  13   1   -4.34    7.70
   0  13   1    0.08    7.70
   0  13   1   -4.16    4.54
  -1 -13  -1   20.77    7.16
  -1 -13  -1   16.45    8.77
  -1 -13  -1   11.81    7.81
  -1 -13  -1    9.43    6.93
   1  13   1   16.36    6.85
   1  13   1   27.60   10.55
   1  13   1    1.39    7.23
  -2 -13  -1   68.65   13.76
  -2 -13  -1   53.11   11.85
  -2 -13  -1   60.88   11.82
  -2 -13  -1   49.70   11.88
   2  13   1   46.75   13.73
   2  13   1   46.87   10.99
   2  13   1   69.79   14.42
   7 -14  -1   41.84   10.70
   7 -14  -1   37.75   10.08
  -7  14   1   37.24   11.95
   6 -14  -1   -2.52    5.50
   6 -14  -1   -1.77    6.33
   6 -14  -1   -4.87    9.05
   6 -14  -1   -6.08    6.81
  -6  14   1    5.81    8.16
   5 -14  -1   54.19   12.10
   5 -14  -1   36.10   12.11
   5 -14  -1   46.07   10.07
   5 -14  -1   38.92   10.83
  -5  14   1   51.23   10.04
  -5  14   1   20.99   11.16
   4 -14  -1   13.95   10.09
   4 -14  -1    6.96    7.93
   4 -14  -1    0.94    6.07
   4 -14  -1    1.04    7.24
  -4  14   1    5.75    6.93
  -4  14   1    3.30    5.76
  -4  14   1    5.70    9.00
  -4  14   1   -0.45    8.24
   3 -14  -1  161.08   24.84
   3 -14  -1  204.21   27.90
   3 -14  -1  161.48   26.10
   3 -14  -1  181.95   26.51
  -3  14   1  208.44   25.05
  -3  14   1  162.83   25.84
  -3  14   1  141.87   26.70
  -3  14   1  133.29   26.39
   2 -14  -1    9.23    8.86
   2 -14  -1   10.04    6.99
   2 -14  -1    8.53    8.94
   2 -14  -1   -0.85    7.76
  -2  14   1   -1.32    7.66
  -2  14   1   11.83    9.36
  -2  14   1    7.07    6.29
  -2  14   1    3.00    8.31
   1 -14  -1   -2.28    6.97
   1 -14  -1    8.72    8.38
   1 -14  -1    2.88    7.04
  -1  14   1   -3.32    7.53
  -1  14   1  -13.92    7.52
  -1  14   1    2.81    5.45
  -1  14   1    6.30    7.52
   0 -14  -1    0.56    6.58
   0 -14  -1    0.46    7.95
   0  14   1   12.83    9.18
   0  14   1   -7.79    8.55
   0  14   1  -10.54    7.12
   0  14   1   -3.19    4.82
  -1  15  -2   13.98    9.51
   1 -15   2   10.56    8.13
  -2  15  -2    7.56    8.31
  -2  15  -2   -3.66    5.26
  -2  15  -2   14.08    9.73
  -2  15  -2  -17.68    7.94
   2 -15   2    9.82    8.76
   2 -15   2    7.74    8.51
   2 -15   2   -4.64    6.26
   2 -15   2    3.44    7.67
  -3  15  -2   52.45   15.37
  -3  15  -2   78.97   15.01
  -3  15  -2   96.39   15.15
   3 -15   2   77.06   15.91
   3 -15   2   69.59   14.82
   3 -15   2   65.25   13.97
   3 -15   2   91.89   16.60
  -4  15  -2   54.44   11.68
  -4  15  -2   55.74   13.66
  -4  15  -2   50.39   10.76
  -4  15  -2   31.96   12.27
   4 -15   2   47.11   12.66
   4 -15   2   35.70   12.40
   4 -15   2   40.49   11.76
   4 -15   2   45.35   10.52
  -5  15  -2   60.98   16.45
  -5  15  -2   73.64   14.06
  -5  15  -2   71.78   16.27
   5 -15   2  106.91   15.95
   5 -15   2   68.44   15.65
   5 -15   2   80.41   15.55
  -6  15  -2   -0.16    9.16
   2  14  -2   37.15    8.63
   2  14  -2   27.44   11.08
   2  14  -2   10.55    8.88
  -2 -14   2   43.22   11.31
  -2 -14   2   33.86    8.91
   1  14  -2    5.59    7.44
   1  14  -2  -18.74    7.56
   1  14  -2    5.17    9.65
   1  14  -2    4.98    5.52
  -1 -14   2   -4.29    7.72
  -1 -14   2   13.03    7.18
  -1 -14   2   -3.52    7.39
  -1 -14   2   13.18    8.00
   0  14  -2   -5.76    7.59
   0  14  -2   -1.05    7.09
   0  14  -2   16.16    8.56
   0  14  -2   -4.57    4.70
   0 -14   2   15.35    7.18
   0 -14   2   18.10    8.22
   0 -14   2    7.05    6.04
   0 -14   2    2.59    7.42
  -1  14  -2   -3.32    5.01
  -1  14  -2   -7.38    7.02
  -1  14  -2    5.70    6.74
  -1  14  -2    5.60    8.36
   1 -14   2   10.28    6.42
   1 -14   2   -3.07    6.93
   1 -14   2   -4.89    5.80
   1 -14   2   -4.73    6.96
  -2  14  -2   12.67    9.12
  -2  14  -2   -4.33    7.49
  -2  14  -2    0.96    7.83
  -2  14  -2   13.19    6.48
   2 -14   2   -7.60    8.55
   2 -14   2    4.31    6.30
   2 -14   2   -6.02    6.97
   2 -14   2    8.50    7.42
  -3  14  -2   51.63    9.60
  -3  14  -2    1.77    9.54
  -3  14  -2   57.11   10.87
  -3  14  -2   30.03   10.58
   3 -14   2   55.32   12.49
   3 -14   2   41.74   11.63
   3 -14   2   26.66    8.78
   3 -14   2   32.95    9.92
  -4  14  -2  108.86   16.71
  -4  14  -2   77.40   16.23
  -4  14  -2  107.97   15.58
  -4  14  -2   57.36   15.33
   4 -14   2  106.84   18.03
   4 -14   2   64.56   14.45
   4 -14   2   99.54   17.36
   4 -14   2   90.76   16.94
  -5  14  -2   12.98    9.34
  -5  14  -2   28.69    8.00
  -5  14  -2   27.71   10.47
   5 -14   2   44.18   11.17
   5 -14   2   32.72   10.03
   5 -14   2   38.71   10.70
  -6  14  -2   86.83   19.29
  -6  14  -2  132.86   21.23
  -6  14  -2  134.69   18.50
   6 -14   2  116.89   20.50
   6 -14   2  149.67   22.25
   6 -14   2   80.89   17.87
   6 -14   2  132.07   20.30
  -7  14  -2    6.32    8.11
  -7  14  -2    5.02    5.66
  -7  14  -2    6.28    8.60
   7 -14   2   -0.77    5.38
   7 -14   2    7.61    9.00
   7 -14   2   -5.93    6.17
   7 -14   2   -0.97    7.58
  -8  14  -2    6.73   10.39
  -8  14  -2    8.80    5.99
  -8  14  -2   16.21    9.37
   8 -14   2   -5.45    7.55
   8 -14   2   26.33   10.22
   8 -14   2    5.60    6.44
   8 -14   2    9.15    6.56
   4  13  -2   -2.33    6.62
   4  13  -2  -10.50    9.07
   4  13  -2  -17.01    7.52
   4  13  -2    7.35    6.03
  -4 -13   2    6.40    6.33
  -4 -13   2    6.51    6.42
  -4 -13   2   -8.73    7.56
  -4 -13   2  -13.97    6.89
   3  13  -2   18.44    7.13
   3  13  -2  -11.91    7.80
   3  13  -2    4.01    8.84
   3  13  -2   11.07    7.11
  -3 -13   2    7.01    6.95
  -3 -13   2   16.84    7.20
  -3 -13   2    2.91    6.60
  -3 -13   2    4.51    7.57
   2  13  -2   -2.56    5.96
   2  13  -2   -6.75    7.99
   2  13  -2   -1.00    4.96
   2  13  -2   -9.51    7.75
  -2 -13   2   17.81    7.02
  -2 -13   2  -14.71    5.36
  -2 -13   2    3.28    7.43
   1  13  -2   11.24    7.24
   1  13  -2   11.33    9.09
   1  13  -2   16.27    8.63
   1  13  -2   13.46    6.25
  -1 -13   2   13.06    6.92
  -1 -13   2   12.03    6.85
  -1 -13   2   16.27    8.38
  -1 -13   2   20.70    6.76
   0  13  -2   27.92   10.02
   0  13  -2   54.72   10.13
   0  13  -2   55.03   12.42
   0  13  -2   51.40   11.95
   0 -13   2   56.10   10.60
   0 -13   2   54.21   12.05
   0 -13   2   42.09   10.35
   0 -13   2   38.15   10.68
  -1  13  -2    6.31    7.08
  -1  13  -2   -4.24    5.92
  -1  13  -2   -4.62    4.25
  -1  13  -2   -1.17    6.94
   1 -13   2   -5.00    5.83
   1 -13   2   -0.21    5.11
   1 -13   2   -2.96    6.70
   1 -13   2   13.00    7.61
  -2  13  -2  104.87   19.56
  -2  13  -2  144.13   18.07
  -2  13  -2  146.84   19.92
  -2  13  -2   90.93   18.64
   2 -13   2  105.21   19.47
   2 -13   2  114.73   19.80
   2 -13   2   94.62   18.55
   2 -13   2  105.86   17.77
  -3  13  -2   82.63   16.36
  -3  13  -2   93.96   16.63
  -3  13  -2   99.28   16.07
  -3  13  -2   98.01   15.28
   3 -13   2   90.48   16.49
   3 -13   2  104.93   17.06
   3 -13   2   63.42   14.33
   3 -13   2   99.73   16.75
  -4  13  -2    1.27    4.80
  -4  13  -2  -10.58    5.47
  -4  13  -2   -3.35    6.70
  -4  13  -2   -3.19    5.20
   4 -13   2   -3.90    4.64
   4 -13   2    1.87    6.54
   4 -13   2    0.41    6.46
   4 -13   2  -11.98    6.27
  -5  13  -2   48.36    9.34
  -5  13  -2   28.22    9.82
  -5  13  -2   28.24    9.29
   5 -13   2   53.11   10.94
   5 -13   2   29.42    9.97
   5 -13   2   34.74    9.99
   5 -13   2   36.81    8.58
  -6  13  -2    3.88    4.68
  -6  13  -2    4.78    7.08
   6 -13   2   15.16    7.33
   6 -13   2    4.18    5.89
   6 -13   2    2.91    6.91
   6 -13   2   -4.30    4.49
  -7  13  -2   52.07   12.87
  -7  13  -2   40.98   11.98
  -7  13  -2   66.49   11.44
   7 -13   2   62.12   13.30
   7 -13   2   71.75   13.04
   7 -13   2   71.83   13.88
   7 -13   2   52.30   11.10
  -8  13  -2   35.92   13.30
  -8  13  -2   65.16   12.95
   8 -13   2   63.82   12.21
   8 -13   2   70.63   13.35
   8 -13   2   58.13   13.53
  -9  13  -2   83.73   16.70
  -9  13  -2   82.49   17.41
   9 -13   2   75.86   15.21
   9 -13   2   91.14   16.37
   9 -13   2   99.34   17.85
   9 -13   2  121.52   16.98
 -10  13  -2   55.36   14.62
  10 -13   2   66.14   11.56
  10 -13   2   30.73   13.53
   5  12  -2   -1.66    5.98
   5  12  -2    5.59    8.80
   5  12  -2   -2.17    8.60
  -5 -12   2   -3.75    5.56
  -5 -12   2    4.32    7.23
  -5 -12   2    6.97    8.27
   4  12  -2    2.70    8.93
   4  12  -2    0.76    5.72
   4  12  -2    2.05    7.80
   4  12  -2   -6.24    6.19
  -4 -12   2    1.60    5.79
  -4 -12   2    0.05    7.26
  -4 -12   2   -7.16    5.20
  -4 -12   2    4.78    6.83
   3  12  -2    4.66    5.85
   3  12  -2    0.75    7.85
   3  12  -2   -1.78    5.13
  -3 -12   2   -5.61    6.62
  -3 -12   2   -2.70    5.20
  -3 -12   2   -8.10    5.19
  -3 -12   2    6.31    5.72
   2  12  -2   12.56    6.06
   2  12  -2   15.13    6.98
   2  12  -2    9.77    8.18
   2  12  -2    5.93    7.75
  -2 -12   2   12.22    7.90
  -2 -12   2    6.55    5.61
  -2 -12   2    3.33    5.85
  -2 -12   2   10.12    5.92
   1  12  -2    4.20    6.34
   1  12  -2    0.17    7.13
   1  12  -2    9.90    7.90
   1  12  -2    3.35    4.89
  -1 -12   2    3.19    4.97
  -1 -12   2    4.50    6.24
  -1 -12   2    4.57    5.62
  -1 -12   2   -8.20    5.93
   0  12  -2  109.97   20.74
   0  12  -2  149.95   20.46
   0  12  -2  151.04   22.56
   0  12  -2  119.03   22.36
   0 -12   2  135.68   21.35
   0 -12   2  159.22   21.00
   0 -12   2  125.75   20.42
   0 -12   2  169.30   22.52
  -1  12  -2    7.94    6.64
  -1  12  -2    0.74    6.53
  -1  12  -2   -3.46    5.29
  -1  12  -2    3.76    4.72
   1 -12   2    3.43    5.85
   1 -12   2    6.07    4.91
   1 -12   2    1.71    6.75
   1 -12   2   -0.39    5.37
  -2  12  -2    8.86    6.36
  -2  12  -2    9.59    4.92
  -2  12  -2   12.23    6.43
  -2  12  -2    7.45    6.33
   2 -12   2    8.41    6.58
   2 -12   2    5.00    6.43
   2 -12   2   22.04    7.65
   2 -12   2    3.27    4.49
  -3  12  -2   -5.81    5.99
  -3  12  -2    9.00    6.39
  -3  12  -2   10.86    6.04
  -3  12  -2    9.40    5.04
   3 -12   2    9.51    7.30
   3 -12   2    9.32    5.34
   3 -12   2   11.33    6.83
   3 -12   2   11.05    6.69
  -4  12  -2    1.34    4.84
  -4  12  -2   17.35    6.95
  -4  12  -2    7.19    4.76
  -4  12  -2   -2.76    5.10
   4 -12   2   -1.28    6.40
   4 -12   2   -1.86    5.93
   4 -12   2    6.66    4.84
   4 -12   2    7.55    6.88
  -5  12  -2   69.76   12.03
   5 -12   2   67.60   12.98
   5 -12   2   62.20   13.09
   5 -12   2   56.61   12.79
  -6  12  -2    8.92    4.88
  -6  12  -2   14.03    7.23
  -6  12  -2   11.08    6.88
   6 -12   2    8.61    6.78
   6 -12   2   11.98    7.21
   6 -12   2   12.07    6.24
   6 -12   2    2.38    4.52
  -7  12  -2  -10.20    6.11
  -7  12  -2    5.11    4.84
  -7  12  -2    8.39    6.71
   7 -12   2    8.64    7.38
   7 -12   2    8.50    6.52
   7 -12   2    9.88    5.17
   7 -12   2    0.18    5.10
  -8  12  -2   28.25    7.93
  -8  12  -2   22.16    9.07
   8 -12   2   32.28    7.73
   8 -12   2   41.81    8.69
   8 -12   2   20.87    6.69
   8 -12   2   38.06   10.30
  -9  12  -2   22.65    9.59
  -9  12  -2   16.36    7.40
   9 -12   2   19.01    7.89
   9 -12   2   24.31    6.91
   9 -12   2   19.79    9.56
   9 -12   2   20.31    7.22
 -10  12  -2   72.53   15.43
  10 -12   2   58.37   12.29
  10 -12   2   92.74   14.28
  10 -12   2   73.30   15.27
 -11  12  -2   88.20   17.30
  11 -12   2   37.68   16.39
  11 -12   2   72.81   13.18
  11 -12   2   91.95   16.05
  -7 -11   2   86.40   16.86
   6  11  -2   17.19   10.19
   6  11  -2    3.41    7.76
  -6 -11   2   16.80    9.56
  -6 -11   2   23.25    6.80
  -6 -11   2   22.34    8.05
   5  11  -2   30.12    9.64
   5  11  -2   24.44    9.80
   5  11  -2   24.98    8.15
  -5 -11   2    9.80    7.91
  -5 -11   2   12.80    6.28
  -5 -11   2   18.88    9.29
   4  11  -2   -3.75    7.30
   4  11  -2   -3.09    5.11
   4  11  -2   12.65    7.16
  -4 -11   2    0.47    5.59
  -4 -11   2  -10.06    6.85
  -4 -11   2    6.32    4.92
   3  11  -2   25.61    8.33
   3  11  -2   22.75    9.19
   3  11  -2   24.17    6.83
   3  11  -2    5.10    5.73
  -3 -11   2    9.42    5.79
  -3 -11   2    6.75    7.71
  -3 -11   2   14.64    6.21
  -3 -11   2   16.21    6.19
   2  11  -2   27.92    8.18
   2  11  -2   41.86    8.15
   2  11  -2   37.48    9.59
   2  11  -2   24.69    9.37
  -2 -11   2   33.96    8.49
  -2 -11   2   33.27    7.59
  -2 -11   2   19.48    8.90
  -2 -11   2   35.43    7.85
   1  11  -2  101.34   18.56
   1  11  -2  121.52   16.81
   1  11  -2  103.39   16.99
   1  11  -2  112.66   18.78
  -1 -11   2   83.49   17.10
  -1 -11   2  130.06   18.71
  -1 -11   2  108.46   16.86
  -1 -11   2  100.87   16.60
   0  11  -2   10.03    5.04
   0  11  -2   12.17    7.45
   0  11  -2    2.68    5.89
   0  11  -2    8.29    7.04
   0 -11   2    2.48    5.44
   0 -11   2   10.08    6.66
   0 -11   2   11.11    6.78
   0 -11   2    9.64    5.44
  -1  11  -2   -5.24    5.36
  -1  11  -2   13.28    6.85
  -1  11  -2   13.60    5.26
  -1  11  -2    7.94    6.34
   1 -11   2   19.37    7.00
   1 -11   2   15.80    5.29
   1 -11   2    5.73    5.81
   1 -11   2    7.85    6.63
  -2  11  -2   39.52   10.23
  -2  11  -2   53.02    9.56
  -2  11  -2   49.76   10.88
  -2  11  -2   61.34   10.76
   2 -11   2   41.61   10.62
   2 -11   2   61.89   11.25
   2 -11   2   48.66   10.18
   2 -11   2   48.37    9.57
  -3  11  -2   28.92    9.03
  -3  11  -2   32.95    8.65
  -3  11  -2   34.31    9.30
  -3  11  -2   49.53    8.75
   3 -11   2   42.36    9.67
   3 -11   2   49.19   10.20
   3 -11   2   44.77    8.60
   3 -11   2   43.22    9.77
  -4  11  -2    9.70    4.72
  -4  11  -2   -5.59    5.33
  -4  11  -2   10.82    6.37
  -4  11  -2    4.60    4.67
   4 -11   2   10.03    6.36
   4 -11   2    9.58    6.42
   4 -11   2    2.57    4.47
   4 -11   2    8.91    6.56
  -5  11  -2   83.74   16.33
  -5  11  -2  116.91   15.38
   5 -11   2  109.12   16.85
   5 -11   2   95.38   17.19
   5 -11   2   75.62   15.00
   5 -11   2  104.48   16.93
  -6  11  -2  118.07   22.51
  -6  11  -2  151.34   22.59
   6 -11   2  174.21   23.26
   6 -11   2  147.28   22.78
   6 -11   2  193.75   22.94
   6 -11   2  143.39   21.42
  -7  11  -2   90.67   11.89
  -7  11  -2   33.96   10.59
  -7  11  -2   49.78   11.78
   7 -11   2   69.87   11.39
   7 -11   2   91.36   14.44
   7 -11   2   60.03   11.48
   7 -11   2   54.38   11.28
  -8  11  -2   11.22    7.12
  -8  11  -2    1.83    5.39
   8 -11   2    0.80    4.79
   8 -11   2    7.05    4.74
   8 -11   2    5.82    5.34
   8 -11   2    0.64    6.91
  -9  11  -2    8.63    5.27
  -9  11  -2    3.22    5.22
  -9  11  -2   -2.46    6.33
   9 -11   2    1.79    4.33
   9 -11   2   29.59    8.93
   9 -11   2   -0.64    5.07
   9 -11   2    2.15    4.91
 -10  11  -2    5.56    4.95
 -10  11  -2   -3.10    7.29
 -10  11  -2  -11.23    5.67
  10 -11   2   -4.17    7.02
  10 -11   2    1.16    4.68
  10 -11   2   -8.64    4.79
  10 -11   2   -3.38    3.87
 -11  11  -2   17.50    7.49
 -11  11  -2    2.60    8.71
 -11  11  -2   -2.95    4.40
  11 -11   2    9.89    6.20
  11 -11   2    9.53    8.48
  11 -11   2    3.14    4.91
  11 -11   2   -2.09    4.80
   8  10  -2   -1.02    6.82
   8  10  -2    5.71    8.21
   8  10  -2   -2.58   10.50
  -8 -10   2   12.86    7.69
  -8 -10   2    8.16    5.80
  -8 -10   2    2.62    9.44
   7  10  -2  228.35   37.89
   7  10  -2  289.63   35.77
   7  10  -2  198.56   36.09
  -7 -10   2  301.35   36.09
  -7 -10   2  240.55   34.59
  -7 -10   2  320.92   37.81
   6  10  -2  385.45   46.85
   6  10  -2  351.45   48.38
  -6 -10   2  350.09   46.82
  -6 -10   2  317.31   45.87
  -6 -10   2  404.72   48.29
   5  10  -2   -3.32    5.15
   5  10  -2   -1.00    6.72
   5  10  -2    3.84    7.26
  -5 -10   2   -4.46    5.19
  -5 -10   2    2.27    4.28
  -5 -10   2    2.84    6.88
   4  10  -2   12.39    7.33
   4  10  -2   16.75    6.47
   4  10  -2    8.82    7.14
  -4 -10   2   16.43    7.79
  -4 -10   2    6.07    5.80
  -4 -10   2   15.23    5.34
   3  10  -2   28.60    7.32
   3  10  -2   11.78    7.82
   3  10  -2   28.35    7.25
   3  10  -2   18.07    8.09
  -3 -10   2   35.75    6.76
  -3 -10   2   15.76    6.42
  -3 -10   2   21.60    8.49
  -3 -10   2   23.69    6.83
   2  10  -2   59.14   11.69
   2  10  -2   69.39   11.26
   2  10  -2   38.24   10.81
   2  10  -2   53.60   10.15
  -2 -10   2   62.16   10.95
  -2 -10   2   49.27   10.23
  -2 -10   2   37.70    9.33
  -2 -10   2   57.81   11.68
   1  10  -2  180.25   25.39
   1  10  -2  211.96   25.40
   1  10  -2  143.47   26.14
   1  10  -2  241.59   26.96
  -1 -10   2  198.42   26.72
  -1 -10   2  144.25   24.98
  -1 -10   2  176.36   25.54
  -1 -10   2  185.96   25.14
   0  10  -2   70.73   14.15
   0  10  -2   85.05   15.39
   0  10  -2  112.47   16.32
   0  10  -2   87.33   13.54
   0 -10   2   70.59   13.80
   0 -10   2   92.52   15.42
  -1  10  -2   42.04    8.73
  -1  10  -2   17.97    7.30
  -1  10  -2   30.85    8.26
  -1  10  -2   31.81    6.91
   1 -10   2   30.29    8.58
   1 -10   2   31.18    7.97
   1 -10   2   41.26    8.18
   1 -10   2   25.08    6.88
  -2  10  -2   41.65    8.41
  -2  10  -2   36.27    8.50
  -2  10  -2   25.02    8.18
  -2  10  -2   32.48    7.27
   2 -10   2   28.13    7.26
   2 -10   2   38.11    8.96
   2 -10   2   45.85    8.89
   2 -10   2   37.77    8.98
  -3  10  -2  109.60   17.56
  -3  10  -2  142.10   16.58
  -3  10  -2   93.75   17.22
  -3  10  -2  117.72   16.73
   3 -10   2  125.73   17.65
   3 -10   2   91.79   16.02
   3 -10   2  111.80   18.11
   3 -10   2   93.91   17.13
  -4  10  -2    6.24    5.91
  -4  10  -2   19.85    5.00
  -4  10  -2   14.61    6.41
  -4  10  -2    6.30    4.40
   4 -10   2   19.00    6.90
   4 -10   2   14.73    6.29
   4 -10   2   12.71    6.54
   4 -10   2   10.01    4.44
  -5  10  -2   38.70    8.31
  -5  10  -2   30.60    6.75
   5 -10   2   43.16    8.44
   5 -10   2   36.07    8.47
   5 -10   2   31.42    7.79
   5 -10   2   21.54    6.30
  -6  10  -2  154.32   24.85
  -6  10  -2  204.87   24.29
  -6  10  -2  170.31   25.58
   6 -10   2  190.98   25.24
   6 -10   2  163.85   24.78
   6 -10   2  161.01   24.02
   6 -10   2  201.04   25.46
  -7  10  -2   48.30   10.91
  -7  10  -2   69.65   10.33
   7 -10   2   47.68    9.42
   7 -10   2   49.90   10.01
   7 -10   2   51.86   10.15
   7 -10   2   62.94   11.69
  -8  10  -2    3.13    4.34
  -8  10  -2   -3.18    5.58
   8 -10   2   -1.42    3.58
   8 -10   2   -5.81    3.64
   8 -10   2   -1.19    5.63
   8 -10   2    4.97    4.39
  -9  10  -2   61.44   10.10
  -9  10  -2   41.44    9.41
  -9  10  -2   31.40   10.02
   9 -10   2   40.21   10.28
   9 -10   2   61.27    9.69
   9 -10   2   51.10    9.58
   9 -10   2   41.80    8.87
 -10  10  -2   -0.10    4.14
 -10  10  -2   18.99    8.78
 -10  10  -2   11.59    5.65
  10 -10   2    3.48    4.07
  10 -10   2   11.73    5.28
  10 -10   2    8.84    5.05
  10 -10   2    7.42    6.82
 -11  10  -2   -6.54    5.41
 -11  10  -2    8.79    5.35
 -11  10  -2   12.30    8.57
  11 -10   2    3.14    7.65
  11 -10   2    2.40    4.44
  11 -10   2   13.36    5.71
 -12  10  -2   61.54   15.77
 -12  10  -2   89.01   14.65
 -12  10  -2   82.75   13.96
  12 -10   2   71.92   13.11
  12 -10   2   74.17   13.19
  12 -10   2   78.13   15.63
  -9  -9   2   46.81   13.41
   8   9  -2   25.48   11.08
   8   9  -2   17.44    8.54
   8   9  -2   25.07    8.63
  -8  -9   2   30.19   10.33
  -8  -9   2   19.19    6.69
  -8  -9   2   28.46    8.42
   7   9  -2   21.28    7.02
   7   9  -2   26.25    9.01
   7   9  -2   10.89    7.18
  -7  -9   2   32.24    8.94
  -7  -9   2    9.65    5.25
  -7  -9   2    7.37    6.71
   6   9  -2    5.56    6.74
   6   9  -2   23.80    6.95
   6   9  -2   18.19    8.06
  -6  -9   2   13.61    4.96
  -6  -9   2    7.67    5.79
  -6  -9   2   10.85    7.55
   5   9  -2   14.88    7.30
   5   9  -2   22.18    6.32
   5   9  -2   13.31    7.66
  -5  -9   2   21.76    7.99
  -5  -9   2   12.11    5.87
  -5  -9   2    9.56    4.72
   4   9  -2   73.18   10.66
   4   9  -2   46.85   10.50
   4   9  -2   41.03   10.31
  -4  -9   2   40.49    9.40
  -4  -9   2   52.58   10.89
  -4  -9   2   48.18    8.99
   3   9  -2   -5.90    4.50
   3   9  -2    0.58    4.48
   3   9  -2   -2.94    5.91
   3   9  -2   -2.15    5.69
  -3  -9   2    3.57    4.31
  -3  -9   2    6.28    4.49
  -3  -9   2   -1.24    4.24
  -3  -9   2   -0.40    6.14
   2   9  -2   41.68   10.03
   2   9  -2   36.64    8.44
   2   9  -2   29.54    9.67
   2   9  -2   49.58    9.08
  -2  -9   2   44.72    8.70
  -2  -9   2   50.01   10.13
  -2  -9   2   48.26    8.62
  -2  -9   2   42.77    8.91
   1   9  -2   25.44    6.58
   1   9  -2   14.77    6.93
   1   9  -2   20.71    7.07
   1   9  -2   28.48    6.33
  -1  -9   2   24.64    6.68
  -1  -9   2   19.25    7.18
  -1  -9   2   18.02    5.91
  -1  -9   2   19.07    6.28
   0   9  -2    5.65    4.30
   0   9  -2    9.65    5.61
   0   9  -2   -1.17    5.66
   0   9  -2    7.04    5.88
   0  -9   2    7.20    4.68
   0  -9   2    4.17    5.71
   0  -9   2   10.09    6.15
   0  -9   2    9.18    5.50
  -1   9  -2  287.36   36.76
  -1   9  -2  327.49   37.49
  -1   9  -2  227.78   36.95
  -1   9  -2  252.35   37.40
   1  -9   2  286.39   37.06
   1  -9   2  300.51   37.71
   1  -9   2  323.51   37.71
  -2   9  -2  176.63   23.17
  -2   9  -2  154.24   23.18
  -2   9  -2  156.71   22.29
   2  -9   2  208.15   23.80
   2  -9   2  142.04   22.76
  -3   9  -2   24.67    6.22
  -3   9  -2   17.65    6.72
  -3   9  -2   24.35    7.07
   3  -9   2   34.43    6.49
   3  -9   2   28.67    7.34
   3  -9   2   38.77    7.56
  -4   9  -2   94.85   14.52
  -4   9  -2  105.23   15.62
  -4   9  -2  108.81   14.28
   4  -9   2   82.81   15.35
   4  -9   2   74.86   14.03
   4  -9   2  121.65   15.97
  -5   9  -2  211.53   32.55
  -5   9  -2  222.37   32.87
  -5   9  -2  286.60   32.30
   5  -9   2  243.55   32.80
   5  -9   2  271.82   32.92
   5  -9   2  214.18   31.90
   5  -9   2  283.23   33.14
  -6   9  -2  233.63   30.07
  -6   9  -2  197.16   28.95
   6  -9   2  230.55   28.51
   6  -9   2  216.45   28.89
   6  -9   2  178.78   29.30
   6  -9   2  241.58   29.34
  -7   9  -2   19.41    6.37
  -7   9  -2   17.80    6.95
  -7   9  -2   21.89    5.40
   7  -9   2   21.66    6.25
   7  -9   2   16.87    5.86
   7  -9   2   27.55    7.29
   7  -9   2   26.26    5.56
  -8   9  -2   -2.67    4.16
  -8   9  -2   -6.11    4.88
   8  -9   2    2.10    3.48
   8  -9   2   -5.26    3.38
   8  -9   2   11.19    6.02
   8  -9   2   -0.08    3.87
  -9   9  -2   81.42   11.55
  -9   9  -2   54.92   12.57
  -9   9  -2   47.49   11.14
   9  -9   2   63.28   12.53
   9  -9   2   72.12   10.96
   9  -9   2   76.47   11.77
 -10   9  -2    0.89    7.07
 -10   9  -2   -0.66    4.72
 -10   9  -2   -5.16    3.33
  10  -9   2   -0.90    3.84
  10  -9   2    2.26    6.07
  10  -9   2   -0.38    3.79
 -11   9  -2  262.02   31.16
 -11   9  -2  232.00   33.42
 -11   9  -2  236.04   31.55
  11  -9   2  257.13   32.73
  11  -9   2  239.66   31.00
  11  -9   2  185.05   30.48
 -12   9  -2   16.28    7.98
 -12   9  -2   19.85   10.65
 -12   9  -2   30.81    7.37
  12  -9   2   17.73    6.76
  12  -9   2   19.92    6.30
  12  -9   2   17.58    9.64
 -13   9  -2  170.41   28.46
   9   8  -2   46.13    9.15
   9   8  -2   23.52    8.80
   9   8  -2   40.84   10.97
  -9  -8   2   22.56    8.41
  -9  -8   2   25.64    7.53
   8   8  -2    0.19    5.55
   8   8  -2   -5.09    7.12
   8   8  -2   -7.39    4.93
  -8  -8   2   -2.38    4.62
  -8  -8   2   -0.10    3.72
  -8  -8   2    0.20    7.34
   7   8  -2    3.57    5.74
   7   8  -2    3.26    4.76
   7   8  -2    5.38    6.72
  -7  -8   2    0.67    3.40
  -7  -8   2    2.35    4.86
  -7  -8   2    2.38    6.84
   6   8  -2   21.99    7.81
   6   8  -2   46.78    8.09
   6   8  -2   14.80    8.09
  -6  -8   2   30.97    7.39
  -6  -8   2   37.05    6.98
  -6  -8   2   56.59   10.40
   5   8  -2   29.30    6.66
   5   8  -2   25.54    8.09
   5   8  -2   41.24    8.33
  -5  -8   2   16.02    5.55
  -5  -8   2   38.79    8.28
  -5  -8   2   20.36    6.57
   4   8  -2   35.38    8.28
   4   8  -2   11.69    7.27
   4   8  -2   20.90    6.38
  -4  -8   2   20.49    5.53
  -4  -8   2   16.89    6.32
  -4  -8   2   25.63    8.18
   3   8  -2  197.09   27.86
   3   8  -2  255.10   27.19
  -3  -8   2  158.18   26.66
  -3  -8   2  200.72   26.80
   2   8  -2   27.92    7.58
   1   8  -2   13.77    5.40
   1   8  -2    8.91    4.51
   1   8  -2   17.70    6.06
  -1  -8   2   14.42    5.32
  -1  -8   2    8.31    4.63
  -1  -8   2    2.06    5.03
  -1  -8   2    4.00    6.32
   0  -8   2   85.35   13.52
  -1   8  -2  100.47   13.52
  -1   8  -2   69.35   13.85
  -1   8  -2  100.41   14.45
  -1   8  -2   75.97   14.25
   1  -8   2   87.18   13.85
   1  -8   2   70.72   13.16
   1  -8   2  104.17   14.78
   1  -8   2  113.88   14.92
  -2   8  -2   13.54    4.89
  -2   8  -2    5.73    5.16
  -2   8  -2   15.64    5.59
  -2   8  -2   15.16    4.52
   2  -8   2   21.37    6.16
   2  -8   2    8.64    4.11
   2  -8   2   25.93    5.95
   2  -8   2   24.48    6.32
  -3   8  -2    5.78    4.14
  -3   8  -2   15.81    5.61
  -3   8  -2   10.41    4.05
  -3   8  -2    8.10    5.20
   3  -8   2   16.30    5.59
   3  -8   2    2.22    3.55
   3  -8   2   15.18    5.70
   3  -8   2   10.46    5.18
  -4   8  -2   84.30   11.87
  -4   8  -2   80.94   13.08
  -4   8  -2   65.30   12.38
   4  -8   2   78.63   13.12
   4  -8   2   65.61   11.74
   4  -8   2   91.68   13.44
   4  -8   2   86.64   13.32
  -5   8  -2  240.54   28.13
  -5   8  -2  182.71   28.47
  -5   8  -2  200.02   28.90
   5  -8   2  239.83   28.80
   5  -8   2  193.19   27.84
   5  -8   2  218.18   28.48
   5  -8   2  231.09   28.98
  -6   8  -2   63.56   10.21
  -6   8  -2   61.94   10.59
  -6   8  -2   55.99   11.36
   6  -8   2   81.84   12.22
   6  -8   2   40.07    9.82
   6  -8   2   54.95    9.73
   6  -8   2   68.67   11.02
  -7   8  -2   39.09    8.47
  -7   8  -2   32.40    8.94
   7  -8   2   46.36    8.34
   7  -8   2   57.70   10.19
   7  -8   2   47.93    8.36
   7  -8   2   47.27    8.57
  -8   8  -2   35.72    8.01
  -8   8  -2   36.51    8.69
  -8   8  -2   41.93    7.83
   8  -8   2   45.90    9.46
   8  -8   2   31.81    7.51
   8  -8   2   58.96    8.38
  -9   8  -2   80.16   10.76
  -9   8  -2   56.33   10.57
  -9   8  -2   52.52   11.40
   9  -8   2   57.32   10.09
   9  -8   2   51.85   10.30
   9  -8   2   75.12   12.97
 -10   8  -2    7.26    4.71
 -10   8  -2   13.07    4.63
 -10   8  -2   -4.65    6.42
  10  -8   2    6.33    3.86
  10  -8   2   15.05    6.83
  10  -8   2    6.52    4.06
 -11   8  -2    7.88    5.73
 -11   8  -2   13.72    5.36
 -11   8  -2   20.57    8.83
  11  -8   2   11.13    7.62
  11  -8   2   15.18    5.24
  11  -8   2   11.54    4.97
 -12   8  -2  125.10   17.14
 -12   8  -2   94.38   17.98
 -12   8  -2  112.26   21.20
  12  -8   2   85.25   16.34
  12  -8   2  134.00   19.32
  12  -8   2  122.99   16.73
 -13   8  -2  133.85   22.32
 -13   8  -2  148.88   25.01
 -13   8  -2  135.22   20.84
  13  -8   2  149.97   22.91
  13  -8   2  124.21   20.41
  13  -8   2  166.67   20.86
  10   7  -2  106.62   21.13
  10   7  -2  162.03   22.58
  10   7  -2  157.63   23.91
 -10  -7   2  162.96   21.32
 -10  -7   2  150.18   21.13
 -10  -7   2  155.94   24.46
   9   7  -2   -1.96    5.32
   9   7  -2   -3.07    6.90
   9   7  -2   -0.32    5.72
  -9  -7   2    0.48    4.60
  -9  -7   2    8.66    4.68
  -9  -7   2   11.39    8.09
   8   7  -2   43.27   10.22
   8   7  -2   76.53   11.29
   8   7  -2   41.07    9.20
  -8  -7   2   48.56    9.11
  -8  -7   2   69.65   11.55
  -8  -7   2   48.02    9.06
   7   7  -2    7.43    4.72
   7   7  -2    3.08    5.69
   7   7  -2    3.51    4.86
  -7  -7   2   -1.68    2.93
  -7  -7   2   -3.58    4.02
  -7  -7   2    1.17    6.44
   6   7  -2  448.30   54.83
   6   7  -2  440.61   54.36
   6   7  -2  379.27   54.43
  -6  -7   2  432.82   54.42
  -6  -7   2  483.79   55.31
  -6  -7   2  399.16   53.83
   5   7  -2    7.87    6.05
   5   7  -2    0.86    5.56
   5   7  -2    7.30    4.90
  -5  -7   2    1.61    3.39
  -5  -7   2    8.53    6.64
  -5  -7   2    2.37    4.69
   4   7  -2  347.38   40.09
   4   7  -2  317.06   39.19
  -4  -7   2  282.88   39.22
  -4  -7   2  282.48   38.78
   3   7  -2  552.73   70.62
   3   7  -2  534.84   70.49
   3   7  -2  539.63   70.12
  -3  -7   2  555.58   70.23
  -3  -7   2  627.73   71.00
  -3  -7   2  560.36   70.07
   2   7  -2  143.69   18.73
   2   7  -2  124.82   18.57
   2   7  -2  114.43   17.35
   2   7  -2  121.86   17.32
  -2  -7   2  142.37   18.70
  -2  -7   2  116.61   17.48
  -2  -7   2  113.55   16.87
   1   7  -2   69.65   11.81
   1   7  -2   60.82   10.79
   1   7  -2   68.60   10.59
   1   7  -2   63.23   10.65
  -1  -7   2   44.08    9.55
  -1  -7   2   70.93   10.35
  -1  -7   2   55.95   10.65
  -1  -7   2   62.65   10.90
   0   7  -2  156.98   20.36
   0   7  -2  137.16   19.82
   0   7  -2  157.77   19.69
   0   7  -2  142.79   20.34
   0  -7   2  137.49   19.62
   0  -7   2  134.17   19.49
   0  -7   2  142.88   20.03
   0  -7   2  156.52   20.51
  -1   7  -2  102.66   13.05
  -1   7  -2   80.68   13.83
  -1   7  -2   88.08   13.40
  -1   7  -2   91.43   13.85
   1  -7   2   83.67   13.24
   1  -7   2   79.61   13.79
   1  -7   2   89.83   13.95
   1  -7   2   87.82   12.93
  -2   7  -2  153.09   20.62
  -2   7  -2  154.02   20.02
  -2   7  -2  127.64   20.22
  -2   7  -2  139.92   20.65
   2  -7   2  167.53   20.61
   2  -7   2  141.95   20.60
   2  -7   2  181.18   20.86
   2  -7   2  138.98   19.92
  -3   7  -2   65.65   11.52
  -3   7  -2   90.25   11.43
  -3   7  -2   71.44   12.15
   3  -7   2   77.45   12.32
   3  -7   2   71.53   11.37
   3  -7   2   85.02   12.39
   3  -7   2   75.17   12.30
  -4   7  -2  218.08   30.39
  -4   7  -2  209.39   30.01
   4  -7   2  216.44   29.56
   4  -7   2  273.81   30.34
   4  -7   2  247.93   30.48
   4  -7   2  223.14   29.98
  -5   7  -2  127.43   15.00
  -5   7  -2   98.11   16.42
   5  -7   2   85.38   15.40
   5  -7   2  122.42   15.03
   5  -7   2   91.98   16.05
   5  -7   2  109.41   15.64
  -6   7  -2   -2.54    3.63
  -6   7  -2    1.84    3.02
  -6   7  -2    3.73    5.32
   6  -7   2    0.70    3.00
   6  -7   2   -1.80    3.11
   6  -7   2   -6.89    2.92
   6  -7   2    7.59    5.66
  -7   7  -2   10.74    5.17
  -7   7  -2   10.71    4.53
   7  -7   2   10.02    5.56
   7  -7   2   10.35    3.51
   7  -7   2    6.04    3.77
  -8   7  -2  134.46   20.65
  -8   7  -2  128.52   19.90
  -8   7  -2  164.17   19.66
   8  -7   2  163.83   21.08
   8  -7   2  133.26   19.29
   8  -7   2  144.24   19.57
  -9   7  -2   69.72   12.88
  -9   7  -2   50.86   10.66
  -9   7  -2   80.84   10.64
   9  -7   2   53.63   10.31
   9  -7   2   69.83   10.37
   9  -7   2   70.84   12.80
 -10   7  -2   83.36   14.03
 -10   7  -2   65.39   11.67
 -10   7  -2   86.04   11.34
  10  -7   2   53.76   10.69
  10  -7   2   57.52   10.62
  10  -7   2   90.01   13.71
 -11   7  -2  121.57   19.02
 -11   7  -2  132.12   16.00
 -11   7  -2   94.62   16.18
  11  -7   2  102.58   15.48
  11  -7   2   96.86   15.36
  11  -7   2  118.65   17.57
 -12   7  -2   39.47   11.33
 -12   7  -2   30.79    6.95
 -12   7  -2   19.30    7.44
  12  -7   2   28.09    6.70
  12  -7   2   31.29    6.75
  12  -7   2   30.99    9.10
 -13   7  -2   13.50    8.06
 -13   7  -2   24.89    6.90
 -13   7  -2   27.24   11.32
  13  -7   2   18.45    5.98
  13  -7   2   16.65    6.04
  13  -7   2    5.08    8.03
  11   6  -2   70.51   12.62
  11   6  -2   63.39   11.16
  11   6  -2   60.12   13.27
 -11  -6   2   77.49   12.69
 -11  -6   2   69.85   11.43
 -11  -6   2   63.23   14.04
  10   6  -2    6.76    4.91
  10   6  -2   28.02    7.45
  10   6  -2   19.75    7.93
 -10  -6   2    8.04    4.85
 -10  -6   2   20.29    9.12
   9   6  -2   27.60    8.02
   9   6  -2   19.18    6.83
   9   6  -2   30.45    6.60
  -9  -6   2   20.94    8.95
  -9  -6   2   28.48    6.21
  -9  -6   2   25.71    5.97
   8   6  -2   91.21   13.87
   8   6  -2   61.51   12.57
   8   6  -2   77.85   12.46
  -8  -6   2   80.13   11.76
  -8  -6   2   66.68   11.84
  -8  -6   2   93.26   15.20
   7   6  -2    0.72    4.17
   7   6  -2   -1.95    4.20
   7   6  -2    0.92    4.94
  -7  -6   2    0.60    3.46
  -7  -6   2    0.94    2.85
  -7  -6   2    8.80    6.67
   6   6  -2   15.83    5.65
   6   6  -2   10.66    4.95
   6   6  -2   16.07    5.92
  -6  -6   2    9.84    4.65
  -6  -6   2    8.62    3.86
  -6  -6   2   23.06    7.28
   5   6  -2  107.22   15.13
   5   6  -2  105.77   15.82
   5   6  -2   79.20   15.30
  -5  -6   2  104.26   14.12
  -5  -6   2  131.18   16.93
  -5  -6   2   83.70   14.64
   4   6  -2   43.34    7.42
   4   6  -2   54.00    8.44
  -4  -6   2   27.29    6.92
  -4  -6   2   45.49    8.44
  -4  -6   2   29.25    6.55
   3   6  -2  298.42   38.59
   3   6  -2  323.99   39.23
   3   6  -2  312.13   39.01
  -3  -6   2  271.59   38.54
  -3  -6   2  357.57   39.50
  -3  -6   2  269.18   38.35
   2   6  -2    4.29    3.71
   2   6  -2    6.25    4.17
   2   6  -2   -2.07    3.32
   2   6  -2   -1.46    4.67
  -2  -6   2    1.50    3.45
  -2  -6   2   -1.42    3.03
  -2  -6   2    3.14    3.17
  -2  -6   2    0.44    4.37
   1   6  -2   70.53   12.17
   1   6  -2   84.11   11.47
   1   6  -2   91.64   12.50
   1   6  -2   77.86   11.47
  -1  -6   2   85.50   12.37
  -1  -6   2   70.88   11.24
  -1  -6   2   68.90   11.06
  -1  -6   2   53.91   11.13
   0   6  -2    8.93    4.28
   0   6  -2    8.18    3.36
   0   6  -2    6.85    3.88
   0   6  -2    4.18    4.13
   0  -6   2    1.44    2.83
   0  -6   2    7.30    4.26
   0  -6   2    4.72    3.78
   0  -6   2    4.99    3.55
  -1   6  -2   22.73    4.72
  -1   6  -2   22.65    5.39
  -1   6  -2   20.82    5.32
  -1   6  -2   21.72    5.36
   1  -6   2   29.55    5.68
   1  -6   2   21.30    5.48
   1  -6   2    9.54    4.75
   1  -6   2   19.13    4.58
  -2   6  -2   72.47   10.44
  -2   6  -2   77.48   11.41
  -2   6  -2   66.32   10.99
  -2   6  -2   82.53   10.98
   2  -6   2   77.00   10.68
   2  -6   2   51.69   10.83
   2  -6   2   67.43   11.37
  -3   6  -2  716.28   96.56
  -3   6  -2  657.27   96.32
  -3   6  -2  843.75   96.29
  -3   6  -2  830.47   96.46
   3  -6   2  697.44   96.34
   3  -6   2  802.81   96.62
   3  -6   2  835.65   96.52
   3  -6   2  846.14   96.31
  -4   6  -2  334.70   49.49
  -4   6  -2  370.31   48.91
  -4   6  -2  423.98   49.39
   4  -6   2  375.34   49.21
   4  -6   2  434.05   49.41
   4  -6   2  415.56   49.02
   4  -6   2  390.06   49.57
  -5   6  -2  180.42   24.00
  -5   6  -2  179.99   23.25
  -5   6  -2  161.05   22.65
   5  -6   2  169.27   22.73
   5  -6   2  190.47   23.90
   5  -6   2  181.72   23.23
  -6   6  -2   11.63    4.05
  -6   6  -2    7.07    4.74
   6  -6   2    0.53    3.06
   6  -6   2    4.71    4.81
   6  -6   2    4.63    2.98
  -7   6  -2   46.70    7.01
  -7   6  -2   30.79    6.73
  -7   6  -2   20.38    6.95
   7  -6   2   41.89    8.21
   7  -6   2   35.77    6.46
   7  -6   2   28.03    5.92
  -8   6  -2    1.70    3.47
  -8   6  -2   -1.57    2.54
  -8   6  -2   -2.67    4.68
   8  -6   2   -3.70    2.22
   8  -6   2   -4.01    5.40
   8  -6   2    0.30    2.82
  -9   6  -2    5.15    3.24
  -9   6  -2    3.89    4.91
  -9   6  -2   -6.44    3.56
   9  -6   2    3.68    3.23
   9  -6   2    3.45    3.22
   9  -6   2    8.76    5.93
 -10   6  -2    0.32    6.06
 -10   6  -2    1.56    4.28
 -10   6  -2    3.51    3.40
  10  -6   2    3.41    3.14
  10  -6   2   -1.40    5.30
  10  -6   2   10.05    3.77
 -11   6  -2   20.31    6.14
 -11   6  -2   24.80    8.59
 -11   6  -2   36.56    6.39
  11  -6   2   22.55    7.52
  11  -6   2   24.48    5.58
  11  -6   2   26.06    5.64
 -12   6  -2  103.50   19.71
 -12   6  -2  110.16   17.41
 -12   6  -2  136.43   16.77
  12  -6   2   93.00   15.91
  12  -6   2   98.74   17.82
  12  -6   2  134.09   16.49
 -13   6  -2   97.27   15.92
 -13   6  -2  111.74   17.48
  13  -6   2  103.91   15.57
  13  -6   2   96.58   15.48
  13  -6   2  102.01   17.37
  11   5  -2    5.70    6.17
  11   5  -2    4.99    4.27
  11   5  -2   -3.77    5.35
 -11  -5   2    0.57    4.40
 -11  -5   2    0.85    3.67
 -11  -5   2    7.39    8.07
  10   5  -2   90.85   14.05
  10   5  -2  120.58   16.08
  10   5  -2   79.28   14.82
 -10  -5   2   79.21   14.09
 -10  -5   2  103.15   13.71
   9   5  -2   -1.87    4.06
   9   5  -2    3.09    3.91
   9   5  -2    6.18    5.53
  -9  -5   2   -4.92    2.89
  -9  -5   2    1.65    2.90
  -9  -5   2    4.76    6.55
   8   5  -2   73.53   11.95
   8   5  -2   79.12   11.60
   8   5  -2   75.25   12.66
  -8  -5   2   64.13   11.10
  -8  -5   2   93.90   14.13
  -8  -5   2   62.18   10.99
   7   5  -2   62.04   10.98
   7   5  -2   51.79   10.58
   7   5  -2   62.70   11.24
  -7  -5   2   83.17   10.56
  -7  -5   2   66.54   10.20
  -7  -5   2   65.88   11.69
   6   5  -2    5.34    4.35
   6   5  -2    0.91    4.06
   6   5  -2    7.65    4.19
  -6  -5   2    6.30    3.43
  -6  -5   2    4.38    3.05
  -6  -5   2   12.86    6.29
   5   5  -2   19.35    5.51
   5   5  -2   22.08    5.59
  -5  -5   2   18.31    6.38
  -5  -5   2   25.37    5.44
   4   5  -2  110.96   15.04
   4   5  -2  115.16   15.39
  -4  -5   2  142.76   16.43
  -4  -5   2   82.69   14.17
  -4  -5   2   97.48   14.71
   3   5  -2  162.11   22.22
   3   5  -2  171.91   21.96
   3   5  -2  188.27   22.49
  -3  -5   2  173.00   21.86
  -3  -5   2  146.08   22.29
  -3  -5   2  156.37   21.52
   2   5  -2 1177.33  125.36
   2   5  -2 1118.81  125.58
   2   5  -2  992.63  125.36
  -2  -5   2  851.88  125.31
  -2  -5   2 1074.53  125.28
  -2  -5   2  911.41  125.08
  -2  -5   2  988.98  124.87
   1   5  -2 1191.97  148.20
   1   5  -2 1289.55  148.23
   1   5  -2 1386.27  148.63
  -1  -5   2 1057.32  148.31
  -1  -5   2 1102.43  147.97
   0   5  -2  301.33   34.99
   0   5  -2  331.14   35.48
   0   5  -2  249.17   34.67
   0  -5   2  293.05   34.84
   0  -5   2  237.39   35.03
   0  -5   2  244.69   34.66
  -1   5  -2   15.72    4.50
  -1   5  -2    7.39    4.47
  -1   5  -2   19.80    4.03
   1  -5   2   18.93    4.13
   1  -5   2   10.27    4.56
   1  -5   2   29.18    5.44
  -2   5  -2   92.06   11.93
  -2   5  -2   80.81   12.65
  -2   5  -2   82.56   12.38
  -2   5  -2   81.46   12.68
   2  -5   2   68.29   12.61
   2  -5   2   74.88   12.48
   2  -5   2   93.03   12.99
   2  -5   2  108.39   12.29
  -3   5  -2  342.51   42.07
  -3   5  -2  317.52   42.32
  -3   5  -2  321.86   42.60
   3  -5   2  370.28   42.17
   3  -5   2  316.00   42.51
   3  -5   2  310.98   42.22
   3  -5   2  376.31   42.44
  -4   5  -2   17.80    4.06
  -4   5  -2   11.42    3.15
  -4   5  -2   13.21    4.55
   4  -5   2   18.98    5.00
   4  -5   2   18.39    4.11
  -5   5  -2   33.76    5.91
  -5   5  -2   29.74    6.21
  -5   5  -2   27.70    6.84
   5  -5   2   37.01    6.32
   5  -5   2   46.13    7.67
   5  -5   2   40.80    6.11
  -6   5  -2  107.30   17.03
  -6   5  -2  138.76   16.80
  -6   5  -2  141.57   17.97
   6  -5   2  127.37   18.08
   6  -5   2  129.74   16.69
   6  -5   2  119.36   16.83
  -7   5  -2   11.88    4.15
  -7   5  -2   11.00    5.33
  -7   5  -2   10.13    3.28
   7  -5   2   14.22    3.69
   7  -5   2   20.12    6.00
   7  -5   2    8.91    3.32
  -8   5  -2  149.90   21.17
  -8   5  -2  167.40   19.76
  -8   5  -2  121.29   19.87
   8  -5   2  151.40   21.09
   8  -5   2  163.86   19.71
   8  -5   2  144.24   19.57
  -9   5  -2    9.66    3.85
  -9   5  -2    4.51    5.19
  -9   5  -2   12.20    3.56
   9  -5   2   15.54    3.76
   9  -5   2   12.18    6.30
   9  -5   2    6.68    3.32
 -10   5  -2    7.25    3.81
 -10   5  -2   -3.46    2.57
 -10   5  -2    8.27    6.00
  10  -5   2    0.58    5.25
  10  -5   2    2.62    2.84
  10  -5   2    0.29    2.59
  10  -5   2   -0.12    7.94
 -11   5  -2  165.77   21.99
 -11   5  -2  158.41   21.29
  11  -5   2  188.96   27.12
  11  -5   2  149.89   21.00
  11  -5   2  156.62   21.18
 -12   5  -2   31.61    8.10
 -12   5  -2   57.51    9.15
  12  -5   2   34.71    7.39
  12  -5   2   46.34    7.71
 -13   5  -2    9.57    7.71
 -13   5  -2   24.01    6.96
  13  -5   2   37.26    6.84
  13  -5   2   27.98    6.66
  12   4  -2   13.79    6.44
  12   4  -2    4.89    4.32
  12   4  -2   12.21    6.39
 -12  -4   2    1.42    3.69
 -12  -4   2    6.36    7.67
 -12  -4   2    5.48    4.90
  11   4  -2   15.69    4.84
  11   4  -2   17.81    6.68
  11   4  -2   26.43    6.37
 -11  -4   2   15.64    5.62
 -11  -4   2    6.71    4.21
 -11  -4   2    9.50    7.36
  10   4  -2   12.50    4.33
  10   4  -2   15.60    5.56
  10   4  -2   13.84    5.64
 -10  -4   2   22.74    7.33
 -10  -4   2   12.06    4.65
 -10  -4   2   11.23    4.17
   9   4  -2   14.85    4.19
   9   4  -2    4.71    4.64
   9   4  -2   12.30    4.96
  -9  -4   2   14.26    3.79
  -9  -4   2    8.31    3.54
  -9  -4   2    4.36    5.96
   8   4  -2  118.01   16.47
   8   4  -2  115.39   15.62
   8   4  -2   96.93   16.15
  -8  -4   2  122.15   15.70
  -8  -4   2  102.55   15.22
  -8  -4   2  129.60   17.59
   7   4  -2    6.89    4.32
   7   4  -2    2.11    3.55
   7   4  -2    3.92    3.85
  -7  -4   2    3.14    5.22
  -7  -4   2    1.57    2.90
  -7  -4   2    7.25    3.15
   6   4  -2   37.12    7.61
   6   4  -2   51.44    8.54
   6   4  -2   47.77    8.39
  -6  -4   2   50.38    7.51
  -6  -4   2   52.52    8.83
  -6  -4   2   35.22    7.03
   5   4  -2   90.43   11.47
   5   4  -2   73.90   11.34
   5   4  -2   73.09   11.31
  -5  -4   2   70.61   12.17
  -5  -4   2   58.70   10.39
  -5  -4   2   85.31   10.95
   4   4  -2  204.34   27.09
   4   4  -2  197.09   26.98
  -4  -4   2  196.36   26.65
  -4  -4   2  235.96   27.12
  -4  -4   2  222.01   27.54
   3   4  -2  661.04   80.88
   3   4  -2  654.83   80.91
   3   4  -2  653.51   81.02
  -3  -4   2  640.24   81.06
  -3  -4   2  649.40   80.67
  -3  -4   2  659.44   80.85
   2   4  -2  116.52   16.18
   2   4  -2  116.45   16.01
   2   4  -2  126.44   15.72
  -2  -4   2  108.70   15.47
  -2  -4   2  100.05   16.23
  -2  -4   2  119.15   15.66
   1   4  -2 2723.07  303.58
   1   4  -2 2391.98  303.38
   1   4  -2 2448.16  303.38
   1   4  -2 2534.15  303.62
  -1  -4   2 2316.06  303.55
  -1  -4   2 2278.31  303.36
  -1  -4   2 2375.27  303.24
  -1  -4   2 2737.42  303.51
   0   4  -2   16.20    5.24
   0   4  -2   24.81    4.84
   0   4  -2   10.86    3.92
   0  -4   2   10.31    4.59
   0  -4   2   13.42    4.12
  -1   4  -2 1336.60  153.69
  -1   4  -2 1120.71  153.34
  -1   4  -2 1252.76  153.61
  -1   4  -2 1228.32  153.47
   1  -4   2 1293.95  153.57
   1  -4   2 1271.93  153.61
   1  -4   2 1189.92  153.38
   1  -4   2 1297.75  153.59
  -2   4  -2  246.23   26.69
  -2   4  -2  196.19   26.79
  -2   4  -2  183.69   26.32
  -2   4  -2  213.90   27.01
   2  -4   2  219.04   26.52
   2  -4   2  175.69   26.88
   2  -4   2  226.60   26.82
   2  -4   2  210.01   26.73
  -3   4  -2 1275.84  178.75
  -3   4  -2 1490.17  178.61
   3  -4   2 1631.79  178.68
   3  -4   2 1360.79  178.77
   3  -4   2 1420.30  178.57
   3  -4   2 1545.14  178.47
   4  -4   2  204.94   26.61
  -5   4  -2   -3.31    3.37
  -5   4  -2   -0.12    2.36
   5  -4   2   -2.23    1.51
   5  -4   2   -1.09    2.03
   5  -4   2   -0.92    3.40
  -6   4  -2   -1.10    3.54
  -6   4  -2    2.39    1.91
  -6   4  -2    4.07    2.77
   6  -4   2    5.70    4.22
   6  -4   2    7.58    2.53
   6  -4   2    3.07    2.11
  -7   4  -2   11.85    5.42
  -7   4  -2   12.19    3.73
  -7   4  -2    9.31    2.95
   7  -4   2   22.31    5.90
   7  -4   2   10.24    3.01
   7  -4   2   17.59    3.46
  -8   4  -2  215.49   27.78
  -8   4  -2  248.43   28.97
  -8   4  -2  246.03   27.58
   8  -4   2  190.51   27.34
   8  -4   2  206.37   30.21
   8  -4   2  182.70   27.31
   8  -4   2  243.04   28.76
  -9   4  -2  138.74   18.93
  -9   4  -2  147.32   18.54
   9  -4   2  142.39   20.08
   9  -4   2  138.24   22.69
   9  -4   2  131.73   18.43
   9  -4   2  146.81   18.45
 -10   4  -2    7.20    3.34
 -10   4  -2    0.02    3.43
  10  -4   2    6.43    3.00
  10  -4   2   16.00    3.56
  10  -4   2   12.11    9.26
 -11   4  -2    5.84    3.51
 -11   4  -2    8.54    4.47
  11  -4   2    9.05   10.49
  11  -4   2   11.97    3.63
  11  -4   2    3.75    2.87
 -12   4  -2  122.73   16.57
 -12   4  -2  115.05   15.71
  12  -4   2   94.50   21.52
  12  -4   2  125.08   15.60
  12  -4   2  112.52   16.92
  12  -4   2   91.47   15.18
 -13   4  -2   32.88    7.56
 -13   4  -2   36.34    8.19
  13  -4   2   43.66    8.69
  13  -4   2   22.70    6.32
  12   3  -2    5.93    5.86
  12   3  -2    1.14    4.93
  12   3  -2   -1.19    3.65
 -12  -3   2    1.84    6.70
 -12  -3   2   -6.70    3.03
  11   3  -2   27.92    7.37
  11   3  -2   26.52    6.10
  11   3  -2   31.42    7.46
 -11  -3   2   47.95    6.91
 -11  -3   2   33.82    8.91
  10   3  -2    2.30    3.10
  10   3  -2    1.41    4.60
  10   3  -2    7.37    4.40
 -10  -3   2    9.00    6.29
 -10  -3   2    4.47    3.76
 -10  -3   2    7.30    3.11
   9   3  -2    8.84    4.47
   9   3  -2    0.94    3.78
   9   3  -2   -0.94    2.86
  -9  -3   2    7.28    2.90
  -9  -3   2    4.38    3.22
  -9  -3   2    0.61    5.53
   8   3  -2   14.19    4.17
   8   3  -2    9.11    4.88
   8   3  -2   14.48    4.64
  -8  -3   2   14.19    6.28
  -8  -3   2    9.98    3.75
  -8  -3   2    9.44    3.12
   7   3  -2  299.37   40.28
   7   3  -2  341.39   40.51
   7   3  -2  340.12   40.09
  -7  -3   2  336.05   39.89
  -7  -3   2  274.15   40.03
   6   3  -2   98.85   12.49
   6   3  -2   83.39   12.55
   6   3  -2   76.67   12.07
  -6  -3   2   97.51   11.90
  -6  -3   2   69.74   12.95
  -6  -3   2   79.54   11.85
   5   3  -2   16.97    4.03
   5   3  -2   16.27    4.08
   5   3  -2   14.15    4.25
  -5  -3   2   17.68    3.58
  -5  -3   2   20.08    3.67
  -5  -3   2   11.60    4.49
   4   3  -2   -1.07    2.74
   4   3  -2    0.29    2.71
   4   3  -2   -1.62    2.41
  -4  -3   2    0.06    2.99
  -4  -3   2   -1.14    2.17
  -4  -3   2    0.03    1.88
   3   3  -2 2139.65  258.41
   3   3  -2 2350.11  258.53
   3   3  -2 2285.39  258.43
  -3  -3   2 1939.46  258.22
  -3  -3   2 1887.89  258.30
  -3  -3   2 2044.63  258.50
   2   3  -2 1664.94  205.96
   2   3  -2 1935.94  206.20
   2   3  -2 1471.61  205.89
  -2  -3   2 1875.91  205.93
  -2  -3   2 1568.45  206.09
  -2  -3   2 1559.68  205.92
   1   3  -2  459.31   59.62
   1   3  -2  484.66   59.92
   1   3  -2  489.61   59.73
  -1  -3   2  512.24   59.73
  -1  -3   2  505.59   59.60
  -1  -3   2  492.40   59.97
  -1  -3   2  431.30   59.64
   0   3  -2  335.20   41.06
   0   3  -2  314.14   40.90
   0   3  -2  324.97   41.13
   0  -3   2  337.79   40.95
   0  -3   2  316.07   41.12
   0  -3   2  345.33   41.04
  -1   3  -2 2573.57  334.47
  -1   3  -2 2510.30  334.39
  -1   3  -2 2763.85  334.32
  -1   3  -2 3151.81  334.43
   1  -3   2 2788.87  334.46
   1  -3   2 2692.20  334.31
   1  -3   2 2630.10  334.48
  -2   3  -2  864.49  103.24
  -2   3  -2  954.94  103.47
  -2   3  -2  710.05  103.49
   2  -3   2  834.16  103.25
   2  -3   2  902.98  103.39
   2  -3   2  866.93  103.36
   2  -3   2  747.65  103.52
  -3   3  -2  464.56   59.33
  -3   3  -2  438.93   58.68
   3  -3   2  529.24   59.42
  -4   3  -2   18.67    4.21
  -4   3  -2   22.26    5.26
   4  -3   2   24.66    4.16
   4  -3   2   21.59    5.29
   4  -3   2   24.82    4.15
  -5   3  -2  272.59   31.65
  -5   3  -2  231.23   30.73
  -5   3  -2  220.94   30.88
   5  -3   2  294.62   31.66
   5  -3   2  250.08   30.77
   5  -3   2  225.93   30.77
  -6   3  -2  168.31   22.03
  -6   3  -2  162.57   21.31
   6  -3   2  165.27   21.09
   6  -3   2  162.21   21.07
   6  -3   2  181.90   23.34
  -7   3  -2   -0.25    2.28
  -7   3  -2    3.02    1.98
   7  -3   2    2.17    2.07
   7  -3   2    5.70    6.35
   7  -3   2    6.19    4.12
   7  -3   2    1.78    1.82
  -8   3  -2   54.21    8.25
   8  -3   2   49.15    7.69
   8  -3   2   53.80   11.31
  -9   3  -2  157.27   22.34
  -9   3  -2  178.57   22.23
   9  -3   2  188.00   26.25
 -10   3  -2   33.21    5.77
  10  -3   2   24.13    5.92
  10  -3   2   22.06   10.57
 -11   3  -2   89.42   14.02
  11  -3   2  107.17   14.85
  12  -3   2   31.72   13.35
 -13   3  -2   18.68    5.99
  13  -3   2   17.73    6.43
  13   2  -2    9.77    5.77
  13   2  -2    6.38    4.32
  13   2  -2    7.06    6.67
 -13  -2   2   10.03    7.97
 -13  -2   2    6.58    4.23
  12   2  -2   11.14    6.25
  12   2  -2   12.04    5.74
  12   2  -2   16.84    4.61
 -12  -2   2   11.99    4.21
 -12  -2   2    5.71    7.50
  11   2  -2   14.30    5.49
  11   2  -2   10.61    4.28
  11   2  -2   11.34    5.75
 -11  -2   2   22.81    7.05
 -11  -2   2   19.75    4.37
  10   2  -2    1.73    4.39
  10   2  -2   -0.36    2.81
  10   2  -2    4.33    3.87
 -10  -2   2    9.84    5.58
   9   2  -2   -1.67    4.03
   9   2  -2    2.04    3.06
   9   2  -2    5.42    3.81
  -9  -2   2    5.21    2.60
  -9  -2   2    2.75    4.48
  -9  -2   2    2.59    3.05
   8   2  -2  608.82   75.73
   8   2  -2  617.40   75.41
   8   2  -2  634.20   75.80
  -8  -2   2  688.44   76.08
  -8  -2   2  558.48   75.73
  -8  -2   2  554.15   75.22
   7   2  -2   -3.23   57.87
  -7  -2   2   14.87   49.10
   6   2  -2   17.05    3.84
   6   2  -2   10.84    3.86
   6   2  -2   10.80    3.24
  -6  -2   2   18.45    4.40
  -6  -2   2    7.15    2.78
  -6  -2   2    9.87    3.16
   5   2  -2   41.41    5.94
   5   2  -2   31.56    5.42
   5   2  -2   46.29    6.58
  -5  -2   2   21.46    4.82
  -5  -2   2   35.29    5.51
  -5  -2   2   26.76    5.55
   4   2  -2    6.41    3.24
   4   2  -2   11.48    2.94
   4   2  -2    9.08    2.95
  -4  -2   2    5.48    3.48
  -4  -2   2    7.85    2.41
  -4  -2   2    9.40    2.70
   3   2  -2   67.38    9.14
   3   2  -2   67.10    8.99
   3   2  -2   52.04    8.54
  -3  -2   2   48.30    8.13
  -3  -2   2   63.18    9.54
   2   2  -2 2913.74  339.01
   2   2  -2 2919.92  339.10
   2   2  -2 2574.73  339.02
  -2  -2   2 2669.76  338.94
  -2  -2   2 2651.89  339.00
  -2  -2   2 2882.72  339.16
   1   2  -2    2.02    1.72
   1   2  -2    3.06    2.14
   1   2  -2   -2.47    1.60
   1   2  -2    4.74    1.81
  -1  -2   2    4.49    1.66
  -1  -2   2    1.49    1.73
  -1  -2   2    0.93    1.75
  -1  -2   2    4.99    2.47
   0   2  -2  464.61   54.15
   0   2  -2  440.13   54.22
   0   2  -2  451.32   54.21
   0  -2   2  443.13   54.22
   0  -2   2  443.82   54.19
   0  -2   2  393.08   54.08
  -1   2  -2    3.02    1.87
  -1   2  -2    3.61    2.08
  -1   2  -2    6.73    1.78
  -1   2  -2    8.14    1.83
   1  -2   2    6.16    1.90
   1  -2   2   10.32    2.40
   1  -2   2   11.02    1.95
   1  -2   2    7.76    1.86
  -2   2  -2  418.00   47.89
  -2   2  -2  374.71   48.24
   2  -2   2  410.64   47.91
   2  -2   2  348.18   48.19
   2  -2   2  388.74   47.95
  -3   2  -2  752.05  103.99
  -3   2  -2  957.88  104.60
  -3   2  -2  843.43  104.14
   3  -2   2  937.98  104.59
   3  -2   2  776.85  104.02
   3  -2   2  833.31  104.90
  -4   2  -2   55.66    8.72
   4  -2   2   53.07   10.06
   4  -2   2   43.51    8.37
  -5   2  -2  266.75   33.56
   5  -2   2  269.49   33.55
   5  -2   2  257.66   34.35
   6  -2   2    7.01    5.59
   7  -2   2  342.05   44.71
   8  -2   2   83.73   11.87
   8  -2   2   72.23   15.86
   9  -2   2    4.79    3.35
   9  -2   2   14.65    8.23
  10  -2   2   -4.71    7.94
  10  -2   2    2.14    3.40
  11  -2   2   -0.88   10.22
  11  -2   2    7.82    4.18
  12  -2   2    8.05    4.48
  12  -2   2   -3.13   11.20
  13  -2   2    9.17    5.37
  13  -2   2    9.42   13.22
  13   1  -2    2.33    4.04
  13   1  -2   10.41    6.44
  13   1  -2    7.20    5.17
 -13  -1   2    3.08    4.33
 -13  -1   2    5.82    6.89
  12   1  -2    9.43    3.84
  12   1  -2    8.70    5.54
  12   1  -2    8.74    4.66
 -12  -1   2   -3.07    5.80
 -12  -1   2   -0.49    3.55
  11   1  -2   27.03    5.12
  11   1  -2   18.18    5.41
  11   1  -2   16.70    5.87
 -11  -1   2   24.96    6.81
 -11  -1   2   11.61    4.37
  10   1  -2    7.43    3.42
  10   1  -2    4.20    4.49
  10   1  -2   12.41    4.24
 -10  -1   2    4.90    4.92
 -10  -1   2   11.44    3.42
   9   1  -2    4.69    3.22
   9   1  -2   12.63    3.87
   9   1  -2   12.50    4.50
  -9  -1   2    8.68    5.04
  -9  -1   2    8.03    2.92
   8   1  -2   19.65    4.35
   8   1  -2   19.39    5.00
   8   1  -2   15.30    4.10
  -8  -1   2   16.41    3.65
   7   1  -2  149.93   18.76
   7   1  -2  157.64   18.85
   7   1  -2  131.02   18.33
  -7  -1   2  130.95   18.71
  -7  -1   2  138.02   18.98
  -7  -1   2  136.54   18.17
   6   1  -2   64.85   10.17
   6   1  -2   76.84   10.36
   6   1  -2   61.44    9.88
  -6  -1   2   93.77   10.74
  -6  -1   2   70.34   10.21
  -6  -1   2   68.82    9.66
   5   1  -2  433.99   50.26
   5   1  -2  425.29   50.21
   5   1  -2  410.37   50.08
  -5  -1   2  394.26   50.21
  -5  -1   2  380.17   50.22
  -5  -1   2  381.25   49.97
   4   1  -2  597.33   74.00
   4   1  -2  624.57   74.01
   4   1  -2  647.81   73.96
  -4  -1   2  512.97   73.92
  -4  -1   2  561.43   73.82
  -4  -1   2  659.03   74.12
   3   1  -2 2353.37  287.89
   3   1  -2 2246.68  287.90
   3   1  -2 2270.92  287.89
  -3  -1   2 2386.04  287.90
  -3  -1   2 2630.92  288.02
  -3  -1   2 2219.11  287.82
   2   1  -2  475.32   54.01
   2   1  -2  465.22   54.07
   2   1  -2  433.04   54.05
  -2  -1   2  420.08   53.95
  -2  -1   2  466.65   54.13
  -2  -1   2  373.80   53.96
   1   1  -2 1175.95  152.41
   1   1  -2 1237.30  152.41
  -1  -1   2 1200.25  152.39
  -1  -1   2 1257.25  152.44
  -1  -1   2 1278.63  152.44
  -1  -1   2 1314.22  152.37
  -1   1  -2  669.39   90.73
   1  -1   2  807.40   90.84
  -2   1  -2  437.57   55.85
   2  -1   2  467.69   55.89
   2  -1   2  451.47   56.18
  -3   1  -2  494.65   62.64
  -3   1  -2  570.07   63.47
   3  -1   2  480.81   62.61
   3  -1   2  483.13   63.22
  -4   1  -2  222.72   29.31
   4  -1   2  219.20   28.99
  -5   1  -2  429.85   50.60
   5  -1   2  363.93   50.17
  -6   1  -2   16.34    7.10
   6  -1   2   13.04    6.14
   7  -1   2  266.92   38.43
   7  -1   2  352.62   40.46
   8  -1   2  200.62   27.17
   8  -1   2  221.67   29.68
   9  -1   2   14.92    4.31
  10  -1   2   -0.93    3.13
  10  -1   2   -1.34    8.67
  11  -1   2   26.53   11.06
  11  -1   2   29.49    6.47
  12  -1   2   28.59   12.11
  13  -1   2    6.12    5.06
  13  -1   2    3.42   12.17
  13   0  -2    9.38    5.47
  13   0  -2   13.37    6.56
  13   0  -2    9.07    4.51
 -13   0   2    4.11    6.69
 -13   0   2   15.05    4.94
  12   0  -2    7.53    4.61
  12   0  -2    5.94    4.91
  12   0  -2    8.45    4.17
 -12   0   2   11.80    6.33
 -12   0   2    5.61    3.85
  11   0  -2   11.04    3.91
  11   0  -2   10.16    4.69
  11   0  -2   18.94    5.21
 -11   0   2   15.16    5.71
 -11   0   2    5.61    3.72
  10   0  -2    4.09    3.12
  10   0  -2    4.31    3.48
  10   0  -2    1.58    3.70
 -10   0   2    7.77    4.72
 -10   0   2    3.71    2.84
   9   0  -2   74.21   10.99
   9   0  -2   69.12   11.62
   9   0  -2   77.98   11.68
  -9   0   2   84.86   12.19
  -9   0   2   75.93   10.76
   8   0  -2   13.72    3.63
   8   0  -2   13.35    3.81
   8   0  -2   14.10    4.09
  -8   0   2    8.41    3.11
  -8   0   2   27.68    5.22
   7   0  -2  522.93   59.74
   7   0  -2  423.06   59.35
   7   0  -2  525.66   59.53
  -7   0   2  414.24   59.52
  -7   0   2  513.91   59.45
   6   0  -2    6.28    2.33
   6   0  -2    1.61    1.88
   6   0  -2    1.46    1.96
  -6   0   2    0.89    1.76
  -6   0   2    0.85    2.51
   5   0  -2  275.34   34.06
   5   0  -2  273.77   34.01
   5   0  -2  292.91   34.24
  -5   0   2  253.71   33.95
  -5   0   2  270.47   34.10
   4   0  -2  385.14   45.38
   4   0  -2  392.36   45.52
   4   0  -2  381.89   45.42
  -4   0   2  310.30   45.28
  -4   0   2  366.16   45.44
   3   0  -2  124.30   15.71
   3   0  -2  118.60   15.70
   3   0  -2  111.87   15.61
  -3   0   2  115.54   15.57
  -3   0   2  132.26   15.80
  -3   0   2  139.35   15.81
   2   0  -2  609.63   67.59
   2   0  -2  564.86   67.55
   2   0  -2  510.15   67.52
  -2   0   2  484.53   67.49
  -2   0   2  536.77   67.54
  -2   0   2  595.23   67.60
   1   0  -2    0.93    0.48
   1   0  -2    2.32    0.83
  -1   0   2    1.84    0.63
  -1   0   2    1.44    0.69
  -1   0  -2  344.41   43.78
   1   0   2  361.93   43.82
  -2   0  -2   59.20    8.55
   2   0   2   40.21    6.34
   2   0   2   56.45    8.11
  -3   0  -2  660.73   80.64
   3   0   2  635.25   80.48
  -4   0  -2  243.26   28.30
   4   0   2  175.29   26.47
   4   0   2  227.74   27.87
  -5   0  -2  348.52   40.48
   5   0   2  280.29   38.79
   5   0   2  311.79   39.97
  -6   0  -2   -4.23    6.15
   6   0   2   18.27    3.39
   6   0   2    8.54    6.13
  -7   0  -2    5.23    8.00
   7   0   2    5.78    6.94
   7   0   2    4.13    2.59
  -8   0  -2   58.67   14.59
   8   0   2  105.97   16.04
   8   0   2   84.17   11.94
   9   0   2    6.94    3.25
   9   0   2  -13.53    7.17
  10   0   2  151.33   24.41
  10   0   2  156.38   20.97
  11   0   2    3.80    4.03
  11   0   2   -7.07    8.75
  12   0   2    1.70    4.49
  13   0   2    4.59    5.01
  13  -1  -2   10.78    5.40
  13  -1  -2    7.90    4.78
  13  -1  -2    3.96    5.40
 -13   1   2   12.19    4.94
 -13   1   2   17.61    6.84
  12  -1  -2   -3.14    3.58
  12  -1  -2    5.21    4.62
  12  -1  -2    0.32    3.31
 -12   1   2   -0.59    3.39
 -12   1   2    7.70    5.17
  11  -1  -2   34.71    6.21
  11  -1  -2   27.38    6.26
  11  -1  -2   33.19    6.24
 -11   1   2   24.49    5.58
 -11   1   2   28.31    6.68
  10  -1  -2   25.65    5.62
  10  -1  -2   28.52    6.21
  10  -1  -2   29.03    5.82
 -10   1   2   26.86    6.44
   9  -1  -2   24.21    5.06
   9  -1  -2   24.97    5.58
   9  -1  -2   28.39    5.38
  -9   1   2   24.08    4.95
  -9   1   2   27.47    5.74
   8  -1  -2  128.46   17.95
   8  -1  -2  127.32   18.35
   8  -1  -2  144.25   18.03
  -8   1   2  160.74   18.43
  -8   1   2  123.16   17.85
   7  -1  -2   14.82    3.49
   7  -1  -2   17.05    3.58
   7  -1  -2   20.02    4.21
  -7   1   2   13.56    3.73
  -7   1   2   14.26    3.47
   6  -1  -2  116.95   18.01
   6  -1  -2  146.41   18.03
   6  -1  -2  156.75   18.45
  -6   1   2  143.48   18.14
  -6   1   2  143.70   18.14
   5  -1  -2 1014.85  120.12
   5  -1  -2 1033.95  120.32
   5  -1  -2  951.72  120.18
  -5   1   2  908.66  120.11
  -5   1   2  981.10  120.20
   4  -1  -2 2017.04  251.32
   4  -1  -2 2143.57  251.41
  -4   1   2 1986.22  251.36
  -4   1   2 2059.92  251.40
   3  -1  -2 4103.34  461.99
   3  -1  -2 3284.89  461.88
   3  -1  -2 4011.76  461.99
  -3   1   2 3545.00  461.92
  -3   1   2 3585.94  461.95
  -3   1   2 4117.82  462.01
   2  -1  -2  329.46   39.30
   2  -1  -2  342.93   39.38
   2  -1  -2  273.89   39.23
  -2   1   2  327.73   39.28
   1  -1  -2   86.20   12.80
   1  -1  -2  111.51   12.87
  -1   1   2  105.80   12.84
  -1   1   2  107.30   12.89
   0  -1  -2   12.50    1.98
   0  -1  -2   12.63    2.06
   0   1   2   12.12    1.89
   0   1   2   11.19    2.12
  -1  -1  -2   23.83    3.18
  -1  -1  -2   33.22    4.99
   1   1   2   15.27    3.25
  -2  -1  -2  235.83   29.38
   2   1   2  238.84   30.41
  -3  -1  -2  100.63   12.95
  -3  -1  -2  111.46   15.46
   3   1   2   93.41   12.83
   3   1   2   98.15   14.66
  -4  -1  -2    4.92    2.07
  -4  -1  -2   -1.33    4.96
   4   1   2    0.69    4.55
   4   1   2    4.15    1.86
  -5  -1  -2    8.72    2.70
  -5  -1  -2   -9.60    5.16
   5   1   2    8.08    5.27
   5   1   2    4.40    2.19
  -6  -1  -2   16.44    8.08
  -6  -1  -2   40.98    6.10
   6   1   2   28.31    8.01
   6   1   2   36.47    5.85
   7   1   2   67.83   13.50
   7   1   2   67.73   10.35
  -8  -1  -2  126.69   22.92
   8   1   2  167.86   20.25
   9   1   2   13.08    4.25
 -10  -1  -2   -0.96   10.18
  10   1   2    1.24    3.37
  10   1   2   -3.82    7.54
  11   1   2   -0.45    3.96
  12   1   2   31.91    7.61
  13  -2  -2    7.51    4.81
  13  -2  -2   -2.38    4.21
  13  -2  -2    8.15    4.66
 -13   2   2    4.92    4.74
 -13   2   2    3.21    5.64
  12  -2  -2   10.11    4.80
  12  -2  -2    0.24    3.67
  12  -2  -2    8.11    4.08
 -12   2   2    5.72    4.39
 -12   2   2   11.23    5.31
  11  -2  -2    0.35    3.66
  11  -2  -2    0.21    3.16
  11  -2  -2   -4.38    2.62
 -11   2   2    1.52    2.89
 -11   2   2   -2.32    3.64
  10  -2  -2   23.43    5.42
  10  -2  -2   23.43    5.12
 -10   2   2   29.61    5.86
 -10   2   2   18.47    4.96
   9  -2  -2   -3.32    2.63
   9  -2  -2   -2.58    2.97
   9  -2  -2    0.20    2.61
  -9   2   2    1.66    2.88
  -9   2   2    1.33    3.41
   8  -2  -2  631.76   76.16
   8  -2  -2  589.75   75.87
   8  -2  -2  589.55   75.70
  -8   2   2  542.24   75.83
  -8   2   2  712.06   75.96
   7  -2  -2   39.72    7.41
   7  -2  -2   48.56    7.45
  -7   2   2   46.17    7.63
  -7   2   2   63.73    7.87
   6  -2  -2   23.04    3.82
   6  -2  -2   14.58    3.43
  -6   2   2   13.32    3.49
  -6   2   2   18.78    3.66
   5  -2  -2   41.93    6.49
   5  -2  -2   29.64    5.75
   5  -2  -2   38.32    5.90
  -5   2   2   31.73    5.74
  -5   2   2   51.54    6.91
   4  -2  -2 4031.39  476.86
   4  -2  -2 3917.76  476.88
   4  -2  -2 4095.62  476.83
  -4   2   2 3925.39  476.91
  -4   2   2 3457.05  476.75
  -4   2   2 3943.81  476.89
   3  -2  -2  557.17   58.04
   3  -2  -2  458.01   57.80
   3  -2  -2  417.54   57.75
  -3   2   2  474.36   57.89
  -3   2   2  437.01   57.76
   2  -2  -2  215.35   29.10
   2  -2  -2  239.68   29.10
   2  -2  -2  246.58   29.30
  -2   2   2  262.57   29.25
  -2   2   2  231.02   29.32
  -2   2   2  210.11   29.03
   1  -2  -2  312.15   37.86
   1  -2  -2  323.32   38.04
   1  -2  -2  278.38   37.86
  -1   2   2  294.28   37.93
  -1   2   2  294.69   37.80
  -1   2   2  334.52   38.07
   0  -2  -2 2354.77  287.17
   0  -2  -2 2247.10  287.08
   0   2   2 2077.59  287.04
   0   2   2 2557.71  287.29
   0   2   2 2534.27  287.14
   0   2   2 2301.60  287.19
  -1  -2  -2  520.81   66.61
  -1  -2  -2  532.86   66.52
  -1  -2  -2  546.84   66.55
   1   2   2  558.13   66.69
   1   2   2  520.10   66.46
   1   2   2  567.12   66.67
  -2  -2  -2 1688.75  212.07
  -2  -2  -2 1774.77  212.72
  -3  -2  -2  472.02   56.32
  -3  -2  -2  479.70   55.32
   3   2   2  375.52   55.78
   3   2   2  465.86   55.40
  -4  -2  -2    9.58    2.67
  -4  -2  -2    3.17    5.23
   4   2   2   14.11    5.77
   4   2   2   10.63    2.72
  -5  -2  -2   75.17   10.18
  -5  -2  -2   64.35   13.78
   5   2   2   76.38   10.34
   5   2   2   69.40   12.39
  -6  -2  -2    5.20    2.91
  -6  -2  -2   14.89    6.60
   6   2   2    9.88    3.34
   6   2   2    6.71    6.62
  -7  -2  -2   16.00    4.30
   7   2   2   22.16    4.72
  -8  -2  -2   81.53   10.87
   8   2   2   56.67   12.87
   8   2   2   68.70   10.88
   9   2   2    0.76    3.38
  10   2   2    1.74    3.41
  11   2   2    1.35    4.13
  12   2   2   10.60    5.69
  13  -3  -2    5.06    4.78
  13  -3  -2   11.33    5.44
  13  -3  -2    4.05    4.52
 -13   3   2   15.16    6.03
 -13   3   2   15.69    5.41
  12  -3  -2   -0.33    3.47
  12  -3  -2   -1.92    3.64
  12  -3  -2    5.86    4.32
 -12   3   2   -1.15    3.64
 -12   3   2    0.11    4.35
  11  -3  -2    7.69    3.60
  11  -3  -2    2.78    3.59
  11  -3  -2   10.24    4.56
 -11   3   2    0.27    3.38
 -11   3   2   15.60    4.63
  10  -3  -2   10.07    4.10
  10  -3  -2    5.41    3.23
  10  -3  -2   10.63    3.78
 -10   3   2   11.44    3.95
 -10   3   2    0.56    3.22
   9  -3  -2  442.19   59.90
   9  -3  -2  489.50   59.73
  -9   3   2  508.83   60.15
   8  -3  -2   85.74   12.00
   8  -3  -2   83.93   11.69
   8  -3  -2   79.99   12.17
  -8   3   2   69.18   11.93
  -8   3   2  101.27   12.09
   7  -3  -2   10.15    3.11
   7  -3  -2    9.87    3.18
  -7   3   2    9.46    3.27
  -7   3   2    9.48    3.27
  -7   3   2   10.75    4.49
   6  -3  -2   44.90    8.80
   6  -3  -2   64.10    8.58
   6  -3  -2   49.13    8.44
  -6   3   2   70.07    8.57
  -6   3   2   53.82    9.21
  -6   3   2   65.85    8.71
   5  -3  -2   46.54    7.27
   5  -3  -2   48.51    7.24
   5  -3  -2   52.10    7.89
  -5   3   2   40.72    7.06
  -5   3   2   57.01    8.28
  -5   3   2   49.46    7.50
   4  -3  -2 2035.32  247.06
   4  -3  -2 2027.54  247.17
   4  -3  -2 1973.53  247.04
  -4   3   2 1861.10  247.09
  -4   3   2 2178.09  247.30
   3  -3  -2 4952.26  646.16
   3  -3  -2 5481.73  646.31
  -3   3   2 5046.24  646.23
  -3   3   2 5638.51  646.36
   2  -3  -2  175.05   23.17
   2  -3  -2  155.33   22.86
   2  -3  -2  182.21   23.16
   2  -3  -2  198.73   23.38
  -2   3   2  188.12   23.40
  -2   3   2  195.44   23.01
  -2   3   2  182.09   23.26
   1  -3  -2   84.29   11.76
   1  -3  -2   62.66   10.57
   1  -3  -2   78.43   11.27
   1  -3  -2   92.96   11.23
  -1   3   2   80.26   11.24
  -1   3   2   90.87   11.35
  -1   3   2   82.03   11.34
   0  -3  -2   58.37    7.90
   0  -3  -2   52.26    7.34
   0   3   2   40.72    7.04
  -1  -3  -2  494.74   63.00
  -1  -3  -2  481.42   62.87
   1   3   2  454.67   62.75
   1   3   2  588.03   63.08
   1   3   2  531.05   63.15
  -2  -3  -2  173.65   20.80
  -2  -3  -2  167.06   21.02
  -2  -3  -2  161.72   20.66
   2   3   2  160.01   20.58
   2   3   2  164.99   20.74
   2   3   2  147.82   20.97
  -3  -3  -2    8.59    2.65
  -3  -3  -2   17.59    5.90
   3   3   2    8.51    3.16
  -4  -3  -2   34.76    5.85
  -4  -3  -2   39.85    8.93
   4   3   2   39.37    6.71
  -5  -3  -2   95.81   13.17
  -5  -3  -2   90.98   16.14
   5   3   2  103.98   13.63
  -6  -3  -2    2.54    2.55
  -6  -3  -2   -5.18    6.27
   6   3   2    3.56    3.15
   6   3   2    3.00    5.71
  -7  -3  -2   26.44    5.45
   7   3   2   25.84    5.64
   7   3   2   29.25    8.67
  -8  -3  -2   22.11    5.21
   8   3   2   26.15    5.61
  -9  -3  -2    9.75    3.95
   9   3   2   15.22    4.78
  10   3   2   14.45    5.37
  11   3   2    0.16    4.75
  12   3   2   28.25    8.13
  13  -4  -2   92.38   12.27
  13  -4  -2   59.44   11.82
  13  -4  -2   63.67   17.66
  13  -4  -2   78.39   13.48
 -13   4   2   54.03   11.88
 -13   4   2   78.20   12.45
  12  -4  -2   35.44    8.66
  12  -4  -2   51.10    8.51
  12  -4  -2   46.22    8.66
 -12   4   2   44.22    8.71
 -12   4   2   53.76    8.85
  11  -4  -2    6.73    3.28
  11  -4  -2   -5.23    2.81
 -11   4   2   -0.92    3.44
 -11   4   2   -0.30    3.54
  10  -4  -2   49.55    8.98
  10  -4  -2   62.80    9.56
 -10   4   2   59.00    9.87
 -10   4   2   60.74    9.70
   9  -4  -2  275.70   32.04
   9  -4  -2  246.77   32.23
  -9   4   2  214.91   32.76
  -9   4   2  264.14   32.51
   8  -4  -2   60.85   10.61
   8  -4  -2   77.90   10.95
   8  -4  -2   62.90   11.50
  -8   4   2   85.80   11.12
  -8   4   2   83.44   12.55
  -8   4   2   74.43   11.21
   7  -4  -2   18.90    4.06
   7  -4  -2   14.08    3.70
   7  -4  -2   10.64    4.39
  -7   4   2   12.34    4.15
  -7   4   2   11.55    3.62
  -7   4   2   16.06    5.40
   6  -4  -2   40.38    5.84
   6  -4  -2   21.51    5.44
   6  -4  -2   32.32    5.51
  -6   4   2   29.64    5.35
  -6   4   2   27.71    6.01
  -6   4   2   22.84    5.28
   5  -4  -2    0.79    2.35
   5  -4  -2    1.64    2.99
  -5   4   2    2.08    2.31
  -5   4   2    2.62    2.61
  -5   4   2    3.40    3.73
   4  -4  -2   40.55    7.17
   4  -4  -2   47.44    7.70
   4  -4  -2   38.67    6.82
  -4   4   2   54.63    7.49
  -4   4   2   42.98    8.08
  -4   4   2   46.82    6.95
   3  -4  -2  169.91   21.23
   3  -4  -2  164.06   20.93
  -3   4   2  151.70   21.35
  -3   4   2  168.44   21.01
  -3   4   2  166.91   21.33
   2  -4  -2   10.90    3.54
   2  -4  -2    8.72    2.87
   2  -4  -2    9.20    2.47
   2  -4  -2    9.65    3.28
  -2   4   2    7.74    3.24
  -2   4   2    3.23    3.23
   1  -4  -2   20.22    4.52
   1  -4  -2   12.52    3.34
   1  -4  -2   27.20    4.76
   1  -4  -2   15.08    4.10
  -1   4   2   17.78    3.97
  -1   4   2   19.10    3.58
  -1   4   2   21.57    4.62
   0  -4  -2  226.28   27.53
   0  -4  -2  204.11   27.32
   0   4   2  204.59   26.96
   0   4   2  225.03   27.48
   0   4   2  213.71   27.52
  -1  -4  -2  381.55   54.37
  -1  -4  -2  462.18   54.45
  -1  -4  -2  418.40   54.38
  -1  -4  -2  429.19   54.31
   1   4   2  429.87   54.22
   1   4   2  490.67   54.48
   1   4   2  437.67   54.62
   1   4   2  453.65   54.61
  -2  -4  -2    5.07    2.85
  -2  -4  -2    8.03    3.45
  -2  -4  -2    2.99    2.70
   2   4   2    8.70    3.14
   2   4   2    8.45    3.87
   2   4   2    6.19    2.56
   2   4   2    4.34    3.57
  -3  -4  -2  456.63   59.06
  -3  -4  -2  460.28   60.05
  -3  -4  -2  404.68   59.26
  -3  -4  -2  511.11   59.29
   3   4   2  491.48   59.53
   3   4   2  520.01   59.19
   3   4   2  496.18   59.48
  -4  -4  -2   27.63    5.71
  -4  -4  -2   37.89    5.91
  -4  -4  -2   27.02    8.51
   4   4   2   33.68    5.74
   4   4   2   33.76    6.36
  -5  -4  -2   15.55    7.71
  -5  -4  -2   18.46    4.07
   5   4   2   23.56    5.31
  -6  -4  -2  108.32   14.99
   6   4   2  112.83   15.67
  -7  -4  -2   32.76    6.19
   7   4   2   35.79    7.00
  -8  -4  -2    8.50    3.44
   8   4   2    1.60    3.87
  -9  -4  -2   -2.04    3.33
   9   4   2    2.61    4.19
 -10  -4  -2  125.97   18.27
  10   4   2  129.06   18.91
 -11  -4  -2   14.07    5.78
  11   4   2    9.58    6.20
  13  -5  -2   11.48    6.79
  13  -5  -2   21.86    6.27
 -13   5   2    9.85    6.30
 -13   5   2   24.48    7.54
  12  -5  -2   35.61    7.32
 -12   5   2   32.49    7.63
 -12   5   2   39.14    8.00
  11  -5  -2   20.44    5.74
  11  -5  -2    9.19    4.03
 -11   5   2    5.45    4.04
 -11   5   2    3.65    4.09
 -11   5   2    5.18    6.32
  10  -5  -2    3.77    3.25
  10  -5  -2    7.96    4.56
 -10   5   2    7.77    5.89
 -10   5   2    2.04    3.48
 -10   5   2   -0.33    3.40
   9  -5  -2   62.76   11.16
   9  -5  -2   68.48   12.49
  -9   5   2   82.52   12.14
  -9   5   2   91.43   11.60
  -9   5   2   60.43   11.91
   8  -5  -2  275.10   35.71
   8  -5  -2  287.38   36.18
  -8   5   2  261.84   36.56
  -8   5   2  328.06   35.92
  -8   5   2  250.13   35.96
   7  -5  -2  101.27   14.91
   7  -5  -2  112.57   14.51
  -7   5   2  128.96   14.67
  -7   5   2   97.32   14.73
  -7   5   2   75.75   15.46
   6  -5  -2   15.90    4.18
   6  -5  -2   15.16    3.76
   6  -5  -2   18.42    4.53
  -6   5   2   24.56    5.46
  -6   5   2    8.55    3.87
  -6   5   2   12.88    3.83
   5  -5  -2  355.46   41.96
   5  -5  -2  293.51   41.59
   5  -5  -2  341.09   42.07
  -5   5   2  324.75   42.27
  -5   5   2  364.65   41.87
  -5   5   2  318.68   42.01
   4  -5  -2   29.51    6.05
   4  -5  -2   34.37    5.70
   4  -5  -2   24.90    4.95
  -4   5   2   18.19    5.17
  -4   5   2   34.36    6.28
  -4   5   2   29.95    5.33
   3  -5  -2    5.19    2.91
   3  -5  -2   13.88    3.81
   3  -5  -2    3.64    3.08
   3  -5  -2    3.35    2.08
  -3   5   2    8.10    3.60
  -3   5   2    5.33    3.11
   2  -5  -2    2.70    3.32
   2  -5  -2    0.11    1.69
   2  -5  -2    1.13    2.65
   2  -5  -2    2.68    3.03
  -2   5   2   -0.15    2.99
  -2   5   2    2.14    3.00
  -2   5   2   -0.69    2.30
  -2   5   2    1.44    1.92
   1  -5  -2  115.96   15.41
   1  -5  -2  132.66   16.00
   1  -5  -2  107.01   15.83
   1  -5  -2  110.23   16.05
  -1   5   2  106.97   15.93
  -1   5   2  119.57   16.10
  -1   5   2  102.32   15.86
  -1   5   2  136.70   15.49
   0  -5  -2  119.93   16.35
   0  -5  -2  111.04   16.65
   0  -5  -2  120.23   16.68
   0  -5  -2  131.02   16.93
   0   5   2  120.56   17.06
   0   5   2  138.88   16.38
   0   5   2  123.88   17.16
   0   5   2  125.62   16.81
  -1  -5  -2   49.30    9.49
  -1  -5  -2   51.52    9.52
  -1  -5  -2   51.87    9.34
  -1  -5  -2   71.92    9.18
   1   5   2   76.21   10.35
   1   5   2   53.02    9.36
   1   5   2   58.15    8.83
   1   5   2   73.99   10.56
  -2  -5  -2  563.64   64.86
  -2  -5  -2  557.31   65.02
  -2  -5  -2  500.75   64.69
  -2  -5  -2  523.67   64.79
   2   5   2  541.22   65.15
   2   5   2  476.81   65.00
   2   5   2  503.28   64.62
   2   5   2  505.12   64.72
  -3  -5  -2    0.70    2.78
  -3  -5  -2    1.96    3.13
  -3  -5  -2    0.66    3.54
   3   5   2    6.68    3.50
   3   5   2    3.07    4.31
   3   5   2   -0.32    4.26
   3   5   2   -0.91    2.74
  -4  -5  -2  123.79   16.19
  -4  -5  -2  108.36   14.64
  -4  -5  -2   92.10   15.12
  -4  -5  -2   99.59   17.31
   4   5   2  103.07   14.89
   4   5   2  124.01   15.96
   4   5   2  117.30   15.94
  -5  -5  -2    8.49    6.72
  -5  -5  -2    0.74    3.69
  -5  -5  -2    2.28    4.52
  -5  -5  -2    4.99    2.89
   5   5   2    1.75    3.26
   5   5   2    2.97    4.17
   5   5   2    5.53    4.49
  -6  -5  -2    4.56    2.84
  -6  -5  -2   -1.15    3.49
   6   5   2   11.15    4.76
  -7  -5  -2   45.66    8.89
   7   5   2   73.51   10.91
  -8  -5  -2   28.26    5.84
   8   5   2   23.54    6.79
  -9  -5  -2   -0.89    3.30
   9   5   2   -3.40    4.50
 -10  -5  -2   74.84   14.58
  10   5   2  104.83   15.74
 -11  -5  -2   -0.08    4.66
  11   5   2    3.91    6.32
  13  -6  -2  275.62   40.86
  13  -6  -2  267.40   41.01
  13  -6  -2  337.86   40.79
 -13   6   2  350.56   41.39
 -13   6   2  344.61   42.28
  12  -6  -2   63.58    9.87
  12  -6  -2   26.74    8.28
  12  -6  -2   39.57    7.84
 -12   6   2   36.45    7.88
 -12   6   2   42.52   11.28
 -12   6   2   32.33    8.78
  11  -6  -2   15.14    4.74
  11  -6  -2    5.92    4.14
  11  -6  -2   13.31    5.69
 -11   6   2    9.53    5.33
 -11   6   2    2.45    4.22
 -11   6   2   14.94    7.03
  10  -6  -2   21.19    6.95
  10  -6  -2   39.87    7.03
  10  -6  -2   38.72    6.94
 -10   6   2   22.18    6.97
 -10   6   2   36.59    8.71
 -10   6   2   40.93    7.27
   9  -6  -2   73.73   10.92
   9  -6  -2   61.26   11.98
   9  -6  -2   61.47   10.55
  -9   6   2   80.47   11.18
  -9   6   2   63.67   12.48
  -9   6   2   64.88   11.40
   8  -6  -2  252.68   32.54
   8  -6  -2  263.60   33.10
   8  -6  -2  242.26   32.43
  -8   6   2  237.49   32.90
  -8   6   2  291.84   32.75
  -8   6   2  227.22   33.38
   7  -6  -2   44.61    7.71
   7  -6  -2   34.92    7.83
   7  -6  -2   44.93    7.52
  -7   6   2   30.42    7.44
  -7   6   2   46.02    8.97
  -7   6   2   51.18    8.14
   6  -6  -2   19.26    5.89
   6  -6  -2   32.43    5.40
  -6   6   2   23.56    5.34
  -6   6   2   15.59    5.39
  -6   6   2   36.31    7.31
   5  -6  -2  321.31   38.26
   5  -6  -2  254.82   38.49
  -5   6   2  315.05   38.73
  -5   6   2  350.48   38.48
  -5   6   2  270.06   38.89
   4  -6  -2  131.55   17.80
   4  -6  -2  135.72   17.21
   4  -6  -2  130.42   17.91
   4  -6  -2  121.56   17.60
  -4   6   2  111.67   18.03
  -4   6   2  158.35   17.57
  -4   6   2  114.03   17.75
   3  -6  -2  376.73   44.35
   3  -6  -2  336.50   43.87
   3  -6  -2  403.71   44.47
   3  -6  -2  316.18   44.13
  -3   6   2  331.69   44.34
  -3   6   2  339.11   44.30
   2  -6  -2   18.00    4.76
   2  -6  -2   16.06    3.77
   2  -6  -2   19.83    5.06
   2  -6  -2    5.13    4.37
  -2   6   2   22.59    4.02
  -2   6   2   20.95    4.56
  -2   6   2    9.60    4.47
   1  -6  -2  129.33   15.61
   1  -6  -2  112.27   14.77
   1  -6  -2  122.84   15.40
   1  -6  -2   87.47   15.37
  -1   6   2  118.07   15.53
  -1   6   2  118.21   15.72
  -1   6   2   89.51   15.24
  -1   6   2  100.12   14.65
   0  -6  -2    6.42    3.95
   0  -6  -2   -2.68    2.47
   0  -6  -2    4.04    3.79
   0  -6  -2    5.88    4.17
   0   6   2    0.16    3.34
   0   6   2    5.99    4.32
   0   6   2    4.33    2.66
   0   6   2    4.39    4.13
  -1  -6  -2    1.64    3.93
  -1  -6  -2   -1.92    3.28
  -1  -6  -2   -2.05    2.75
  -1  -6  -2    5.71    3.96
   1   6   2    6.58    4.64
   1   6   2   -4.84    3.12
   1   6   2   -0.35    2.50
   1   6   2   -3.05    4.03
  -2  -6  -2  429.00   46.56
  -2  -6  -2  367.81   46.33
  -2  -6  -2  312.05   46.42
  -2  -6  -2  381.76   46.41
   2   6   2  331.81   46.73
   2   6   2  373.66   46.91
   2   6   2  387.96   46.22
   2   6   2  355.57   46.29
  -3  -6  -2    1.12    3.53
  -3  -6  -2   -3.49    2.99
  -3  -6  -2    3.98    4.67
   3   6   2    3.78    5.08
   3   6   2    9.13    5.38
   3   6   2   -2.96    2.81
   3   6   2   -3.43    3.33
  -4  -6  -2    5.43    4.96
  -4  -6  -2    8.75    3.29
  -4  -6  -2    0.39    3.54
  -4  -6  -2    3.83    6.88
   4   6   2    5.87    3.39
   4   6   2   14.06    5.35
   4   6   2   -1.48    4.87
  -5  -6  -2   31.45    7.20
  -5  -6  -2   24.90    5.09
  -5  -6  -2   31.66    6.15
  -5  -6  -2   19.79    8.52
   5   6   2   25.06    5.58
   5   6   2   22.92    7.01
   5   6   2   19.03    6.36
  -6  -6  -2   10.79    3.72
  -6  -6  -2   11.74    6.02
   6   6   2   18.96    6.29
   6   6   2    6.94    5.33
  -7  -6  -2    0.26    3.02
  -7  -6  -2    3.84    4.53
  -7  -6  -2   -8.13    4.78
   7   6   2   -0.46    4.73
  -8  -6  -2    1.03    3.42
   8   6   2    3.33    5.28
  -9  -6  -2   51.62    8.60
   9   6   2   34.04    9.81
 -10  -6  -2  187.31   25.15
  10   6   2  167.81   26.34
  13  -7  -2  114.73   21.01
  13  -7  -2  117.18   19.09
 -13   7   2  120.02   21.03
 -13   7   2  146.37   20.22
  12  -7  -2   85.52   15.49
  12  -7  -2   96.87   17.05
  12  -7  -2  113.07   15.91
 -12   7   2  113.45   16.30
 -12   7   2   90.24   16.78
 -12   7   2  110.61   20.13
  11  -7  -2    2.19    4.06
  11  -7  -2    7.70    5.86
  11  -7  -2   15.46    5.36
 -11   7   2   20.35    8.36
 -11   7   2   16.09    5.74
 -11   7   2   12.85    5.21
  10  -7  -2    8.99    4.57
  10  -7  -2   21.10    6.89
  10  -7  -2   20.41    5.68
 -10   7   2   24.67    6.01
 -10   7   2   26.16    7.93
 -10   7   2   19.89    5.84
   9  -7  -2   -1.67    3.13
   9  -7  -2    1.26    3.20
   9  -7  -2   -1.83    4.64
  -9   7   2   -2.95    3.22
  -9   7   2   -0.36    3.46
  -9   7   2    1.51    5.48
   8  -7  -2   33.25    7.07
  -8   7   2   34.53    7.83
  -8   7   2   71.04   11.60
  -8   7   2   42.69    7.80
   7  -7  -2   72.81   11.46
   7  -7  -2   85.82   12.96
   7  -7  -2   71.89   12.10
  -7   7   2   68.74   12.39
  -7   7   2   81.51   12.06
  -7   7   2   77.71   13.15
   6  -7  -2  201.29   29.34
   6  -7  -2  225.41   29.10
   6  -7  -2  240.97   29.65
   6  -7  -2  230.10   29.81
  -6   7   2  236.11   29.87
  -6   7   2  267.42   29.54
  -6   7   2  177.91   30.03
   5  -7  -2   20.17    4.89
   5  -7  -2   31.84    6.53
   5  -7  -2   18.86    5.88
   5  -7  -2   23.20    5.98
  -5   7   2   17.08    5.07
  -5   7   2   12.99    5.55
  -5   7   2   32.18    7.30
   4  -7  -2  160.51   23.78
   4  -7  -2  172.64   23.20
   4  -7  -2  209.00   24.07
   4  -7  -2  191.20   24.02
  -4   7   2  187.10   23.93
  -4   7   2  151.15   24.02
   3  -7  -2   29.20    7.06
   3  -7  -2   30.34    5.93
   3  -7  -2   27.12    6.62
   3  -7  -2   36.48    6.91
  -3   7   2   27.52    6.71
  -3   7   2   36.23    6.18
  -3   7   2   29.50    7.20
   2  -7  -2    4.30    4.23
   2  -7  -2    2.79    4.48
   2  -7  -2    6.03    3.94
   2  -7  -2    0.64    2.60
  -2   7   2    2.24    3.76
  -2   7   2    7.40    4.33
  -2   7   2    2.08    2.78
  -2   7   2    8.00    4.36
   1  -7  -2    9.97    4.64
   1  -7  -2   11.18    4.85
   1  -7  -2    6.05    3.49
   1  -7  -2    8.09    5.08
  -1   7   2    7.96    3.34
  -1   7   2   -0.21    4.40
  -1   7   2    4.40    4.47
  -1   7   2    3.09    4.52
   0  -7  -2  107.42   17.10
   0  -7  -2  107.37   16.18
   0  -7  -2  121.36   17.25
   0  -7  -2  117.39   16.72
   0   7   2  122.34   17.38
   0   7   2   97.20   16.57
   0   7   2  128.41   16.05
   0   7   2  139.82   17.58
  -1  -7  -2   24.65    5.41
  -1  -7  -2   24.55    6.44
  -1  -7  -2   26.12    5.86
  -1  -7  -2   28.23    6.86
   1   7   2   19.57    4.92
   1   7   2    7.87    5.46
   1   7   2   20.97    6.91
   1   7   2   23.50    6.72
  -2  -7  -2 1233.89  143.96
  -2  -7  -2 1162.00  143.94
  -2  -7  -2 1105.00  143.81
  -2  -7  -2 1295.02  144.33
   2   7   2 1099.48  144.24
   2   7   2 1068.61  143.77
   2   7   2 1122.19  144.30
   2   7   2 1242.46  143.82
  -3  -7  -2    6.53    5.64
  -3  -7  -2   11.99    4.36
  -3  -7  -2    0.15    3.96
   3   7   2    9.58    4.70
   3   7   2   -0.41    5.61
   3   7   2    8.86    6.09
   3   7   2    9.40    3.80
  -4  -7  -2    8.98    5.69
  -4  -7  -2   13.25    4.19
  -4  -7  -2    7.13    4.57
   4   7   2   -0.53    5.61
   4   7   2    5.45    3.90
   4   7   2    4.00    6.08
  -5  -7  -2   15.79    8.80
  -5  -7  -2    3.63    4.32
  -5  -7  -2   12.66    5.84
  -5  -7  -2   10.51    3.95
   5   7   2    9.79    6.37
   5   7   2    9.92    4.37
  -6  -7  -2   22.03    5.32
  -6  -7  -2   22.06    7.29
  -6  -7  -2   22.14    6.40
   6   7   2   23.77    7.43
   6   7   2   10.55    6.33
   6   7   2   26.70    5.91
  -7  -7  -2  100.59   14.23
  -7  -7  -2   83.13   15.02
  -7  -7  -2   85.42   12.85
   7   7   2   77.23   14.36
   7   7   2   76.10   14.19
   7   7   2   91.37   13.43
  -8  -7  -2   73.85   11.29
   8   7   2   50.07   11.87
  -9  -7  -2  226.34   27.58
   9   7   2  164.35   29.12
  13  -8  -2  507.37   55.92
  13  -8  -2  418.45   54.44
  13  -8  -2  407.73   54.68
 -13   8   2  379.88   56.46
 -13   8   2  396.59   57.73
  12  -8  -2   63.23   13.40
  12  -8  -2   80.71   13.50
  12  -8  -2   77.51   13.24
 -12   8   2   70.47   12.31
 -12   8   2   68.26   13.61
 -12   8   2   41.55   14.35
  11  -8  -2   -8.02    3.53
  11  -8  -2   -2.48    4.06
  11  -8  -2   -1.05    5.87
 -11   8   2    6.38    8.08
 -11   8   2    0.84    4.49
 -11   8   2    6.23    5.46
  10  -8  -2   34.29    8.14
  10  -8  -2   33.50    7.19
  10  -8  -2   29.71    6.91
 -10   8   2   33.25    9.32
 -10   8   2   19.76    6.77
 -10   8   2   33.26    7.61
   9  -8  -2   -3.14    3.16
   9  -8  -2    1.80    3.24
   9  -8  -2   -0.97    4.27
  -9   8   2   -1.98    3.18
  -9   8   2   -0.18    3.88
  -9   8   2    5.24    6.62
   8  -8  -2   20.98    5.18
   8  -8  -2   16.65    5.82
   8  -8  -2   26.06    6.71
  -8   8   2   22.83    5.74
  -8   8   2   11.71    7.09
  -8   8   2   18.45    6.35
   7  -8  -2  103.10   15.83
   7  -8  -2  112.26   16.62
   7  -8  -2  101.72   17.03
   7  -8  -2  130.00   16.71
  -7   8   2  111.65   17.72
  -7   8   2  104.54   16.78
  -7   8   2  129.47   16.49
   6  -8  -2  101.87   16.09
   6  -8  -2  124.36   16.76
   6  -8  -2   83.27   15.14
   6  -8  -2  125.89   16.41
  -6   8   2   86.14   16.22
  -6   8   2  140.99   16.17
  -6   8   2  118.99   17.57
   5  -8  -2    3.61    4.69
   5  -8  -2   -0.21    3.93
   5  -8  -2    2.09    3.16
   5  -8  -2    3.91    4.23
  -5   8   2    1.47    4.19
  -5   8   2    0.83    4.82
  -5   8   2   -2.35    3.05
   4  -8  -2   35.21    7.39
   4  -8  -2   37.84    7.55
   4  -8  -2   37.78    7.38
   4  -8  -2   24.28    5.82
  -4   8   2   25.19    6.73
  -4   8   2   27.88    7.25
   3  -8  -2   26.31    6.92
   3  -8  -2   23.59    5.39
   3  -8  -2   35.26    7.03
   3  -8  -2   19.82    6.21
  -3   8   2   32.29    5.86
  -3   8   2   20.76    6.69
  -3   8   2   16.37    5.88
  -3   8   2   20.43    6.07
   2  -8  -2   68.62   10.90
   2  -8  -2   45.01    8.83
   2  -8  -2   68.50   10.73
   2  -8  -2   49.76    9.79
  -2   8   2   44.94    9.62
  -2   8   2   64.37    9.23
  -2   8   2   45.14    9.38
  -2   8   2   56.55   10.19
   1  -8  -2    5.42    3.73
   1  -8  -2    1.97    4.25
   1  -8  -2   11.95    5.20
   1  -8  -2   -1.17    5.26
  -1   8   2    3.30    3.22
  -1   8   2    3.73    4.80
  -1   8   2    6.90    4.94
  -1   8   2    5.28    4.88
   0  -8  -2   93.70   14.73
   0  -8  -2   93.76   15.17
   0  -8  -2  117.23   15.51
   0  -8  -2   93.55   14.04
   0   8   2  123.00   14.03
   0   8   2   88.64   15.60
   0   8   2   66.05   14.31
   0   8   2   90.30   16.06
  -1  -8  -2    5.71    5.66
  -1  -8  -2    6.74    6.30
  -1  -8  -2   22.70    5.58
  -1  -8  -2   16.30    5.92
   1   8   2   -1.55    6.16
   1   8   2   24.42    5.20
   1   8   2   12.40    5.29
   1   8   2   38.14    7.54
  -2  -8  -2  119.04   17.33
  -2  -8  -2  104.76   17.21
  -2  -8  -2  121.40   17.86
   2   8   2  145.95   17.12
   2   8   2  107.76   17.40
   2   8   2  136.68   19.85
   2   8   2  103.95   18.95
  -3  -8  -2  228.23   26.52
  -3  -8  -2  199.83   27.06
  -3  -8  -2  181.94   25.88
   3   8   2  168.88   27.27
   3   8   2  189.06   25.90
   3   8   2  220.50   27.52
   3   8   2  191.66   26.16
  -4  -8  -2    0.33    4.73
  -4  -8  -2   10.29    6.07
  -4  -8  -2    6.59    3.98
   4   8   2    6.42    6.05
   4   8   2    7.74    4.00
   4   8   2   16.43    6.77
  -5  -8  -2   45.93    9.65
  -5  -8  -2   50.95    8.79
  -5  -8  -2   62.70   13.53
  -5  -8  -2   41.23    8.66
   5   8   2   31.32    7.83
   5   8   2   58.37   10.61
   5   8   2   46.84    9.56
  -6  -8  -2   30.33    8.01
  -6  -8  -2   27.09    5.80
  -6  -8  -2   34.91   11.58
  -6  -8  -2   11.72    6.51
   6   8   2   23.56    8.25
   6   8   2   27.91    6.15
   6   8   2   16.16    7.24
  -7  -8  -2   14.77    5.16
  -7  -8  -2    4.24    6.04
  -7  -8  -2    4.13    6.57
   7   8   2    2.59    7.08
   7   8   2   21.30    5.45
   7   8   2   10.18    6.75
  -8  -8  -2   92.63   13.67
  -8  -8  -2   75.65   14.24
  -8  -8  -2   74.82   13.12
   8   8   2   67.20   13.30
   8   8   2   69.63   14.90
   8   8   2   91.29   13.68
  -9  -8  -2   72.39   13.86
  12  -9  -2   10.65    5.98
  12  -9  -2   14.39    6.46
  12  -9  -2    2.25    8.32
 -12   9   2    7.21    5.97
 -12   9   2    5.63    7.33
 -12   9   2  -10.91    9.77
  11  -9  -2   -2.40    6.39
  11  -9  -2    2.31    4.86
  11  -9  -2    1.54    4.82
 -11   9   2    4.63    5.21
 -11   9   2  -11.98    5.16
 -11   9   2    3.39    8.93
  10  -9  -2   21.17    6.30
  10  -9  -2   33.96    8.02
  10  -9  -2   29.43    7.05
 -10   9   2   31.43    9.05
 -10   9   2    6.32    6.22
 -10   9   2   21.27    6.57
   9  -9  -2    5.31    4.43
   9  -9  -2    0.26    3.53
   9  -9  -2    2.51    5.55
  -9   9   2    1.15    4.92
  -9   9   2   -5.64    5.93
  -9   9   2   -1.75    3.67
   8  -9  -2   48.54    8.63
   8  -9  -2   41.78    9.34
   8  -9  -2   50.43    9.07
   8  -9  -2   38.54    8.00
  -8   9   2   25.52    8.25
  -8   9   2   47.62    8.54
  -8   9   2   38.35   10.13
   7  -9  -2   -0.74    3.12
   7  -9  -2   -4.13    3.67
   7  -9  -2   -0.39    4.70
   7  -9  -2   -3.52    4.17
  -7   9   2    0.17    4.62
  -7   9   2   -1.17    3.28
  -7   9   2    7.10    6.27
   6  -9  -2   67.99   12.39
   6  -9  -2   77.32   12.18
   6  -9  -2   68.85   11.54
   6  -9  -2   55.36   10.73
  -6   9   2   55.44   11.35
  -6   9   2   68.44   12.61
  -6   9   2   75.14   11.49
   5  -9  -2   76.96   13.56
   5  -9  -2   87.94   12.30
   5  -9  -2   90.22   13.54
   5  -9  -2   71.60   13.63
  -5   9   2   72.41   13.88
  -5   9   2   72.47   13.31
   4  -9  -2  131.43   18.50
   4  -9  -2  105.60   17.19
   4  -9  -2   98.05   18.65
   4  -9  -2  147.63   18.73
  -4   9   2  131.92   17.65
  -4   9   2  137.29   18.51
  -4   9   2  128.93   18.81
   3  -9  -2   17.73    6.04
   3  -9  -2    9.49    5.05
   3  -9  -2    9.15    4.94
   3  -9  -2   -2.30    3.21
  -3   9   2    1.01    4.65
  -3   9   2    7.82    5.23
  -3   9   2    3.19    3.17
  -3   9   2    8.06    4.59
   2  -9  -2   45.64    9.32
   2  -9  -2   59.75   10.76
   2  -9  -2   76.51   12.10
   2  -9  -2   55.59   10.63
  -2   9   2   50.77   10.05
  -2   9   2   66.25   11.08
  -2   9   2   77.15   10.15
  -2   9   2   42.56   10.41
   1  -9  -2   74.49   11.14
   1  -9  -2   48.90    9.64
   1  -9  -2   39.95    8.52
   1  -9  -2   75.84   11.76
  -1   9   2   48.77   10.28
  -1   9   2   39.58    9.86
  -1   9   2   51.68    8.80
  -1   9   2   37.36    9.45
   0  -9  -2  435.73   62.89
   0  -9  -2  458.31   62.74
   0  -9  -2  562.53   63.60
   0  -9  -2  531.61   63.04
   0   9   2  579.27   62.82
   0   9   2  474.01   63.07
   0   9   2  455.20   63.44
   0   9   2  492.10   63.41
  -1  -9  -2   -1.16    3.94
  -1  -9  -2   -4.81    4.42
  -1  -9  -2   -4.66    4.53
  -1  -9  -2  -13.07    5.13
   1   9   2   -5.04    4.93
   1   9   2   -1.38    5.72
   1   9   2    1.49    6.14
   1   9   2    0.93    3.61
  -2  -9  -2   41.61    8.73
  -2  -9  -2   42.38    9.14
  -2  -9  -2   43.85    8.73
  -2  -9  -2   64.45   10.47
   2   9   2   49.39    9.44
   2   9   2   49.95   10.46
   2   9   2   46.50    8.55
   2   9   2   45.93   10.44
  -3  -9  -2   16.18    6.86
  -3  -9  -2   13.62    5.01
  -3  -9  -2    3.84    4.55
  -3  -9  -2    9.76    5.54
   3   9   2    6.07    7.38
   3   9   2    3.73    4.98
   3   9   2    5.03    6.53
   3   9   2    6.62    4.11
  -4  -9  -2   -1.59    4.61
  -4  -9  -2    0.29    5.42
  -4  -9  -2    4.73    4.31
   4   9   2    5.45    6.40
   4   9   2   -5.82    6.05
   4   9   2   -3.08    4.32
   4   9   2    3.34    3.81
  -5  -9  -2   54.22   10.26
  -5  -9  -2   60.93   14.98
  -5  -9  -2   72.03   11.55
  -5  -9  -2   57.11    9.64
   5   9   2   64.22   11.99
   5   9   2   59.05   10.11
   5   9   2   34.67   10.38
  -6  -9  -2   15.26    6.38
  -6  -9  -2    8.74    6.88
  -6  -9  -2    5.98    4.69
   6   9   2    1.81    7.47
   6   9   2    4.04    6.80
   6   9   2    2.68    4.46
  -7  -9  -2   -9.83    4.10
  -7  -9  -2  -11.76   12.25
  -7  -9  -2    2.49    6.51
  -7  -9  -2    4.76    7.05
   7   9   2   -0.35    5.22
   7   9   2    0.16    8.67
   7   9   2    8.64    7.19
  -8  -9  -2   54.00   12.29
  12 -10  -2  126.75   21.38
 -12  10   2  125.31   23.40
  11 -10  -2   89.31   14.49
  11 -10  -2   70.19   13.39
 -11  10   2   94.65   15.09
 -11  10   2   95.87   17.14
 -11  10   2   68.87   14.09
  10 -10  -2   70.15   11.71
  10 -10  -2   66.63   12.95
  10 -10  -2   50.47   11.61
  10 -10  -2   91.39   12.90
 -10  10   2   54.87   12.04
 -10  10   2   84.02   12.82
 -10  10   2   38.55   12.63
   9 -10  -2   11.22    4.97
   9 -10  -2    6.62    4.98
   9 -10  -2    3.31    6.39
   9 -10  -2   11.03    5.42
  -9  10   2    2.41    7.28
  -9  10   2   11.64    5.42
  -9  10   2    3.94    5.69
   8 -10  -2   -1.37    3.81
   8 -10  -2    1.14    4.67
   8 -10  -2   -2.76    5.44
   8 -10  -2    1.40    5.02
  -8  10   2  -11.88    4.77
  -8  10   2  -13.65    5.87
  -8  10   2    0.15    4.01
   7 -10  -2  181.05   23.10
   7 -10  -2  182.58   22.60
   7 -10  -2  140.77   21.47
   7 -10  -2  122.61   22.15
  -7  10   2  142.55   23.34
  -7  10   2  137.36   22.38
  -7  10   2  193.95   22.32
   6 -10  -2   -4.24    4.26
   6 -10  -2    4.34    5.49
   6 -10  -2    8.24    5.96
   6 -10  -2    5.36    3.77
  -6  10   2    6.30    4.34
  -6  10   2   14.10    6.65
  -6  10   2    0.48    4.96
   5 -10  -2    8.29    4.15
   5 -10  -2   10.75    5.43
   5 -10  -2   10.73    6.40
   5 -10  -2   20.13    6.70
  -5  10   2   10.01    5.83
  -5  10   2    2.33    5.45
   4 -10  -2    8.18    5.25
   4 -10  -2    0.58    3.36
   4 -10  -2   -0.84    4.85
   4 -10  -2    1.06    5.33
  -4  10   2    0.09    4.77
  -4  10   2   -3.26    2.91
   3 -10  -2    0.01    3.40
   3 -10  -2    4.20    5.64
   3 -10  -2    4.68    4.56
   3 -10  -2   -3.01    4.82
  -3  10   2   -2.87    4.01
  -3  10   2   -4.13    4.92
  -3  10   2   -3.71    2.78
  -3  10   2   -7.55    4.54
   2 -10  -2   -0.96    5.02
   2 -10  -2   -3.73    3.42
   2 -10  -2   -3.68    5.38
   2 -10  -2   -2.64    5.14
  -2  10   2    2.66    5.39
  -2  10   2    2.41    3.43
  -2  10   2    4.20    6.06
  -2  10   2   -2.11    4.94
   1 -10  -2   53.93   10.06
   1 -10  -2   50.77    9.96
   1 -10  -2   40.25    8.40
   1 -10  -2   29.82    9.21
  -1  10   2   57.87    9.28
  -1  10   2   56.16   10.06
  -1  10   2   30.99    9.60
  -1  10   2   41.59    9.30
   0 -10  -2   54.92   10.64
   0 -10  -2   63.34   11.39
   0 -10  -2   57.95   10.33
   0 -10  -2   42.30    9.19
   0  10   2   55.28   10.54
   0  10   2   54.60    9.69
   0  10   2   60.46   11.65
   0  10   2   48.33   11.11
  -1 -10  -2   37.33    9.03
  -1 -10  -2   24.87    7.27
  -1 -10  -2   37.71    8.23
  -1 -10  -2   42.79    8.36
   1  10   2   28.42    8.27
   1  10   2   26.61    9.05
   1  10   2   41.43    7.59
   1  10   2   37.54    9.77
  -2 -10  -2   10.81    4.89
  -2 -10  -2   -1.09    4.88
  -2 -10  -2   -6.29    4.61
  -2 -10  -2    4.53    5.87
   2  10   2    4.11    6.96
   2  10   2    8.06    4.25
   2  10   2    2.31    5.14
   2  10   2    1.88    6.20
  -3 -10  -2   -1.67    4.95
  -3 -10  -2    0.66    4.82
  -3 -10  -2    8.63    6.76
  -3 -10  -2   11.82    6.02
   3  10   2    9.38    5.57
   3  10   2    4.99    7.81
   3  10   2    5.69    4.44
   3  10   2   -0.38    6.50
  -4 -10  -2   60.21   10.17
  -4 -10  -2   51.10   10.35
  -4 -10  -2   74.53   12.17
   4  10   2   52.12   11.68
   4  10   2   73.66   10.92
   4  10   2   46.45   11.97
   4  10   2   37.31    9.64
  -5 -10  -2   34.36    9.33
  -5 -10  -2   24.13    6.84
  -5 -10  -2   32.08   14.78
  -5 -10  -2   31.09    8.01
   5  10   2   17.93    9.92
   5  10   2   24.93    9.38
  -6 -10  -2   47.26   12.34
  -6 -10  -2   49.41   10.41
  -6 -10  -2   56.46   17.94
  -6 -10  -2   63.88   12.14
   6  10   2   63.92   11.01
   6  10   2   66.70   14.12
   6  10   2   66.06   12.87
  -7 -10  -2   89.45   16.16
  11 -11  -2    2.96    6.08
  11 -11  -2    8.93    5.75
  11 -11  -2   -2.49    7.57
  11 -11  -2   -2.38    5.56
 -11  11   2   18.34    6.60
 -11  11   2    0.20   10.25
  10 -11  -2   11.77    7.42
  10 -11  -2   32.20   10.32
  10 -11  -2   32.10    7.55
  10 -11  -2   27.32    8.05
 -10  11   2   34.14    8.18
 -10  11   2   32.43   11.55
 -10  11   2   42.88    9.69
   9 -11  -2   -3.52    6.28
   9 -11  -2    6.15    4.81
   9 -11  -2    1.89    4.88
   9 -11  -2   -2.26    5.26
  -9  11   2   -4.82    3.65
  -9  11   2  -11.74    5.52
  -9  11   2   -8.20    7.41
   8 -11  -2    4.03    6.52
   8 -11  -2    2.57    4.04
   8 -11  -2   -3.66    5.42
   8 -11  -2   -6.87    4.53
  -8  11   2    5.50    6.00
  -8  11   2    4.63    7.58
  -8  11   2    5.58    4.71
   7 -11  -2   71.05   11.76
   7 -11  -2   58.56   12.68
   7 -11  -2   85.49   13.59
   7 -11  -2   84.77   14.67
  -7  11   2   87.57   12.76
  -7  11   2   40.98   12.64
  -7  11   2   50.03   12.08
   6 -11  -2  124.80   18.82
   6 -11  -2  126.21   20.81
  -6  11   2  127.32   20.85
  -6  11   2  154.96   20.55
   5 -11  -2   28.24    7.82
   5 -11  -2   26.12    8.96
   5 -11  -2   24.27    6.48
   5 -11  -2   41.87    8.88
  -5  11   2   20.61    7.61
   4 -11  -2   17.91    5.47
   4 -11  -2   13.73    7.26
   4 -11  -2   14.61    6.77
   4 -11  -2   28.23    7.68
  -4  11   2    7.22    6.22
  -4  11   2   26.45    6.15
  -4  11   2    9.11    6.45
   3 -11  -2   27.45    6.72
   3 -11  -2   28.34    8.27
   3 -11  -2   22.71    8.27
   3 -11  -2   27.04    8.09
  -3  11   2   20.94    8.06
  -3  11   2   18.27    7.94
  -3  11   2   27.98    7.29
  -3  11   2   50.35    8.06
   2 -11  -2    9.82    6.61
   2 -11  -2   17.57    7.75
   2 -11  -2    9.72    4.90
   2 -11  -2   14.20    6.67
  -2  11   2   13.88    6.38
  -2  11   2   15.33    7.59
  -2  11   2   13.41    5.11
   1 -11  -2   -1.93    3.86
   1 -11  -2   16.71    7.40
   1 -11  -2    1.50    6.40
   1 -11  -2   14.88    6.55
  -1  11   2    2.29    4.17
  -1  11   2   15.72    7.71
  -1  11   2    4.11    6.67
  -1  11   2    0.84    5.63
   0 -11  -2  118.38   19.22
   0 -11  -2  121.31   17.67
   0 -11  -2  121.19   18.43
   0  11   2  103.21   18.17
   0  11   2  116.73   19.72
   0  11   2  141.44   20.07
  -1 -11  -2  116.09   19.09
  -1 -11  -2  137.35   20.09
  -1 -11  -2  124.25   19.65
  -1 -11  -2  138.16   21.08
   1  11   2  143.65   19.03
   1  11   2  116.72   20.85
   1  11   2  123.18   19.80
   1  11   2  146.71   21.66
  -2 -11  -2  226.47   31.28
  -2 -11  -2  259.60   32.48
  -2 -11  -2  249.63   31.32
  -2 -11  -2  227.43   31.40
   2  11   2  238.30   33.12
   2  11   2  239.22   30.90
   2  11   2  229.41   32.64
   2  11   2  189.36   31.16
  -3 -11  -2   -0.71    6.80
  -3 -11  -2   -2.51    5.96
  -3 -11  -2   -9.62    5.30
  -3 -11  -2   -1.32    5.44
   3  11   2   -7.88    8.09
   3  11   2    0.36    7.60
   3  11   2   -2.27    4.73
  -4 -11  -2  220.65   31.83
  -4 -11  -2  219.90   29.46
  -4 -11  -2  238.01   30.72
   4  11   2  203.26   31.54
   4  11   2  187.98   32.52
   4  11   2  218.78   29.50
  -5 -11  -2   39.39   15.81
  -5 -11  -2   26.27    8.15
  -5 -11  -2   22.92    9.14
  -5 -11  -2   44.31   11.03
   5  11   2   24.55   10.19
   5  11   2   30.27   11.41
   5  11   2   36.60    8.22
  10 -12  -2   -9.52    6.66
  10 -12  -2    7.50    7.93
  10 -12  -2    9.17    6.57
  10 -12  -2   22.28    6.39
 -10  12   2   -0.02    8.21
 -10  12   2    7.29    5.99
 -10  12   2    2.91    9.32
   9 -12  -2   65.03   14.24
   9 -12  -2  118.38   18.27
   9 -12  -2  101.00   17.28
   9 -12  -2  102.84   16.44
  -9  12   2   92.83   17.69
  -9  12   2  126.19   16.20
  -9  12   2   64.38   15.08
   8 -12  -2   22.18    7.40
   8 -12  -2   11.50    5.44
   8 -12  -2   18.61    8.42
   8 -12  -2   13.25    8.41
  -8  12   2   16.01    6.41
  -8  12   2   15.04    8.78
  -8  12   2    4.13    7.25
   7 -12  -2   58.65   13.04
   7 -12  -2   65.66   11.83
   7 -12  -2   76.49   13.12
   7 -12  -2   83.16   14.13
  -7  12   2   38.07   11.59
  -7  12   2   59.55   13.62
  -7  12   2   82.20   12.99
   6 -12  -2   21.17    6.43
   6 -12  -2   21.85    8.92
   6 -12  -2   28.39    8.84
   6 -12  -2   21.56    7.58
  -6  12   2   15.40    7.92
  -6  12   2    7.46    7.43
   5 -12  -2   10.75    7.34
   5 -12  -2   17.74    6.18
   5 -12  -2   21.43    7.59
   5 -12  -2   29.67    8.58
  -5  12   2    9.04    6.92
  -5  12   2   21.38    8.07
   4 -12  -2   16.03    6.91
   4 -12  -2    6.02    4.98
   4 -12  -2    8.30    6.85
   4 -12  -2   33.89    8.86
  -4  12   2    3.54    7.13
  -4  12   2   -4.35    6.51
  -4  12   2   13.03    5.30
   3 -12  -2   25.96    9.66
   3 -12  -2   28.82    8.21
   3 -12  -2   27.45    8.43
   3 -12  -2   16.26    6.43
  -3  12   2   25.20    8.43
  -3  12   2    7.61    7.69
  -3  12   2   38.24    7.75
  -3  12   2   16.87    7.21
   2 -12  -2   -7.93    7.31
   2 -12  -2   -6.30    4.11
   2 -12  -2  -10.16    5.43
   2 -12  -2    2.71    6.46
  -2  12   2    6.33    6.58
  -2  12   2   -1.11    3.97
  -2  12   2  -10.10    6.43
  -2  12   2    0.57    5.84
   1 -12  -2   28.54    7.86
   1 -12  -2   56.47   11.70
   1 -12  -2   29.42   10.32
   1 -12  -2   38.33    9.34
  -1  12   2   38.38   10.78
  -1  12   2   47.50    8.69
  -1  12   2   40.54   10.18
  -1  12   2   44.27   10.01
   0 -12  -2   12.59    8.06
   0 -12  -2    3.92    5.49
   0 -12  -2   25.03    8.14
   0 -12  -2    5.59    6.49
   0  12   2    8.59    7.94
   0  12   2   -1.51    7.50
   0  12   2   18.85    5.92
   0  12   2   -1.16    6.02
  -1 -12  -2   -3.81    6.07
  -1 -12  -2    1.96    5.27
  -1 -12  -2    7.66    7.66
  -1 -12  -2    4.00    6.62
   1  12   2    1.82    6.50
   1  12   2   -8.37    8.07
   1  12   2   10.57    8.27
   1  12   2    2.39    4.80
  -2 -12  -2  348.32   45.22
  -2 -12  -2  312.96   45.25
  -2 -12  -2  383.97   45.62
  -2 -12  -2  377.15   46.64
   2  12   2  371.53   45.05
   2  12   2  329.56   46.82
   2  12   2  287.16   46.27
  -3 -12  -2   28.88    8.60
  -3 -12  -2   34.54    9.21
  -3 -12  -2   36.29   10.92
   3  12   2   33.81   10.93
   3  12   2   22.75   10.76
   3  12   2   35.76    8.68
  -4 -12  -2  120.54   23.33
  -4 -12  -2  172.31   22.99
  -4 -12  -2  160.74   21.43
   4  12   2  156.42   21.44
   4  12   2  101.11   21.85
   8 -13  -2   49.51   12.32
   8 -13  -2   34.63   10.05
   8 -13  -2   37.54    9.02
   8 -13  -2   43.72   11.98
  -8  13   2   36.88   10.75
  -8  13   2   24.32   12.50
  -8  13   2   60.91   10.31
   7 -13  -2   16.47    7.38
   7 -13  -2    9.23    5.76
   7 -13  -2    9.99    8.70
   7 -13  -2    6.84    7.47
  -7  13   2   -2.13    6.89
  -7  13   2   15.82    6.28
  -7  13   2   -4.70    8.53
   6 -13  -2   -2.86    6.29
   6 -13  -2    9.81    8.29
   6 -13  -2   -2.64    5.63
   6 -13  -2   -6.39    4.61
  -6  13   2   -9.09    6.36
  -6  13   2   -4.99    7.35
   5 -13  -2    1.71    6.54
   5 -13  -2    5.29    7.42
   5 -13  -2  -14.59    7.46
   5 -13  -2   -0.93    4.97
  -5  13   2   -4.19    6.59
  -5  13   2    8.33    7.87
   4 -13  -2  -11.11    7.98
   4 -13  -2   -0.36    5.48
   4 -13  -2    2.31    6.78
   4 -13  -2   -5.80    5.88
  -4  13   2   -0.51    4.71
  -4  13   2    0.17    7.47
  -4  13   2  -14.64    6.21
   3 -13  -2   13.55    8.86
   3 -13  -2   13.53    8.30
   3 -13  -2   30.72    8.10
   3 -13  -2   25.86   10.37
  -3  13   2   15.22    7.94
  -3  13   2   40.51    8.36
  -3  13   2   15.05    9.06
  -3  13   2    3.56    7.98
   2 -13  -2   -4.83    7.93
   2 -13  -2   14.50    7.90
   2 -13  -2   -1.59    6.90
   2 -13  -2   11.46    6.22
  -2  13   2    2.98    7.80
  -2  13   2   -3.33    6.96
  -2  13   2   -2.47    7.18
  -2  13   2    5.42    5.42
   1 -13  -2    5.00    7.87
   1 -13  -2    7.42    5.69
   1 -13  -2    3.52    6.30
   1 -13  -2  -12.92    6.99
  -1  13   2   -5.21    7.45
  -1  13   2  -18.50    7.10
  -1  13   2    0.60    6.87
  -1  13   2    6.36    5.04
   0 -13  -2    3.01    7.39
   0 -13  -2  -17.97    6.86
   0 -13  -2    6.98    7.04
   0 -13  -2    5.11    6.12
   0  13   2   23.36    9.56
   0  13   2   27.15    9.14
   0  13   2   22.52    6.37
   0  13   2   19.08    8.06
  -1 -13  -2    2.65    6.29
  -1 -13  -2   11.44    7.75
  -1 -13  -2    5.82    7.19
  -1 -13  -2    0.53    7.58
   1  13   2   -2.28    6.91
   1  13   2   12.06    8.89
   1  13   2    0.75    5.01
   1  13   2    8.83    9.27
  -2 -13  -2   21.45    9.46
  -2 -13  -2   72.96   12.52
  -2 -13  -2   41.59   10.44
   2  13   2   14.73    8.85
   2  13   2   54.56    9.63
   2  13   2   29.06   11.89
   6 -14  -2   -8.75    6.14
   6 -14  -2   -2.38    5.64
  -6  14   2   -1.78    8.47
   5 -14  -2   22.19    8.81
   5 -14  -2   36.06    9.98
   5 -14  -2   49.98   11.23
   5 -14  -2   25.88   11.45
  -5  14   2   35.98   11.36
  -5  14   2    4.55   10.64
   4 -14  -2    9.32   10.27
   4 -14  -2    6.64    7.17
   4 -14  -2   19.50    9.31
   4 -14  -2   12.20    8.07
  -4  14   2    9.37    9.61
  -4  14   2    9.46    6.34
  -4  14   2    2.60    9.13
   3 -14  -2    5.43    8.83
   3 -14  -2   -6.17    9.08
   3 -14  -2    0.87    6.02
   3 -14  -2   -0.36    7.62
  -3  14   2   14.34    9.35
  -3  14   2    2.15    6.14
  -3  14   2    0.31    7.59
  -3  14   2    3.40    8.99
   2 -14  -2   37.41   10.31
   2 -14  -2   29.85   10.38
   2 -14  -2   22.96    9.73
   2 -14  -2   19.95   10.79
  -2  14   2   47.26    9.08
  -2  14   2   30.14   10.30
  -2  14   2   20.42   10.17
  -2  14   2   15.65   10.56
   1 -14  -2   14.50    8.77
  -1  14   2   10.22    9.33
   0 -15   3   -0.01    7.61
  -1  15  -3   -2.62    4.95
  -1  15  -3   -1.10    8.36
  -1  15  -3    3.39    8.44
  -1  15  -3   13.06    9.05
   1 -15   3    4.18    7.92
   1 -15   3    1.32    7.86
   1 -15   3   -0.41    6.51
   1 -15   3    5.66    7.20
  -2  15  -3  121.74   19.13
  -2  15  -3  113.37   18.08
  -2  15  -3  107.96   19.74
  -2  15  -3   85.71   19.09
   2 -15   3   97.68   19.01
   2 -15   3  108.77   18.76
   2 -15   3  114.38   19.55
   2 -15   3   96.69   18.91
  -3  15  -3   16.33    7.65
  -3  15  -3   15.50   10.41
  -3  15  -3   37.53   10.41
  -3  15  -3   41.14   11.73
   3 -15   3   26.72    8.83
   3 -15   3   23.88   10.14
   3 -15   3   25.52   10.05
   3 -15   3   19.55   10.58
  -4  15  -3   84.31   16.38
  -4  15  -3   77.71   14.39
  -4  15  -3   56.69   15.82
  -4  15  -3   83.49   14.23
   4 -15   3   89.26   16.08
   4 -15   3  108.45   17.69
   4 -15   3   57.61   16.01
   4 -15   3   63.24   13.86
  -5  15  -3  176.95   31.70
  -5  15  -3  191.28   31.18
  -5  15  -3  247.37   29.15
   5 -15   3  193.97   28.96
   5 -15   3  164.20   30.72
   5 -15   3  203.14   30.60
   5 -15   3  214.95   30.63
  -6  15  -3   40.12    9.46
  -6  15  -3   13.33   11.55
   6 -15   3   30.53   11.56
   6 -15   3   31.40   10.63
   6 -15   3   41.37   10.21
   2  14  -3   19.75    9.61
   2  14  -3    9.65    7.94
   2  14  -3   23.75    7.71
   2  14  -3   12.39    9.64
  -2 -14   3   23.52    9.40
  -2 -14   3   15.21    7.48
  -2 -14   3   14.76    8.54
   1  14  -3   33.32   11.21
   1  14  -3   29.31   10.02
   1  14  -3   45.59    9.19
   1  14  -3   18.08   10.86
  -1 -14   3   41.69   10.19
  -1 -14   3   26.59    8.79
  -1 -14   3   31.11   10.65
  -1 -14   3   25.43    9.26
   0  14  -3   -8.54    7.39
   0  14  -3   11.31    6.40
   0  14  -3   15.50    9.23
   0  14  -3   -1.99    7.01
   0 -14   3   -8.97    7.18
   0 -14   3    7.07    6.92
   0 -14   3   18.76    8.38
   0 -14   3   13.27    6.65
  -1  14  -3    0.23    5.18
  -1  14  -3    5.09    7.45
  -1  14  -3    0.51    7.90
  -1  14  -3   -2.21    7.52
   1 -14   3   -7.70    5.28
   1 -14   3    8.92    8.36
   1 -14   3   -0.41    6.43
   1 -14   3    6.51    7.50
  -2  14  -3  130.92   19.54
  -2  14  -3  131.57   20.91
  -2  14  -3   86.81   19.87
   2 -14   3  137.69   22.26
   2 -14   3  154.47   21.18
   2 -14   3  113.40   19.82
   2 -14   3  135.72   21.82
  -3  14  -3    3.14    8.10
  -3  14  -3   16.39    6.62
  -3  14  -3   -0.92    6.95
  -3  14  -3  -10.83    7.00
   3 -14   3   20.32    8.49
   3 -14   3    8.51    7.70
   3 -14   3   10.14    9.02
   3 -14   3    8.54    6.06
  -4  14  -3   60.68   13.51
  -4  14  -3   61.24   12.39
  -4  14  -3   39.49   13.24
  -4  14  -3   77.38   12.95
   4 -14   3   66.97   11.94
   4 -14   3   53.39   13.95
   4 -14   3   63.98   13.28
   4 -14   3   65.74   13.67
  -5  14  -3   39.25    8.51
  -5  14  -3   17.22   10.08
  -5  14  -3   17.05    9.99
   5 -14   3   18.13   10.45
   5 -14   3   44.75    9.30
   5 -14   3   33.64    9.71
   5 -14   3   17.25    9.69
  -6  14  -3   52.66   10.58
  -6  14  -3   59.92   13.01
  -6  14  -3   51.19   12.58
   6 -14   3   32.41    9.75
   6 -14   3   57.54   12.88
   6 -14   3   60.90   12.68
  -7  14  -3   24.66    7.02
  -7  14  -3    6.30    8.72
  -7  14  -3   17.34    9.54
   7 -14   3   14.43    9.56
   7 -14   3   16.95    6.92
   7 -14   3   22.18   10.32
   7 -14   3   26.18    8.51
  -8  14  -3   -4.21    8.78
  -8  14  -3   -1.30    7.89
  -8  14  -3    4.68    5.15
   8 -14   3   16.45    8.11
   8 -14   3    5.90    8.42
   8 -14   3    5.47    6.88
   8 -14   3   -1.92    5.29
   4  13  -3    6.02    6.61
   4  13  -3   22.64    9.61
   4  13  -3    2.75    6.52
   4  13  -3    2.37    9.51
  -4 -13   3    7.07    7.23
  -4 -13   3    4.43    6.13
  -4 -13   3   15.74    6.85
  -4 -13   3   -3.93    7.10
   3  13  -3   35.46    8.30
   3  13  -3   12.59    9.16
   3  13  -3   21.16    7.47
   3  13  -3   12.64    9.41
  -3 -13   3   24.75    7.78
  -3 -13   3   38.17   10.34
  -3 -13   3    3.93    6.93
  -3 -13   3   18.27    7.62
   2  13  -3   14.49    6.39
   2  13  -3   12.03    7.03
   2  13  -3   16.42    9.38
   2  13  -3    6.69    8.60
  -2 -13   3   18.06    8.86
  -2 -13   3   14.07    7.40
  -2 -13   3   12.38    6.95
  -2 -13   3    4.49    6.55
   1  13  -3   15.90    7.59
   1  13  -3    9.77    6.29
   1  13  -3   11.42    9.09
   1  13  -3    3.19    8.06
  -1 -13   3   14.08    7.23
  -1 -13   3   16.82    7.41
  -1 -13   3   18.70    7.15
  -1 -13   3   16.46    8.30
   0  13  -3   31.35   10.08
   0  13  -3   49.92   10.89
   0  13  -3    7.53    7.80
   0  13  -3   34.70    8.12
   0 -13   3   24.99    8.41
   0 -13   3    9.41    8.08
   0 -13   3   34.85    8.13
   0 -13   3   24.55    9.26
  -1  13  -3    1.62    7.30
  -1  13  -3    8.69    5.67
  -1  13  -3    5.01    6.56
  -1  13  -3   14.39    8.17
   1 -13   3    7.02    7.13
   1 -13   3    4.49    5.72
   1 -13   3    3.28    6.64
   1 -13   3    6.35    8.16
  -2  13  -3   52.40   10.97
  -2  13  -3   50.33   10.47
  -2  13  -3   38.82    9.99
  -2  13  -3   40.89    9.02
   2 -13   3   34.74    9.83
   2 -13   3   23.64    8.41
   2 -13   3   44.51   10.55
   2 -13   3   42.64   10.11
  -3  13  -3   14.20    7.30
  -3  13  -3   17.87    6.85
  -3  13  -3   11.33    7.14
  -3  13  -3    6.55    5.00
   3 -13   3   13.84    7.69
   3 -13   3    4.08    5.11
   3 -13   3   10.09    7.01
   3 -13   3    6.14    7.31
  -4  13  -3   34.38    7.50
  -4  13  -3    7.31    7.81
  -4  13  -3   31.85    8.12
  -4  13  -3   22.67    8.67
   4 -13   3   19.79    8.79
   4 -13   3   20.08    8.59
   4 -13   3   25.19    9.26
   4 -13   3   14.45    6.49
  -5  13  -3   28.33    9.53
  -5  13  -3   34.08    9.65
  -5  13  -3   25.57    7.56
   5 -13   3   50.17   10.14
   5 -13   3   26.96    9.65
   5 -13   3   32.05    7.88
   5 -13   3   28.04    9.61
  -6  13  -3    2.07    4.38
  -6  13  -3    7.61    7.14
  -6  13  -3   -6.01    6.55
   6 -13   3   -0.78    6.21
   6 -13   3   -3.19    6.90
   6 -13   3    1.15    4.76
   6 -13   3    4.79    7.12
  -7  13  -3   29.36    9.18
  -7  13  -3   14.81    5.63
  -7  13  -3   -4.23    6.83
   7 -13   3   16.22    6.08
   7 -13   3   27.00    8.79
   7 -13   3   19.25    9.18
   7 -13   3   29.93    8.14
  -8  13  -3   17.31   10.39
  -8  13  -3   26.62    7.36
  -8  13  -3   42.95   10.56
   8 -13   3   39.33    9.93
   8 -13   3   22.82    7.24
   8 -13   3   33.68   10.83
   8 -13   3   28.17    8.47
  -9  13  -3   68.30   14.70
  -9  13  -3   55.42   12.60
   9 -13   3   54.75   13.97
   9 -13   3   60.50   12.36
   9 -13   3   63.05   12.21
 -10  13  -3   80.77   18.19
 -10  13  -3  111.11   16.00
  10 -13   3   67.11   14.65
  10 -13   3  115.53   19.52
  10 -13   3   94.92   16.70
  -6 -12   3   70.68   15.26
   5  12  -3   40.83   13.10
   5  12  -3   46.36   13.96
   5  12  -3   84.11   13.66
  -5 -12   3   68.92   12.04
  -5 -12   3   99.22   15.32
  -5 -12   3   65.62   14.33
   4  12  -3   36.89   10.83
   4  12  -3   44.57   12.32
   4  12  -3   33.38    9.41
   4  12  -3   58.89   10.88
  -4 -12   3   34.84    8.84
  -4 -12   3   47.89    9.42
  -4 -12   3   71.22   12.56
  -4 -12   3   36.38   10.06
   3  12  -3    8.35    6.22
   3  12  -3   13.55    8.84
   3  12  -3    6.37    8.07
   3  12  -3    9.28    6.30
  -3 -12   3    0.43    7.50
  -3 -12   3   10.37    6.02
  -3 -12   3    0.88    5.24
   2  12  -3   31.73   10.67
   2  12  -3   25.97    9.17
   2  12  -3   66.71   10.56
   2  12  -3   43.49   11.27
  -2 -12   3   40.36    9.55
  -2 -12   3   54.09   11.87
  -2 -12   3   59.89   10.13
  -2 -12   3   35.50    9.05
   1  12  -3    4.80    5.30
   1  12  -3    0.45    6.44
   1  12  -3   -2.40    7.46
   1  12  -3   -3.36    6.94
  -1 -12   3    7.31    5.36
  -1 -12   3   -6.91    6.63
  -1 -12   3   12.55    6.30
  -1 -12   3   -1.97    6.05
   0  12  -3    9.38    7.12
   0  12  -3   20.58    6.30
   0  12  -3    8.27    7.38
   0  12  -3   31.48    8.79
   0 -12   3   22.13    7.83
   0 -12   3   13.11    6.68
   0 -12   3    8.35    6.00
   0 -12   3   22.55    7.60
  -1  12  -3   64.87   12.53
  -1  12  -3   50.91   10.17
  -1  12  -3   68.85   12.17
  -1  12  -3   38.85   10.98
   1 -12   3   46.53   10.09
   1 -12   3   61.97   12.03
   1 -12   3   44.63   11.06
   1 -12   3   64.43   11.68
  -2  12  -3    1.33    4.64
  -2  12  -3   22.36    7.18
  -2  12  -3    6.48    6.21
  -2  12  -3    7.27    6.10
   2 -12   3    3.71    6.30
   2 -12   3   10.36    6.99
   2 -12   3   -3.43    4.03
   2 -12   3   10.15    7.00
  -3  12  -3   11.90    7.87
  -3  12  -3   19.10    8.37
  -3  12  -3   44.15    8.58
  -3  12  -3   36.01    7.73
   3 -12   3   24.22    7.24
   3 -12   3   41.37    9.64
   3 -12   3   38.02    9.53
   3 -12   3   16.96    8.27
  -4  12  -3    4.46    5.26
  -4  12  -3    3.12    7.02
  -4  12  -3   16.59    5.65
  -4  12  -3   12.17    7.08
   4 -12   3    8.24    7.13
   4 -12   3    9.22    6.64
   4 -12   3    8.27    5.03
   4 -12   3    2.04    6.42
  -5  12  -3   86.59   18.04
  -5  12  -3  117.37   16.78
   5 -12   3  100.36   18.47
   5 -12   3  127.58   18.75
   5 -12   3  110.68   18.49
   5 -12   3  104.76   16.60
  -6  12  -3   79.93   13.46
  -6  12  -3   51.63   13.37
   6 -12   3   77.87   13.34
   6 -12   3   91.49   14.92
   6 -12   3   84.42   14.46
   6 -12   3   84.03   15.04
  -7  12  -3   19.17    8.51
  -7  12  -3   25.32    9.01
  -7  12  -3   41.35    7.80
   7 -12   3   39.95    9.34
   7 -12   3   35.04    9.76
   7 -12   3   20.17    8.88
   7 -12   3   26.19    7.55
  -8  12  -3    6.17    4.87
  -8  12  -3   -5.27    5.58
  -8  12  -3    6.92    7.31
   8 -12   3    0.98    7.22
   8 -12   3    3.56    6.01
   8 -12   3    4.16    5.64
   8 -12   3    0.94    4.81
  -9  12  -3    9.31    6.56
  -9  12  -3   10.84    8.19
   9 -12   3   -1.09    7.59
   9 -12   3    2.43    5.01
   9 -12   3    3.79    5.28
   9 -12   3    6.06    6.52
 -10  12  -3   14.94    6.53
 -10  12  -3   23.72    7.93
 -10  12  -3   20.57   10.13
  10 -12   3   22.86    9.73
  10 -12   3   23.00    7.61
  10 -12   3   20.98    7.53
 -11  12  -3    1.28    8.75
 -11  12  -3   24.23   10.56
 -11  12  -3   18.03    6.96
  11 -12   3   16.47    6.57
  11 -12   3   28.33   10.03
  11 -12   3   21.75    7.05
   7  11  -3  150.76   21.20
   7  11  -3  114.88   21.68
   7  11  -3   94.19   19.94
  -7 -11   3  139.06   23.73
  -7 -11   3  122.77   19.29
  -7 -11   3  144.67   21.50
   6  11  -3   -0.19    8.68
   6  11  -3    3.80    6.52
   6  11  -3    3.64    8.36
  -6 -11   3   -1.91    5.35
  -6 -11   3   -3.12    6.57
  -6 -11   3   -8.13    8.09
   5  11  -3   19.05    9.12
   5  11  -3   22.76    7.95
   5  11  -3   11.56    8.25
  -5 -11   3   14.62    7.18
  -5 -11   3   15.22    6.28
  -5 -11   3   24.31    9.36
   4  11  -3   14.43    6.86
   4  11  -3   23.05    8.53
   4  11  -3    0.66    7.82
  -4 -11   3    9.25    5.66
  -4 -11   3   16.98    8.42
  -4 -11   3   14.79    6.41
  -4 -11   3   12.20    5.73
   3  11  -3   26.07    8.77
   3  11  -3    6.58    6.23
   3  11  -3   18.37    8.90
   3  11  -3   39.74    7.93
  -3 -11   3   10.63    5.82
  -3 -11   3   12.98    7.85
  -3 -11   3   16.94    6.43
  -3 -11   3   15.20    6.43
   2  11  -3   69.93   12.59
   2  11  -3   85.10   14.41
   2  11  -3   79.51   14.21
   2  11  -3   60.79   12.79
  -2 -11   3   57.80   12.09
  -2 -11   3   85.45   14.60
  -2 -11   3   75.36   13.07
  -2 -11   3   85.91   13.27
   1  11  -3   17.48    7.13
   1  11  -3    5.30    4.89
   1  11  -3    4.77    6.91
   1  11  -3    3.40    6.10
  -1 -11   3    8.54    6.96
  -1 -11   3    9.21    5.88
  -1 -11   3    9.03    6.13
   0  11  -3  118.63   24.31
   0  11  -3  183.61   25.05
   0  11  -3  151.45   24.04
   0  11  -3  205.09   23.76
   0 -11   3  188.15   25.05
   0 -11   3  166.07   23.70
   0 -11   3  161.24   24.06
   0 -11   3  159.51   23.47
  -1  11  -3   -4.05    5.25
  -1  11  -3   -1.30    5.81
  -1  11  -3    0.49    3.91
  -1  11  -3    2.82    6.11
   1 -11   3   -0.13    3.98
   1 -11   3    4.95    5.90
   1 -11   3   -8.07    5.14
   1 -11   3    6.31    5.81
  -2  11  -3  105.90   15.07
  -2  11  -3   80.69   15.97
  -2  11  -3   84.97   16.13
  -2  11  -3   96.72   16.10
   2 -11   3  106.78   16.54
   2 -11   3   75.03   14.57
   2 -11   3   98.28   16.87
   2 -11   3  109.20   15.97
  -3  11  -3  200.80   23.73
  -3  11  -3  162.19   24.70
  -3  11  -3  159.72   23.83
  -3  11  -3  145.53   24.37
   3 -11   3  185.56   24.35
   3 -11   3  148.78   23.28
   3 -11   3  154.87   24.62
   3 -11   3  197.02   24.75
  -4  11  -3  102.44   15.51
  -4  11  -3  100.03   17.15
  -4  11  -3  106.02   16.00
  -4  11  -3   75.42   16.23
   4 -11   3  109.94   15.66
   4 -11   3  122.50   17.21
   4 -11   3   96.33   16.72
   4 -11   3  101.38   17.01
  -5  11  -3  157.72   20.40
  -5  11  -3  127.22   21.36
  -5  11  -3  133.50   21.79
   5 -11   3  146.28   20.41
   5 -11   3  128.71   21.49
   5 -11   3  146.42   22.04
   5 -11   3  150.64   21.56
  -6  11  -3  100.13   16.25
  -6  11  -3   83.65   14.57
   6 -11   3   95.50   15.99
   6 -11   3   86.35   14.63
   6 -11   3  122.75   16.56
   6 -11   3   81.76   16.32
  -7  11  -3    8.64    6.14
  -7  11  -3   11.94    4.73
  -7  11  -3   11.87    5.89
   7 -11   3   17.95    8.07
   7 -11   3    9.68    5.75
   7 -11   3    7.96    4.89
   7 -11   3   17.63    6.06
  -8  11  -3   -1.78    3.69
  -8  11  -3    3.71    6.59
  -8  11  -3   -2.52    4.76
   8 -11   3    4.51    4.93
   8 -11   3   -4.56    3.95
   8 -11   3   -2.87    4.31
   8 -11   3    0.19    6.54
  -9  11  -3   21.30    8.15
  -9  11  -3    4.09    5.78
   9 -11   3    5.60    7.35
   9 -11   3    6.08    5.33
   9 -11   3    9.66    5.17
   9 -11   3    7.00    5.72
 -10  11  -3    6.06    7.80
 -10  11  -3   13.23    6.99
 -10  11  -3   24.67    6.67
  10 -11   3    1.42    5.62
  10 -11   3    8.43    7.70
  10 -11   3   24.81    6.38
  10 -11   3    7.92    5.90
 -11  11  -3   44.28   12.02
 -11  11  -3   38.87    8.82
 -11  11  -3   24.08    9.46
  11 -11   3   30.23    8.49
  11 -11   3   44.47    8.76
  11 -11   3   39.71   11.47
  11 -11   3   43.16    9.01
 -12  11  -3   16.55   10.62
   8  10  -3   -0.25    8.05
   8  10  -3    0.76    7.88
   8  10  -3   35.78   12.61
  -8 -10   3   11.53    6.36
  -8 -10   3   18.83   10.91
  -8 -10   3   17.67    8.17
   7  10  -3    2.23    7.30
   7  10  -3   11.76    8.31
   7  10  -3    1.05    9.57
  -7 -10   3   28.90   10.06
  -7 -10   3    2.23    7.48
  -7 -10   3   -2.42    5.15
   6  10  -3   73.30   11.74
  -6 -10   3   42.05    9.05
  -6 -10   3   25.82    7.73
  -6 -10   3   43.08   10.77
   5  10  -3   -0.57    5.27
   5  10  -3   10.26    7.78
   5  10  -3   -7.13    6.13
  -5 -10   3    3.66    4.25
  -5 -10   3   12.42    5.55
  -5 -10   3    2.39    7.65
   4  10  -3    8.57    5.62
   4  10  -3    5.34    6.86
   4  10  -3    6.84    7.16
  -4 -10   3    2.60    5.27
  -4 -10   3   16.41    7.35
  -4 -10   3    1.19    4.60
   3  10  -3   69.16   12.69
   3  10  -3   90.67   14.85
   3  10  -3   78.27   13.15
   3  10  -3   45.34   12.48
  -3 -10   3   54.97   11.57
  -3 -10   3   65.29   11.83
  -3 -10   3   86.22   12.38
  -3 -10   3  105.07   15.66
   2  10  -3    7.27    7.13
   2  10  -3    8.40    5.40
   2  10  -3    6.35    6.66
   2  10  -3   -2.15    5.14
  -2 -10   3   -0.75    5.25
  -2 -10   3    8.95    5.29
  -2 -10   3    9.05    5.48
  -2 -10   3   14.92    6.80
   1  10  -3  138.65   20.25
   1  10  -3  122.48   19.26
   1  10  -3  109.68   20.14
   1  10  -3  124.97   18.86
  -1 -10   3  159.83   20.88
  -1 -10   3  121.57   19.46
  -1 -10   3  132.06   18.86
  -1 -10   3  121.38   18.74
   0  10  -3   50.64   11.16
   0  10  -3   40.32   10.60
   0  10  -3   65.15   11.32
   0  10  -3   61.54   11.54
   0 -10   3   67.44   11.56
   0 -10   3   68.00   11.29
   0 -10   3   58.62   11.53
   0 -10   3   68.58   11.91
  -1  10  -3    2.79    5.30
  -1  10  -3    8.56    5.89
  -1  10  -3    6.71    4.34
  -1  10  -3   13.20    6.17
   1 -10   3   11.32    5.80
   1 -10   3   14.84    6.09
   1 -10   3    5.78    5.73
   1 -10   3    2.92    4.38
  -2  10  -3   79.62   12.10
  -2  10  -3   71.80   12.44
  -2  10  -3   55.52   12.37
   2 -10   3   63.77   11.80
   2 -10   3   81.14   13.04
   2 -10   3   79.61   13.29
   2 -10   3   69.34   12.62
  -3  10  -3   44.81   10.71
  -3  10  -3   45.84   10.36
  -3  10  -3   68.48   11.30
  -3  10  -3   75.89   10.94
   3 -10   3   53.24   11.13
   3 -10   3   73.58   10.80
   3 -10   3   49.20   10.40
  -4  10  -3   89.77   13.16
  -4  10  -3   80.57   14.64
  -4  10  -3   84.30   14.42
  -4  10  -3   89.38   13.40
   4 -10   3   86.33   14.53
   4 -10   3   82.54   14.08
   4 -10   3   56.95   12.57
   4 -10   3   91.48   15.07
  -5  10  -3  126.34   16.30
  -5  10  -3   81.92   16.73
  -5  10  -3   99.21   17.58
   5 -10   3  120.45   16.34
   5 -10   3   95.73   17.12
   5 -10   3  127.04   17.46
   5 -10   3  108.74   17.60
  -6  10  -3   11.64    6.27
  -6  10  -3   24.07    5.73
  -6  10  -3   23.36    7.57
   6 -10   3   25.80    6.66
   6 -10   3   19.42    5.71
   6 -10   3   44.45    8.78
   6 -10   3   17.74    6.09
  -7  10  -3    1.70    4.64
  -7  10  -3    1.67    3.66
  -7  10  -3    3.64    5.69
   7 -10   3    8.34    4.40
   7 -10   3   10.94    6.79
   7 -10   3   10.23    5.12
   7 -10   3    4.29    4.51
  -8  10  -3   16.29    6.42
  -8  10  -3    7.44    6.78
   8 -10   3   14.76    7.41
   8 -10   3   12.45    5.04
   8 -10   3   13.19    5.14
   8 -10   3   17.66    5.92
  -9  10  -3   17.00    7.79
  -9  10  -3   24.38    7.02
   9 -10   3   21.07    5.91
   9 -10   3   16.16    5.84
   9 -10   3    6.72    6.96
   9 -10   3   14.06    5.47
 -10  10  -3   10.35    7.55
 -10  10  -3   15.18    6.69
 -10  10  -3   24.02    6.27
  10 -10   3   18.96    5.76
  10 -10   3   13.36    5.91
  10 -10   3   11.60    5.77
  10 -10   3   17.46    7.99
 -11  10  -3   58.12   10.34
 -11  10  -3   41.42   12.46
  11 -10   3   52.33   10.06
  11 -10   3   62.75   10.58
  11 -10   3   46.26   12.20
 -12  10  -3   14.39    6.27
 -12  10  -3    5.68    7.22
 -12  10  -3   17.86   10.55
  12 -10   3   14.71    9.45
  12 -10   3    8.66    5.73
  12 -10   3    4.74    5.31
   9   9  -3   15.67    8.53
   9   9  -3   14.08   10.85
   9   9  -3   11.21    7.96
  -9  -9   3   -2.16    5.77
  -9  -9   3    4.85    7.15
  -9  -9   3    6.07   10.07
   8   9  -3   -7.03    6.99
   8   9  -3   -8.61    9.04
   8   9  -3   -7.10    6.22
  -8  -9   3   -0.05    6.47
  -8  -9   3    3.55    5.00
  -8  -9   3    6.21    8.97
   7   9  -3   22.34    7.05
   7   9  -3   12.48    7.69
   7   9  -3    9.46    8.82
  -7  -9   3    1.44    6.08
  -7  -9   3   34.13    8.87
  -7  -9   3   22.05    5.92
   6   9  -3  218.67   30.82
   6   9  -3  204.76   31.38
   6   9  -3  255.17   30.28
  -6  -9   3  202.64   29.13
  -6  -9   3  205.27   29.82
  -6  -9   3  254.41   31.60
   5   9  -3   27.53    7.21
   5   9  -3   22.71    8.24
   5   9  -3   17.40    8.02
  -5  -9   3   22.24    6.79
  -5  -9   3   35.98    9.05
  -5  -9   3   22.40    6.15
   4   9  -3   92.40   16.13
   4   9  -3  113.26   15.16
   4   9  -3   77.21   14.93
  -4  -9   3   88.38   14.60
  -4  -9   3  107.91   16.93
  -4  -9   3   79.79   14.03
   3   9  -3    3.57    6.12
   3   9  -3   -7.76    3.90
   3   9  -3    1.65    4.58
   3   9  -3   -2.67    5.98
  -3  -9   3    8.78    4.98
  -3  -9   3    2.15    4.50
  -3  -9   3    4.17    6.23
  -3  -9   3   -0.02    4.43
   2   9  -3  241.98   28.94
   2   9  -3  214.19   28.83
   2   9  -3  204.20   29.77
   2   9  -3  231.30   29.78
  -2  -9   3  183.89   28.67
  -2  -9   3  239.88   30.10
  -2  -9   3  230.99   28.52
  -2  -9   3  179.40   28.53
   1   9  -3   44.73   10.31
   1   9  -3   73.35   11.56
   1   9  -3   57.50   11.41
   1   9  -3   59.84   11.17
  -1  -9   3   69.66   10.94
  -1  -9   3   71.91   11.40
  -1  -9   3   50.83   10.70
  -1  -9   3   48.11   11.29
   0   9  -3    3.01    5.70
   0   9  -3    1.30    4.16
   0   9  -3    5.61    5.13
   0   9  -3    5.70    5.86
   0  -9   3   -0.11    5.26
   0  -9   3    5.52    4.91
   0  -9   3   -0.22    4.27
   0  -9   3   -7.07    5.24
  -1   9  -3  186.84   29.06
  -1   9  -3  210.83   29.12
  -1   9  -3  195.36   29.45
  -1   9  -3  235.26   28.83
   1  -9   3  240.02   29.12
   1  -9   3  249.48   29.84
   1  -9   3  204.41   29.53
   1  -9   3  208.87   28.58
  -2   9  -3  220.88   28.19
  -2   9  -3  204.66   29.01
  -2   9  -3  215.85   28.99
  -2   9  -3  183.35   28.50
   2  -9   3  237.44   28.93
   2  -9   3  233.30   29.13
   2  -9   3  225.60   29.03
   2  -9   3  189.91   28.12
  -3   9  -3   19.79    5.31
  -3   9  -3   24.06    6.82
  -3   9  -3   13.19    5.26
  -3   9  -3   16.18    6.71
   3  -9   3   17.08    5.24
   3  -9   3   14.73    6.17
   3  -9   3   27.51    7.32
   3  -9   3   30.22    6.97
  -4   9  -3   76.11   11.35
  -4   9  -3   80.04   13.05
  -4   9  -3   51.97   11.51
  -4   9  -3   65.08   11.54
   4  -9   3   49.73   11.46
   4  -9   3   78.12   12.97
   4  -9   3   80.50   12.84
   4  -9   3   71.98   11.53
  -5   9  -3  268.42   30.03
  -5   9  -3  207.49   30.35
  -5   9  -3  180.45   30.45
   5  -9   3  236.40   30.63
   5  -9   3  237.77   30.38
   5  -9   3  217.58   29.80
   5  -9   3  244.67   30.81
  -6   9  -3   19.57    6.52
   6  -9   3   19.87    6.01
   6  -9   3   29.98    6.58
  -7   9  -3    1.05    5.09
  -7   9  -3    9.45    4.82
  -7   9  -3   12.83    4.30
   7  -9   3    6.25    4.16
   7  -9   3    5.29    5.90
   7  -9   3    0.78    4.23
   7  -9   3    7.64    4.61
  -8   9  -3  122.13   19.04
  -8   9  -3  111.38   19.99
   8  -9   3  149.32   19.20
   8  -9   3  127.96   18.44
   8  -9   3  135.08   20.18
   8  -9   3  151.13   19.06
  -9   9  -3    0.62    6.49
  -9   9  -3    9.39    4.17
  -9   9  -3    2.76    4.75
   9  -9   3    4.32    3.93
   9  -9   3    9.26    4.38
   9  -9   3    7.89    6.60
 -10   9  -3   -0.72    3.74
 -10   9  -3    7.55    5.22
 -10   9  -3    6.75    7.35
  10  -9   3    5.12    4.43
  10  -9   3    4.79    3.76
  10  -9   3   -0.37    6.00
 -11   9  -3    6.31    5.65
 -11   9  -3   18.93    8.78
 -11   9  -3    3.40    4.12
  11  -9   3    0.87    6.81
  11  -9   3    2.61    3.98
  11  -9   3    4.62    4.30
 -12   9  -3   16.45    5.94
 -12   9  -3   11.24   10.52
  12  -9   3   12.42    5.64
  12  -9   3    4.12    7.87
  12  -9   3    8.98    5.61
 -13   9  -3   53.63   14.66
 -10  -8   3  178.26   28.40
   9   8  -3   49.13   10.75
   9   8  -3   47.36   12.20
  -9  -8   3   43.89    9.88
  -9  -8   3   45.22    9.13
   8   8  -3    4.31    5.93
   8   8  -3   -1.48    5.39
   8   8  -3   -1.78    6.99
  -8  -8   3   -1.89    4.77
  -8  -8   3    4.37    7.68
  -8  -8   3   -0.21    3.59
   7   8  -3    9.24    5.61
   7   8  -3   22.98    8.02
   7   8  -3    4.38    5.27
  -7  -8   3    6.03    3.89
  -7  -8   3   -4.95    4.13
  -7  -8   3   10.16    7.35
   6   8  -3   -0.78    5.60
   6   8  -3    1.63    4.90
   6   8  -3    8.02    6.29
  -6  -8   3   -9.06    4.02
  -6  -8   3    8.76    4.07
  -6  -8   3   11.96    7.47
   5   8  -3   20.57    8.07
   5   8  -3   36.63    8.81
   5   8  -3   33.84    7.51
  -5  -8   3   31.50    6.93
  -5  -8   3   52.21    9.82
  -5  -8   3   37.41    7.83
   4   8  -3   86.31   16.85
   4   8  -3   92.87   15.56
   4   8  -3  114.91   17.04
  -4  -8   3   97.40   15.01
  -4  -8   3  138.48   17.98
  -4  -8   3  101.76   15.74
   3   8  -3  111.54   15.53
   3   8  -3  107.92   16.60
   3   8  -3   97.91   16.26
  -3  -8   3   90.20   17.20
  -3  -8   3   87.69   14.41
   2   8  -3  112.32   16.52
   2   8  -3   99.44   17.61
   2   8  -3  147.84   17.17
   2   8  -3  107.74   17.72
  -2  -8   3  114.07   16.93
  -2  -8   3   87.59   16.22
   1   8  -3  988.30  118.70
   1   8  -3 1035.57  118.64
   1   8  -3  931.92  118.94
  -1  -8   3  905.67  118.49
  -1  -8   3  992.25  118.37
  -1  -8   3  834.03  118.53
  -1  -8   3 1004.90  119.16
   0   8  -3   70.38   12.25
   0   8  -3   79.53   11.98
   0   8  -3   59.51   11.49
   0   8  -3   53.82   11.20
   0  -8   3   71.38   12.04
   0  -8   3   70.08   11.98
   0  -8   3   54.41   10.62
   0  -8   3   81.73   12.88
  -1   8  -3   13.36    5.77
  -1   8  -3   18.00    5.15
  -1   8  -3   15.67    5.99
  -1   8  -3   33.71    6.84
   1  -8   3   33.53    6.99
   1  -8   3    9.00    4.55
   1  -8   3   19.45    6.45
   1  -8   3   21.40    6.34
  -2   8  -3  462.55   52.60
  -2   8  -3  383.07   52.98
  -2   8  -3  427.02   52.76
  -2   8  -3  392.87   52.94
   2  -8   3  464.22   53.05
   2  -8   3  473.16   53.19
   2  -8   3  371.46   52.89
   2  -8   3  361.72   52.37
  -3   8  -3  113.25   18.49
  -3   8  -3  132.58   18.10
  -3   8  -3  124.16   17.70
  -3   8  -3  114.28   18.54
   3  -8   3  117.27   18.65
   3  -8   3  152.13   18.85
   3  -8   3  131.54   17.72
   3  -8   3  136.65   18.90
  -4   8  -3  147.23   21.20
  -4   8  -3  167.71   20.64
  -4   8  -3  144.24   21.48
   4  -8   3  137.97   21.28
   4  -8   3  152.95   20.62
   4  -8   3  158.37   21.41
   4  -8   3  152.76   21.56
  -5   8  -3   18.10    6.10
   5  -8   3   20.84    5.91
   5  -8   3   17.70    5.11
  -6   8  -3  334.12   46.57
  -6   8  -3  328.18   45.97
   6  -8   3  376.42   45.61
   6  -8   3  381.27   46.08
   6  -8   3  372.76   46.58
   6  -8   3  363.17   45.92
  -7   8  -3   69.81    9.56
  -7   8  -3   47.93   10.32
  -7   8  -3   50.04    9.60
   7  -8   3   42.30    9.35
   7  -8   3   70.46   12.04
   7  -8   3   52.68    9.19
   7  -8   3   48.42    9.48
  -8   8  -3   -1.34    4.30
  -8   8  -3   13.70    6.05
   8  -8   3   -1.40    3.45
   8  -8   3   -0.53    5.55
   8  -8   3    6.29    3.66
  -9   8  -3    5.74    3.89
  -9   8  -3   -1.45    5.53
  -9   8  -3    6.33    4.71
   9  -8   3   -2.55    3.17
   9  -8   3    6.72    3.80
   9  -8   3   12.20    6.66
 -10   8  -3   26.96    6.52
 -10   8  -3   31.34    6.59
 -10   8  -3   19.73    8.66
  10  -8   3   30.60    8.48
  10  -8   3   27.36    6.09
  10  -8   3   18.30    5.59
 -11   8  -3  110.73   18.04
 -11   8  -3  131.35   17.49
 -11   8  -3  162.13   21.12
  11  -8   3  109.07   16.95
  11  -8   3  100.27   16.95
  11  -8   3  139.86   19.67
 -12   8  -3  105.96   18.82
 -12   8  -3   78.94   15.35
 -12   8  -3  102.53   14.66
  12  -8   3  112.51   17.12
  12  -8   3   74.14   13.86
  12  -8   3   86.90   14.08
 -13   8  -3   55.98   13.24
 -13   8  -3   57.52   15.43
 -13   8  -3   80.27   13.37
  13  -8   3   66.87   12.91
  13  -8   3   93.68   13.39
  13  -8   3   95.66   15.93
  10   7  -3   74.88   15.99
  10   7  -3  114.27   16.85
  10   7  -3   93.27   15.59
 -10  -7   3   88.07   15.17
 -10  -7   3   83.43   14.84
   9   7  -3   -1.17    5.46
   9   7  -3    3.92    5.20
   9   7  -3    4.44    7.07
  -9  -7   3   -2.42    4.18
  -9  -7   3   -0.40    3.99
  -9  -7   3   -6.86    7.97
   8   7  -3   13.00    6.91
   8   7  -3    4.71    5.13
   8   7  -3   14.07    6.03
  -8  -7   3    7.66    4.51
  -8  -7   3   15.93    7.93
  -8  -7   3    7.79    3.81
   7   7  -3    8.07    6.14
   7   7  -3    1.48    4.78
   7   7  -3    1.98    4.77
  -7  -7   3    3.47    3.12
  -7  -7   3   -1.31    3.90
  -7  -7   3   12.92    7.19
   6   7  -3   18.00   86.57
   5   7  -3   -2.43    4.87
   5   7  -3  -12.00    4.69
   5   7  -3    1.84    4.49
  -5  -7   3   -5.11    5.67
  -5  -7   3   -1.93    3.82
  -5  -7   3   -4.20    2.84
   4   7  -3  192.22   26.72
   4   7  -3  186.65   26.69
   4   7  -3  198.73   26.18
  -4  -7   3  214.18   26.22
  -4  -7   3  183.82   25.55
   3   7  -3  727.72   86.47
   3   7  -3  717.35   86.80
   3   7  -3  735.29   86.94
  -3  -7   3  674.51   86.44
  -3  -7   3  620.23   86.17
   2   7  -3   35.58    7.77
   2   7  -3   44.04    9.00
   2   7  -3   46.93    8.40
   2   7  -3   50.15    9.22
  -2  -7   3   40.67    7.84
  -2  -7   3   58.28    9.72
  -2  -7   3   39.74    7.84
  -2  -7   3   52.17    8.45
   1   7  -3   95.51   14.74
   1   7  -3  112.90   15.97
   1   7  -3   89.32   15.79
   1   7  -3   87.22   14.46
  -1  -7   3  108.62   14.62
  -1  -7   3   97.43   15.82
  -1  -7   3   95.50   14.55
  -1  -7   3  102.44   14.96
   0   7  -3  391.67   53.71
   0   7  -3  405.75   54.18
   0   7  -3  412.39   53.98
   0  -7   3  489.15   54.23
   0  -7   3  436.84   53.83
   0  -7   3  397.41   53.73
   0  -7   3  469.91   54.46
  -1   7  -3  537.10   59.59
  -1   7  -3  488.89   59.80
  -1   7  -3  398.19   59.49
  -1   7  -3  478.67   59.86
   1  -7   3  507.97   59.66
   1  -7   3  410.80   59.25
   1  -7   3  523.97   60.03
   1  -7   3  457.52   59.73
  -2   7  -3   85.64   11.95
  -2   7  -3   77.06   12.68
  -2   7  -3   87.92   12.60
  -2   7  -3   88.12   12.77
   2  -7   3   81.60   12.92
   2  -7   3   74.05   12.00
   2  -7   3   65.98   12.51
  -3   7  -3   24.88    5.32
  -3   7  -3   28.63    5.88
  -3   7  -3   20.08    5.97
  -3   7  -3   14.10    5.55
   3  -7   3   24.89    5.34
   3  -7   3   25.90    6.94
   3  -7   3   30.49    6.49
   3  -7   3   25.83    6.36
  -4   7  -3   23.98    5.18
  -4   7  -3   21.41    6.39
  -4   7  -3   17.10    5.56
   4  -7   3   30.33    5.64
   4  -7   3   30.70    7.21
   4  -7   3   20.74    5.71
  -5   7  -3    6.81    3.41
  -5   7  -3    8.49    5.26
  -5   7  -3    5.41    4.52
   5  -7   3    5.91    5.91
   5  -7   3    6.83    4.50
   5  -7   3   11.08    4.00
   5  -7   3    4.88    4.40
  -6   7  -3  293.62   44.77
  -6   7  -3  381.22   44.00
  -6   7  -3  357.17   44.44
   6  -7   3  369.17   44.34
   6  -7   3  294.28   44.05
   6  -7   3  369.63   45.08
   6  -7   3  371.21   44.00
  -7   7  -3   27.78    5.75
  -7   7  -3   14.85    5.98
   7  -7   3   18.48    4.63
  -8   7  -3   53.21    9.21
  -8   7  -3   69.68   11.90
  -8   7  -3   35.66    9.07
   8  -7   3   52.61    9.29
   8  -7   3   61.17   11.04
   8  -7   3   59.15    9.10
  -9   7  -3    0.95    2.91
  -9   7  -3   -3.56    5.35
  -9   7  -3   -4.45    3.55
   9  -7   3   -1.56    2.79
   9  -7   3   -6.07    5.38
 -10   7  -3   35.20    8.76
 -10   7  -3   29.79    5.79
 -10   7  -3   26.67    6.34
  10  -7   3   19.34    5.23
  10  -7   3   19.79    5.53
  10  -7   3   36.09    8.53
 -11   7  -3   29.77    9.38
 -11   7  -3   36.59    7.09
 -11   7  -3   38.01    7.97
  11  -7   3   37.64    9.10
  11  -7   3   29.93    6.43
  11  -7   3   31.59    6.62
 -12   7  -3    6.20    8.50
 -12   7  -3    7.25    5.78
 -12   7  -3    9.88    4.86
  12  -7   3    5.99    4.17
  12  -7   3    6.24    7.58
  12  -7   3    1.49    4.13
 -13   7  -3   54.07    9.83
 -13   7  -3   60.06   11.21
 -13   7  -3   36.13   13.16
  13  -7   3   44.72    9.30
  13  -7   3   37.66   10.87
  13  -7   3   78.01   10.72
  11   6  -3    6.73    5.19
  11   6  -3    7.01    7.43
  11   6  -3    9.39    7.15
 -11  -6   3    0.90    4.26
 -11  -6   3   15.48    9.26
 -11  -6   3   -1.74    4.29
  10   6  -3   66.91   11.56
  10   6  -3   73.91   12.45
  10   6  -3   72.61   11.36
 -10  -6   3   62.42   13.18
 -10  -6   3   46.87    9.96
 -10  -6   3   48.91    9.52
   9   6  -3   44.01    8.70
   9   6  -3   57.55    9.54
  -9  -6   3   34.04    7.67
  -9  -6   3   40.97    8.22
  -9  -6   3   67.00   11.41
   8   6  -3  101.19   15.02
   8   6  -3  129.05   16.60
   8   6  -3  112.56   15.82
  -8  -6   3   96.28   14.37
  -8  -6   3   77.95   14.41
   7   6  -3   19.60    5.99
   7   6  -3   20.35    6.38
   7   6  -3    7.80    5.33
  -7  -6   3   24.47    7.65
  -7  -6   3   12.61    4.14
  -7  -6   3   12.27    4.85
   6   6  -3   13.61    6.04
   6   6  -3   33.41    7.38
   6   6  -3   26.39    6.56
  -6  -6   3   23.64    5.88
  -6  -6   3   36.97    8.26
  -6  -6   3   27.54    5.57
   5   6  -3   35.13    7.19
   5   6  -3   31.07    6.81
   4   6  -3   86.21   13.27
   4   6  -3   56.89   12.32
   4   6  -3   64.67   12.95
  -4  -6   3   92.21   11.85
  -4  -6   3   98.66   14.60
  -4  -6   3   78.88   12.50
   3   6  -3  242.65   29.02
   3   6  -3  242.70   29.20
   3   6  -3  206.87   28.51
  -3  -6   3  208.38   28.38
  -3  -6   3  190.01   28.09
  -3  -6   3  232.13   29.41
   2   6  -3  359.76   53.57
   2   6  -3  393.04   53.96
   2   6  -3  458.04   54.22
   2   6  -3  437.00   53.60
  -2  -6   3  436.77   53.70
  -2  -6   3  444.54   53.80
  -2  -6   3  439.57   53.39
  -2  -6   3  457.19   54.30
   1   6  -3   18.86    5.18
   1   6  -3   17.47    4.36
   1   6  -3    6.43    4.13
  -1  -6   3   22.30    4.64
  -1  -6   3   16.27    4.60
  -1  -6   3    7.59    3.88
  -1  -6   3   16.55    5.24
   0   6  -3   23.65    5.36
   0   6  -3   10.84    5.11
   0   6  -3    9.70    3.99
   0   6  -3   15.13    4.78
   0  -6   3   19.39    5.20
   0  -6   3   16.78    4.94
   0  -6   3   11.91    5.03
   0  -6   3   10.99    4.02
  -1   6  -3   17.81    4.62
  -1   6  -3   15.31    4.71
  -1   6  -3   10.61    3.88
  -1   6  -3   16.94    4.78
   1  -6   3    8.03    4.39
   1  -6   3    3.71    3.43
   1  -6   3   10.44    4.14
   1  -6   3   19.08    4.99
  -2   6  -3  107.54   17.38
  -2   6  -3  136.05   17.10
  -2   6  -3  112.17   17.48
  -2   6  -3  132.53   17.32
   2  -6   3  119.00   17.63
   2  -6   3  115.78   17.54
   2  -6   3  144.48   17.24
   2  -6   3  146.10   17.73
  -3   6  -3   36.76    6.70
  -3   6  -3   23.84    6.61
  -3   6  -3   46.63    7.67
   3  -6   3   56.18    8.35
   3  -6   3   48.17    7.31
   3  -6   3   28.81    6.59
  -4   6  -3   25.78    6.27
  -4   6  -3   28.88    6.68
  -4   6  -3   37.28    6.23
   4  -6   3   30.86    6.47
   4  -6   3   31.80    5.88
   4  -6   3   40.72    7.59
  -5   6  -3  234.26   32.00
  -5   6  -3  232.03   31.44
  -5   6  -3  248.88   31.10
   5  -6   3  277.15   31.55
   5  -6   3  269.06   31.57
   5  -6   3  215.96   31.88
   5  -6   3  234.96   31.07
  -6   6  -3  126.93   16.96
  -6   6  -3  137.91   18.27
  -6   6  -3   93.53   15.96
   6  -6   3  142.07   18.35
   6  -6   3  131.18   16.32
   6  -6   3  111.01   16.52
  -7   6  -3  190.88   24.02
  -7   6  -3  159.16   22.77
   7  -6   3  168.20   22.58
   7  -6   3  159.19   22.29
   7  -6   3  189.08   24.08
  -8   6  -3  129.63   17.23
  -8   6  -3  105.48   18.76
  -8   6  -3  113.68   17.52
   8  -6   3  141.08   17.36
   8  -6   3  136.59   19.11
   8  -6   3  133.39   17.14
  -9   6  -3   72.37   13.16
  -9   6  -3   90.50   12.74
  -9   6  -3  100.76   15.14
   9  -6   3   91.05   12.68
   9  -6   3   87.41   12.69
   9  -6   3   95.94   15.02
 -10   6  -3   65.79    9.77
 -10   6  -3   64.44   10.51
 -10   6  -3   74.16   13.10
  10  -6   3   38.15   12.72
  10  -6   3   57.89    9.46
  10  -6   3   52.47    9.48
  10  -6   3   91.02   12.84
 -11   6  -3    8.48    3.87
 -11   6  -3    5.39    6.66
 -11   6  -3    8.28    4.84
  11  -6   3   39.24   15.12
  11  -6   3    7.92    3.66
  11  -6   3    0.01    6.10
 -12   6  -3   97.01   17.10
 -12   6  -3  123.14   16.07
 -12   6  -3  115.08   19.95
  12  -6   3  124.29   15.70
  12  -6   3   92.02   17.75
  12  -6   3   95.95   15.55
 -13   6  -3  407.91   57.36
 -13   6  -3  444.19   56.50
  13  -6   3  490.05   56.42
  13  -6   3  442.11   56.54
  11   5  -3   33.03    8.97
  11   5  -3   37.24    9.20
  11   5  -3   37.21    7.78
 -11  -5   3   54.74    8.75
 -11  -5   3   38.22    8.41
 -11  -5   3   43.81   10.70
  10   5  -3   50.64    8.47
  10   5  -3   29.12    7.10
  10   5  -3   39.56    8.47
 -10  -5   3   34.43    6.74
   9   5  -3   -4.41    3.26
   9   5  -3    7.36    5.40
   9   5  -3    6.38    4.85
  -9  -5   3   -2.50    5.68
  -9  -5   3    0.57    3.10
  -9  -5   3   -0.05    2.91
   8   5  -3   15.74    4.70
   8   5  -3   11.26    4.99
   8   5  -3   17.41    5.09
  -8  -5   3   24.78    6.74
  -8  -5   3    9.60    3.66
  -8  -5   3    5.69    3.81
   7   5  -3   17.66    5.46
   7   5  -3   19.79    5.20
  -7  -5   3   30.74    7.73
   6   5  -3   45.21    7.71
   6   5  -3   40.13    7.14
   6   5  -3   40.93    7.55
  -6  -5   3   23.21    6.34
  -6  -5   3   35.83    6.47
  -6  -5   3   41.04    8.65
   5   5  -3   35.30    7.33
   5   5  -3   52.76    8.40
   5   5  -3   56.56    8.67
  -5  -5   3   43.11    8.37
  -5  -5   3   38.17    6.94
  -5  -5   3   23.95    6.60
   4   5  -3   68.08   10.92
   4   5  -3   69.76   11.03
   4   5  -3   66.38   11.13
  -4  -5   3   55.99    9.68
  -4  -5   3   55.69   10.18
  -4  -5   3   97.89   12.67
  -3  -5   3   64.74   11.31
   2   5  -3  447.48   57.10
   2   5  -3  506.47   57.39
  -2  -5   3  425.09   56.86
  -2  -5   3  460.56   57.25
   1   5  -3  279.01   32.15
   1   5  -3  270.83   32.10
  -1  -5   3  236.05   31.77
  -1  -5   3  221.11   31.85
   0   5  -3  219.04   27.36
   0   5  -3  206.44   27.13
   0   5  -3  191.81   27.59
   0   5  -3  241.48   27.49
   0  -5   3  211.24   27.21
   0  -5   3  214.46   27.15
   0  -5   3  200.32   27.63
   0  -5   3  202.37   27.24
  -1   5  -3  122.87   17.11
  -1   5  -3  101.99   16.92
  -1   5  -3  111.20   17.27
  -1   5  -3  133.64   16.67
   1  -5   3  142.13   17.21
   1  -5   3  101.38   16.97
   1  -5   3  148.40   16.90
   1  -5   3  126.10   17.35
  -2   5  -3 1028.71  136.87
  -2   5  -3 1215.86  137.10
  -2   5  -3 1077.73  137.26
  -2   5  -3 1015.53  137.08
   2  -5   3 1140.87  137.16
   2  -5   3 1136.55  137.25
   2  -5   3 1230.96  137.03
   2  -5   3 1056.80  137.09
  -3   5  -3  116.98   16.91
  -3   5  -3  148.26   17.73
  -3   5  -3  126.95   17.89
   3  -5   3  126.36   17.35
   3  -5   3  133.34   17.18
   3  -5   3  130.85   17.92
   3  -5   3  130.28   17.44
  -4   5  -3   62.33   11.09
  -4   5  -3   52.77    9.40
  -4   5  -3   64.40   10.39
   4  -5   3   75.36   11.20
   4  -5   3   78.36   10.41
   4  -5   3   74.49    9.83
   4  -5   3   75.14   10.12
  -5   5  -3   71.55    9.98
  -5   5  -3   63.73    9.13
  -5   5  -3   55.72   10.78
   5  -5   3   77.59    9.87
   5  -5   3   56.49    9.20
  -6   5  -3   26.01    6.05
  -6   5  -3   34.88    7.65
   6  -5   3   24.95    7.11
   6  -5   3   39.21    6.05
   6  -5   3   30.04    5.87
  -7   5  -3   10.04    5.77
  -7   5  -3    6.29    3.27
  -7   5  -3   12.90    4.35
   7  -5   3   11.50    3.45
   7  -5   3   15.60    5.77
  -8   5  -3   -1.24    3.07
  -8   5  -3    6.37    2.89
  -8   5  -3    5.58    5.13
   8  -5   3    2.55    2.66
   8  -5   3    6.80    5.35
   8  -5   3    7.81    7.93
   8  -5   3    1.79    2.56
  -9   5  -3   15.40    6.41
  -9   5  -3   32.51    6.32
  -9   5  -3   28.03    5.72
   9  -5   3   45.80    6.52
   9  -5   3   28.26    5.61
   9  -5   3   47.14   11.06
   9  -5   3   41.27    8.40
 -10   5  -3   23.33    7.43
 -10   5  -3   11.86    5.16
 -10   5  -3   24.01    4.94
  10  -5   3   22.54    7.18
  10  -5   3   34.27   11.47
  10  -5   3   27.31    4.93
  10  -5   3   23.16    4.91
 -11   5  -3    9.77    3.80
 -11   5  -3    2.47    4.55
  11  -5   3    5.51    3.37
  11  -5   3   -5.25   10.56
  11  -5   3    7.70    3.48
 -12   5  -3  173.37   24.04
 -12   5  -3  190.69   25.03
  12  -5   3  181.09   23.85
  12  -5   3  181.95   23.97
 -13   5  -3   58.68   11.85
  13  -5   3   70.39   11.53
  12   4  -3    5.79    5.95
  12   4  -3    2.91    6.19
 -12  -4   3    0.96    7.71
 -12  -4   3   10.27    4.02
 -12  -4   3   -1.67    4.32
  11   4  -3    5.45    5.62
  11   4  -3    7.23    5.41
  11   4  -3    4.97    4.10
 -11  -4   3    8.91    3.79
 -11  -4   3    5.97    4.59
 -11  -4   3    1.45    7.05
  10   4  -3   -0.07    3.21
  10   4  -3    4.76    4.70
  10   4  -3    2.86    4.65
 -10  -4   3    3.35    6.17
 -10  -4   3    2.02    3.10
 -10  -4   3   -4.04    2.73
   9   4  -3   52.96    9.77
   9   4  -3   64.55    9.72
   9   4  -3   53.22    9.94
  -9  -4   3   61.89    9.71
  -9  -4   3   56.77    8.96
  -9  -4   3   56.40   10.78
   8   4  -3   60.38    8.82
   8   4  -3   40.96    8.46
   8   4  -3   42.52    8.42
  -8  -4   3   49.23    8.31
   7   4  -3  118.66   17.17
   7   4  -3  137.80   17.70
   7   4  -3  128.51   17.67
  -7  -4   3  126.65   16.92
  -7  -4   3  118.03   18.46
  -7  -4   3  121.94   16.81
   6   4  -3  121.55   19.15
   6   4  -3  141.48   18.95
   6   4  -3  146.95   19.11
  -6  -4   3  143.43   18.49
  -6  -4   3  134.34   18.57
  -6  -4   3  157.35   19.98
   5   4  -3   81.78   12.69
   5   4  -3   90.00   12.83
   5   4  -3   97.70   12.65
  -5  -4   3   83.24   11.89
  -5  -4   3   76.01   12.15
  -5  -4   3   95.06   13.71
   4   4  -3   67.22   10.31
   4   4  -3   66.99   10.14
   4   4  -3   71.96   10.33
  -4  -4   3   63.67    9.90
  -4  -4   3   84.85   11.16
  -4  -4   3   53.37    9.24
   3   4  -3   -4.24   41.65
  -3  -4   3   35.42   40.38
   2   4  -3   19.03    4.53
   2   4  -3   12.65    4.49
   2   4  -3    9.43    4.38
  -2  -4   3    9.30    4.79
  -2  -4   3   20.58    4.30
  -2  -4   3   12.56    3.77
   1   4  -3 1436.71  166.38
   1   4  -3 1394.69  166.54
   1   4  -3 1381.48  166.38
   1   4  -3 1287.45  166.29
  -1  -4   3 1429.82  166.37
  -1  -4   3 1258.89  166.20
  -1  -4   3 1427.35  166.36
  -1  -4   3 1209.97  166.44
   0   4  -3  118.43   18.05
   0   4  -3  137.42   19.09
   0   4  -3  141.59   18.49
   0   4  -3  138.31   18.72
   0  -4   3  146.36   18.34
   0  -4   3  141.33   18.61
   0  -4   3  133.86   18.28
   0  -4   3  129.24   18.89
  -1   4  -3 3929.57  454.48
  -1   4  -3 3772.05  454.24
  -1   4  -3 3529.53  454.30
  -1   4  -3 3328.82  454.10
   1  -4   3 3726.62  454.35
   1  -4   3 3800.09  454.38
   1  -4   3 4219.87  454.39
   1  -4   3 3367.70  454.11
  -2   4  -3 5671.81  698.12
  -2   4  -3 5513.29  697.95
  -2   4  -3 5985.51  698.06
  -2   4  -3 5076.94  698.21
   2  -4   3 5570.66  697.95
   2  -4   3 6606.17  698.18
   2  -4   3 5209.57  698.19
   2  -4   3 5991.10  698.15
  -3   4  -3  -47.58   41.22
   3  -4   3   26.47   40.63
  -4   4  -3    8.88    2.72
  -4   4  -3   13.11    4.70
  -4   4  -3   22.27    4.01
   4  -4   3   12.31    3.09
   4  -4   3   18.06    4.66
  -5   4  -3  868.39  105.13
   5  -4   3  853.84  104.52
   5  -4   3  823.22  105.10
   5  -4   3  848.53  104.41
  -6   4  -3   10.68    3.55
  -6   4  -3    7.70    2.57
  -6   4  -3    0.24    4.04
   6  -4   3   11.95    3.19
   6  -4   3    5.24    4.58
   6  -4   3   15.20    3.08
  -7   4  -3    8.89    5.10
  -7   4  -3   10.95    3.08
  -7   4  -3    6.46    3.72
   7  -4   3   12.02    3.02
   7  -4   3    5.44    8.08
   7  -4   3    3.32    4.87
   7  -4   3   11.41    3.18
  -8   4  -3   17.04    5.09
  -8   4  -3   32.49    5.38
  -8   4  -3   19.07    6.69
   8  -4   3   22.57    4.59
   8  -4   3   28.43    7.14
   8  -4   3   32.21    5.41
   8  -4   3   37.11    9.68
  -9   4  -3  123.92   19.81
   9  -4   3  146.14   18.29
   9  -4   3  147.57   22.63
 -10   4  -3    9.12    3.38
 -10   4  -3    7.92    3.96
  10  -4   3    7.55    9.26
  10  -4   3   11.83    3.34
  11  -4   3   72.60   16.10
  12  -4   3   -3.88   13.96
  12  -4   3   -1.32    4.13
  13  -4   3  619.19   78.36
  12   3  -3    0.56    6.06
  12   3  -3   -6.78    4.46
  12   3  -3   -2.45    3.90
 -12  -3   3    8.42    3.78
 -12  -3   3   -2.73    7.41
  11   3  -3   14.43    4.58
  11   3  -3   17.88    6.22
  11   3  -3   11.91    5.96
 -11  -3   3   39.76    8.84
 -11  -3   3   24.67    5.61
 -11  -3   3   15.06    4.24
  10   3  -3    3.11    3.41
  10   3  -3   10.00    5.01
  10   3  -3    7.55    4.52
 -10  -3   3    5.33    3.02
 -10  -3   3    1.96    5.47
 -10  -3   3    1.82    3.24
   9   3  -3   45.85    7.66
   9   3  -3   46.29    8.40
   9   3  -3   40.49    8.08
  -9  -3   3   55.75    8.51
  -9  -3   3   43.82    9.15
  -9  -3   3   38.06    7.41
   8   3  -3    8.78    3.90
   8   3  -3    3.78    3.83
   8   3  -3   13.36    5.22
  -8  -3   3   15.32    5.84
  -8  -3   3    7.77    3.31
  -8  -3   3    4.93    3.44
   7   3  -3  223.50   27.50
   7   3  -3  218.28   27.20
   7   3  -3  245.92   27.76
  -7  -3   3  193.67   27.05
  -7  -3   3  183.42   26.75
   6   3  -3  115.87   16.79
   6   3  -3  125.59   16.42
   6   3  -3  134.38   16.76
  -6  -3   3  118.29   16.17
  -6  -3   3  113.81   16.13
  -6  -3   3  123.26   17.26
   5   3  -3    2.99    3.01
   5   3  -3    5.10    3.38
   5   3  -3    5.61    3.03
  -5  -3   3    6.21    3.94
  -5  -3   3    6.13    2.28
  -5  -3   3    6.23    2.50
   4   3  -3   -1.03    3.15
   4   3  -3    3.42    2.80
   4   3  -3   -0.36    2.85
  -4  -3   3   -3.32    1.99
  -4  -3   3   -2.16    1.61
  -4  -3   3   -0.04    3.28
   3   3  -3  303.23   34.61
   3   3  -3  267.17   34.42
   3   3  -3  281.49   34.54
  -3  -3   3  260.66   34.33
  -3  -3   3  256.68   34.14
   2   3  -3  378.66   41.45
   2   3  -3  315.51   41.33
   2   3  -3  357.96   41.65
  -2  -3   3  284.27   41.26
  -2  -3   3  361.24   41.18
  -2  -3   3  282.77   41.58
   1   3  -3  795.31   95.89
   1   3  -3  906.04   96.01
   1   3  -3  660.83   95.93
   1   3  -3  728.28   95.85
  -1  -3   3  706.69   96.02
  -1  -3   3  670.51   95.77
  -1  -3   3  900.89   95.96
  -1  -3   3  861.60   95.94
   0   3  -3  162.76   22.90
   0   3  -3  157.74   23.21
   0   3  -3  206.18   23.33
   0  -3   3  176.20   22.96
   0  -3   3  196.65   23.25
   0  -3   3  179.83   23.36
  -1   3  -3  179.63   21.60
  -1   3  -3  183.15   21.21
  -1   3  -3  145.28   21.48
  -1   3  -3  170.05   21.32
   1  -3   3  155.73   21.65
   1  -3   3  195.98   21.61
   1  -3   3  161.88   21.55
   1  -3   3  140.27   21.14
  -2   3  -3  183.25   26.08
  -2   3  -3  219.52   25.61
   2  -3   3  213.50   25.60
   2  -3   3  242.57   25.94
   2  -3   3  179.83   25.66
   2  -3   3  174.46   26.16
  -3   3  -3 1242.08  174.74
  -3   3  -3 1571.54  174.36
   3  -3   3 1543.94  174.46
   3  -3   3 1326.77  174.32
  -4   3  -3  146.18   19.63
  -4   3  -3  166.51   20.88
  -4   3  -3  164.93   20.05
   4  -3   3  148.94   19.70
   4  -3   3  164.92   20.81
   4  -3   3  152.71   19.82
  -5   3  -3  354.85   39.89
   5  -3   3  278.67   38.87
   5  -3   3  341.09   39.83
   5  -3   3  291.22   40.40
  -6   3  -3    1.17    3.68
   6  -3   3    4.48    3.79
   6  -3   3   -9.58    4.84
  -7   3  -3    0.46    4.32
   7  -3   3    9.97    4.71
   7  -3   3    1.14    6.66
   8  -3   3  746.17   98.70
   8  -3   3  820.92   97.44
   9  -3   3    3.77    8.53
  10  -3   3    0.79    3.44
  10  -3   3    3.83    9.03
  11  -3   3  184.63   27.26
  11  -3   3  141.79   21.36
  12  -3   3   15.77   12.65
  12  -3   3    5.10    4.78
  13  -3   3  165.03   23.80
  13   2  -3    7.91    5.65
  13   2  -3   11.88    4.99
  13   2  -3    2.99    6.85
 -13  -2   3    8.37    4.79
 -13  -2   3   17.19    8.93
  12   2  -3   -0.78    3.58
  12   2  -3    1.62    5.48
  12   2  -3    2.14    4.73
 -12  -2   3    2.86    7.19
 -12  -2   3   -5.13    3.06
  11   2  -3   11.09    4.90
  11   2  -3    8.68    3.68
  11   2  -3   -3.60    4.52
 -11  -2   3    5.22    3.06
 -11  -2   3    2.42    5.82
  10   2  -3   -1.42    4.11
  10   2  -3    0.51    3.69
  10   2  -3   -2.90    2.78
 -10  -2   3    1.34    4.88
 -10  -2   3    2.71    2.52
   9   2  -3  221.71   25.43
   9   2  -3  162.26   25.22
   9   2  -3  176.44   24.61
  -9  -2   3  188.34   25.13
  -9  -2   3  229.61   25.95
  -9  -2   3  180.02   24.41
   8   2  -3  226.66   28.54
  -8  -2   3  212.82   28.48
   7   2  -3  554.29   61.40
   7   2  -3  462.12   60.99
   7   2  -3  473.24   61.35
  -7  -2   3  452.92   61.45
  -7  -2   3  503.90   60.95
  -7  -2   3  500.88   61.34
   6   2  -3    5.59    3.76
   6   2  -3   15.21    3.57
   6   2  -3   16.96    3.83
  -6  -2   3   10.15    3.89
  -6  -2   3    9.91    3.08
  -6  -2   3    9.10    2.90
   5   2  -3  126.20   15.20
   5   2  -3  118.82   15.41
   5   2  -3  117.95   15.06
  -5  -2   3  111.07   14.82
  -5  -2   3   91.90   14.82
  -5  -2   3  125.02   15.59
   4   2  -3  528.81   59.39
   4   2  -3  523.28   59.49
[truncated: 1,088,458 more chars]
