# Supplementary material for: Structurally diverse macrocycle co-crystals for solid-state luminescence modulation
Source: Nat Commun. 2024 Mar 21;15:2535. doi: 10.1038/s41467-024-46788-6 (PMC10957888; doi:10.1038/s41467-024-46788-6)
Supplement: Supplementary file 5 — Source Data [file 41467_2024_46788_MOESM5_ESM.zip › Single-crystal structures/MCC-2.cif]

data_zzy8_0m_sq
_audit_creation_date               2023-02-24
_audit_creation_method
;
Olex2 1.5
(compiled 2022.04.07 svn.rca3783a0 for OlexSys, GUI svn.r6498)
;
_shelx_SHELXL_version_number       '2018/3'
_audit_contact_author_address      ?
_audit_contact_author_email        ?
_audit_contact_author_name         ''
_audit_contact_author_phone        ?
_publ_contact_author_id_orcid      ?
_publ_section_references
;
Dolomanov, O.V., Bourhis, L.J., Gildea, R.J, Howard, J.A.K. & Puschmann, H.
 (2009), J. Appl. Cryst. 42, 339-341.

Sheldrick, G.M. (2015). Acta Cryst. C71, 3-8.
;
_chemical_name_common              ?
_chemical_name_systematic          ?
_chemical_formula_moiety           '2(C99 H78 O12), 2(C10 H2 N4), 2(C4 H8 O2)'
_chemical_formula_sum              'C226 H176 N8 O28'
_chemical_formula_weight           3451.74
_chemical_melting_point            ?
loop_
  _atom_type_symbol
  _atom_type_description
  _atom_type_scat_dispersion_real
  _atom_type_scat_dispersion_imag
  _atom_type_scat_source
 'C' 'C' 0.0033 0.0016 'International Tables Vol C Tables 4.2.6.8 and 6.1.1.4'
 'H' 'H' 0.0000 0.0000 'International Tables Vol C Tables 4.2.6.8 and 6.1.1.4'
 'N' 'N' 0.0061 0.0033 'International Tables Vol C Tables 4.2.6.8 and 6.1.1.4'
 'O' 'O' 0.0106 0.0060 'International Tables Vol C Tables 4.2.6.8 and 6.1.1.4'

_shelx_space_group_comment
;
The symmetry employed for this shelxl refinement is uniquely defined
by the following loop, which should always be used as a source of
symmetry information in preference to the above space-group names.
They are only intended as comments.
;
_space_group_crystal_system        'triclinic'
_space_group_IT_number             2
_space_group_name_H-M_alt          'P -1'
_space_group_name_Hall             '-P 1'
loop_
  _space_group_symop_operation_xyz
 'x, y, z'
 '-x, -y, -z'

_cell_length_a                     19.465(2)
_cell_length_b                     19.978(2)
_cell_length_c                     20.219(2)
_cell_angle_alpha                  93.593(3)
_cell_angle_beta                   116.099(3)
_cell_angle_gamma                  99.007(3)
_cell_volume                       6896.8(14)
_cell_formula_units_Z              1
_cell_measurement_reflns_used      4592
_cell_measurement_temperature      150
_cell_measurement_theta_max        26.29
_cell_measurement_theta_min        2.22
_shelx_estimated_absorpt_T_max     0.998
_shelx_estimated_absorpt_T_min     0.996
_exptl_absorpt_coefficient_mu      0.055
_exptl_absorpt_correction_T_max    0.7454
_exptl_absorpt_correction_T_min    0.6377
_exptl_absorpt_correction_type     none
_exptl_absorpt_process_details
;
SADABS-2016/2 (Bruker,2016/2) was used for absorption correction.
wR2(int) was 0.0736 before and 0.0534 after correction.
The Ratio of minimum to maximum transmission is 0.8555.
The \l/2 correction factor is Not present.
;
_exptl_absorpt_special_details     ?
_exptl_crystal_colour              colourless
_exptl_crystal_colour_primary      colourless
_exptl_crystal_density_diffrn      0.831
_exptl_crystal_density_meas        ?
_exptl_crystal_density_method      ?
_exptl_crystal_description         needle
_exptl_crystal_F_000               1812
_exptl_crystal_size_max            0.07
_exptl_crystal_size_mid            0.05
_exptl_crystal_size_min            0.03
_exptl_transmission_factor_max     ?
_exptl_transmission_factor_min     ?
_diffrn_reflns_av_R_equivalents    0.1349
_diffrn_reflns_av_unetI/netI       0.1961
_diffrn_reflns_Laue_measured_fraction_full  0.995
_diffrn_reflns_Laue_measured_fraction_max  0.995
_diffrn_reflns_limit_h_max         22
_diffrn_reflns_limit_h_min         -22
_diffrn_reflns_limit_k_max         23
_diffrn_reflns_limit_k_min         -23
_diffrn_reflns_limit_l_max         23
_diffrn_reflns_limit_l_min         -23
_diffrn_reflns_number              69344
_diffrn_reflns_point_group_measured_fraction_full  0.995
_diffrn_reflns_point_group_measured_fraction_max  0.995
_diffrn_reflns_theta_full          24.713
_diffrn_reflns_theta_max           24.713
_diffrn_reflns_theta_min           1.984
_diffrn_ambient_temperature        150.0
_diffrn_detector_area_resol_mean   ?
_diffrn_measured_fraction_theta_full  0.995
_diffrn_measured_fraction_theta_max  0.995
_diffrn_measurement_device_type    'Bruker APEX-II CCD'
_diffrn_measurement_method         '\f and \w scans'
_diffrn_radiation_type             MoK\a
_diffrn_radiation_wavelength       0.71073
_diffrn_source                     ?
_diffrn_source_current             1.4
_diffrn_source_power               0.07
_diffrn_source_voltage             50.0
_diffrn_standards_number           0
_reflns_Friedel_coverage           0.000
_reflns_Friedel_fraction_full      .
_reflns_Friedel_fraction_max       .
_reflns_number_gt                  6917
_reflns_number_total               23402
_reflns_special_details
;
 Reflections were merged by SHELXL according to the crystal
 class for the calculation of statistics and refinement.
 
 Structure factors included contributions from the .fab file.
 
 _reflns_Friedel_fraction is defined as the number of unique
 Friedel pairs measured divided by the number that would be
 possible theoretically, ignoring centric projections and
 systematic absences.
;
_reflns_threshold_expression       'I > 2\s(I)'
_computing_cell_refinement         'SAINT V8.40A (Bruker, 2019)'
_computing_data_collection         ?
_computing_data_reduction          'SAINT V8.40A (Bruker, 2019)'
_computing_molecular_graphics      'Olex2 1.5 (Dolomanov et al., 2009)'
_computing_publication_material    'Olex2 1.5 (Dolomanov et al., 2009)'
_computing_structure_refinement    'SHELXL 2018/3 (Sheldrick, 2015)'
_computing_structure_solution      'ShelXT (Sheldrick, 2015)'
_refine_diff_density_max           0.414
_refine_diff_density_min           -0.346
_refine_diff_density_rms           0.074
_refine_ls_extinction_coef         0.0060(11)
_refine_ls_extinction_expression  
 'Fc^*^=kFc[1+0.001xFc^2^\l^3^/sin(2\q)]^-1/4^'
_refine_ls_extinction_method       'SHELXL-2018/3 (Sheldrick 2018)'
_refine_ls_goodness_of_fit_ref     1.008
_refine_ls_hydrogen_treatment      constr
_refine_ls_matrix_type             full
_refine_ls_number_parameters       1193
_refine_ls_number_reflns           23402
_refine_ls_number_restraints       6
_refine_ls_R_factor_all            0.2741
_refine_ls_R_factor_gt             0.1283
_refine_ls_restrained_S_all        1.010
_refine_ls_shift/su_max            0.000
_refine_ls_shift/su_mean           0.000
_refine_ls_structure_factor_coef   Fsqd
_refine_ls_weighting_details      
 'w=1/[\s^2^(Fo^2^)+(0.2000P)^2^] where P=(Fo^2^+2Fc^2^)/3'
_refine_ls_weighting_scheme        calc
_refine_ls_wR_factor_gt            0.3492
_refine_ls_wR_factor_ref           0.4206
_refine_special_details            ?
_olex2_refinement_description
;
1. Fixed Uiso
 At 1.2 times of:
  All C(H) groups, All C(H,H) groups
 At 1.5 times of:
  All C(H,H,H) groups
2. Uiso/Uaniso restraints and constraints
Uanis(C03B) \\sim Ueq: with sigma of 0.005 and sigma for terminal atoms of 0.01
3.a Secondary CH2 refined with riding coordinates:
 C02D(H02B,H02C), C02Y(H02D,H02E), C03H(H1,H), C03I(H2,HA), C03J(H03V,H03W),
 C03R(H3,HE), C03V(H4,HH)
3.b Aromatic/amide H refined with riding coordinates:
 C00B(H00B), C00C(H00C), C00I(H00I), C00J(H00J), C00O(H00O), C00Q(H00Q),
 C00R(H00R), C00V(H00V), C00X(H00X), C011(H011), C012(H012), C014(H014),
 C017(H017), C019(H019), C01B(H01B), C01I(H01I), C01N(H01N), C01T(H01T),
 C01W(H01W), C01Y(H01Y), C01Z(H01Z), C020(H020), C022(H022), C023(H023),
 C025(H025), C027(H027), C02A(H02A), C02I(H02I), C02K(H02K), C02M(H02M),
 C02N(H02N), C02O(H02O), C02S(H02S), C02X(H02X), C02Z(H02Z), C033(H033),
 C035(H035), C039(H039)
3.c Idealised Me refined as rotating group:
 C01U(H01A,H01C,H01D), C034(H03A,H03B,H03C), C03A(H03D,H03E,H03F), C03B(H03G,
 H03H,H03I), C03C(H03J,H03K,H03L), C03D(H03M,H03N,H03O), C03E(H03P,H03Q,H03R),
 C03G(H03S,H03T,H03U), C03K(H03X,H03Y,HB), C03Q(H03Z,HC,HD), C03S(H03,HF,HG),
 C1(H1A,H1B,H1C)
;
_atom_sites_solution_hydrogens     geom
_atom_sites_solution_primary       dual
_atom_sites_solution_secondary     ?
loop_
  _atom_site_label
  _atom_site_type_symbol
  _atom_site_fract_x
  _atom_site_fract_y
  _atom_site_fract_z
  _atom_site_U_iso_or_equiv
  _atom_site_adp_type
  _atom_site_occupancy
  _atom_site_site_symmetry_order
  _atom_site_calc_flag
  _atom_site_refinement_flags_posn
  _atom_site_refinement_flags_adp
  _atom_site_refinement_flags_occupancy
  _atom_site_disorder_assembly
  _atom_site_disorder_group
 O5 O 0.1836(3) 1.0406(3) 0.4339(3) 0.0925(16) Uani 1 1 d . . . . .
 O4 O 0.7589(3) 1.0513(3) 0.6944(3) 0.0958(17) Uani 1 1 d . . . . .
 O6 O -0.0809(3) 0.9412(3) 0.3922(4) 0.0956(17) Uani 1 1 d . . . . .
 O11 O 0.0568(4) 0.6567(3) -0.0644(3) 0.1054(18) Uani 1 1 d . . . . .
 O8 O -0.1135(3) 0.5811(3) 0.3694(3) 0.1039(19) Uani 1 1 d . . . . .
 O12 O 0.2468(4) 0.5960(3) -0.1360(4) 0.1078(19) Uani 1 1 d . . . . .
 O14 O 0.4150(4) 0.3938(3) 0.2300(4) 0.131(2) Uani 1 1 d . . . . .
 O2 O 0.7534(4) 0.5649(4) 0.7455(5) 0.148(3) Uani 1 1 d . . . . .
 C009 C 0.4355(5) 0.5291(4) 0.4593(6) 0.074(2) Uani 1 1 d . . . . .
 O7 O -0.1204(4) 0.7659(3) 0.5305(4) 0.142(3) Uani 1 1 d . . . . .
 C00B C 0.5812(4) 1.0188(4) 0.5421(4) 0.0666(19) Uani 1 1 d . . . . .
 H00B H 0.636509 1.031036 0.569935 0.080 Uiso 1 1 calc R U . . .
 C00C C 0.5543(5) 0.7038(4) 0.4853(6) 0.077(2) Uani 1 1 d . . . . .
 H00C H 0.545045 0.741736 0.508645 0.093 Uiso 1 1 calc R U . . .
 C00D C 0.4649(5) 0.9320(4) 0.4660(4) 0.0689(19) Uani 1 1 d . . . . .
 C00E C 0.0789(5) 0.6310(4) 0.1800(5) 0.072(2) Uani 1 1 d . . . . .
 C00F C 0.4816(6) 0.5525(4) 0.5309(7) 0.083(2) Uani 1 1 d . . . . .
 O1 O 0.8882(5) 0.7389(5) 0.9524(5) 0.168(3) Uani 1 1 d . . . . .
 C00H C 0.3517(6) 0.8915(4) 0.5761(5) 0.080(2) Uani 1 1 d . . . . .
 C00I C 0.0583(5) 0.5855(4) 0.0593(5) 0.081(2) Uani 1 1 d . . . . .
 H00I H 0.024886 0.560406 0.011162 0.097 Uiso 1 1 calc R U . . .
 C00J C 0.1777(4) 0.7086(4) 0.3210(5) 0.075(2) Uani 1 1 d . . . . .
 H00J H 0.212203 0.734943 0.368201 0.090 Uiso 1 1 calc R U . . .
 C00K C 0.1573(5) 0.6589(4) 0.2006(5) 0.067(2) Uani 1 1 d . . . . .
 C00L C 0.5444(5) 0.9520(4) 0.5085(4) 0.071(2) Uani 1 1 d . . . . .
 N3 N 0.6351(4) 0.8638(4) 0.5251(4) 0.096(2) Uani 1 1 d . . . . .
 C00N C 0.0987(5) 0.6853(4) 0.3042(5) 0.078(2) Uani 1 1 d . . . . .
 C00O C -0.0771(4) 0.5731(4) 0.1457(5) 0.071(2) Uani 1 1 d . . . . .
 H00O H -0.129024 0.551630 0.133860 0.085 Uiso 1 1 calc R U . . .
 C00P C 0.5989(6) 0.5371(4) 0.3790(7) 0.095(3) Uani 1 1 d . . . . .
 C00Q C 0.5075(6) 0.6799(4) 0.4142(7) 0.091(3) Uani 1 1 d . . . . .
 H00Q H 0.465564 0.701805 0.387518 0.110 Uiso 1 1 calc R U . . .
 C00R C -0.0501(4) 0.5606(4) 0.0966(5) 0.081(2) Uani 1 1 d . . . . .
 H00R H -0.083902 0.532333 0.050333 0.097 Uiso 1 1 calc R U . . .
 C00S C 0.0459(5) 0.6421(3) 0.2333(4) 0.0674(19) Uani 1 1 d . . . . .
 C00T C -0.0313(5) 0.6168(4) 0.2147(5) 0.070(2) Uani 1 1 d . . . . .
 C00U C 0.6325(5) 0.6182(4) 0.4893(7) 0.082(3) Uani 1 1 d . . . . .
 C00V C 0.4510(5) 0.4754(5) 0.4258(5) 0.093(3) Uani 1 1 d . . . . .
 H00V H 0.417774 0.457023 0.375016 0.112 Uiso 1 1 calc R U . . .
 O3 O 0.9682(5) 0.9423(4) 0.8496(5) 0.167(3) Uani 1 1 d . . . . .
 C00X C -0.0607(5) 0.6287(4) 0.2637(5) 0.071(2) Uani 1 1 d . . . . .
 H00X H -0.113157 0.608530 0.251495 0.085 Uiso 1 1 calc R U . . .
 C00Y C 0.5179(6) 0.6202(4) 0.3744(6) 0.088(3) Uani 1 1 d . . . . .
 C00Z C -0.0440(5) 0.6915(4) 0.3834(5) 0.085(2) Uani 1 1 d . . . . .
 C010 C 0.1579(5) 0.9528(4) 0.4960(5) 0.079(2) Uani 1 1 d . . . . .
 C011 C 0.2704(5) 0.8933(4) 0.5374(5) 0.082(2) Uani 1 1 d . . . . .
 H011 H 0.233747 0.851971 0.510784 0.099 Uiso 1 1 calc R U . . .
 C012 C 0.7142(6) 0.5343(5) 0.4942(7) 0.092(3) Uani 1 1 d . . . . .
 H012 H 0.758925 0.515451 0.520267 0.111 Uiso 1 1 calc R U . . .
 C013 C 0.0284(5) 0.5890(4) 0.1122(5) 0.069(2) Uani 1 1 d . . . . .
 C014 C 0.2065(5) 0.6948(4) 0.2721(5) 0.080(2) Uani 1 1 d . . . . .
 H014 H 0.260657 0.709788 0.286957 0.096 Uiso 1 1 calc R U . . .
 C015 C 0.1230(5) 0.6327(4) -0.0507(6) 0.086(2) Uani 1 1 d . . . . .
 N4 N 0.3947(5) 0.8119(4) 0.3964(5) 0.124(3) Uani 1 1 d . . . . .
 C017 C 0.2286(5) 0.5842(4) 0.0331(4) 0.084(2) Uani 1 1 d . . . . .
 H017 H 0.254362 0.568716 0.079628 0.100 Uiso 1 1 calc R U . . .
 C018 C 0.4037(5) 0.9538(4) 0.6118(4) 0.077(2) Uani 1 1 d . . . . .
 C019 C 0.5470(6) 0.5091(4) 0.3074(7) 0.093(3) Uani 1 1 d . . . . .
 H019 H 0.558038 0.471057 0.285985 0.111 Uiso 1 1 calc R U . . .
 C01A C 0.6488(6) 0.9550(5) 0.7155(5) 0.087(2) Uani 1 1 d . . . . .
 C01B C 0.6591(5) 0.6935(3) 0.6006(6) 0.083(3) Uani 1 1 d . . . . .
 H01B H 0.647451 0.729404 0.624520 0.100 Uiso 1 1 calc R U . . .
 O13 O 0.2734(4) 0.4178(4) -0.0321(5) 0.148(3) Uani 1 1 d . . . . .
 C01D C 0.1605(5) 0.6112(4) 0.0167(5) 0.077(2) Uani 1 1 d . . . . .
 C01E C 0.2439(5) 0.9525(4) 0.5375(4) 0.075(2) Uani 1 1 d . . . . .
 C01F C 0.5415(6) 1.0126(4) 0.6889(4) 0.079(2) Uani 1 1 d . . . . .
 C01G C 0.1269(6) 0.9944(4) 0.4457(5) 0.086(2) Uani 1 1 d . . . . .
 C01H C -0.0137(5) 0.6699(4) 0.3307(6) 0.082(2) Uani 1 1 d . . . . .
 C01I C 0.0668(5) 0.6989(4) 0.3534(4) 0.082(2) Uani 1 1 d . . . . .
 H01I H 0.098208 0.726571 0.400497 0.099 Uiso 1 1 calc R U . . .
 C01J C 0.6157(5) 0.6742(4) 0.5254(6) 0.081(2) Uani 1 1 d . . . . .
 C01K C -0.0012(5) 0.9493(4) 0.4259(5) 0.086(2) Uani 1 1 d . . . . .
 C01L C 0.5975(5) 0.9016(4) 0.5189(4) 0.079(2) Uani 1 1 d . . . . .
 C01M C 0.7648(6) 0.6776(5) 0.7250(8) 0.095(3) Uani 1 1 d . . . . .
 C01N C 0.4593(6) 0.8291(4) 0.6090(5) 0.086(2) Uani 1 1 d . . . . .
 H01N H 0.477454 0.787846 0.607643 0.104 Uiso 1 1 calc R U . . .
 C01O C 0.4839(6) 0.9522(4) 0.6500(4) 0.078(2) Uani 1 1 d . . . . .
 C01P C 0.4772(6) 0.5321(4) 0.2618(7) 0.091(3) Uani 1 1 d . . . . .
 C01Q C 0.3789(5) 1.0133(4) 0.6147(5) 0.080(2) Uani 1 1 d . . . . .
 C01R C 0.5832(6) 0.5931(4) 0.4143(6) 0.081(2) Uani 1 1 d . . . . .
 C01S C 0.7861(6) 1.0017(4) 0.7389(5) 0.089(2) Uani 1 1 d . . . . .
 C01T C 0.1052(6) 0.9097(4) 0.5110(5) 0.092(3) Uani 1 1 d . . . . .
 H01T H 0.125245 0.880227 0.546964 0.111 Uiso 1 1 calc R U . . .
 C01U C 0.1565(5) 1.0953(4) 0.3937(5) 0.098(3) Uani 1 1 d . . . . .
 H01A H 0.124418 1.077277 0.340751 0.147 Uiso 1 1 calc R U . . .
 H01C H 0.201463 1.129941 0.400138 0.147 Uiso 1 1 calc R U . . .
 H01D H 0.125220 1.116094 0.412847 0.147 Uiso 1 1 calc R U . . .
 C01V C 0.1329(5) 0.6166(4) 0.0745(5) 0.074(2) Uani 1 1 d . . . . .
 C01W C -0.0214(4) 0.7601(4) 0.4168(4) 0.079(2) Uani 1 1 d . . . . .
 H01W H 0.012403 0.791407 0.405272 0.094 Uiso 1 1 calc R U . . .
 C01X C 0.3934(6) 0.4293(5) 0.1746(8) 0.096(3) Uani 1 1 d . . . . .
 C01Y C 0.5923(6) 0.8944(4) 0.6796(4) 0.082(2) Uani 1 1 d . . . . .
 H01Y H 0.610528 0.853183 0.678039 0.098 Uiso 1 1 calc R U . . .
 C01Z C 0.7904(5) 0.7453(8) 0.7556(6) 0.107(4) Uani 1 1 d . . . . .
 H01Z H 0.779345 0.778752 0.723009 0.128 Uiso 1 1 calc R U . . .
 C020 C 0.7384(5) 0.6088(4) 0.6080(7) 0.081(3) Uani 1 1 d . . . . .
 H020 H 0.779541 0.586290 0.635373 0.097 Uiso 1 1 calc R U . . .
 C021 C 0.4289(5) 0.8673(4) 0.4311(5) 0.084(2) Uani 1 1 d . . . . .
 C022 C 0.1819(5) 0.6499(4) 0.1455(5) 0.080(2) Uani 1 1 d . . . . .
 H022 H 0.235044 0.667560 0.157928 0.096 Uiso 1 1 calc R U . . .
 C023 C 0.2983(6) 1.0149(5) 0.5766(5) 0.097(3) Uani 1 1 d . . . . .
 H023 H 0.281010 1.056736 0.577182 0.116 Uiso 1 1 calc R U . . .
 C024 C 0.0297(6) 0.9067(4) 0.4792(5) 0.083(2) Uani 1 1 d . . . . .
 C025 C 0.6680(6) 0.5117(5) 0.4237(8) 0.117(4) Uani 1 1 d . . . . .
 H025 H 0.680774 0.476246 0.400349 0.140 Uiso 1 1 calc R U . . .
 C026 C 0.6967(6) 0.5893(4) 0.5334(8) 0.098(3) Uani 1 1 d . . . . .
 C027 C 0.6203(6) 1.0127(4) 0.7178(4) 0.091(3) Uani 1 1 d . . . . .
 H027 H 0.656467 1.055094 0.740510 0.110 Uiso 1 1 calc R U . . .
 C028 C -0.0975(5) 0.6465(4) 0.3975(5) 0.092(3) Uani 1 1 d . . . . .
 C029 C 0.7235(5) 0.6601(6) 0.6459(8) 0.104(3) Uani 1 1 d . . . . .
 C02A C 0.4009(6) 0.5402(5) 0.1288(8) 0.097(3) Uani 1 1 d . . . . .
 H02A H 0.419961 0.588358 0.139652 0.116 Uiso 1 1 calc R U . . .
 C02B C 0.5106(5) 0.8897(5) 0.6457(4) 0.081(2) Uani 1 1 d . . . . .
 C02D C -0.0238(5) 0.8585(4) 0.5043(5) 0.102(3) Uani 1 1 d . . . . .
 H02B H 0.004312 0.859860 0.558906 0.123 Uiso 1 1 calc R U . . .
 H02C H -0.071669 0.876615 0.492936 0.123 Uiso 1 1 calc R U . . .
 C02E C 0.7319(5) 0.9538(4) 0.7505(4) 0.080(2) Uani 1 1 d . . . . .
 C02F C -0.0984(6) 0.7381(4) 0.4812(6) 0.107(3) Uani 1 1 d . . . . .
 C02G C -0.0476(5) 0.7840(4) 0.4671(5) 0.093(3) Uani 1 1 d . . . . .
 C02H C 0.4242(6) 0.5011(5) 0.1903(6) 0.092(3) Uani 1 1 d . . . . .
 C02I C 0.4656(6) 0.5902(4) 0.2998(7) 0.096(3) Uani 1 1 d . . . . .
 H02I H 0.420946 0.609075 0.273434 0.116 Uiso 1 1 calc R U . . .
 O9 O 0.1059(5) 0.4852(5) 0.4169(4) 0.165(3) Uani 1 1 d . . . . .
 C02K C 0.3795(7) 0.8293(4) 0.5735(5) 0.101(3) Uani 1 1 d . . . . .
 H02K H 0.343004 0.787803 0.547292 0.121 Uiso 1 1 calc R U . . .
 C02L C 0.8291(6) 0.7665(5) 0.8270(9) 0.106(3) Uani 1 1 d . . . . .
 C02M C 0.1475(5) 0.6269(5) -0.1048(5) 0.103(3) Uani 1 1 d . . . . .
 H02M H 0.118881 0.640643 -0.151745 0.123 Uiso 1 1 calc R U . . .
 C02N C 0.4359(7) 1.0782(5) 0.6562(5) 0.102(3) Uani 1 1 d . . . . .
 H02N H 0.418344 1.119808 0.657425 0.123 Uiso 1 1 calc R U . . .
 C02O C 0.8640(6) 1.0003(4) 0.7736(5) 0.092(2) Uani 1 1 d . . . . .
 H02O H 0.901644 1.034768 0.770548 0.111 Uiso 1 1 calc R U . . .
 C02P C 0.3540(6) 0.5125(6) 0.0576(7) 0.096(3) Uani 1 1 d . . . . .
 C02Q C 0.8859(6) 0.9475(6) 0.8129(5) 0.112(3) Uani 1 1 d . . . . .
 C02R C 0.4688(5) 0.6077(5) 0.5708(6) 0.100(3) Uani 1 1 d . . . . .
 C02S C 0.8216(8) 0.6456(6) 0.8478(11) 0.132(5) Uani 1 1 d . . . . .
 H02S H 0.832415 0.610361 0.878020 0.159 Uiso 1 1 calc R U . . .
 C02T C 0.7806(6) 0.6304(6) 0.7707(8) 0.110(3) Uani 1 1 d . . . . .
 C02U C 0.3727(6) 0.5582(5) 0.4206(6) 0.112(3) Uani 1 1 d . . . . .
 C02V C 0.2576(5) 0.5802(4) -0.0177(6) 0.094(3) Uani 1 1 d . . . . .
 O10 O -0.0125(6) 0.4260(6) 0.2766(6) 0.191(4) Uani 1 1 d . . . . .
 C02X C 0.0459(5) 0.9947(4) 0.4078(4) 0.077(2) Uani 1 1 d . . . . .
 H02X H 0.025763 1.024481 0.372313 0.092 Uiso 1 1 calc R U . . .
 C02Y C 0.3325(6) 0.5554(5) -0.0020(6) 0.113(3) Uani 1 1 d . . . . .
 H02D H 0.325902 0.528739 -0.048086 0.136 Uiso 1 1 calc R U . . .
 H02E H 0.375596 0.595580 0.012207 0.136 Uiso 1 1 calc R U . . .
 C02Z C 0.5106(7) 1.0773(4) 0.6912(5) 0.103(3) Uani 1 1 d . . . . .
 H02Z H 0.546591 1.118641 0.718906 0.123 Uiso 1 1 calc R U . . .
 C030 C 0.2144(6) 0.6008(4) -0.0905(6) 0.098(3) Uani 1 1 d . . . . .
 C031 C 0.8453(6) 0.7118(9) 0.8780(7) 0.130(5) Uani 1 1 d . . . . .
 N2 N 0.4525(6) 0.6518(4) 0.5956(6) 0.138(3) Uani 1 1 d . . . . .
 C033 C 0.7586(5) 0.9038(4) 0.7917(4) 0.089(2) Uani 1 1 d . . . . .
 H033 H 0.722390 0.870453 0.798097 0.107 Uiso 1 1 calc R U . . .
 C034 C 0.8098(5) 1.1002(4) 0.6845(5) 0.103(3) Uani 1 1 d . . . . .
 H03A H 0.781003 1.131604 0.653031 0.155 Uiso 1 1 calc R U . . .
 H03B H 0.836219 1.078043 0.660440 0.155 Uiso 1 1 calc R U . . .
 H03C H 0.848771 1.125885 0.732995 0.155 Uiso 1 1 calc R U . . .
 C035 C 0.3461(7) 0.4045(5) 0.1006(11) 0.134(5) Uani 1 1 d . . . . .
 H035 H 0.326557 0.356343 0.088623 0.161 Uiso 1 1 calc R U . . .
 C036 C 0.8353(7) 0.9000(5) 0.8241(5) 0.108(3) Uani 1 1 d . . . . .
 N1 N 0.3190(6) 0.5809(4) 0.3887(7) 0.173(4) Uani 1 1 d . . . . .
 C038 C 0.3233(7) 0.4413(6) 0.0410(9) 0.110(4) Uani 1 1 d . . . . .
 C039 C -0.1231(5) 0.6728(5) 0.4473(5) 0.106(3) Uani 1 1 d . . . . .
 H039 H -0.159323 0.643017 0.457348 0.127 Uiso 1 1 calc R U . . .
 C03A C -0.1137(5) 0.9852(5) 0.3361(6) 0.118(3) Uani 1 1 d . . . . .
 H03D H -0.101377 0.975165 0.294994 0.178 Uiso 1 1 calc R U . . .
 H03E H -0.091280 1.033350 0.358568 0.178 Uiso 1 1 calc R U . . .
 H03F H -0.170590 0.976726 0.317193 0.178 Uiso 1 1 calc R U . . .
 C03B C 0.7727(7) 0.5131(5) 0.7905(7) 0.164(4) Uani 1 1 d . U . . .
 H03G H 0.762029 0.469527 0.759132 0.246 Uiso 1 1 calc R U . . .
 H03H H 0.741220 0.508501 0.817383 0.246 Uiso 1 1 calc R U . . .
 H03I H 0.828278 0.525047 0.826335 0.246 Uiso 1 1 calc R U . . .
 C03C C 0.0285(6) 0.6932(6) -0.1268(6) 0.135(4) Uani 1 1 d . . . . .
 H03J H 0.019276 0.664049 -0.171865 0.203 Uiso 1 1 calc R U . . .
 H03K H 0.067322 0.734832 -0.117835 0.203 Uiso 1 1 calc R U . . .
 H03L H -0.020573 0.705703 -0.133163 0.203 Uiso 1 1 calc R U . . .
 C03D C 0.3878(6) 0.3180(4) 0.2155(6) 0.130(4) Uani 1 1 d . . . . .
 H03M H 0.408332 0.297745 0.184340 0.195 Uiso 1 1 calc R U . . .
 H03N H 0.330570 0.306596 0.189736 0.195 Uiso 1 1 calc R U . . .
 H03O H 0.406717 0.299873 0.262889 0.195 Uiso 1 1 calc R U . . .
 C03E C -0.1784(6) 0.5351(4) 0.3721(6) 0.129(4) Uani 1 1 d . . . . .
 H03P H -0.185570 0.489300 0.346677 0.194 Uiso 1 1 calc R U . . .
 H03Q H -0.226338 0.552781 0.347380 0.194 Uiso 1 1 calc R U . . .
 H03R H -0.166644 0.532596 0.424165 0.194 Uiso 1 1 calc R U . . .
 C03G C 0.2040(7) 0.6122(8) -0.2086(6) 0.176(6) Uani 1 1 d . . . . .
 H03S H 0.208826 0.581024 -0.245013 0.265 Uiso 1 1 calc R U . . .
 H03T H 0.224857 0.659535 -0.210571 0.265 Uiso 1 1 calc R U . . .
 H03U H 0.148807 0.607113 -0.220221 0.265 Uiso 1 1 calc R U . . .
 C03H C 0.0562(8) 0.4599(8) 0.2751(9) 0.168(5) Uani 1 1 d . . . . .
 H1 H 0.043572 0.483512 0.230835 0.202 Uiso 1 1 calc R U . . .
 H H 0.089863 0.427508 0.275407 0.202 Uiso 1 1 calc R U . . .
 C03I C 0.0959(8) 0.5121(7) 0.3481(10) 0.172(5) Uani 1 1 d . . . . .
 H2 H 0.148091 0.534524 0.354769 0.206 Uiso 1 1 calc R U . . .
 HA H 0.064718 0.548143 0.341398 0.206 Uiso 1 1 calc R U . . .
 C03J C 0.8652(7) 0.8409(8) 0.8762(6) 0.172(6) Uani 1 1 d . . . . .
 H03V H 0.923018 0.849016 0.899898 0.207 Uiso 1 1 calc R U . . .
 H03W H 0.848948 0.843359 0.916153 0.207 Uiso 1 1 calc R U . . .
 C03K C -0.1830(9) 0.7185(5) 0.5399(8) 0.200(7) Uani 1 1 d . . . . .
 H03X H -0.221424 0.692332 0.491431 0.301 Uiso 1 1 calc R U . . .
 H03Y H -0.209148 0.745517 0.560174 0.301 Uiso 1 1 calc R U . . .
 HB H -0.159132 0.686794 0.574158 0.301 Uiso 1 1 calc R U . . .
 C03Q C 0.2447(7) 0.3433(5) -0.0498(7) 0.171(5) Uani 1 1 d . . . . .
 H03Z H 0.229535 0.328465 -0.102349 0.256 Uiso 1 1 calc R U . . .
 HC H 0.199347 0.331167 -0.040484 0.256 Uiso 1 1 calc R U . . .
 HD H 0.286163 0.320540 -0.018446 0.256 Uiso 1 1 calc R U . . .
 C03R C 0.0304(9) 0.4512(10) 0.4056(9) 0.198(7) Uani 1 1 d . . . . .
 H3 H -0.005553 0.483604 0.393267 0.237 Uiso 1 1 calc R U . . .
 HE H 0.034208 0.433284 0.451356 0.237 Uiso 1 1 calc R U . . .
 C03S C 1.0239(6) 1.0001(8) 0.8539(10) 0.229(9) Uani 1 1 d . . . . .
 H03 H 1.023758 1.000854 0.805418 0.344 Uiso 1 1 calc R U . . .
 HF H 1.076090 0.996911 0.891605 0.344 Uiso 1 1 calc R U . . .
 HG H 1.010339 1.042149 0.867696 0.344 Uiso 1 1 calc R U . . .
 C03V C 0.0010(12) 0.3946(9) 0.3439(15) 0.247(9) Uani 1 1 d . . . . .
 H4 H -0.048335 0.366190 0.338150 0.297 Uiso 1 1 calc R U . . .
 HH H 0.039767 0.365142 0.353242 0.297 Uiso 1 1 calc R U . . .
 C1 C 0.9238(7) 0.6902(7) 1.0052(6) 0.175(5) Uani 1 1 d . . . . .
 H1A H 0.964266 0.674701 0.995389 0.263 Uiso 1 1 calc R U . . .
 H1B H 0.883214 0.650635 0.997968 0.263 Uiso 1 1 calc R U . . .
 H1C H 0.947257 0.713582 1.056522 0.263 Uiso 1 1 calc R U . . .

loop_
  _atom_site_aniso_label
  _atom_site_aniso_U_11
  _atom_site_aniso_U_22
  _atom_site_aniso_U_33
  _atom_site_aniso_U_23
  _atom_site_aniso_U_13
  _atom_site_aniso_U_12
 O5 0.087(4) 0.097(4) 0.142(5) 0.046(3) 0.091(4) 0.025(3)
 O4 0.111(5) 0.070(3) 0.112(4) 0.025(3) 0.052(4) 0.025(3)
 O6 0.080(4) 0.087(4) 0.151(5) 0.024(4) 0.080(4) 0.014(3)
 O11 0.098(4) 0.123(5) 0.126(5) 0.030(4) 0.070(4) 0.042(4)
 O8 0.129(5) 0.073(4) 0.163(5) 0.014(3) 0.122(4) -0.001(3)
 O12 0.131(5) 0.137(5) 0.104(5) 0.012(4) 0.094(4) 0.038(4)
 O14 0.158(6) 0.089(5) 0.199(7) 0.064(5) 0.118(6) 0.043(4)
 O2 0.179(7) 0.132(6) 0.231(8) 0.144(6) 0.147(6) 0.092(5)
 C009 0.066(6) 0.063(5) 0.119(8) 0.040(5) 0.063(6) 0.014(5)
 O7 0.205(7) 0.074(4) 0.231(7) 0.003(4) 0.191(7) -0.017(4)
 C00B 0.072(5) 0.065(5) 0.063(5) 0.012(4) 0.032(4) 0.011(4)
 C00C 0.082(6) 0.066(5) 0.109(7) 0.042(5) 0.059(6) 0.029(5)
 C00D 0.077(6) 0.067(5) 0.073(5) 0.021(4) 0.042(5) 0.015(5)
 C00E 0.072(6) 0.074(5) 0.086(6) 0.022(4) 0.045(5) 0.027(4)
 C00F 0.092(7) 0.060(5) 0.145(9) 0.045(6) 0.087(7) 0.031(5)
 O1 0.178(7) 0.243(9) 0.180(8) 0.161(7) 0.115(7) 0.154(7)
 C00H 0.108(7) 0.077(6) 0.095(6) 0.043(5) 0.070(6) 0.042(6)
 C00I 0.084(6) 0.083(5) 0.109(6) 0.035(5) 0.065(5) 0.040(5)
 C00J 0.057(5) 0.071(5) 0.101(6) 0.019(4) 0.040(5) 0.004(4)
 C00K 0.070(5) 0.060(4) 0.103(6) 0.023(4) 0.065(5) 0.016(4)
 C00L 0.089(6) 0.055(5) 0.084(5) 0.028(4) 0.050(5) 0.018(4)
 N3 0.055(4) 0.087(5) 0.153(7) 0.029(4) 0.048(4) 0.030(4)
 C00N 0.090(6) 0.074(5) 0.114(7) 0.039(5) 0.074(6) 0.043(5)
 C00O 0.057(5) 0.084(5) 0.096(6) 0.031(5) 0.050(5) 0.024(4)
 C00P 0.094(8) 0.064(6) 0.188(10) 0.049(6) 0.107(8) 0.037(5)
 C00Q 0.100(7) 0.076(6) 0.159(9) 0.061(6) 0.097(7) 0.051(5)
 C00R 0.069(6) 0.064(5) 0.121(7) 0.017(4) 0.055(5) 0.002(4)
 C00S 0.082(6) 0.052(4) 0.094(6) 0.012(4) 0.062(5) 0.017(4)
 C00T 0.067(6) 0.082(5) 0.081(6) 0.021(4) 0.051(5) 0.017(4)
 C00U 0.068(6) 0.054(5) 0.177(10) 0.064(6) 0.089(7) 0.040(4)
 C00V 0.067(6) 0.096(7) 0.133(7) 0.050(6) 0.057(6) 0.013(5)
 O3 0.124(7) 0.166(7) 0.199(8) 0.064(6) 0.050(6) 0.058(6)
 C00X 0.070(5) 0.058(5) 0.092(6) 0.017(4) 0.041(5) 0.020(4)
 C00Y 0.085(7) 0.070(6) 0.138(8) 0.049(6) 0.072(7) 0.021(5)
 C00Z 0.098(6) 0.071(5) 0.114(6) 0.041(5) 0.068(6) 0.019(5)
 C010 0.102(7) 0.062(5) 0.128(7) 0.024(5) 0.097(6) 0.023(4)
 C011 0.087(6) 0.067(5) 0.124(7) 0.041(5) 0.072(6) 0.018(5)
 C012 0.067(6) 0.085(7) 0.172(10) 0.059(7) 0.083(7) 0.038(5)
 C013 0.080(6) 0.063(4) 0.091(6) 0.020(4) 0.060(5) 0.020(4)
 C014 0.075(6) 0.068(5) 0.116(7) 0.016(5) 0.062(6) 0.012(4)
 C015 0.087(6) 0.088(6) 0.119(7) 0.014(5) 0.077(6) 0.027(5)
 N4 0.103(6) 0.100(6) 0.187(8) 0.028(6) 0.076(6) 0.042(5)
 C017 0.101(6) 0.096(6) 0.093(6) 0.029(5) 0.074(5) 0.029(5)
 C018 0.067(6) 0.075(6) 0.100(6) 0.022(5) 0.047(5) 0.016(5)
 C019 0.072(6) 0.074(6) 0.163(9) 0.033(6) 0.076(7) 0.024(5)
 C01A 0.108(8) 0.091(6) 0.088(6) 0.034(5) 0.060(6) 0.036(6)
 C01B 0.073(6) 0.044(4) 0.164(9) 0.053(5) 0.074(6) 0.024(4)
 O13 0.090(5) 0.129(7) 0.186(8) -0.035(6) 0.040(5) 0.013(4)
 C01D 0.080(6) 0.071(5) 0.107(7) 0.020(5) 0.062(5) 0.026(4)
 C01E 0.089(6) 0.083(6) 0.094(6) 0.035(5) 0.070(5) 0.029(5)
 C01F 0.098(7) 0.098(7) 0.065(5) 0.024(5) 0.048(5) 0.048(6)
 C01G 0.121(8) 0.053(5) 0.126(7) 0.025(5) 0.092(6) 0.018(5)
 C01H 0.080(6) 0.067(5) 0.155(8) 0.027(5) 0.099(6) 0.024(4)
 C01I 0.096(6) 0.082(5) 0.098(6) 0.015(4) 0.067(5) 0.029(5)
 C01J 0.065(6) 0.072(5) 0.122(7) 0.055(5) 0.051(6) 0.020(5)
 C01K 0.094(7) 0.079(6) 0.122(7) 0.018(5) 0.079(6) 0.028(5)
 C01L 0.073(6) 0.074(5) 0.111(6) 0.033(5) 0.059(5) 0.015(5)
 C01M 0.073(6) 0.078(6) 0.169(11) 0.055(8) 0.077(7) 0.027(5)
 C01N 0.081(7) 0.067(5) 0.116(7) 0.039(5) 0.047(6) 0.015(5)
 C01O 0.108(7) 0.069(5) 0.079(6) 0.012(4) 0.063(5) 0.014(5)
 C01P 0.107(8) 0.059(5) 0.172(10) 0.055(6) 0.110(8) 0.035(5)
 C01Q 0.078(6) 0.083(6) 0.097(6) 0.003(5) 0.058(5) 0.012(5)
 C01R 0.083(7) 0.064(5) 0.124(8) 0.037(5) 0.070(6) 0.009(5)
 C01S 0.085(7) 0.079(6) 0.085(6) -0.002(5) 0.021(5) 0.029(5)
 C01T 0.111(8) 0.082(6) 0.136(7) 0.036(5) 0.096(7) 0.033(5)
 C01U 0.131(7) 0.059(5) 0.171(8) 0.062(5) 0.115(7) 0.043(5)
 C01V 0.080(6) 0.067(5) 0.116(7) 0.020(5) 0.076(6) 0.030(4)
 C01W 0.087(6) 0.075(5) 0.117(6) 0.025(5) 0.083(5) 0.022(4)
 C01X 0.108(8) 0.056(6) 0.141(9) 0.000(6) 0.074(7) 0.012(5)
 C01Y 0.099(7) 0.081(6) 0.082(6) 0.040(5) 0.046(5) 0.039(5)
 C01Z 0.067(6) 0.188(13) 0.073(7) 0.057(8) 0.029(5) 0.040(7)
 C020 0.068(6) 0.051(5) 0.152(9) 0.034(5) 0.069(7) 0.027(4)
 C021 0.093(6) 0.044(5) 0.120(7) 0.001(5) 0.060(5) -0.004(4)
 C022 0.078(6) 0.058(5) 0.120(7) 0.022(5) 0.058(6) 0.020(4)
 C023 0.113(8) 0.099(7) 0.120(7) 0.027(6) 0.088(7) 0.028(6)
 C024 0.097(7) 0.074(5) 0.127(7) 0.027(5) 0.089(6) 0.029(5)
 C025 0.097(9) 0.081(7) 0.213(13) 0.058(8) 0.094(9) 0.039(6)
 C026 0.074(7) 0.057(5) 0.198(11) 0.050(7) 0.092(8) 0.005(5)
 C027 0.113(8) 0.092(6) 0.072(5) 0.020(4) 0.035(5) 0.048(6)
 C028 0.106(7) 0.070(6) 0.124(7) 0.039(5) 0.073(6) 0.015(5)
 C029 0.052(6) 0.119(8) 0.156(10) 0.080(8) 0.052(7) 0.017(6)
 C02A 0.096(7) 0.082(6) 0.165(10) 0.021(8) 0.101(8) 0.035(6)
 C02B 0.087(7) 0.088(6) 0.085(6) 0.045(5) 0.045(5) 0.034(5)
 C02D 0.127(7) 0.077(6) 0.162(8) 0.026(5) 0.122(7) 0.003(5)
 C02E 0.082(6) 0.092(6) 0.072(5) 0.026(5) 0.037(5) 0.026(5)
 C02F 0.157(8) 0.065(5) 0.180(9) 0.023(6) 0.149(8) 0.015(5)
 C02G 0.118(7) 0.066(5) 0.141(7) 0.032(5) 0.098(6) 0.019(5)
 C02H 0.097(7) 0.092(7) 0.099(7) -0.009(6) 0.057(6) 0.020(6)
 C02I 0.091(7) 0.060(5) 0.182(10) 0.047(6) 0.092(8) 0.031(5)
 O9 0.125(7) 0.190(8) 0.145(6) 0.086(6) 0.022(5) 0.037(6)
 C02K 0.136(9) 0.082(6) 0.113(7) 0.044(5) 0.080(7) 0.023(6)
 C02L 0.086(7) 0.088(7) 0.186(12) 0.063(8) 0.088(8) 0.036(6)
 C02M 0.076(6) 0.130(8) 0.122(7) 0.031(6) 0.062(6) 0.018(6)
 C02N 0.119(8) 0.086(7) 0.122(8) 0.007(6) 0.070(7) 0.032(7)
 C02O 0.103(8) 0.080(6) 0.108(7) 0.031(5) 0.053(6) 0.036(5)
 C02P 0.078(7) 0.109(9) 0.119(8) 0.016(7) 0.052(6) 0.044(6)
 C02Q 0.083(8) 0.135(9) 0.114(8) 0.036(7) 0.037(6) 0.033(7)
 C02R 0.107(7) 0.075(6) 0.171(9) 0.061(6) 0.103(7) 0.028(5)
 C02S 0.120(10) 0.099(8) 0.246(18) 0.105(10) 0.121(11) 0.063(8)
 C02T 0.101(8) 0.103(8) 0.154(10) 0.079(9) 0.069(8) 0.042(7)
 C02U 0.073(7) 0.105(7) 0.192(10) 0.087(7) 0.072(7) 0.047(6)
 C02V 0.087(6) 0.080(6) 0.140(8) 0.011(5) 0.072(7) 0.026(5)
 O10 0.122(8) 0.194(10) 0.231(11) 0.054(8) 0.068(7) -0.010(7)
 C02X 0.078(6) 0.076(5) 0.108(6) 0.021(4) 0.068(5) 0.018(4)
 C02Y 0.123(8) 0.094(6) 0.178(10) 0.042(7) 0.109(8) 0.040(6)
 C02Z 0.120(9) 0.083(6) 0.113(7) 0.011(5) 0.061(7) 0.020(6)
 C030 0.089(7) 0.098(6) 0.132(8) 0.001(6) 0.078(7) 0.011(5)
 C031 0.092(8) 0.261(16) 0.085(7) 0.106(10) 0.051(6) 0.102(10)
 N2 0.174(8) 0.068(5) 0.251(10) 0.043(6) 0.160(8) 0.032(5)
 C033 0.077(6) 0.104(6) 0.088(6) 0.045(5) 0.030(5) 0.037(5)
 C034 0.105(7) 0.088(6) 0.147(8) 0.048(6) 0.079(6) 0.024(5)
 C035 0.103(9) 0.057(6) 0.272(17) -0.016(10) 0.119(11) 0.012(6)
 C036 0.105(8) 0.119(8) 0.091(7) 0.045(6) 0.032(6) 0.019(7)
 N1 0.103(7) 0.099(6) 0.317(14) 0.099(7) 0.088(8) 0.020(5)
 C038 0.094(8) 0.083(8) 0.195(13) 0.034(9) 0.093(9) 0.039(7)
 C039 0.140(8) 0.081(6) 0.163(8) 0.018(6) 0.132(7) 0.011(6)
 C03A 0.066(6) 0.112(7) 0.174(10) 0.012(7) 0.057(6) 0.007(5)
 C03B 0.196(8) 0.134(7) 0.193(8) 0.112(6) 0.100(6) 0.050(6)
 C03C 0.126(9) 0.193(11) 0.139(9) 0.085(8) 0.082(7) 0.090(8)
 C03D 0.140(9) 0.053(5) 0.238(12) 0.017(6) 0.125(9) 0.010(5)
 C03E 0.197(11) 0.082(6) 0.159(9) 0.025(6) 0.134(9) 0.002(7)
 C03G 0.138(10) 0.323(18) 0.119(9) 0.079(10) 0.096(8) 0.052(11)
 C03H 0.110(11) 0.147(11) 0.230(16) 0.029(11) 0.054(11) 0.052(9)
 C03I 0.136(11) 0.140(11) 0.255(17) 0.090(13) 0.085(12) 0.061(9)
 C03J 0.128(10) 0.272(17) 0.127(9) 0.136(11) 0.036(8) 0.091(11)
 C03K 0.332(17) 0.102(7) 0.337(17) 0.036(9) 0.311(16) 0.019(9)
 C03Q 0.154(11) 0.098(8) 0.218(13) -0.036(8) 0.059(10) 0.016(8)
 C03R 0.117(12) 0.229(17) 0.224(17) 0.033(14) 0.077(11) -0.027(12)
 C03S 0.061(7) 0.211(14) 0.39(2) 0.144(15) 0.073(11) 0.017(9)
 C03V 0.209(19) 0.166(15) 0.34(3) 0.016(18) 0.14(2) -0.074(13)
 C1 0.193(12) 0.250(14) 0.151(10) 0.129(10) 0.100(9) 0.124(11)

_geom_special_details
;
 All esds (except the esd in the dihedral angle between two l.s. planes)
 are estimated using the full covariance matrix.  The cell esds are taken
 into account individually in the estimation of esds in distances, angles
 and torsion angles; correlations between esds in cell parameters are only
 used when they are defined by crystal symmetry.  An approximate (isotropic)
 treatment of cell esds is used for estimating esds involving l.s. planes.
;
loop_
  _geom_bond_atom_site_label_1
  _geom_bond_atom_site_label_2
  _geom_bond_distance
  _geom_bond_site_symmetry_2
  _geom_bond_publ_flag
 O5 C01G 1.438(8) . ?
 O5 C01U 1.429(8) . ?
 O4 C01S 1.389(9) . ?
 O4 C034 1.368(8) . ?
 O6 C01K 1.370(9) . ?
 O6 C03A 1.459(10) . ?
 O11 C015 1.364(9) . ?
 O11 C03C 1.433(9) . ?
 O8 C028 1.324(9) . ?
 O8 C03E 1.465(9) . ?
 O12 C030 1.331(9) . ?
 O12 C03G 1.421(11) . ?
 O14 C01X 1.309(11) . ?
 O14 C03D 1.487(9) . ?
 O2 C02T 1.309(12) . ?
 O2 C03B 1.408(10) . ?
 C009 C00F 1.326(11) . ?
 C009 C00V 1.374(11) . ?
 C009 C02U 1.373(12) . ?
 O7 C02F 1.365(9) . ?
 O7 C03K 1.511(10) . ?
 C00B H00B 0.9500 . ?
 C00B C00D 1.403(9) 2_676 ?
 C00B C00L 1.383(9) . ?
 C00C H00C 0.9500 . ?
 C00C C00Q 1.322(10) . ?
 C00C C01J 1.365(10) . ?
 C00D C00L 1.373(10) . ?
 C00D C021 1.351(10) . ?
 C00E C00K 1.400(10) . ?
 C00E C00S 1.499(10) . ?
 C00E C013 1.401(9) . ?
 C00F C00V 1.441(11) 2_666 ?
 C00F C02R 1.442(13) . ?
 O1 C031 1.380(13) . ?
 O1 C1 1.501(11) . ?
 C00H C011 1.433(10) . ?
 C00H C018 1.395(10) . ?
 C00H C02K 1.435(11) . ?
 C00I H00I 0.9500 . ?
 C00I C013 1.427(9) . ?
 C00I C01V 1.375(10) . ?
 C00J H00J 0.9500 . ?
 C00J C00N 1.411(10) . ?
 C00J C014 1.367(10) . ?
 C00K C014 1.400(10) . ?
 C00K C022 1.405(10) . ?
 C00L C01L 1.514(11) . ?
 N3 C01L 1.108(8) . ?
 C00N C00S 1.458(10) . ?
 C00N C01I 1.419(9) . ?
 C00O H00O 0.9500 . ?
 C00O C00R 1.339(9) . ?
 C00O C00T 1.419(10) . ?
 C00P C019 1.366(11) . ?
 C00P C01R 1.432(11) . ?
 C00P C025 1.445(13) . ?
 C00Q H00Q 0.9500 . ?
 C00Q C00Y 1.488(12) . ?
 C00R H00R 0.9500 . ?
 C00R C013 1.427(9) . ?
 C00S C00T 1.378(9) . ?
 C00T C00X 1.371(9) . ?
 C00U C01J 1.454(11) . ?
 C00U C01R 1.394(11) . ?
 C00U C026 1.416(11) . ?
 C00V H00V 0.9500 . ?
 O3 C02Q 1.463(11) . ?
 O3 C03S 1.425(12) . ?
 C00X H00X 0.9500 . ?
 C00X C01H 1.371(10) . ?
 C00Y C01R 1.388(11) . ?
 C00Y C02I 1.420(11) . ?
 C00Z C01H 1.499(10) . ?
 C00Z C01W 1.401(10) . ?
 C00Z C028 1.406(10) . ?
 C010 C01E 1.507(11) . ?
 C010 C01G 1.347(10) . ?
 C010 C01T 1.384(10) . ?
 C011 H011 0.9500 . ?
 C011 C01E 1.362(10) . ?
 C012 H012 0.9500 . ?
 C012 C025 1.306(12) . ?
 C012 C026 1.482(12) . ?
 C014 H014 0.9500 . ?
 C015 C01D 1.367(10) . ?
 C015 C02M 1.376(11) . ?
 N4 C021 1.192(9) . ?
 C017 H017 0.9500 . ?
 C017 C01D 1.421(10) . ?
 C017 C02V 1.376(10) . ?
 C018 C01O 1.412(10) . ?
 C018 C01Q 1.358(10) . ?
 C019 H019 0.9500 . ?
 C019 C01P 1.433(11) . ?
 C01A C01Y 1.404(11) . ?
 C01A C027 1.363(10) . ?
 C01A C02E 1.458(11) . ?
 C01B H01B 0.9500 . ?
 C01B C01J 1.368(10) . ?
 C01B C029 1.477(11) . ?
 O13 C038 1.362(13) . ?
 O13 C03Q 1.467(11) . ?
 C01D C01V 1.490(10) . ?
 C01E C023 1.424(11) . ?
 C01F C01O 1.420(10) . ?
 C01F C027 1.381(11) . ?
 C01F C02Z 1.514(11) . ?
 C01G C02X 1.418(10) . ?
 C01H C01I 1.432(10) . ?
 C01I H01I 0.9500 . ?
 C01K C024 1.398(11) . ?
 C01K C02X 1.368(10) . ?
 C01M C01Z 1.369(13) . ?
 C01M C029 1.427(13) . ?
 C01M C02T 1.337(13) . ?
 C01N H01N 0.9500 . ?
 C01N C02B 1.367(10) . ?
 C01N C02K 1.396(11) . ?
 C01O C02B 1.438(10) . ?
 C01P C02H 1.383(11) . ?
 C01P C02I 1.453(11) . ?
 C01Q C023 1.418(11) . ?
 C01Q C02N 1.485(11) . ?
 C01S C02E 1.418(11) . ?
 C01S C02O 1.369(11) . ?
 C01T H01T 0.9500 . ?
 C01T C024 1.310(10) . ?
 C01U H01A 0.9800 . ?
 C01U H01C 0.9800 . ?
 C01U H01D 0.9800 . ?
 C01V C022 1.375(10) . ?
 C01W H01W 0.9500 . ?
 C01W C02G 1.412(9) . ?
 C01X C02H 1.423(12) . ?
 C01X C035 1.373(15) . ?
 C01Y H01Y 0.9500 . ?
 C01Y C02B 1.412(10) . ?
 C01Z H01Z 0.9500 . ?
 C01Z C02L 1.301(13) . ?
 C020 H020 0.9500 . ?
 C020 C026 1.355(11) . ?
 C020 C029 1.384(13) . ?
 C022 H022 0.9500 . ?
 C023 H023 0.9500 . ?
 C024 C02D 1.575(9) . ?
 C025 H025 0.9500 . ?
 C027 H027 0.9500 . ?
 C028 C039 1.413(11) . ?
 C02A H02A 0.9500 . ?
 C02A C02H 1.448(12) . ?
 C02A C02P 1.341(11) . ?
 C02D H02B 0.9900 . ?
 C02D H02C 0.9900 . ?
 C02D C02G 1.526(10) . ?
 C02E C033 1.359(10) . ?
 C02F C02G 1.377(10) . ?
 C02F C039 1.343(10) . ?
 C02I H02I 0.9500 . ?
 O9 C03I 1.468(14) . ?
 O9 C03R 1.430(14) . ?
 C02K H02K 0.9500 . ?
 C02L C031 1.523(14) . ?
 C02L C03J 1.603(16) . ?
 C02M H02M 0.9500 . ?
 C02M C030 1.399(11) . ?
 C02N H02N 0.9500 . ?
 C02N C02Z 1.312(11) . ?
 C02O H02O 0.9500 . ?
 C02O C02Q 1.368(12) . ?
 C02P C02Y 1.469(12) . ?
 C02P C038 1.410(14) . ?
 C02Q C036 1.361(12) . ?
 C02R N2 1.141(10) . ?
 C02S H02S 0.9500 . ?
 C02S C02T 1.389(15) . ?
 C02S C031 1.339(16) . ?
 C02U N1 1.142(10) . ?
 C02V C02Y 1.519(11) . ?
 C02V C030 1.463(12) . ?
 O10 C03H 1.415(15) . ?
 O10 C03V 1.47(2) . ?
 C02X H02X 0.9500 . ?
 C02Y H02D 0.9900 . ?
 C02Y H02E 0.9900 . ?
 C02Z H02Z 0.9500 . ?
 C033 H033 0.9500 . ?
 C033 C036 1.359(11) . ?
 C034 H03A 0.9800 . ?
 C034 H03B 0.9800 . ?
 C034 H03C 0.9800 . ?
 C035 H035 0.9500 . ?
 C035 C038 1.391(16) . ?
 C036 C03J 1.634(13) . ?
 C039 H039 0.9500 . ?
 C03A H03D 0.9800 . ?
 C03A H03E 0.9800 . ?
 C03A H03F 0.9800 . ?
 C03B H03G 0.9800 . ?
 C03B H03H 0.9800 . ?
 C03B H03I 0.9800 . ?
 C03C H03J 0.9800 . ?
 C03C H03K 0.9800 . ?
 C03C H03L 0.9800 . ?
 C03D H03M 0.9800 . ?
 C03D H03N 0.9800 . ?
 C03D H03O 0.9800 . ?
 C03E H03P 0.9800 . ?
 C03E H03Q 0.9800 . ?
 C03E H03R 0.9800 . ?
 C03G H03S 0.9800 . ?
 C03G H03T 0.9800 . ?
 C03G H03U 0.9800 . ?
 C03H H1 0.9900 . ?
 C03H H 0.9900 . ?
 C03H C03I 1.553(17) . ?
 C03I H2 0.9900 . ?
 C03I HA 0.9900 . ?
 C03J H03V 0.9900 . ?
 C03J H03W 0.9900 . ?
 C03K H03X 0.9800 . ?
 C03K H03Y 0.9800 . ?
 C03K HB 0.9800 . ?
 C03Q H03Z 0.9800 . ?
 C03Q HC 0.9800 . ?
 C03Q HD 0.9800 . ?
 C03R H3 0.9900 . ?
 C03R HE 0.9900 . ?
 C03R C03V 1.47(2) . ?
 C03S H03 0.9800 . ?
 C03S HF 0.9800 . ?
 C03S HG 0.9800 . ?
 C03V H4 0.9900 . ?
 C03V HH 0.9900 . ?
 C1 H1A 0.9800 . ?
 C1 H1B 0.9800 . ?
 C1 H1C 0.9800 . ?

loop_
  _geom_angle_atom_site_label_1
  _geom_angle_atom_site_label_2
  _geom_angle_atom_site_label_3
  _geom_angle
  _geom_angle_site_symmetry_1
  _geom_angle_site_symmetry_3
  _geom_angle_publ_flag
 C01U O5 C01G 116.3(6) . . ?
 C034 O4 C01S 120.5(7) . . ?
 C01K O6 C03A 116.1(6) . . ?
 C015 O11 C03C 116.3(7) . . ?
 C028 O8 C03E 118.3(6) . . ?
 C030 O12 C03G 116.0(8) . . ?
 C01X O14 C03D 120.0(9) . . ?
 C02T O2 C03B 123.7(10) . . ?
 C00F C009 C00V 119.2(8) . . ?
 C00F C009 C02U 119.4(10) . . ?
 C02U C009 C00V 121.3(11) . . ?
 C02F O7 C03K 114.4(6) . . ?
 C00D C00B H00B 120.8 2_676 . ?
 C00L C00B H00B 120.8 . . ?
 C00L C00B C00D 118.5(7) . 2_676 ?
 C00Q C00C H00C 119.8 . . ?
 C00Q C00C C01J 120.5(9) . . ?
 C01J C00C H00C 119.8 . . ?
 C00L C00D C00B 118.4(7) . 2_676 ?
 C021 C00D C00B 118.3(8) . 2_676 ?
 C021 C00D C00L 123.3(8) . . ?
 C00K C00E C00S 120.2(8) . . ?
 C00K C00E C013 123.5(7) . . ?
 C013 C00E C00S 116.2(7) . . ?
 C009 C00F C00V 121.9(8) . 2_666 ?
 C009 C00F C02R 122.9(9) . . ?
 C00V C00F C02R 115.3(11) 2_666 . ?
 C031 O1 C1 116.7(10) . . ?
 C011 C00H C02K 121.8(9) . . ?
 C018 C00H C011 117.0(7) . . ?
 C018 C00H C02K 121.1(9) . . ?
 C013 C00I H00I 118.3 . . ?
 C01V C00I H00I 118.3 . . ?
 C01V C00I C013 123.4(8) . . ?
 C00N C00J H00J 118.6 . . ?
 C014 C00J H00J 118.6 . . ?
 C014 C00J C00N 122.7(8) . . ?
 C00E C00K C014 120.4(7) . . ?
 C00E C00K C022 116.4(8) . . ?
 C014 C00K C022 123.3(7) . . ?
 C00B C00L C01L 115.8(7) . . ?
 C00D C00L C00B 123.1(7) . . ?
 C00D C00L C01L 121.0(7) . . ?
 C00J C00N C00S 119.2(7) . . ?
 C00J C00N C01I 124.2(9) . . ?
 C01I C00N C00S 116.6(7) . . ?
 C00R C00O H00O 118.6 . . ?
 C00R C00O C00T 122.8(7) . . ?
 C00T C00O H00O 118.6 . . ?
 C019 C00P C01R 119.1(9) . . ?
 C019 C00P C025 123.9(10) . . ?
 C01R C00P C025 116.9(11) . . ?
 C00C C00Q H00Q 118.7 . . ?
 C00C C00Q C00Y 122.6(9) . . ?
 C00Y C00Q H00Q 118.7 . . ?
 C00O C00R H00R 119.3 . . ?
 C00O C00R C013 121.4(8) . . ?
 C013 C00R H00R 119.3 . . ?
 C00N C00S C00E 116.2(7) . . ?
 C00T C00S C00E 122.1(8) . . ?
 C00T C00S C00N 121.6(7) . . ?
 C00S C00T C00O 117.2(7) . . ?
 C00X C00T C00O 121.4(7) . . ?
 C00X C00T C00S 121.1(8) . . ?
 C01R C00U C01J 119.4(8) . . ?
 C01R C00U C026 122.7(9) . . ?
 C026 C00U C01J 117.9(10) . . ?
 C009 C00V C00F 118.9(8) . 2_666 ?
 C009 C00V H00V 120.6 . . ?
 C00F C00V H00V 120.6 2_666 . ?
 C03S O3 C02Q 116.9(9) . . ?
 C00T C00X H00X 120.3 . . ?
 C00T C00X C01H 119.4(7) . . ?
 C01H C00X H00X 120.3 . . ?
 C01R C00Y C00Q 116.4(10) . . ?
 C01R C00Y C02I 119.5(9) . . ?
 C02I C00Y C00Q 124.0(9) . . ?
 C01W C00Z C01H 118.7(6) . . ?
 C01W C00Z C028 118.7(8) . . ?
 C028 C00Z C01H 122.5(8) . . ?
 C01G C010 C01E 124.8(7) . . ?
 C01G C010 C01T 115.5(8) . . ?
 C01T C010 C01E 119.7(8) . . ?
 C00H C011 H011 118.9 . . ?
 C01E C011 C00H 122.1(8) . . ?
 C01E C011 H011 118.9 . . ?
 C025 C012 H012 120.0 . . ?
 C025 C012 C026 120.0(10) . . ?
 C026 C012 H012 120.0 . . ?
 C00E C013 C00I 115.0(7) . . ?
 C00E C013 C00R 120.0(7) . . ?
 C00I C013 C00R 124.5(8) . . ?
 C00J C014 C00K 120.9(7) . . ?
 C00J C014 H014 119.6 . . ?
 C00K C014 H014 119.6 . . ?
 O11 C015 C01D 117.2(7) . . ?
 O11 C015 C02M 120.6(9) . . ?
 C01D C015 C02M 122.1(8) . . ?
 C01D C017 H017 119.6 . . ?
 C02V C017 H017 119.6 . . ?
 C02V C017 C01D 120.7(8) . . ?
 C00H C018 C01O 117.1(8) . . ?
 C01Q C018 C00H 122.2(8) . . ?
 C01Q C018 C01O 120.5(8) . . ?
 C00P C019 H019 117.2 . . ?
 C00P C019 C01P 125.6(9) . . ?
 C01P C019 H019 117.2 . . ?
 C01Y C01A C02E 120.9(8) . . ?
 C027 C01A C01Y 115.6(9) . . ?
 C027 C01A C02E 123.5(9) . . ?
 C01J C01B H01B 119.0 . . ?
 C01J C01B C029 122.0(9) . . ?
 C029 C01B H01B 119.0 . . ?
 C038 O13 C03Q 114.9(10) . . ?
 C015 C01D C017 119.5(7) . . ?
 C015 C01D C01V 121.9(7) . . ?
 C017 C01D C01V 118.6(8) . . ?
 C011 C01E C010 120.8(8) . . ?
 C011 C01E C023 119.4(8) . . ?
 C023 C01E C010 119.8(7) . . ?
 C01O C01F C02Z 115.5(8) . . ?
 C027 C01F C01O 121.7(8) . . ?
 C027 C01F C02Z 122.6(9) . . ?
 C010 C01G O5 114.1(8) . . ?
 C010 C01G C02X 124.2(7) . . ?
 C02X C01G O5 121.8(7) . . ?
 C00X C01H C00Z 122.5(7) . . ?
 C00X C01H C01I 122.6(7) . . ?
 C01I C01H C00Z 114.9(8) . . ?
 C00N C01I C01H 118.6(8) . . ?
 C00N C01I H01I 120.7 . . ?
 C01H C01I H01I 120.7 . . ?
 C00C C01J C00U 120.1(9) . . ?
 C00C C01J C01B 120.9(9) . . ?
 C01B C01J C00U 118.9(8) . . ?
 O6 C01K C024 115.6(8) . . ?
 C02X C01K O6 122.9(8) . . ?
 C02X C01K C024 121.4(8) . . ?
 N3 C01L C00L 178.3(10) . . ?
 C01Z C01M C029 119.0(10) . . ?
 C02T C01M C01Z 118.4(13) . . ?
 C02T C01M C029 122.6(11) . . ?
 C02B C01N H01N 120.8 . . ?
 C02B C01N C02K 118.4(8) . . ?
 C02K C01N H01N 120.8 . . ?
 C018 C01O C01F 121.6(8) . . ?
 C018 C01O C02B 120.7(8) . . ?
 C01F C01O C02B 117.5(9) . . ?
 C019 C01P C02I 112.8(10) . . ?
 C02H C01P C019 124.3(9) . . ?
 C02H C01P C02I 122.9(9) . . ?
 C018 C01Q C023 120.5(8) . . ?
 C018 C01Q C02N 120.6(8) . . ?
 C023 C01Q C02N 118.8(9) . . ?
 C00U C01R C00P 119.4(10) . . ?
 C00Y C01R C00P 119.8(10) . . ?
 C00Y C01R C00U 120.8(9) . . ?
 O4 C01S C02E 118.8(8) . . ?
 C02O C01S O4 121.1(9) . . ?
 C02O C01S C02E 120.1(9) . . ?
 C010 C01T H01T 117.7 . . ?
 C024 C01T C010 124.6(8) . . ?
 C024 C01T H01T 117.7 . . ?
 O5 C01U H01A 109.5 . . ?
 O5 C01U H01C 109.5 . . ?
 O5 C01U H01D 109.5 . . ?
 H01A C01U H01C 109.5 . . ?
 H01A C01U H01D 109.5 . . ?
 H01C C01U H01D 109.5 . . ?
 C00I C01V C01D 120.8(8) . . ?
 C022 C01V C00I 117.7(7) . . ?
 C022 C01V C01D 121.4(8) . . ?
 C00Z C01W H01W 119.1 . . ?
 C00Z C01W C02G 121.7(7) . . ?
 C02G C01W H01W 119.1 . . ?
 O14 C01X C02H 118.1(11) . . ?
 O14 C01X C035 127.0(11) . . ?
 C035 C01X C02H 114.8(10) . . ?
 C01A C01Y H01Y 117.3 . . ?
 C01A C01Y C02B 125.4(8) . . ?
 C02B C01Y H01Y 117.3 . . ?
 C01M C01Z H01Z 118.2 . . ?
 C02L C01Z C01M 123.7(12) . . ?
 C02L C01Z H01Z 118.2 . . ?
 C026 C020 H020 118.7 . . ?
 C026 C020 C029 122.6(9) . . ?
 C029 C020 H020 118.7 . . ?
 N4 C021 C00D 176.0(10) . . ?
 C00K C022 H022 118.4 . . ?
 C01V C022 C00K 123.2(8) . . ?
 C01V C022 H022 118.4 . . ?
 C01E C023 H023 120.7 . . ?
 C01Q C023 C01E 118.7(8) . . ?
 C01Q C023 H023 120.7 . . ?
 C01K C024 C02D 121.4(8) . . ?
 C01T C024 C01K 118.7(8) . . ?
 C01T C024 C02D 119.8(8) . . ?
 C00P C025 H025 117.9 . . ?
 C012 C025 C00P 124.3(11) . . ?
 C012 C025 H025 117.9 . . ?
 C00U C026 C012 116.4(11) . . ?
 C020 C026 C00U 122.1(10) . . ?
 C020 C026 C012 121.5(10) . . ?
 C01A C027 C01F 123.1(9) . . ?
 C01A C027 H027 118.4 . . ?
 C01F C027 H027 118.4 . . ?
 O8 C028 C00Z 117.2(8) . . ?
 O8 C028 C039 124.8(7) . . ?
 C00Z C028 C039 117.6(8) . . ?
 C01M C029 C01B 121.3(11) . . ?
 C020 C029 C01B 116.5(11) . . ?
 C020 C029 C01M 122.1(9) . . ?
 C02H C02A H02A 118.0 . . ?
 C02P C02A H02A 118.0 . . ?
 C02P C02A C02H 124.0(9) . . ?
 C01N C02B C01O 121.5(8) . . ?
 C01N C02B C01Y 121.8(8) . . ?
 C01Y C02B C01O 116.7(9) . . ?
 C024 C02D H02B 108.7 . . ?
 C024 C02D H02C 108.7 . . ?
 H02B C02D H02C 107.6 . . ?
 C02G C02D C024 114.1(6) . . ?
 C02G C02D H02B 108.7 . . ?
 C02G C02D H02C 108.7 . . ?
 C01S C02E C01A 121.3(8) . . ?
 C033 C02E C01A 120.3(8) . . ?
 C033 C02E C01S 118.3(8) . . ?
 O7 C02F C02G 113.8(7) . . ?
 C039 C02F O7 125.3(7) . . ?
 C039 C02F C02G 120.9(8) . . ?
 C01W C02G C02D 122.8(6) . . ?
 C02F C02G C01W 118.0(7) . . ?
 C02F C02G C02D 119.2(7) . . ?
 C01P C02H C01X 120.9(11) . . ?
 C01P C02H C02A 121.0(10) . . ?
 C01X C02H C02A 118.1(10) . . ?
 C00Y C02I C01P 123.2(9) . . ?
 C00Y C02I H02I 118.4 . . ?
 C01P C02I H02I 118.4 . . ?
 C03R O9 C03I 107.4(10) . . ?
 C00H C02K H02K 119.5 . . ?
 C01N C02K C00H 120.9(9) . . ?
 C01N C02K H02K 119.5 . . ?
 C01Z C02L C031 117.0(11) . . ?
 C01Z C02L C03J 133.5(11) . . ?
 C031 C02L C03J 109.5(12) . . ?
 C015 C02M H02M 120.0 . . ?
 C015 C02M C030 120.0(9) . . ?
 C030 C02M H02M 120.0 . . ?
 C01Q C02N H02N 120.4 . . ?
 C02Z C02N C01Q 119.3(9) . . ?
 C02Z C02N H02N 120.4 . . ?
 C01S C02O H02O 121.1 . . ?
 C01S C02O C02Q 117.8(9) . . ?
 C02Q C02O H02O 121.1 . . ?
 C02A C02P C02Y 121.1(11) . . ?
 C02A C02P C038 118.6(11) . . ?
 C038 C02P C02Y 120.2(11) . . ?
 C02O C02Q O3 120.2(10) . . ?
 C036 C02Q O3 116.2(10) . . ?
 C036 C02Q C02O 123.4(10) . . ?
 N2 C02R C00F 173.1(12) . . ?
 C02T C02S H02S 121.2 . . ?
 C031 C02S H02S 121.2 . . ?
 C031 C02S C02T 117.7(12) . . ?
 O2 C02T C01M 121.5(13) . . ?
 O2 C02T C02S 114.3(10) . . ?
 C01M C02T C02S 124.1(12) . . ?
 N1 C02U C009 178.0(10) . . ?
 C017 C02V C02Y 123.3(10) . . ?
 C017 C02V C030 118.5(8) . . ?
 C030 C02V C02Y 118.2(8) . . ?
 C03H O10 C03V 114.6(12) . . ?
 C01G C02X H02X 122.2 . . ?
 C01K C02X C01G 115.6(8) . . ?
 C01K C02X H02X 122.2 . . ?
 C02P C02Y C02V 112.9(8) . . ?
 C02P C02Y H02D 109.0 . . ?
 C02P C02Y H02E 109.0 . . ?
 C02V C02Y H02D 109.0 . . ?
 C02V C02Y H02E 109.0 . . ?
 H02D C02Y H02E 107.8 . . ?
 C01F C02Z H02Z 118.9 . . ?
 C02N C02Z C01F 122.2(9) . . ?
 C02N C02Z H02Z 118.9 . . ?
 O12 C030 C02M 126.1(10) . . ?
 O12 C030 C02V 114.7(9) . . ?
 C02M C030 C02V 119.1(8) . . ?
 O1 C031 C02L 113.0(14) . . ?
 C02S C031 O1 127.8(13) . . ?
 C02S C031 C02L 119.1(12) . . ?
 C02E C033 H033 118.9 . . ?
 C036 C033 C02E 122.3(9) . . ?
 C036 C033 H033 118.9 . . ?
 O4 C034 H03A 109.5 . . ?
 O4 C034 H03B 109.5 . . ?
 O4 C034 H03C 109.5 . . ?
 H03A C034 H03B 109.5 . . ?
 H03A C034 H03C 109.5 . . ?
 H03B C034 H03C 109.5 . . ?
 C01X C035 H035 116.1 . . ?
 C01X C035 C038 127.7(11) . . ?
 C038 C035 H035 116.1 . . ?
 C02Q C036 C03J 121.7(10) . . ?
 C033 C036 C02Q 117.8(9) . . ?
 C033 C036 C03J 120.5(9) . . ?
 O13 C038 C02P 115.0(12) . . ?
 O13 C038 C035 128.3(12) . . ?
 C035 C038 C02P 116.7(12) . . ?
 C028 C039 H039 118.5 . . ?
 C02F C039 C028 123.0(7) . . ?
 C02F C039 H039 118.5 . . ?
 O6 C03A H03D 109.5 . . ?
 O6 C03A H03E 109.5 . . ?
 O6 C03A H03F 109.5 . . ?
 H03D C03A H03E 109.5 . . ?
 H03D C03A H03F 109.5 . . ?
 H03E C03A H03F 109.5 . . ?
 O2 C03B H03G 109.5 . . ?
 O2 C03B H03H 109.5 . . ?
 O2 C03B H03I 109.5 . . ?
 H03G C03B H03H 109.5 . . ?
 H03G C03B H03I 109.5 . . ?
 H03H C03B H03I 109.5 . . ?
 O11 C03C H03J 109.5 . . ?
 O11 C03C H03K 109.5 . . ?
 O11 C03C H03L 109.5 . . ?
 H03J C03C H03K 109.5 . . ?
 H03J C03C H03L 109.5 . . ?
 H03K C03C H03L 109.5 . . ?
 O14 C03D H03M 109.5 . . ?
 O14 C03D H03N 109.5 . . ?
 O14 C03D H03O 109.5 . . ?
 H03M C03D H03N 109.5 . . ?
 H03M C03D H03O 109.5 . . ?
 H03N C03D H03O 109.5 . . ?
 O8 C03E H03P 109.5 . . ?
 O8 C03E H03Q 109.5 . . ?
 O8 C03E H03R 109.5 . . ?
 H03P C03E H03Q 109.5 . . ?
 H03P C03E H03R 109.5 . . ?
 H03Q C03E H03R 109.5 . . ?
 O12 C03G H03S 109.5 . . ?
 O12 C03G H03T 109.5 . . ?
 O12 C03G H03U 109.5 . . ?
 H03S C03G H03T 109.5 . . ?
 H03S C03G H03U 109.5 . . ?
 H03T C03G H03U 109.5 . . ?
 O10 C03H H1 111.2 . . ?
 O10 C03H H 111.2 . . ?
 O10 C03H C03I 102.6(12) . . ?
 H1 C03H H 109.2 . . ?
 C03I C03H H1 111.2 . . ?
 C03I C03H H 111.2 . . ?
 O9 C03I C03H 117.0(11) . . ?
 O9 C03I H2 108.1 . . ?
 O9 C03I HA 108.1 . . ?
 C03H C03I H2 108.1 . . ?
 C03H C03I HA 108.1 . . ?
 H2 C03I HA 107.3 . . ?
 C02L C03J C036 110.3(8) . . ?
 C02L C03J H03V 109.6 . . ?
 C02L C03J H03W 109.6 . . ?
 C036 C03J H03V 109.6 . . ?
 C036 C03J H03W 109.6 . . ?
 H03V C03J H03W 108.1 . . ?
 O7 C03K H03X 109.5 . . ?
 O7 C03K H03Y 109.5 . . ?
 O7 C03K HB 109.5 . . ?
 H03X C03K H03Y 109.5 . . ?
 H03X C03K HB 109.5 . . ?
 H03Y C03K HB 109.5 . . ?
 O13 C03Q H03Z 109.5 . . ?
 O13 C03Q HC 109.5 . . ?
 O13 C03Q HD 109.5 . . ?
 H03Z C03Q HC 109.5 . . ?
 H03Z C03Q HD 109.5 . . ?
 HC C03Q HD 109.5 . . ?
 O9 C03R H3 110.2 . . ?
 O9 C03R HE 110.2 . . ?
 O9 C03R C03V 107.8(14) . . ?
 H3 C03R HE 108.5 . . ?
 C03V C03R H3 110.2 . . ?
 C03V C03R HE 110.2 . . ?
 O3 C03S H03 109.5 . . ?
 O3 C03S HF 109.5 . . ?
 O3 C03S HG 109.5 . . ?
 H03 C03S HF 109.5 . . ?
 H03 C03S HG 109.5 . . ?
 HF C03S HG 109.5 . . ?
 O10 C03V H4 110.4 . . ?
 O10 C03V HH 110.4 . . ?
 C03R C03V O10 106.6(14) . . ?
 C03R C03V H4 110.4 . . ?
 C03R C03V HH 110.4 . . ?
 H4 C03V HH 108.6 . . ?
 O1 C1 H1A 109.5 . . ?
 O1 C1 H1B 109.5 . . ?
 O1 C1 H1C 109.5 . . ?
 H1A C1 H1B 109.5 . . ?
 H1A C1 H1C 109.5 . . ?
 H1B C1 H1C 109.5 . . ?

loop_
  _geom_torsion_atom_site_label_1
  _geom_torsion_atom_site_label_2
  _geom_torsion_atom_site_label_3
  _geom_torsion_atom_site_label_4
  _geom_torsion
  _geom_torsion_site_symmetry_1
  _geom_torsion_site_symmetry_2
  _geom_torsion_site_symmetry_3
  _geom_torsion_site_symmetry_4
  _geom_torsion_publ_flag
 O5 C01G C02X C01K -178.3(6) . . . . ?
 O4 C01S C02E C01A 1.4(11) . . . . ?
 O4 C01S C02E C033 177.5(7) . . . . ?
 O4 C01S C02O C02Q -176.1(7) . . . . ?
 O6 C01K C024 C01T 177.0(7) . . . . ?
 O6 C01K C024 C02D -6.2(11) . . . . ?
 O6 C01K C02X C01G -177.3(7) . . . . ?
 O11 C015 C01D C017 178.4(7) . . . . ?
 O11 C015 C01D C01V -2.8(12) . . . . ?
 O11 C015 C02M C030 -178.5(7) . . . . ?
 O8 C028 C039 C02F 172.2(9) . . . . ?
 O14 C01X C02H C01P 1.9(12) . . . . ?
 O14 C01X C02H C02A 179.4(7) . . . . ?
 O14 C01X C035 C038 -179.2(9) . . . . ?
 O7 C02F C02G C01W 180.0(8) . . . . ?
 O7 C02F C02G C02D -1.8(14) . . . . ?
 O7 C02F C039 C028 -179.1(9) . . . . ?
 C00B C00D C00L C00B -1.9(11) 2_676 . . . ?
 C00B C00D C00L C01L -179.5(6) 2_676 . . . ?
 C00C C00Q C00Y C01R -4.5(11) . . . . ?
 C00C C00Q C00Y C02I 175.3(8) . . . . ?
 C00D C00B C00L C00D 1.9(11) 2_676 . . . ?
 C00D C00B C00L C01L 179.6(6) 2_676 . . . ?
 C00E C00K C014 C00J -5.9(11) . . . . ?
 C00E C00K C022 C01V 1.0(10) . . . . ?
 C00E C00S C00T C00O 6.8(10) . . . . ?
 C00E C00S C00T C00X -178.8(6) . . . . ?
 C00F C009 C00V C00F -1.9(11) . . . 2_666 ?
 C00H C011 C01E C010 179.8(6) . . . . ?
 C00H C011 C01E C023 0.6(11) . . . . ?
 C00H C018 C01O C01F -179.3(7) . . . . ?
 C00H C018 C01O C02B 6.0(11) . . . . ?
 C00H C018 C01Q C023 -4.4(12) . . . . ?
 C00H C018 C01Q C02N 177.1(7) . . . . ?
 C00I C01V C022 C00K -6.1(11) . . . . ?
 C00J C00N C00S C00E -5.4(9) . . . . ?
 C00J C00N C00S C00T 178.6(6) . . . . ?
 C00J C00N C01I C01H -177.5(6) . . . . ?
 C00K C00E C00S C00N 2.6(9) . . . . ?
 C00K C00E C00S C00T 178.5(6) . . . . ?
 C00K C00E C013 C00I -10.0(10) . . . . ?
 C00K C00E C013 C00R 177.8(6) . . . . ?
 C00N C00J C014 C00K 3.0(11) . . . . ?
 C00N C00S C00T C00O -177.5(6) . . . . ?
 C00N C00S C00T C00X -3.1(11) . . . . ?
 C00O C00R C013 C00E -0.1(11) . . . . ?
 C00O C00R C013 C00I -171.5(7) . . . . ?
 C00O C00T C00X C01H 178.2(7) . . . . ?
 C00P C019 C01P C02H -177.5(9) . . . . ?
 C00P C019 C01P C02I -0.2(11) . . . . ?
 C00Q C00C C01J C00U 3.0(11) . . . . ?
 C00Q C00C C01J C01B -172.7(7) . . . . ?
 C00Q C00Y C01R C00P -177.7(6) . . . . ?
 C00Q C00Y C01R C00U 4.4(10) . . . . ?
 C00Q C00Y C02I C01P 179.6(6) . . . . ?
 C00R C00O C00T C00S -5.8(11) . . . . ?
 C00R C00O C00T C00X 179.8(7) . . . . ?
 C00S C00E C00K C014 3.0(10) . . . . ?
 C00S C00E C00K C022 -175.9(6) . . . . ?
 C00S C00E C013 C00I 173.3(6) . . . . ?
 C00S C00E C013 C00R 1.1(9) . . . . ?
 C00S C00N C01I C01H -0.1(10) . . . . ?
 C00S C00T C00X C01H 4.0(11) . . . . ?
 C00T C00O C00R C013 2.5(11) . . . . ?
 C00T C00X C01H C00Z 173.0(7) . . . . ?
 C00T C00X C01H C01I -3.1(11) . . . . ?
 C00V C009 C00F C00V 2.0(12) . . . 2_666 ?
 C00V C009 C00F C02R -178.7(6) . . . . ?
 O3 C02Q C036 C033 179.1(8) . . . . ?
 O3 C02Q C036 C03J 0.4(15) . . . . ?
 C00X C01H C01I C00N 1.1(11) . . . . ?
 C00Z C01H C01I C00N -175.3(6) . . . . ?
 C00Z C01W C02G C02D 179.9(8) . . . . ?
 C00Z C01W C02G C02F -1.9(13) . . . . ?
 C00Z C028 C039 C02F -0.1(15) . . . . ?
 C010 C01E C023 C01Q -179.5(6) . . . . ?
 C010 C01G C02X C01K 0.5(11) . . . . ?
 C010 C01T C024 C01K 0.4(13) . . . . ?
 C010 C01T C024 C02D -176.6(7) . . . . ?
 C011 C00H C018 C01O 179.9(6) . . . . ?
 C011 C00H C018 C01Q 4.5(11) . . . . ?
 C011 C00H C02K C01N 177.3(7) . . . . ?
 C011 C01E C023 C01Q -0.3(11) . . . . ?
 C013 C00E C00K C014 -173.6(7) . . . . ?
 C013 C00E C00K C022 7.5(10) . . . . ?
 C013 C00E C00S C00N 179.4(6) . . . . ?
 C013 C00E C00S C00T -4.6(10) . . . . ?
 C013 C00I C01V C01D -179.7(7) . . . . ?
 C013 C00I C01V C022 3.2(11) . . . . ?
 C014 C00J C00N C00S 2.8(10) . . . . ?
 C014 C00J C00N C01I -179.8(7) . . . . ?
 C014 C00K C022 C01V -177.8(7) . . . . ?
 C015 C01D C01V C00I 57.7(10) . . . . ?
 C015 C01D C01V C022 -125.3(9) . . . . ?
 C015 C02M C030 O12 -176.0(8) . . . . ?
 C015 C02M C030 C02V -0.2(13) . . . . ?
 C017 C01D C01V C00I -123.5(8) . . . . ?
 C017 C01D C01V C022 53.5(10) . . . . ?
 C017 C02V C02Y C02P 22.1(13) . . . . ?
 C017 C02V C030 O12 179.4(7) . . . . ?
 C017 C02V C030 C02M 3.1(12) . . . . ?
 C018 C00H C011 C01E -2.6(11) . . . . ?
 C018 C00H C02K C01N 2.3(12) . . . . ?
 C018 C01O C02B C01N -4.7(11) . . . . ?
 C018 C01O C02B C01Y 173.9(7) . . . . ?
 C018 C01Q C023 C01E 2.1(11) . . . . ?
 C018 C01Q C02N C02Z -1.0(13) . . . . ?
 C019 C00P C01R C00U 174.7(7) . . . . ?
 C019 C00P C01R C00Y -3.2(11) . . . . ?
 C019 C00P C025 C012 -173.6(9) . . . . ?
 C019 C01P C02H C01X 51.0(12) . . . . ?
 C019 C01P C02H C02A -126.4(8) . . . . ?
 C019 C01P C02I C00Y -0.5(10) . . . . ?
 C01A C01Y C02B C01N 177.1(7) . . . . ?
 C01A C01Y C02B C01O -1.4(11) . . . . ?
 C01A C02E C033 C036 178.6(8) . . . . ?
 C01D C015 C02M C030 -2.5(13) . . . . ?
 C01D C017 C02V C02Y 176.6(7) . . . . ?
 C01D C017 C02V C030 -3.3(12) . . . . ?
 C01D C01V C022 C00K 176.8(7) . . . . ?
 C01E C010 C01G O5 -0.2(11) . . . . ?
 C01E C010 C01G C02X -179.1(7) . . . . ?
 C01E C010 C01T C024 178.8(8) . . . . ?
 C01F C01O C02B C01N -179.6(7) . . . . ?
 C01F C01O C02B C01Y -1.0(10) . . . . ?
 C01G C010 C01E C011 -127.0(8) . . . . ?
 C01G C010 C01E C023 52.1(10) . . . . ?
 C01G C010 C01T C024 1.1(12) . . . . ?
 C01H C00Z C01W C02G -179.9(8) . . . . ?
 C01H C00Z C028 O8 8.2(13) . . . . ?
 C01H C00Z C028 C039 -178.9(8) . . . . ?
 C01I C00N C00S C00E 177.0(6) . . . . ?
 C01I C00N C00S C00T 1.0(10) . . . . ?
 C01J C00C C00Q C00Y 0.7(12) . . . . ?
 C01J C00U C01R C00P -178.9(6) . . . . ?
 C01J C00U C01R C00Y -1.0(10) . . . . ?
 C01J C00U C026 C012 -177.5(6) . . . . ?
 C01J C00U C026 C020 4.9(10) . . . . ?
 C01J C01B C029 C01M -175.7(7) . . . . ?
 C01J C01B C029 C020 0.8(10) . . . . ?
 C01K C024 C02D C02G 99.7(9) . . . . ?
 C01M C01Z C02L C031 -0.6(14) . . . . ?
 C01M C01Z C02L C03J 179.8(10) . . . . ?
 C01O C018 C01Q C023 -179.6(7) . . . . ?
 C01O C018 C01Q C02N 1.9(12) . . . . ?
 C01O C01F C027 C01A -4.0(12) . . . . ?
 C01O C01F C02Z C02N -3.6(12) . . . . ?
 C01Q C018 C01O C01F -3.8(11) . . . . ?
 C01Q C018 C01O C02B -178.5(7) . . . . ?
 C01Q C02N C02Z C01F 1.9(14) . . . . ?
 C01R C00P C019 C01P 2.0(12) . . . . ?
 C01R C00P C025 C012 3.3(13) . . . . ?
 C01R C00U C01J C00C -2.9(10) . . . . ?
 C01R C00U C01J C01B 172.9(7) . . . . ?
 C01R C00U C026 C012 5.6(10) . . . . ?
 C01R C00U C026 C020 -172.0(7) . . . . ?
 C01R C00Y C02I C01P -0.7(11) . . . . ?
 C01S C02E C033 C036 2.5(13) . . . . ?
 C01S C02O C02Q O3 178.4(8) . . . . ?
 C01S C02O C02Q C036 -5.6(14) . . . . ?
 C01T C010 C01E C011 55.5(10) . . . . ?
 C01T C010 C01E C023 -125.3(8) . . . . ?
 C01T C010 C01G O5 177.3(6) . . . . ?
 C01T C010 C01G C02X -1.5(11) . . . . ?
 C01T C024 C02D C02G -83.5(10) . . . . ?
 C01U O5 C01G C010 -167.1(7) . . . . ?
 C01U O5 C01G C02X 11.8(10) . . . . ?
 C01V C00I C013 C00E 4.5(10) . . . . ?
 C01V C00I C013 C00R 176.2(7) . . . . ?
 C01W C00Z C01H C00X -135.3(8) . . . . ?
 C01W C00Z C01H C01I 41.1(10) . . . . ?
 C01W C00Z C028 O8 -175.4(7) . . . . ?
 C01W C00Z C028 C039 -2.5(12) . . . . ?
 C01X C035 C038 O13 -176.4(9) . . . . ?
 C01X C035 C038 C02P 2.1(15) . . . . ?
 C01Y C01A C027 C01F 1.5(11) . . . . ?
 C01Y C01A C02E C01S 133.4(8) . . . . ?
 C01Y C01A C02E C033 -42.6(11) . . . . ?
 C01Z C01M C029 C01B -47.2(11) . . . . ?
 C01Z C01M C029 C020 136.4(9) . . . . ?
 C01Z C01M C02T O2 175.3(9) . . . . ?
 C01Z C01M C02T C02S 0.0(15) . . . . ?
 C01Z C02L C031 O1 178.6(8) . . . . ?
 C01Z C02L C031 C02S 1.9(14) . . . . ?
 C01Z C02L C03J C036 9.8(16) . . . . ?
 C021 C00D C00L C00B 177.7(7) . . . . ?
 C021 C00D C00L C01L 0.1(11) . . . . ?
 C022 C00K C014 C00J 172.8(7) . . . . ?
 C023 C01Q C02N C02Z -179.5(8) . . . . ?
 C024 C01K C02X C01G 1.1(11) . . . . ?
 C024 C02D C02G C01W 2.3(13) . . . . ?
 C024 C02D C02G C02F -175.9(9) . . . . ?
 C025 C00P C019 C01P 178.9(7) . . . . ?
 C025 C00P C01R C00U -2.4(10) . . . . ?
 C025 C00P C01R C00Y 179.7(7) . . . . ?
 C025 C012 C026 C00U -4.7(11) . . . . ?
 C025 C012 C026 C020 172.9(9) . . . . ?
 C026 C00U C01J C00C -179.9(6) . . . . ?
 C026 C00U C01J C01B -4.1(9) . . . . ?
 C026 C00U C01R C00P -2.1(11) . . . . ?
 C026 C00U C01R C00Y 175.8(6) . . . . ?
 C026 C012 C025 C00P 0.3(14) . . . . ?
 C026 C020 C029 C01B -0.2(11) . . . . ?
 C026 C020 C029 C01M 176.4(8) . . . . ?
 C027 C01A C01Y C02B 1.3(11) . . . . ?
 C027 C01A C02E C01S -49.8(11) . . . . ?
 C027 C01A C02E C033 134.2(9) . . . . ?
 C027 C01F C01O C018 -171.2(7) . . . . ?
 C027 C01F C01O C02B 3.6(11) . . . . ?
 C027 C01F C02Z C02N 172.0(9) . . . . ?
 C028 C00Z C01H C00X 41.1(12) . . . . ?
 C028 C00Z C01H C01I -142.5(8) . . . . ?
 C028 C00Z C01W C02G 3.6(12) . . . . ?
 C029 C01B C01J C00C 177.1(6) . . . . ?
 C029 C01B C01J C00U 1.4(10) . . . . ?
 C029 C01M C01Z C02L -179.4(9) . . . . ?
 C029 C01M C02T O2 -5.7(14) . . . . ?
 C029 C01M C02T C02S 179.0(10) . . . . ?
 C029 C020 C026 C00U -2.8(12) . . . . ?
 C029 C020 C026 C012 179.8(6) . . . . ?
 C02A C02P C02Y C02V -91.1(10) . . . . ?
 C02A C02P C038 O13 177.0(8) . . . . ?
 C02A C02P C038 C035 -1.7(12) . . . . ?
 C02B C01N C02K C00H -0.7(12) . . . . ?
 C02E C01A C01Y C02B 178.3(7) . . . . ?
 C02E C01A C027 C01F -175.5(7) . . . . ?
 C02E C01S C02O C02Q 6.5(12) . . . . ?
 C02E C033 C036 C02Q -1.4(14) . . . . ?
 C02E C033 C036 C03J 177.3(9) . . . . ?
 C02G C02F C039 C028 1.8(16) . . . . ?
 C02H C01P C02I C00Y 176.8(8) . . . . ?
 C02H C01X C035 C038 -2.4(14) . . . . ?
 C02H C02A C02P C02Y 179.7(7) . . . . ?
 C02H C02A C02P C038 1.9(12) . . . . ?
 C02I C00Y C01R C00P 2.5(10) . . . . ?
 C02I C00Y C01R C00U -175.3(7) . . . . ?
 C02I C01P C02H C01X -126.1(8) . . . . ?
 C02I C01P C02H C02A 56.5(11) . . . . ?
 O9 C03R C03V O10 -67.0(18) . . . . ?
 C02K C00H C011 C01E -177.8(7) . . . . ?
 C02K C00H C018 C01O -4.9(11) . . . . ?
 C02K C00H C018 C01Q 179.7(7) . . . . ?
 C02K C01N C02B C01O 1.8(12) . . . . ?
 C02K C01N C02B C01Y -176.6(7) . . . . ?
 C02M C015 C01D C017 2.3(12) . . . . ?
 C02M C015 C01D C01V -178.9(8) . . . . ?
 C02N C01Q C023 C01E -179.4(7) . . . . ?
 C02O C01S C02E C01A 178.8(8) . . . . ?
 C02O C01S C02E C033 -5.2(12) . . . . ?
 C02O C02Q C036 C033 3.0(15) . . . . ?
 C02O C02Q C036 C03J -175.7(10) . . . . ?
 C02P C02A C02H C01P 175.2(8) . . . . ?
 C02P C02A C02H C01X -2.3(12) . . . . ?
 C02Q C036 C03J C02L -115.4(11) . . . . ?
 C02T C01M C01Z C02L -0.3(14) . . . . ?
 C02T C01M C029 C01B 133.8(9) . . . . ?
 C02T C01M C029 C020 -42.6(12) . . . . ?
 C02T C02S C031 O1 -178.3(9) . . . . ?
 C02T C02S C031 C02L -2.2(15) . . . . ?
 C02U C009 C00F C00V -179.2(6) . . . 2_666 ?
 C02U C009 C00F C02R 0.1(11) . . . . ?
 C02U C009 C00V C00F 179.3(6) . . . 2_666 ?
 C02V C017 C01D C015 0.8(12) . . . . ?
 C02V C017 C01D C01V -178.1(7) . . . . ?
 O10 C03H C03I O9 51.1(13) . . . . ?
 C02X C01K C024 C01T -1.5(12) . . . . ?
 C02X C01K C024 C02D 175.3(7) . . . . ?
 C02Y C02P C038 O13 -0.7(12) . . . . ?
 C02Y C02P C038 C035 -179.5(8) . . . . ?
 C02Y C02V C030 O12 -0.6(11) . . . . ?
 C02Y C02V C030 C02M -176.9(8) . . . . ?
 C02Z C01F C01O C018 4.4(10) . . . . ?
 C02Z C01F C01O C02B 179.3(6) . . . . ?
 C02Z C01F C027 C01A -179.3(7) . . . . ?
 C030 C02V C02Y C02P -157.9(9) . . . . ?
 C031 C02L C03J C036 -169.9(8) . . . . ?
 C031 C02S C02T O2 -174.3(9) . . . . ?
 C031 C02S C02T C01M 1.3(17) . . . . ?
 C033 C036 C03J C02L 65.9(13) . . . . ?
 C034 O4 C01S C02E 177.2(7) . . . . ?
 C034 O4 C01S C02O -0.2(11) . . . . ?
 C035 C01X C02H C01P -175.2(8) . . . . ?
 C035 C01X C02H C02A 2.2(12) . . . . ?
 C038 C02P C02Y C02V 86.7(10) . . . . ?
 C039 C02F C02G C01W -0.8(15) . . . . ?
 C039 C02F C02G C02D 177.4(9) . . . . ?
 C03A O6 C01K C024 -179.7(7) . . . . ?
 C03A O6 C01K C02X -1.2(11) . . . . ?
 C03B O2 C02T C01M 175.4(9) . . . . ?
 C03B O2 C02T C02S -8.9(14) . . . . ?
 C03C O11 C015 C01D 166.1(8) . . . . ?
 C03C O11 C015 C02M -17.7(12) . . . . ?
 C03D O14 C01X C02H -176.5(7) . . . . ?
 C03D O14 C01X C035 0.2(14) . . . . ?
 C03E O8 C028 C00Z -169.8(8) . . . . ?
 C03E O8 C028 C039 17.9(13) . . . . ?
 C03G O12 C030 C02M -7.2(13) . . . . ?
 C03G O12 C030 C02V 176.7(9) . . . . ?
 C03H O10 C03V C03R 68.3(18) . . . . ?
 C03I O9 C03R C03V 61.5(18) . . . . ?
 C03J C02L C031 O1 -1.7(11) . . . . ?
 C03J C02L C031 C02S -178.4(10) . . . . ?
 C03K O7 C02F C02G 173.4(10) . . . . ?
 C03K O7 C02F C039 -5.7(16) . . . . ?
 C03Q O13 C038 C02P 177.0(8) . . . . ?
 C03Q O13 C038 C035 -4.4(14) . . . . ?
 C03R O9 C03I C03H -56.1(15) . . . . ?
 C03S O3 C02Q C02O 11.2(16) . . . . ?
 C03S O3 C02Q C036 -165.0(12) . . . . ?
 C03V O10 C03H C03I -56.0(15) . . . . ?
 C1 O1 C031 C02L -165.4(8) . . . . ?
 C1 O1 C031 C02S 10.9(15) . . . . ?

_shelx_res_file
;
TITL zzy8_0m_a.res in P-1
    zzy8_0m_sq.res
    created by SHELXL-2018/3 at 10:48:29 on 24-Feb-2023
REM Old TITL ZZY8_0m in P-1
REM SHELXT solution in P-1
REM R1 0.365, Rweak 0.047, Alpha 0.171, Orientation as input
REM Formula found by SHELXT: C126 N24 O9
CELL 0.71073 19.4655 19.9776 20.2192 93.593 116.099 99.007
ZERR 1 0.0022 0.0022 0.0023 0.003 0.003 0.003
LATT 1
SFAC C H N O
UNIT 226 176 8 28
ISOR 0.005 0.01 C03B

L.S. 30 0 482
PLAN  86
SIZE 0.07 0.05 0.03
TEMP -123.15
CONF
BOND $H
ABIN
fmap 2
acta
MORE -1
SHEL 999 0.85
OMIT -1 0 4
OMIT -1 7 0
OMIT 0 -2 3
OMIT -2 1 0
OMIT -4 3 1
OMIT -3 2 3
OMIT 1 3 4
OMIT -5 0 4
OMIT 2 -2 2
OMIT -3 -3 1
OMIT -2 -3 4
OMIT 6 -1 2
OMIT -6 3 1
OMIT 0 -4 4
OMIT 4 -3 6
OMIT -1 4 1
OMIT -3 -1 4
OMIT 3 1 2
OMIT -9 0 6
OMIT 0 6 3
OMIT -7 -2 2
REM <olex2.extras>
REM <HklSrc "%.\\zzy8_0m_sq.hkl">
REM </olex2.extras>

WGHT    0.200000
EXTI    0.005985
FVAR       0.44961
O5    4    0.183603    1.040618    0.433880    11.00000    0.08731    0.09738 =
         0.14206    0.04577    0.09060    0.02492
O4    4    0.758902    1.051335    0.694395    11.00000    0.11129    0.07011 =
         0.11169    0.02549    0.05236    0.02477
O6    4   -0.080917    0.941215    0.392179    11.00000    0.08029    0.08663 =
         0.15078    0.02397    0.08014    0.01435
O11   4    0.056830    0.656671   -0.064432    11.00000    0.09806    0.12257 =
         0.12597    0.03042    0.07022    0.04226
O8    4   -0.113459    0.581078    0.369415    11.00000    0.12920    0.07288 =
         0.16319    0.01404    0.12171   -0.00123
O12   4    0.246796    0.596015   -0.135995    11.00000    0.13067    0.13716 =
         0.10375    0.01235    0.09355    0.03769
O14   4    0.414957    0.393775    0.229967    11.00000    0.15752    0.08931 =
         0.19893    0.06394    0.11769    0.04251
O2    4    0.753352    0.564940    0.745501    11.00000    0.17936    0.13174 =
         0.23087    0.14379    0.14707    0.09232
C009  1    0.435542    0.529102    0.459340    11.00000    0.06605    0.06330 =
         0.11907    0.03979    0.06314    0.01409
O7    4   -0.120424    0.765882    0.530474    11.00000    0.20511    0.07399 =
         0.23068    0.00338    0.19073   -0.01661
C00B  1    0.581214    1.018790    0.542076    11.00000    0.07235    0.06542 =
         0.06266    0.01179    0.03209    0.01139
AFIX  43
H00B  2    0.636509    1.031036    0.569935    11.00000   -1.20000
AFIX   0

C00C  1    0.554262    0.703763    0.485311    11.00000    0.08213    0.06637 =
         0.10937    0.04164    0.05874    0.02916
AFIX  43
H00C  2    0.545045    0.741736    0.508645    11.00000   -1.20000
AFIX   0

C00D  1    0.464900    0.931984    0.465971    11.00000    0.07724    0.06684 =
         0.07259    0.02079    0.04160    0.01494
C00E  1    0.078931    0.631007    0.180020    11.00000    0.07242    0.07381 =
         0.08637    0.02214    0.04497    0.02653
C00F  1    0.481634    0.552470    0.530906    11.00000    0.09185    0.06037 =
         0.14474    0.04456    0.08712    0.03138
O1    4    0.888176    0.738895    0.952403    11.00000    0.17780    0.24265 =
         0.17952    0.16107    0.11514    0.15445
C00H  1    0.351719    0.891451    0.576101    11.00000    0.10810    0.07669 =
         0.09541    0.04338    0.07027    0.04237
C00I  1    0.058281    0.585517    0.059335    11.00000    0.08396    0.08343 =
         0.10927    0.03468    0.06469    0.03994
AFIX  43
H00I  2    0.024886    0.560406    0.011162    11.00000   -1.20000
AFIX   0
C00J  1    0.177652    0.708591    0.320970    11.00000    0.05690    0.07082 =
         0.10084    0.01909    0.04046    0.00449
AFIX  43
H00J  2    0.212203    0.734943    0.368201    11.00000   -1.20000
AFIX   0
C00K  1    0.157326    0.658943    0.200551    11.00000    0.06984    0.05978 =
         0.10287    0.02343    0.06455    0.01573

C00L  1    0.544365    0.952024    0.508537    11.00000    0.08929    0.05524 =
         0.08396    0.02798    0.04971    0.01786
N3    3    0.635091    0.863765    0.525054    11.00000    0.05512    0.08677 =
         0.15330    0.02873    0.04750    0.02978
C00N  1    0.098693    0.685302    0.304157    11.00000    0.08996    0.07364 =
         0.11392    0.03898    0.07381    0.04279
C00O  1   -0.077053    0.573052    0.145688    11.00000    0.05705    0.08368 =
         0.09578    0.03123    0.05001    0.02444
AFIX  43
H00O  2   -0.129024    0.551630    0.133860    11.00000   -1.20000
AFIX   0
C00P  1    0.598910    0.537137    0.379014    11.00000    0.09386    0.06437 =
         0.18781    0.04935    0.10728    0.03722
C00Q  1    0.507491    0.679914    0.414225    11.00000    0.09986    0.07602 =
         0.15927    0.06119    0.09686    0.05063
AFIX  43
H00Q  2    0.465564    0.701805    0.387518    11.00000   -1.20000
AFIX   0
C00R  1   -0.050089    0.560639    0.096559    11.00000    0.06868    0.06389 =
         0.12067    0.01691    0.05541    0.00250
AFIX  43
H00R  2   -0.083902    0.532333    0.050333    11.00000   -1.20000
AFIX   0
C00S  1    0.045894    0.642150    0.233259    11.00000    0.08231    0.05177 =
         0.09407    0.01151    0.06223    0.01650
C00T  1   -0.031325    0.616845    0.214687    11.00000    0.06724    0.08239 =
         0.08137    0.02076    0.05056    0.01691
C00U  1    0.632451    0.618235    0.489259    11.00000    0.06837    0.05395 =
         0.17747    0.06363    0.08904    0.03974
C00V  1    0.450965    0.475431    0.425831    11.00000    0.06700    0.09585 =
         0.13275    0.05024    0.05744    0.01255
AFIX  43
H00V  2    0.417774    0.457023    0.375016    11.00000   -1.20000
AFIX   0
O3    4    0.968183    0.942252    0.849561    11.00000    0.12424    0.16598 =
         0.19917    0.06354    0.05014    0.05807
C00X  1   -0.060696    0.628683    0.263745    11.00000    0.06987    0.05797 =
         0.09233    0.01686    0.04054    0.01995
AFIX  43
H00X  2   -0.113157    0.608530    0.251495    11.00000   -1.20000
AFIX   0
C00Y  1    0.517924    0.620156    0.374408    11.00000    0.08469    0.07034 =
         0.13837    0.04869    0.07155    0.02065
C00Z  1   -0.043985    0.691515    0.383438    11.00000    0.09818    0.07105 =
         0.11408    0.04058    0.06848    0.01894
C010  1    0.157939    0.952774    0.496041    11.00000    0.10184    0.06159 =
         0.12838    0.02447    0.09732    0.02318
C011  1    0.270365    0.893323    0.537394    11.00000    0.08745    0.06721 =
         0.12386    0.04126    0.07229    0.01766
AFIX  43
H011  2    0.233747    0.851971    0.510784    11.00000   -1.20000
AFIX   0
C012  1    0.714159    0.534289    0.494157    11.00000    0.06720    0.08494 =
         0.17152    0.05924    0.08347    0.03825
AFIX  43
H012  2    0.758925    0.515451    0.520267    11.00000   -1.20000
AFIX   0
C013  1    0.028384    0.589037    0.112172    11.00000    0.07970    0.06273 =
         0.09055    0.02028    0.06001    0.02047
C014  1    0.206504    0.694818    0.272134    11.00000    0.07548    0.06831 =
         0.11596    0.01610    0.06248    0.01243
AFIX  43
H014  2    0.260657    0.709788    0.286957    11.00000   -1.20000
AFIX   0
C015  1    0.123005    0.632732   -0.050720    11.00000    0.08708    0.08798 =
         0.11919    0.01356    0.07703    0.02681

N4    3    0.394657    0.811945    0.396426    11.00000    0.10268    0.10048 =
         0.18740    0.02756    0.07551    0.04168
C017  1    0.228594    0.584194    0.033086    11.00000    0.10074    0.09622 =
         0.09314    0.02909    0.07427    0.02946
AFIX  43
H017  2    0.254362    0.568716    0.079628    11.00000   -1.20000
AFIX   0
C018  1    0.403669    0.953815    0.611772    11.00000    0.06707    0.07502 =
         0.09994    0.02207    0.04733    0.01628
C019  1    0.546960    0.509073    0.307374    11.00000    0.07191    0.07389 =
         0.16333    0.03324    0.07625    0.02412
AFIX  43
H019  2    0.558038    0.471057    0.285985    11.00000   -1.20000
AFIX   0
C01A  1    0.648789    0.954970    0.715451    11.00000    0.10803    0.09107 =
         0.08829    0.03387    0.06021    0.03557
C01B  1    0.659074    0.693491    0.600646    11.00000    0.07317    0.04393 =
         0.16367    0.05345    0.07363    0.02371
AFIX  43
H01B  2    0.647451    0.729404    0.624520    11.00000   -1.20000
AFIX   0
O13   4    0.273438    0.417792   -0.032084    11.00000    0.09050    0.12876 =
         0.18613   -0.03544    0.04013    0.01348
C01D  1    0.160483    0.611243    0.016658    11.00000    0.07974    0.07067 =
         0.10690    0.02042    0.06174    0.02605
C01E  1    0.243854    0.952487    0.537529    11.00000    0.08854    0.08305 =
         0.09389    0.03456    0.07006    0.02901
C01F  1    0.541485    1.012627    0.688882    11.00000    0.09784    0.09824 =
         0.06464    0.02440    0.04807    0.04793
C01G  1    0.126895    0.994396    0.445678    11.00000    0.12059    0.05274 =
         0.12561    0.02510    0.09197    0.01835
C01H  1   -0.013687    0.669878    0.330673    11.00000    0.08038    0.06716 =
         0.15536    0.02716    0.09903    0.02389
C01I  1    0.066808    0.698853    0.353413    11.00000    0.09643    0.08205 =
         0.09812    0.01484    0.06742    0.02868
AFIX  43
H01I  2    0.098208    0.726571    0.400497    11.00000   -1.20000
AFIX   0
C01J  1    0.615664    0.674230    0.525390    11.00000    0.06547    0.07201 =
         0.12225    0.05506    0.05122    0.02023
C01K  1   -0.001168    0.949315    0.425852    11.00000    0.09351    0.07894 =
         0.12248    0.01817    0.07858    0.02849

C01L  1    0.597526    0.901611    0.518930    11.00000    0.07253    0.07411 =
         0.11076    0.03292    0.05858    0.01482
C01M  1    0.764794    0.677623    0.725001    11.00000    0.07314    0.07779 =
         0.16874    0.05515    0.07732    0.02738
C01N  1    0.459256    0.829101    0.608980    11.00000    0.08136    0.06731 =
         0.11570    0.03921    0.04665    0.01527
AFIX  43
H01N  2    0.477454    0.787846    0.607643    11.00000   -1.20000
AFIX   0
C01O  1    0.483853    0.952164    0.650045    11.00000    0.10751    0.06894 =
         0.07862    0.01207    0.06283    0.01369
C01P  1    0.477188    0.532103    0.261757    11.00000    0.10684    0.05889 =
         0.17159    0.05466    0.10955    0.03455
C01Q  1    0.378903    1.013328    0.614685    11.00000    0.07807    0.08307 =
         0.09730    0.00291    0.05849    0.01166
C01R  1    0.583189    0.593093    0.414316    11.00000    0.08291    0.06432 =
         0.12376    0.03688    0.06975    0.00946
C01S  1    0.786081    1.001686    0.738893    11.00000    0.08496    0.07929 =
         0.08499   -0.00166    0.02146    0.02882
C01T  1    0.105219    0.909698    0.511041    11.00000    0.11118    0.08162 =
         0.13628    0.03556    0.09561    0.03326
AFIX  43
H01T  2    0.125245    0.880227    0.546964    11.00000   -1.20000
AFIX   0
C01U  1    0.156549    1.095279    0.393750    11.00000    0.13122    0.05884 =
         0.17093    0.06156    0.11497    0.04261
AFIX 137
H01A  2    0.124418    1.077277    0.340751    11.00000   -1.50000
H01C  2    0.201463    1.129941    0.400138    11.00000   -1.50000
H01D  2    0.125220    1.116094    0.412847    11.00000   -1.50000
AFIX   0
C01V  1    0.132902    0.616567    0.074475    11.00000    0.08041    0.06696 =
         0.11643    0.01994    0.07635    0.02997
C01W  1   -0.021412    0.760125    0.416795    11.00000    0.08736    0.07470 =
         0.11739    0.02478    0.08260    0.02205
AFIX  43
H01W  2    0.012403    0.791407    0.405272    11.00000   -1.20000
AFIX   0
C01X  1    0.393366    0.429287    0.174555    11.00000    0.10753    0.05588 =
         0.14084    0.00004    0.07448    0.01232
C01Y  1    0.592288    0.894379    0.679602    11.00000    0.09852    0.08120 =
         0.08175    0.03973    0.04573    0.03862
AFIX  43
H01Y  2    0.610528    0.853183    0.678039    11.00000   -1.20000
AFIX   0
C01Z  1    0.790422    0.745337    0.755639    11.00000    0.06706    0.18754 =
         0.07304    0.05653    0.02882    0.04027
AFIX  43
H01Z  2    0.779345    0.778752    0.723009    11.00000   -1.20000
AFIX   0
C020  1    0.738424    0.608772    0.608009    11.00000    0.06827    0.05149 =
         0.15165    0.03377    0.06940    0.02744
AFIX  43
H020  2    0.779541    0.586290    0.635373    11.00000   -1.20000
AFIX   0

C021  1    0.428900    0.867337    0.431071    11.00000    0.09270    0.04447 =
         0.12017    0.00124    0.06013   -0.00352
C022  1    0.181942    0.649854    0.145497    11.00000    0.07843    0.05782 =
         0.12044    0.02193    0.05814    0.02005
AFIX  43
H022  2    0.235044    0.667560    0.157928    11.00000   -1.20000
AFIX   0
C023  1    0.298325    1.014903    0.576624    11.00000    0.11341    0.09892 =
         0.12037    0.02730    0.08811    0.02762
AFIX  43
H023  2    0.281010    1.056736    0.577182    11.00000   -1.20000
AFIX   0
C024  1    0.029659    0.906701    0.479197    11.00000    0.09723    0.07443 =
         0.12674    0.02721    0.08870    0.02891
C025  1    0.668038    0.511703    0.423714    11.00000    0.09681    0.08068 =
         0.21278    0.05793    0.09436    0.03936
AFIX  43
H025  2    0.680774    0.476246    0.400349    11.00000   -1.20000
AFIX   0
C026  1    0.696703    0.589301    0.533400    11.00000    0.07438    0.05658 =
         0.19828    0.05050    0.09183    0.00477
C027  1    0.620327    1.012731    0.717837    11.00000    0.11322    0.09197 =
         0.07213    0.01998    0.03530    0.04824
AFIX  43
H027  2    0.656467    1.055094    0.740510    11.00000   -1.20000
AFIX   0
C028  1   -0.097532    0.646490    0.397519    11.00000    0.10607    0.07014 =
         0.12397    0.03857    0.07316    0.01497
C029  1    0.723482    0.660137    0.645918    11.00000    0.05173    0.11894 =
         0.15597    0.07951    0.05228    0.01696
C02A  1    0.400888    0.540176    0.128849    11.00000    0.09597    0.08244 =
         0.16520    0.02102    0.10081    0.03539
AFIX  43
H02A  2    0.419961    0.588358    0.139652    11.00000   -1.20000
AFIX   0
C02B  1    0.510572    0.889665    0.645681    11.00000    0.08715    0.08839 =
         0.08533    0.04473    0.04547    0.03357
C02D  1   -0.023806    0.858477    0.504271    11.00000    0.12662    0.07663 =
         0.16230    0.02584    0.12211    0.00328
AFIX  23
H02B  2    0.004312    0.859860    0.558906    11.00000   -1.20000
H02C  2   -0.071669    0.876615    0.492936    11.00000   -1.20000
AFIX   0
C02E  1    0.731950    0.953843    0.750512    11.00000    0.08226    0.09167 =
         0.07245    0.02649    0.03681    0.02630
C02F  1   -0.098431    0.738148    0.481208    11.00000    0.15660    0.06498 =
         0.18017    0.02312    0.14946    0.01505
C02G  1   -0.047596    0.784024    0.467106    11.00000    0.11782    0.06587 =
         0.14077    0.03234    0.09812    0.01947
C02H  1    0.424157    0.501082    0.190288    11.00000    0.09718    0.09165 =
         0.09892   -0.00924    0.05740    0.01958
C02I  1    0.465634    0.590213    0.299777    11.00000    0.09052    0.05957 =
         0.18231    0.04708    0.09223    0.03059
AFIX  43
H02I  2    0.420946    0.609075    0.273434    11.00000   -1.20000
AFIX   0

O9    4    0.105869    0.485159    0.416885    11.00000    0.12525    0.19029 =
         0.14464    0.08614    0.02156    0.03694
C02K  1    0.379454    0.829336    0.573509    11.00000    0.13646    0.08227 =
         0.11332    0.04421    0.07954    0.02282
AFIX  43
H02K  2    0.343004    0.787803    0.547292    11.00000   -1.20000
AFIX   0
C02L  1    0.829105    0.766492    0.826952    11.00000    0.08626    0.08812 =
         0.18611    0.06313    0.08793    0.03644
C02M  1    0.147467    0.626921   -0.104762    11.00000    0.07604    0.13014 =
         0.12187    0.03109    0.06185    0.01764
AFIX  43
H02M  2    0.118881    0.640643   -0.151745    11.00000   -1.20000
AFIX   0
C02N  1    0.435852    1.078164    0.656207    11.00000    0.11896    0.08623 =
         0.12160    0.00707    0.07009    0.03164
AFIX  43
H02N  2    0.418344    1.119808    0.657425    11.00000   -1.20000
AFIX   0
C02O  1    0.864026    1.000261    0.773614    11.00000    0.10328    0.07996 =
         0.10781    0.03078    0.05271    0.03554
AFIX  43
H02O  2    0.901644    1.034768    0.770548    11.00000   -1.20000
AFIX   0
C02P  1    0.354043    0.512509    0.057607    11.00000    0.07764    0.10887 =
         0.11855    0.01558    0.05161    0.04443
C02Q  1    0.885927    0.947461    0.812881    11.00000    0.08298    0.13549 =
         0.11383    0.03560    0.03706    0.03327
C02R  1    0.468800    0.607667    0.570784    11.00000    0.10683    0.07528 =
         0.17145    0.06139    0.10272    0.02804
C02S  1    0.821597    0.645645    0.847770    11.00000    0.12032    0.09850 =
         0.24584    0.10460    0.12065    0.06312
AFIX  43
H02S  2    0.832415    0.610361    0.878020    11.00000   -1.20000
AFIX   0
C02T  1    0.780600    0.630392    0.770690    11.00000    0.10129    0.10272 =
         0.15411    0.07852    0.06892    0.04220
C02U  1    0.372673    0.558162    0.420581    11.00000    0.07259    0.10528 =
         0.19218    0.08729    0.07233    0.04685
C02V  1    0.257647    0.580170   -0.017676    11.00000    0.08696    0.07956 =
         0.14002    0.01116    0.07209    0.02630

O10   4   -0.012527    0.426004    0.276573    11.00000    0.12241    0.19449 =
         0.23068    0.05399    0.06781   -0.00965
C02X  1    0.045941    0.994706    0.407837    11.00000    0.07770    0.07619 =
         0.10771    0.02051    0.06768    0.01835
AFIX  43
H02X  2    0.025763    1.024481    0.372313    11.00000   -1.20000
AFIX   0
C02Y  1    0.332481    0.555372   -0.001976    11.00000    0.12286    0.09437 =
         0.17782    0.04199    0.10895    0.03977
AFIX  23
H02D  2    0.325902    0.528739   -0.048086    11.00000   -1.20000
H02E  2    0.375596    0.595580    0.012207    11.00000   -1.20000
AFIX   0
C02Z  1    0.510614    1.077288    0.691189    11.00000    0.11956    0.08331 =
         0.11306    0.01071    0.06110    0.02002
AFIX  43
H02Z  2    0.546591    1.118641    0.718906    11.00000   -1.20000
AFIX   0
C030  1    0.214442    0.600802   -0.090477    11.00000    0.08887    0.09752 =
         0.13169    0.00127    0.07772    0.01069
C031  1    0.845346    0.711809    0.877971    11.00000    0.09207    0.26069 =
         0.08515    0.10622    0.05051    0.10164
N2    3    0.452480    0.651778    0.595614    11.00000    0.17377    0.06754 =
         0.25054    0.04329    0.16030    0.03164
C033  1    0.758627    0.903848    0.791730    11.00000    0.07720    0.10423 =
         0.08821    0.04522    0.03043    0.03735
AFIX  43
H033  2    0.722390    0.870453    0.798097    11.00000   -1.20000
AFIX   0
C034  1    0.809833    1.100178    0.684515    11.00000    0.10478    0.08794 =
         0.14693    0.04822    0.07932    0.02382
AFIX 137
H03A  2    0.781003    1.131604    0.653031    11.00000   -1.50000
H03B  2    0.836219    1.078043    0.660440    11.00000   -1.50000
H03C  2    0.848771    1.125885    0.732995    11.00000   -1.50000
AFIX   0
C035  1    0.346079    0.404459    0.100565    11.00000    0.10341    0.05667 =
         0.27208   -0.01626    0.11855    0.01240
AFIX  43
H035  2    0.326557    0.356343    0.088623    11.00000   -1.20000
AFIX   0
C036  1    0.835347    0.899985    0.824144    11.00000    0.10476    0.11887 =
         0.09070    0.04528    0.03230    0.01887
N1    3    0.319021    0.580858    0.388726    11.00000    0.10281    0.09851 =
         0.31749    0.09936    0.08778    0.02042
C038  1    0.323340    0.441344    0.040994    11.00000    0.09364    0.08253 =
         0.19501    0.03362    0.09333    0.03869
C039  1   -0.123081    0.672831    0.447341    11.00000    0.14025    0.08146 =
         0.16264    0.01815    0.13206    0.01146
AFIX  43
H039  2   -0.159323    0.643017    0.457348    11.00000   -1.20000
AFIX   0
C03A  1   -0.113735    0.985227    0.336132    11.00000    0.06615    0.11164 =
         0.17449    0.01215    0.05717    0.00655
AFIX 137
H03D  2   -0.101377    0.975165    0.294994    11.00000   -1.50000
H03E  2   -0.091280    1.033350    0.358568    11.00000   -1.50000
H03F  2   -0.170590    0.976726    0.317193    11.00000   -1.50000
AFIX   0
C03B  1    0.772690    0.513060    0.790509    11.00000    0.19574    0.13437 =
         0.19283    0.11168    0.09999    0.04974
AFIX 137
H03G  2    0.762029    0.469527    0.759132    11.00000   -1.50000
H03H  2    0.741220    0.508501    0.817383    11.00000   -1.50000
H03I  2    0.828278    0.525047    0.826335    11.00000   -1.50000
AFIX   0
C03C  1    0.028471    0.693202   -0.126751    11.00000    0.12606    0.19348 =
         0.13932    0.08541    0.08160    0.08999
AFIX 137
H03J  2    0.019276    0.664049   -0.171865    11.00000   -1.50000
H03K  2    0.067322    0.734832   -0.117835    11.00000   -1.50000
H03L  2   -0.020573    0.705703   -0.133163    11.00000   -1.50000
AFIX   0
C03D  1    0.387831    0.318039    0.215499    11.00000    0.14000    0.05317 =
         0.23763    0.01684    0.12546    0.00965
AFIX 137
H03M  2    0.408332    0.297745    0.184340    11.00000   -1.50000
H03N  2    0.330570    0.306596    0.189736    11.00000   -1.50000
H03O  2    0.406717    0.299873    0.262889    11.00000   -1.50000
AFIX   0
C03E  1   -0.178377    0.535136    0.372134    11.00000    0.19680    0.08245 =
         0.15924    0.02490    0.13447    0.00175
AFIX 137
H03P  2   -0.185570    0.489300    0.346677    11.00000   -1.50000
H03Q  2   -0.226338    0.552781    0.347380    11.00000   -1.50000
H03R  2   -0.166644    0.532596    0.424165    11.00000   -1.50000
AFIX   0
C03G  1    0.203999    0.612176   -0.208585    11.00000    0.13755    0.32342 =
         0.11872    0.07897    0.09554    0.05231
AFIX 137
H03S  2    0.208826    0.581024   -0.245013    11.00000   -1.50000
H03T  2    0.224857    0.659535   -0.210571    11.00000   -1.50000
H03U  2    0.148807    0.607113   -0.220221    11.00000   -1.50000
AFIX   0

C03H  1    0.056169    0.459933    0.275135    11.00000    0.11046    0.14668 =
         0.23027    0.02892    0.05394    0.05151
AFIX  23
H1    2    0.043572    0.483512    0.230835    11.00000   -1.20000
H     2    0.089863    0.427508    0.275407    11.00000   -1.20000
AFIX   0
C03I  1    0.095875    0.512142    0.348051    11.00000    0.13554    0.13959 =
         0.25531    0.09023    0.08478    0.06135
AFIX  23
H2    2    0.148091    0.534524    0.354769    11.00000   -1.20000
HA    2    0.064718    0.548143    0.341398    11.00000   -1.20000
AFIX   0

C03J  1    0.865234    0.840947    0.876213    11.00000    0.12805    0.27161 =
         0.12676    0.13621    0.03616    0.09129
AFIX  23
H03V  2    0.923018    0.849016    0.899898    11.00000   -1.20000
H03W  2    0.848948    0.843359    0.916153    11.00000   -1.20000
AFIX   0
C03K  1   -0.183035    0.718464    0.539887    11.00000    0.33224    0.10222 =
         0.33685    0.03645    0.31120    0.01939
AFIX 137
H03X  2   -0.221424    0.692332    0.491431    11.00000   -1.50000
H03Y  2   -0.209148    0.745517    0.560174    11.00000   -1.50000
HB    2   -0.159132    0.686794    0.574158    11.00000   -1.50000
AFIX   0
C03Q  1    0.244740    0.343312   -0.049811    11.00000    0.15446    0.09774 =
         0.21796   -0.03620    0.05909    0.01577
AFIX 137
H03Z  2    0.229535    0.328465   -0.102349    11.00000   -1.50000
HC    2    0.199347    0.331167   -0.040484    11.00000   -1.50000
HD    2    0.286163    0.320540   -0.018446    11.00000   -1.50000
AFIX   0

C03R  1    0.030399    0.451183    0.405561    11.00000    0.11698    0.22872 =
         0.22361    0.03333    0.07710   -0.02664
AFIX  23
H3    2   -0.005553    0.483604    0.393267    11.00000   -1.20000
HE    2    0.034208    0.433284    0.451356    11.00000   -1.20000
AFIX   0

C03S  1    1.023945    1.000053    0.853909    11.00000    0.06078    0.21084 =
         0.39263    0.14376    0.07335    0.01719
AFIX 137
H03   2    1.023758    1.000854    0.805418    11.00000   -1.50000
HF    2    1.076090    0.996911    0.891605    11.00000   -1.50000
HG    2    1.010339    1.042149    0.867696    11.00000   -1.50000
AFIX   0

C03V  1    0.000967    0.394607    0.343874    11.00000    0.20944    0.16593 =
         0.34289    0.01576    0.14488   -0.07449
AFIX  23
H4    2   -0.048335    0.366190    0.338150    11.00000   -1.20000
HH    2    0.039767    0.365142    0.353242    11.00000   -1.20000
AFIX   0

C1    1    0.923823    0.690228    1.005150    11.00000    0.19279    0.25039 =
         0.15075    0.12946    0.10049    0.12438
AFIX 137
H1A   2    0.964266    0.674701    0.995389    11.00000   -1.50000
H1B   2    0.883214    0.650635    0.997968    11.00000   -1.50000
H1C   2    0.947257    0.713582    1.056522    11.00000   -1.50000
AFIX   0
HKLF 4


REM  zzy8_0m_a.res in P-1
REM wR2 = 0.4206, GooF = S = 1.008, Restrained GooF = 1.010 for all data
REM R1 = 0.1283 for 6917 Fo > 4sig(Fo) and 0.2741 for all 23402 data
REM 1193 parameters refined using 6 restraints

END

WGHT      0.2000      0.0000

REM Highest difference peak  0.414,  deepest hole -0.346,  1-sigma level  0.074
Q1    1   0.2012  0.7201  0.5346  11.00000  0.05    0.41
Q2    1   0.7358  0.4913  0.7586  11.00000  0.05    0.32
Q3    1   0.0831  1.0659  0.3455  11.00000  0.05    0.31
Q4    1   0.1770  0.8269  0.1018  11.00000  0.05    0.30
Q5    1   0.5036  0.9684  0.5426  11.00000  0.05    0.30
Q6    1  -0.0377  0.8390  0.2394  11.00000  0.05    0.29
Q7    1   0.8001  1.1304  0.9170  11.00000  0.05    0.29
Q8    1   0.1790  0.8570  0.0480  11.00000  0.05    0.29
Q9    1   0.6183  1.0887  0.5264  11.00000  0.05    0.28
Q10   1   0.1591  0.7861  0.4063  11.00000  0.05    0.27
Q11   1   1.2782  1.0655  1.0287  11.00000  0.05    0.27
Q12   1   0.6641  1.0495  0.6677  11.00000  0.05    0.27
Q13   1  -0.1016  0.2372  0.2402  11.00000  0.05    0.27
Q14   1  -0.1725  0.7722  0.5986  11.00000  0.05    0.27
Q15   1   0.0232  0.5252  0.3611  11.00000  0.05    0.27
Q16   1   0.6328  0.8443  0.8736  11.00000  0.05    0.27
Q17   1   0.6790  0.4775  0.7044  11.00000  0.05    0.27
Q18   1   0.3988  0.4774 -0.1216  11.00000  0.05    0.27
Q19   1   0.1269  0.6146  0.5286  11.00000  0.05    0.27
Q20   1   0.9470  0.8054  1.1753  11.00000  0.05    0.26
Q21   1   0.4770  0.9697  0.5024  11.00000  0.05    0.26
Q22   1   0.4574  0.6964  0.4705  11.00000  0.05    0.26
Q23   1   0.5586  0.5900  0.5329  11.00000  0.05    0.26
Q24   1   0.1172  0.8033 -0.2396  11.00000  0.05    0.26
Q25   1   0.4789  0.5872  0.4720  11.00000  0.05    0.26
Q26   1   0.5591  0.9963  0.4988  11.00000  0.05    0.26
Q27   1   0.8034  0.5394  0.8524  11.00000  0.05    0.26
Q28   1   0.4448  0.8501  0.6585  11.00000  0.05    0.25
Q29   1   0.4189  0.6127  0.4303  11.00000  0.05    0.25
Q30   1   0.0446  0.8614  0.4160  11.00000  0.05    0.25
Q31   1   0.1938  0.6540  0.5229  11.00000  0.05    0.25
Q32   1   0.2406  1.1018  0.4688  11.00000  0.05    0.25
Q33   1   0.7120  0.5843  0.8373  11.00000  0.05    0.25
Q34   1   1.0466  0.8784  0.7387  11.00000  0.05    0.24
Q35   1   0.9249  1.1471  0.9017  11.00000  0.05    0.24
Q36   1   0.2623  0.5911 -0.2144  11.00000  0.05    0.24
Q37   1   0.1157  0.8681  0.4449  11.00000  0.05    0.24
Q38   1  -0.1327  0.6074  0.1524  11.00000  0.05    0.24
Q39   1  -0.2642  0.5110  0.3738  11.00000  0.05    0.24
Q40   1   1.1602  0.9190  1.0604  11.00000  0.05    0.24
Q41   1   0.5991  0.8922  0.8693  11.00000  0.05    0.23
Q42   1   0.4583  0.5768  0.4410  11.00000  0.05    0.23
Q43   1   0.3972  1.0013  0.6829  11.00000  0.05    0.23
Q44   1   1.1145  0.8797  0.7878  11.00000  0.05    0.23
Q45   1  -0.2374  0.7646  0.5372  11.00000  0.05    0.23
Q46   1   1.1202  1.1781  0.8810  11.00000  0.05    0.23
Q47   1   0.4221  0.7804  0.4686  11.00000  0.05    0.23
Q48   1   0.2125  0.7432  0.5986  11.00000  0.05    0.23
Q49   1   0.6626  0.5612  0.3689  11.00000  0.05    0.23
Q50   1  -0.0808  0.5320  0.0064  11.00000  0.05    0.23
Q51   1   0.6811  0.9187  0.5227  11.00000  0.05    0.23
Q52   1   0.1569  0.5786  0.1796  11.00000  0.05    0.22
Q53   1   0.1648  0.1717 -0.1685  11.00000  0.05    0.22
Q54   1   0.3191  0.9845  0.6428  11.00000  0.05    0.22
Q55   1   0.7581  0.5486  0.5603  11.00000  0.05    0.22
Q56   1   0.1020  0.8378  0.7233  11.00000  0.05    0.22
Q57   1   0.7423  0.4352  0.8233  11.00000  0.05    0.22
Q58   1   0.6800  0.8600  0.9580  11.00000  0.05    0.22
Q59   1   0.4574  0.6407  0.4590  11.00000  0.05    0.22
Q60   1   0.6845  0.4925  0.3584  11.00000  0.05    0.22
Q61   1   0.4909  0.9815  0.4511  11.00000  0.05    0.22
Q62   1   0.6794  0.7990  0.5786  11.00000  0.05    0.22
Q63   1   0.7077  0.8435  0.9393  11.00000  0.05    0.22
Q64   1   0.8379  1.1897  0.6415  11.00000  0.05    0.22
Q65   1  -0.1742  0.3593  0.3892  11.00000  0.05    0.22
Q66   1  -0.1812  0.8058  0.5633  11.00000  0.05    0.22
Q67   1   0.7952  1.2021  0.6848  11.00000  0.05    0.22
Q68   1   0.7221  0.5690  0.7778  11.00000  0.05    0.21
Q69   1   0.7602  0.5743  0.8005  11.00000  0.05    0.21
Q70   1   0.6158  1.0256  0.5915  11.00000  0.05    0.21
Q71   1   0.1648  0.7215  0.3936  11.00000  0.05    0.21
Q72   1   0.9010  0.7762  0.8310  11.00000  0.05    0.21
Q73   1   0.3592  1.2493  0.6566  11.00000  0.05    0.21
Q74   1   0.8229  0.4444  0.7780  11.00000  0.05    0.21
Q75   1  -0.1013  0.6311  0.1651  11.00000  0.05    0.21
Q76   1  -0.2828  1.0234  0.2099  11.00000  0.05    0.21
Q77   1   1.0937  0.8772  1.0018  11.00000  0.05    0.21
Q78   1   0.1787  0.2895 -0.0416  11.00000  0.05    0.21
Q79   1   0.3191  0.3647 -0.1651  11.00000  0.05    0.21
Q80   1   0.6170  0.9446  0.8931  11.00000  0.05    0.21
Q81   1   0.5185  0.5381  0.5047  11.00000  0.05    0.21
Q82   1   0.2203  0.7339  0.4116  11.00000  0.05    0.20
Q83   1  -0.0051  1.1767  0.2710  11.00000  0.05    0.20
Q84   1   0.7804  0.6307  0.6706  11.00000  0.05    0.20
Q85   1   0.2846  1.0642  0.6081  11.00000  0.05    0.20
Q86   1   0.1841  0.5339 -0.0314  11.00000  0.05    0.20
;
_shelx_res_checksum                66294
_shelx_hkl_file
;
  -2   0   0 1598.44   38.60
   2   0   0 1577.74   38.50
  -3   0   0   77.29    9.10
   3   0   0   52.89    7.90
  -4   0   0 2655.63   64.79
   4   0   0 2534.75   64.39
  -5   0   0 1018.80   31.80
   5   0   0  992.20   31.30
  -6   0   0  286.87   16.90
   6   0   0  280.87   17.80
  -7   0   0    0.10   11.90
   7   0   0    9.40   11.30
  -8   0   0  185.78   19.80
   8   0   0  158.78   17.50
   8   0   0  146.99   10.30
  -9   0   0    2.60   14.30
   9   0   0    1.30   13.10
   9   0   0    5.50    6.90
 -10   0   0   89.79   17.10
  10   0   0   89.29    8.90
  10   0   0   88.59   17.60
  10   0   0   81.29    9.80
 -11   0   0  -16.20   14.50
  11   0   0    0.20    7.80
  11   0   0   -4.90   13.90
  11   0   0   -2.40    6.90
 -12   0   0   15.10   17.20
  12   0   0   23.10    8.10
  12   0   0    7.30    7.30
  12   0   0    4.60   16.30
  13   0   0   26.30   20.50
  13   0   0    8.40    7.00
  13   0   0   16.60    7.50
 -14   0   0   61.59   20.90
  14   0   0   31.40    6.80
  14   0   0   10.40   21.20
  14   0   0   20.70    7.40
 -15   0   0  -29.50   19.70
  15   0   0    0.60   23.40
 -16   0   0   16.90   23.40
 -17   0   0    0.00   22.40
 -18   0   0  359.86   39.20
 -19   0   0   14.60   27.00
 -20   0   0   24.30   27.80
 -21   1   0   -4.40   29.60
 -20   1   0   15.80   27.70
 -19   1   0    1.00   24.90
 -18   1   0    0.00   22.60
  17  -1   0   32.50    8.50
  17  -1   0   -5.60    9.30
 -17   1   0    0.20   23.00
  16  -1   0    2.90    7.20
  16  -1   0   14.40    9.00
 -16   1   0   37.10   29.60
  15  -1   0   23.80   22.80
  15  -1   0  -11.20    8.70
  15  -1   0   23.10    8.50
 -15   1   0  -10.00   24.30
 -15   1   0  -29.60   19.20
  14  -1   0   -1.80    8.90
  14  -1   0   -9.40   19.90
  14  -1   0    3.40    9.60
 -14   1   0   20.90   18.60
 -14   1   0   14.10   19.40
  13  -1   0   -1.30    9.30
  13  -1   0   16.50   11.30
  13  -1   0    9.40   18.50
 -13   1   0   -5.60   17.90
 -13   1   0   24.90   18.70
  12  -1   0    0.70   16.30
  12  -1   0   -1.90   10.00
  12  -1   0    8.90    9.00
 -12   1   0   13.60   15.40
 -12   1   0    8.60   16.70
  11  -1   0   32.80    9.30
  11  -1   0   14.10   15.10
 -11   1   0   18.10   15.40
  10  -1   0  122.89   17.30
  10  -1   0  104.99   11.30
 -10   1   0  119.99   18.80
   9  -1   0    7.30   12.80
  -9   1   0    2.70   22.80
   8  -1   0  664.63   28.80
  -8   1   0  713.73   29.30
   7  -1   0   25.90   12.30
  -7   1   0   53.49   12.90
   6  -1   0  168.38   15.40
  -6   1   0  173.58   16.00
   5  -1   0   17.60   10.60
  -5   1   0   18.10   10.60
   4  -1   0  286.77   15.90
  -4   1   0  300.57   16.10
   3  -1   0   98.79    8.80
  -3   1   0   99.49    9.00
  -3   1   0   97.99    8.60
   2  -1   0  781.32   20.50
   2  -1   0  780.02   20.20
  -2   1   0  767.02   20.00
  -2   1   0  785.82   20.50
  -2  -1   0  264.17   10.90
   2   1   0  265.87   10.90
  -3  -1   0   47.70    9.50
   3   1   0   25.90    8.00
  -4  -1   0 5959.40  139.39
   4   1   0 5932.41  139.39
  -5  -1   0  385.56   19.70
   5   1   0  371.36   18.90
   5   1   0  377.96   10.20
  -6  -1   0  231.58   17.80
   6   1   0  214.78    8.10
   6   1   0  222.78   16.60
   6   1   0  202.28    7.50
  -7  -1   0  607.04   26.70
   7   1   0  617.04   16.20
   7   1   0  620.94   16.90
   7   1   0  637.44   30.80
  -8  -1   0   52.09   14.80
   8   1   0   44.40    6.00
   8   1   0   63.99    6.50
   8   1   0   77.89   15.60
  -9  -1   0   77.49   17.20
   9   1   0   74.79    7.40
   9   1   0   59.99   14.70
   9   1   0   58.19    6.30
 -10  -1   0   12.50   16.10
  10   1   0   -3.50   13.70
  10   1   0    6.50    5.00
 -11  -1   0   22.10   17.00
  11   1   0    0.10   15.30
 -12  -1   0   41.80   17.90
  12   1   0   11.00   16.80
 -13  -1   0    5.10   18.00
  13   1   0   -0.30   17.70
 -14  -1   0   12.50   19.80
  14   1   0   -5.40   20.30
 -15  -1   0   -3.30   21.40
 -16  -1   0    5.00   22.10
 -17  -1   0  -28.70   21.40
 -18  -1   0  -18.70   23.60
 -19  -1   0  -29.80   23.50
 -20  -1   0    1.20   25.80
 -21  -1   0  -22.20   27.60
 -21   2   0   66.29   30.00
 -20   2   0    7.90   27.00
  19  -2   0   12.90    8.50
  19  -2   0    0.20   10.20
 -19   2   0   75.69   27.50
  18  -2   0   -0.80   10.40
  18  -2   0  -13.60    9.00
  17  -2   0    2.60    9.40
  17  -2   0   12.50   10.60
 -17   2   0   -2.30   22.00
  16  -2   0   12.30   11.30
  16  -2   0    9.30   10.70
 -16   2   0    4.90   21.60
  15  -2   0   10.20   14.20
  15  -2   0   -4.70   21.90
  15  -2   0   -2.60   11.20
 -15   2   0  -30.00   18.00
 -15   2   0   30.60   19.30
  14  -2   0    8.70   21.50
  14  -2   0  -11.20   11.00
  14  -2   0    3.70   13.00
 -14   2   0   -7.90   17.10
 -14   2   0   23.70   20.00
  13  -2   0   -2.40   18.00
  13  -2   0   -4.90   10.40
  13  -2   0   -1.70   12.20
 -13   2   0    1.80   15.90
 -13   2   0   -4.70   17.20
  12  -2   0    0.00   10.20
  12  -2   0  -42.50   13.50
 -12   2   0    6.00   14.10
 -12   2   0    7.80   16.10
  11  -2   0   16.50   15.00
 -11   2   0   27.70   15.80
 -11   2   0    5.10   13.90
  10  -2   0   -0.40   12.70
 -10   2   0   -1.60   11.90
 -10   2   0   18.50   14.90
   9  -2   0  200.38   19.60
  -9   2   0  189.28   19.00
  -9   2   0  250.07   21.80
   8  -2   0   -7.90   11.80
  -8   2   0   -0.30   11.20
  -8   2   0   10.70   13.20
   7  -2   0 1455.25   42.50
  -7   2   0 1512.05   42.90
  -7   2   0 1375.56   42.00
   6  -2   0  240.28   16.20
  -6   2   0  268.97   16.70
  -6   2   0  267.07   16.20
   5  -2   0  569.94   21.20
  -5   2   0  550.24   21.90
  -5   2   0  508.45   21.40
   4  -2   0   47.60   10.10
  -4   2   0   58.89   10.00
  -4   2   0   67.29   10.70
   3  -2   0  696.53   20.50
   3  -2   0  720.33   21.80
  -3   2   0  700.73   20.30
  -3   2   0  720.03   21.40
   2  -2   0 3379.96   77.99
   2  -2   0 3365.96   76.69
  -2   2   0 3354.36   76.69
  -2   2   0 3300.27   77.89
   1  -2   0 4024.50   91.09
  -1   2   0 3943.11   91.19
   0  -2   0 3654.73   82.69
  -1  -2   0 2399.16   56.79
  -1  -2   0 2470.15   57.19
   1   2   0 2415.66   56.89
  -2  -2   0 1170.18   30.90
   2   2   0 1169.48   30.70
  -3  -2   0 1272.37   35.20
   3   2   0 1230.58   34.70
  -4  -2   0 1082.69   32.20
   4   2   0 1078.79   32.60
  -5  -2   0   21.70   10.90
   5   2   0   23.40   10.90
  -6  -2   0  368.66   20.90
   6   2   0  346.47   18.70
  -7  -2   0    2.60   13.00
   7   2   0   16.50   12.70
  -8  -2   0    2.40   14.10
   8   2   0   -2.40   13.10
  -9  -2   0    8.00   14.80
   9   2   0    8.70   13.00
 -10  -2   0   22.90   14.70
  10   2   0   30.30   14.90
 -11  -2   0   -9.60   15.50
  11   2   0   -5.80   14.40
  12   2   0   92.39   20.40
 -13  -2   0   14.40   20.00
  13   2   0   -5.80   16.50
 -14  -2   0   13.00   21.00
  14   2   0   22.90   22.20
 -15  -2   0   11.50   29.90
 -16  -2   0   35.40   23.50
 -17  -2   0   31.50   25.30
 -18  -2   0   16.20   25.80
 -19  -2   0   26.60   26.40
 -20  -2   0  -27.60   25.50
  21  -3   0   -9.50    6.50
  21  -3   0    1.50    4.70
 -21   3   0    6.80   27.40
  20  -3   0    7.70    9.20
  20  -3   0    6.40   10.70
 -20   3   0   17.00   26.30
  19  -3   0   -3.10   11.00
  19  -3   0    5.70   12.00
 -19   3   0    2.80   24.70
  18  -3   0   19.50   11.40
  18  -3   0   -0.20   11.60
 -18   3   0    0.60   23.50
  17  -3   0   -5.80   12.30
  17  -3   0   -1.90   12.00
 -17   3   0   28.20   23.30
  16  -3   0   -6.60   15.80
  16  -3   0   -7.90   12.70
 -16   3   0   15.30   22.30
  15  -3   0   16.40   13.10
  15  -3   0   -6.20   15.20
 -15   3   0    5.70   19.60
 -15   3   0   11.60   18.90
  14  -3   0   21.00   15.30
  14  -3   0    0.20   12.40
  14  -3   0   23.80   21.70
 -14   3   0   17.20   17.50
 -14   3   0    6.80   18.70
  13  -3   0  -15.30   11.80
  13  -3   0   10.70   17.70
 -13   3   0   30.90   18.20
 -13   3   0   -6.70   14.80
  12  -3   0  -16.30   14.70
 -12   3   0   -2.00   14.40
 -12   3   0   -4.00   15.50
  11  -3   0    8.00   15.00
 -11   3   0   29.90   16.10
 -11   3   0   28.50   14.10
  10  -3   0   34.70   15.10
 -10   3   0   39.90   15.30
 -10   3   0   34.90   14.10
   9  -3   0  753.22   30.90
  -9   3   0  736.13   30.40
  -9   3   0  695.43   29.60
   8  -3   0  305.77   20.80
  -8   3   0  294.87   20.00
  -8   3   0  326.47   21.80
   7  -3   0  178.78   15.70
  -7   3   0  207.18   16.80
  -7   3   0  215.48   16.70
   6  -3   0   15.20   10.20
  -6   3   0   26.70   10.20
  -6   3   0   28.50   10.30
   5  -3   0  136.49   12.10
   5  -3   0  131.49   13.90
  -5   3   0  109.39   11.70
  -5   3   0  136.79   13.40
   4  -3   0 1185.38   32.00
   4  -3   0 1198.78   34.00
  -4   3   0 1183.58   32.20
  -4   3   0 1181.78   34.00
   3  -3   0  484.15   15.50
   3  -3   0  457.65   17.70
  -3   3   0  466.35   15.20
  -3   3   0  490.55   18.20
   2  -3   0 3774.02   88.59
  -2   3   0 3831.82   86.19
  -2   3   0 3795.72   88.69
   1  -3   0  429.56   13.80
  -1   3   0  410.96   13.60
   0  -3   0 3687.63   84.89
   0  -3   0 3753.52   86.49
   0   3   0 3788.22   86.59
   0   3   0 3691.33   84.99
  -1  -3   0  515.75   16.40
  -1  -3   0  558.64   17.60
   1   3   0  540.95   16.70
   1   3   0  598.14   17.70
  -2  -3   0 1431.06   37.70
   2   3   0 1462.75   37.70
  -3  -3   0 1110.39   32.60
   3   3   0 1131.29   32.40
  -4  -3   0  171.88   15.50
  -4  -3   0  170.98    7.00
   4   3   0  185.68   15.10
  -5  -3   0   47.40   12.20
   5   3   0   60.59   12.10
  -6  -3   0   25.70   12.90
   6   3   0   42.80   12.30
  -7  -3   0  113.39   17.30
   7   3   0   95.99   15.90
  -8  -3   0   37.40   15.70
   8   3   0   36.50   14.80
  -9  -3   0  212.38   22.70
   9   3   0  223.48   19.80
 -10  -3   0   27.50   16.20
  10   3   0   24.60   15.10
 -11  -3   0   -5.40   15.60
  11   3   0  -25.10   14.10
 -12  -3   0   46.40   18.30
  12   3   0   39.10   29.90
 -13  -3   0   32.10   19.90
  13   3   0  -17.30   16.80
 -14  -3   0   14.20   21.40
  14   3   0   -6.40   25.20
 -15  -3   0   31.30   23.30
 -16  -3   0   -3.10   22.60
 -17  -3   0   15.50   24.90
 -18  -3   0   13.70   25.00
 -19  -3   0    0.40   26.70
  21  -4   0   12.40   12.20
 -21   4   0   67.29   30.20
  20  -4   0   -2.90   14.10
 -20   4   0  -21.30   25.10
  19  -4   0   -0.10   12.50
  19  -4   0  -25.30   13.20
 -19   4   0   -1.80   24.40
  18  -4   0    2.50   14.10
  18  -4   0   16.90   26.20
 -18   4   0  -33.70   21.80
  17  -4   0  -12.90   14.20
  17  -4   0   -0.70   19.70
  16  -4   0  -13.90   17.00
  16  -4   0    7.80   14.80
 -16   4   0    3.10   21.40
  15  -4   0    2.90   13.70
  15  -4   0   -2.20   16.40
 -15   4   0  -15.50   18.10
 -15   4   0   11.10   20.50
  14  -4   0   -0.80   16.00
 -14   4   0   28.40   18.10
 -14   4   0    0.20   19.00
  13  -4   0   30.30   18.50
 -13   4   0   10.80   16.90
 -13   4   0   -5.50   15.00
  12  -4   0   23.40   17.00
 -12   4   0    7.30   15.70
 -12   4   0   13.50   14.60
  11  -4   0   30.90   15.20
 -11   4   0   13.50   14.40
 -11   4   0   44.20   15.30
  10  -4   0   48.00   14.60
 -10   4   0   45.60   14.10
   9  -4   0  856.61   36.90
  -9   4   0  965.30   34.30
  -9   4   0  891.61   33.70
   8  -4   0  293.77   20.10
  -8   4   0  319.27   20.50
  -8   4   0  341.77   20.00
   7  -4   0   16.70   10.30
  -7   4   0   35.20   11.20
  -7   4   0   14.60   11.00
   6  -4   0    5.00    9.90
   6  -4   0   21.10    9.30
  -6   4   0   10.70   10.20
  -6   4   0   -5.90    9.10
   5  -4   0  263.37   14.20
   5  -4   0  281.37   16.00
  -5   4   0  268.87   15.90
  -5   4   0  257.37   14.30
   4  -4   0  424.36   18.90
   4  -4   0  376.76   15.20
  -4   4   0  389.96   18.60
  -4   4   0  375.16   15.00
   3  -4   0  391.96   17.70
  -3   4   0  414.36   18.60
  -3   4   0  418.36   13.40
   2  -4   0 1128.99   30.70
  -2   4   0 1102.19   30.80
   1  -4   0 1603.74   41.20
  -1   4   0 1666.13   41.50
   0  -4   0 1524.15   36.60
   0  -4   0 1522.95   39.10
   0   4   0 1511.15   36.70
   0   4   0 1539.65   39.40
  -1  -4   0  990.00   26.80
  -1  -4   0  973.80   28.90
   1   4   0  997.40   26.90
   1   4   0 1013.90   28.70
  -2  -4   0 1844.52   47.00
  -2  -4   0 1904.51   47.90
   2   4   0 1769.12   46.70
  -3  -4   0    6.80    9.40
   3   4   0   -2.80    9.00
  -4  -4   0    9.90   10.10
   4   4   0    9.20   10.20
  -5  -4   0   13.20    3.90
  -5  -4   0   15.40    4.50
  -5  -4   0   37.80   12.70
   5   4   0    7.30   10.80
  -6  -4   0    9.60   13.10
  -7  -4   0   29.20   16.70
   7   4   0   19.90   13.30
  -8  -4   0   -9.90   13.80
   8   4   0    4.40   12.00
  -9  -4   0   78.49   18.10
   9   4   0   40.10   15.50
 -10  -4   0   31.30   17.90
  10   4   0   20.20   15.70
 -11  -4   0   -2.30   16.60
  11   4   0  -11.40   14.90
 -12  -4   0   35.90   20.30
  12   4   0   38.10   17.60
 -13  -4   0  -14.40   19.70
  13   4   0   20.40   19.90
 -14  -4   0   25.40   20.00
 -15  -4   0  -26.20   20.90
 -16  -4   0  -45.70   21.70
 -17  -4   0  -10.00   24.30
 -18  -4   0    9.60   26.10
 -19  -4   0    4.60   25.60
 -20  -4   0   27.50   29.10
  21  -5   0   63.49   17.20
  21  -5   0    8.00   12.50
 -21   5   0  -44.80   24.20
  20  -5   0   20.10   14.80
  20  -5   0    8.00   13.70
 -20   5   0   41.20   26.00
  19  -5   0  -17.50   19.70
  19  -5   0   -0.50   14.90
 -19   5   0  -12.70   24.50
  18  -5   0   14.90   15.80
  18  -5   0   15.80   20.60
 -18   5   0   -7.90   22.50
  17  -5   0  -16.20   16.20
  17  -5   0   17.40   20.00
 -17   5   0    8.40   22.30
  16  -5   0   73.39   20.40
  16  -5   0   -6.10   15.70
 -16   5   0    6.70   22.50
  15  -5   0   23.80   16.00
 -15   5   0   14.90   20.80
 -15   5   0    1.60   19.40
  14  -5   0    6.90   14.80
 -14   5   0  -14.90   17.40
 -14   5   0   25.10   18.80
 -13   5   0   -6.50   16.00
 -13   5   0    8.90   16.70
  12  -5   0   -0.50   15.10
 -12   5   0   16.60   15.20
 -12   5   0   -2.40   15.50
  11  -5   0  145.99   19.60
 -11   5   0  117.39   18.20
 -11   5   0  146.19   19.40
  10  -5   0   10.30   13.40
 -10   5   0   -2.50   12.70
 -10   5   0    5.60   12.60
   9  -5   0  420.36   22.00
  -9   5   0  391.86   23.80
  -9   5   0  413.86   22.20
   8  -5   0  495.05   22.90
  -8   5   0  484.45   22.90
  -8   5   0  460.05   24.90
   7  -5   0  251.27   17.20
   7  -5   0  285.57   19.00
  -7   5   0  243.88   18.40
  -7   5   0  268.97   16.90
   6  -5   0   34.30    9.60
   6  -5   0   15.30   10.80
  -6   5   0   35.40   10.80
  -6   5   0   20.00    9.00
   5  -5   0   -9.00    9.60
  -5   5   0    7.00    7.40
  -5   5   0    7.00    9.60
   4  -5   0   82.59   11.30
  -4   5   0   81.39    8.60
  -4   5   0  102.99   11.70
   3  -5   0 4108.69   97.19
  -3   5   0 4108.39   92.59
  -3   5   0 3988.20   96.89
   2  -5   0 1707.33   44.30
  -2   5   0 1685.13   44.30
   1  -5   0 2196.78   50.29
   1  -5   0 2212.08   54.99
  -1   5   0 2240.68   54.99
  -1   5   0 2131.39   50.39
   0  -5   0 1228.68   31.40
   0  -5   0 1271.77   34.40
   0   5   0 1237.78   31.50
   0   5   0 1296.27   35.00
  -1  -5   0  291.37   16.70
  -1  -5   0  302.87   13.10
   1   5   0  324.87   16.50
   1   5   0  307.87   13.90
  -2  -5   0 3573.04   85.59
  -2  -5   0 3591.44   87.09
   2   5   0 3559.64   85.79
  -3  -5   0   35.60   11.80
  -3  -5   0   32.10   10.20
   3   5   0   25.00    9.70
  -4  -5   0   35.90   11.30
   4   5   0   20.00   10.50
  -5  -5   0    5.20   11.90
   5   5   0   -3.90   10.90
  -6  -5   0   32.10   14.70
  -6  -5   0   23.80    4.70
  -6  -5   0   24.80    5.10
   6   5   0    7.40   12.00
  -7  -5   0   21.80   13.90
   7   5   0   13.90   13.00
  -8  -5   0   20.20   15.10
   8   5   0   22.10   14.30
  -9  -5   0  139.89   21.00
   9   5   0  107.79   18.50
 -10  -5   0    3.50   16.70
  10   5   0   -3.50   14.20
 -11  -5   0   18.30   18.70
  11   5   0  -12.10   14.70
 -12  -5   0   87.59   24.40
  12   5   0  101.89   23.20
 -13  -5   0   41.10   23.40
  13   5   0   55.59   23.60
 -15  -5   0   11.40   23.10
 -16  -5   0   10.30   22.10
 -17  -5   0   36.60   25.40
 -18  -5   0   11.50   26.50
 -19  -5   0    8.60   28.20
 -20  -5   0  -13.90   28.10
  21  -6   0   -8.80   13.90
  21  -6   0   26.90   16.50
 -21   6   0   35.20   28.50
  20  -6   0   -0.50   21.20
  20  -6   0   28.80   17.30
 -20   6   0    1.70   26.20
  19  -6   0   24.40   22.00
  19  -6   0    0.00   17.90
 -19   6   0    3.30   24.00
  18  -6   0  -17.50   20.50
  18  -6   0  -25.00   16.70
 -18   6   0   -8.20   23.20
  17  -6   0    1.90   18.10
  17  -6   0   34.10   21.60
 -17   6   0   -0.70   22.90
  16  -6   0    5.40   18.00
 -16   6   0   49.70   21.50
  15  -6   0   -8.80   16.90
 -15   6   0   28.90   20.30
 -15   6   0   -2.30   19.40
 -14   6   0   -4.30   18.60
 -14   6   0   38.80   19.60
 -13   6   0   -1.20   16.50
 -13   6   0    5.90   17.30
 -12   6   0   56.79   18.10
 -12   6   0   87.79   18.60
 -11   6   0  124.69   18.30
 -11   6   0  119.59   18.60
 -10   6   0   55.59   15.60
 -10   6   0   40.70   14.30
  -9   6   0  163.28   18.90
  -9   6   0  172.18   17.60
   8  -6   0  389.06   23.40
  -8   6   0  377.16   22.40
  -8   6   0  394.36   20.80
   7  -6   0   42.40   12.50
  -7   6   0   58.89   13.30
  -7   6   0   40.00   10.80
   6  -6   0  308.47   19.10
  -6   6   0  332.07   15.70
  -6   6   0  300.67   19.30
   5  -6   0  115.99   13.70
  -5   6   0  136.49   13.90
  -5   6   0  104.39    9.90
   4  -6   0   96.99   12.00
  -4   6   0  101.69   12.20
  -4   6   0   79.09    7.40
   3  -6   0  106.89   12.00
  -3   6   0   95.19   11.80
   2  -6   0  194.08   14.70
  -2   6   0  174.98   13.40
   1  -6   0  294.77   16.00
   1  -6   0  286.77    9.50
  -1   6   0  330.67   16.10
  -1   6   0  297.67    9.90
   0  -6   0   46.10   10.10
   0  -6   0   36.60    6.40
   0   6   0   57.39   10.40
   0   6   0   24.80    6.70
  -1  -6   0  101.19    9.60
  -1  -6   0  111.59   12.90
   1   6   0   69.09   11.30
   1   6   0  101.09   10.00
  -2  -6   0   47.70   11.70
  -2  -6   0   17.00    8.30
   2   6   0   27.20    9.30
  -3  -6   0  161.88   16.50
  -3  -6   0  150.28   14.70
   3   6   0  156.08   14.50
  -4  -6   0 1672.83   47.20
  -4  -6   0 1691.43   48.40
   4   6   0 1636.54   47.10
  -5  -6   0   10.00   12.90
  -5  -6   0    9.80   14.90
   5   6   0    5.60   11.30
  -6  -6   0    6.60    5.70
  -6  -6   0   12.20    6.60
  -6  -6   0   20.00   14.20
   6   6   0    5.20   11.90
  -7  -6   0   66.99    5.40
  -7  -6   0   77.09   17.50
  -7  -6   0   69.99    6.20
   7   6   0   60.79   14.70
  -8  -6   0    9.20   14.40
   8   6   0    2.20   12.80
  -9  -6   0   27.80   16.40
   9   6   0   69.09   17.40
 -10  -6   0   -0.70   16.80
  10   6   0  -36.00   13.50
 -11  -6   0   -4.10   18.10
 -12  -6   0  238.18   29.20
  12   6   0  190.28   26.90
 -13  -6   0   -0.80   22.40
 -14  -6   0   10.50   22.40
 -15  -6   0    3.60   23.40
 -16  -6   0   17.90   24.80
 -17  -6   0   18.00   25.40
 -18  -6   0  -15.20   25.20
  21  -7   0   46.90   22.20
  21  -7   0  -15.00   17.90
 -21   7   0  -10.20   25.90
  20  -7   0    7.50   23.20
 -20   7   0   36.20   26.10
  19  -7   0   15.90   23.60
  19  -7   0   -4.10   18.40
 -19   7   0   -4.70   24.60
  18  -7   0   16.20   20.20
  18  -7   0  -12.20   22.30
 -18   7   0   50.49   44.70
  17  -7   0   45.70   21.30
 -17   7   0    5.90   21.20
  16  -7   0   26.80   19.70
 -16   7   0   46.30   21.90
 -15   7   0   -4.60   20.00
 -15   7   0  -12.40   18.80
 -14   7   0   46.90   20.40
 -14   7   0   24.10   19.80
 -13   7   0   14.50   17.90
 -13   7   0    2.90   16.80
 -12   7   0   -5.30   15.60
 -12   7   0    5.00   15.30
 -11   7   0   11.70   15.10
 -11   7   0    3.20   26.50
 -10   7   0   57.89   14.50
 -10   7   0   66.09   15.70
   9  -7   0   75.19   15.60
  -9   7   0   69.19   13.10
  -9   7   0   56.99   15.20
   8  -7   0   19.50   12.60
  -8   7   0   24.00   12.90
  -8   7   0   21.90   11.00
   7  -7   0  249.38   19.80
  -7   7   0  228.38   15.30
   6  -7   0  -14.30   10.50
  -6   7   0    1.00   11.20
  -6   7   0    0.20    7.70
   5  -7   0   89.69   13.70
  -5   7   0   94.79    8.30
  -5   7   0  110.89   13.60
   4  -7   0  895.21   29.30
  -4   7   0  835.52   28.10
  -4   7   0  839.02   21.20
   3  -7   0   62.99   11.90
  -3   7   0   76.69   11.80
   2  -7   0  177.58   14.20
  -2   7   0  183.78   14.70
   1  -7   0  321.17   16.80
   1  -7   0  338.17   10.90
  -1   7   0  335.67   11.40
  -1   7   0  368.26   16.90
   0  -7   0  101.79    8.90
   0  -7   0  108.09   12.80
   0   7   0  116.49   12.90
   0   7   0  106.39    9.20
  -1  -7   0  636.14   20.60
  -1  -7   0  639.84   24.10
   1   7   0  637.24   24.20
   1   7   0  635.04   21.00
  -2  -7   0  890.21   27.90
  -2  -7   0  916.71   31.30
   2   7   0  898.61   28.20
   2   7   0  925.11   30.40
  -3  -7   0 1532.75   43.20
  -3  -7   0 1591.64   45.90
   3   7   0 1521.85   43.80
  -4  -7   0  583.04   24.70
  -4  -7   0  555.14   26.80
   4   7   0  537.45   24.40
  -5  -7   0   74.99   17.40
  -5  -7   0   69.69   14.70
   5   7   0   44.80   13.20
  -6  -7   0   19.20    7.00
  -6  -7   0   11.00    7.80
  -6  -7   0    1.30   16.00
  -6  -7   0   -0.50   21.30
   6   7   0   18.00   12.40
  -7  -7   0   51.19    7.70
  -7  -7   0   48.00    6.70
  -7  -7   0   50.39   15.80
   7   7   0   62.89   15.30
  -8  -7   0  -12.60   14.80
   8   7   0   -3.80   12.80
  -9  -7   0    1.60   15.50
   9   7   0    9.90   14.40
 -10  -7   0   20.70   17.90
  10   7   0   -9.60   14.70
 -11  -7   0   55.39   21.50
  11   7   0   34.20   19.00
 -12  -7   0   70.79   25.30
  12   7   0   71.09   24.20
 -13  -7   0   31.20   26.00
 -14  -7   0    1.10   23.70
 -15  -7   0   -7.90   23.70
 -16  -7   0  -62.59   22.70
 -17  -7   0  -22.80   24.90
 -18  -7   0  -11.40   28.30
 -19  -7   0   -6.60   28.00
  21  -8   0   73.79   27.30
  21  -8   0  -10.80   30.00
 -21   8   0  -24.20   24.60
  20  -8   0  -30.60   37.50
  20  -8   0   -2.80   25.10
 -20   8   0   62.89   28.10
  19  -8   0   34.90   25.30
  19  -8   0    3.60   21.40
 -19   8   0  -36.40   22.80
  18  -8   0   -6.90   21.50
  18  -8   0   38.40   24.60
 -18   8   0   18.20   23.00
  17  -8   0  144.29   23.70
 -17   8   0    6.10   21.20
  16  -8   0   16.00   20.00
 -16   8   0    1.40   20.20
 -15   8   0   72.89   21.10
 -15   8   0   11.10   21.10
 -14   8   0   -5.30   18.40
 -14   8   0  -20.90   18.40
 -13   8   0  137.59   22.70
 -13   8   0  103.79   20.30
 -12   8   0   -0.10   14.70
 -12   8   0   17.20   17.50
 -11   8   0   14.10   15.90
 -11   8   0  -13.30   12.70
  10  -8   0   11.10   14.10
 -10   8   0   -2.80   11.80
 -10   8   0   13.60   14.30
   9  -8   0  158.48   18.70
  -9   8   0  142.59   15.00
  -9   8   0  140.99   18.20
  -8   8   0   39.20   14.40
  -8   8   0   42.20   10.90
   7  -8   0  199.38   19.50
  -7   8   0  184.58   13.40
  -7   8   0  180.28   18.00
   6  -8   0  197.78   18.70
  -6   8   0  220.08   19.10
  -6   8   0  156.78   11.20
   5  -8   0  231.28   18.80
  -5   8   0  262.97   18.30
  -5   8   0  244.08   10.00
   4  -8   0    8.60   11.50
  -4   8   0   20.10   10.90
   3  -8   0   86.59   13.20
  -3   8   0   89.89   12.90
   2  -8   0  103.09   13.70
  -2   8   0   82.59   12.60
   1  -8   0    3.40   10.40
   1  -8   0    1.40    5.00
  -1   8   0   -0.50    9.60
  -1   8   0   -2.50    5.40
   0  -8   0   64.89    8.20
   0  -8   0   67.29   12.50
   0   8   0   61.19    8.60
   0   8   0   62.29   12.20
  -1  -8   0  310.07   15.00
  -1  -8   0  348.77   19.30
   1   8   0  341.47   19.50
   1   8   0  297.27   15.20
  -2  -8   0   89.89   15.90
  -2  -8   0   88.79   12.20
   2   8   0   56.29   12.40
   2   8   0   86.49   12.20
  -3  -8   0  835.22   29.00
  -3  -8   0  822.22   32.40
   3   8   0  832.72   29.10
  -4  -8   0 1422.46   45.90
  -4  -8   0 1490.25   43.60
   4   8   0 1445.66   44.10
  -5  -8   0  276.47   20.80
  -5  -8   0  328.97   23.80
   5   8   0  297.77   21.20
  -6  -8   0    4.10   16.50
  -6  -8   0   58.79   14.80
   6   8   0   41.90   14.00
  -7  -8   0    0.20    6.50
  -7  -8   0   -6.50   14.10
  -7  -8   0   -6.00   17.40
  -7  -8   0    0.00    7.80
   7   8   0    2.90   13.10
  -8  -8   0    3.00    6.20
  -8  -8   0    5.50   15.60
  -8  -8   0    9.40    5.60
  -8  -8   0   13.40   17.70
   8   8   0  -15.40   13.20
  -9  -8   0   54.59   19.90
   9   8   0   79.49   18.60
 -10  -8   0  -12.80   17.30
  10   8   0   -9.10   17.20
 -11  -8   0   -5.30   20.10
  11   8   0    3.30   17.70
 -12  -8   0   60.29   25.20
  12   8   0   42.30   23.80
 -13  -8   0   -8.60   23.40
 -14  -8   0   20.60   25.00
 -15  -8   0   20.50   25.60
 -16  -8   0  -25.40   25.20
 -17  -8   0  217.88   38.20
 -18  -8   0  -30.50   42.10
  21  -9   0    8.90   22.90
  21  -9   0   -9.50   25.70
 -21   9   0  -21.10   25.10
  20  -9   0   30.90   26.80
  20  -9   0   14.30   21.90
 -20   9   0   18.40   26.90
  19  -9   0    4.70   24.80
  19  -9   0    0.90   21.30
 -19   9   0   24.60   25.40
  18  -9   0   44.80   24.00
 -18   9   0    2.60   22.30
  17  -9   0   16.90   26.20
 -17   9   0   -8.90   20.70
 -16   9   0    1.50   20.00
 -15   9   0    3.00   19.10
 -15   9   0   24.70   20.00
 -14   9   0   -2.30   17.60
 -14   9   0    6.70   19.60
 -13   9   0   19.30   18.50
 -13   9   0  -10.40   15.90
 -12   9   0    2.80   16.70
 -12   9   0   37.70   16.00
  11  -9   0   77.79   18.30
 -11   9   0   65.19   15.20
 -11   9   0   80.69   18.30
  10  -9   0   40.90   16.30
 -10   9   0   71.09   13.20
 -10   9   0   30.50   16.00
   9  -9   0   49.70   15.20
  -9   9   0   66.89   11.90
  -9   9   0   48.60   15.70
   8  -9   0   44.00   14.40
  -8   9   0   27.00    9.80
  -8   9   0   10.70   12.70
   7  -9   0   43.40   14.10
  -7   9   0   24.90   13.20
  -7   9   0   36.30    8.50
   6  -9   0  162.08   17.40
  -6   9   0  123.19   19.00
  -6   9   0  109.59    9.00
   5  -9   0  215.98   19.10
  -5   9   0  177.18   17.50
   4  -9   0   44.70   13.80
  -4   9   0   49.10   13.20
   3  -9   0   39.00   13.00
  -3   9   0   30.80   11.80
   2  -9   0  212.38   18.70
  -2   9   0  179.78   16.40
   1  -9   0  158.18    9.20
   1  -9   0  155.98   16.40
  -1   9   0  184.88   16.50
   0  -9   0   28.20    7.80
   0  -9   0   25.10   12.30
   0   9   0   23.50    8.10
   0   9   0   25.40   11.40
  -1  -9   0   36.00    9.50
  -1  -9   0   31.60   13.30
   1   9   0   49.80   12.60
   1   9   0   39.70    9.90
  -2  -9   0   35.10   10.60
  -2  -9   0   31.10   14.90
   2   9   0   35.70   14.90
   2   9   0   42.50   11.20
  -3  -9   0  413.56   24.30
  -3  -9   0  415.66   20.90
   3   9   0  403.06   20.70
  -4  -9   0  211.98   19.10
  -4  -9   0  234.38   23.10
  -5  -9   0  -12.20   16.20
  -5  -9   0   -0.10   15.20
   5   9   0   -6.10   11.90
  -6  -9   0   50.19   15.80
  -6  -9   0   45.50   18.30
   6   9   0   41.80   14.60
  -7  -9   0   -0.80   17.60
  -7  -9   0   -0.40   15.30
  -7  -9   0    6.50    7.60
  -7  -9   0    7.60    9.40
   7   9   0   -9.90   12.30
  -8  -9   0   46.30   21.30
  -8  -9   0   45.00    7.80
  -8  -9   0   29.20   17.40
  -8  -9   0   48.40    9.40
   8   9   0   66.29   17.00
  -9  -9   0  155.28   23.10
  -9  -9   0  108.79   24.40
   9   9   0  115.49   21.60
 -10  -9   0   29.40   20.70
 -10  -9   0   16.40   23.50
  10   9   0   73.89   20.30
 -11  -9   0  160.78   29.10
 -11  -9   0  102.89   24.30
  11   9   0  129.79   24.30
 -12  -9   0   34.90   23.40
 -12  -9   0   -8.10   25.70
 -13  -9   0    5.10   23.50
 -14  -9   0   -8.50   24.00
 -15  -9   0  -24.60   24.60
 -16  -9   0  -21.80   24.70
 -17  -9   0  -18.20   26.50
 -17  -9   0   10.10   26.30
 -18  -9   0  -11.90   27.80
 -18  -9   0   54.49   58.69
  21 -10   0   -0.80   28.90
 -21  10   0   86.69   28.80
  20 -10   0   12.80   28.70
  20 -10   0    2.90   27.10
 -20  10   0   87.29   27.60
  19 -10   0   -5.60   24.40
  19 -10   0    9.80   26.80
 -19  10   0  -55.49   23.00
  18 -10   0    1.10   21.50
 -18  10   0  -28.70   21.90
  17 -10   0   26.50   23.00
 -17  10   0   -7.90   20.70
 -16  10   0  -21.00   19.20
 -15  10   0   27.40   19.70
 -15  10   0  -13.30   20.30
 -14  10   0   -4.00   17.50
 -14  10   0    3.00   19.70
 -13  10   0  -17.00   16.00
 -12  10   0   28.20   18.80
 -12  10   0   17.60   15.30
  11 -10   0    2.40   15.00
 -11  10   0    3.10   12.60
 -11  10   0    5.30   15.90
  10 -10   0   99.19   18.20
 -10  10   0   79.99   13.60
 -10  10   0  116.69   18.80
   9 -10   0   82.79   17.00
  -9  10   0   61.39   16.00
  -9  10   0   77.79   12.10
   8 -10   0   -1.80   12.70
  -8  10   0    7.00    8.10
  -8  10   0    7.20   12.90
  -7  10   0    5.50   12.20
  -7  10   0   -3.10    6.30
   6 -10   0   13.80   13.30
  -6  10   0   26.70   13.20
   5 -10   0  167.38   18.10
  -5  10   0  162.98   17.40
   4 -10   0  119.69   17.00
  -4  10   0  112.69   15.70
   3 -10   0   61.29   14.30
  -3  10   0   30.60   12.30
   2 -10   0   51.19   14.10
  -2  10   0   26.00   11.90
   1 -10   0   27.40    6.60
   1 -10   0   23.90   13.00
  -1  10   0   20.90   11.70
   0 -10   0   64.59   14.70
   0 -10   0   68.19    9.10
   0  10   0   62.09    9.40
  -1 -10   0  256.27   15.20
  -1 -10   0  254.07   20.90
   1  10   0  270.87   15.50
   1  10   0  259.47   19.50
  -2 -10   0   59.79   14.80
  -2 -10   0   47.80   11.30
   2  10   0   46.30   12.30
   2  10   0   55.69   11.60
  -3 -10   0   10.60   11.00
  -3 -10   0    7.50   14.60
   3  10   0   -3.00   10.00
  -4 -10   0    5.70   15.90
  -4 -10   0   -2.00   11.80
   4  10   0    7.10   11.50
  -5 -10   0  198.58   21.10
  -5 -10   0  241.28   23.70
   5  10   0  220.88   19.40
  -6 -10   0   10.10   17.10
  -6 -10   0    8.50   14.60
   6  10   0    4.40   12.30
  -7 -10   0   76.99   10.10
  -7 -10   0  106.69   13.90
  -7 -10   0   63.49   18.10
  -7 -10   0   81.09   21.70
   7  10   0   71.79   16.80
  -8 -10   0   -6.10    7.70
  -8 -10   0   -8.20   17.40
  -8 -10   0   -1.10    9.40
  -8 -10   0    5.50   20.20
   8  10   0  -19.40   13.70
  -9 -10   0   -8.50   18.20
  -9 -10   0  -33.10   19.40
  -9 -10   0    4.60    8.30
  -9 -10   0   -3.10    7.00
   9  10   0    0.80   16.60
 -10 -10   0  -15.90   24.30
 -10 -10   0   15.10   21.50
  10  10   0   -7.60   17.70
 -11 -10   0   20.40   25.70
 -11 -10   0  105.09   25.80
  11  10   0   77.69   22.90
 -12 -10   0  -23.30   35.20
 -12 -10   0  -10.10   24.60
 -13 -10   0  -15.90   25.20
 -13 -10   0  -12.50   21.90
 -14 -10   0  -13.60   23.20
 -14 -10   0  -17.50   25.00
 -15 -10   0   13.30   26.20
 -15 -10   0   13.10   26.00
 -16 -10   0  -27.80   25.50
 -16 -10   0  -16.90   26.50
 -17 -10   0   11.00   28.40
 -17 -10   0   67.49   33.10
 -18 -10   0   15.40   30.60
  21 -11   0   -2.50   30.00
 -21  11   0    7.70   25.70
  20 -11   0  -15.30   28.20
 -20  11   0   12.90   24.50
  19 -11   0  -15.60   30.70
 -19  11   0  -16.30   27.10
 -18  11   0   26.50   23.20
  17 -11   0   -8.50   21.40
 -17  11   0    9.20   20.90
 -16  11   0    2.70   19.90
 -15  11   0    2.60   18.30
 -14  11   0   14.90   17.70
 -14  11   0    1.00   18.00
 -13  11   0    4.30   15.80
 -13  11   0    0.70   18.80
  12 -11   0  215.98   26.10
 -12  11   0  211.18   21.90
 -12  11   0  217.58   24.90
  11 -11   0   56.09   18.20
 -11  11   0   75.09   14.60
 -11  11   0   75.99   18.00
  10 -11   0    7.70   14.70
 -10  11   0    2.30   10.60
 -10  11   0   -2.70   14.00
   9 -11   0   71.39   17.20
  -9  11   0   78.29   11.00
  -9  11   0   59.79   15.80
   8 -11   0    2.40   14.20
  -8  11   0   24.90   13.20
  -8  11   0    7.10    7.30
   7 -11   0  177.88   20.00
  -7  11   0  184.68   19.10
  -6  11   0   19.50   13.30
   5 -11   0   50.79   14.70
  -5  11   0   44.20   13.80
   4 -11   0  392.96   23.90
  -4  11   0  369.46   22.00
   3 -11   0  403.76   24.10
  -3  11   0  412.36   22.80
   2 -11   0  314.37   22.10
  -2  11   0  339.97   20.10
   1 -11   0   24.30    6.90
   1 -11   0   32.70   13.50
  -1  11   0   17.60   11.80
   0 -11   0  159.38   18.70
   0 -11   0  125.49   11.40
   0  11   0  116.89   15.60
  -1 -11   0   90.99   11.40
   1  11   0   84.19   14.30
   1  11   0  108.29   12.30
  -2 -11   0  149.69   19.00
  -2 -11   0  164.48   14.70
   2  11   0  115.59   15.00
   2  11   0  137.39   14.70
  -3 -11   0   82.89   18.40
  -3 -11   0   88.49   14.20
   3  11   0   99.89   14.10
  -4 -11   0  -10.60   11.80
  -4 -11   0    8.70   16.70
   4  11   0   27.70   12.40
  -5 -11   0   -9.90   16.30
  -5 -11   0  -21.50   12.80
   5  11   0   -4.40   12.00
  -6 -11   0   -1.10   14.70
  -6 -11   0    1.90   17.90
   6  11   0   19.80   14.20
  -7 -11   0  127.89   20.70
  -7 -11   0  114.79   15.70
  -7 -11   0   87.09   10.90
  -7 -11   0   93.49   23.00
   7  11   0  112.69   18.80
  -8 -11   0   24.60    9.20
  -8 -11   0   17.70   12.20
  -8 -11   0   23.90   23.00
  -8 -11   0  -10.20   18.00
   8  11   0   27.30   17.80
  -9 -11   0   85.89   10.20
  -9 -11   0   96.29   12.50
  -9 -11   0   89.79   23.60
  -9 -11   0   61.19   24.00
   9  11   0   63.79   22.00
 -10 -11   0   19.20   25.90
 -10 -11   0    7.90   20.90
  10  11   0   -5.80   17.90
 -11 -11   0    4.80   21.60
 -12 -11   0   13.80   23.30
 -12 -11   0   27.40   27.00
 -13 -11   0   15.50   27.80
 -13 -11   0  -14.50   22.60
 -14 -11   0   -0.80   27.80
 -14 -11   0  -31.60   24.10
 -15 -11   0    5.00   28.90
 -15 -11   0  -23.10   24.50
 -16 -11   0   17.90   28.80
 -16 -11   0  -24.30   27.40
 -17 -11   0    2.80   32.60
 -17 -11   0    0.20   62.69
  20 -12   0   52.89   30.70
 -20  12   0   -8.40   22.90
 -19  12   0   55.29   24.70
 -18  12   0  -11.60   20.80
 -17  12   0    5.60   20.40
 -16  12   0  -40.60   17.30
 -15  12   0   15.40   18.40
 -14  12   0    8.90   18.90
 -14  12   0  -10.00   15.70
  13 -12   0   31.50   20.80
 -13  12   0   11.20   25.70
 -13  12   0   40.90   19.30
  12 -12   0  167.18   24.40
 -12  12   0  145.99   17.60
  11 -12   0   29.80   17.40
 -11  12   0    2.60   15.00
 -11  12   0   11.00   11.60
  10 -12   0   29.80   16.70
 -10  12   0   28.60   10.30
 -10  12   0   15.90   14.60
   9 -12   0   23.20   15.80
  -9  12   0   21.70    8.20
  -9  12   0    9.00   14.60
   8 -12   0   -0.50   14.20
  -8  12   0    2.30   14.10
   7 -12   0   -7.70   13.90
  -7  12   0    9.10   13.40
   6 -12   0  264.77   23.00
  -6  12   0  224.38   20.90
   5 -12   0   23.90   14.40
  -5  12   0   15.90   13.50
   4 -12   0   41.70   29.20
  -4  12   0   28.30   12.40
   3 -12   0   65.59   29.30
  -3  12   0   69.59   13.90
   2 -12   0  104.39   30.50
  -2  12   0   97.49   14.60
   1 -12   0   17.50    7.00
   1 -12   0   15.10   16.50
  -1  12   0   17.00   11.70
   0 -12   0   58.19    9.50
   0 -12   0   75.29   16.50
   0  12   0   53.39   13.90
  -1 -12   0   71.19   16.40
  -1 -12   0   64.19   10.70
   1  12   0   62.19   11.50
   1  12   0   49.50   12.70
  -2 -12   0  106.49   18.50
  -2 -12   0  119.09   14.00
   2  12   0   53.69   13.20
   2  12   0  115.59   14.80
  -3 -12   0  218.38   18.00
  -3 -12   0  226.88   22.60
   3  12   0  198.08   20.50
  -4 -12   0   -0.50   17.00
   4  12   0   19.30   12.80
  -5 -12   0   24.20   19.80
  -5 -12   0    6.20   14.50
   5  12   0   15.50   14.50
  -6 -12   0   16.70   19.80
  -6 -12   0    9.40   16.30
   6  12   0   16.60   15.10
  -7 -12   0   45.00   18.70
  -7 -12   0   63.89   23.50
  -7 -12   0   21.70   14.70
  -7 -12   0   27.10    9.80
   7  12   0   55.49   17.60
  -8 -12   0   55.69   10.00
  -8 -12   0   39.80   19.70
  -8 -12   0   65.39   15.50
  -8 -12   0   51.09   24.60
   8  12   0   43.20   18.80
  -9 -12   0   58.79   10.20
  -9 -12   0   48.90   22.60
  -9 -12   0    8.50   25.00
  -9 -12   0   52.29   13.60
   9  12   0   44.90   20.40
 -10 -12   0   22.60   25.60
 -10 -12   0    1.30    8.70
 -10 -12   0    1.30    7.70
 -10 -12   0    5.10   21.10
  10  12   0  -17.50   19.00
 -11 -12   0   48.80   26.90
 -11 -12   0   46.70   41.70
 -12 -12   0    2.30   25.70
 -12 -12   0   -0.30   23.10
 -13 -12   0  -24.90   24.70
 -13 -12   0   -1.00   24.50
 -14 -12   0    8.80   25.60
 -14 -12   0   -2.80   27.40
 -15 -12   0    9.50   28.30
 -15 -12   0    6.40   28.30
 -16 -12   0   40.80   31.40
 -16 -12   0   -9.60   29.10
  20 -13   0  -21.70   29.30
 -20  13   0    0.50   23.70
 -19  13   0  -21.40   20.70
 -18  13   0  -13.00   20.80
 -17  13   0    6.30   19.40
 -16  13   0    1.50   18.00
 -15  13   0    6.70   16.70
 -14  13   0   -4.10   16.80
 -14  13   0   15.40   15.70
  13 -13   0    9.30   18.70
 -13  13   0   21.10   14.40
 -13  13   0   13.40   16.20
  12 -13   0   94.89   22.30
 -12  13   0  112.59   15.80
  11 -13   0    8.00   17.30
 -11  13   0    6.70   15.10
 -11  13   0    5.70   10.40
  10 -13   0   -2.30   16.30
 -10  13   0   15.30   15.30
 -10  13   0   -9.40    8.40
   9 -13   0   32.30   17.10
  -9  13   0   41.80   15.90
  -9  13   0   39.70    7.30
   8 -13   0   19.70   15.70
  -8  13   0   56.69   16.60
   7 -13   0   78.19   17.80
  -7  13   0   20.30   14.40
   6 -13   0    1.40   15.00
  -6  13   0   11.10   13.70
   5 -13   0   86.09   17.50
  -5  13   0   60.99   14.10
   4 -13   0  155.08   19.80
  -4  13   0  131.49   16.80
   3 -13   0   23.40   15.40
  -3  13   0   18.80   12.30
   2 -13   0  174.48   20.20
  -2  13   0  155.78   17.50
   1 -13   0   74.99   17.50
   1 -13   0   58.69    8.20
  -1  13   0   53.99   13.00
   0 -13   0    5.90   15.00
   0 -13   0   14.00    8.70
   0  13   0   19.00   11.90
  -1 -13   0  106.19   18.70
  -1 -13   0   57.79   11.20
   1  13   0   29.30   12.00
  -2 -13   0  190.48   21.80
  -2 -13   0  191.08   16.50
  -3 -13   0   -0.80   12.20
  -3 -13   0   22.00   17.40
   3  13   0   -5.80   11.60
  -4 -13   0  -14.20   12.90
  -4 -13   0   29.00   20.00
   4  13   0   -1.30   13.00
  -5 -13   0   27.00   21.10
  -5 -13   0   28.40   16.60
   5  13   0   47.40   15.80
  -6 -13   0   48.50   24.00
  -6 -13   0   31.40    9.90
  -6 -13   0   61.49   19.50
   6  13   0   53.59   18.40
  -7 -13   0   36.20   24.40
  -7 -13   0   34.10   20.50
  -7 -13   0   37.00   16.80
   7  13   0   23.90   18.70
  -8 -13   0   -5.40   23.20
  -8 -13   0   -6.40    8.70
  -8 -13   0  -21.50   14.20
  -8 -13   0    1.10   20.10
  -9 -13   0   13.30   13.60
  -9 -13   0    4.20    9.00
  -9 -13   0  -15.60   20.70
  -9 -13   0   20.40   25.20
   9  13   0   15.40   18.50
 -10 -13   0   25.20   27.10
 -10 -13   0    2.30    8.40
 -10 -13   0   -2.00   20.20
 -10 -13   0   11.00   10.20
 -11 -13   0    9.70   22.70
 -11 -13   0   13.80   24.20
 -12 -13   0   -8.00   24.20
 -12 -13   0  -35.20   21.30
 -13 -13   0    7.50   25.80
 -13 -13   0    4.30   26.60
 -14 -13   0   14.50   25.00
 -14 -13   0   35.90   28.90
 -15 -13   0   -4.00   30.50
 -15 -13   0  -25.90   26.20
 -16 -13   0   -7.50   44.80
  20 -14   0  -84.69   28.90
 -20  14   0    6.50   23.10
 -19  14   0  -10.50   20.30
 -18  14   0    5.50   19.00
 -17  14   0  -16.50   17.50
 -16  14   0    7.90   16.90
 -15  14   0   12.40   15.70
  14 -14   0   -6.20   19.90
 -14  14   0    2.40   15.10
  13 -14   0   -4.30   18.30
 -13  14   0  -10.30   12.00
 -13  14   0    2.40   14.60
  12 -14   0  122.09   24.20
 -12  14   0  112.49   14.40
 -12  14   0   79.19   18.70
  11 -14   0   26.40   19.20
 -11  14   0   30.50    9.80
 -11  14   0   28.20   16.40
  10 -14   0   59.89   19.60
 -10  14   0   27.40   16.00
   9 -14   0   98.59   20.90
  -9  14   0   41.70   15.70
   8 -14   0   79.59   19.70
  -8  14   0   46.40   16.00
   7 -14   0   -6.00   14.90
  -7  14   0    7.10   14.30
   6 -14   0   97.69   19.60
  -6  14   0   42.10   14.30
   5 -14   0   12.50   16.60
  -5  14   0   -2.30   12.40
   4 -14   0   17.80   16.50
  -4  14   0   78.89   14.10
   3 -14   0   19.80   16.30
  -3  14   0   19.80   12.10
   2 -14   0   29.70   16.70
  -2  14   0   19.90   11.80
   1 -14   0  241.08   12.20
   1 -14   0  227.18   24.10
  -1  14   0  151.28   18.10
   0 -14   0  107.39   11.90
   0 -14   0  102.59   19.90
   0  14   0   75.39   14.50
  -1 -14   0   86.09   13.00
  -1 -14   0  103.99   20.20
   1  14   0   49.40   12.80
  -2 -14   0   32.50   18.50
  -2 -14   0   43.00   12.40
   2  14   0   19.60   11.40
  -3 -14   0   24.90   18.70
  -3 -14   0   30.70   13.70
  -4 -14   0   -2.00   18.70
  -4 -14   0   12.80   15.30
  -5 -14   0   74.49   18.60
  -5 -14   0   63.19   23.60
  -6 -14   0   11.40   23.20
  -6 -14   0    8.70    9.10
  -6 -14   0   42.10   32.00
  -6 -14   0   33.70   18.90
  -7 -14   0    8.40    8.20
  -7 -14   0    3.00   19.10
  -7 -14   0   -7.80   23.20
  -7 -14   0   31.50   18.30
  -8 -14   0   67.89   22.90
  -8 -14   0  108.39   19.50
  -8 -14   0   22.20   25.00
  -9 -14   0    8.70   35.20
  -9 -14   0   17.50   21.80
  -9 -14   0   -2.50    8.40
  -9 -14   0   -8.80   14.50
 -10 -14   0   22.60   27.00
 -10 -14   0   29.60   12.50
 -10 -14   0   20.90    9.20
 -10 -14   0   25.10   27.10
 -11 -14   0    8.80   23.10
 -11 -14   0  -38.60   24.20
 -12 -14   0   12.10   29.50
 -12 -14   0   25.70   25.10
 -13 -14   0    9.50   26.00
 -13 -14   0    6.90   25.40
 -14 -14   0   24.50   30.20
 -14 -14   0   13.90   28.40
 -15 -14   0   -8.50   27.80
 -19  15   0    5.60   20.30
 -18  15   0    5.90   19.10
 -17  15   0   14.20   18.10
 -16  15   0   -4.30   15.70
  14 -15   0   15.80   20.00
 -14  15   0   22.50   13.20
  13 -15   0   14.00   19.80
 -13  15   0    1.60   15.80
 -13  15   0   -9.60   10.90
  12 -15   0   55.89   21.70
 -12  15   0   36.40   10.40
 -12  15   0   22.70   15.80
  11 -15   0   -6.10   18.40
 -11  15   0   13.40   15.50
  10 -15   0   14.70   18.60
 -10  15   0   21.20   15.90
   9 -15   0   18.10   18.70
  -9  15   0    0.10   15.80
   8 -15   0   19.40   17.80
  -8  15   0    6.20   15.00
   7 -15   0    3.10   17.10
  -7  15   0   -0.10   14.00
   6 -15   0  117.79   21.10
  -6  15   0   62.69   14.10
   5 -15   0   46.30   18.50
  -5  15   0   34.50   13.50
   4 -15   0   20.40   17.50
  -4  15   0   -9.30   10.90
   3 -15   0    9.60   17.30
  -3  15   0   16.90   12.60
   2 -15   0   -1.90   16.60
  -2  15   0    0.40   11.10
   1 -15   0   65.29    9.20
   1 -15   0   73.39   20.30
  -1  15   0   26.80   13.10
   0 -15   0    5.20   10.00
   0 -15   0   -7.50   17.00
   0  15   0   -5.10   12.10
  -1 -15   0   24.00   12.30
  -1 -15   0   55.59   20.70
   1  15   0    5.90   10.90
  -2 -15   0   16.80   19.50
  -2 -15   0   31.00   13.60
  -3 -15   0   25.00   20.60
  -4 -15   0   21.70   21.90
  -4 -15   0   35.60   16.80
  -5 -15   0   29.20   22.80
  -5 -15   0   36.40   18.20
  -6 -15   0   27.70   19.00
  -6 -15   0   20.30   14.50
  -6 -15   0   20.00   24.50
  -6 -15   0   29.50   18.90
  -7 -15   0   82.29   22.10
  -7 -15   0   55.79   26.10
  -7 -15   0   56.69   21.30
  -7 -15   0   70.49   14.50
  -8 -15   0    1.50   17.50
  -8 -15   0   29.80   35.70
  -8 -15   0    5.90    8.50
  -9 -15   0    2.40   25.90
  -9 -15   0   11.00   22.40
  -9 -15   0   13.30   16.90
 -10 -15   0   20.90   14.60
 -10 -15   0  -16.90   22.20
 -10 -15   0   -7.40   25.00
 -10 -15   0   -9.50    8.80
 -11 -15   0    1.50    8.00
 -11 -15   0   -6.20   26.50
 -11 -15   0  -14.60   23.60
 -12 -15   0  -13.70   22.80
 -12 -15   0    8.20   27.70
 -13 -15   0    4.10   28.40
 -13 -15   0   88.19   30.40
 -14 -15   0   48.20   37.90
 -14 -15   0    3.00   26.10
 -19  16   0    0.00   18.30
 -18  16   0    9.00   18.00
 -17  16   0  -16.80   15.60
 -16  16   0    3.70   15.10
  15 -16   0   10.30   20.80
 -15  16   0    8.60   13.20
  14 -16   0   11.10   26.30
 -14  16   0    1.60   11.20
  13 -16   0  -25.90   17.30
 -13  16   0  -15.30    9.10
  12 -16   0   10.00   20.00
 -12  16   0  -20.00   14.10
  11 -16   0  -10.60   18.60
 -11  16   0  -11.10   14.70
  10 -16   0    1.40   18.80
 -10  16   0    7.80   23.30
   9 -16   0   94.29   22.90
  -9  16   0   45.40   17.30
   8 -16   0  194.68   25.60
  -8  16   0  101.49   18.60
   7 -16   0  140.99   23.60
  -7  16   0   56.09   15.00
   6 -16   0   66.09   20.30
  -6  16   0   11.10   13.10
   5 -16   0   38.20   20.60
  -5  16   0    5.30   11.20
   4 -16   0   12.20   17.60
  -4  16   0    4.30   11.30
   3 -16   0    2.00   18.70
  -3  16   0    0.40   11.00
   2 -16   0   20.50   19.80
  -2  16   0  -11.90   10.60
   1 -16   0   27.80    8.90
   1 -16   0   26.10   20.40
  -1  16   0   20.10   12.20
   0 -16   0   24.50   20.90
   0 -16   0   12.60   10.70
   0  16   0    8.30   11.30
  -1 -16   0   -2.80   19.80
  -1 -16   0   10.80   12.70
   1  16   0   -8.10   10.10
  -2 -16   0   34.20   21.30
  -2 -16   0   -3.60   12.80
  -3 -16   0   30.00   15.50
  -3 -16   0   36.40   22.60
  -4 -16   0   10.20   22.10
  -4 -16   0   69.19   17.40
  -5 -16   0   12.30   22.50
  -5 -16   0  -13.00   14.50
  -5 -16   0   12.60   17.80
  -6 -16   0   41.00   19.50
  -6 -16   0   54.39   15.60
  -6 -16   0   68.59   22.10
  -6 -16   0   28.20   23.60
  -7 -16   0   11.90   20.20
  -7 -16   0   38.70   21.10
  -7 -16   0  -11.00   35.00
  -7 -16   0   12.80   13.60
  -8 -16   0    6.80   19.90
  -8 -16   0   -1.20   24.20
  -8 -16   0   17.70   21.60
  -8 -16   0    2.90   12.60
  -9 -16   0    1.00   25.40
  -9 -16   0   17.00   17.80
  -9 -16   0    4.40   21.70
  -9 -16   0   -8.20    8.60
 -10 -16   0   11.30   10.30
 -10 -16   0    6.20   28.30
 -10 -16   0   10.70   15.30
 -10 -16   0  -11.20   21.80
 -11 -16   0   -0.10    9.10
 -11 -16   0  -27.90   22.90
 -11 -16   0   15.80   10.90
 -11 -16   0   -6.70   28.40
 -12 -16   0   -5.70   25.80
 -12 -16   0    0.70   29.20
 -13 -16   0  -26.30   31.60
 -13 -16   0  -16.90   25.20
 -18  17   0   38.30   17.20
 -17  17   0   18.00   15.10
 -16  17   0  -11.20   12.60
  15 -17   0  -25.00   19.80
 -15  17   0   19.00   12.00
  14 -17   0    7.70   21.60
  13 -17   0    6.80   25.30
  12 -17   0   10.30   20.40
 -12  17   0    9.00   15.30
  11 -17   0   -3.80   19.00
 -11  17   0   -2.30   14.00
  10 -17   0   -6.90   18.90
 -10  17   0    3.50   14.90
   9 -17   0   51.39   22.20
  -9  17   0    9.70   20.90
   8 -17   0  213.98   26.20
   7 -17   0   -1.60   19.70
  -7  17   0   19.90   13.00
   6 -17   0   18.60   19.50
  -6  17   0   11.50   13.10
   5 -17   0    1.10   19.80
  -5  17   0    0.40   11.80
   4 -17   0   -3.90   19.60
  -4  17   0   -1.90   11.50
   3 -17   0   44.30   21.30
  -3  17   0    7.80   11.90
   2 -17   0   11.90   19.80
  -2  17   0   19.20   11.90
   1 -17   0   17.10    9.00
   1 -17   0  -17.60   19.80
  -1  17   0   -4.60   11.60
   0 -17   0   54.89   12.20
   0 -17   0   40.80   21.90
   0  17   0    7.40   10.10
  -1 -17   0  121.09   15.10
  -1 -17   0   20.50   21.50
  -2 -17   0   -4.00   13.70
  -2 -17   0    1.70   21.50
  -3 -17   0   -7.50   14.40
  -3 -17   0  -12.50   20.20
  -4 -17   0   -8.80   21.30
  -4 -17   0    2.50   16.60
  -5 -17   0    4.00   22.50
  -5 -17   0   -8.80   17.10
  -5 -17   0  -39.30   14.30
  -6 -17   0   -7.30   14.70
  -6 -17   0   -7.00   20.30
  -6 -17   0   13.30   19.10
  -7 -17   0   26.70   20.00
  -7 -17   0    0.40   21.70
  -7 -17   0   -4.30   24.00
  -7 -17   0   18.30   14.10
  -8 -17   0    2.80   13.40
  -8 -17   0    1.70   20.40
  -8 -17   0   24.70   26.10
  -8 -17   0  -32.30   19.80
  -9 -17   0   -5.60   22.00
  -9 -17   0    7.70   13.00
  -9 -17   0   -7.70   20.70
  -9 -17   0   18.00   27.60
 -10 -17   0    9.80   16.60
 -10 -17   0   24.60   27.90
 -10 -17   0   21.30   24.30
 -11 -17   0  -22.80   23.60
 -11 -17   0  -15.00   12.20
 -11 -17   0   19.00   10.20
 -11 -17   0   33.40   28.60
 -12 -17   0  -22.50   26.90
 -12 -17   0  -27.40   25.40
 -18  18   0    2.80   14.20
 -17  18   0   24.20   11.70
 -16  18   0   26.10   10.40
  15 -18   0   -3.90   21.60
  14 -18   0  -32.80   19.80
  13 -18   0  -17.80   19.60
  12 -18   0   33.70   21.20
  11 -18   0    7.50   20.00
 -11  18   0   -3.50   14.10
  10 -18   0   20.20   20.70
 -10  18   0    1.50   15.00
   9 -18   0   43.10   22.20
  -9  18   0   19.00   12.40
   8 -18   0   71.19   23.20
  -8  18   0   14.70   12.50
   7 -18   0   54.89   22.20
  -7  18   0    9.90   20.80
   6 -18   0   13.10   19.50
  -6  18   0    0.90   12.30
   5 -18   0   38.90   21.90
  -5  18   0   12.70   11.40
   4 -18   0   44.50   22.50
  -4  18   0    3.40   10.60
   3 -18   0   41.30   21.70
  -3  18   0   13.70   11.70
   2 -18   0  -17.40   18.40
  -2  18   0   -7.50   11.80
   1 -18   0  -10.20    8.20
   1 -18   0    6.00   21.50
  -1  18   0  -10.70   23.50
   0 -18   0   -2.90   21.30
   0 -18   0    7.20   11.10
   0  18   0   15.90   10.70
  -1 -18   0   71.89   23.60
  -1 -18   0    3.80   12.50
   1  18   0   14.70   18.10
  -2 -18   0   -2.00   14.90
  -2 -18   0    5.80   22.10
  -3 -18   0   32.20   22.60
  -3 -18   0    3.30   15.80
  -4 -18   0   11.70   22.40
  -4 -18   0    7.60   16.00
  -4 -18   0   75.99   18.10
  -5 -18   0   91.69   27.80
  -5 -18   0   46.80   22.10
  -5 -18   0   30.30   17.00
  -5 -18   0   -1.40   18.10
  -6 -18   0    4.00   18.70
  -6 -18   0   14.00   15.70
  -6 -18   0   96.69   29.20
  -6 -18   0   36.60   24.80
  -7 -18   0   10.60   14.40
  -7 -18   0  -10.10   23.20
  -7 -18   0    6.70   26.60
  -7 -18   0  -11.40   19.70
  -8 -18   0  -16.10   26.50
  -8 -18   0   23.80   14.40
  -8 -18   0   20.40   22.30
  -8 -18   0    7.70   21.40
  -9 -18   0    1.50   20.70
  -9 -18   0   -1.60   22.00
  -9 -18   0  -20.30   26.60
  -9 -18   0   -1.50   13.00
 -10 -18   0   -2.10   23.30
 -10 -18   0   12.40   10.50
 -10 -18   0    3.30   29.40
 -11 -18   0    1.20   10.50
 -11 -18   0   38.30   25.20
 -11 -18   0   -4.20   30.50
 -11 -18   0   -8.50   13.20
  16 -19   0   14.30   22.90
  15 -19   0  -27.70   21.00
  14 -19   0   23.70   23.30
  13 -19   0   -0.90   21.40
  12 -19   0   -2.70   20.70
  11 -19   0   15.20   21.40
  10 -19   0   10.10   21.40
 -10  19   0    3.20   10.90
   9 -19   0   23.30   22.20
  -9  19   0   -1.30   11.50
   8 -19   0   12.20   20.40
  -8  19   0    7.90   11.30
   7 -19   0  -16.20   20.50
  -7  19   0  -12.00    8.50
   6 -19   0   12.80   20.20
  -6  19   0    1.00    9.60
   5 -19   0   12.10   22.00
  -5  19   0   13.80   10.80
   4 -19   0  -11.40   20.40
  -4  19   0   -1.70   10.50
   3 -19   0   16.90   21.60
  -3  19   0   -3.70   10.40
   2 -19   0   37.50   22.00
  -2  19   0    2.10   11.20
   1 -19   0    2.60   22.00
  -1  19   0   -2.90   17.40
   0 -19   0    3.50   23.10
   0 -19   0   29.30   11.40
   0  19   0   26.00   18.30
  -1 -19   0   -9.40   12.20
  -1 -19   0   13.10   22.50
   1  19   0   15.60   17.60
  -2 -19   0   23.20   23.60
  -3 -19   0   -4.60   15.70
  -3 -19   0    5.80   26.00
  -4 -19   0    9.10   17.60
  -4 -19   0  -16.10   16.20
  -4 -19   0  -24.90   21.40
  -5 -19   0   29.80   18.80
  -5 -19   0   39.30   17.80
  -5 -19   0   37.30   26.70
  -5 -19   0   64.49   24.40
  -6 -19   0  -20.10   23.90
  -6 -19   0    2.50   20.20
  -6 -19   0   -0.30   19.60
  -6 -19   0  -19.60   24.10
  -7 -19   0    2.00   24.00
  -7 -19   0   32.20   15.30
  -7 -19   0   63.49   28.20
  -7 -19   0   -8.40   20.20
  -8 -19   0  -11.20   14.70
  -8 -19   0  -20.70   25.60
  -8 -19   0   19.70   23.30
  -9 -19   0  -12.50   21.20
  -9 -19   0    4.20   24.20
  -9 -19   0   33.20   29.60
  -9 -19   0   -3.00   14.40
 -10 -19   0   10.90   11.30
 -10 -19   0   99.79   28.30
 -10 -19   0   14.10   21.50
 -10 -19   0    1.20   29.20
  16 -20   0   40.00   25.70
  15 -20   0   11.30   22.20
  14 -20   0   64.79   24.20
  13 -20   0   17.00   22.30
  12 -20   0   -0.50   22.00
  11 -20   0   11.30   21.20
  10 -20   0   31.00   28.70
   9 -20   0   27.50   22.40
   8 -20   0   15.00   21.10
  -8  20   0    1.60   10.50
   7 -20   0  -34.00   20.30
  -7  20   0  -27.80   16.60
   6 -20   0   -8.60   20.00
  -6  20   0    9.50   18.90
   5 -20   0  -13.50   21.20
  -5  20   0  -12.10   18.80
   4 -20   0   20.80   22.10
  -4  20   0   57.19   20.70
   3 -20   0  -14.90   21.20
  -3  20   0    0.10   18.60
   2 -20   0  -11.10   21.40
  -2  20   0   12.20   19.60
   1 -20   0   16.50   23.50
  -1  20   0   15.30   19.00
   0 -20   0   23.80   11.20
   0 -20   0   19.20   22.50
  -1 -20   0  -15.00   24.70
  -1 -20   0   -9.90   12.70
  -2 -20   0   19.80   23.40
  -3 -20   0    5.80   20.10
  -3 -20   0   14.80   24.90
  -3 -20   0   13.50   16.70
  -4 -20   0    1.10   17.60
  -4 -20   0   -7.80   23.80
  -4 -20   0   14.60   18.20
  -4 -20   0   40.10   24.00
  -5 -20   0   57.29   26.10
  -5 -20   0   65.69   21.30
  -5 -20   0   36.10   27.80
  -5 -20   0   12.90   17.60
  -6 -20   0   16.40   26.20
  -6 -20   0    5.30   25.50
  -6 -20   0    2.80   20.40
  -6 -20   0   56.89   17.70
  -7 -20   0  -37.20   23.50
  -7 -20   0  -17.90   16.80
  -7 -20   0   11.50   21.00
  -7 -20   0    9.50   27.10
  -8 -20   0    0.50   16.00
  -8 -20   0   29.60   29.40
  -8 -20   0  -10.70   23.90
  -8 -20   0   12.70   22.80
  -9 -20   0    9.60   19.10
  -9 -20   0   -5.70   24.10
  -9 -20   0    8.40   24.30
  -9 -20   0   25.40   32.90
  15 -21   0    1.00   22.80
  14 -21   0   -9.30   21.60
  13 -21   0   37.10   24.40
  12 -21   0  -13.20   20.20
  11 -21   0    3.90   21.90
  10 -21   0   48.60   25.10
   9 -21   0  -10.10   23.80
   8 -21   0   18.10   39.70
   7 -21   0    4.70   22.50
   6 -21   0   12.40   21.80
   5 -21   0   41.00   24.00
   4 -21   0   -0.10   22.30
   3 -21   0   -2.40   21.80
   2 -21   0  -12.30   22.40
   0 -21   0   21.40   10.30
   0 -21   0   10.40   25.50
  -1 -21   0   13.90   13.10
  -1 -21   0   18.50   24.20
  -2 -21   0   -6.00   24.40
  -3 -21   0   16.10   17.00
  -3 -21   0   -1.70   25.10
  -3 -21   0   -1.40   43.20
  -4 -21   0   13.10   18.90
  -4 -21   0   -4.30   25.10
  -4 -21   0   -0.90   23.70
  -5 -21   0   -3.30   19.10
  -5 -21   0   35.00   28.30
  -5 -21   0   16.60   28.30
  -6 -21   0   67.09   29.80
  -6 -21   0  -20.70   26.40
  -6 -21   0   -6.30   20.80
  -6 -21   0   20.30   17.40
  -7 -21   0   10.40   29.50
  -7 -21   0    9.40   17.20
  -7 -21   0   24.20   26.90
  -7 -21   0   31.20   25.20
  -8 -21   0  108.49   35.20
  14 -22   0  -11.50   23.10
  13 -22   0    0.50   22.50
  12 -22   0    7.70   22.80
  11 -22   0   -8.70   22.50
  10 -22   0    6.60   22.90
   9 -22   0   -9.10   22.60
   8 -22   0   -8.60   22.80
   7 -22   0  -33.60   21.90
   6 -22   0   -0.10   22.70
   5 -22   0   -2.50   23.10
   4 -22   0   -7.70   24.10
   3 -22   0   33.80   25.00
   2 -22   0  -20.50   23.80
   1 -22   0  -13.40   24.50
   0 -22   0   41.80   25.90
  -1 -22   0   21.90   12.60
  -1 -22   0   -8.40   25.00
  -2 -22   0   19.00   27.70
  -3 -22   0    6.30   27.60
  -3 -22   0  -29.10   16.60
  -3 -22   0   39.70   27.00
  -4 -22   0    3.00   18.70
  -4 -22   0   13.50   26.60
  -4 -22   0   10.70   26.50
  -5 -22   0   -7.50   28.00
  -5 -22   0   30.90   20.00
  -5 -22   0   77.79   31.80
  -6 -22   0   19.30   29.70
  -6 -22   0   47.20   22.00
  -6 -22   0   -5.70   35.70
  12 -23   0    6.50   23.70
  11 -23   0  -24.30   21.50
  10 -23   0   10.90   24.50
   9 -23   0  -17.60   23.20
   8 -23   0   13.00   23.70
   7 -23   0  -11.70   23.00
   6 -23   0    7.70   23.50
   5 -23   0   -9.60   23.30
   4 -23   0    2.70   25.30
   3 -23   0    6.40   24.90
   2 -23   0   24.70   25.60
   1 -23   0  -13.70   25.10
   0 -23   0   -1.70   25.50
  -1 -23   0    6.10   12.10
  -1 -23   0   34.70   27.30
  -2 -23   0   17.60   29.40
  -2 -23   0   26.30   28.10
  -3 -23   0   32.60   29.40
  -3 -23   0  -21.90   26.10
  -3 -23   0   31.70   18.10
  -4 -23   0  -23.00   27.70
  -4 -23   0    7.50   28.50
  -4 -23   0   12.70   19.30
  10 -24   0    4.20   25.10
   9 -24   0   16.30   25.20
   8 -24   0   45.90   25.10
   7 -24   0    8.20   25.40
   6 -24   0   -8.50   24.00
   5 -24   0  -19.20   23.50
   4 -24   0   32.50   27.30
   3 -24   0   12.50   26.40
   2 -24   0   42.50   27.40
   1 -24   0   44.10   28.30
   0 -24   0  -29.60   25.40
  -1 -24   0   23.10   31.40
  -1 -24   0   41.10   29.10
   4 -25   1  -36.80   23.10
  -2 -24   1   17.20   27.00
  -2 -24   1   -7.80   12.50
  -1 -24   1   84.49   33.50
  -1 -24   1   37.50   28.10
   0 -24   1    6.00   30.40
   0 -24   1   18.60   28.10
   1 -24   1   -5.90   31.20
   1 -24   1   82.39   28.10
   2 -24   1   12.10   25.20
   3 -24   1   33.30   26.30
   4 -24   1   15.30   23.60
   5 -24   1   64.89   26.20
   6 -24   1  -19.70   23.50
   7 -24   1   46.20   24.20
   8 -24   1   10.30   23.90
  -5 -23   1   -4.80   27.90
  -4 -23   1  116.29   31.80
  -4 -23   1   21.80   19.00
  -4 -23   1   -5.20   29.40
  -3 -23   1   18.20   28.40
  -3 -23   1   50.39   16.30
  -3 -23   1  -39.00   28.50
  -2 -23   1  -14.00   25.30
  -2 -23   1   -4.30   13.20
  -2 -23   1   20.70   27.30
  -1 -23   1   -2.30   25.30
  -1 -23   1   -6.60   27.70
   0 -23   1  -11.00   27.80
   0 -23   1   -9.70   23.90
   1 -23   1  -39.40   24.70
   2 -23   1   -9.50   23.30
   3 -23   1    0.70   24.40
   4 -23   1   18.20   24.60
   5 -23   1    1.20   21.90
   6 -23   1    3.60   23.10
   7 -23   1  -11.40   21.80
   8 -23   1  -24.00   21.10
   9 -23   1   12.90   23.80
  10 -23   1    1.20   23.40
  11 -23   1   57.29   26.00
  12 -23   1   31.40   23.90
  -6 -22   1   57.99   22.40
  -6 -22   1  -25.30   26.90
  -5 -22   1   48.10   31.00
  -5 -22   1   -7.20   18.70
  -5 -22   1  -39.50   25.60
  -4 -22   1   36.40   28.00
  -4 -22   1   17.30   27.20
  -4 -22   1   -8.00   17.80
  -3 -22   1  -20.60   24.90
  -3 -22   1   12.30   15.90
  -3 -22   1   16.50   25.30
  -2 -22   1   -5.90   24.80
  -2 -22   1   -4.30   25.70
  -2 -22   1    4.00   13.50
  -1 -22   1    1.20   24.50
  -1 -22   1   34.30   28.20
  -1 -22   1    1.80   10.50
   0 -22   1   11.40   24.00
   1 -22   1   13.40   30.30
   3 -22   1   89.19   27.20
   4 -22   1  -10.20   22.60
   5 -22   1   18.40   22.70
   6 -22   1  -21.30   22.50
   8 -22   1   41.40   25.00
   9 -22   1  -19.80   21.50
  10 -22   1   -3.00   22.00
  11 -22   1    3.20   21.50
  12 -22   1   -4.70   21.30
  13 -22   1    8.40   22.60
  -8 -21   1   31.90   21.20
  -8 -21   1   -7.50   23.80
  -8 -21   1  107.99   27.90
  -8 -21   1   20.80   31.20
  -7 -21   1   83.79   19.00
  -7 -21   1   14.10   21.40
  -7 -21   1  -14.90   28.40
  -7 -21   1  -27.60   23.80
  -6 -21   1   -2.80   20.20
  -6 -21   1    9.60   19.60
  -6 -21   1   25.80   27.60
  -6 -21   1   36.50   27.90
  -5 -21   1    9.20   26.80
  -5 -21   1   -8.00   18.90
  -5 -21   1   57.89   26.80
  -4 -21   1    6.30   25.20
  -4 -21   1   13.30   17.90
  -4 -21   1  -24.00   27.70
  -3 -21   1    1.80   15.30
  -3 -21   1   35.90   25.20
  -3 -21   1   61.69   28.90
  -2 -21   1   37.60   13.80
  -2 -21   1    0.20   23.80
  -2 -21   1    4.70   25.70
  -1 -21   1   28.80   12.00
   0 -21   1   35.90   24.50
   1 -21   1   20.40   23.60
  -2  21  -1  -22.20   18.00
   2 -21   1   20.60   22.70
  -3  21  -1   34.30   20.10
   3 -21   1    0.40   22.00
  -4  21  -1  -17.90   17.80
   4 -21   1    2.10   22.20
  -5  21  -1   -1.50   19.00
   5 -21   1   25.30   21.40
  -6  21  -1  -11.50   18.90
   6 -21   1   11.20   21.70
  -7  21  -1   -2.70   19.20
   7 -21   1  -25.00   20.10
   8 -21   1    9.10   21.30
   9 -21   1   -8.70   22.20
  10 -21   1   -1.90   21.70
  11 -21   1   33.20   21.60
  12 -21   1  -20.30   19.90
  13 -21   1   58.89   24.20
  14 -21   1   -4.50   21.90
  -9 -20   1    2.10   30.10
  -9 -20   1   54.39   17.10
  -9 -20   1   54.29   24.80
  -9 -20   1    2.90   24.00
  -8 -20   1  -28.20   23.70
  -8 -20   1   -9.40   27.10
  -8 -20   1    8.60   23.60
  -7 -20   1   20.80   24.40
  -7 -20   1    1.80   26.70
  -7 -20   1   21.20   20.80
  -7 -20   1  -26.40   15.60
  -6 -20   1   49.80   27.40
  -6 -20   1   -4.50   26.00
  -6 -20   1   37.20   20.20
  -6 -20   1   29.50   18.10
  -5 -20   1   29.90   24.50
  -5 -20   1   -9.60   17.50
  -5 -20   1  -12.50   24.30
  -5 -20   1  -11.00   17.00
  -4 -20   1   24.90   22.00
  -4 -20   1   20.20   17.00
  -4 -20   1   -7.00   23.60
  -3 -20   1   -0.70   15.10
  -3 -20   1  -18.50   22.50
  -2 -20   1    1.20   22.40
  -2 -20   1  -10.00   12.80
  -1 -20   1   -1.70   22.00
  -1 -20   1    5.30   11.30
   0  20  -1   23.10   18.50
   0 -20   1   28.40   23.10
   0 -20   1   25.40    9.50
  -1  20  -1   12.10   17.80
   1 -20   1   51.99   22.70
  -2  20  -1   27.70   19.60
   2 -20   1   25.60   22.30
  -3  20  -1   12.70   18.80
   3 -20   1  -26.10   20.10
  -4  20  -1    3.40   18.00
   4 -20   1   -0.50   21.00
  -5  20  -1   18.50   19.00
   5 -20   1   -8.40   20.20
  -6  20  -1   25.60   19.10
   6 -20   1   -7.70   20.10
  -7  20  -1    9.00   18.10
   7 -20   1    3.40   20.20
  -8  20  -1   -1.90   10.70
   8 -20   1   -0.90   20.50
  -9  20  -1   -2.40   10.90
   9 -20   1   23.30   22.40
  10 -20   1  -27.20   19.40
  12 -20   1   29.30   20.90
  13 -20   1   25.70   21.40
  14 -20   1   36.70   22.50
  15 -20   1   65.79   24.40
 -11 -19   1    7.90   32.00
 -10 -19   1   -6.20   29.30
 -10 -19   1  -26.80   22.50
 -10 -19   1   16.40   14.00
 -10 -19   1  -15.80   19.70
  -9 -19   1   46.00   23.70
  -9 -19   1   -8.60   14.60
  -9 -19   1   11.80   27.00
  -9 -19   1   -3.20   22.00
  -8 -19   1   10.90   26.00
  -8 -19   1   42.70   16.80
  -8 -19   1  -35.00   21.00
  -8 -19   1   11.90   21.30
  -7 -19   1   -7.60   24.50
  -7 -19   1   -8.40   22.50
  -7 -19   1   -9.50   15.70
  -7 -19   1   24.20   20.50
  -6 -19   1  -26.70   23.00
  -6 -19   1   -1.60   17.90
  -6 -19   1    7.40   24.50
  -5 -19   1   -4.30   24.40
  -5 -19   1    6.80   17.70
  -5 -19   1    7.50   23.90
  -4 -19   1   23.60   16.50
  -4 -19   1    5.60   20.60
  -4 -19   1   -6.00   21.70
  -3 -19   1   -0.70   15.30
  -3 -19   1   72.19   23.00
  -3 -19   1   17.50   23.00
  -2 -19   1    3.90   13.60
  -2 -19   1   15.90   22.30
  -1 -19   1   -5.90   21.40
  -1 -19   1   -6.30   11.10
   0  19  -1    5.60   16.50
   0 -19   1    7.60    9.40
   0 -19   1   32.60   22.40
  -1  19  -1   37.60   19.50
   1 -19   1   -3.20   20.00
   2 -19   1   17.50   21.00
   3 -19   1   -8.80   19.50
  -4  19  -1   10.70   13.70
   4 -19   1    1.10   20.90
   5 -19   1   12.90   20.90
   6 -19   1   17.80   20.50
  -7  19  -1    3.10   12.50
   7 -19   1   26.80   20.50
  -8  19  -1    4.30   11.20
   8 -19   1   50.59   22.90
  -9  19  -1   -1.60   10.90
   9 -19   1   29.00   21.80
 -10  19  -1    0.70   14.50
  10 -19   1    7.20   19.80
  11 -19   1   -8.60   19.40
  13 -19   1   35.90   22.00
  14 -19   1  -11.40   20.70
 -12 -18   1   16.90   27.70
 -12 -18   1   24.80   38.90
 -11 -18   1   29.80   16.50
 -11 -18   1   24.90   24.80
 -11 -18   1    7.00   28.80
 -10 -18   1   15.10   21.00
 -10 -18   1   54.79   18.40
 -10 -18   1  -16.80   27.30
 -10 -18   1   30.60   24.10
  -9 -18   1   15.60   21.70
  -9 -18   1  -11.70   13.10
  -9 -18   1    0.30   30.20
  -9 -18   1   15.40   23.30
  -8 -18   1   -8.40   20.90
  -8 -18   1    9.10   26.70
  -8 -18   1  -10.20   20.50
  -8 -18   1   -1.20   14.10
  -7 -18   1   15.80   19.90
  -7 -18   1   34.20   15.70
  -7 -18   1    0.60   25.50
  -7 -18   1   82.29   25.10
  -6 -18   1    9.80   18.60
  -6 -18   1  -23.00   21.10
  -6 -18   1    4.90   27.20
  -5 -18   1   29.10   17.70
  -5 -18   1   23.90   22.20
  -5 -18   1   17.30   24.20
  -4 -18   1  -14.70   21.80
  -4 -18   1   -7.20   15.00
  -4 -18   1  -32.30   19.30
  -3 -18   1  -12.30   20.30
  -3 -18   1   -8.00   14.70
  -2 -18   1   44.60   23.10
  -2 -18   1   46.70   14.80
   1  18  -1   18.50   15.20
  -1 -18   1   57.29   12.90
  -1 -18   1   39.70   21.90
   0  18  -1   11.70    9.90
   0 -18   1   52.69   21.80
   0 -18   1   27.90   10.10
  -1  18  -1    1.10   18.00
   1 -18   1   -2.20   20.20
  -2  18  -1   -6.10   10.60
   2 -18   1    0.80   20.10
  -3  18  -1   19.80   11.70
   3 -18   1   65.59   22.10
  -4  18  -1    3.20   10.70
   4 -18   1   14.30   20.70
  -5  18  -1   -2.20   10.40
   5 -18   1   -7.70   19.30
  -6  18  -1   -6.60    9.80
   6 -18   1    2.90   19.60
  -7  18  -1   25.20   13.70
   7 -18   1  117.89   23.50
   8 -18   1  361.06   33.70
  -9  18  -1   11.10   15.10
   9 -18   1   58.59   22.50
 -10  18  -1    2.60   14.40
  10 -18   1   26.90   20.20
 -11  18  -1   -4.30   13.70
  11 -18   1   -3.40   19.00
  12 -18   1   -6.20   19.60
  13 -18   1    0.20   21.50
  14 -18   1  -22.60   19.10
 -16  18  -1   41.50   11.20
 -13 -17   1  -14.10   32.10
 -13 -17   1   -4.10   24.90
 -12 -17   1   -0.90   29.10
 -12 -17   1   41.70   27.70
 -11 -17   1   -1.50   11.00
 -11 -17   1   -2.30   14.50
 -11 -17   1  -17.20   22.80
 -11 -17   1  -40.50   28.30
 -10 -17   1    9.60   28.60
 -10 -17   1    6.90   23.00
 -10 -17   1   20.00   29.90
 -10 -17   1   -0.20    8.90
  -9 -17   1    2.10   21.00
  -9 -17   1    5.80   26.00
  -9 -17   1  -17.20   18.70
  -9 -17   1  -11.80   12.60
  -8 -17   1  -13.30   19.60
  -8 -17   1    8.70   26.00
  -8 -17   1  -14.70   12.70
  -8 -17   1  -21.30   19.40
  -7 -17   1  -19.60   20.60
  -7 -17   1  -16.70   28.80
  -7 -17   1   24.40   15.10
  -7 -17   1   14.40   19.30
  -6 -17   1    8.70   23.40
  -6 -17   1    9.30   22.30
  -6 -17   1   29.30   18.40
  -5 -17   1   32.00   17.30
  -5 -17   1   82.69   24.30
  -5 -17   1    2.60   20.90
  -4 -17   1   42.60   23.10
  -4 -17   1   26.50   20.80
  -4 -17   1   65.39   17.30
  -3 -17   1   -2.40   22.20
  -3 -17   1   -4.60   19.90
  -2 -17   1    1.70   20.50
  -2 -17   1  -13.70   12.50
   1  17  -1    3.80   10.20
  -1 -17   1   22.70   12.20
  -1 -17   1   40.30   21.40
   0 -17   1  197.98   14.50
   0 -17   1  214.28   27.20
  -1  17  -1    6.30   11.50
   1 -17   1   23.10   20.30
  -2  17  -1   18.50   12.40
   2 -17   1   74.19   21.60
  -3  17  -1    8.80   11.70
   3 -17   1    5.90   18.80
  -4  17  -1   -1.90   11.10
   4 -17   1   -1.50   19.30
  -5  17  -1   12.20   11.70
   5 -17   1   96.69   21.90
  -6  17  -1   10.30   12.50
   6 -17   1   29.00   20.10
   7 -17   1  278.87   28.90
  -8  17  -1  107.89   18.20
   8 -17   1  209.58   26.80
  -9  17  -1   59.69   17.80
   9 -17   1   94.89   23.00
 -10  17  -1    3.60   14.00
  10 -17   1   -3.10   18.50
 -11  17  -1   17.00   15.90
  11 -17   1   -2.00   18.10
 -12  17  -1   25.70   16.30
  12 -17   1   16.20   19.10
  13 -17   1   -6.30   19.50
 -14  17  -1    0.30    9.40
  14 -17   1   31.80   21.20
 -15  17  -1   11.30   11.50
 -17  17  -1   10.30   15.80
 -18  17  -1    1.50   17.20
  18 -17   1   -9.40   33.20
 -14 -16   1   -6.20   31.10
 -13 -16   1   11.50   28.10
 -13 -16   1  -14.20   25.50
 -12 -16   1   71.59   34.20
 -12 -16   1   44.20   26.40
 -11 -16   1    8.40   13.10
 -11 -16   1   15.70   24.30
 -11 -16   1   38.60   26.30
 -11 -16   1    0.90    9.40
 -10 -16   1    2.80   21.40
 -10 -16   1   71.39   17.40
 -10 -16   1  -16.40   25.30
  -9 -16   1   -3.50    7.80
  -9 -16   1   20.30   26.60
  -9 -16   1   -4.90   20.20
  -8 -16   1   11.10   36.80
  -8 -16   1   48.40   21.00
  -8 -16   1    3.80   12.90
  -8 -16   1   41.30   21.30
  -7 -16   1   18.90   14.60
  -7 -16   1   56.39   26.30
  -7 -16   1   34.30   21.90
  -7 -16   1   20.20   19.50
  -6 -16   1  -12.30   21.80
  -6 -16   1    3.10   18.00
  -6 -16   1   20.30   20.60
  -5 -16   1   -0.80   16.60
  -5 -16   1    4.60   20.60
  -5 -16   1   -2.60   17.90
  -4 -16   1   27.10   15.80
  -4 -16   1   -4.30   19.80
  -3 -16   1   -7.90   19.60
  -3 -16   1  -10.10   13.60
  -2 -16   1   33.60   13.40
  -2 -16   1    6.70   19.10
  -1 -16   1   84.69   13.40
  -1 -16   1   75.39   22.40
   0  16  -1   16.50   12.80
   0 -16   1   18.50    9.90
  -1  16  -1    0.90   11.60
   1 -16   1  -11.30   17.80
  -2  16  -1   -0.70   11.00
   2 -16   1   20.40   18.40
  -3  16  -1   16.20   11.80
   3 -16   1   28.20   18.60
  -4  16  -1   -1.20   11.30
   4 -16   1   28.80   19.10
  -5  16  -1   -2.70   12.60
   5 -16   1   13.50   17.40
  -6  16  -1   70.59   15.30
   7 -16   1  407.26   30.20
  -8  16  -1   78.59   18.00
   8 -16   1  157.08   24.20
  -9  16  -1    7.10   15.60
   9 -16   1   19.10   19.00
 -10  16  -1   22.00   16.10
  10 -16   1    5.80   18.00
 -11  16  -1   -5.40   13.70
  11 -16   1   -4.80   18.30
 -12  16  -1   -5.00   13.80
  12 -16   1  -13.30   17.60
 -13  16  -1   -4.80   16.90
 -13  16  -1   16.10    9.70
  13 -16   1    4.80   19.50
 -14  16  -1   -5.00   11.80
 -15  16  -1   23.50   18.50
 -16  16  -1   23.20   15.30
 -17  16  -1   -0.70   16.20
 -18  16  -1  -18.00   16.70
  18 -16   1   11.70   33.20
 -15 -15   1    4.40   39.50
 -14 -15   1   47.70   28.00
 -14 -15   1   34.50   35.20
 -13 -15   1   16.50   27.10
 -13 -15   1   -8.00   28.70
 -12 -15   1    7.90   23.30
 -12 -15   1  -20.50   26.40
 -11 -15   1   22.70    9.00
 -11 -15   1   -0.50   23.60
 -11 -15   1   -0.80   10.90
 -11 -15   1   27.20   27.70
 -10 -15   1  -13.00   25.30
 -10 -15   1    6.30   14.80
 -10 -15   1   -1.80    8.70
 -10 -15   1  -20.00   22.50
  -9 -15   1  -14.60   32.10
  -9 -15   1    0.00    8.40
  -9 -15   1   21.70   21.50
  -9 -15   1    9.80   17.20
  -8 -15   1   14.70   24.00
  -8 -15   1   13.00    9.10
  -8 -15   1    1.10   20.00
  -7 -15   1  -20.60   22.60
  -7 -15   1  -16.30   18.10
  -7 -15   1   14.40   19.40
  -6 -15   1  -24.90   22.40
  -6 -15   1  -14.70   16.80
  -6 -15   1   13.80   18.70
  -5 -15   1   14.90   18.70
  -5 -15   1    2.00   16.60
  -5 -15   1   14.10   22.20
  -4 -15   1   25.80   20.30
  -4 -15   1   51.19   16.00
  -3 -15   1   43.40   20.60
  -3 -15   1   37.20   14.40
  -2 -15   1   -3.80   11.60
  -2 -15   1  -12.20   17.40
   1  15  -1   21.30   11.30
  -1 -15   1   56.89   19.20
  -1 -15   1   49.99   11.70
   0 -15   1  128.39   20.80
   0 -15   1  132.59   11.90
  -1  15  -1   26.80   12.10
   1 -15   1   61.29   18.00
   1 -15   1   57.89    7.40
  -2  15  -1   48.00   13.60
   2 -15   1   29.50   17.50
  -3  15  -1   26.90   12.40
   3 -15   1   67.79   18.10
  -4  15  -1   31.40   11.50
   4 -15   1   17.70   17.10
  -5  15  -1   -7.00   12.30
   5 -15   1   -0.80   15.90
   6 -15   1   88.09   19.70
  -7  15  -1   11.30   15.10
   7 -15   1  -11.30   16.10
  -8  15  -1    3.30   14.40
   8 -15   1   53.79   19.10
  -9  15  -1   13.00   16.00
   9 -15   1   51.59   19.10
 -10  15  -1   10.40   14.80
  10 -15   1    6.10   18.50
 -11  15  -1    5.50    7.80
  11 -15   1    0.90   18.10
 -12  15  -1   -9.70   14.30
 -12  15  -1   29.50   11.30
  12 -15   1  -10.30   18.80
 -13  15  -1   12.30   14.50
 -13  15  -1   24.70   12.30
  13 -15   1   12.50   20.10
 -14  15  -1   -1.40   13.20
 -15  15  -1  -19.20   14.20
 -16  15  -1   -9.10   16.00
 -17  15  -1  -12.40   17.70
 -18  15  -1   19.20   19.00
  18 -15   1   -8.10   31.70
 -19  15  -1   18.50   21.30
  19 -15   1  -13.30   30.90
 -15 -14   1   -0.60   28.20
 -15 -14   1  -12.00   27.90
 -14 -14   1   36.80   30.20
 -14 -14   1  -20.60   26.20
 -13 -14   1   33.80   27.60
 -13 -14   1   25.60   25.90
 -12 -14   1    8.50   23.20
 -12 -14   1  -23.50   26.30
 -11 -14   1   17.30    8.30
 -11 -14   1  -12.70   22.70
 -11 -14   1  -29.60   23.80
 -11 -14   1   12.00    9.30
 -10 -14   1  -11.20   23.00
 -10 -14   1    6.60   13.50
 -10 -14   1    6.60    9.00
 -10 -14   1    4.30   21.20
  -9 -14   1    7.40    9.10
  -9 -14   1    1.90   15.50
  -9 -14   1   25.00   20.30
  -9 -14   1   22.90   25.10
  -8 -14   1   31.40    9.10
  -8 -14   1   70.69   22.30
  -8 -14   1   36.20   24.30
  -8 -14   1   27.20   17.50
  -7 -14   1   39.70   20.00
  -7 -14   1   32.40   21.70
  -7 -14   1   -1.00   23.70
  -6 -14   1    8.30   22.40
  -6 -14   1   -4.60   17.20
  -6 -14   1    6.60   17.20
  -5 -14   1   32.20   21.60
  -5 -14   1   -1.00   15.50
  -5 -14   1   -0.80   16.80
  -4 -14   1    7.20   13.60
  -4 -14   1   -7.20   18.70
  -3 -14   1   27.40   13.20
  -3 -14   1   26.80   18.70
   2  14  -1   -6.70    9.70
  -2 -14   1   30.10   16.80
  -2 -14   1   15.00   11.30
   1  14  -1   10.20   10.40
  -1 -14   1   45.50   10.30
  -1 -14   1   -1.90   15.50
   0  14  -1   60.69   13.40
   0 -14   1   97.39   10.40
   0 -14   1  106.89   18.70
  -1  14  -1   12.50   11.40
   1 -14   1   23.70   15.80
   1 -14   1   39.10    6.80
  -2  14  -1   29.70   11.70
   2 -14   1   13.80   15.60
  -3  14  -1   14.20   10.90
   3 -14   1   11.00   14.90
  -4  14  -1   54.89   14.10
   4 -14   1   59.29   17.40
  -5  14  -1   48.60   13.40
   5 -14   1   78.79   18.10
  -6  14  -1   15.20   14.30
   6 -14   1  -13.40   14.80
  -7  14  -1   13.20   14.20
   7 -14   1   10.00   16.00
  -8  14  -1   -2.70   14.20
   8 -14   1  -14.30   15.70
  -9  14  -1   38.80   16.20
   9 -14   1   73.39   19.30
 -10  14  -1   33.00   16.70
 -10  14  -1   45.90    8.70
  10 -14   1   61.19   19.70
 -11  14  -1  -27.90    9.40
 -11  14  -1   -5.20   14.90
  11 -14   1   -6.80   17.50
 -12  14  -1   97.79   14.40
 -12  14  -1  105.79   19.90
  12 -14   1  120.49   23.40
 -13  14  -1   -9.90   13.70
 -13  14  -1    4.30   13.30
  13 -14   1   -4.90   18.40
 -14  14  -1   22.40   18.20
 -15  14  -1   19.20   16.80
 -16  14  -1  -15.00   16.60
 -17  14  -1   -8.80   18.50
 -18  14  -1    1.00   19.60
  18 -14   1   -0.40   29.10
 -19  14  -1   29.30   21.90
  19 -14   1  -30.20   27.80
 -16 -13   1   -7.20   31.50
 -16 -13   1   42.70   28.80
 -15 -13   1   47.50   27.90
 -15 -13   1  -22.90   27.40
 -14 -13   1    9.90   25.30
 -14 -13   1   -6.50   28.20
 -13 -13   1  -11.30   23.20
 -13 -13   1   11.90   27.30
 -12 -13   1  -22.20   23.70
 -12 -13   1   -4.20   23.50
 -11 -13   1   10.60   24.60
 -11 -13   1  -30.10   39.50
 -11 -13   1   -2.90    7.00
 -11 -13   1    0.70    7.30
 -10 -13   1    3.40    8.60
 -10 -13   1    3.80   24.50
 -10 -13   1   31.70   22.90
 -10 -13   1   -8.10   11.60
  -9 -13   1   27.70   14.90
  -9 -13   1   -6.50   24.20
  -9 -13   1   -2.10    8.60
  -9 -13   1   12.60   20.00
  -8 -13   1   16.20    9.40
  -8 -13   1   14.70   20.20
  -8 -13   1   17.50   16.10
  -8 -13   1   47.60   25.20
  -7 -13   1   50.59   17.60
  -7 -13   1  -23.80   22.10
  -7 -13   1   -6.00   18.50
  -6 -13   1   51.39   17.70
  -6 -13   1   25.10   21.50
  -6 -13   1   30.10   17.80
  -5 -13   1   24.30   15.50
  -5 -13   1   32.70   28.80
  -5 -13   1   14.00   19.50
  -4 -13   1    7.50   15.30
  -4 -13   1   57.69   18.70
  -3 -13   1   -5.90   14.60
  -3 -13   1   15.70   11.60
   2  13  -1   26.80   11.20
  -2 -13   1   59.79   16.70
  -2 -13   1   60.89   12.20
  -1 -13   1   99.99   17.50
  -1 -13   1  113.99   12.10
   0  13  -1    3.30   11.00
   0 -13   1   17.60   14.30
   0 -13   1   15.10    7.80
  -1  13  -1    2.40   10.80
   1 -13   1    3.00   13.90
   1 -13   1    8.90    5.90
  -2  13  -1  194.58   17.90
   2 -13   1  214.88   25.20
  -3  13  -1   15.40   11.10
   3 -13   1   15.50   16.10
  -4  13  -1  -10.20   11.50
   4 -13   1    6.80   14.20
  -5  13  -1   43.50   14.10
   5 -13   1   28.90   14.80
  -6  13  -1   12.00   13.50
   6 -13   1   -4.90   13.90
  -7  13  -1    8.80   13.20
   7 -13   1    7.30   14.20
  -8  13  -1   -5.80   13.80
   8 -13   1  -19.90   14.00
  -9  13  -1    8.70   15.20
  -9  13  -1    9.10    7.00
   9 -13   1   13.50   17.10
 -10  13  -1    3.50    9.10
 -10  13  -1    0.20   13.70
  10 -13   1   -9.00   16.00
 -11  13  -1   10.70   15.20
 -11  13  -1    0.90   11.40
  11 -13   1    6.70   17.30
 -12  13  -1  209.48   20.50
  12 -13   1  216.68   26.30
 -13  13  -1   13.60   14.90
 -13  13  -1    9.70   17.10
 -14  13  -1   19.80   16.40
 -14  13  -1   13.30   17.40
 -15  13  -1  -15.10   15.90
 -16  13  -1   -1.70   18.00
 -17  13  -1    1.10   19.50
 -18  13  -1  -13.20   20.70
  18 -13   1    7.10   28.50
 -19  13  -1   -8.70   22.20
  19 -13   1  -10.20   27.40
 -20  13  -1   26.50   25.20
  20 -13   1  -11.80   30.00
 -17 -12   1  -17.80   36.60
 -17 -12   1   48.90   57.29
 -16 -12   1  -34.50   26.80
 -16 -12   1  -17.00   28.10
 -15 -12   1   51.69   28.40
 -15 -12   1  -32.70   25.80
 -14 -12   1  -16.00   26.50
 -14 -12   1    5.80   24.50
 -13 -12   1   -1.10   23.50
 -13 -12   1    9.00   28.30
 -12 -12   1   10.00   23.30
 -12 -12   1   30.20   27.20
 -11 -12   1   24.70   22.00
 -10 -12   1   28.40   23.10
 -10 -12   1   51.89   11.20
 -10 -12   1   16.30   24.60
 -10 -12   1   38.20    9.00
  -9 -12   1   23.70    9.50
  -9 -12   1   40.60   21.90
  -9 -12   1   36.60   25.30
  -9 -12   1   20.40   13.20
  -8 -12   1   59.99   26.00
  -8 -12   1    2.50   13.80
  -8 -12   1    5.30    9.50
  -8 -12   1   -8.30   18.80
  -7 -12   1   21.00   18.20
  -7 -12   1   -2.90   14.30
  -7 -12   1   11.00   21.10
  -6 -12   1   12.10   14.10
  -6 -12   1   11.00   18.60
  -6 -12   1    6.80   15.50
  -5 -12   1    0.90   18.00
  -5 -12   1   19.00   14.30
  -4 -12   1  172.98   17.80
  -4 -12   1  164.88   21.70
  -3 -12   1  125.39   14.70
  -3 -12   1   84.99   17.80
   2  12  -1   32.00   11.60
  -2 -12   1   38.00   11.00
  -2 -12   1   47.20   15.40
   1  12  -1  286.07   20.00
  -1 -12   1  420.86   39.70
  -1 -12   1  325.67   16.40
   0  12  -1   85.89   14.00
   0 -12   1  127.09   10.80
   0 -12   1  124.39   17.20
  -1  12  -1   50.59   12.70
   1 -12   1   83.19   16.20
   1 -12   1   77.19    7.20
  -2  12  -1   11.40   10.90
   2 -12   1   25.60   13.70
  -3  12  -1    1.30   11.00
   3 -12   1   16.30   13.10
  -4  12  -1  714.33   28.90
   4 -12   1  710.13   30.50
  -5  12  -1  155.88   17.40
   5 -12   1  189.78   22.20
  -6  12  -1   25.10   13.40
   6 -12   1   36.20   14.80
  -7  12  -1    6.00   13.00
   7 -12   1    1.80   14.30
  -8  12  -1    4.20   12.90
  -8  12  -1   10.30    6.80
   8 -12   1    4.50   14.30
  -9  12  -1    5.90   13.30
  -9  12  -1   -5.90    8.10
   9 -12   1    8.70   14.40
 -10  12  -1   27.60   16.10
 -10  12  -1   32.30   11.10
  10 -12   1   34.90   17.00
 -11  12  -1    3.90   11.90
 -11  12  -1   -9.60   15.50
  11 -12   1   -0.40   17.00
 -12  12  -1  236.98   22.10
 -12  12  -1  259.47   28.10
  12 -12   1  206.18   26.60
 -13  12  -1   32.90   16.30
 -13  12  -1   -3.80   17.80
 -14  12  -1    5.70   17.50
 -14  12  -1   -2.00   16.60
 -15  12  -1   -4.00   17.10
 -16  12  -1   49.20   20.30
 -17  12  -1  196.18   26.30
 -18  12  -1  -19.40   20.60
  18 -12   1   17.30   28.90
 -19  12  -1  -46.20   41.50
  19 -12   1   45.10   30.80
 -20  12  -1   -5.70   23.60
  20 -12   1   65.19   31.40
 -17 -11   1  -33.10   26.70
 -17 -11   1   57.69   30.30
 -16 -11   1   67.39   29.60
 -16 -11   1   16.30   27.70
 -15 -11   1   -9.50   26.50
 -15 -11   1    8.30   25.50
 -14 -11   1  -14.60   26.70
 -14 -11   1    1.70   24.00
 -13 -11   1    8.60   25.60
 -13 -11   1  -11.00   22.50
 -12 -11   1  -10.20   27.00
 -12 -11   1    8.30   40.50
 -11 -11   1  -17.80   20.10
 -11 -11   1   27.90   26.30
 -10 -11   1    6.20   24.20
 -10 -11   1   17.00    8.00
 -10 -11   1   15.40   21.40
 -10 -11   1   30.10    8.80
  -9 -11   1   38.40   24.30
  -9 -11   1   56.29   21.60
  -9 -11   1   40.00    9.50
  -9 -11   1   63.29   12.40
  -8 -11   1   26.90   21.90
  -8 -11   1   -3.80   17.00
  -8 -11   1  -11.00   11.30
   7  11  -1   54.39   16.80
  -7 -11   1   32.00   17.80
  -7 -11   1   58.09   21.60
  -7 -11   1   65.29   14.80
   6  11  -1   53.79   15.20
  -6 -11   1   60.99   14.30
  -6 -11   1   69.89   16.80
  -6 -11   1   32.80   18.50
  -5 -11   1   40.50   18.30
  -5 -11   1   31.00   14.40
  -4 -11   1   54.99   13.30
  -4 -11   1   52.29   17.50
  -3 -11   1   -2.40   10.00
  -3 -11   1  -10.30   13.70
   2  11  -1   -4.00    9.80
  -2 -11   1   -5.20    9.40
  -2 -11   1   -0.70   13.40
   1  11  -1   72.49   12.90
  -1 -11   1   76.29   10.60
  -1 -11   1   74.69   14.90
   0 -11   1   15.00   12.30
   0 -11   1   17.10    7.40
  -1  11  -1    7.50   10.80
   1 -11   1   17.20    5.60
   1 -11   1   15.20   12.50
  -2  11  -1   42.00   11.90
   2 -11   1   36.90   13.60
  -3  11  -1   11.80   11.50
   3 -11   1   -2.10   11.90
   4 -11   1   85.09   15.00
  -5  11  -1   19.60   12.40
   5 -11   1  -18.70   12.30
  -6  11  -1  129.79   16.50
   6 -11   1  119.99   17.00
  -7  11  -1   16.00    6.10
  -7  11  -1  -10.10   12.20
   7 -11   1   -4.50   12.80
  -8  11  -1   13.60    7.80
  -8  11  -1  -13.20   12.40
   8 -11   1   24.00   14.60
  -9  11  -1    6.50    9.10
  -9  11  -1   10.80   13.90
   9 -11   1   14.60   14.40
 -10  11  -1  -11.90   10.30
 -10  11  -1   -3.10   14.20
  10 -11   1   40.80   16.40
 -11  11  -1  109.89   15.90
 -11  11  -1   60.89   18.70
  11 -11   1   81.99   19.30
 -12  11  -1  292.57   29.50
 -12  11  -1  286.87   24.40
 -13  11  -1    3.60   16.20
 -13  11  -1   -3.00   17.90
 -14  11  -1   19.50   19.00
 -14  11  -1   -1.10   17.20
 -15  11  -1  -12.30   17.40
 -16  11  -1    0.80   19.20
 -17  11  -1   16.60   20.70
  17 -11   1   19.30   26.10
 -18  11  -1  -22.20   21.60
  18 -11   1  -23.70   24.10
 -19  11  -1  -23.80   22.80
 -20  11  -1   39.50   26.00
  20 -11   1  -10.10   28.40
 -18 -10   1   -3.60   50.89
 -18 -10   1    8.70   30.00
 -17 -10   1   22.30   31.90
 -17 -10   1  -12.30   26.60
 -16 -10   1    1.70   29.10
 -16 -10   1   -5.10   26.30
 -15 -10   1    2.90   25.40
 -15 -10   1   23.00   30.30
 -14 -10   1  -17.40   23.20
 -14 -10   1  -14.70   26.50
 -13 -10   1   18.60   23.80
 -13 -10   1    4.30   24.90
 -12 -10   1    2.80   27.10
 -12 -10   1  -20.40   21.20
 -11 -10   1   82.29   26.80
 -11 -10   1   77.29   24.10
 -10 -10   1   20.60   20.20
 -10 -10   1   13.40   23.20
   9  10  -1   15.40   17.20
  -9 -10   1   20.20    8.10
  -9 -10   1   25.00    9.40
  -9 -10   1   23.00   19.60
  -9 -10   1   -6.50   21.20
   8  10  -1  -13.00   14.60
  -8 -10   1   14.40   10.70
  -8 -10   1    4.40   19.80
  -8 -10   1    1.40   16.40
   7  10  -1    8.80   14.00
  -7 -10   1   12.80   11.20
  -7 -10   1   -1.90   17.60
  -7 -10   1   43.50   17.00
   6  10  -1    6.40   12.90
  -6 -10   1   35.40   12.40
  -6 -10   1    5.40   17.00
  -6 -10   1   31.00   14.40
   5  10  -1  164.38   17.40
  -5 -10   1  169.88   17.90
  -5 -10   1  189.38   21.60
   4  10  -1   16.80   14.20
  -4 -10   1   42.70   12.60
  -4 -10   1   30.60   15.40
  -3 -10   1   58.39   15.40
  -3 -10   1   66.29   12.40
   2  10  -1   32.30   11.50
  -2 -10   1   51.59   10.90
  -2 -10   1   33.90   13.40
   1  10  -1    5.70   10.80
  -1 -10   1   15.10    8.80
  -1 -10   1   17.40   12.20
   0  10  -1   15.30   11.10
   0 -10   1   12.90    7.30
   0 -10   1   13.10   12.00
  -1  10  -1  137.09   15.10
   1 -10   1  124.19    8.10
   1 -10   1  167.88   16.90
  -2  10  -1   47.80   12.40
   2 -10   1   58.49   13.60
  -3  10  -1  318.87   19.70
   3 -10   1  348.27   21.40
  -4  10  -1  981.00   34.00
   4 -10   1 1003.50   34.10
  -5  10  -1   20.90   12.50
   5 -10   1   40.40   13.20
  -6  10  -1   75.29    7.60
  -6  10  -1   84.59   14.40
   6 -10   1  101.89   15.70
  -7  10  -1    9.00    7.10
  -7  10  -1   16.80   13.00
   7 -10   1    3.60   12.60
  -8  10  -1  102.89   15.90
  -8  10  -1  121.69   11.40
   8 -10   1  116.39   16.90
  -9  10  -1   35.60   15.30
  -9  10  -1   51.79   11.20
   9 -10   1   73.99   16.10
 -10  10  -1   47.10   13.00
 -10  10  -1   57.09   17.20
  10 -10   1   35.10   16.10
 -11  10  -1   51.09   14.50
 -11  10  -1  -15.20   15.00
 -12  10  -1  123.79   22.60
 -12  10  -1  182.58   20.90
 -13  10  -1   -7.50   15.90
 -13  10  -1    2.50   26.50
 -14  10  -1   31.30   20.20
 -14  10  -1   27.90   18.60
 -15  10  -1   31.20   20.00
 -16  10  -1   -4.60   19.10
 -17  10  -1  -17.90   21.70
  17 -10   1  -25.40   23.80
 -18  10  -1   -8.20   22.30
  18 -10   1   15.90   24.30
  18 -10   1    7.40   25.30
 -19  10  -1  -12.20   23.50
  19 -10   1    9.50   24.70
  19 -10   1  -29.30   26.00
 -20  10  -1  -29.30   24.00
  20 -10   1  -35.10   26.90
 -18  -9   1  -10.30   40.90
 -17  -9   1  -12.00   26.80
 -16  -9   1    6.40   25.50
 -15  -9   1    7.10   24.70
 -14  -9   1   -0.60   22.90
 -13  -9   1   33.80   25.30
 -12  -9   1   -8.10   20.80
  11   9  -1  138.29   23.80
 -11  -9   1  139.89   26.00
  10   9  -1  108.89   22.40
 -10  -9   1   70.59   24.00
 -10  -9   1   85.29   22.10
   9   9  -1   33.20   17.00
  -9  -9   1   38.20    7.70
  -9  -9   1   47.80    7.30
  -9  -9   1   18.00   21.00
  -9  -9   1   59.39   19.50
   8   9  -1  248.38   22.30
  -8  -9   1  245.08   14.80
  -8  -9   1  265.67   24.50
  -8  -9   1  218.78   25.20
   7   9  -1    6.80   13.10
  -7  -9   1  -33.20   15.60
  -7  -9   1   13.60   15.20
  -7  -9   1   -6.10    9.20
   6   9  -1    4.10   12.60
  -6  -9   1   12.10   13.80
  -6  -9   1   10.20   16.00
  -6  -9   1    1.30   10.20
   5   9  -1  236.68   19.40
  -5  -9   1  243.88   20.50
  -5  -9   1  218.98   17.30
  -5  -9   1  219.58   22.30
   4   9  -1  130.69   15.70
  -4  -9   1  114.89   17.70
  -4  -9   1  110.69   15.20
   3   9  -1   64.29   12.40
  -3  -9   1   94.89   16.20
  -3  -9   1   86.79   13.00
   2   9  -1   18.10   11.20
  -2  -9   1   39.10   13.50
  -2  -9   1   25.90    9.90
   1   9  -1   94.99   13.70
  -1  -9   1   99.19   10.80
  -1  -9   1  115.49   14.80
   0   9  -1    6.90   10.20
   0  -9   1   16.30   11.20
   0  -9   1   16.10    7.20
  -1   9  -1  136.79   14.30
   1  -9   1  110.89    7.50
   1  -9   1  153.28   15.60
  -2   9  -1   74.19   12.60
   2  -9   1   56.09   13.10
  -3   9  -1  448.66   21.60
   3  -9   1  480.05   22.50
  -4   9  -1  309.97   19.20
   4  -9   1  263.87   19.30
  -5   9  -1   -0.80   10.90
   5  -9   1   58.59   13.30
  -6   9  -1   36.70    7.10
  -6   9  -1   22.00   13.70
   6  -9   1   23.40   12.80
  -7   9  -1  386.36   16.10
  -7   9  -1  372.36   21.80
   7  -9   1  387.66   22.30
  -8   9  -1  345.37   17.20
  -8   9  -1  348.47   23.30
   8  -9   1  340.17   23.50
  -9   9  -1   33.70   15.10
  -9   9  -1   60.59   12.20
   9  -9   1   66.39   16.00
 -10   9  -1  453.85   28.30
 -10   9  -1  418.76   22.70
 -11   9  -1   32.50   17.00
 -11   9  -1   12.00   13.60
 -12   9  -1   56.29   19.00
 -12   9  -1   41.70   16.50
 -13   9  -1  -14.50   30.10
 -13   9  -1   14.20   17.70
 -14   9  -1   53.39   22.80
 -14   9  -1   24.70   20.30
 -15   9  -1   22.20   20.50
 -15   9  -1    8.60   21.50
 -16   9  -1   34.50   21.30
 -17   9  -1   21.90   22.60
  17  -9   1   29.20   24.40
 -18   9  -1  -10.90   36.00
  18  -9   1   -9.80   22.60
  18  -9   1   22.00   25.90
 -19   9  -1   -5.30   23.20
  19  -9   1   10.60   23.30
  19  -9   1  -15.60   25.50
 -20   9  -1  -20.60   25.30
  20  -9   1   23.20   23.30
  20  -9   1   -7.70   26.50
 -21   9  -1   -1.60   25.90
  21  -9   1   18.00   24.30
  21  -9   1   -5.70   22.90
 -19  -8   1   15.50   30.10
 -18  -8   1   -9.90   25.80
 -17  -8   1   21.10   27.30
 -16  -8   1  -12.30   24.60
 -15  -8   1   17.20   23.30
 -14  -8   1   -6.50   21.20
 -13  -8   1  -17.30   21.10
  12   8  -1   51.69   21.50
 -12  -8   1   57.09   23.30
  11   8  -1   13.00   17.80
 -11  -8   1  -15.90   18.90
  10   8  -1   30.00   17.70
 -10  -8   1   24.00   18.90
   9   8  -1   26.50   16.60
  -9  -8   1   54.99   18.20
  -9  -8   1   48.90    5.30
   8   8  -1    3.70   13.40
  -8  -8   1    4.00   15.70
  -8  -8   1    2.00    6.90
   7   8  -1   -5.40   12.50
  -7  -8   1    7.20   13.90
  -7  -8   1   12.20   16.80
  -7  -8   1    9.10    8.30
   6   8  -1  147.49   17.20
  -6  -8   1  208.98   35.00
  -6  -8   1  152.28   20.10
  -6  -8   1  135.49   13.80
   5   8  -1  251.37   20.60
  -5  -8   1  291.27   17.00
  -5  -8   1  292.57   21.40
  -5  -8   1  230.48   21.50
   4   8  -1  174.88   16.90
  -4  -8   1  208.18   17.90
  -4  -8   1  214.48   20.10
   3   8  -1  313.57   18.40
  -3  -8   1  301.87   17.90
  -3  -8   1  298.57   21.20
   2   8  -1  373.66   19.10
  -2  -8   1  387.66   21.10
  -2  -8   1  378.36   17.60
   1   8  -1  679.33   25.00
  -1  -8   1  655.43   24.50
  -1  -8   1  671.93   21.40
   0   8  -1   26.30   10.30
   0  -8   1   29.80   10.60
   0  -8   1   27.10    6.80
  -1   8  -1   57.09   11.10
   1  -8   1   45.70   11.20
   1  -8   1   62.49    5.40
  -2   8  -1   48.60   10.80
   2  -8   1   40.20   10.80
  -3   8  -1   33.80   10.50
   3  -8   1   28.30   11.40
  -4   8  -1  110.39   13.50
   4  -8   1  121.99   14.40
  -5   8  -1   -4.40   10.90
  -5   8  -1    1.60    5.70
   5  -8   1   -0.60   10.90
  -6   8  -1   88.69    9.30
  -6   8  -1   94.79   14.40
   6  -8   1  123.29   15.50
  -7   8  -1    4.10    8.60
  -7   8  -1   -5.10   11.50
   7  -8   1    1.40   11.90
  -8   8  -1  138.69   13.90
  -8   8  -1  131.09   17.40
   8  -8   1  150.48   22.90
  -9   8  -1   79.49   13.30
  -9   8  -1   80.79   16.10
   9  -8   1   74.29   16.10
   9  -8   1  112.79   14.70
 -10   8  -1   26.10   14.90
 -11   8  -1   51.99   16.70
 -12   8  -1  -12.20   14.90
 -12   8  -1   -5.30   16.60
 -13   8  -1   10.40   17.20
 -13   8  -1   16.20   19.80
 -14   8  -1   -2.50   19.60
 -14   8  -1  -33.60   17.70
 -15   8  -1   65.19   23.90
 -15   8  -1   28.10   20.70
 -16   8  -1   17.10   20.90
  16  -8   1  -21.80   21.60
 -17   8  -1    3.90   21.90
  17  -8   1    1.60   21.30
  17  -8   1   -3.70   23.50
 -18   8  -1   12.70   22.90
  18  -8   1   12.00   24.40
  18  -8   1   24.30   21.40
 -19   8  -1    6.30   23.80
  19  -8   1   39.80   22.40
  19  -8   1  -34.20   23.20
  20  -8   1  -29.80   24.20
 -21   8  -1   18.40   28.50
  21  -8   1    5.70   20.50
  21  -8   1   24.40   31.80
 -18  -7   1    5.80   26.30
 -17  -7   1   34.40   27.70
 -16  -7   1   14.00   25.80
 -15  -7   1  -25.70   21.20
 -14  -7   1   -2.00   21.40
 -13  -7   1   12.50   22.70
  12   7  -1   14.30   20.30
 -12  -7   1    7.10   21.40
 -11  -7   1   31.20   20.50
  10   7  -1   62.09   18.20
 -10  -7   1   37.90   19.20
   9   7  -1   -6.40   13.20
  -9  -7   1   19.70   16.40
   8   7  -1   98.69   16.80
  -8  -7   1   75.59    7.80
  -8  -7   1  122.19   19.40
  -8  -7   1   74.69    7.10
   7   7  -1  208.38   19.90
  -7  -7   1  237.58   21.90
  -7  -7   1  219.98   12.40
   6   7  -1   57.79   14.50
  -6  -7   1   30.10   14.30
  -6  -7   1   45.90    9.20
   5   7  -1  433.36   22.30
  -5  -7   1  424.06   25.30
  -5  -7   1  429.86   22.90
  -5  -7   1  451.25   19.00
   4   7  -1  364.86   19.70
  -4  -7   1  361.36   20.80
  -4  -7   1  360.06   21.80
   3   7  -1  158.48   14.70
  -3  -7   1  197.88   15.50
  -3  -7   1  168.58   17.00
   2   7  -1   52.39   10.90
   2   7  -1   52.19   10.20
  -2  -7   1   54.19   11.70
  -2  -7   1   66.49   10.10
   1   7  -1   34.20    9.90
  -1  -7   1   25.10    9.70
  -1  -7   1   37.70    7.60
   0   7  -1  358.66   17.20
   0  -7   1  357.36   13.00
   0  -7   1  377.46   16.70
  -1   7  -1   23.40    9.30
   1  -7   1   43.70    4.60
   1  -7   1   34.90    9.40
  -2   7  -1 1644.74   44.40
   2  -7   1 1705.83   44.70
  -3   7  -1  284.77   16.10
   3  -7   1  295.97   16.40
  -4   7  -1  160.28    8.20
  -4   7  -1  164.28   14.50
   4  -7   1  166.38   14.90
  -5   7  -1  204.88   16.50
  -5   7  -1  192.28   10.90
   5  -7   1  175.18   11.50
   5  -7   1  186.18   15.60
  -6   7  -1    9.60    8.30
  -6   7  -1    6.10   12.10
   6  -7   1   17.60    9.00
   6  -7   1   17.10   11.30
  -7   7  -1  137.89   13.10
   7  -7   1  128.29   15.80
   7  -7   1  122.89   12.90
  -8   7  -1   68.99   14.50
  -8   7  -1   69.19   12.80
   8  -7   1   61.19   14.40
   8  -7   1   80.09   12.70
  -9   7  -1   21.90   12.60
  -9   7  -1   23.40   13.80
   9  -7   1    4.10   11.70
 -10   7  -1   11.70   12.70
 -10   7  -1   -1.30   13.10
  10  -7   1    1.80   12.90
 -11   7  -1  -18.20   14.00
 -11   7  -1  -11.40   13.70
  11  -7   1  -24.20   13.50
 -12   7  -1   43.20   16.90
 -12   7  -1   17.50   16.60
  12  -7   1   33.80   17.40
 -13   7  -1   29.30   18.00
 -13   7  -1   20.20   18.00
  13  -7   1   24.60   18.60
 -14   7  -1   -2.40   19.40
 -14   7  -1   -6.10   18.70
 -15   7  -1   35.90   21.20
 -15   7  -1   29.30   21.40
  15  -7   1   34.40   21.70
 -16   7  -1   35.80   22.50
  16  -7   1   11.70   22.20
 -17   7  -1   11.20   22.10
  17  -7   1   -9.70   19.90
  17  -7   1  -16.80   22.20
 -18   7  -1   42.30   24.40
  18  -7   1    6.60   23.10
  18  -7   1   -9.50   18.40
 -19   7  -1   60.99   26.90
  19  -7   1   39.70   21.20
  19  -7   1   93.69   26.10
 -20   7  -1   29.30   27.60
  20  -7   1   13.80   18.80
  20  -7   1   -6.50   19.40
 -21   7  -1   17.20   27.60
  21  -7   1    6.80   17.80
  21  -7   1   -7.10   17.50
 -20  -6   1  -17.00   28.20
 -19  -6   1    7.10   27.50
 -18  -6   1   10.80   25.60
 -17  -6   1   -1.60   25.30
 -16  -6   1  -14.00   22.80
 -15  -6   1   70.09   25.50
 -14  -6   1   20.00   36.90
  13   6  -1   89.09   24.90
 -13  -6   1  118.59   26.40
  12   6  -1   -3.90   17.90
 -12  -6   1   21.60   20.90
  11   6  -1    6.10   15.60
 -11  -6   1   10.70   18.30
  10   6  -1   27.70   15.30
 -10  -6   1   33.10   17.30
   9   6  -1    4.50   13.90
  -9  -6   1    7.00   15.40
   8   6  -1  123.09   18.70
  -8  -6   1  161.88   20.70
   7   6  -1  165.08   17.90
  -7  -6   1  144.89   19.20
  -7  -6   1  101.59    8.50
   6   6  -1  153.58   17.10
  -6  -6   1  113.49   10.50
  -6  -6   1  175.58   19.20
   5   6  -1   11.40   11.70
  -5  -6   1   27.50    8.60
  -5  -6   1   40.50   13.60
   4   6  -1  101.39   13.50
  -4  -6   1  106.09   11.00
  -4  -6   1   90.89   13.40
  -4  -6   1  148.69   16.90
   3   6  -1  278.37   16.00
  -3  -6   1  287.87   15.20
  -3  -6   1  294.47   16.70
   2   6  -1 1119.99   30.80
  -2  -6   1 1064.29   31.90
  -2  -6   1 1040.70   30.40
   1   6  -1   25.10    9.00
  -1  -6   1   50.89    9.80
  -1  -6   1   33.10    7.40
   0   6  -1  115.89   11.30
   0  -6   1  125.59   11.00
   0  -6   1   90.99    8.10
  -1   6  -1   74.69   10.10
   1  -6   1   73.79    9.90
  -2   6  -1 2546.85   62.99
   2  -6   1 2554.74   62.89
  -3   6  -1  648.04   21.70
  -3   6  -1  591.34   16.10
   3  -6   1  621.34   16.30
   3  -6   1  645.04   22.40
  -4   6  -1   78.29    8.10
  -4   6  -1  107.09   11.90
   4  -6   1  114.29   12.40
   4  -6   1   84.69    8.60
  -5   6  -1  202.68   12.30
  -5   6  -1  231.18   16.30
   5  -6   1  209.88   12.50
   5  -6   1  228.08   16.40
  -6   6  -1  452.55   18.60
  -6   6  -1  460.05   21.30
   6  -6   1  468.75   19.00
   6  -6   1  467.75   22.00
  -7   6  -1  320.47   17.90
  -7   6  -1  258.07   18.90
   7  -6   1  294.77   17.60
   7  -6   1  286.07   20.10
  -8   6  -1   20.00   12.90
  -8   6  -1   21.30   11.90
   8  -6   1   31.90   11.90
  -9   6  -1   95.39   16.00
  -9   6  -1  138.19   16.40
   9  -6   1  114.39   16.10
 -10   6  -1  197.98   20.50
 -10   6  -1  190.88   20.60
  10  -6   1  246.48   21.10
 -11   6  -1  161.68   20.80
 -11   6  -1  117.79   18.40
  11  -6   1  147.49   19.20
 -12   6  -1  -18.90   14.10
 -12   6  -1   21.40   16.40
  12  -6   1  -23.30   15.00
 -13   6  -1   37.70   19.60
 -13   6  -1   40.20   19.10
  13  -6   1   57.29   20.90
 -14   6  -1   -0.10   19.20
 -14   6  -1   -0.80   18.50
  14  -6   1   11.10   20.80
 -15   6  -1  -42.70   17.60
 -15   6  -1   -6.50   18.80
  15  -6   1  -14.20   18.90
 -16   6  -1  -14.50   21.00
  16  -6   1  -18.50   16.90
  16  -6   1    6.40   21.20
 -17   6  -1   -4.00   21.70
  17  -6   1    7.70   18.80
  17  -6   1   26.30   21.50
 -18   6  -1  -27.20   22.40
  18  -6   1   -7.60   21.30
  18  -6   1    2.00   17.50
 -19   6  -1   -2.30   25.40
  19  -6   1   13.00   16.60
  19  -6   1   15.40   19.10
 -20   6  -1   28.10   27.10
  20  -6   1   43.40   17.40
  20  -6   1  -11.80   15.20
 -21   6  -1  -36.40   25.40
  21  -6   1    7.10   14.70
  21  -6   1    2.60   16.20
 -20  -5   1    5.10   29.10
 -19  -5   1   15.30   28.00
 -18  -5   1   19.60   26.30
 -17  -5   1  -11.10   22.90
 -16  -5   1   28.00   24.50
 -15  -5   1   11.70   22.70
 -14  -5   1    3.30   20.20
  13   5  -1   53.69   22.70
 -13  -5   1   81.29   24.70
  12   5  -1   47.00   20.50
 -12  -5   1   72.79   22.50
  11   5  -1   -3.00   15.60
 -11  -5   1   23.90   17.60
  10   5  -1  -12.10   14.00
 -10  -5   1   -8.50   15.10
   9   5  -1    8.40   13.40
  -9  -5   1    3.60   15.30
   8   5  -1   55.49   15.20
  -8  -5   1   74.79   16.70
   7   5  -1   12.30   12.60
  -7  -5   1   24.50   15.90
  -6  -5   1   24.00    5.90
  -6  -5   1   39.40   14.10
   5   5  -1  101.19   13.70
  -5  -5   1   86.39    9.70
  -5  -5   1  118.49   15.10
   4   5  -1  157.98   14.20
  -4  -5   1  155.08   14.30
  -4  -5   1  171.28   11.10
   3   5  -1  317.27   15.80
  -3  -5   1  310.77   16.50
  -3  -5   1  305.57   15.40
   2   5  -1 2173.08   53.59
  -2  -5   1 2105.99   53.19
  -2  -5   1 2136.19   54.19
   1   5  -1  103.79   10.50
  -1  -5   1   89.29    9.40
  -1  -5   1  107.29   10.80
   0   5  -1 3342.67   78.49
   0  -5   1 3317.37   78.39
   0  -5   1 3240.98   75.99
  -1   5  -1 6831.72  155.48
   1  -5   1 6692.63  155.38
  -2   5  -1  742.13   23.20
   2  -5   1  744.53   23.30
  -3   5  -1   18.80    5.50
  -3   5  -1   30.90    9.10
   3  -5   1   37.80    9.10
   3  -5   1   25.60    5.80
  -4   5  -1  209.38   14.30
  -4   5  -1  205.98   11.10
   4  -5   1  208.38   13.90
   4  -5   1  209.38   11.30
  -5   5  -1  127.89   11.20
  -5   5  -1   89.99   12.10
   5  -5   1  119.29   12.70
   5  -5   1  120.89   11.10
  -6   5  -1  353.86   18.90
  -6   5  -1  363.96   17.70
   6  -5   1  348.97   17.10
   6  -5   1  343.27   19.10
  -7   5  -1  183.38   17.00
  -7   5  -1  156.18   15.60
   7  -5   1  152.98   15.40
  -8   5  -1   92.99   14.50
  -8   5  -1   56.59   14.20
   8  -5   1   82.79   14.30
  -9   5  -1   28.00   12.90
  -9   5  -1   57.09   14.50
   9  -5   1   28.60   13.70
 -10   5  -1  140.99   21.70
 -10   5  -1  144.69   18.70
  10  -5   1  147.69   18.70
 -11   5  -1    7.90   14.30
 -11   5  -1   30.20   15.80
  11  -5   1   31.50   15.80
 -12   5  -1   -3.70   14.50
 -12   5  -1   -4.20   15.30
  12  -5   1    5.70   16.50
 -13   5  -1    8.50   16.50
 -13   5  -1    8.60   18.10
  13  -5   1  -14.80   17.20
 -14   5  -1   -9.30   17.50
 -14   5  -1   -8.80   19.30
  14  -5   1    9.60   19.60
  14  -5   1   17.00   21.00
 -15   5  -1   22.40   22.20
 -15   5  -1   24.90   21.00
  15  -5   1    5.50   18.70
  15  -5   1   59.49   24.30
 -16   5  -1   68.09   24.60
  16  -5   1   46.90   18.60
  16  -5   1   51.39   21.70
 -17   5  -1   19.60   37.40
  17  -5   1    2.60   15.50
  17  -5   1  -14.30   19.10
 -18   5  -1  -10.50   23.70
  18  -5   1  -10.50   15.10
  18  -5   1    6.70   16.80
 -19   5  -1   36.50   25.40
  19  -5   1   -9.30   14.30
  19  -5   1   -1.60   14.20
  20  -5   1   -0.50   13.00
  20  -5   1   17.30   14.50
 -21   5  -1  -32.40   27.00
  21  -5   1   -0.50   10.90
  21  -5   1   -0.80   20.20
 -20  -4   1   48.30   54.29
 -19  -4   1   -6.80   26.30
 -18  -4   1  -13.60   24.70
 -17  -4   1   28.60   25.10
 -16  -4   1   22.50   22.80
 -15  -4   1  -10.70   22.80
 -14  -4   1   -7.70   19.70
  13   4  -1  177.98   26.30
 -13  -4   1  126.59   24.70
  12   4  -1    7.50   19.40
 -12  -4   1   -1.00   18.80
  11   4  -1   34.10   17.10
 -11  -4   1   -6.40   15.80
  10   4  -1   19.10   15.10
 -10  -4   1    2.20   15.60
   9   4  -1   78.39   16.50
  -9  -4   1   65.89   17.70
   8   4  -1    2.30   11.90
  -8  -4   1  -10.50   13.30
   7   4  -1   86.89   15.60
  -7  -4   1   85.59   16.60
   6   4  -1   23.00   11.40
  -6  -4   1    6.70    4.00
  -6  -4   1    4.00   12.10
   5   4  -1  113.49   13.40
  -5  -4   1  134.29   14.40
  -5  -4   1  109.79    7.90
   4   4  -1  267.27   15.90
  -4  -4   1  270.77   11.70
  -4  -4   1  267.07   16.30
   3   4  -1 3972.50   95.19
  -3  -4   1 3975.20   94.89
  -3  -4   1 3981.20   92.99
   2   4  -1  945.81   26.80
  -2  -4   1  912.11   26.10
  -2  -4   1  875.81   26.40
   0   4  -1  345.17   13.70
   0  -4   1  341.37   11.00
   0  -4   1  325.47   13.40
  -1   4  -1 2584.14   61.29
   1  -4   1 2564.24   61.19
  -2   4  -1  250.87   13.30
  -2   4  -1  251.67    9.30
   2  -4   1  284.97   13.40
   2  -4   1  249.68    9.30
  -3   4  -1    3.90    7.00
  -3   4  -1   15.90   10.40
   3  -4   1    7.30   10.20
   3  -4   1    8.10    7.30
  -4   4  -1  614.64   21.40
  -4   4  -1  594.14   19.50
   4  -4   1  603.94   21.20
   4  -4   1  591.24   19.50
  -5   4  -1   81.89   11.50
  -5   4  -1   94.29   10.90
   5  -4   1   85.39   10.50
   5  -4   1   82.79   12.00
  -6   4  -1  148.49   14.00
  -6   4  -1  163.38   15.00
   6  -4   1  158.08   13.90
  -7   4  -1   23.30   11.70
  -7   4  -1   11.60   10.90
   7  -4   1   21.10   10.80
  -8   4  -1  546.95   25.10
  -8   4  -1  506.85   25.00
   8  -4   1  465.55   24.10
  -9   4  -1   88.59   16.00
  -9   4  -1   77.69   15.00
   9  -4   1   89.39   15.50
 -10   4  -1  161.58   18.30
 -10   4  -1  195.68   20.20
  10  -4   1  195.88   20.20
 -11   4  -1   20.50   16.00
 -11   4  -1   25.30   14.50
  11  -4   1   35.60   15.50
 -12   4  -1   30.00   17.20
 -12   4  -1   20.20   15.40
  12  -4   1  -16.60   15.60
 -13   4  -1   42.00   16.70
 -13   4  -1  -17.90   17.10
  13  -4   1    3.50   18.30
  13  -4   1   25.40   15.50
 -14   4  -1   47.00   21.20
 -14   4  -1    2.60   17.60
  14  -4   1   18.20   17.00
 -15   4  -1   13.40   21.50
 -15   4  -1  -11.80   19.90
  15  -4   1   22.50   23.10
  15  -4   1   13.60   15.30
  15  -4   1   23.20   17.90
 -16   4  -1   55.99   24.30
  16  -4   1   13.80   15.60
  16  -4   1   59.09   20.00
 -17   4  -1  -25.30   21.10
  17  -4   1   35.00   15.60
  17  -4   1   14.10   14.80
 -18   4  -1  -17.30   23.10
  18  -4   1   -4.40   13.20
  18  -4   1  -17.60   12.30
 -19   4  -1  -17.70   25.30
  19  -4   1   -3.30   14.90
  19  -4   1   -9.40   14.30
 -20   4  -1  -35.60   24.60
  20  -4   1   50.29   14.30
 -21   4  -1  -13.90   28.40
  21  -4   1   -3.60   10.30
  21  -4   1  -15.90    9.80
 -21  -3   1   16.00   28.20
 -20  -3   1  -26.40   25.30
 -19  -3   1  -10.50   26.50
 -18  -3   1  -19.70   22.30
 -17  -3   1  -16.00   22.90
 -16  -3   1  -17.80   21.60
 -15  -3   1  -12.00   23.50
 -14  -3   1  -21.80   20.90
  13   3  -1   31.90   19.00
 -13  -3   1   43.60   19.20
  12   3  -1    6.30   16.40
 -12  -3   1  -11.20   17.30
  11   3  -1   78.99   18.20
 -11  -3   1   87.79   19.30
  10   3  -1   91.19   18.10
 -10  -3   1  134.29   20.30
   9   3  -1  135.39   18.60
  -9  -3   1  111.69   18.40
   8   3  -1  383.36   22.80
  -8  -3   1  292.37   26.10
   7   3  -1   94.29   15.60
  -7  -3   1   88.19   15.30
   6   3  -1  180.18   15.00
  -6  -3   1  187.28   17.40
   5   3  -1   49.90   10.70
  -5  -3   1   31.60   11.30
  -5  -3   1   42.80    4.30
   4   3  -1  143.69   14.30
  -4  -3   1  139.99   13.50
  -4  -3   1  113.99    7.60
   3   3  -1  465.45   18.40
  -3  -3   1  435.26   19.00
  -3  -3   1  433.76   14.50
   2   3  -1 4527.15  104.59
  -2  -3   1 4499.85  103.59
  -2  -3   1 4427.96  104.39
   1   3  -1  225.98   10.00
  -1  -3   1  225.28    9.80
  -1  -3   1  221.38    9.40
   0   3  -1  261.37    9.60
   0  -3   1  254.67    9.20
  -1   3  -1 1146.59   26.70
  -1   3  -1 1130.79   28.30
   1  -3   1 1141.49   26.70
   1  -3   1 1149.39   28.40
  -2   3  -1 7118.89  163.58
   2  -3   1 7231.78  162.38
  -3   3  -1 3873.91   90.59
  -3   3  -1 3932.01   91.89
   3  -3   1 3979.50   91.99
   3  -3   1 3787.12   90.59
  -4   3  -1 1879.61   47.40
  -4   3  -1 1850.31   48.10
   4  -3   1 1845.02   47.30
  -5   3  -1 1854.91   48.40
  -5   3  -1 1864.61   49.10
   5  -3   1 1831.02   48.30
  -6   3  -1  844.62   27.50
  -6   3  -1  780.32   28.00
   6  -3   1  821.72   27.80
  -7   3  -1  370.46   21.20
  -7   3  -1  401.06   20.90
   7  -3   1  422.26   21.50
  -8   3  -1  185.58   18.30
  -8   3  -1  236.18   19.40
   8  -3   1  218.38   29.30
  -9   3  -1   87.39   14.90
  -9   3  -1   63.99   16.20
   9  -3   1   73.99   15.70
 -10   3  -1   -9.30   12.20
 -10   3  -1   15.20   14.50
  10  -3   1    1.00   13.80
 -11   3  -1   10.70   13.70
 -11   3  -1  -27.20   13.70
  11  -3   1   -2.70   12.30
  11  -3   1   -0.20   14.90
 -12   3  -1   -1.20   14.50
 -12   3  -1   28.90   17.50
  12  -3   1   32.00   16.80
  12  -3   1   11.20   13.00
 -13   3  -1    9.20   18.00
 -13   3  -1  -31.70   23.40
  13  -3   1   13.80   14.10
  13  -3   1   -3.70   18.30
 -14   3  -1   25.30   20.70
 -14   3  -1   -4.00   17.60
  14  -3   1   35.70   22.90
  14  -3   1   11.20   15.30
  14  -3   1   14.50   13.10
 -15   3  -1   -8.60   20.00
  15  -3   1    1.10   12.90
  15  -3   1    0.00   13.50
  15  -3   1   23.60   23.90
 -16   3  -1    3.40   22.00
  16  -3   1    2.00   12.40
  16  -3   1    8.20   12.90
 -17   3  -1   24.80   23.70
  17  -3   1   -7.60   11.30
  17  -3   1   -0.90   12.30
 -18   3  -1  -30.50   23.10
  18  -3   1    9.60   11.60
  18  -3   1   -1.40   12.20
 -19   3  -1   -9.60   24.50
  19  -3   1   -7.10   10.30
  19  -3   1   -2.10   12.40
 -20   3  -1   20.90   28.30
  20  -3   1   13.30   10.30
  20  -3   1  -17.50    7.30
 -21   3  -1   -5.50   27.60
  21  -3   1    2.00    2.40
 -21  -2   1   47.90   31.30
 -20  -2   1   36.70   28.30
 -19  -2   1    5.10   26.20
 -18  -2   1  -45.60   22.00
 -17  -2   1  -16.70   20.60
 -16  -2   1   13.60   22.70
 -15  -2   1   -6.60   20.90
 -14  -2   1  -16.10   19.70
  13   2  -1   36.80   20.70
 -13  -2   1   63.59   21.60
  12   2  -1    0.70   15.70
 -12  -2   1   14.60   17.60
  11   2  -1   34.20   16.20
 -11  -2   1   57.49   18.30
 -10  -2   1   83.19   18.30
   9   2  -1   87.49   16.40
  -9  -2   1   66.89   16.00
   8   2  -1  180.48   17.50
  -8  -2   1  219.38   21.30
   7   2  -1   32.10   14.70
  -7  -2   1   33.00   13.50
   6   2  -1  144.49   15.30
  -6  -2   1  154.48   16.30
   5   2  -1   37.50    4.40
   5   2  -1   75.59   12.30
  -5  -2   1   45.80    4.30
  -5  -2   1   33.70   11.40
   4   2  -1   10.90   10.20
   4   2  -1   23.20    4.80
  -4  -2   1   27.00   11.10
  -4  -2   1   15.40    3.80
   3   2  -1 2242.58   51.99
   3   2  -1 2197.28   55.29
  -3  -2   1 2215.68   55.49
  -3  -2   1 2267.87   51.89
   2   2  -1   58.69    6.40
  -2  -2   1   64.19    7.00
  -2  -2   1   54.39    5.50
  -1  -2   1  593.74   16.50
   0   2  -1  760.62   18.10
   0  -2   1  731.13   18.00
  -1   2  -1  738.13   18.90
  -1   2  -1  750.22   18.40
   1  -2   1  773.82   18.40
   1  -2   1  736.43   18.80
  -2   2  -1   25.20    5.80
  -2   2  -1   38.70    5.60
   2  -2   1   36.00    6.20
   2  -2   1   47.60    6.00
  -3   2  -1  804.52   23.40
  -3   2  -1  812.02   23.80
   3  -2   1  789.42   23.70
  -4   2  -1   62.79   11.40
  -4   2  -1   76.39   11.60
   4  -2   1   64.09   11.20
  -5   2  -1  887.41   28.80
   5  -2   1  913.61   28.80
  -6   2  -1    2.30   10.30
   6  -2   1    7.40   10.10
  -7   2  -1  397.26   21.40
   7  -2   1  371.26   20.70
  -8   2  -1  100.09   16.40
   8  -2   1   87.49   15.20
  -9   2  -1   84.99   17.10
   9  -2   1   60.89   15.30
 -10   2  -1   -0.80   12.50
 -10   2  -1    2.80   14.60
  10  -2   1   -9.10   13.40
  10  -2   1    8.40   10.40
 -11   2  -1   36.40   15.90
 -11   2  -1   25.90   14.20
  11  -2   1   41.80   16.30
  11  -2   1   44.90   12.60
 -12   2  -1   -5.60   17.10
 -12   2  -1   19.60   15.30
  12  -2   1   -5.10   11.90
  12  -2   1   30.50   17.90
 -13   2  -1   11.00   19.40
  13  -2   1   10.30   11.20
  13  -2   1   12.20   19.40
  13  -2   1   16.50   13.40
 -14   2  -1   11.00   20.50
 -14   2  -1   15.10   18.20
  14  -2   1   -0.70   11.60
  14  -2   1  -18.80   19.80
  14  -2   1    2.60   11.60
 -15   2  -1    6.40   21.30
  15  -2   1   -2.80   11.50
  15  -2   1  -10.50    9.90
  15  -2   1    2.20   22.70
  16  -2   1    2.40    9.30
  16  -2   1    6.30   11.10
 -17   2  -1    4.30   23.60
  17  -2   1    5.30   10.00
  17  -2   1   -0.60   11.80
 -18   2  -1  -35.40   22.20
  18  -2   1  -12.80    8.20
  18  -2   1    1.90   11.00
 -19   2  -1    5.20   25.80
 -20   2  -1   -0.10   27.20
 -20  -1   1  132.89   31.90
 -19  -1   1  -17.30   24.50
 -18  -1   1  -14.20   22.60
 -17  -1   1  -24.10   21.40
 -16  -1   1   -7.10   23.10
 -15  -1   1  -30.20   19.60
 -14  -1   1   -9.60   19.30
  13   1  -1   -3.50   17.70
 -13  -1   1   -5.00   17.60
  12   1  -1   13.20    5.30
  12   1  -1   16.20    6.20
  12   1  -1   63.59   18.70
 -12  -1   1    2.60   16.70
  11   1  -1   27.00   16.10
  11   1  -1   16.90    5.50
 -11  -1   1   -2.90   15.50
  10   1  -1   99.89   17.70
  10   1  -1   93.29    7.50
 -10  -1   1   90.29   16.70
   9   1  -1 1320.67   43.50
   9   1  -1 1292.67   32.70
  -9  -1   1 1404.56   45.40
   8   1  -1  319.67   11.10
   8   1  -1  333.67   22.00
  -8  -1   1  356.96   22.80
   7   1  -1  396.86   12.00
   7   1  -1  367.96   19.80
  -7  -1   1  399.86   21.80
   6   1  -1  588.94   23.00
   6   1  -1  606.74   16.00
  -6  -1   1  592.74   23.00
   5   1  -1   43.90   11.10
   5   1  -1   35.60    4.80
  -5  -1   1   39.90   11.90
   4   1  -1  259.27   16.20
   4   1  -1  245.78    8.70
  -4  -1   1  257.57    9.00
  -4  -1   1  241.08   14.70
   3   1  -1   72.69    8.40
   3   1  -1   65.69    5.20
  -3  -1   1   55.09    8.10
  -3  -1   1   59.29    4.60
   2   1  -1  119.79    5.40
  -2  -1   1  117.99    4.90
  -2  -1   1  115.49    7.00
  -1   1  -1 1611.94   39.50
   1  -1   1 1688.93   40.10
  -2   1  -1 1324.57   32.90
   2  -1   1 1291.67   32.70
   2  -1   1 1327.87   32.90
  -3   1  -1  809.72   24.70
   3  -1   1  801.82   24.30
  -4   1  -1   29.90   11.10
   4  -1   1   24.50   10.40
  -5   1  -1   15.90   10.80
   5  -1   1    6.10    9.80
  -6   1  -1   41.60   12.20
   6  -1   1   38.10   11.10
  -7   1  -1   12.70   12.90
   7  -1   1   17.90   11.70
   7  -1   1   16.90    8.50
  -8   1  -1   14.70   13.50
   8  -1   1   30.40    9.50
   8  -1   1   21.80   12.80
  -9   1  -1   47.60   15.80
   9  -1   1   24.00    9.70
   9  -1   1   14.30   12.50
 -10   1  -1   43.60   16.40
  10  -1   1   51.29   15.80
  10  -1   1   46.70   10.70
 -11   1  -1    9.10   15.10
  11  -1   1   -9.70   14.60
  11  -1   1   12.50   10.10
 -12   1  -1   26.20   17.60
  12  -1   1   32.50   10.00
  12  -1   1   15.40   16.80
  12  -1   1    7.30    9.80
 -13   1  -1    7.20   18.90
  13  -1   1   43.00   39.90
  13  -1   1    4.30   10.10
  13  -1   1   14.00   10.00
 -14   1  -1   -6.00   17.30
 -14   1  -1  -22.60   18.70
  14  -1   1    7.70    8.60
  14  -1   1    3.10   20.30
  14  -1   1  -13.20    9.50
 -15   1  -1    9.50   22.20
  15  -1   1    2.90   10.40
  15  -1   1   -1.30    9.20
 -16   1  -1    6.50   21.70
  16  -1   1   -6.10    7.90
  16  -1   1   -9.70    9.70
 -17   1  -1   22.90   24.30
 -18   1  -1  -47.20   22.10
 -19   1  -1  -11.20   25.80
 -20   1  -1   26.50   28.40
 -21   1  -1   27.20   37.10
 -21   0   1   10.30   27.30
 -20   0   1   67.99   27.90
 -19   0   1   -6.10   24.90
 -18   0   1  -11.40   22.50
 -17   0   1   12.20   23.20
 -16   0   1   14.30   24.40
  15   0  -1    0.50    5.70
  15   0  -1    7.70    7.40
 -15   0   1   21.70   18.40
 -15   0   1   29.30   21.70
  14   0  -1    3.10    9.00
  14   0  -1   -5.10    7.40
 -14   0   1  -12.20   16.60
 -14   0   1   -3.80   19.10
  13   0  -1   10.20   17.30
  13   0  -1    5.20    7.70
  13   0  -1    7.70    9.20
 -13   0   1   16.00   15.80
 -13   0   1   20.70   18.40
  12   0  -1   14.70   15.90
  12   0  -1    1.80    7.40
 -12   0   1    9.50   16.50
  11   0  -1  369.76   14.40
  11   0  -1  336.17   23.80
 -11   0   1  384.66   24.70
  10   0  -1  624.34   29.70
  10   0  -1  595.24   19.00
 -10   0   1  596.74   30.50
   9   0  -1  148.49   18.60
   9   0  -1  116.39   10.40
   8   0  -1  128.99   10.00
   8   0  -1  120.69   16.40
  -8   0   1  151.78   18.00
   7   0  -1  383.36   20.70
   7   0  -1  387.16   13.60
  -7   0   1  368.76   20.80
   6   0  -1  353.86   17.70
   6   0  -1  354.26   12.80
  -6   0   1  388.06   19.30
   5   0  -1  181.48    9.90
   5   0  -1  143.79   15.20
  -5   0   1  186.78   15.90
   4   0  -1 5776.42  133.89
   4   0  -1 5758.02  130.29
  -4   0   1 5672.03  133.69
   3   0  -1  127.59    6.70
  -3   0   1  150.18   10.10
  -3   0   1  141.59    7.00
   2   0  -1  546.05   14.30
  -2   0   1  551.64   13.90
  -2   0   1  538.75   16.10
  -1   0  -1    1.50    3.40
  -1   0  -1    2.50    3.50
   1   0   1    1.80    3.40
  -2   0  -1 4431.26  101.09
  -2   0  -1 4280.77   99.39
   2   0   1 4382.16   99.39
   2   0   1 4343.77  101.09
  -3   0  -1 2312.17   57.69
   3   0   1 2336.97   54.59
   3   0   1 2319.47   57.69
  -4   0  -1  485.45   20.70
   4   0   1  475.75   15.30
   4   0   1  479.25   20.40
  -5   0  -1  143.99   15.20
   5   0   1  135.69   14.30
   5   0   1  133.69    9.60
  -6   0  -1  387.66   21.00
   6   0   1  402.46   14.50
   6   0   1  382.86   20.40
  -7   0  -1    2.70   13.00
   7   0   1   17.30    7.30
  -8   0  -1   62.29   16.90
   8   0   1   40.30    8.60
   8   0   1   39.70   14.10
  -9   0  -1   71.09   16.60
   9   0   1   51.49   15.20
   9   0   1   32.90    8.40
 -10   0  -1   27.90   16.40
  10   0   1   48.50   16.00
  10   0   1   43.20    8.60
 -11   0  -1   33.70   17.20
  11   0   1   23.90    7.90
  11   0   1   28.00   15.90
  11   0   1   20.30    7.70
 -12   0  -1   59.89   18.80
  12   0   1   68.89    8.80
  12   0   1   53.69   19.30
  12   0   1   65.19   10.20
 -13   0  -1  -22.10   17.30
  13   0   1  -11.50   17.90
  13   0   1   11.20    8.90
  13   0   1   11.30    7.70
 -14   0  -1   21.30   20.90
  14   0   1   13.00    6.80
  14   0   1    0.00    7.90
  14   0   1    1.40   21.60
 -15   0  -1   -4.30   21.10
 -16   0  -1    4.90   22.10
 -17   0  -1   38.30   24.20
 -18   0  -1  -10.70   25.60
 -19   0  -1   -9.80   26.20
 -20   0  -1    7.40   28.00
 -21   1   1   12.80   28.20
 -20   1   1   14.70   26.50
 -19   1   1  -20.50   23.10
  18  -1  -1   -2.60    6.90
  18  -1  -1    3.10    7.90
 -18   1   1    1.20   23.60
  17  -1  -1    6.10    9.40
  17  -1  -1    1.70    8.30
 -17   1   1    5.30   22.40
  16  -1  -1   12.00    8.70
  16  -1  -1   11.70    9.50
 -16   1   1   36.20   23.00
  15  -1  -1   21.90   10.10
  15  -1  -1   34.50   12.60
 -15   1   1   53.99   19.80
 -15   1   1  -10.90   18.40
  14  -1  -1   38.90   10.40
 -14   1   1   23.60   17.50
 -14   1   1   30.80   20.60
  13  -1  -1    8.00    9.50
 -13   1   1   -2.20   16.20
 -13   1   1  -12.20   16.60
  12  -1  -1   22.00   16.90
  12  -1  -1   17.50    9.10
 -12   1   1   33.90   15.30
 -12   1   1   12.50   16.50
  11  -1  -1  153.08   20.40
  11  -1  -1  125.59   12.40
 -11   1   1  122.39   17.70
 -11   1   1  179.08   21.20
  10  -1  -1  207.48   13.50
  10  -1  -1  184.68   18.90
 -10   1   1  219.08   19.90
 -10   1   1  225.88   22.20
   9  -1  -1   68.39   10.10
   9  -1  -1   70.59   16.00
  -9   1   1   87.39   16.60
  -9   1   1   46.30   14.00
   8  -1  -1  619.34   27.40
   8  -1  -1  665.23   21.10
  -8   1   1  633.24   26.70
  -8   1   1  662.23   27.60
   7  -1  -1  124.49   14.90
   7  -1  -1  127.59   10.60
  -7   1   1  143.39   15.20
  -7   1   1  118.39   14.90
   6  -1  -1    1.30   10.10
   6  -1  -1   -6.70    6.80
  -6   1   1   -5.10    9.20
  -6   1   1    3.80   10.70
   5  -1  -1 3106.99   76.09
   5  -1  -1 3125.29   73.09
  -5   1   1 3140.79   76.29
  -5   1   1 2977.30   75.49
   4  -1  -1 3104.79   72.19
  -4   1   1 3054.89   73.99
  -4   1   1 3037.00   73.89
   3  -1  -1  559.24   16.50
   3  -1  -1  580.64   17.60
  -3   1   1  571.74   17.50
  -3   1   1  594.84   17.90
   2  -1  -1  568.14   16.00
   2  -1  -1  569.44   15.80
  -2   1   1  583.34   15.60
  -2   1   1  576.94   16.00
  -1  -1  -1  791.82   20.70
  -1  -1  -1  792.82   18.90
   1   1   1  754.92   18.80
   1   1   1  766.12   20.60
  -2  -1  -1  258.17   12.90
  -2  -1  -1  274.37    8.40
   2   1   1  269.17   12.80
   2   1   1  273.47    8.20
  -3  -1  -1 1942.31   44.90
   3   1   1 1886.31   49.30
   3   1   1 1969.70   44.70
  -4  -1  -1  404.26   19.70
   4   1   1  400.46   17.90
   4   1   1  406.96   11.70
  -5  -1  -1  602.24   24.10
   5   1   1  586.54   22.70
   5   1   1  604.34   16.10
  -6  -1  -1   86.69   14.40
   6   1   1   79.29    6.40
   6   1   1   96.29   14.20
  -7  -1  -1   38.80   14.30
   7   1   1   52.59   13.90
   7   1   1   44.00    6.20
  -8  -1  -1   74.89   16.50
   8   1   1   93.19    7.90
   8   1   1   69.59   15.80
  -9  -1  -1   10.10   14.60
   9   1   1   49.99    6.30
   9   1   1   40.70    5.70
   9   1   1   32.40   15.40
 -10  -1  -1  130.29   20.50
  10   1   1  120.49   18.60
  10   1   1  117.99    7.90
  10   1   1  123.79    7.10
 -11  -1  -1   22.50   17.70
  11   1   1   11.30   15.60
 -12  -1  -1   -9.60   17.40
  12   1   1   41.50   19.20
 -13  -1  -1    3.50   19.30
  13   1   1    1.20   18.20
 -14  -1  -1   -8.00   20.40
  14   1   1   -4.90   21.90
 -16  -1  -1   22.60   24.10
 -17  -1  -1  -20.60   23.80
 -18  -1  -1   18.20   25.00
 -19  -1  -1  -13.30   25.20
 -20  -1  -1  -26.10   30.50
 -21   2   1    5.80   27.10
 -20   2   1   23.40   27.10
  19  -2  -1   -1.70    9.20
  19  -2  -1   11.50   10.50
 -19   2   1   25.90   26.30
  18  -2  -1  -13.70   10.90
  18  -2  -1   -5.20    9.70
 -18   2   1   13.40   23.80
  17  -2  -1    9.10   14.30
  17  -2  -1    5.90   10.90
 -17   2   1  -28.40   22.90
  16  -2  -1   -1.20   11.10
  16  -2  -1   -5.80   14.00
 -16   2   1  105.19   23.60
  15  -2  -1    6.60   11.80
 -15   2   1   13.00   17.30
 -15   2   1  -24.70   18.50
  14  -2  -1  -11.50   10.60
 -14   2   1  -12.50   17.20
 -14   2   1    7.00   16.70
  13  -2  -1  -11.10   10.40
 -13   2   1   19.50   16.00
 -13   2   1   -9.60   16.30
  12  -2  -1    5.60    9.80
 -12   2   1   13.10   15.30
 -12   2   1    9.50   14.10
  11  -2  -1   -0.70    9.50
  11  -2  -1   -0.10   14.00
 -11   2   1    2.50   14.10
 -11   2   1  -11.70   12.30
  10  -2  -1  130.29   18.60
  10  -2  -1  128.19   13.80
 -10   2   1  138.19   19.00
 -10   2   1  129.59   16.20
   9  -2  -1 3223.18   83.79
   9  -2  -1 3107.79   77.99
  -9   2   1 3102.99   83.09
  -9   2   1 3314.17   83.89
   8  -2  -1  256.57   14.80
   8  -2  -1  287.37   19.50
  -8   2   1  244.38   19.00
  -8   2   1  208.88   20.90
   7  -2  -1  546.15   23.00
  -7   2   1  570.34   23.00
  -7   2   1  540.85   22.80
   6  -2  -1  260.37   16.10
  -6   2   1  221.58   15.70
  -6   2   1  267.47   16.00
   5  -2  -1 6773.62  158.98
  -5   2   1 6752.82  158.08
  -5   2   1 6913.11  159.08
   4  -2  -1 3330.27   79.39
  -4   2   1 3172.88   78.19
  -4   2   1 3355.86   79.39
   3  -2  -1  922.41   25.60
  -3   2   1  890.91   25.40
   2  -2  -1 2718.93   63.69
  -2   2   1 2683.63   63.69
   1  -2  -1 2733.03   66.29
   1  -2  -1 2832.62   64.79
   1  -2  -1 2868.91   66.39
  -1   2   1 2891.31   66.39
  -1   2   1 2882.61   64.89
   0  -2  -1 2171.58   52.19
   0  -2  -1 2232.58   52.89
   0  -2  -1 2265.67   51.99
   0   2   1 2224.68   52.89
   0   2   1 2240.88   51.89
  -1  -2  -1 3132.39   73.29
  -1  -2  -1 3118.89   71.89
   1   2   1 3194.68   73.89
   1   2   1 3093.49   71.99
   1   2   1 3093.19   73.29
  -2  -2  -1 3564.94   82.09
  -2  -2  -1 3779.72   85.79
   2   2   1 3551.24   82.19
   2   2   1 3516.25   85.29
  -3  -2  -1  182.38    7.10
  -3  -2  -1  181.78   15.30
   3   2   1  184.58   13.30
   3   2   1  204.98    7.50
  -4  -2  -1  396.06   19.60
   4   2   1  423.66   19.70
  -5  -2  -1   54.59   12.90
   5   2   1   47.60   12.10
  -6  -2  -1  116.99   15.10
   6   2   1  119.49   15.20
  -7  -2  -1   25.70   14.40
   7   2   1    4.60   11.90
  -8  -2  -1   -5.30   13.90
   8   2   1   12.20   13.00
  -9  -2  -1  270.97   23.60
   9   2   1  227.98   21.70
 -10  -2  -1   88.29   17.60
  10   2   1  113.49   18.80
 -11  -2  -1   54.99   18.30
  11   2   1   62.79   16.90
 -12  -2  -1    3.40   18.30
 -13  -2  -1   -8.00   19.70
  13   2   1    3.40   18.70
 -14  -2  -1   66.39   24.20
 -15  -2  -1   28.90   23.20
 -16  -2  -1    9.00   23.40
 -17  -2  -1   11.20   24.30
 -18  -2  -1  -36.20   23.90
 -19  -2  -1  -14.10   24.60
 -20  -2  -1  -25.80   39.40
 -22   3   1  -17.30   30.30
  21  -3  -1   -5.80    9.90
  21  -3  -1   -1.70    8.30
 -21   3   1   12.00   28.20
  20  -3  -1   15.80   12.40
  20  -3  -1   36.80   10.70
 -20   3   1   17.00   26.90
  19  -3  -1   41.40   12.00
  19  -3  -1  -15.50   12.50
 -19   3   1    2.40   24.70
  18  -3  -1    5.30   16.00
  18  -3  -1  -15.40   11.60
 -18   3   1   -0.90   22.50
  17  -3  -1   10.90   16.70
  17  -3  -1    4.00   12.90
 -17   3   1   -2.50   26.90
  16  -3  -1    3.50   12.80
 -16   3   1  -11.00   21.10
  15  -3  -1   24.40   13.80
 -15   3   1   19.30   18.50
 -15   3   1   53.49   22.00
  14  -3  -1    4.10   12.00
 -14   3   1    4.10   18.20
 -14   3   1   21.60   17.70
  13  -3  -1   -0.70   11.30
 -13   3   1   -3.50   14.40
 -13   3   1   13.40   16.80
  12  -3  -1    1.40   10.90
 -12   3   1  -16.70   13.00
 -12   3   1   11.80   15.90
  11  -3  -1   68.39   12.80
 -11   3   1   52.09   16.10
 -11   3   1   60.79   15.20
  10  -3  -1   22.10   11.20
 -10   3   1   50.59   14.70
  -9   3   1  311.57   21.00
  -9   3   1  266.27   20.60
  -8   3   1  666.23   30.70
  -8   3   1  682.13   27.50
  -7   3   1  656.03   24.50
  -7   3   1  679.33   26.00
   6  -3  -1  162.18   15.40
  -6   3   1  144.19   14.30
  -6   3   1  180.38   15.00
   5  -3  -1  484.65   20.90
  -5   3   1  457.05   20.90
  -5   3   1  455.65   18.50
   4  -3  -1  905.21   28.10
  -4   3   1  915.01   28.00
  -4   3   1  862.11   25.70
   3  -3  -1  394.06   16.50
  -3   3   1  389.16   16.40
   2  -3  -1 1175.48   31.30
  -2   3   1 1181.78   31.30
   1  -3  -1  643.64   17.00
   1  -3  -1  671.43   20.00
  -1   3   1  695.33   20.00
  -1   3   1  659.33   17.00
   0  -3  -1 4322.97  101.49
   0  -3  -1 4341.87   99.99
   0   3   1 4411.66  101.59
   0   3   1 4358.16   99.99
  -1  -3  -1   24.30    6.60
  -1  -3  -1   34.60    7.60
  -1  -3  -1   39.50    9.40
   1   3   1   29.10    8.10
   1   3   1   39.20    8.00
  -2  -3  -1 2050.69   48.80
  -2  -3  -1 2072.79   51.99
  -2  -3  -1 2076.89   52.99
   2   3   1 2024.80   51.99
  -3  -3  -1  295.27   16.60
  -3  -3  -1  257.57    9.40
   3   3   1  263.27   16.00
  -4  -3  -1   12.70    3.80
  -4  -3  -1   17.10   11.20
   4   3   1   20.90   10.80
  -5  -3  -1   60.19   12.40
   5   3   1   51.99   11.40
  -6  -3  -1   25.30   13.60
   6   3   1   16.00   12.30
   7   3   1  106.29   16.20
  -8  -3  -1   54.39   16.10
   8   3   1   36.90   14.00
  -9  -3  -1   31.70   15.70
   9   3   1   53.99   15.50
 -10  -3  -1   -9.50   15.50
  10   3   1    4.90   15.10
 -11  -3  -1    2.10   17.60
  11   3   1    5.60   16.00
 -12  -3  -1   38.50   20.00
  12   3   1    1.30   17.30
 -13  -3  -1    0.50   19.70
  13   3   1    0.20   18.50
 -14  -3  -1    2.40   20.70
 -15  -3  -1   -2.30   21.50
 -16  -3  -1   10.00   23.00
 -17  -3  -1   -1.20   23.90
 -18  -3  -1  -33.40   24.60
 -19  -3  -1  -10.20   26.40
 -20  -3  -1  -17.50   27.90
  22  -4  -1   35.30    9.50
 -22   4   1   -9.80   27.70
  21  -4  -1   -4.20   13.40
 -21   4   1  -32.00   24.50
  20  -4  -1   -3.60   12.80
 -20   4   1    0.50   25.00
  19  -4  -1  -22.80   12.80
 -19   4   1   22.20   24.10
  18  -4  -1    4.00   14.60
 -18   4   1   32.40   23.90
  17  -4  -1  -14.00   25.50
  17  -4  -1    1.40   14.30
 -17   4   1  103.09   24.90
  16  -4  -1   -8.30   14.30
 -16   4   1    1.10   20.70
  15  -4  -1   -8.20   14.00
 -15   4   1  -23.20   19.10
 -15   4   1    1.00   18.40
  14  -4  -1   19.70   15.00
 -14   4   1   -2.70   16.70
 -14   4   1   -5.40   17.40
  13  -4  -1   -2.90   20.20
 -13   4   1   -0.20   15.10
 -13   4   1    4.40   16.40
  12  -4  -1   49.30   13.60
 -12   4   1   38.90   15.40
 -12   4   1   66.89   17.80
 -11   4   1  221.48   21.40
 -11   4   1  205.08   21.20
 -10   4   1  456.55   25.30
 -10   4   1  506.25   26.00
  -9   4   1  776.92   31.60
  -9   4   1  818.92   30.30
  -8   4   1   42.80   12.40
  -8   4   1   24.90   13.00
   7  -4  -1  481.55   22.70
  -7   4   1  520.45   21.20
  -7   4   1  487.15   22.60
   6  -4  -1  352.46   18.50
  -6   4   1  330.37   18.10
  -6   4   1  308.77   16.50
   5  -4  -1  420.66   19.50
  -5   4   1  432.56   17.00
  -5   4   1  444.06   19.20
   4  -4  -1 1020.80   31.40
  -4   4   1  992.40   31.00
  -4   4   1  960.70   26.90
  -3   4   1   54.99   11.00
   2  -4  -1 6978.70  157.78
  -2   4   1 6844.62  157.68
  -2   4   1 6656.13  153.88
   1  -4  -1   32.10    9.60
   1  -4  -1   52.29    5.80
  -1   4   1   41.90    5.80
  -1   4   1   44.80    9.60
   0  -4  -1 5667.73  133.39
   0  -4  -1 5694.13  131.39
   0   4   1 5887.91  133.79
   0   4   1 5718.03  131.49
  -1  -4  -1 3185.18   80.39
  -1  -4  -1 3356.56   78.99
   1   4   1 3445.76   80.79
   1   4   1 3311.47   79.19
  -2  -4  -1  178.68   13.50
  -2  -4  -1  166.78   10.30
  -2  -4  -1  190.78   15.90
   2   4   1  185.18   14.30
  -3  -4  -1 1642.64   44.20
  -3  -4  -1 1634.34   45.00
  -3  -4  -1 1540.05   38.90
   3   4   1 1585.74   43.80
  -4  -4  -1  301.57   18.50
  -4  -4  -1  285.47   10.20
   4   4   1  304.17   17.70
  -5  -4  -1   80.79    5.70
  -5  -4  -1   75.49   14.00
   5   4   1   98.89   14.00
  -6  -4  -1    1.60   13.30
   6   4   1   13.00   12.10
  -7  -4  -1   38.50   15.30
   7   4   1   31.00   13.80
  -8  -4  -1  150.38   19.60
   8   4   1  183.98   20.40
  -9  -4  -1   19.80   16.30
   9   4   1    4.90   14.10
 -10  -4  -1  -24.40   15.20
  10   4   1   23.40   15.00
 -11  -4  -1   31.40   17.80
  11   4   1   39.50   19.20
 -12  -4  -1   -1.70   19.60
  12   4   1   11.50   16.40
 -13  -4  -1  -22.10   20.20
  13   4   1    7.10   19.70
 -14  -4  -1  -25.20   27.20
 -15  -4  -1   24.50   24.00
 -16  -4  -1    2.40   24.20
 -17  -4  -1  -27.60   23.50
 -18  -4  -1    1.70   26.00
 -19  -4  -1   -6.70   33.10
  22  -5  -1   18.10   15.30
  22  -5  -1   28.60   12.40
 -22   5   1  -28.20   27.40
  21  -5  -1   17.80   14.90
  21  -5  -1   12.60   13.80
 -21   5   1   -6.90   26.10
  20  -5  -1  -21.70   19.80
  20  -5  -1    7.10   15.80
 -20   5   1  -27.80   24.90
  19  -5  -1   14.30   15.90
  19  -5  -1   14.00   20.70
 -19   5   1   47.70   26.80
  18  -5  -1   -4.60   15.60
  18  -5  -1   10.90   19.90
 -18   5   1  -49.60   20.70
  17  -5  -1    1.20   15.90
 -17   5   1   33.20   23.00
  16  -5  -1  -12.10   14.60
 -16   5   1    3.70   21.20
  15  -5  -1   32.70   15.30
 -15   5   1  -31.30   18.00
 -15   5   1   20.60   19.50
  14  -5  -1    2.20   14.60
 -14   5   1   -1.30   17.20
 -14   5   1   -4.20   17.70
  13  -5  -1   21.30   14.00
 -13   5   1   30.20   17.10
 -13   5   1   25.10   17.40
 -12   5   1   92.79   18.10
 -12   5   1   41.70   16.40
 -11   5   1   51.19   15.30
 -11   5   1   62.79   16.50
 -10   5   1   53.49   14.50
 -10   5   1   38.30   14.50
  -9   5   1  366.86   22.90
  -9   5   1  390.96   21.60
   8  -5  -1   88.59   14.90
  -8   5   1  108.39   13.80
  -8   5   1   69.09   14.70
   7  -5  -1   36.20   12.40
  -7   5   1   11.50    9.60
  -7   5   1   24.80   11.50
   6  -5  -1   48.50   11.80
  -6   5   1   72.09   10.20
  -6   5   1   55.79   12.40
   5  -5  -1   80.59   12.10
  -5   5   1   67.39   11.80
  -5   5   1   76.39    9.10
  -4   5   1   99.49   12.10
   3  -5  -1   55.39   11.50
  -3   5   1   42.80   10.90
   2  -5  -1  667.23   23.80
  -2   5   1  663.63   23.40
  -2   5   1  698.43   17.70
   1  -5  -1 3640.04   89.29
   1  -5  -1 3713.23   85.59
  -1   5   1 3822.92   89.59
  -1   5   1 3716.23   85.79
   0  -5  -1 3341.67   79.69
   0  -5  -1 3395.16   82.49
   0   5   1 3334.27   79.89
   0   5   1 3544.25   82.89
  -1  -5  -1   -9.40    7.20
  -1  -5  -1    5.90   11.10
   1   5   1   12.00    8.30
   1   5   1   15.20    9.50
  -2  -5  -1   -0.30    8.80
  -2  -5  -1  -11.70   10.60
   2   5   1   -3.20    8.60
  -3  -5  -1  105.79   15.20
  -3  -5  -1  116.69   13.20
  -3  -5  -1   85.39    8.60
   3   5   1  113.29   13.00
  -4  -5  -1  214.78   19.40
  -4  -5  -1  180.88   16.40
  -4  -5  -1  145.99    9.20
   4   5   1  182.78   16.50
  -5  -5  -1   78.49   15.30
  -5  -5  -1   72.49    7.20
  -6  -5  -1   99.69   17.50
  -6  -5  -1   90.89    5.90
   6   5   1  106.49   16.00
  -7  -5  -1   11.00   14.30
   7   5   1   -2.00   13.00
  -8  -5  -1   -6.70   13.40
   8   5   1    2.60   13.30
  -9  -5  -1    4.60   15.90
   9   5   1   12.70   14.00
 -10  -5  -1   -7.90   15.90
  10   5   1   -5.90   15.90
 -11  -5  -1   11.90   19.30
  11   5   1   25.10   18.80
 -12  -5  -1   10.40   20.90
  12   5   1    4.10   19.30
 -13  -5  -1   26.60   23.20
 -14  -5  -1   14.90   22.40
 -15  -5  -1  -25.90   22.20
 -16  -5  -1    7.30   24.60
 -17  -5  -1  -37.30   23.70
 -18  -5  -1  -62.19   23.90
 -19  -5  -1   14.90   34.50
  22  -6  -1    8.90   15.40
  22  -6  -1   32.20   17.00
 -22   6   1  -60.99   24.30
  21  -6  -1   -1.30   17.10
  21  -6  -1   -5.40   22.00
 -21   6   1    4.30   26.70
  20  -6  -1  -18.60   21.60
  20  -6  -1   11.70   16.70
 -20   6   1   27.80   25.90
  19  -6  -1  -11.60   17.00
  19  -6  -1    1.60   21.50
 -19   6   1    4.40   25.50
  18  -6  -1   57.49   18.80
  17  -6  -1   15.00   17.60
 -17   6   1   16.00   21.90
  16  -6  -1    4.80   16.80
 -16   6   1  -13.20   19.60
  15  -6  -1   16.10   17.10
 -15   6   1   10.50   19.20
 -15   6   1   17.00   20.00
  14  -6  -1   -3.80   15.50
 -14   6   1    5.30   18.00
 -14   6   1    6.70   17.80
 -13   6   1   66.89   19.20
 -13   6   1   79.59   19.30
 -12   6   1   37.50   16.30
 -12   6   1   67.39   17.70
 -11   6   1   10.30   14.20
 -10   6   1   -1.60   12.70
 -10   6   1    2.90   12.40
   9  -6  -1   -5.50   12.30
  -9   6   1   19.00   11.70
  -9   6   1    0.90   12.50
   8  -6  -1    7.70   12.20
  -8   6   1   19.60   10.70
  -8   6   1   20.80   12.70
   7  -6  -1  230.08   19.20
  -7   6   1  282.77   15.80
  -7   6   1  258.47   19.10
   6  -6  -1  589.64   24.80
  -6   6   1  606.64   20.50
  -6   6   1  612.24   24.70
   5  -6  -1   25.60   10.80
  -5   6   1   30.90    7.40
  -5   6   1    7.40   10.20
   4  -6  -1   64.69   12.10
  -4   6   1   60.89   11.40
   3  -6  -1   70.19   11.90
  -3   6   1   64.19    5.80
  -3   6   1   89.19   11.90
   2  -6  -1   18.70    4.80
   2  -6  -1   22.40   10.20
  -2   6   1   17.50    4.60
  -2   6   1   24.80   10.30
   1  -6  -1  193.88    9.30
   1  -6  -1  202.18   15.00
  -1   6   1  189.78   14.50
  -1   6   1  194.68    9.90
   0  -6  -1   94.99    9.40
   0  -6  -1  122.79   13.00
   0   6   1  119.29    9.70
   0   6   1  126.09   13.10
  -1  -6  -1  318.97   18.60
  -1  -6  -1  327.87   14.70
   1   6   1  343.77   17.80
   1   6   1  338.37   15.10
  -2  -6  -1  389.86   17.80
  -2  -6  -1  375.36   20.40
   2   6   1  384.56   19.70
   2   6   1  367.56   17.80
  -3  -6  -1   10.00   13.30
  -3  -6  -1   -2.40   10.20
   3   6   1   16.60   10.30
  -4  -6  -1   40.10    8.20
  -4  -6  -1   33.80   13.60
  -4  -6  -1   57.39   16.30
   4   6   1   29.00   12.30
  -5  -6  -1   82.79    8.30
  -5  -6  -1   90.79   15.60
  -5  -6  -1   80.29   18.00
   5   6   1   57.69   13.50
  -6  -6  -1   12.00   13.90
  -6  -6  -1   18.00    5.70
   6   6   1   17.90   12.70
  -7  -6  -1   65.29   16.30
   7   6   1   71.19   15.70
  -8  -6  -1   15.20   15.20
   8   6   1    7.70   12.70
  -9  -6  -1    6.00   17.00
   9   6   1   -2.60   14.80
 -10  -6  -1    0.70   16.10
  10   6   1    1.80   15.50
 -11  -6  -1   16.40   20.80
  11   6   1   -9.40   17.60
 -12  -6  -1    7.90   22.60
  12   6   1   21.20   19.10
 -13  -6  -1   20.60   26.70
 -14  -6  -1  -31.10   20.90
 -15  -6  -1   -1.50   22.90
 -16  -6  -1   28.80   25.80
 -17  -6  -1  -36.90   24.60
 -18  -6  -1   23.30   27.40
 -19  -6  -1   -5.40   26.60
  22  -7  -1   27.50   19.60
  22  -7  -1   42.60   24.30
 -22   7   1  -73.49   26.00
  21  -7  -1  -16.90   17.70
  21  -7  -1   27.70   24.60
 -21   7   1    8.90   25.60
  20  -7  -1   11.90   24.10
  20  -7  -1   37.50   20.60
 -20   7   1   19.10   26.10
  19  -7  -1   -4.20   19.50
  19  -7  -1  -26.70   21.70
 -19   7   1   -1.40   23.90
  18  -7  -1   -5.30   19.20
 -18   7   1   20.40   24.20
  17  -7  -1   11.50   19.80
 -17   7   1   27.00   20.90
  16  -7  -1    6.40   18.80
 -16   7   1  -15.00   20.00
  15  -7  -1   17.90   18.70
 -15   7   1   14.50   19.50
 -15   7   1   36.30   21.70
  14  -7  -1   10.70   17.00
 -14   7   1    8.10   18.40
 -14   7   1   -7.50   17.90
 -13   7   1   40.20   17.70
 -13   7   1   14.90   16.30
 -12   7   1    8.20   16.00
 -12   7   1   40.50   16.00
 -11   7   1    0.40   14.80
 -11   7   1    5.70   13.50
  10  -7  -1  100.49   16.90
 -10   7   1  119.29   16.10
 -10   7   1  104.59   17.80
   9  -7  -1  115.89   16.90
  -9   7   1   77.99   13.70
  -9   7   1  133.69   17.00
   8  -7  -1   12.40   12.50
  -8   7   1    8.90    9.60
  -8   7   1   -4.70   12.70
   7  -7  -1  162.78   17.50
  -7   7   1  148.09   13.30
  -7   7   1  179.68   21.30
   6  -7  -1  210.58   18.40
  -6   7   1  175.88   12.10
  -6   7   1  184.08   17.30
   5  -7  -1   -6.60   10.70
  -5   7   1  -11.00   10.00
  -5   7   1   -7.30    6.00
   4  -7  -1   85.09   13.50
  -4   7   1   84.29    6.10
  -4   7   1   79.89   12.60
   3  -7  -1   79.99   12.50
  -3   7   1   53.29    5.30
  -3   7   1   80.49   12.20
   2  -7  -1  268.77   17.00
   2  -7  -1  259.67    9.70
  -2   7   1  289.07   16.90
  -2   7   1  282.47   10.00
   1  -7  -1  528.25   21.80
   1  -7  -1  501.05   15.70
  -1   7   1  515.95   21.30
  -1   7   1  508.55   16.30
   0  -7  -1 1844.22   50.49
   0  -7  -1 1897.41   46.60
   0   7   1 1925.31   50.99
   0   7   1 1808.22   46.80
  -1  -7  -1   20.20    8.50
  -1  -7  -1   12.90   12.60
   1   7   1   21.90   11.10
   1   7   1   14.60    8.60
  -2  -7  -1   44.50   10.70
  -2  -7  -1   57.39   14.60
   2   7   1   48.30   12.50
   2   7   1   52.69   10.90
  -3  -7  -1  678.83   29.30
  -3  -7  -1  713.43   27.30
   3   7   1  692.03   26.10
  -4  -7  -1  328.67   15.10
  -4  -7  -1  318.07   20.80
  -4  -7  -1  369.56   24.20
   4   7   1  329.37   19.70
  -5  -7  -1   36.70   14.20
  -5  -7  -1   26.70    7.80
  -5  -7  -1   33.60   15.90
   5   7   1   29.10   12.40
  -6  -7  -1   49.50   15.40
  -6  -7  -1   55.29   17.70
  -6  -7  -1   62.99    7.80
   6   7   1   34.60   13.80
  -7  -7  -1   22.90   14.80
  -7  -7  -1   12.80    5.50
  -7  -7  -1   15.30   16.70
  -7  -7  -1    5.10    6.10
   7   7   1   27.00   13.90
  -8  -7  -1   40.70   17.10
   8   7   1   15.20   13.80
  -9  -7  -1    9.20   18.00
   9   7   1  -13.50   14.80
 -10  -7  -1   -5.90   16.50
  10   7   1  -13.50   28.00
 -11  -7  -1    0.20   20.60
  11   7   1   24.70   19.90
 -12  -7  -1  190.68   28.70
  12   7   1  125.99   43.00
 -13  -7  -1   16.50   22.30
 -14  -7  -1  -30.30   21.50
 -15  -7  -1    1.20   23.90
 -16  -7  -1   31.00   26.60
 -17  -7  -1   -3.30   26.40
 -18  -7  -1  -27.60   50.39
  22  -8  -1   30.90   23.50
  22  -8  -1  -25.70   24.00
 -22   8   1    2.60   26.20
  21  -8  -1    1.90   24.60
  21  -8  -1   10.10   28.10
 -21   8   1   -4.00   26.50
  20  -8  -1   -1.50   23.60
  20  -8  -1   37.90   42.70
 -20   8   1  -21.10   23.90
  19  -8  -1   15.20   21.10
 -19   8   1  -10.10   22.90
  18  -8  -1   19.00   21.50
 -18   8   1    8.20   23.20
  17  -8  -1   -5.70   18.70
 -17   8   1   53.59   22.90
  16  -8  -1    4.40   20.10
 -16   8   1    9.40   20.90
  15  -8  -1   -7.10   18.40
 -15   8   1   64.09   21.10
 -15   8   1   23.20   21.00
 -14   8   1   84.09   21.50
 -14   8   1   47.00   19.40
 -13   8   1   38.80   17.20
 -13   8   1   -3.20   17.10
 -12   8   1  104.69   19.30
 -12   8   1  104.59   18.40
  11  -8  -1   -3.40   14.00
 -11   8   1    0.30   13.20
 -11   8   1   17.20   15.50
  10  -8  -1   10.90   13.80
 -10   8   1   16.80   14.60
 -10   8   1   -4.20   11.50
   9  -8  -1  246.08   21.30
  -9   8   1  280.27   18.30
  -9   8   1  245.38   21.50
  -8   8   1   18.50   13.40
  -8   8   1   36.80   10.50
   7  -8  -1    3.60   12.90
  -7   8   1   -7.40   12.10
  -7   8   1    5.40    8.20
   6  -8  -1  145.09   17.10
  -6   8   1  132.69   10.20
  -6   8   1  157.78   19.30
   5  -8  -1  145.99   16.30
  -5   8   1  128.59   15.50
  -5   8   1  123.29    8.60
   4  -8  -1   75.89   14.30
  -4   8   1   90.29   13.60
   3  -8  -1   13.80   11.70
  -3   8   1    5.90   10.50
   2  -8  -1  130.09    8.10
   2  -8  -1  182.88   16.60
  -2   8   1  154.28   15.30
  -2   8   1  152.38    8.50
   1  -8  -1   21.90    6.70
   1  -8  -1   30.90   11.90
  -1   8   1   21.60    7.00
  -1   8   1   21.40   11.10
   0  -8  -1   -5.50    7.10
   0  -8  -1   11.70   12.20
   0   8   1    7.40   10.80
   0   8   1   -0.20    7.80
  -1  -8  -1   78.69   11.00
  -1  -8  -1  109.39   15.80
   1   8   1   72.29   11.10
   1   8   1   94.69   14.60
  -2  -8  -1   44.60   15.60
  -2  -8  -1   52.69   11.50
   2   8   1   28.90   10.60
  -3  -8  -1 1059.59   38.30
  -3  -8  -1 1073.79   35.10
   3   8   1 1096.99   35.00
  -4  -8  -1   21.40   16.20
  -4  -8  -1   -1.90   12.60
  -4  -8  -1   39.10    9.70
   4   8   1   14.30   12.90
  -5  -8  -1   16.00    7.90
  -5  -8  -1    3.10   16.10
   5   8   1   -2.30   11.70
  -6  -8  -1    8.90   14.10
  -6  -8  -1    7.80    7.30
  -6  -8  -1    4.50   16.50
   6   8   1   -2.70   12.30
  -7  -8  -1   -2.90   17.90
  -7  -8  -1    8.00    6.50
  -7  -8  -1   -0.50   14.40
   7   8   1    6.20   13.40
  -8  -8  -1   76.19   19.80
  -8  -8  -1   62.99   21.10
  -8  -8  -1   75.19    7.20
  -8  -8  -1   78.99    7.10
   8   8   1   96.09   17.40
  -9  -8  -1   39.60   19.00
  -9  -8  -1   24.60   21.30
   9   8   1   34.70   17.50
 -10  -8  -1    7.00   21.70
 -10  -8  -1    5.90   18.70
  10   8   1    4.20   17.80
 -11  -8  -1    5.10   21.80
  11   8   1   20.00   20.00
 -12  -8  -1   -4.00   22.30
 -13  -8  -1   35.80   24.90
 -14  -8  -1   -5.70   23.80
 -15  -8  -1  -22.40   23.20
 -16  -8  -1  -27.20   25.20
 -17  -8  -1  -22.10   26.10
 -18  -8  -1   -0.80   27.70
  21  -9  -1   25.10   23.00
  21  -9  -1  115.29   29.00
 -21   9   1   37.00   27.30
  20  -9  -1   39.00   26.80
  20  -9  -1   11.00   22.50
 -20   9   1    8.20   24.00
  19  -9  -1  -12.20   22.20
 -19   9   1   38.00   31.60
  18  -9  -1   28.40   23.90
 -18   9   1   22.40   23.10
  17  -9  -1    3.30   21.80
 -17   9   1   17.90   21.60
  16  -9  -1    7.30   19.60
 -16   9   1   -1.30   20.10
  15  -9  -1   14.00   20.00
 -15   9   1   20.40   20.40
 -15   9   1    8.60   18.70
 -14   9   1   31.10   18.60
 -14   9   1   66.69   21.20
 -13   9   1  163.18   21.30
 -13   9   1  108.39   23.10
  12  -9  -1  -16.00   15.10
 -12   9   1   -9.00   15.30
 -12   9   1   15.40   17.60
  11  -9  -1   14.40   14.90
 -11   9   1    0.10   12.70
 -11   9   1    7.90   15.30
  10  -9  -1    4.40   14.30
 -10   9   1    9.70   11.50
 -10   9   1    1.10   14.40
   9  -9  -1    0.20   13.60
  -9   9   1    3.10   13.20
  -9   9   1   19.30   10.40
   8  -9  -1   25.10   13.70
  -8   9   1   14.00    9.40
  -8   9   1   31.70   13.70
   7  -9  -1   45.20   14.60
  -7   9   1   30.50    8.30
  -7   9   1   38.50   13.90
   6  -9  -1   72.79   15.20
  -6   9   1   46.90    7.20
  -6   9   1   22.80   13.00
   5  -9  -1  407.76   24.50
   4  -9  -1  558.74   26.70
  -4   9   1  529.65   24.50
   3  -9  -1  110.49   15.90
  -3   9   1   92.19   14.30
   2  -9  -1   56.89   13.90
   2  -9  -1   64.19    6.90
  -2   9   1   61.89    7.10
  -2   9   1   48.60   13.30
   1  -9  -1  175.78   17.60
   1  -9  -1  152.48   10.80
  -1   9   1  187.78   17.30
  -1   9   1  142.99   10.90
   0  -9  -1   36.80    8.80
   0  -9  -1   51.89   14.20
   0   9   1   22.40    8.60
   0   9   1   14.70   12.90
  -1  -9  -1  182.78   14.40
  -1  -9  -1  210.58   19.80
   1   9   1  158.58   17.40
   1   9   1  169.28   14.10
  -2  -9  -1   65.49   12.00
  -2  -9  -1   41.60   15.70
   2   9   1   29.60   12.50
   2   9   1   38.90   11.30
  -3  -9  -1  271.67   19.30
  -3  -9  -1  278.17   23.40
   3   9   1  264.07   18.50
  -4  -9  -1  546.55   26.20
  -4  -9  -1  548.75   21.50
  -4  -9  -1  535.75   29.20
   4   9   1  519.55   25.30
  -5  -9  -1   -3.90   12.60
  -5  -9  -1    2.50    8.00
  -5  -9  -1  -16.80   16.10
   5   9   1    7.10   12.20
  -6  -9  -1   23.80   18.50
  -6  -9  -1   36.90   15.90
  -6  -9  -1   44.00    9.00
   6   9   1   45.70   14.10
  -7  -9  -1   -4.70    7.10
  -7  -9  -1  -17.60   17.90
  -7  -9  -1   -3.50   15.20
   7   9   1    0.50   13.40
  -8  -9  -1   19.50    7.10
  -8  -9  -1   24.50    8.30
  -8  -9  -1   12.60   17.30
  -8  -9  -1   55.19   23.20
   8   9   1   33.50   16.90
  -9  -9  -1   31.60   20.10
  -9  -9  -1  -16.80   20.60
   9   9   1   -7.00   16.30
 -10  -9  -1   25.90   24.70
 -10  -9  -1   15.90   20.90
  10   9   1   12.30   18.80
 -11  -9  -1    5.30   23.70
 -11  -9  -1   59.69   24.40
  11   9   1   35.20   21.40
 -12  -9  -1  111.39   44.10
 -12  -9  -1   59.99   27.10
 -13  -9  -1   18.60   26.40
 -13  -9  -1   12.80   24.10
 -14  -9  -1   32.00   26.20
 -14  -9  -1   -6.50   26.30
 -15  -9  -1  -25.50   25.00
 -15  -9  -1   41.80   26.80
 -16  -9  -1  -27.40   25.50
 -16  -9  -1  -15.70   25.50
 -17  -9  -1  -14.20   27.50
 -17  -9  -1   30.20   30.00
 -18  -9  -1   55.69   28.60
  21 -10  -1   23.10   28.50
 -21  10   1   14.40   26.60
  20 -10  -1    9.30   25.50
 -20  10   1   -8.00   23.30
  19 -10  -1    8.90   22.00
 -19  10   1   15.70   24.20
  18 -10  -1   -2.30   23.00
 -18  10   1    3.40   22.00
  17 -10  -1   40.70   23.00
 -17  10   1   -9.00   19.90
  16 -10  -1    2.60   21.30
 -16  10   1   -4.10   19.50
 -15  10   1   22.50   19.30
 -15  10   1   13.50   19.20
 -14  10   1   24.10   17.20
 -14  10   1   62.79   21.10
  13 -10  -1   45.70   20.50
 -13  10   1   70.49   18.40
 -13  10   1   32.60   33.50
  12 -10  -1  156.48   22.80
 -12  10   1  120.29   21.30
 -12  10   1  159.88   19.90
  11 -10  -1  -11.00   14.80
 -11  10   1   -2.20   12.30
 -11  10   1   -2.90   14.90
  10 -10  -1   50.79   16.30
 -10  10   1   38.10   12.30
 -10  10   1   24.90   15.70
   9 -10  -1    0.80   14.00
  -9  10   1    1.00    9.30
  -9  10   1   -5.50   13.40
   8 -10  -1   69.99   16.70
  -8  10   1   72.09   10.10
  -8  10   1   43.20   14.90
   7 -10  -1   -3.10   13.00
  -7  10   1    2.50    6.80
  -7  10   1   -2.30   12.50
   6 -10  -1  130.69   18.10
  -6  10   1  132.99   17.20
   5 -10  -1   20.20   13.80
  -5  10   1   13.00   12.50
   4 -10  -1   16.70   13.00
  -4  10   1    3.30   11.80
   3 -10  -1   45.50   14.30
  -3  10   1   -8.00   11.60
   2 -10  -1  212.78   10.40
   2 -10  -1  255.47   19.90
  -2  10   1  229.08   10.50
  -2  10   1  204.98   17.80
   1 -10  -1  119.59   16.80
   1 -10  -1  132.19   10.70
  -1  10   1  131.89   10.70
  -1  10   1  106.79   15.30
   0 -10  -1   47.80    9.40
   0 -10  -1   44.90   15.10
   0  10   1   66.69   10.30
   0  10   1   44.00   13.40
  -1 -10  -1   55.39   17.90
  -1 -10  -1   53.99   10.50
   1  10   1   59.09   13.60
   1  10   1   61.19   11.00
  -2 -10  -1   10.50   10.50
  -2 -10  -1   23.10   14.90
   2  10   1   13.60   11.50
   2  10   1   16.50   10.50
  -3 -10  -1  343.37   20.40
  -3 -10  -1  351.46   24.90
   3  10   1  288.47   22.20
  -4 -10  -1  178.28   21.40
  -4 -10  -1  169.68   18.50
  -4 -10  -1  130.19   13.80
   4  10   1  139.39   16.90
  -5 -10  -1   63.79   16.40
  -5 -10  -1   48.90   18.80
  -5 -10  -1   27.20    9.30
   5  10   1   57.59   14.20
  -6 -10  -1   13.00   14.90
  -6 -10  -1   29.00    9.00
  -6 -10  -1   18.20   18.10
   6  10   1   38.10   14.80
  -7 -10  -1  -13.00   19.60
  -7 -10  -1   30.10   17.00
  -7 -10  -1   10.30    8.30
   7  10   1   -6.90   14.70
  -8 -10  -1   43.10   10.80
  -8 -10  -1   26.10    8.40
  -8 -10  -1  -12.00   20.90
  -8 -10  -1   39.30   19.00
   8  10   1   33.10   17.30
  -9 -10  -1  119.19   24.10
  -9 -10  -1  115.19   26.40
  -9 -10  -1  133.89   10.60
  -9 -10  -1  139.09    9.60
   9  10   1  113.09   22.80
 -10 -10  -1    9.50   23.80
 -10 -10  -1  -14.60   20.60
  10  10   1    3.00   18.60
 -11 -10  -1   26.30   24.20
 -12 -10  -1    4.60   24.00
 -12 -10  -1   -8.10   25.50
 -13 -10  -1    2.00   24.00
 -13 -10  -1   22.30   24.00
 -14 -10  -1  -20.60   25.50
 -14 -10  -1  -10.70   24.10
 -15 -10  -1   46.70   30.60
 -15 -10  -1   -5.10   26.30
 -16 -10  -1   -3.50   30.10
 -16 -10  -1   -8.90   26.90
 -17 -10  -1    4.70   30.70
 -17 -10  -1   49.20   68.29
  21 -11  -1  -13.10   29.20
 -21  11   1   12.70   25.10
 -20  11   1    0.00   24.00
 -19  11   1   92.79   25.40
  18 -11  -1    1.90   26.40
 -18  11   1  -10.20   20.70
  17 -11  -1   19.00   22.90
 -17  11   1   13.50   20.90
  16 -11  -1   23.80   22.00
 -16  11   1   40.60   20.70
 -15  11   1   30.00   18.80
 -15  11   1   23.60   32.90
 -14  11   1   38.90   20.20
 -14  11   1   58.89   18.80
  13 -11  -1   28.40   20.00
 -13  11   1  -19.00   17.10
 -13  11   1   88.39   31.60
  12 -11  -1   16.60   18.00
 -12  11   1   43.70   15.20
 -12  11   1   14.20   16.60
  11 -11  -1   11.70   16.10
 -11  11   1   12.60   15.10
 -11  11   1    0.70   11.90
  10 -11  -1   24.80   16.10
 -10  11   1    2.60   10.20
 -10  11   1   -5.60   14.20
   9 -11  -1   20.40   15.30
  -9  11   1    0.30   13.40
  -9  11   1    2.60    8.90
   8 -11  -1   32.30   16.00
  -8  11   1   42.30   14.80
  -8  11   1   22.50    7.80
   7 -11  -1   27.30   14.50
  -7  11   1   24.40   13.70
  -7  11   1   16.50    5.60
   6 -11  -1  109.59   18.10
  -6  11   1  108.89   16.60
   5 -11  -1    9.50   23.60
  -5  11   1   16.20   13.20
   4 -11  -1   43.40   17.40
  -4  11   1   -2.70   11.50
   3 -11  -1   33.40   14.80
  -3  11   1   33.70   13.10
   2 -11  -1  609.14   18.30
   2 -11  -1  633.54   29.90
  -2  11   1  615.34   27.60
  -2  11   1  631.84   19.00
   1 -11  -1  256.57   12.60
  -1  11   1  198.88   19.50
  -1  11   1  217.78   12.90
   0 -11  -1   36.30   14.70
   0 -11  -1   32.50    9.30
   0  11   1   29.00   12.60
   0  11   1   23.00    9.20
  -1 -11  -1  156.88   14.00
  -1 -11  -1  169.88   20.20
   1  11   1  155.08   14.60
   1  11   1  101.49   15.90
  -2 -11  -1   31.50   15.80
  -2 -11  -1   24.40   11.00
   2  11   1   36.80   12.20
   2  11   1   26.10   11.50
  -3 -11  -1   -5.60   17.00
  -3 -11  -1    1.20   11.50
   3  11   1   -4.50   10.80
  -4 -11  -1    3.30    9.20
  -4 -11  -1   16.00   18.40
  -4 -11  -1    1.40   12.80
   4  11   1   25.30   12.80
  -5 -11  -1   24.10   14.90
  -5 -11  -1  -19.50   17.30
  -5 -11  -1    8.70    9.30
   5  11   1   -4.70   13.00
  -6 -11  -1   10.40   16.20
  -6 -11  -1   -2.80   19.50
  -6 -11  -1    7.10    8.60
   6  11   1   -3.80   13.70
  -7 -11  -1   -3.90    8.50
  -7 -11  -1   -3.10   17.10
  -7 -11  -1   19.20   21.00
   7  11   1   10.20   15.50
  -8 -11  -1    0.20   23.90
  -8 -11  -1    5.80    8.80
  -8 -11  -1   16.30   19.50
  -8 -11  -1   -3.20   12.10
   8  11   1    8.70   16.60
  -9 -11  -1   32.20   10.50
  -9 -11  -1    1.70   20.60
  -9 -11  -1   29.90    8.70
  -9 -11  -1   39.40   24.60
   9  11   1   24.20   18.70
 -10 -11  -1    8.30   24.60
 -10 -11  -1   -5.70   21.90
  10  11   1   15.70   19.70
 -11 -11  -1    2.90   24.10
 -12 -11  -1   22.70   24.50
 -12 -11  -1   10.20   24.30
 -13 -11  -1    5.70   27.30
 -13 -11  -1    6.00   24.70
 -14 -11  -1    3.00   26.50
 -14 -11  -1    4.10   27.20
 -15 -11  -1   28.50   27.60
 -15 -11  -1    0.40   26.30
 -16 -11  -1    9.60   25.90
 -16 -11  -1   57.99   31.20
  21 -12  -1   10.50   29.40
 -21  12   1   17.30   25.20
 -20  12   1   20.10   25.80
 -19  12   1   -9.40   21.50
 -18  12   1    9.70   21.30
 -17  12   1   -5.50   19.50
  16 -12  -1   83.79   26.00
 -16  12   1  -14.00   17.50
 -15  12   1  -11.70   16.80
  14 -12  -1   -7.50   19.10
 -14  12   1    4.50   17.80
 -14  12   1   37.70   17.40
  13 -12  -1   55.89   21.50
 -13  12   1   38.30   16.20
 -13  12   1   33.20   18.20
  12 -12  -1   17.30   17.80
 -12  12   1    5.90   15.80
 -12  12   1   -8.00   13.00
  11 -12  -1  165.58   23.00
 -11  12   1  177.48   16.40
 -11  12   1  117.79   19.60
  10 -12  -1   72.49   19.40
 -10  12   1   43.40   16.80
 -10  12   1   57.19   11.60
   9 -12  -1   10.70   15.70
  -9  12   1    2.00    7.80
  -9  12   1  -10.10   13.10
   8 -12  -1   12.00   15.60
  -8  12   1    2.40    5.90
  -8  12   1  -14.50   13.20
   7 -12  -1    3.70   13.90
  -7  12   1   27.40   13.70
   6 -12  -1    5.70   14.00
  -6  12   1   11.10   13.10
   5 -12  -1  114.39   18.60
  -5  12   1  117.99   16.70
   4 -12  -1  -17.60   13.00
  -4  12   1    8.90   12.00
   3 -12  -1   50.59   15.60
  -3  12   1   41.70   13.40
   2 -12  -1  115.79   18.50
   2 -12  -1   97.19    9.10
  -2  12   1  117.79   16.00
  -2  12   1  113.79    9.80
   1 -12  -1   88.19    9.70
   1 -12  -1   96.49   17.70
  -1  12   1   75.69   10.10
  -1  12   1   56.29   13.70
   0 -12  -1  118.69   18.50
   0 -12  -1  136.79   12.70
   0  12   1  131.49   13.00
   0  12   1  106.19   15.80
  -1 -12  -1  239.58   22.30
  -1 -12  -1  202.88   15.60
   1  12   1  226.88   16.40
   1  12   1  167.68   17.90
  -2 -12  -1   54.39   17.80
  -2 -12  -1   74.39   13.50
   2  12   1   99.39   14.00
   2  12   1   51.09   13.20
  -3 -12  -1    7.40   12.30
  -3 -12  -1    4.90   16.10
   3  12   1   -1.40   11.80
  -4 -12  -1   14.20   14.00
  -4 -12  -1    1.50    9.00
  -4 -12  -1   -9.50   17.80
   4  12   1   -9.10   12.30
  -5 -12  -1   84.89   18.00
  -5 -12  -1   94.79   22.10
   5  12   1   42.10   15.90
  -6 -12  -1    4.00   17.50
  -6 -12  -1   70.59   22.50
  -6 -12  -1   21.60    9.60
   6  12   1   38.20   16.70
  -7 -12  -1   25.00   10.10
  -7 -12  -1   25.10   19.20
  -7 -12  -1   30.20   22.50
   7  12   1   25.50   17.70
  -8 -12  -1   30.50   10.00
  -8 -12  -1   33.20   25.10
  -8 -12  -1   17.30   20.90
  -8 -12  -1   20.50   14.20
  -9 -12  -1   76.39   23.00
  -9 -12  -1   54.69   10.10
  -9 -12  -1   80.89   13.30
  -9 -12  -1   51.29   26.70
   9  12   1   47.30   20.80
 -10 -12  -1   40.10   24.20
 -10 -12  -1    8.90   26.80
 -11 -12  -1  -15.20   25.70
 -11 -12  -1   -5.10   22.00
 -12 -12  -1   14.10   26.80
 -12 -12  -1   25.60   25.00
 -13 -12  -1   -8.00   24.70
 -13 -12  -1  -19.70   24.40
 -14 -12  -1   12.70   25.70
 -14 -12  -1  -15.70   27.50
 -15 -12  -1   22.50   29.30
 -15 -12  -1  -47.30   25.90
 -16 -12  -1   93.19   46.30
 -16 -12  -1  -27.90   32.60
 -20  13   1   -1.00   22.90
 -19  13   1    3.80   21.30
 -18  13   1  -36.90   18.80
 -17  13   1   -3.70   18.50
 -16  13   1    2.20   18.30
 -15  13   1    2.30   16.70
  14 -13  -1   25.20   20.00
 -14  13   1   19.40   27.40
 -14  13   1    6.50   15.40
  13 -13  -1   21.60   19.30
 -13  13   1   19.20   14.40
 -13  13   1   12.30   16.00
  12 -13  -1   33.10   19.60
 -12  13   1   13.30   21.80
 -12  13   1   42.40   13.40
  11 -13  -1    7.60   17.50
 -11  13   1   -1.10   10.60
 -11  13   1    0.80   15.60
  10 -13  -1  120.09   21.50
 -10  13   1  110.79   11.10
 -10  13   1   59.89   18.00
   9 -13  -1   21.40   17.60
  -9  13   1   18.30   15.20
   8 -13  -1  106.19   19.90
  -8  13   1   72.69   16.90
   7 -13  -1   -0.20   15.60
  -7  13   1    8.90   13.90
   6 -13  -1   34.50   16.90
  -6  13   1   33.80   14.50
   5 -13  -1  -10.50   15.30
  -5  13   1    1.60   12.70
   4 -13  -1   55.09   16.80
  -4  13   1   44.90   13.70
   3 -13  -1    2.00   14.30
  -3  13   1    3.70   11.40
   2 -13  -1   -6.00    6.40
   2 -13  -1   -5.40   14.40
  -2  13   1    1.30   11.50
   1 -13  -1  102.89   18.40
   1 -13  -1   90.19   10.50
  -1  13   1   70.19   14.40
  -1  13   1   98.09   11.00
   0 -13  -1   43.20   10.40
   0 -13  -1   25.60   16.90
   0  13   1   43.40   10.80
   0  13   1   13.10   12.70
  -1 -13  -1   21.80   17.20
  -1 -13  -1   22.40   11.20
   1  13   1   18.30   11.00
   1  13   1   -3.00   10.60
  -2 -13  -1   35.70   13.30
  -2 -13  -1   23.60   17.70
   2  13   1   21.20   11.90
  -3 -13  -1   94.69   28.80
  -3 -13  -1   82.49   20.50
   3  13   1   74.19   15.00
  -4 -13  -1   79.49   17.00
  -4 -13  -1   60.79   21.70
  -4 -13  -1   45.50   10.80
   4  13   1   45.20   15.40
  -5 -13  -1    3.30   15.80
  -5 -13  -1    3.40    8.80
  -5 -13  -1    5.20   21.60
   5  13   1   -6.80   14.60
  -6 -13  -1   56.19   20.00
  -6 -13  -1   33.30    9.80
  -6 -13  -1   39.00   22.90
   6  13   1   45.80   17.80
  -7 -13  -1    0.80   19.40
  -7 -13  -1    5.30    9.90
  -7 -13  -1    4.60   23.20
  -7 -13  -1   35.60   16.50
   7  13   1   28.80   17.80
  -8 -13  -1   50.59   22.50
  -8 -13  -1   48.00   23.80
  -8 -13  -1   66.49   17.20
  -8 -13  -1   37.50   10.00
   8  13   1   49.99   19.60
  -9 -13  -1  -13.80   39.70
  -9 -13  -1   16.50   13.30
  -9 -13  -1    2.60    9.10
  -9 -13  -1   -3.00   20.90
   9  13   1   -3.70   17.70
 -10 -13  -1    7.30   24.00
 -10 -13  -1   11.30    8.60
 -10 -13  -1   -1.40   36.00
 -10 -13  -1    7.90    9.30
 -11 -13  -1  -27.90   22.70
 -11 -13  -1    9.80   25.30
 -12 -13  -1  -29.90   22.80
 -12 -13  -1  -17.60   25.30
 -13 -13  -1  -20.10   26.10
 -13 -13  -1  -13.80   25.00
 -14 -13  -1  -36.60   25.20
 -14 -13  -1   31.40   27.90
 -15 -13  -1   21.20   28.30
 -20  14   1  -24.80   22.00
 -19  14   1   58.59   22.50
 -18  14   1   -6.40   19.00
 -17  14   1    2.50   18.20
 -16  14   1    7.00   16.60
  15 -14  -1   18.70   22.30
 -15  14   1    5.50   15.20
  14 -14  -1    5.30   19.30
 -14  14   1   32.40   14.80
  13 -14  -1   39.70   21.10
 -13  14   1   23.00   16.30
 -13  14   1   53.99   14.20
  12 -14  -1   -1.40   19.40
 -12  14   1  -12.00   15.10
 -12  14   1   10.80   11.30
  11 -14  -1   49.60   21.00
 -11  14   1   12.70   21.30
 -11  14   1   49.70   10.30
  10 -14  -1   22.90   18.50
 -10  14   1    9.10   15.80
   9 -14  -1  156.38   23.50
  -9  14   1   97.09   18.20
   8 -14  -1    7.90   17.30
  -8  14   1    2.40   14.20
   7 -14  -1   23.20   16.80
  -7  14   1  -10.80   14.00
   6 -14  -1   18.20   17.10
  -6  14   1    0.70   13.10
   5 -14  -1   -4.40   15.70
  -5  14   1   -4.40   12.60
   4 -14  -1  170.78   22.00
  -4  14   1   74.29   14.50
   3 -14  -1   65.59   18.50
  -3  14   1   13.10   12.50
   2 -14  -1   56.59    8.00
   2 -14  -1   40.10   17.40
  -2  14   1   48.10   13.50
   1 -14  -1    1.60    8.60
   1 -14  -1  -16.40   15.50
  -1  14   1   -7.60   11.80
   0 -14  -1  129.79   22.00
   0 -14  -1  128.29   13.60
   0  14   1  145.09   14.40
   0  14   1   71.29   14.60
  -1 -14  -1   65.19   13.10
  -1 -14  -1   68.29   19.20
   1  14   1   64.99   13.00
   1  14   1   34.50   12.00
  -2 -14  -1  -11.40   17.30
  -2 -14  -1   18.00   13.00
   2  14   1   19.40   12.60
   2  14   1    5.20   11.30
  -3 -14  -1   -0.10   13.90
  -3 -14  -1    5.00   18.90
   3  14   1   -8.20   13.00
  -4 -14  -1    0.80    8.80
  -4 -14  -1   -5.80   20.60
  -4 -14  -1   10.20   16.00
   4  14   1   24.70   15.90
  -5 -14  -1   12.40   17.50
  -5 -14  -1   14.50   22.80
  -5 -14  -1    9.40    9.40
   5  14   1   13.50   16.30
  -6 -14  -1   19.10   25.30
  -6 -14  -1   -1.20    8.50
  -6 -14  -1   32.70   19.50
   6  14   1   23.60   17.50
  -7 -14  -1   15.50    9.20
  -7 -14  -1   26.60   25.10
  -7 -14  -1   18.20   17.90
  -7 -14  -1   41.40   21.20
  -8 -14  -1   56.09   22.40
  -8 -14  -1   -7.90   16.30
  -8 -14  -1   -3.60   10.40
   8  14   1   10.90   18.60
  -9 -14  -1   15.70   23.50
  -9 -14  -1    4.50   21.50
  -9 -14  -1   16.90    9.50
  -9 -14  -1   18.20   14.70
 -10 -14  -1   26.10   22.90
 -10 -14  -1    7.20    9.50
 -10 -14  -1   14.70   26.90
 -10 -14  -1   13.90   11.30
 -11 -14  -1   -9.50   22.20
 -11 -14  -1   30.20   28.50
 -12 -14  -1   -2.10   24.70
 -12 -14  -1    2.70   29.60
 -13 -14  -1  -55.29   23.50
 -13 -14  -1  -20.60   24.30
 -14 -14  -1   18.10   29.80
 -14 -14  -1   28.60   29.10
 -20  15   1  -17.10   19.80
 -19  15   1   10.00   19.90
 -18  15   1   -1.30   18.00
 -17  15   1    2.70   17.00
 -16  15   1   -6.60   14.80
  15 -15  -1   -5.20   19.60
  14 -15  -1   59.19   24.40
 -14  15   1   30.90   13.50
  13 -15  -1   59.29   22.50
 -13  15   1   39.10   12.30
 -13  15   1   14.80   16.00
  12 -15  -1  -10.10   18.60
 -12  15   1    9.30   15.00
 -12  15   1   -6.30    8.90
  11 -15  -1    3.60   18.80
 -11  15   1   -1.50   14.70
  10 -15  -1   -5.30   19.20
 -10  15   1   47.30   18.00
   9 -15  -1   58.69   19.60
  -9  15   1   42.60   17.40
   8 -15  -1   24.70   18.50
  -8  15   1   14.00   15.30
   7 -15  -1  -16.30   16.50
  -7  15   1   -2.30   12.10
   6 -15  -1   35.20   18.30
  -6  15   1    3.90   13.40
   5 -15  -1   -7.30   17.70
  -5  15   1    5.00   13.10
   4 -15  -1    6.30   17.10
  -4  15   1   11.10   12.50
   3 -15  -1   26.50   18.20
  -3  15   1   11.80   12.30
   2 -15  -1   14.40   18.20
   2 -15  -1    9.20    7.40
  -2  15   1    5.00   11.80
   1 -15  -1   28.60    9.90
   1 -15  -1   -4.50   18.40
  -1  15   1   -8.00   11.30
   0 -15  -1   35.30   11.80
   0 -15  -1   47.80   20.60
   0  15   1   12.60   11.80
  -1 -15  -1    2.60   12.70
  -1 -15  -1    1.10   19.20
   1  15   1   -7.60   12.00
   1  15   1   -2.90   11.30
  -2 -15  -1    6.00   20.40
  -2 -15  -1   25.90   14.70
   2  15   1    1.20   10.40
   2  15   1   21.60   14.20
  -3 -15  -1   46.60   23.20
  -3 -15  -1   74.59   17.10
   3  15   1   55.89   16.70
  -4 -15  -1    1.70   16.50
  -4 -15  -1    2.20   15.10
  -4 -15  -1   20.80   21.80
   4  15   1   13.30   16.20
  -5 -15  -1   25.10   18.60
  -5 -15  -1   -4.00   22.50
  -5 -15  -1   -5.80   13.40
   5  15   1   -2.10   15.70
  -6 -15  -1   -6.00   18.30
  -6 -15  -1   12.20   13.90
  -6 -15  -1   14.50   23.30
   6  15   1   30.40   18.10
  -7 -15  -1    4.00   20.10
  -7 -15  -1   12.60   28.20
  -7 -15  -1    2.70   33.00
  -7 -15  -1   19.80   13.20
   7  15   1   -5.10   17.50
  -8 -15  -1   10.10   18.30
  -8 -15  -1    8.60   20.80
  -8 -15  -1    7.50    9.20
  -8 -15  -1   13.80   24.20
   8  15   1   19.30   18.70
  -9 -15  -1   44.10   24.60
  -9 -15  -1  -18.20   14.70
  -9 -15  -1   13.40    9.20
  -9 -15  -1    7.00   25.90
 -10 -15  -1   -7.50    8.70
 -10 -15  -1    4.00   13.00
 -10 -15  -1   15.40   25.30
 -10 -15  -1   -0.10   23.10
 -11 -15  -1    6.10   23.80
 -11 -15  -1    0.40   23.80
 -12 -15  -1   45.80   26.20
 -12 -15  -1   20.10   27.10
 -13 -15  -1   69.69   29.60
 -13 -15  -1  -59.49   24.90
 -14 -15  -1   74.69   55.19
 -19  16   1    0.30   19.00
 -18  16   1  -12.10   16.60
 -17  16   1  -19.20   15.20
  16 -16  -1   13.90   22.10
  15 -16  -1   20.90   22.00
 -15  16   1    8.20   12.60
  14 -16  -1   -2.10   21.00
 -14  16   1   14.00   11.20
  13 -16  -1   21.40   21.60
 -13  16   1    5.30    9.00
  12 -16  -1    6.00   19.60
 -12  16   1    1.50   15.10
  11 -16  -1    5.30   19.80
 -11  16   1    9.90   15.50
  10 -16  -1  236.48   28.40
 -10  16   1  151.88   21.90
   9 -16  -1   27.50   20.60
  -9  16   1   -1.00   20.00
   8 -16  -1   64.69   21.40
  -8  16   1   60.89   16.50
   7 -16  -1  -16.60   18.60
  -7  16   1    8.20   12.70
   6 -16  -1   -4.60   19.00
  -6  16   1  112.99   17.80
   5 -16  -1   52.19   21.00
  -5  16   1    7.30   12.20
   4 -16  -1   26.60   18.90
  -4  16   1    7.10   11.60
   3 -16  -1  -16.20   17.20
  -3  16   1   -0.80   11.10
   2 -16  -1   11.80    7.90
   2 -16  -1    2.90   18.70
  -2  16   1  -11.30   10.90
   1 -16  -1   77.19   11.90
  -1  16   1   17.50   13.80
   0 -16  -1    1.60   20.30
   0 -16  -1   -4.10   12.00
   0  16   1  -11.40   11.20
  -1 -16  -1   32.70   22.10
  -1 -16  -1   -9.60   12.90
   1  16   1    1.30   11.20
  -2 -16  -1    6.10   21.10
  -2 -16  -1   16.30   23.60
  -3 -16  -1   15.80   23.30
  -3 -16  -1    7.90   15.70
  -3 -16  -1   37.80   17.10
  -4 -16  -1  -15.40   14.80
  -4 -16  -1    4.30   22.20
  -4 -16  -1    0.80   16.60
   4  16   1   -4.90   15.40
  -5 -16  -1   -0.50   18.00
  -5 -16  -1    0.00   14.00
  -5 -16  -1    9.00   23.60
   5  16   1   17.40   17.50
  -6 -16  -1    4.10   14.00
  -6 -16  -1   -2.20   19.30
   6  16   1   29.70   18.60
  -7 -16  -1   39.70   14.80
  -7 -16  -1   60.09   22.80
  -7 -16  -1   88.39   27.90
  -7 -16  -1   62.19   22.10
  -8 -16  -1   -8.50   25.10
  -8 -16  -1  -10.50   20.70
  -8 -16  -1    9.40   13.00
  -9 -16  -1    5.60   27.20
  -9 -16  -1   -7.70   16.60
  -9 -16  -1   28.90   23.20
  -9 -16  -1    5.90   17.70
 -10 -16  -1  -14.50   22.50
 -10 -16  -1   10.00   27.10
 -10 -16  -1   12.60    9.50
 -10 -16  -1   13.40   14.80
 -11 -16  -1  -25.80   25.80
 -11 -16  -1    5.40   24.70
 -12 -16  -1   10.70   27.70
 -12 -16  -1   -1.10   27.30
 -13 -16  -1   20.30   28.00
 -13 -16  -1   31.30   41.50
 -19  17   1   -5.20   17.10
 -18  17   1   -0.60   15.60
  16 -17  -1  -14.50   21.10
 -16  17   1    3.50   12.40
  15 -17  -1   24.00   22.80
 -15  17   1   -3.60   10.50
  14 -17  -1   12.60   20.80
  12 -17  -1    7.50   20.60
  11 -17  -1   22.50   22.00
 -11  17   1   -8.10   13.70
  10 -17  -1   14.70   21.70
 -10  17   1   -5.40   13.70
   9 -17  -1  131.09   25.70
  -9  17   1   56.39   17.30
   8 -17  -1  151.48   25.20
  -8  17   1   24.50   21.80
   7 -17  -1   20.40   19.00
  -7  17   1    0.60   13.30
   6 -17  -1   23.30   19.50
  -6  17   1    1.70   11.40
   5 -17  -1   14.10   20.80
  -5  17   1  -10.50   10.10
   4 -17  -1   18.80   20.90
  -4  17   1   -0.30   11.90
   3 -17  -1   -4.00   20.50
  -3  17   1    3.60   11.30
   2 -17  -1   73.29   23.20
  -2  17   1   14.60   13.00
   1 -17  -1   10.30   22.40
   1 -17  -1   40.40   10.90
   0 -17  -1   75.69   24.10
   0 -17  -1   77.09   13.80
  -1 -17  -1  -31.80   20.00
  -1 -17  -1    7.60   13.50
   1  17   1    1.30   10.30
  -2 -17  -1    1.50   16.00
  -2 -17  -1    1.20   21.70
  -3 -17  -1   13.60   22.80
  -3 -17  -1  -13.60   15.70
  -3 -17  -1   23.60   16.50
  -4 -17  -1   19.50   24.60
  -4 -17  -1   22.00   16.60
  -4 -17  -1   63.49   19.10
  -5 -17  -1    8.50   15.00
  -5 -17  -1    6.30   37.90
  -5 -17  -1    3.60   18.40
  -6 -17  -1   46.00   22.20
  -6 -17  -1    1.20   20.00
  -6 -17  -1  -15.50   24.00
  -6 -17  -1   22.50   15.20
  -7 -17  -1   62.69   28.20
  -7 -17  -1   49.90   24.10
  -7 -17  -1   65.99   23.50
  -7 -17  -1   79.29   16.20
  -8 -17  -1   20.00   22.80
  -8 -17  -1    5.80   13.10
  -8 -17  -1   -7.40   20.20
  -8 -17  -1  -29.60   26.00
  -9 -17  -1   -7.10    8.90
  -9 -17  -1   38.90   24.80
  -9 -17  -1   16.60   27.10
 -10 -17  -1  -17.70   15.60
 -10 -17  -1  -38.90   29.90
 -10 -17  -1   28.90   23.20
 -11 -17  -1   -2.70   30.40
 -11 -17  -1   11.50   25.30
 -12 -17  -1  -32.50   39.40
 -12 -17  -1    4.20   27.70
 -17  18   1   20.20   12.20
  16 -18  -1   50.09   24.70
 -16  18   1   14.40    9.90
  15 -18  -1   -4.50   22.30
  14 -18  -1   12.00   22.10
  13 -18  -1   10.60   21.90
  11 -18  -1   65.19   23.90
  10 -18  -1    3.30   21.20
 -10  18   1   30.60   15.90
   9 -18  -1   17.60   21.70
  -9  18   1    9.40   12.70
   8 -18  -1  -18.10   19.50
  -8  18   1   -4.20   11.20
   7 -18  -1   -5.80   20.20
  -7  18   1    8.60   12.20
   6 -18  -1   35.60   20.60
  -6  18   1    6.20   11.20
   5 -18  -1   -0.80   21.50
  -5  18   1    0.70   11.30
   4 -18  -1  133.59   25.20
  -4  18   1   24.60   12.10
   3 -18  -1   12.50   21.30
  -3  18   1    8.10   11.20
   2 -18  -1   68.19   22.20
  -2  18   1    2.30   11.60
   1 -18  -1   18.60   10.40
   1 -18  -1  -16.00   21.00
  -1  18   1   27.70   20.90
   0 -18  -1  -15.00   21.00
   0 -18  -1   11.70   12.10
   0  18   1   -0.10    9.00
  -1 -18  -1   -8.30   13.30
  -1 -18  -1   -2.40   21.10
   1  18   1   19.10   17.70
  -2 -18  -1    4.50   17.20
  -2 -18  -1   36.60   15.50
  -2 -18  -1   -7.70   23.20
  -3 -18  -1   17.20   16.80
  -3 -18  -1   10.00   23.80
  -4 -18  -1  -42.20   24.10
  -4 -18  -1    2.90   16.00
  -4 -18  -1   -5.80   17.50
  -5 -18  -1   47.10   26.60
  -5 -18  -1   27.10   16.70
  -5 -18  -1   65.09   19.80
  -6 -18  -1   33.40   20.80
  -6 -18  -1    4.80   14.90
  -6 -18  -1    6.20   22.10
  -6 -18  -1  -32.00   24.70
  -7 -18  -1   27.50   21.00
  -7 -18  -1   40.30   24.00
  -7 -18  -1    9.30   15.00
  -7 -18  -1   -8.50   26.80
  -8 -18  -1   -1.70   23.70
  -8 -18  -1   -5.30   26.10
  -8 -18  -1   23.40   14.80
  -8 -18  -1    1.60   21.90
  -9 -18  -1  -25.60   19.10
  -9 -18  -1    1.90   29.90
  -9 -18  -1   -1.70   13.50
  -9 -18  -1   -4.30   23.30
 -10 -18  -1   -6.00   27.40
 -10 -18  -1   24.60   25.40
 -10 -18  -1   -3.20   17.60
 -11 -18  -1   -8.50   11.30
 -11 -18  -1    4.00   29.60
 -11 -18  -1   22.00   26.50
  17 -19  -1  -11.20   22.60
  16 -19  -1   14.70   23.40
  15 -19  -1   40.80   24.80
  14 -19  -1   14.50   22.90
  13 -19  -1   -1.40   21.90
  12 -19  -1   11.80   21.40
  10 -19  -1   -0.80   21.40
   9 -19  -1   -8.10   20.00
  -9  19   1    4.50   12.10
   8 -19  -1   14.20   22.20
  -8  19   1    7.80   12.00
   7 -19  -1   41.90   22.50
  -7  19   1    5.80   10.40
   6 -19  -1   -4.70   20.50
  -6  19   1    8.90   10.60
   5 -19  -1  -21.20   21.50
  -5  19   1    1.80   10.20
   4 -19  -1  -17.50   20.90
  -4  19   1   -6.30    9.50
   3 -19  -1    0.20   20.90
  -3  19   1   -6.70    9.90
   2 -19  -1   -4.90   21.10
  -2  19   1    3.60   10.70
   1 -19  -1   -8.60   20.40
   1 -19  -1   11.80   10.30
  -1  19   1    3.00   19.00
   0 -19  -1   24.60   12.50
   0 -19  -1    1.60   23.30
   0  19   1   16.20   21.90
  -1 -19  -1    5.10   13.80
  -1 -19  -1   -3.10   23.50
  -1 -19  -1   -9.20   17.20
  -2 -19  -1   57.69   18.90
  -2 -19  -1   24.30   15.80
  -3 -19  -1   -8.10   23.40
  -3 -19  -1  -10.70   16.00
  -3 -19  -1  -10.20   16.90
  -4 -19  -1   -6.70   16.40
  -4 -19  -1  -17.00   23.70
  -4 -19  -1   44.40   19.90
  -5 -19  -1  -19.10   25.90
  -5 -19  -1   -0.90   19.20
  -5 -19  -1   12.00   16.80
  -6 -19  -1    6.60   15.60
  -6 -19  -1  -13.90   22.70
  -6 -19  -1    2.60   21.30
  -6 -19  -1   -7.60   26.20
  -7 -19  -1    3.60   15.70
  -7 -19  -1   -2.60   24.20
  -7 -19  -1   55.69   28.10
  -7 -19  -1  -12.10   20.90
  -8 -19  -1   31.00   24.90
  -8 -19  -1  -13.00   22.60
  -8 -19  -1  -24.50   27.80
  -8 -19  -1    0.30   15.30
  -9 -19  -1    2.10   14.60
  -9 -19  -1   -5.30   24.30
  -9 -19  -1    7.50   32.10
  -9 -19  -1   -2.30   21.00
 -10 -19  -1  -56.69   28.30
  16 -20  -1   27.70   24.30
  15 -20  -1   -1.50   22.90
  14 -20  -1   -5.10   23.70
  13 -20  -1  -29.10   20.20
  12 -20  -1  -16.10   22.10
  11 -20  -1    5.20   22.60
  10 -20  -1    4.20   22.60
   9 -20  -1  -15.00   38.30
   8 -20  -1    3.60   22.40
   7 -20  -1    5.80   21.80
   6 -20  -1   13.00   21.40
  -6  20   1   12.70   23.90
   5 -20  -1   28.30   23.20
  -5  20   1  -29.70   21.00
   4 -20  -1  -16.80   20.70
  -4  20   1    6.00   23.30
   3 -20  -1   20.90   22.90
   2 -20  -1   18.70   22.00
   1 -20  -1   -0.20    9.30
   1 -20  -1  -18.20   22.30
   0 -20  -1  -13.10   11.80
   0 -20  -1   28.90   41.30
  -1 -20  -1   21.10   25.40
  -1 -20  -1    0.10   14.30
  -2 -20  -1  -16.40   23.00
  -2 -20  -1   -8.50   15.30
  -3 -20  -1  -23.40   16.70
  -3 -20  -1   15.60   18.60
  -3 -20  -1  -18.10   23.40
  -4 -20  -1    2.90   18.30
  -4 -20  -1  -21.10   25.80
  -4 -20  -1    5.20   16.60
  -5 -20  -1   10.60   16.40
  -5 -20  -1   16.90   19.80
  -5 -20  -1  -16.50   23.60
  -5 -20  -1   -0.30   25.30
  -6 -20  -1  -27.20   24.30
  -6 -20  -1   26.10   21.70
  -6 -20  -1  -28.00   26.70
  -6 -20  -1  -10.90   15.30
  -7 -20  -1   25.90   26.20
  -7 -20  -1    5.80   29.20
  -8 -20  -1  -16.60   23.60
  -8 -20  -1    0.20   24.50
  -8 -20  -1   11.80   16.80
  -8 -20  -1   18.70   31.30
  15 -21  -1   11.20   23.90
  14 -21  -1  -16.60   22.00
  13 -21  -1   -2.10   22.50
  12 -21  -1   41.40   23.30
  11 -21  -1   23.40   23.80
  10 -21  -1   17.40   24.30
   9 -21  -1  -12.60   22.00
   8 -21  -1   41.50   23.40
   7 -21  -1    8.40   25.80
   6 -21  -1  -28.90   34.90
   4 -21  -1   17.10   39.40
   3 -21  -1    0.80   27.20
   2 -21  -1   10.30   23.00
   1 -21  -1   38.50   26.30
   0 -21  -1   23.10   24.40
   0 -21  -1   17.50   12.50
  -1 -21  -1   17.40   14.20
  -1 -21  -1   -8.10   24.60
  -2 -21  -1   -3.00   25.40
  -2 -21  -1   21.00   16.40
  -3 -21  -1  -21.40   24.30
  -3 -21  -1   14.80   17.80
  -4 -21  -1  -38.30   22.00
  -4 -21  -1   13.50   18.30
  -4 -21  -1   16.50   28.70
  -5 -21  -1   13.80   20.60
  -5 -21  -1   -7.50   26.70
  -5 -21  -1  -23.50   24.30
  -6 -21  -1   -8.10   16.70
  -6 -21  -1   -9.90   21.50
  -6 -21  -1   18.30   27.70
  -6 -21  -1   -4.20   27.50
  -7 -21  -1    6.30   27.00
  -7 -21  -1  -27.80   22.40
  -7 -21  -1    2.30   17.20
  -7 -21  -1  -10.00   29.10
  14 -22  -1    0.20   23.90
  13 -22  -1  -24.90   21.60
  12 -22  -1   25.40   24.80
  11 -22  -1   41.00   24.40
  10 -22  -1   17.70   24.70
   9 -22  -1   -1.40   23.40
   8 -22  -1    4.60   23.60
   7 -22  -1    1.30   22.10
   6 -22  -1  -12.40   21.60
   5 -22  -1   18.50   25.20
   4 -22  -1   30.80   26.10
   3 -22  -1   -4.30   24.10
   2 -22  -1   13.80   24.90
   1 -22  -1  -27.90   23.70
   0 -22  -1    0.50   11.10
   0 -22  -1   -0.40   26.60
  -1 -22  -1   13.40   14.40
  -1 -22  -1  -23.40   26.50
  -2 -22  -1   26.50   16.60
  -2 -22  -1  -24.80   26.20
  -3 -22  -1   24.20   27.20
  -3 -22  -1  -36.00   17.30
  -4 -22  -1    0.70   28.00
  -4 -22  -1   -9.30   18.50
  -4 -22  -1   24.60   27.20
  -5 -22  -1    9.60   20.40
  -5 -22  -1   19.50   28.00
  -5 -22  -1    8.10   33.00
  12 -23  -1    0.60   24.30
  11 -23  -1    2.20   24.50
  10 -23  -1   15.60   25.10
   9 -23  -1    3.40   23.00
   8 -23  -1    9.90   24.00
   7 -23  -1   25.30   24.80
   6 -23  -1  -14.30   23.70
   5 -23  -1   17.50   26.50
   4 -23  -1   11.70   25.90
   3 -23  -1   12.10   24.60
   2 -23  -1   48.60   27.50
   1 -23  -1   45.70   28.00
   0 -23  -1   27.00   27.20
  -1 -23  -1   30.70   27.50
  -1 -23  -1   13.30   14.00
  -2 -23  -1   17.90   29.00
  -2 -23  -1   23.40   16.80
  -3 -23  -1   61.29   18.90
  -3 -23  -1   25.20   29.80
  -3 -23  -1   11.30   28.60
  10 -24  -1   -4.20   25.60
   9 -24  -1   40.30   24.20
   8 -24  -1  -13.40   24.00
   7 -24  -1   23.80   25.80
   6 -24  -1   39.70   26.10
   5 -24  -1    0.30   26.50
   4 -24  -1   27.70   27.80
   3 -24  -1  -37.40   25.70
   2 -24  -1  -18.30   27.40
   1 -24  -1   25.80   29.10
   0 -24  -1  -16.00   28.30
   3 -25   2   -0.60   24.70
   4 -25   2    0.50   24.00
  -2 -24   2   41.50   33.50
  -2 -24   2  -22.70   25.50
  -1 -24   2    3.70   31.10
  -1 -24   2   34.00   27.00
   0 -24   2   22.80   27.30
   0 -24   2   47.40   31.40
   1 -24   2   32.40   26.10
   1 -24   2  -16.50   29.20
   2 -24   2   18.30   25.40
   2 -24   2   30.20   33.10
   3 -24   2  -14.60   31.80
   3 -24   2   16.40   25.10
   4 -24   2  -32.00   21.70
   4 -24   2    9.30   30.60
   5 -24   2  -21.00   22.00
   6 -24   2    3.80   22.10
   7 -24   2  -27.40   22.30
   8 -24   2   22.50   24.20
   9 -24   2  -22.30   21.80
  -5 -23   2   55.19   28.70
  -5 -23   2   37.50   20.10
  -5 -23   2   10.00   28.90
  -4 -23   2   -1.60   29.20
  -4 -23   2   -8.60   17.30
  -4 -23   2    4.60   26.70
  -3 -23   2  -12.20   29.10
  -3 -23   2    4.30   25.60
  -2 -23   2   75.49   26.20
  -2 -23   2   -5.10   11.40
  -2 -23   2   16.70   29.70
  -1 -23   2    4.50   28.10
  -1 -23   2  -26.30   23.70
   0 -23   2    3.20   28.50
   0 -23   2   11.60   25.20
   1 -23   2   -3.10   29.30
   1 -23   2   14.40   23.60
   2 -23   2   49.99   32.00
   2 -23   2  -15.30   29.90
   4 -23   2  -18.30   34.90
   5 -23   2   -3.10   36.50
   7 -23   2  -18.10   21.50
   8 -23   2   46.20   24.10
   9 -23   2  -13.10   22.50
  10 -23   2   -2.70   20.90
  11 -23   2    8.70   21.30
  -7 -22   2   43.50   29.20
  -7 -22   2  -10.30   20.80
  -6 -22   2   24.10   27.40
  -6 -22   2   -0.80   20.10
  -6 -22   2   38.80   28.90
  -5 -22   2   11.50   26.70
  -5 -22   2   49.70   27.90
  -5 -22   2   21.50   19.50
  -4 -22   2   41.30   29.60
  -4 -22   2  -38.60   16.10
  -4 -22   2   -3.90   24.80
  -3 -22   2   22.90   28.20
  -3 -22   2   16.00   25.50
  -2 -22   2   -0.80   12.20
  -2 -22   2  -21.30   25.90
  -2 -22   2   23.40   25.00
  -1 -22   2    7.80   27.50
  -1 -22   2   -7.90   28.40
   0 -22   2   22.20   28.30
   0 -22   2   25.80   25.40
   1 -22   2   39.20   23.50
   1 -22   2    7.90   27.90
  -2  22  -2   25.50   21.70
   2 -22   2   18.50   22.70
  -3  22  -2  -25.10   19.60
   3 -22   2  -13.20   22.40
  -4  22  -2   40.20   21.20
   4 -22   2  -20.80   20.70
  -5  22  -2    3.20   20.80
   5 -22   2   -1.90   21.10
  -6  22  -2   37.90   24.50
   6 -22   2  -22.00   20.50
   7 -22   2   33.10   22.20
   8 -22   2   -7.00   21.40
   9 -22   2    3.90   27.80
  10 -22   2   19.90   22.00
  11 -22   2   17.80   21.20
  12 -22   2  -27.90   20.30
  13 -22   2   21.30   22.50
  -8 -21   2   10.10   18.00
  -8 -21   2   -8.50   34.80
  -8 -21   2   24.30   26.00
  -8 -21   2    7.70   28.20
  -7 -21   2   -6.00   26.90
  -7 -21   2  -10.30   16.80
  -7 -21   2   -5.20   20.20
  -7 -21   2  -33.40   25.50
  -6 -21   2   25.70   27.30
  -6 -21   2   18.90   25.40
  -6 -21   2   55.49   20.90
  -5 -21   2   -7.10   24.70
  -5 -21   2  -11.00   16.60
  -5 -21   2    2.60   25.40
  -4 -21   2    4.70   16.30
  -4 -21   2   26.10   25.50
  -3 -21   2    5.20   26.20
  -3 -21   2   17.20   25.70
  -2 -21   2   -9.10   23.80
  -2 -21   2   31.90   25.20
  -2 -21   2   11.60   12.50
  -1 -21   2   -8.90   22.50
  -1 -21   2  -11.80    9.40
  -1 -21   2  -26.20   24.90
   0  21  -2   37.30   18.70
   0 -21   2    8.20   21.90
   0 -21   2  -13.80   25.30
  -1  21  -2   43.40   18.80
   1 -21   2   39.40   22.90
  -2  21  -2    3.00   18.30
   2 -21   2    7.40   20.90
  -3  21  -2   13.30   19.20
   3 -21   2   10.40   22.00
  -4  21  -2   18.30   19.50
   4 -21   2   19.90   20.40
  -5  21  -2   36.90   19.80
   5 -21   2   19.50   21.00
  -6  21  -2  -19.30   17.00
   6 -21   2  -14.30   19.30
  -7  21  -2    0.20   17.80
   7 -21   2  -22.80   19.30
  -8  21  -2  -23.80   17.10
   8 -21   2    2.40   21.30
  -9  21  -2  -16.10   12.80
   9 -21   2   23.00   21.90
  10 -21   2   -2.60   23.30
  11 -21   2   -1.20   19.40
  12 -21   2   -5.20   20.50
  13 -21   2   14.70   21.10
  14 -21   2    2.00   20.50
 -10 -20   2  -27.60   22.70
 -10 -20   2   35.90   19.30
 -10 -20   2   -7.80   28.00
 -10 -20   2   13.00   21.60
  -9 -20   2    7.00   23.10
  -9 -20   2   29.40   17.00
  -9 -20   2   -6.80   28.10
  -9 -20   2  -10.80   22.20
  -8 -20   2    6.20   26.90
  -8 -20   2  -38.10   17.00
  -8 -20   2   10.90   20.80
  -8 -20   2  -15.00   23.90
  -7 -20   2   -2.20   17.00
  -7 -20   2   20.00   20.20
  -7 -20   2   -3.30   23.80
  -7 -20   2    3.10   26.90
  -6 -20   2  124.79   27.20
  -6 -20   2   -7.10   17.60
  -6 -20   2   34.50   25.00
  -5 -20   2  -30.30   22.00
  -5 -20   2   10.90   17.90
  -5 -20   2   80.79   25.10
  -4 -20   2  -22.90   14.60
  -4 -20   2  -19.40   23.90
  -4 -20   2  -15.10   25.70
  -3 -20   2  -10.70   21.10
  -3 -20   2    6.70   23.60
  -2 -20   2   11.20   13.00
  -2 -20   2   20.40   24.40
  -2 -20   2    5.10   21.90
  -1 -20   2   -4.60   10.30
  -1 -20   2    1.20   21.50
   0  20  -2    4.80   17.70
   0 -20   2   19.90   22.20
   1 -20   2  123.59   24.10
  -2  20  -2   23.90   19.10
   2 -20   2   41.10   21.60
  -3  20  -2   -8.90   22.80
   3 -20   2   37.80   21.90
  -4  20  -2   32.60   25.20
   4 -20   2    3.00   19.50
  -5  20  -2    9.50   18.30
   5 -20   2    6.70   20.40
  -6  20  -2    0.40   17.10
   6 -20   2    3.50   19.60
  -7  20  -2  -13.00   16.70
   7 -20   2   -0.80   20.30
  -8  20  -2   -0.40   11.20
   8 -20   2   25.90   21.10
  -9  20  -2  -11.20   10.30
   9 -20   2    7.60   20.10
 -10  20  -2   -5.10   10.10
  10 -20   2   -1.40   19.50
  11 -20   2   15.60   20.20
  12 -20   2   19.80   20.80
  13 -20   2   11.70   21.20
  14 -20   2   16.40   22.30
  15 -20   2  -25.60   55.49
 -11 -19   2    9.00   10.90
 -11 -19   2    1.70   20.30
 -11 -19   2   64.79   28.60
 -11 -19   2    1.20   28.70
 -10 -19   2  -29.10   22.10
 -10 -19   2   12.70   14.40
 -10 -19   2  -24.10   19.90
  -9 -19   2    0.00   22.20
  -9 -19   2  -21.30   25.10
  -9 -19   2   -5.60   14.30
  -9 -19   2   -5.70   23.70
  -8 -19   2    7.50   24.40
  -8 -19   2    1.50   15.80
  -8 -19   2  -11.40   20.60
  -8 -19   2    1.70   23.10
  -7 -19   2   20.20   23.70
  -7 -19   2   24.10   24.40
  -7 -19   2  -10.30   18.80
  -6 -19   2   19.90   23.70
  -6 -19   2    7.70   17.90
  -6 -19   2    4.50   24.40
  -5 -19   2  -15.60   15.90
  -5 -19   2   -3.90   22.80
  -5 -19   2   17.80   23.90
  -4 -19   2   -4.80   22.20
  -4 -19   2   -1.70   21.50
  -4 -19   2    5.50   15.20
  -3 -19   2   22.40   22.00
  -3 -19   2  -13.00   21.50
  -2 -19   2   17.00   22.00
  -2 -19   2  -13.90   20.90
  -2 -19   2   -4.70   12.80
  -1 -19   2    0.30   10.40
  -1 -19   2    3.70   20.90
   0  19  -2    7.10   20.10
   0 -19   2   43.50   21.60
  -1  19  -2  -14.60   18.00
   1 -19   2    0.90   19.60
  -2  19  -2    1.20   10.20
   2 -19   2   48.60   20.40
  -3  19  -2   -7.00   10.40
   3 -19   2  -12.00   19.10
  -4  19  -2   17.20   11.10
   4 -19   2   19.80   20.10
  -5  19  -2    9.60   10.80
   5 -19   2   21.70   20.20
  -6  19  -2    6.20   10.10
   6 -19   2   46.50   20.80
  -7  19  -2   -1.80   13.70
   7 -19   2   62.99   22.10
  -8  19  -2    1.20   12.60
   8 -19   2   32.90   21.00
  -9  19  -2   -0.90   10.50
   9 -19   2  -26.90   17.90
 -10  19  -2   -9.60   13.20
  10 -19   2   26.90   20.00
 -11  19  -2  -14.40   13.10
  11 -19   2   -6.60   19.10
  12 -19   2   -4.40   20.90
  13 -19   2   11.60   20.80
  16 -19   2  -20.30   29.10
 -12 -18   2  -14.10   29.60
 -12 -18   2   46.70   27.40
 -12 -18   2   -5.80   10.40
 -12 -18   2    3.60   12.90
 -11 -18   2    9.90   24.10
 -11 -18   2   -9.70    9.70
 -11 -18   2   42.10   31.90
 -10 -18   2   49.90   28.70
 -10 -18   2  -19.70   18.50
 -10 -18   2   34.40   23.80
  -9 -18   2   11.00   28.80
  -9 -18   2  -14.80   22.10
  -9 -18   2    4.90   14.20
  -9 -18   2   49.50   23.20
  -8 -18   2  -10.50   14.70
  -8 -18   2    6.70   20.60
  -8 -18   2    6.80   26.10
  -8 -18   2   55.89   23.90
  -7 -18   2   46.60   23.10
  -7 -18   2   -9.70   25.00
  -7 -18   2   33.70   19.30
  -6 -18   2   -8.70   17.60
  -6 -18   2   14.40   23.40
  -6 -18   2  -22.70   21.30
  -5 -18   2    2.40   15.80
  -5 -18   2    2.70   21.80
  -5 -18   2  -44.60   21.30
  -4 -18   2   14.00   15.40
  -4 -18   2   42.20   22.70
  -4 -18   2   66.19   24.30
  -3 -18   2   28.30   22.20
  -3 -18   2   -8.90   16.70
  -3 -18   2   16.90   21.10
  -2 -18   2   41.60   23.40
  -2 -18   2   15.10   20.20
   1  18  -2    9.20    9.50
  -1 -18   2   -6.00   10.90
  -1 -18   2   20.60   21.70
   0  18  -2   -3.90    9.10
   0 -18   2   23.20   20.50
   0 -18   2   21.50    8.70
  -1  18  -2   -4.30    9.20
   1 -18   2   14.10   19.30
  -2  18  -2   -4.50    9.70
   2 -18   2   35.70   20.20
   3 -18   2   58.79   21.60
  -4  18  -2    0.50   10.50
   4 -18   2   -4.90   18.30
  -5  18  -2    7.00   11.20
   5 -18   2   -9.70   18.50
  -6  18  -2   25.00   13.50
   6 -18   2   35.20   19.90
  -7  18  -2   30.90   13.50
   7 -18   2  152.38   24.50
  -8  18  -2  -11.20   11.80
   8 -18   2   20.20   19.90
   9 -18   2    4.90   18.90
 -10  18  -2   26.90   14.60
  10 -18   2  -11.40   17.50
 -11  18  -2   -2.60   13.30
  11 -18   2   -2.10   18.50
 -12  18  -2   -2.00   17.00
  12 -18   2   -6.70   19.20
 -15  18  -2   19.00    9.30
 -16  18  -2   35.50   11.00
  16 -18   2  -20.70   31.50
  17 -18   2   -4.60   30.50
 -13 -17   2  -37.40   36.30
 -13 -17   2  -15.50   26.10
 -12 -17   2  -22.40   25.00
 -12 -17   2   26.20   11.70
 -12 -17   2  -20.50   33.40
 -12 -17   2   -9.50    9.90
 -11 -17   2   13.60   15.30
 -11 -17   2   -5.90   26.90
 -11 -17   2  -33.20   22.50
 -10 -17   2   22.10   12.90
 -10 -17   2  -17.10   26.60
 -10 -17   2    8.90   22.30
 -10 -17   2   -7.00   22.30
  -9 -17   2    7.90   25.40
  -9 -17   2    5.50   13.30
  -9 -17   2   -3.00   20.10
  -9 -17   2  -16.30   21.10
  -8 -17   2   30.30   21.70
  -8 -17   2   12.20   20.60
  -8 -17   2   13.70   29.80
  -7 -17   2    6.40   23.30
  -7 -17   2   19.10   19.70
  -7 -17   2   33.60   21.90
  -6 -17   2    1.40   20.70
  -6 -17   2   -0.30   16.60
  -6 -17   2    8.60   21.80
  -5 -17   2   -5.90   20.50
  -5 -17   2  -31.40   14.70
  -5 -17   2    7.50   21.00
  -4 -17   2  -17.10   14.20
  -4 -17   2   18.60   19.80
  -4 -17   2    5.80   20.30
  -3 -17   2   18.00   19.70
  -3 -17   2   10.60   19.80
  -3 -17   2    5.80   13.40
  -2 -17   2   14.40   20.00
  -2 -17   2    1.20   12.00
  -1 -17   2   50.19   12.10
  -1 -17   2   84.29   22.40
   0 -17   2   90.19   10.50
   0 -17   2   99.19   22.50
  -1  17  -2   46.40   12.80
   1 -17   2  124.89   23.10
  -2  17  -2    6.10   10.90
   2 -17   2  -10.00   17.70
  -3  17  -2    7.30   10.90
   3 -17   2   31.70   19.40
   4 -17   2  177.18   24.10
  -5  17  -2    4.00   11.10
   5 -17   2   16.70   18.60
   6 -17   2  258.57   27.20
  -7  17  -2   38.60   13.90
   7 -17   2   98.39   22.00
  -8  17  -2   48.70   17.00
   8 -17   2   46.80   20.40
  -9  17  -2   -4.60   13.70
   9 -17   2    1.10   18.00
 -10  17  -2   -9.30   20.20
  10 -17   2   -6.90   17.20
 -11  17  -2  -13.30   13.50
  11 -17   2  -13.80   17.30
 -12  17  -2   18.40   14.90
  12 -17   2   16.20   19.70
  13 -17   2  -11.70   19.40
 -14  17  -2    8.90    9.90
 -15  17  -2   21.00   12.30
 -16  17  -2  -13.20   19.10
  16 -17   2  -22.70   30.80
 -17  17  -2   -7.40   14.90
  17 -17   2    5.50   31.30
 -14 -16   2   22.70   33.30
 -14 -16   2   -2.80   25.80
 -13 -16   2   -2.30   28.10
 -13 -16   2   -8.70   24.80
 -12 -16   2   19.30    9.40
 -12 -16   2   19.10   11.30
 -12 -16   2   26.40   25.90
 -12 -16   2  -34.80   24.90
 -11 -16   2   12.00   13.90
 -11 -16   2   -4.50   26.70
 -11 -16   2    3.40   22.40
 -11 -16   2   -6.90    9.50
 -10 -16   2    9.30    8.90
 -10 -16   2   28.20   18.90
 -10 -16   2  -21.70   23.80
 -10 -16   2  -19.60   25.50
  -9 -16   2   -5.00   12.90
  -9 -16   2   47.80   22.50
  -9 -16   2   32.30   29.80
  -9 -16   2   -9.70   18.50
  -8 -16   2   30.90   19.60
  -8 -16   2  -21.20   19.40
  -8 -16   2    9.10   24.10
  -7 -16   2  -19.00   17.40
  -7 -16   2  -13.40   22.90
  -7 -16   2   25.60   20.50
  -6 -16   2   13.30   17.00
  -6 -16   2   -3.30   20.60
  -6 -16   2    9.00   20.40
  -5 -16   2   19.80   16.00
  -5 -16   2   11.20   18.90
  -5 -16   2   -9.60   20.60
  -4 -16   2   84.59   22.40
  -4 -16   2  132.29   23.60
  -4 -16   2   87.89   17.30
  -3 -16   2   15.50   19.00
  -3 -16   2    3.20   19.50
  -3 -16   2   10.90   13.50
  -2 -16   2   96.59   14.30
  -2 -16   2   75.79   22.40
  -1 -16   2  151.08   14.40
  -1 -16   2  209.48   24.90
   0  16  -2    3.80   11.90
   0 -16   2    3.10    8.80
   0 -16   2   -2.10   16.80
  -1  16  -2   15.20   11.90
   1 -16   2   54.89   19.40
  -2  16  -2   12.80   10.90
   2 -16   2   25.30   18.10
  -3  16  -2   -8.30   10.50
   3 -16   2   -1.30   17.30
  -4  16  -2    7.40   11.30
   4 -16   2  -18.20   15.80
  -5  16  -2   60.19   14.20
   5 -16   2  129.29   21.20
   6 -16   2  321.37   28.00
  -7  16  -2   77.89   17.10
   7 -16   2  137.99   22.40
  -8  16  -2   -3.70   14.00
   8 -16   2    1.90   17.60
  -9  16  -2   -3.90   13.60
   9 -16   2   16.30   18.00
 -10  16  -2  -11.00   14.30
  10 -16   2   -5.50   17.30
 -11  16  -2   -5.50   13.90
  11 -16   2  -29.70   16.60
 -12  16  -2   17.30   15.70
 -12  16  -2   13.20    8.70
  12 -16   2   -1.90   17.30
 -13  16  -2    1.70   14.70
 -13  16  -2    2.50   10.10
 -14  16  -2   15.40   12.40
 -15  16  -2    1.90   23.10
 -16  16  -2   -1.20   15.60
  16 -16   2   24.10   31.70
 -17  16  -2    7.60   18.00
  17 -16   2   16.90   30.30
 -18  16  -2    0.00   18.70
  18 -16   2   38.60   33.40
 -15 -15   2   51.89   29.30
 -15 -15   2   14.90   33.60
 -14 -15   2    8.40   28.00
 -14 -15   2  -17.20   25.20
 -13 -15   2   31.90   30.50
 -13 -15   2  -34.20   23.90
 -12 -15   2    9.50    9.80
 -12 -15   2   -6.00   27.80
 -12 -15   2   27.00   24.60
 -12 -15   2  -10.20    7.90
 -11 -15   2   17.10    9.60
 -11 -15   2   -2.10   21.00
 -11 -15   2   -8.00   25.20
 -11 -15   2   17.30   12.90
 -10 -15   2   10.00   15.70
 -10 -15   2    0.70   21.70
 -10 -15   2   45.70   25.80
  -9 -15   2    8.60   20.00
  -9 -15   2   22.60   19.40
  -9 -15   2   -0.30    8.50
  -9 -15   2    0.40   24.30
  -8 -15   2   28.70   18.70
  -8 -15   2   60.89   25.80
  -8 -15   2   12.50   19.70
  -7 -15   2   -0.80   21.70
  -7 -15   2   19.30   19.10
  -7 -15   2   42.90   19.10
  -6 -15   2    4.30   18.90
  -6 -15   2   27.60   17.80
  -6 -15   2   -8.20   21.90
  -5 -15   2   44.80   16.80
  -5 -15   2    8.80   19.60
  -5 -15   2   18.20   19.10
  -4 -15   2    2.20   17.30
  -4 -15   2   -7.40   14.80
  -4 -15   2   11.40   19.40
  -3 -15   2    2.50   12.90
  -3 -15   2   25.40   18.80
  -2 -15   2   48.50   12.90
  -2 -15   2   22.70   18.00
   1  15  -2   23.90   10.50
  -1 -15   2   65.19   18.20
  -1 -15   2   54.39   11.30
   0 -15   2  137.39   20.60
   0 -15   2  113.89   10.60
  -1  15  -2    2.00   11.10
   1 -15   2   23.20   16.40
  -2  15  -2   64.59   13.20
   2 -15   2  119.59   19.80
  -3  15  -2   44.60   12.80
   3 -15   2   53.99   17.60
  -4  15  -2   -6.70   10.60
   4 -15   2  -20.30   15.00
  -5  15  -2  -13.20   11.70
   5 -15   2   20.30   16.10
  -6  15  -2   53.69   13.90
   6 -15   2  113.39   19.10
  -7  15  -2    0.10   13.70
   7 -15   2    2.00   16.40
  -8  15  -2  -10.00   13.50
   8 -15   2  -13.30   15.80
  -9  15  -2   47.30   15.80
   9 -15   2   39.40   18.90
 -10  15  -2    3.10   15.40
  10 -15   2   23.90   18.30
 -11  15  -2    1.40   16.30
 -11  15  -2    3.70    8.90
  11 -15   2   -0.30   17.60
 -12  15  -2    0.60   14.80
 -12  15  -2   -0.70   10.50
  12 -15   2   -7.00   18.40
 -13  15  -2  -14.60   12.80
 -13  15  -2   18.00   15.50
 -15  15  -2   14.40   16.00
 -16  15  -2   -5.30   16.40
  16 -15   2    0.20   29.10
 -17  15  -2    2.40   18.00
  17 -15   2   28.30   29.80
 -18  15  -2  -17.00   18.40
  18 -15   2   15.00   31.00
 -16 -14   2   19.90   39.70
 -16 -14   2  -30.10   29.50
 -15 -14   2    6.00   28.70
 -15 -14   2   27.60   28.80
 -14 -14   2    2.00   26.90
 -14 -14   2  -35.40   28.30
 -13 -14   2    7.10   23.50
 -13 -14   2   25.10   27.30
 -12 -14   2   25.80   27.50
 -12 -14   2   20.80   23.50
 -11 -14   2   11.70   11.30
 -11 -14   2   30.80   25.50
 -11 -14   2    0.70    8.40
 -10 -14   2    6.70   14.00
 -10 -14   2    0.80    9.00
 -10 -14   2   24.60   24.80
 -10 -14   2    9.30   22.00
  -9 -14   2   13.10   16.60
  -9 -14   2  -16.10   18.50
  -9 -14   2  -11.60   23.10
  -8 -14   2   14.00   19.70
  -8 -14   2   -7.20   22.30
  -8 -14   2  -14.30   16.30
  -7 -14   2   -3.00   20.10
  -7 -14   2   -4.30   18.60
  -7 -14   2  -11.10   21.50
  -6 -14   2   32.50   17.70
  -6 -14   2   -3.60   20.60
  -6 -14   2    8.10   18.10
  -5 -14   2    2.80   20.10
  -5 -14   2   27.90   17.90
  -5 -14   2    7.40   15.80
  -4 -14   2   23.40   15.00
  -4 -14   2    7.30   17.00
  -4 -14   2    1.60   16.10
  -3 -14   2   -3.10   11.80
  -3 -14   2   14.80   16.80
  -2 -14   2   50.79   17.60
  -2 -14   2   57.99   12.40
   1  14  -2   -0.50    9.50
  -1 -14   2    1.60   14.60
  -1 -14   2   -2.50    9.00
   0  14  -2   20.70   11.80
   0 -14   2   69.09   16.30
   0 -14   2   43.40    8.50
  -1  14  -2   21.30   11.30
   1 -14   2   37.10   15.40
  -2  14  -2   16.60   11.00
   2 -14   2   20.70   15.70
  -3  14  -2   10.30   11.00
   3 -14   2   27.00   15.40
  -4  14  -2   39.50   13.10
   4 -14   2   59.19   16.00
  -5  14  -2    7.50   11.90
   5 -14   2   -0.40   14.70
  -6  14  -2  106.09   16.80
   6 -14   2  129.69   19.00
  -7  14  -2   18.10   14.30
   7 -14   2    2.50   14.70
  -8  14  -2   16.30   14.30
   8 -14   2   13.70   15.80
  -9  14  -2   -9.50   14.60
   9 -14   2    6.00   16.10
 -10  14  -2   16.60   15.70
 -10  14  -2   27.50    9.10
  10 -14   2   21.00   17.60
 -11  14  -2    0.50   10.40
 -11  14  -2    0.60   14.60
  11 -14   2   -4.20   17.60
 -12  14  -2   39.10   13.50
 -12  14  -2    4.20   15.30
 -13  14  -2   13.10   14.00
 -13  14  -2   18.80   16.00
 -14  14  -2  -26.60   14.10
 -15  14  -2   -9.00   15.70
 -16  14  -2    8.70   18.40
  16 -14   2   -9.60   26.50
 -17  14  -2   -8.00   18.60
  17 -14   2    6.90   28.60
 -18  14  -2   -8.10   20.00
  18 -14   2  -13.10   29.70
 -19  14  -2  -16.80   21.80
  19 -14   2  -20.50   30.60
 -17 -13   2   69.09   56.09
 -16 -13   2  -25.30   27.10
 -16 -13   2   -7.10   27.40
 -15 -13   2  -25.90   27.80
 -15 -13   2  -47.10   24.50
 -14 -13   2   15.80   25.00
 -14 -13   2  -18.70   28.90
 -13 -13   2   -9.70   25.90
 -13 -13   2   -3.30   23.60
 -12 -13   2    9.70   23.20
 -12 -13   2  -12.60   24.00
 -11 -13   2   26.70   22.60
 -11 -13   2    8.00    8.30
 -11 -13   2    4.30    9.80
 -10 -13   2    4.50    8.90
 -10 -13   2   18.50   12.80
 -10 -13   2   13.40   24.80
 -10 -13   2   44.70   22.40
  -9 -13   2  -12.80   18.40
  -9 -13   2   -4.40   14.00
  -9 -13   2  -21.30   22.10
  -8 -13   2   49.90   24.40
  -8 -13   2   52.89   21.20
  -8 -13   2   56.99   17.50
  -7 -13   2   29.80   17.90
  -7 -13   2   26.20   16.50
  -7 -13   2   45.00   22.60
  -6 -13   2  164.58   24.70
  -6 -13   2  168.18   21.80
  -6 -13   2  183.18   24.40
  -5 -13   2   26.30   18.80
  -5 -13   2   -8.20   14.00
  -5 -13   2   -7.10   14.70
  -4 -13   2   34.20   13.90
  -4 -13   2   15.40   17.80
  -4 -13   2   42.90   15.80
  -3 -13   2  -13.00   10.70
  -3 -13   2   -1.30   14.40
   2  13  -2   -2.40    9.50
  -2 -13   2   -2.10   10.00
  -2 -13   2   -3.20   13.60
   1  13  -2   35.10   11.30
  -1 -13   2   64.59   16.70
  -1 -13   2   65.19   10.50
   0  13  -2    7.20   10.80
   0 -13   2    5.20    7.40
   0 -13   2   11.30   13.60
  -1  13  -2   12.80   10.70
   1 -13   2   12.40   13.30
  -2  13  -2   39.60   11.60
   2 -13   2   69.19   15.50
  -3  13  -2    2.40   10.30
   3 -13   2   14.10   13.60
  -4  13  -2   26.60   12.10
   4 -13   2   45.80   15.30
  -5  13  -2   51.69   13.80
   5 -13   2   55.89   31.60
  -6  13  -2   20.30   13.10
   6 -13   2    5.10   14.00
  -7  13  -2   -6.00   12.80
   7 -13   2   -9.70   13.90
  -8  13  -2    6.50   13.90
   8 -13   2    7.90   15.40
  -9  13  -2   14.30    8.40
  -9  13  -2    9.70   14.60
   9 -13   2   32.70   17.00
 -10  13  -2    2.80   15.30
 -10  13  -2    4.30   10.40
  10 -13   2   -5.30   15.90
 -11  13  -2   21.30   12.90
 -11  13  -2   22.40   16.30
  11 -13   2   15.10   18.50
 -12  13  -2   21.40   14.30
 -13  13  -2  -15.50   15.80
 -13  13  -2  -12.60   14.80
 -14  13  -2    8.50   16.70
 -14  13  -2    2.60   16.30
 -15  13  -2  -20.30   17.10
 -16  13  -2  -12.60   18.00
  16 -13   2   21.40   27.80
 -17  13  -2   -8.80   19.40
  17 -13   2   23.90   28.50
 -18  13  -2   -0.80   21.30
  18 -13   2  -13.20   28.90
 -19  13  -2   22.30   39.80
  19 -13   2  -15.90   29.50
 -17 -12   2  -21.60   29.20
 -17 -12   2   31.50   30.80
 -16 -12   2    8.40   30.50
 -16 -12   2  -12.40   27.20
 -15 -12   2   10.10   26.60
 -15 -12   2  -18.30   28.30
 -14 -12   2  -35.00   23.80
 -14 -12   2   -9.70   26.70
 -13 -12   2  123.49   29.40
 -13 -12   2  -26.90   23.10
 -12 -12   2  -43.50   37.20
 -12 -12   2   21.80   27.60
 -11 -12   2    8.90   22.20
 -11 -12   2    0.30    7.50
 -11 -12   2  -12.00   22.60
 -11 -12   2   12.70    9.00
 -10 -12   2   56.79    9.90
 -10 -12   2   39.20   12.20
 -10 -12   2   31.20   21.20
 -10 -12   2   13.70   24.00
  -9 -12   2   23.10   24.20
  -9 -12   2   -8.20   19.00
  -9 -12   2   19.50   13.40
  -8 -12   2   -5.80   14.00
  -8 -12   2   30.60   22.70
  -8 -12   2  -11.40   17.90
  -7 -12   2    5.40   17.10
  -7 -12   2   38.50   15.60
  -7 -12   2   14.30   19.30
  -6 -12   2    6.40   14.60
  -6 -12   2   24.20   18.50
  -6 -12   2    2.10   14.90
  -5 -12   2  105.89   20.50
  -5 -12   2   96.89   17.80
  -5 -12   2  101.39   17.20
  -4 -12   2   12.80   16.80
  -4 -12   2   25.10   12.90
  -4 -12   2   44.20   15.10
  -3 -12   2  221.28   21.00
  -3 -12   2  222.28   17.10
   2  12  -2   93.19   13.30
  -2 -12   2  151.78   18.20
  -2 -12   2  137.59   13.80
   1  12  -2  115.79   14.10
  -1 -12   2  126.69   12.90
  -1 -12   2  193.38   18.50
   0  12  -2  201.18   17.70
   0 -12   2  221.08   18.70
   0 -12   2  203.28   12.00
  -1  12  -2   33.20   18.70
   1 -12   2   53.69   14.10
  -2  12  -2   23.00   11.90
   2 -12   2   16.00   12.80
   3 -12   2  200.88   19.70
  -4  12  -2   83.79   14.20
   4 -12   2  112.29   16.00
  -5  12  -2  109.99   15.80
   5 -12   2  125.79   16.90
  -6  12  -2  127.49   16.70
   6 -12   2  168.28   33.10
  -7  12  -2   -1.50   12.20
   7 -12   2   11.80   13.50
  -8  12  -2  107.79   17.20
  -8  12  -2  133.09   11.50
   8 -12   2  169.18   19.60
  -9  12  -2   36.10   15.60
  -9  12  -2   37.60   10.40
   9 -12   2   35.30   15.60
 -10  12  -2  -11.20   10.50
 -10  12  -2    8.00   14.70
  10 -12   2   -7.00   14.60
 -11  12  -2   15.30   17.70
 -11  12  -2    1.80   12.90
 -12  12  -2  115.59   18.60
 -12  12  -2   63.59   20.50
 -13  12  -2    0.30   15.80
 -13  12  -2    8.20   17.80
 -14  12  -2    3.30   17.20
 -14  12  -2   10.80   17.00
 -15  12  -2    8.00   18.80
  15 -12   2   12.50   26.20
 -16  12  -2   -5.60   19.90
  16 -12   2   54.69   26.70
 -17  12  -2  -21.40   20.80
  17 -12   2  -11.00   30.40
 -18  12  -2   18.10   23.10
  18 -12   2  -35.00   27.40
 -19  12  -2  -29.30   23.40
  19 -12   2   50.49   32.00
 -20  12  -2   28.20   26.80
  20 -12   2  -15.80   30.20
 -18 -11   2    7.00   47.20
 -18 -11   2   -4.00   26.90
 -17 -11   2    4.40   26.90
 -17 -11   2   18.50   28.50
 -16 -11   2  -23.80   25.10
 -16 -11   2   -7.60   26.50
 -15 -11   2   -7.10   24.40
 -15 -11   2  -11.10   25.70
 -14 -11   2   57.19   29.50
 -14 -11   2   -3.70   24.00
 -13 -11   2   -6.50   23.00
 -13 -11   2  -12.60   25.90
 -12 -11   2  -23.90   20.00
 -12 -11   2   13.00   25.70
 -11 -11   2   13.10   24.00
 -11 -11   2   13.30   20.90
 -11 -11   2    2.80    6.00
 -10 -11   2   16.50    9.10
 -10 -11   2   23.20   10.40
 -10 -11   2   69.89   25.80
 -10 -11   2   16.60   20.30
  -9 -11   2    0.10   22.60
  -9 -11   2   50.09   20.50
  -9 -11   2   33.70   12.10
  -8 -11   2   20.70   20.60
  -8 -11   2   22.90   18.00
  -8 -11   2   18.80   12.60
  -7 -11   2   46.40   20.00
  -7 -11   2   36.90   17.20
  -7 -11   2   26.30   13.00
  -6 -11   2  273.37   25.90
  -6 -11   2  279.17   22.40
  -6 -11   2  324.27   22.30
  -5 -11   2   16.50   13.20
  -5 -11   2    6.90   13.30
  -5 -11   2    1.00   15.40
  -4 -11   2   26.50   12.50
  -4 -11   2  -12.70   10.80
  -4 -11   2   31.10   15.60
  -3 -11   2  178.18   19.40
  -3 -11   2  184.68   16.40
   2  11  -2    4.50    9.80
  -2 -11   2   -8.70   10.90
  -2 -11   2    7.00    9.50
   1  11  -2    7.20   10.10
  -1 -11   2    7.70    8.40
  -1 -11   2    9.50   11.90
   0  11  -2   19.00   11.00
   0 -11   2    1.00    7.10
   0 -11   2    1.30   11.30
  -1  11  -2  185.88   16.60
   1 -11   2  186.28   17.50
  -2  11  -2   53.69   11.60
   2 -11   2   70.99   13.60
  -3  11  -2   26.30   12.00
   3 -11   2   18.40   12.70
  -4  11  -2    6.10   11.10
   4 -11   2   -7.60   11.50
   5 -11   2  189.78   18.40
  -6  11  -2    9.70   12.10
   6 -11   2   38.90   13.80
  -7  11  -2  284.77   20.60
  -7  11  -2  255.27   12.70
   7 -11   2  255.67   28.50
  -8  11  -2    7.80   13.30
  -8  11  -2    4.90    8.60
   8 -11   2    6.60   13.30
  -9  11  -2   13.30   14.80
  -9  11  -2   23.00   10.50
   9 -11   2   34.30   15.30
 -10  11  -2   13.60   15.50
 -10  11  -2   -6.10   11.30
  10 -11   2   19.00   15.90
 -11  11  -2   40.60   15.00
 -11  11  -2   36.70   17.60
 -12  11  -2   -1.10   14.60
 -12  11  -2   26.70   18.30
 -13  11  -2   24.40   17.20
 -13  11  -2    2.30   18.70
 -14  11  -2    5.70   19.80
 -14  11  -2  -16.10   16.80
 -15  11  -2  -17.50   18.00
  15 -11   2    3.60   25.00
 -16  11  -2   16.00   20.50
  16 -11   2  -25.20   24.00
 -17  11  -2    8.60   21.10
  17 -11   2   14.30   27.10
 -18  11  -2    8.60   22.90
  18 -11   2    9.30   28.50
 -19  11  -2  -33.50   23.00
  19 -11   2   11.50   27.70
 -20  11  -2   -2.20   27.00
  20 -11   2  -27.10   27.90
 -18 -10   2   79.79   47.50
 -16 -10   2   34.50   27.70
 -15 -10   2   13.10   24.80
 -14 -10   2   -4.60   22.90
 -13 -10   2   29.20   24.50
 -12 -10   2  -22.10   20.70
 -12 -10   2  -12.80   23.80
 -11 -10   2   76.59   26.00
 -11 -10   2   66.99   24.30
 -10 -10   2   22.30    8.30
 -10 -10   2    9.70   19.50
 -10 -10   2    8.50    8.10
 -10 -10   2   18.60   22.00
  -9 -10   2   14.30   18.00
  -9 -10   2    2.40    9.60
  -9 -10   2   13.10   20.70
  -8 -10   2    1.30   16.30
  -8 -10   2   14.50   11.00
  -8 -10   2   -7.00   18.10
  -7 -10   2   -8.00   16.40
  -7 -10   2   -4.50   10.60
  -7 -10   2   -0.40   14.70
  -6 -10   2   26.80   14.70
  -6 -10   2   44.50   13.10
  -6 -10   2    8.00   15.80
  -5 -10   2   28.20   12.50
  -5 -10   2   21.60   12.80
  -5 -10   2   44.70   16.10
  -4 -10   2    8.20   11.30
  -4 -10   2    3.10   13.50
  -4 -10   2   -0.50   10.50
  -3 -10   2   85.19   15.70
  -3 -10   2   82.19   12.70
   2  10  -2  421.96   20.60
  -2 -10   2  421.86   18.60
  -2 -10   2  414.36   21.50
   1  10  -2  123.59   14.00
  -1 -10   2  170.98   16.30
  -1 -10   2  119.69   12.30
   0  10  -2   39.20   11.30
   0 -10   2   44.80   12.10
   0 -10   2   42.90    7.90
  -1  10  -2  452.95   20.70
   1 -10   2  467.85   22.20
  -2  10  -2  306.17   18.90
   2 -10   2  322.67   19.80
  -3  10  -2 1094.49   34.70
   3 -10   2 1092.69   34.90
  -4  10  -2  144.49   15.10
   4 -10   2  147.69   15.60
  -5  10  -2    6.90   11.50
   5 -10   2   10.30   11.70
  -6  10  -2  -20.00   13.10
  -6  10  -2    2.90    6.30
   6 -10   2   10.70   11.80
  -7  10  -2  174.48   18.40
  -7  10  -2  172.68   12.20
   7 -10   2  182.98   18.90
  -8  10  -2   31.90    9.90
  -8  10  -2   25.70   13.20
   8 -10   2   12.70   13.40
  -9  10  -2   88.49   12.90
  -9  10  -2  101.29   17.70
   9 -10   2   83.99   16.80
 -10  10  -2   38.00   16.30
 -10  10  -2   -1.10   11.80
 -11  10  -2  137.19   21.60
 -11  10  -2  183.98   19.20
 -12  10  -2   13.40   16.10
 -12  10  -2    0.20   17.60
 -13  10  -2    6.60   16.40
 -13  10  -2  -10.40   18.70
 -14  10  -2  -11.40   19.20
 -14  10  -2   -2.80   17.70
 -15  10  -2    6.70   19.30
  15 -10   2  -19.30   23.10
 -16  10  -2   35.30   22.00
  16 -10   2   19.30   25.50
 -17  10  -2   24.10   22.90
  17 -10   2  -52.29   23.80
 -18  10  -2   -2.10   39.80
  18 -10   2    9.60   26.00
 -19  10  -2    6.80   24.80
  19 -10   2    8.40   25.20
  19 -10   2  -32.30   26.50
 -20  10  -2   -6.40   26.30
  20 -10   2    5.40   28.40
 -19  -9   2   83.39   30.40
 -18  -9   2  -16.20   27.00
 -17  -9   2  -45.90   24.30
 -16  -9   2  -39.90   22.60
 -15  -9   2   -9.60   22.90
 -14  -9   2   19.10   23.40
 -13  -9   2   24.10   23.80
 -12  -9   2  -14.10   20.70
 -11  -9   2   42.50   21.60
 -10  -9   2   14.70   19.20
 -10  -9   2   -0.60    6.50
 -10  -9   2   -5.40    6.30
  -9  -9   2   95.89   10.60
  -9  -9   2   99.19   20.50
  -8  -9   2    8.70   15.60
  -8  -9   2    0.20   17.20
  -8  -9   2   -3.40    9.10
  -7  -9   2   19.10   10.50
  -7  -9   2    2.10   14.10
  -7  -9   2   16.60   17.20
  -6  -9   2   -8.60   10.00
  -6  -9   2    0.20   15.00
  -5  -9   2  372.06   21.40
  -5  -9   2  341.87   22.80
  -5  -9   2  370.26   20.70
  -4  -9   2  210.18   19.50
  -4  -9   2  171.98   16.70
  -4  -9   2  191.08   16.70
  -3  -9   2   29.30   10.90
  -3  -9   2   24.20   13.20
   2   9  -2  170.88   15.70
  -2  -9   2  210.08   17.10
  -2  -9   2  131.99   14.10
   1   9  -2   79.59   12.50
  -1  -9   2   72.79    9.90
  -1  -9   2   53.39   12.00
   0   9  -2  134.69   13.70
   0  -9   2  107.69   10.00
   0  -9   2  159.08   15.00
  -1   9  -2  183.98   14.70
   1  -9   2  197.18    8.80
   1  -9   2  197.98   15.70
  -2   9  -2   18.30   10.70
   2  -9   2   23.20   11.20
  -3   9  -2 2712.03   69.09
   3  -9   2 2690.93   68.99
  -4   9  -2  248.88   17.40
   4  -9   2  289.57   18.20
  -5   9  -2   -4.70   10.50
  -5   9  -2   -8.50    5.60
   5  -9   2   -0.50    6.40
   5  -9   2   -1.90   10.90
  -6   9  -2   23.00    7.80
  -6   9  -2   21.60   12.20
   6  -9   2   26.50    8.70
   6  -9   2   20.00   12.10
  -7   9  -2   22.20   12.80
  -7   9  -2   17.50    8.90
   7  -9   2   14.10    9.50
   7  -9   2   13.80   12.10
  -8   9  -2   10.80    9.60
  -8   9  -2   12.30   13.50
   8  -9   2   17.90   12.70
   8  -9   2   24.20   11.10
  -9   9  -2  146.69   18.50
  -9   9  -2  119.69   14.20
   9  -9   2  107.79   15.20
 -10   9  -2   -7.70   12.00
 -10   9  -2   -5.80   14.40
  10  -9   2    1.00   13.50
 -11   9  -2   15.20   16.80
 -11   9  -2  -15.20   15.20
  11  -9   2   28.50   16.00
 -12   9  -2   18.60   19.20
 -12   9  -2   16.30   16.90
  12  -9   2   45.60   18.50
 -13   9  -2   57.89   28.60
 -13   9  -2   44.40   18.90
 -14   9  -2   -4.70   18.60
 -14   9  -2   16.00   19.80
  14  -9   2   62.09   24.40
 -15   9  -2   -8.70   18.90
  15  -9   2  -25.80   22.00
 -16   9  -2    5.70   21.40
  16  -9   2   -2.80   23.80
 -17   9  -2  -11.70   21.50
  17  -9   2   -1.70   25.60
 -18   9  -2   18.00   24.20
  18  -9   2   48.70   26.80
 -19   9  -2   16.50   25.90
  19  -9   2   24.80   27.70
  19  -9   2    3.00   23.50
 -20   9  -2   39.50   28.40
  20  -9   2   47.50   25.80
  20  -9   2   15.50   25.10
 -18  -8   2   20.30   27.90
 -17  -8   2   45.20   27.90
 -16  -8   2   12.30   24.20
 -15  -8   2   14.80   23.90
 -14  -8   2   20.70   23.30
 -13  -8   2   -3.50   22.10
 -12  -8   2   26.00   21.60
 -11  -8   2  -41.30   17.40
 -10  -8   2   -3.60   17.30
  -9  -8   2   61.99   18.10
  -9  -8   2   28.50    7.00
  -8  -8   2  220.08   22.00
  -8  -8   2  183.68   12.90
  -7  -8   2    9.90    9.00
  -7  -8   2    5.30   14.30
  -6  -8   2   15.00    9.90
  -6  -8   2   21.80   14.20
  -6  -8   2   39.50   22.70
  -5  -8   2  486.95   25.40
  -5  -8   2  509.95   22.40
  -5  -8   2  453.15   24.00
  -4  -8   2  410.66   22.70
  -4  -8   2  437.46   20.10
  -4  -8   2  426.06   20.40
  -3  -8   2  176.78   16.40
  -3  -8   2  138.39   14.40
  -3  -8   2  144.89   16.30
  -2  -8   2   97.39   11.50
  -2  -8   2  114.59   13.90
   1   8  -2   29.90    9.70
  -1  -8   2   28.30    8.20
  -1  -8   2   34.30    9.90
   0   8  -2  136.89   13.20
   0  -8   2  136.69    9.80
   0  -8   2  170.98   13.60
  -1   8  -2  186.18   13.70
   1  -8   2  153.38    7.30
   1  -8   2  180.08   14.00
   1  -8   2  159.68    8.00
  -2   8  -2  662.13   23.30
   2  -8   2  660.53   23.60
  -3   8  -2  241.48   15.40
   3  -8   2  226.98   16.20
  -4   8  -2  860.21   28.60
  -4   8  -2  854.51   22.80
   4  -8   2  876.71   23.20
   4  -8   2  899.01   29.10
  -5   8  -2   22.70    7.50
  -5   8  -2   40.70   11.90
   5  -8   2   19.30    7.70
   5  -8   2   14.40   10.80
  -6   8  -2  294.57   19.50
  -6   8  -2  265.87   14.30
   6  -8   2  263.07   19.00
   6  -8   2  261.07   14.80
  -7   8  -2   78.89   11.40
  -7   8  -2   80.89   14.70
   7  -8   2   84.99   12.10
   7  -8   2   84.49   14.50
  -8   8  -2  352.46   19.10
  -8   8  -2  419.46   23.50
   8  -8   2  352.66   19.90
  -9   8  -2  118.59   17.50
  -9   8  -2  130.19   15.60
   9  -8   2  122.89   15.60
 -10   8  -2   23.50   14.80
 -10   8  -2    3.40   12.70
  10  -8   2   -3.20   13.20
 -11   8  -2   48.10   16.00
 -11   8  -2   43.80   17.70
  11  -8   2   46.40   16.00
 -12   8  -2   22.20   16.70
 -12   8  -2   37.90   19.00
  12  -8   2   50.69   19.10
 -13   8  -2   41.80   19.50
  13  -8   2   28.40   20.40
  13  -8   2   27.10   21.70
 -14   8  -2   12.80   19.80
 -14   8  -2    2.20   18.20
  14  -8   2  -15.90   19.90
  14  -8   2   -7.30   20.50
 -15   8  -2  -11.00   20.70
  15  -8   2   26.30   23.50
 -16   8  -2   10.40   21.40
  16  -8   2   -7.70   22.50
 -17   8  -2    7.80   23.00
  17  -8   2   10.20   23.50
 -18   8  -2   18.10   25.30
  18  -8   2   -1.90   22.30
  18  -8   2   88.89   27.60
 -19   8  -2  -12.00   25.30
  19  -8   2    7.30   22.80
  19  -8   2   29.80   34.80
 -20   8  -2   21.20   27.90
  20  -8   2  -26.10   33.70
  20  -8   2  -10.30   21.70
 -20  -7   2  -31.60   27.20
 -19  -7   2  -29.10   25.50
 -18  -7   2    2.60   25.80
 -17  -7   2   -3.80   25.10
 -16  -7   2    8.40   23.10
 -15  -7   2    5.60   23.00
 -13  -7   2   36.00   22.20
 -12  -7   2   -9.80   19.80
 -11  -7   2   13.50   18.50
 -10  -7   2    4.80   16.20
  -9  -7   2   20.60   16.20
  -9  -7   2   -0.70    5.20
  -8  -7   2    3.30    6.70
  -8  -7   2   -9.10   13.90
  -7  -7   2  495.35   18.40
  -7  -7   2  439.06   26.00
  -6  -7   2   45.60   13.80
  -6  -7   2   28.80    9.70
  -5  -7   2  596.44   26.30
  -5  -7   2  595.34   26.20
  -5  -7   2  598.94   22.90
  -4  -7   2  339.57   19.40
  -4  -7   2  338.17   20.60
  -4  -7   2  337.07   18.10
  -3  -7   2  650.63   24.60
  -3  -7   2  671.13   23.60
  -3  -7   2  633.24   24.30
  -2  -7   2   50.29   10.50
  -2  -7   2   33.00    8.90
   1   7  -2  109.69   11.10
  -1  -7   2  100.89   11.00
  -1  -7   2  101.69   10.30
   0   7  -2  778.52   23.80
   0  -7   2  751.12   21.10
   0  -7   2  753.92   23.40
  -1   7  -2 1139.39   31.50
   1  -7   2 1121.09   31.60
   1  -7   2 1117.79   27.10
  -2   7  -2  580.74   20.70
   2  -7   2  602.34   20.80
  -3   7  -2  718.93   23.90
  -3   7  -2  715.23   18.80
   3  -7   2  717.23   23.90
   3  -7   2  700.43   19.00
  -4   7  -2   -0.60    6.10
  -4   7  -2   -9.70    9.10
   4  -7   2    3.40    6.40
   4  -7   2    8.80    9.40
  -5   7  -2  121.99   10.60
  -5   7  -2  131.29   14.30
   5  -7   2  138.39   14.40
   5  -7   2  136.09   11.20
  -6   7  -2   17.80    9.20
  -6   7  -2   49.10   12.60
   6  -7   2    0.50    9.00
   6  -7   2    9.50   11.20
  -7   7  -2  304.77   17.30
   7  -7   2  300.37   17.80
  -8   7  -2   64.09   12.90
  -8   7  -2   59.59   14.50
   8  -7   2   74.69   13.70
  -9   7  -2  216.68   18.90
  -9   7  -2  214.98   21.10
 -10   7  -2   10.60   13.70
 -10   7  -2   -8.80   14.00
  10  -7   2   11.80   13.70
 -11   7  -2   92.49   17.90
 -11   7  -2  107.99   18.70
  11  -7   2   65.59   17.50
 -12   7  -2   -4.20   15.40
 -12   7  -2   17.40   17.00
  12  -7   2  -23.80   15.60
 -13   7  -2  -10.20   17.30
  13  -7   2    6.50   19.60
  13  -7   2   -1.60   18.80
 -14   7  -2   33.60   20.90
 -14   7  -2   23.20   20.60
  14  -7   2   32.20   21.80
  14  -7   2    9.90   22.20
 -15   7  -2   -3.20   20.50
  15  -7   2  -12.90   21.10
  15  -7   2   31.50   23.00
 -16   7  -2  -32.70   19.70
  16  -7   2  -34.80   21.20
  17  -7   2   18.40   23.30
 -18   7  -2   10.10   24.80
  18  -7   2    6.70   20.20
  18  -7   2    4.70   20.10
 -19   7  -2   -1.80   26.70
  19  -7   2   17.70   19.80
  19  -7   2   11.30   20.80
 -20   7  -2  -15.20   27.30
  20  -7   2   -5.00   19.00
  20  -7   2   23.60   21.50
 -20  -6   2   15.50   28.70
 -19  -6   2   18.60   28.10
 -18  -6   2   12.20   26.00
 -17  -6   2    8.20   25.00
 -16  -6   2    6.70   22.70
 -15  -6   2   20.10   23.10
 -14  -6   2   49.40   23.30
 -13  -6   2   38.30   23.00
 -12  -6   2   12.50   20.00
 -11  -6   2  -20.30   16.20
 -10  -6   2   18.00   16.60
  -9  -6   2   30.70   16.60
  -8  -6   2   62.19    7.10
  -8  -6   2   46.50   15.30
  -7  -6   2   39.50    7.70
  -7  -6   2   31.30   17.80
  -6  -6   2  480.95   18.00
  -6  -6   2  477.75   24.30
  -5  -6   2  235.28   14.20
  -5  -6   2  196.18   17.40
  -4  -6   2  206.58   14.40
  -4  -6   2  176.48   15.70
  -4  -6   2  163.58   16.10
  -3  -6   2    8.30    9.20
  -3  -6   2    0.20    8.50
  -3  -6   2    0.20    8.60
  -2  -6   2  813.62   24.90
  -2  -6   2  814.82   24.60
  -2  -6   2  774.22   26.60
   1   6  -2  110.39   10.40
  -1  -6   2  104.89   10.00
  -1  -6   2  120.69    9.60
   0   6  -2  528.35   18.50
   0  -6   2  567.24   18.20
  -1   6  -2 1354.46   35.50
   1  -6   2 1352.66   35.50
   1  -6   2 1361.76   32.20
  -2   6  -2    0.30    7.50
  -2   6  -2    6.10    4.60
   2  -6   2    1.40    4.30
   2  -6   2    1.10    7.50
  -3   6  -2  452.65   14.20
  -3   6  -2  459.25   17.60
   3  -6   2  431.96   14.40
   3  -6   2  447.36   18.00
  -4   6  -2  120.89   12.40
  -4   6  -2  105.09    9.30
   4  -6   2  123.59   12.10
   4  -6   2  104.99    9.50
  -5   6  -2  536.85   18.90
  -5   6  -2  510.15   21.70
   5  -6   2  543.75   19.30
   5  -6   2  516.75   21.30
  -6   6  -2  104.99   14.20
  -6   6  -2  115.19   12.70
   6  -6   2  108.29   12.20
  -7   6  -2  327.07   20.50
  -7   6  -2  412.16   19.40
   7  -6   2  350.96   19.10
  -8   6  -2   19.10   11.50
  -8   6  -2   13.70   12.60
   8  -6   2   13.30   11.70
  -9   6  -2  -11.90   11.60
  -9   6  -2  -12.00   11.30
   9  -6   2   18.50   12.70
 -10   6  -2   36.60   14.90
 -10   6  -2   43.20   14.90
  10  -6   2   18.50   14.40
 -11   6  -2   54.39   16.70
 -11   6  -2   65.39   17.80
  11  -6   2   62.79   18.00
 -12   6  -2    9.40   16.40
 -12   6  -2    3.30   16.70
  12  -6   2   15.00   16.30
  12  -6   2   43.70   18.40
 -13   6  -2    3.60   17.30
  13  -6   2   -2.20   17.70
  13  -6   2   -8.10   18.50
 -14   6  -2   16.90   20.40
 -14   6  -2   13.80   18.80
  14  -6   2   -4.60   21.50
  14  -6   2   12.20   19.70
 -15   6  -2  -17.90   20.10
  15  -6   2    7.80   20.40
  15  -6   2   -9.70   22.10
 -16   6  -2    5.00   22.40
  16  -6   2  -18.70   19.70
  16  -6   2   70.39   41.80
 -17   6  -2  -15.40   21.80
  17  -6   2   55.39   19.00
  17  -6   2   -8.60   18.30
 -18   6  -2    3.90   23.80
  18  -6   2   38.00   19.30
  18  -6   2  -30.20   16.80
 -19   6  -2  -26.90   23.70
  19  -6   2    1.50   17.50
  19  -6   2  -14.40   16.60
 -20   6  -2  -26.50   25.80
  20  -6   2  -23.70   14.20
  20  -6   2   -8.10   16.70
 -19  -5   2    9.50   26.00
 -18  -5   2  -14.50   23.90
 -17  -5   2   38.20   25.30
 -16  -5   2   10.20   22.60
 -15  -5   2   28.50   23.50
 -14  -5   2   25.90   22.30
 -13  -5   2   26.10   22.60
 -12  -5   2   10.20   17.90
 -11  -5   2   21.20   17.70
 -10  -5   2   61.29   17.70
  -9  -5   2    0.50   14.40
  -8  -5   2  201.98   20.70
  -8  -5   2  161.38    7.60
  -7  -5   2    9.40   13.50
  -7  -5   2   13.50    6.10
  -6  -5   2  143.79   16.30
  -6  -5   2  104.99    9.80
  -5  -5   2  638.64   25.20
  -5  -5   2  636.54   20.70
  -4  -5   2   16.20    9.50
  -4  -5   2    0.90    7.30
  -3  -5   2   11.50    8.40
  -3  -5   2   17.90    9.30
  -3  -5   2   15.20    8.90
  -2  -5   2 1006.50   28.70
  -2  -5   2 1036.80   30.70
  -2  -5   2 1012.00   28.60
   1   5  -2  634.54   19.80
  -1  -5   2  627.54   23.50
  -1  -5   2  619.24   19.60
   0   5  -2  567.24   18.10
   0  -5   2  584.54   18.10
  -1   5  -2   63.89    8.60
   1  -5   2   73.19    5.90
   1  -5   2   94.69    8.80
  -2   5  -2 1539.15   36.70
  -2   5  -2 1557.74   39.00
   2  -5   2 1508.25   38.90
   2  -5   2 1484.25   36.70
  -3   5  -2  241.58   13.40
  -3   5  -2  258.57   11.60
   3  -5   2  242.28   13.40
   3  -5   2  253.77   11.50
  -4   5  -2   89.09   11.10
  -4   5  -2   90.69    9.30
   4  -5   2   95.69    9.90
   4  -5   2  111.29   11.60
  -5   5  -2  475.45   20.30
  -5   5  -2  482.45   18.40
   5  -5   2  463.35   19.00
  -6   5  -2   45.70   11.20
  -6   5  -2   42.20   12.10
   6  -5   2   56.09   11.30
  -7   5  -2  160.88   16.40
  -7   5  -2  149.49   16.20
   7  -5   2  182.88   16.50
  -8   5  -2  208.48   18.20
  -8   5  -2  202.58   17.80
   8  -5   2  202.58   17.40
  -9   5  -2   80.69   15.70
  -9   5  -2   75.09   14.90
   9  -5   2   77.19   15.00
 -10   5  -2   -8.00   12.60
 -10   5  -2    0.60   13.70
  10  -5   2   -4.90   13.40
  10  -5   2  -13.20   13.00
 -11   5  -2   22.60   16.40
 -11   5  -2   51.09   15.20
  11  -5   2   25.80   15.70
  11  -5   2   29.90   14.90
 -12   5  -2   22.50   16.20
 -12   5  -2   12.10   17.10
  12  -5   2   19.40   17.30
  12  -5   2   -2.60   15.80
 -13   5  -2    1.00   18.00
  13  -5   2   14.80   32.30
  13  -5   2  -18.60   18.80
 -14   5  -2   -3.20   19.60
 -14   5  -2   16.50   18.80
  14  -5   2   -9.80   18.00
  14  -5   2   -7.30   23.20
 -15   5  -2    7.50   22.00
  15  -5   2    7.70   19.80
  15  -5   2   33.20   24.40
 -16   5  -2    5.10   23.90
  16  -5   2   -8.40   17.90
 -17   5  -2  -15.60   22.20
  17  -5   2   17.70   16.70
  17  -5   2   -3.30   15.10
 -18   5  -2   33.10   23.90
  18  -5   2   32.10   16.30
  18  -5   2   -3.20   15.20
 -19   5  -2  -21.20   23.50
  19  -5   2    4.40   12.90
  19  -5   2    5.10   14.80
 -20   5  -2  -16.30   26.30
  20  -5   2   -2.70   16.20
  20  -5   2   31.60   15.20
 -21  -4   2   25.00   29.50
 -20  -4   2   19.20   28.10
 -19  -4   2    1.40   24.90
 -18  -4   2   23.90   25.30
 -17  -4   2   -3.80   22.20
 -16  -4   2  -17.90   22.30
 -15  -4   2   17.50   25.00
 -14  -4   2    1.20   21.20
 -13  -4   2    9.60   19.80
 -12  -4   2   20.10   16.90
 -11  -4   2   32.90   17.60
 -10  -4   2   87.89   18.80
  -9  -4   2   -2.60   14.10
  -8  -4   2   17.40    4.20
  -8  -4   2   10.30   13.90
  -7  -4   2   28.70   14.80
  -7  -4   2   50.69    5.70
  -6  -4   2  180.38   17.50
  -6  -4   2  189.98    9.80
  -5  -4   2  141.69    9.80
  -5  -4   2  149.29   14.40
  -4  -4   2 1692.53   45.70
  -4  -4   2 1684.63   42.70
  -3  -4   2 1382.06   36.50
  -3  -4   2 1356.46   37.20
  -2  -4   2 4989.40  116.59
  -2  -4   2 4940.01  114.89
   1   4  -2 2827.72   65.69
  -1  -4   2 2822.22   68.99
  -1  -4   2 2738.83   65.59
   0   4  -2 1080.99   26.90
   0  -4   2  993.10   31.00
   0  -4   2 1072.29   26.70
  -1   4  -2 7484.95  165.48
  -1   4  -2 7485.05  166.28
   1  -4   2 7212.58  166.08
   1  -4   2 7087.59  165.28
  -2   4  -2 8950.70  202.18
   2  -4   2 8892.91  202.18
   2  -4   2 8815.22  201.18
  -3   4  -2 3032.30   73.79
  -3   4  -2 3074.09   72.69
   3  -4   2 3025.00   72.79
   3  -4   2 3125.59   73.89
  -4   4  -2  126.89   11.20
  -4   4  -2  120.39   11.60
   4  -4   2  129.29   11.20
  -5   4  -2  106.29   11.90
  -5   4  -2  115.89   12.00
   5  -4   2  115.89   12.30
  -6   4  -2   -3.10    9.70
  -6   4  -2   14.30   10.40
   6  -4   2    3.30   10.00
  -7   4  -2  100.19   14.70
  -7   4  -2   93.19   14.10
   7  -4   2   85.39   13.80
  -8   4  -2  776.32   30.20
  -8   4  -2  857.71   31.50
   8  -4   2  749.42   34.70
  -9   4  -2   46.20   13.70
   9  -4   2   64.39   14.00
   9  -4   2   45.40   14.60
 -10   4  -2   10.40   13.20
 -10   4  -2   19.00   14.60
  10  -4   2   30.30   13.70
  10  -4   2   32.90   15.00
 -11   4  -2   10.70   14.40
 -11   4  -2   33.70   17.00
  11  -4   2   10.20   13.90
  11  -4   2   10.20   15.70
 -12   4  -2  -13.80   16.60
 -12   4  -2  -14.60   15.20
  12  -4   2    3.20   14.50
  12  -4   2    9.60   17.10
 -13   4  -2   24.20   19.20
 -13   4  -2  -11.00   19.00
  13  -4   2  -12.30   15.30
  13  -4   2  -25.40   17.40
 -14   4  -2  -19.80   19.10
 -14   4  -2    0.10   17.70
  14  -4   2   11.50   22.00
  14  -4   2   -2.60   16.40
 -15   4  -2   35.80   23.00
  15  -4   2   19.90   16.20
  15  -4   2   29.50   25.40
 -16   4  -2    5.70   28.60
  16  -4   2   -7.70   15.10
  16  -4   2    7.60   16.00
 -17   4  -2    6.90   23.10
  17  -4   2   -6.10   15.00
  17  -4   2   -5.00   13.60
 -18   4  -2   -2.00   23.80
  18  -4   2   -5.60   12.90
  18  -4   2   17.90   13.00
 -19   4  -2   -3.10   25.70
  19  -4   2   26.20   16.80
 -20   4  -2  -17.20   26.30
  20  -4   2   22.70   14.70
 -21  -3   2    4.70   30.60
 -20  -3   2    5.50   25.50
 -19  -3   2   -6.60   24.80
 -18  -3   2   -1.70   23.50
 -17  -3   2   -3.60   22.60
 -16  -3   2  -11.50   21.80
 -15  -3   2    6.40   20.60
 -14  -3   2    3.40   20.60
 -13  -3   2   50.39   19.80
 -12  -3   2    5.30   15.10
 -11  -3   2    2.00   15.10
 -10  -3   2   60.49   17.10
  -9  -3   2  314.37   23.70
  -8  -3   2   24.40   13.60
   7   3  -2  284.87   11.10
  -7  -3   2  332.67   21.20
  -7  -3   2  284.77   10.10
   6   3  -2  490.35   15.60
  -6  -3   2  510.95   23.00
  -6  -3   2  501.25   14.60
   5   3  -2   27.80    7.00
  -5  -3   2   28.50   11.70
  -5  -3   2   40.70    6.00
   4   3  -2  117.79    9.60
  -4  -3   2   90.79    8.70
  -4  -3   2  110.09   12.10
   3   3  -2   15.00    7.70
  -3  -3   2   12.40    7.00
   2   3  -2 6323.67  145.59
  -2  -3   2 6305.47  145.49
   1   3  -2   19.70    8.20
  -1  -3   2   24.10    8.50
  -1  -3   2   33.90    5.20
   0   3  -2  362.56   10.30
   0  -3   2  347.67   10.10
   0  -3   2  337.77   11.00
   0  -3   2  349.96   15.20
  -1   3  -2  177.38    8.80
  -1   3  -2  174.48    8.90
   1  -3   2  198.88    9.40
   1  -3   2  198.38   14.60
   1  -3   2  183.18    8.60
   2  -3   2 9660.33  222.58
   2  -3   2 9999.00  225.88
  -3   3  -2 8827.92  205.48
  -3   3  -2 8954.40  205.28
   3  -3   2 9179.38  207.98
   3  -3   2 9018.40  205.38
  -4   3  -2   69.79   10.20
  -4   3  -2   82.49   10.80
   4  -3   2   88.49   12.60
   4  -3   2   80.79   10.60
  -5   3  -2   33.80   10.30
  -5   3  -2   37.40   10.70
   5  -3   2   47.70   11.80
   5  -3   2   30.00   10.10
  -6   3  -2   75.69   12.80
  -6   3  -2   71.69   12.50
   6  -3   2   65.99   12.70
   6  -3   2   87.19   13.20
  -7   3  -2  479.15   23.00
  -7   3  -2  422.86   25.80
   7  -3   2  423.26   21.60
   7  -3   2  443.16   22.50
  -8   3  -2   11.40   12.20
  -8   3  -2   -7.60   13.20
   8  -3   2    0.60   11.40
   8  -3   2   -4.40   11.70
  -9   3  -2   99.39   16.10
  -9   3  -2   86.79   16.80
   9  -3   2   84.69   14.40
   9  -3   2  101.69   16.50
 -10   3  -2   23.10   13.70
 -10   3  -2   24.60   15.50
  10  -3   2   34.50   15.00
  10  -3   2   23.40   13.00
 -11   3  -2   17.90   14.90
 -11   3  -2   27.50   16.90
  11  -3   2   17.60   13.00
  11  -3   2    7.90   15.80
 -12   3  -2  -13.80   17.00
 -12   3  -2    6.40   15.70
  12  -3   2    7.80   17.20
  12  -3   2   16.60   14.00
 -13   3  -2   29.50   19.70
 -13   3  -2  -15.20   15.40
  13  -3   2   -3.40   13.50
  13  -3   2    8.80   19.50
 -14   3  -2    1.70   19.20
 -14   3  -2  -10.50   19.30
  14  -3   2    6.30   13.60
  14  -3   2   17.00   21.30
 -15   3  -2    6.00   22.10
  15  -3   2  -22.10   25.60
  15  -3   2   -0.70   13.30
  15  -3   2    0.50   13.80
 -16   3  -2   72.59   27.00
  16  -3   2   16.80   12.90
  16  -3   2   51.89   14.20
 -17   3  -2    6.30   23.60
  17  -3   2   -6.90   14.50
  17  -3   2    3.30   12.60
 -18   3  -2    7.20   25.40
  18  -3   2   15.40   12.10
  18  -3   2   10.60   15.20
 -19   3  -2   11.10   27.20
  19  -3   2    2.80    9.90
  19  -3   2  -13.80   12.40
 -20   3  -2   -0.60   27.90
  20  -3   2  -17.20    6.50
 -21  -2   2   21.50   42.40
 -20  -2   2   25.70   27.00
 -19  -2   2   45.40   26.00
 -18  -2   2   -9.80   22.60
 -17  -2   2  -26.20   21.60
 -16  -2   2    6.60   22.80
 -15  -2   2    4.50   20.90
 -14  -2   2    0.80   19.30
 -13  -2   2   56.79   18.60
 -12  -2   2   25.60   17.50
 -11  -2   2   33.10   16.30
  10   2  -2  215.78    9.50
 -10  -2   2  229.88   22.50
   9   2  -2  317.37   11.50
  -9  -2   2  325.37   21.80
   8   2  -2  391.86   13.30
  -8  -2   2  437.96   24.30
   7   2  -2  112.19    8.10
  -7  -2   2  107.69    7.80
  -7  -2   2  122.69   15.60
   6   2  -2  108.39    8.10
  -6  -2   2   92.79    7.30
  -6  -2   2  122.39   14.60
   5   2  -2   81.89    7.60
  -5  -2   2   71.69   12.90
  -5  -2   2   61.99    6.80
   4   2  -2 1760.02   42.70
  -4  -2   2 1702.43   46.50
  -4  -2   2 1771.22   42.20
   3   2  -2 3887.71   90.49
  -3  -2   2 3902.61   90.29
   2   2  -2 1994.70   48.10
  -2  -2   2 1963.20   47.90
   1   2  -2   99.09    9.00
  -1  -2   2  105.19    8.00
   0   2  -2   28.10    4.80
   0   2  -2   42.10    7.60
   0  -2   2   29.30    6.80
   0  -2   2   25.80    4.30
  -1   2  -2  780.92   21.00
  -1   2  -2  789.82   23.60
   1  -2   2  794.12   23.90
   1  -2   2  798.02   21.20
  -2   2  -2  149.09   11.60
   2  -2   2  181.68   13.70
   2  -2   2  154.68   10.80
  -3   2  -2  665.33   21.90
   3  -2   2  576.14   21.10
   3  -2   2  551.34   21.70
  -4   2  -2  399.66   18.00
   4  -2   2  359.46   17.70
   4  -2   2  362.46   17.20
  -5   2  -2  354.96   18.30
   5  -2   2  349.67   17.60
   5  -2   2  388.36   18.30
  -6   2  -2   12.90   11.30
   6  -2   2   17.90   11.00
   6  -2   2   19.60   10.00
  -7   2  -2 1235.88   39.20
   7  -2   2 1130.39   41.80
   7  -2   2 1251.37   36.30
  -8   2  -2  289.57   21.80
   8  -2   2  282.87   20.90
   8  -2   2  300.37   18.20
  -9   2  -2   51.09   15.90
   9  -2   2   55.89   14.70
   9  -2   2   58.29   12.40
 -10   2  -2   23.30   15.80
  10  -2   2   -6.00   10.70
  10  -2   2  -11.80   13.50
 -11   2  -2   13.60   16.60
  11  -2   2    8.80   15.90
  11  -2   2    1.80   11.90
 -12   2  -2    0.90   17.40
  12  -2   2   34.10   18.20
  12  -2   2    4.20   11.60
 -13   2  -2   45.60   20.90
 -13   2  -2    6.90   17.50
  13  -2   2   28.00   25.40
  13  -2   2   -7.00   11.60
 -14   2  -2    6.30   18.70
 -14   2  -2   -2.70   21.40
  14  -2   2   26.80   22.40
  14  -2   2    2.20   11.40
 -15   2  -2   19.20   22.00
  15  -2   2    1.90   11.30
  15  -2   2   10.70   13.90
 -16   2  -2   -3.90   22.80
  16  -2   2   15.60   14.00
  16  -2   2  -14.30   10.30
 -17   2  -2    8.50   24.80
  17  -2   2   -9.30    9.50
  17  -2   2   14.30   12.70
 -18   2  -2    7.00   24.40
  18  -2   2    5.70    8.20
  18  -2   2   -6.80   10.10
 -19   2  -2   28.10   26.90
 -20   2  -2    9.00   28.30
 -22  -1   2   20.00   29.90
 -21  -1   2   -5.90   26.20
 -20  -1   2   42.60   26.70
 -19  -1   2    8.50   24.50
 -18  -1   2   14.40   24.00
 -17  -1   2   11.70   22.60
 -16  -1   2    7.50   22.30
 -15  -1   2  -15.50   19.30
 -15  -1   2   19.00   17.30
  14   1  -2    5.50    7.10
  14   1  -2    4.20    6.60
 -14  -1   2   -2.90   15.60
 -14  -1   2   16.10   18.00
  13   1  -2    1.80    6.50
 -13  -1   2    5.90   17.00
  12   1  -2   16.60    6.90
 -12  -1   2    2.60   16.50
  11   1  -2   97.29    8.50
 -11  -1   2  120.09   19.70
  10   1  -2   54.39    7.50
 -10  -1   2   40.60   15.30
   9   1  -2    8.00    6.30
  -9  -1   2  -23.80   15.00
   8   1  -2  109.09    9.00
  -8  -1   2  144.59   17.00
   7   1  -2  148.79    9.20
  -7  -1   2  176.28   17.30
   6   1  -2  165.28    9.20
  -6  -1   2  162.38   16.20
  -6  -1   2  175.48    9.50
   5   1  -2 3913.11   90.19
  -5  -1   2 3802.82   94.49
  -5  -1   2 4011.00   90.19
   4   1  -2 1970.10   46.90
  -4  -1   2 1954.90   46.80
   3   1  -2  470.75   14.50
  -3  -1   2  465.15   14.00
   2   1  -2  743.63   20.00
  -2  -1   2  731.63   19.70
  -2  -1   2  754.12   19.00
   1   1  -2 1130.99   25.70
   1   1  -2 1129.39   28.40
  -1  -1   2 1083.99   27.90
  -1  -1   2 1083.89   25.60
   0   1  -2   41.10    5.80
   0   1  -2   41.70    4.90
   0  -1   2   44.30    5.80
   0  -1   2   47.60    5.00
  -1   1  -2  289.37   11.00
  -1   1  -2  267.47   11.70
   1  -1   2  291.47   11.10
   1  -1   2  287.77   12.00
  -2   1  -2 1798.82   45.10
  -2   1  -2 1807.92   45.20
   2  -1   2 1809.32   45.30
   2  -1   2 1809.42   45.20
  -3   1  -2 1303.87   35.20
  -3   1  -2 1239.98   33.50
   3  -1   2 1223.68   34.70
   3  -1   2 1208.58   33.80
  -4   1  -2  690.23   24.40
   4  -1   2  671.03   22.00
   4  -1   2  680.13   24.40
  -5   1  -2   13.00   10.60
   5  -1   2   23.80   10.20
   5  -1   2   13.60    8.90
  -6   1  -2  194.38   17.50
   6  -1   2  185.38   17.00
   6  -1   2  211.08   13.80
  -7   1  -2  480.15   24.60
   7  -1   2  460.45   19.40
   7  -1   2  398.66   23.30
  -8   1  -2   15.70   14.80
   8  -1   2   -0.70    9.80
   8  -1   2   -4.80   12.50
  -9   1  -2   18.20   14.30
   9  -1   2   23.40   13.80
   9  -1   2   17.20   10.00
 -10   1  -2   25.90   15.90
  10  -1   2   15.10   10.40
  10  -1   2    9.40   14.10
 -11   1  -2   -6.00   16.10
  11  -1   2    9.40   10.10
  11  -1   2    1.90   15.50
 -12   1  -2   26.50   19.10
  12  -1   2   25.50   18.60
  12  -1   2   36.30   10.70
 -13   1  -2   74.79   21.60
  13  -1   2   49.80   22.50
  13  -1   2   89.29   13.30
 -14   1  -2   -2.70   20.30
  14  -1   2   -8.90    9.80
  14  -1   2    8.30   22.20
  14  -1   2    8.80   12.10
 -15   1  -2  -10.70   24.50
  15  -1   2   10.10    9.40
  15  -1   2  -12.60   10.80
 -16   1  -2  -17.80   22.60
  16  -1   2    1.40    8.10
  16  -1   2   16.90   10.00
 -17   1  -2  -45.70   22.20
 -18   1  -2    0.30   25.50
 -19   1  -2  -38.80   24.60
 -20   1  -2    8.80   27.70
 -22   0   2  -26.10   26.80
 -21   0   2   28.20   27.60
 -20   0   2   -8.60   25.00
 -19   0   2   16.90   25.10
 -18   0   2   28.30   24.80
 -17   0   2   12.90   23.40
  16   0  -2   -5.10    7.50
  16   0  -2   -3.40    9.30
 -16   0   2   21.40   20.80
  15   0  -2   -7.00    8.20
 -15   0   2  -21.20   16.50
 -15   0   2   14.50   20.00
  14   0  -2    2.60    8.30
 -14   0   2   12.70   16.90
 -14   0   2   14.00   19.80
  13   0  -2    3.70    8.20
 -13   0   2   12.10   18.10
 -13   0   2   12.10   15.10
  12   0  -2   55.99    9.00
 -12   0   2    6.10   13.40
 -12   0   2   66.59   18.40
  11   0  -2  151.48   11.60
 -11   0   2  235.18   23.40
 -11   0   2  193.88   20.00
  10   0  -2   64.79    9.00
 -10   0   2   57.89   16.30
 -10   0   2   53.29   14.30
   9   0  -2   34.90    8.30
  -9   0   2   22.70   13.00
  -9   0   2    0.60   13.40
   8   0  -2   11.70    7.10
  -8   0   2   10.30   11.70
   7   0  -2   82.29    8.40
  -7   0   2   87.59   13.10
  -7   0   2   98.29   14.20
   6   0  -2  162.08   10.10
  -6   0   2  172.18   14.30
  -6   0   2  163.98   15.70
  -6   0   2  158.98   10.80
   5   0  -2 6276.17  143.09
  -5   0   2 6176.18  146.59
  -5   0   2 6360.76  143.29
  -5   0   2 6213.68  145.99
   4   0  -2 1744.83   42.70
  -4   0   2 1777.92   44.90
  -4   0   2 1739.13   42.80
   3   0  -2  269.07   10.10
   3   0  -2  253.97   11.20
  -3   0   2  239.78   10.40
  -3   0   2  255.27   11.10
   2   0  -2   99.09    6.20
   2   0  -2  125.19    6.70
  -2   0   2  123.49    6.90
  -2   0   2  126.89    6.60
   1   0  -2   42.50    4.10
   1   0  -2   32.10    4.40
  -1   0   2   38.40    4.80
  -1   0   2   35.20    5.80
   0   0  -2 1134.09   28.10
   0   0  -2 1189.28   29.20
   0   0  -2 1159.98   28.90
   0   0   2 1156.28   28.10
   0   0   2 1196.48   29.10
  -1   0  -2 2127.19   51.09
  -1   0  -2 2100.69   50.59
   1   0   2 2137.59   51.09
   1   0   2 2113.49   50.39
  -2   0  -2  193.18   10.60
  -2   0  -2  221.38   12.20
   2   0   2  199.78   10.50
   2   0   2  221.78   13.20
  -3   0  -2  171.88   11.00
  -3   0  -2  191.18   13.70
   3   0   2  183.28   11.20
   3   0   2  145.99   14.70
  -4   0  -2  686.33   20.40
  -4   0  -2  671.03   24.90
   4   0   2  679.73   24.70
   4   0   2  698.93   20.50
  -5   0  -2    9.50   10.90
   5   0   2   10.30    7.40
   5   0   2   -0.80   10.10
  -6   0  -2   42.80   13.80
   6   0   2   31.20   12.30
   6   0   2   42.60    8.40
  -7   0  -2  119.49   16.00
   7   0   2  104.39   11.30
   7   0   2  150.48   17.70
  -8   0  -2   12.90   14.40
   8   0   2    1.20   12.80
   8   0   2   -7.80    7.70
  -9   0  -2   20.00   14.10
   9   0   2   -1.60   13.60
   9   0   2   13.50    8.60
 -10   0  -2   25.60   16.60
  10   0   2   17.20   15.50
  10   0   2   18.60    9.10
 -11   0  -2    3.60   16.90
  11   0   2   12.20    9.20
  11   0   2  -12.80   15.50
 -12   0  -2    3.50   18.10
  12   0   2   -1.10   18.00
  12   0   2    8.70    8.20
  12   0   2   -4.70    9.00
 -13   0  -2  -26.00   17.50
  13   0   2    9.00   21.40
  13   0   2   27.50    9.20
  13   0   2   12.80    8.10
 -14   0  -2    0.20   20.60
  14   0   2   14.70   23.30
  14   0   2   10.80    7.10
  14   0   2   10.60    8.10
 -15   0  -2    2.00   23.40
 -16   0  -2    2.20   23.60
 -17   0  -2    1.00   25.00
 -18   0  -2   10.20   25.50
 -19   0  -2   -8.60   26.00
 -21   1   2   -1.10   26.90
 -20   1   2   19.50   25.70
 -19   1   2    6.70   24.20
  18  -1  -2   24.90    9.40
  18  -1  -2   31.40   10.20
 -18   1   2   26.90   23.60
  17  -1  -2    6.10    9.90
  17  -1  -2   44.90   13.40
 -17   1   2    2.80   24.90
  16  -1  -2    0.50    9.70
 -16   1   2   31.90   22.30
  15  -1  -2  -12.50    9.80
 -15   1   2    8.60   17.10
 -15   1   2   -2.50   19.10
  14  -1  -2   57.79   11.40
 -14   1   2   37.40   18.60
 -14   1   2   80.09   19.60
  13  -1  -2   -3.00    9.20
 -13   1   2   -5.10   13.90
 -13   1   2  -12.00   16.00
  12  -1  -2  120.89   11.90
 -12   1   2  141.69   20.00
 -12   1   2  121.49   18.60
  11  -1  -2  164.98   13.20
 -11   1   2  136.39   18.70
 -11   1   2  122.39   17.30
  10  -1  -2  147.09   13.10
 -10   1   2  180.18   17.20
 -10   1   2  219.68   21.70
   9  -1  -2  129.19   12.40
  -9   1   2  102.79   15.40
  -9   1   2  121.39   16.70
   8  -1  -2  490.05   17.90
  -8   1   2  466.75   33.30
  -8   1   2  518.85   23.90
   7  -1  -2  327.57   14.80
  -7   1   2  312.67   18.10
  -7   1   2  327.37   19.20
   6  -1  -2 1607.94   40.10
  -6   1   2 1544.45   43.00
  -6   1   2 1511.95   43.10
   5  -1  -2 3626.74   84.79
   5  -1  -2 3700.93   87.49
  -5   1   2 3601.34   87.09
  -5   1   2 3443.46   84.79
   4  -1  -2 5237.48  120.59
   4  -1  -2 5226.38  119.29
  -4   1   2 5040.90  119.19
  -4   1   2 5132.09  120.49
   3  -1  -2  472.75   15.00
   3  -1  -2  447.46   15.50
  -3   1   2  448.06   15.30
  -3   1   2  437.36   15.30
   2  -1  -2  321.07   11.50
   2  -1  -2  345.17   11.80
  -2   1   2  347.17   11.40
  -2   1   2  331.47   11.50
   1  -1  -2    2.50    4.10
   1  -1  -2    2.40    3.90
   1  -1  -2    4.50    4.20
  -1   1   2    1.90    4.10
  -1   1   2    7.70    4.00
  -1   1   2    7.80    4.20
   0  -1  -2  355.36   12.00
   0  -1  -2  340.97   11.50
   0  -1  -2  359.16   11.40
   0   1   2  353.56   11.40
   0   1   2  349.67   12.00
   0   1   2  349.07   12.00
  -1  -1  -2  224.88    9.40
  -1  -1  -2  229.48   11.70
  -1  -1  -2  234.38   11.00
   1   1   2  237.28    9.40
   1   1   2  230.88   11.60
  -2  -1  -2   84.89    8.20
  -2  -1  -2   70.09   10.60
   2   1   2   86.49    8.00
   2   1   2   61.29   10.70
  -3  -1  -2  259.77   16.50
  -3  -1  -2  237.38   10.80
   3   1   2  297.27   16.60
   3   1   2  228.38   10.50
  -4  -1  -2 1673.23   41.40
  -4  -1  -2 1711.33   46.80
   4   1   2 1730.13   46.90
   4   1   2 1674.43   41.00
  -5  -1  -2  262.87   18.50
   5   1   2  268.07   10.90
   5   1   2  234.58   17.60
  -6  -1  -2   61.19   14.60
   6   1   2   67.59    7.40
  -7  -1  -2  142.99   18.00
   7   1   2  174.68   10.20
   7   1   2  178.58   19.00
  -8  -1  -2   -0.80   13.50
   8   1   2   -8.50   12.60
   8   1   2    2.10    6.00
  -9  -1  -2  -12.40   13.60
   9   1   2   12.00   13.70
   9   1   2   -5.50    5.90
 -10  -1  -2   58.89   18.60
  10   1   2   48.90    6.80
  10   1   2   54.69   17.60
 -11  -1  -2    4.50   16.80
  11   1   2   24.20    5.20
  11   1   2   28.00    5.60
  11   1   2   33.00   17.80
 -12  -1  -2   -5.60   18.90
  12   1   2   10.60   19.40
 -13  -1  -2   36.80   21.50
  13   1   2   -3.50   21.10
 -14  -1  -2   27.00   21.60
 -15  -1  -2   -7.30   22.40
 -16  -1  -2   18.50   23.80
 -17  -1  -2   -5.70   24.40
 -18  -1  -2    5.20   25.30
 -19  -1  -2   24.60   28.80
 -20  -1  -2   28.90   30.60
 -22   2   2   10.10   29.00
 -21   2   2    0.00   26.20
  20  -2  -2    3.80    9.20
  20  -2  -2   18.00    9.30
 -20   2   2   10.80   24.60
  19  -2  -2   -2.40   10.10
  19  -2  -2   22.20   14.50
 -19   2   2   47.80   25.60
  18  -2  -2   21.80   11.50
  18  -2  -2   30.70   15.60
 -18   2   2   19.90   24.70
  17  -2  -2    0.40   11.60
 -17   2   2   18.60   23.20
  16  -2  -2  -17.90   11.40
 -16   2   2   11.60   22.10
  15  -2  -2    1.80   11.30
 -15   2   2    5.80   17.30
 -15   2   2   -3.30   19.00
  14  -2  -2   46.90   12.20
 -14   2   2   45.90   23.90
 -14   2   2   61.09   20.20
  13  -2  -2   15.40   10.70
 -13   2   2   -8.30   13.80
 -13   2   2  -33.10   14.60
  12  -2  -2   65.69   12.00
 -12   2   2   35.90   16.40
 -12   2   2   81.79   15.70
  11  -2  -2   -0.30    9.70
 -11   2   2   -3.30   12.00
 -11   2   2   -8.50   14.10
  10  -2  -2  310.47   17.30
 -10   2   2  326.57   22.00
 -10   2   2  382.06   37.20
   9  -2  -2  198.48   14.80
  -9   2   2  201.38   19.50
  -9   2   2  217.08   19.00
   8  -2  -2   65.49   10.70
  -8   2   2   71.99   13.50
  -8   2   2   74.39   18.10
   7  -2  -2  451.45   18.20
  -7   2   2  460.55   21.20
  -7   2   2  445.96   21.50
   6  -2  -2 1773.22   49.00
   6  -2  -2 1821.72   46.60
  -6   2   2 1836.82   49.00
  -6   2   2 1776.42   48.30
   5  -2  -2  146.19   15.80
   5  -2  -2  125.39   11.90
  -5   2   2  129.19   14.50
   4  -2  -2  356.36   15.30
   4  -2  -2  374.76   16.50
  -4   2   2  382.06   17.30
   3  -2  -2  950.50   27.00
   3  -2  -2  913.71   26.30
  -3   2   2  976.70   26.90
  -3   2   2  978.60   27.00
   2  -2  -2   79.99    8.60
   2  -2  -2   81.89    8.40
  -2   2   2  100.69    8.50
  -2   2   2   94.29    8.50
  -2   2   2   70.69    7.00
   1  -2  -2 1894.61   45.00
   1  -2  -2 1882.11   46.10
   1  -2  -2 1934.81   46.10
  -1   2   2 1835.02   45.80
  -1   2   2 1878.61   45.00
  -1   2   2 1900.31   46.20
   0  -2  -2  188.38    9.60
   0  -2  -2  195.88   10.20
   0  -2  -2  192.28   11.50
   0   2   2  205.28    9.80
   0   2   2  202.18   10.10
   0   2   2  199.88   11.10
  -1  -2  -2  389.86   16.90
  -1  -2  -2  408.56   16.30
  -1  -2  -2  387.16   13.30
   1   2   2  396.26   13.60
   1   2   2  401.76   16.50
   1   2   2  406.26   16.00
  -2  -2  -2   17.00    6.00
  -2  -2  -2   19.30    9.90
   2   2   2   23.30    6.40
   2   2   2    9.60    9.80
  -3  -2  -2    6.60    5.60
  -3  -2  -2    6.60   10.60
   3   2   2    8.20    9.20
   3   2   2   11.40    5.50
  -4  -2  -2  153.88    8.40
  -4  -2  -2  145.09   14.10
   4   2   2  142.39    7.80
   4   2   2  140.99   15.10
  -5  -2  -2  121.39   15.50
  -5  -2  -2   88.59    7.40
   5   2   2   98.39   14.70
   5   2   2   95.19    6.60
  -6  -2  -2    4.90   13.10
   6   2   2   18.80   13.10
   6   2   2   -0.70    4.30
  -7  -2  -2   19.60   14.20
   7   2   2    8.80    4.20
   7   2   2   13.00   12.80
  -8  -2  -2   26.30   15.40
   8   2   2   36.30   14.50
  -9  -2  -2   17.90   15.40
   9   2   2   -1.20   13.00
 -10  -2  -2   21.90   17.00
  10   2   2   26.30   14.70
 -11  -2  -2  -17.30   16.10
  11   2   2  -25.50   14.10
 -12  -2  -2   40.20   20.70
  12   2   2   68.69   21.40
 -13  -2  -2   -7.60   20.50
  13   2   2   -6.30   21.00
 -14  -2  -2   12.90   28.20
 -15  -2  -2   29.60   23.10
 -16  -2  -2   28.40   23.90
 -17  -2  -2   11.50   24.20
 -18  -2  -2   33.60   26.30
 -19  -2  -2    8.40   26.40
 -20  -2  -2   36.00   28.90
  22  -3  -2   -4.60    5.60
  22  -3  -2   -5.50    6.20
 -22   3   2  -18.60   27.20
  21  -3  -2    0.10   10.00
  21  -3  -2   12.30   11.40
 -21   3   2  -21.00   24.30
  20  -3  -2    3.30   16.50
  20  -3  -2   -1.80   11.30
 -20   3   2  -10.30   23.00
  19  -3  -2    6.60   17.30
 -19   3   2    8.60   23.80
 -18   3   2    8.10   22.80
 -17   3   2   35.00   22.60
  16  -3  -2  -14.80   16.50
 -16   3   2  -16.10   19.60
  15  -3  -2   13.60   13.00
 -15   3   2   34.90   20.70
 -15   3   2   -8.50   16.90
  14  -3  -2   13.70   12.50
 -14   3   2   16.40   17.90
  13  -3  -2   -8.10   11.40
 -13   3   2  -12.10   14.30
 -13   3   2   -8.00   15.40
  12  -3  -2   -4.90   10.80
 -12   3   2   -3.90   13.10
 -12   3   2   -7.20   14.60
  11  -3  -2  275.07   17.60
 -11   3   2  284.17   22.40
 -11   3   2  239.88   21.40
  10  -3  -2  305.17   18.40
 -10   3   2  323.27   22.00
 -10   3   2  360.86   22.60
   9  -3  -2 1472.35   42.20
  -9   3   2 1537.25   45.80
  -9   3   2 1521.95   46.60
   8  -3  -2   21.50   10.90
  -8   3   2   20.30   11.90
   7  -3  -2  599.54   24.20
   7  -3  -2  546.45   21.80
  -7   3   2  534.55   23.20
  -7   3   2  539.35   22.70
   6  -3  -2   12.50   10.20
   6  -3  -2   22.10   10.40
  -6   3   2    4.60    9.20
  -6   3   2   -1.90    9.80
   5  -3  -2 1660.83   44.40
   5  -3  -2 1697.73   45.60
  -5   3   2 1606.74   45.10
   4  -3  -2 1008.20   30.60
   4  -3  -2  932.71   30.00
  -4   3   2 1031.00   30.80
   3  -3  -2 2287.07   56.59
   3  -3  -2 2269.67   56.79
  -3   3   2 2254.07   56.59
   2  -3  -2  775.22   23.50
   2  -3  -2  773.12   23.90
   2  -3  -2  768.82   20.90
  -2   3   2  781.32   23.90
  -2   3   2  787.12   21.00
   1  -3  -2   66.79    7.30
   1  -3  -2   55.09    9.10
   1  -3  -2   55.19    9.70
  -1   3   2   76.19   10.00
  -1   3   2   64.09    7.30
  -1   3   2   69.79   10.30
   0  -3  -2  598.64   18.60
   0  -3  -2  603.14   20.90
   0  -3  -2  525.55   18.60
   0   3   2  484.95   18.70
   0   3   2  627.54   20.70
   0   3   2  624.64   18.90
  -1  -3  -2 6148.29  142.09
  -1  -3  -2 6116.39  144.29
  -1  -3  -2 6220.48  143.49
   1   3   2 6138.49  142.19
   1   3   2 6371.86  143.69
  -2  -3  -2 1361.76   34.60
  -2  -3  -2 1379.86   38.30
  -2  -3  -2 1390.16   39.40
   2   3   2 1372.96   34.90
   2   3   2 1422.36   38.50
  -3  -3  -2   51.39    6.20
  -3  -3  -2   57.29   11.80
   3   3   2   57.49    6.90
   3   3   2   41.30   11.00
  -4  -3  -2  481.65   21.90
  -4  -3  -2  453.65   13.90
   4   3   2  397.96   19.70
   4   3   2  443.26   13.80
  -5  -3  -2   26.90   12.60
  -5  -3  -2   33.20    5.50
   5   3   2   37.60    5.30
   5   3   2   27.70   12.70
  -6  -3  -2   38.60   13.40
   6   3   2   31.30   13.60
  -7  -3  -2   89.69   17.30
   7   3   2   41.70   14.40
  -8  -3  -2    7.00   15.10
   8   3   2  -13.40   12.10
  -9  -3  -2   17.60   16.10
   9   3   2   10.80   13.90
 -10  -3  -2   -2.40   15.50
  10   3   2   14.80   15.20
 -11  -3  -2   62.69   20.90
  11   3   2   99.99   25.40
 -12  -3  -2   -6.80   19.30
  12   3   2  -14.70   16.10
 -13  -3  -2  -11.60   19.60
  13   3   2   46.60   37.60
 -14  -3  -2   23.40   22.90
 -15  -3  -2   -5.00   23.30
 -16  -3  -2    3.30   25.30
 -17  -3  -2  -15.80   24.20
 -18  -3  -2   27.80   27.70
  22  -4  -2    0.50   13.50
 -22   4   2   -6.40   25.90
  21  -4  -2   -0.10   12.70
 -21   4   2   -2.60   25.60
  20  -4  -2   -9.70   13.10
 -20   4   2   -2.00   23.20
  19  -4  -2   30.50   14.80
  19  -4  -2   27.70   35.00
 -19   4   2   35.20   24.60
  18  -4  -2   11.10   14.90
 -18   4   2  -12.40   23.50
  17  -4  -2   28.80   15.80
 -17   4   2  -32.20   19.30
  16  -4  -2   -4.70   14.60
 -16   4   2    6.30   20.80
  15  -4  -2   -2.40   14.30
 -15   4   2    8.70   18.50
 -15   4   2   15.80   17.90
  14  -4  -2   14.20   13.30
 -14   4   2   -8.50   16.80
 -13   4   2   39.30   16.40
 -13   4   2   31.50   16.10
  12  -4  -2   21.00   12.50
 -12   4   2    3.40   14.40
 -12   4   2  -11.80   13.30
  11  -4  -2  237.68   18.50
 -11   4   2  190.98   21.10
 -11   4   2  238.18   22.30
  10  -4  -2   20.80   12.40
 -10   4   2   34.40   13.60
 -10   4   2    9.10   13.10
   9  -4  -2    8.90   11.40
   9  -4  -2   11.40   14.80
  -9   4   2   17.60   13.00
  -9   4   2   23.70   12.40
   8  -4  -2  113.99   15.40
   8  -4  -2  148.09   15.50
  -8   4   2  132.19   18.40
  -8   4   2  141.59   15.10
   7  -4  -2  170.48   16.80
   7  -4  -2  172.48   15.80
  -7   4   2  156.08   15.90
  -7   4   2  142.59   13.80
   6  -4  -2  937.71   30.90
  -6   4   2  936.51   30.70
  -6   4   2  947.41   28.60
   5  -4  -2   40.60   11.50
  -5   4   2   48.20   10.90
   4  -4  -2 1237.98   36.70
  -4   4   2 1214.08   36.10
   3  -4  -2  932.41   29.80
   3  -4  -2  949.80   30.00
  -3   4   2  915.71   24.90
  -3   4   2  939.61   29.30
   2  -4  -2 5026.00  117.09
   2  -4  -2 4855.81  113.59
   2  -4  -2 4852.01  116.79
  -2   4   2 4988.50  113.59
  -2   4   2 5087.69  116.99
   1  -4  -2   38.60   10.90
   1  -4  -2   30.50    7.60
   1  -4  -2   26.90   10.70
  -1   4   2   30.60    7.50
  -1   4   2   36.20   10.60
   0  -4  -2 3555.14   81.89
   0  -4  -2 3398.66   83.69
   0  -4  -2 3379.56   82.29
   0   4   2 3435.16   81.79
   0   4   2 3507.55   83.89
  -1  -4  -2 3192.58   76.89
  -1  -4  -2 3239.78   79.39
  -1  -4  -2 3211.48   77.89
   1   4   2 3300.57   78.09
   1   4   2 3204.58   79.09
  -2  -4  -2  365.46   13.80
  -2  -4  -2  361.36   18.30
  -2  -4  -2  403.16   17.90
   2   4   2  365.76   17.50
  -3  -4  -2  331.57   12.50
  -3  -4  -2  326.57   18.00
  -3  -4  -2  330.37   18.50
   3   4   2  326.37   18.10
  -4  -4  -2    6.20    5.50
  -4  -4  -2    8.60   11.30
   4   4   2    3.60   10.80
  -5  -4  -2  108.49   16.50
  -5  -4  -2   77.79    7.50
   5   4   2  104.29   16.10
   6   4   2    1.60   12.20
  -7  -4  -2  136.79   18.70
   7   4   2  151.38   18.90
  -8  -4  -2   34.70   16.10
   8   4   2   40.90   15.10
  -9  -4  -2    3.40   15.90
   9   4   2   -2.60   13.80
 -10  -4  -2    0.60   17.10
  10   4   2    3.70   16.10
 -11  -4  -2    5.80   18.30
  11   4   2   27.20   18.10
 -12  -4  -2   90.29   24.50
  12   4   2   69.39   22.00
 -13  -4  -2  -16.00   20.70
 -14  -4  -2   -1.80   21.20
 -15  -4  -2   33.90   22.30
 -16  -4  -2   51.19   26.80
 -17  -4  -2   44.90   27.70
 -18  -4  -2   -2.80   26.80
 -19  -4  -2   -5.80   27.70
  22  -5  -2   10.10   13.80
  22  -5  -2   36.90   20.50
 -22   5   2   10.60   28.00
  21  -5  -2   13.90   14.80
  21  -5  -2  -18.40   19.70
 -21   5   2   -3.90   25.40
  20  -5  -2   -5.90   15.00
  20  -5  -2   -7.50   19.70
 -20   5   2   19.70   24.70
  19  -5  -2   35.20   17.60
 -19   5   2   28.20   24.90
  18  -5  -2  -16.00   16.20
  17  -5  -2   -0.10   16.30
 -17   5   2  -14.90   20.90
  16  -5  -2  -11.60   16.00
 -16   5   2    9.00   19.80
  15  -5  -2   33.10   16.00
 -15   5   2   -9.70   18.30
 -15   5   2   17.50   18.80
  14  -5  -2   -3.90   13.90
 -14   5   2   -5.70   17.20
  13  -5  -2    2.00   13.50
 -13   5   2   -0.20   15.40
 -13   5   2   -3.50   15.20
  12  -5  -2   -3.10   12.70
 -12   5   2    0.40   14.60
 -12   5   2   -1.10   14.10
  11  -5  -2   13.20   12.90
 -11   5   2   -7.20   12.70
  10  -5  -2   81.69   14.90
  10  -5  -2   71.79   16.70
 -10   5   2   58.69   16.20
 -10   5   2   47.10   13.60
  -9   5   2  615.84   28.10
  -9   5   2  610.94   25.90
   8  -5  -2  198.58   18.80
  -8   5   2  172.48   16.00
  -8   5   2  151.28   16.90
   7  -5  -2   94.79   14.40
  -7   5   2   91.29   12.10
  -7   5   2   83.79   13.70
   6  -5  -2  284.17   18.60
  -6   5   2  286.77   18.20
   5  -5  -2   -3.50    9.60
  -5   5   2   12.20   10.40
   4  -5  -2  101.19   12.90
  -4   5   2   99.89   12.40
   3  -5  -2  503.65   21.70
  -3   5   2  516.05   21.20
  -3   5   2  504.25   15.70
   2  -5  -2   49.60   12.20
   2  -5  -2   46.10    7.20
  -2   5   2   52.89    7.20
  -2   5   2   50.69   11.10
   1  -5  -2  351.56   16.50
   1  -5  -2  365.26   18.50
   1  -5  -2  362.66   14.20
  -1   5   2  397.26   14.40
  -1   5   2  352.96   18.10
   0  -5  -2 1152.58   33.30
   0  -5  -2 1209.08   32.30
   0  -5  -2 1180.38   35.20
   0   5   2 1211.28   32.40
   0   5   2 1201.28   35.20
  -1  -5  -2   58.89   13.40
  -1  -5  -2   66.69   10.10
  -1  -5  -2   49.50    9.40
   1   5   2   41.70   10.90
   1   5   2   67.09   10.50
  -2  -5  -2  644.64   25.60
  -2  -5  -2  628.64   20.30
  -2  -5  -2  667.83   23.90
   2   5   2  631.64   23.10
  -3  -5  -2  805.12   30.00
  -3  -5  -2  757.92   23.00
  -3  -5  -2  848.72   28.30
   3   5   2  803.32   28.00
  -4  -5  -2    4.20   12.30
  -4  -5  -2  -12.80   13.50
  -4  -5  -2    7.20    6.70
   4   5   2   -7.30   11.00
  -5  -5  -2   -8.20    5.60
  -5  -5  -2    4.10   13.00
  -5  -5  -2    3.30   16.70
   5   5   2    5.00   12.20
  -6  -5  -2  192.28   20.50
  -6  -5  -2  169.78    8.80
   6   5   2  177.58   18.50
  -7  -5  -2   35.70   14.40
   7   5   2   69.99   15.50
  -8  -5  -2   -1.20   14.60
   8   5   2    4.60   14.00
  -9  -5  -2   25.20   15.60
   9   5   2   -6.00   15.10
 -10  -5  -2   -8.90   17.50
  10   5   2   20.40   17.00
 -11  -5  -2  141.09   24.90
  11   5   2  119.29   23.20
 -12  -5  -2  -10.20   20.50
  12   5   2   28.00   20.80
 -14  -5  -2  -15.80   21.90
 -15  -5  -2   14.50   24.50
 -16  -5  -2   41.20   26.80
 -17  -5  -2   33.90   27.00
 -18  -5  -2  -10.00   28.40
 -19  -5  -2  -22.50   26.70
  22  -6  -2   -2.50   22.00
  22  -6  -2   24.10   17.90
 -22   6   2  -17.90   27.30
  21  -6  -2    8.40   21.90
  21  -6  -2  -13.70   17.00
 -21   6   2   31.60   26.70
  20  -6  -2   19.90   18.50
 -20   6   2   15.70   24.70
  19  -6  -2   35.80   18.90
 -19   6   2    3.20   23.30
  18  -6  -2   10.60   17.90
 -18   6   2   -9.10   21.60
  17  -6  -2    9.00   17.70
 -17   6   2  -12.50   22.00
  16  -6  -2   49.20   17.90
 -16   6   2   18.00   21.70
  15  -6  -2   30.10   17.30
 -15   6   2    1.00   19.40
 -15   6   2   16.90   19.50
  14  -6  -2   16.00   15.70
 -14   6   2   47.10   24.10
 -14   6   2   42.50   18.70
  13  -6  -2   30.90   14.80
 -13   6   2    3.00   16.50
 -13   6   2   20.20   17.00
  12  -6  -2   17.70   13.90
 -12   6   2   79.69   16.50
 -12   6   2   14.00   15.30
  11  -6  -2    7.60   12.60
  11  -6  -2    1.90   13.50
 -11   6   2  -16.80   12.60
 -11   6   2   -1.00   12.10
  10  -6  -2  337.97   23.60
 -10   6   2  376.76   21.50
 -10   6   2  311.67   23.20
   9  -6  -2   86.69   15.90
  -9   6   2   89.69   14.10
  -9   6   2   50.89   14.80
   8  -6  -2  528.35   26.10
  -8   6   2  527.45   26.00
  -8   6   2  567.94   22.90
   7  -6  -2   10.30   12.10
  -7   6   2   19.90   13.40
  -7   6   2   12.50    9.50
   6  -6  -2   87.99   14.80
  -6   6   2   76.79   13.50
   5  -6  -2    1.40   10.50
  -5   6   2    1.50   10.00
   4  -6  -2  130.19   14.50
  -4   6   2  114.69    8.40
  -4   6   2  120.79   13.70
   3  -6  -2 2331.97   59.99
  -3   6   2 2263.87   59.39
  -3   6   2 2249.47   53.89
   2  -6  -2  446.66   15.00
   2  -6  -2  497.35   21.90
  -2   6   2  454.35   14.90
  -2   6   2  447.36   20.90
   1  -6  -2  244.28   16.70
   1  -6  -2  227.98   11.80
  -1   6   2  227.58   11.70
  -1   6   2  246.28   16.20
   0  -6  -2  793.22   27.50
   0  -6  -2  789.52   24.20
   0  -6  -2  769.82   25.70
   0   6   2  777.52   27.30
   0   6   2  797.12   23.90
  -1  -6  -2  107.89   11.60
  -1  -6  -2  146.29   16.00
  -1  -6  -2  136.89   12.20
   1   6   2  133.29   13.00
   1   6   2  132.69   14.20
  -2  -6  -2  434.56   20.00
  -2  -6  -2  434.76   22.90
  -2  -6  -2  408.26   17.00
   2   6   2  411.56   19.10
   2   6   2  423.46   21.50
  -3  -6  -2  203.08   17.40
  -3  -6  -2  131.99   11.80
  -3  -6  -2  156.78   18.30
  -4  -6  -2   -0.40    7.40
  -4  -6  -2  -13.00   15.10
  -4  -6  -2   -2.00   12.50
  -5  -6  -2  107.09    9.70
  -5  -6  -2  124.59   17.30
  -5  -6  -2  143.29   19.70
   5   6   2  111.19   16.10
  -6  -6  -2   54.19   18.30
  -6  -6  -2   81.79   16.80
  -6  -6  -2   81.39    7.50
   6   6   2   83.29   16.00
  -7  -6  -2    6.10   14.50
   7   6   2    4.70   13.20
  -8  -6  -2   10.90   15.90
   8   6   2   10.70   14.90
  -9  -6  -2   28.50   18.10
   9   6   2   25.60   16.80
 -10  -6  -2   60.49   20.10
  10   6   2   43.70   29.70
 -11  -6  -2   83.79   24.70
  11   6   2   32.90   20.00
 -12  -6  -2   15.80   21.70
 -13  -6  -2  -15.80   21.60
 -14  -6  -2   -4.00   23.60
 -15  -6  -2   -7.60   23.90
 -16  -6  -2   10.20   25.50
 -17  -6  -2  -47.80   25.20
 -18  -6  -2    4.30   44.10
  22  -7  -2  -30.50   18.60
  22  -7  -2   93.39   25.30
 -22   7   2  -25.60   24.80
  21  -7  -2    9.30   22.70
  21  -7  -2   15.90   19.50
 -21   7   2   48.50   28.20
  20  -7  -2   48.00   20.70
 -20   7   2   22.20   24.30
  19  -7  -2  -40.70   18.20
 -19   7   2   -1.90   22.70
  18  -7  -2   20.20   19.70
 -18   7   2  -25.50   21.80
  17  -7  -2   25.50   18.50
 -17   7   2   16.80   22.30
  16  -7  -2  -14.60   17.80
 -16   7   2   48.40   20.90
  15  -7  -2   20.60   18.00
 -15   7   2    7.00   19.30
 -15   7   2   20.30   21.10
  14  -7  -2   15.60   16.50
 -14   7   2    5.80   17.10
 -14   7   2   40.80   18.50
  13  -7  -2   86.69   18.30
 -13   7   2   45.40   17.30
 -13   7   2   47.30   19.00
  12  -7  -2   49.40   15.10
 -12   7   2   16.30   14.00
 -12   7   2    6.30   14.50
  11  -7  -2  125.99   19.60
 -11   7   2  125.09   16.70
 -11   7   2  121.59   19.00
  10  -7  -2    3.80   13.30
 -10   7   2   13.40   14.00
 -10   7   2    5.90   11.60
   9  -7  -2    7.10   13.10
  -9   7   2    5.70   10.50
  -9   7   2  -12.90   12.10
   8  -7  -2  156.98   18.60
  -8   7   2  167.18   15.20
  -8   7   2  174.08   19.00
   7  -7  -2  467.25   24.00
  -7   7   2  419.86   23.30
  -7   7   2  451.45   18.20
   6  -7  -2  220.08   19.40
  -6   7   2  203.58   18.40
   5  -7  -2   80.39   14.30
  -5   7   2   55.29   13.10
   4  -7  -2   15.60   12.00
  -4   7   2    8.40    5.50
  -4   7   2    9.00   10.80
   3  -7  -2  570.64   24.50
  -3   7   2  541.45   23.00
  -3   7   2  545.15   16.30
   2  -7  -2   -5.90   10.70
   2  -7  -2   10.60    6.30
  -2   7   2   -1.50    9.80
  -2   7   2   18.00    6.20
   1  -7  -2  706.33   26.70
   1  -7  -2  703.13   21.60
  -1   7   2  694.73   21.60
  -1   7   2  732.43   26.60
   0  -7  -2   25.40   12.00
   0  -7  -2   28.30    9.00
   0   7   2   31.10   11.70
   0   7   2   21.50    8.50
  -1  -7  -2  410.96   23.10
  -1  -7  -2  451.65   19.00
  -1  -7  -2  370.36   18.10
   1   7   2  415.56   22.20
   1   7   2  401.06   18.40
  -2  -7  -2  527.15   22.60
  -2  -7  -2  491.45   20.30
  -2  -7  -2  549.25   26.60
   2   7   2  505.15   22.40
  -3  -7  -2   16.50   15.30
  -3  -7  -2   40.60   12.80
  -3  -7  -2   31.30    9.60
   3   7   2   32.90   12.30
  -4  -7  -2   94.59   18.40
  -4  -7  -2  183.78   18.30
  -4  -7  -2  133.19   11.60
   4   7   2  109.69   15.80
  -5  -7  -2   72.99   18.80
  -5  -7  -2   52.99   15.20
  -5  -7  -2   62.99    8.80
   5   7   2   41.80   13.90
  -6  -7  -2   43.10    7.60
  -6  -7  -2   71.59   16.70
  -6  -7  -2   30.10   17.20
   6   7   2   50.19   14.70
  -7  -7  -2    3.60    5.70
  -7  -7  -2    7.00   14.60
  -7  -7  -2   -9.60   16.20
   7   7   2   11.80   13.90
  -8  -7  -2   78.89   21.50
  -8  -7  -2   58.59   18.80
   8   7   2  163.58   21.50
  -9  -7  -2   18.70   18.00
  -9  -7  -2    4.40   19.40
   9   7   2   -1.10   15.50
 -10  -7  -2   48.30   20.40
  10   7   2   38.30   18.50
 -11  -7  -2   58.39   24.00
  11   7   2   46.00   22.30
 -12  -7  -2   17.10   21.90
 -13  -7  -2   12.90   23.30
 -14  -7  -2    4.50   23.80
 -15  -7  -2    6.50   24.30
 -16  -7  -2    1.80   26.10
 -17  -7  -2   36.90   29.60
 -18  -7  -2    2.30   28.10
  22  -8  -2   29.90   26.40
  22  -8  -2  -37.40   21.30
 -22   8   2   65.69   29.60
  21  -8  -2  -19.80   22.00
 -21   8   2   17.60   26.40
 -20   8   2   10.20   24.20
  19  -8  -2  -29.30   19.50
 -19   8   2   16.10   34.00
  18  -8  -2    9.60   20.80
 -18   8   2   -4.90   22.30
  17  -8  -2   21.60   19.50
 -17   8   2   -7.00   21.10
  16  -8  -2    6.70   20.00
 -16   8   2   -5.20   20.00
  15  -8  -2   12.00   19.20
 -15   8   2   28.80   21.70
 -15   8   2   14.60   19.30
  14  -8  -2    9.10   17.10
 -14   8   2   12.50   17.40
 -14   8   2   27.10   19.10
  13  -8  -2   57.09   18.60
 -13   8   2   35.00   18.50
 -13   8   2   69.39   17.70
  12  -8  -2  120.99   21.00
 -12   8   2  100.39   19.70
  11  -8  -2    9.50   15.00
 -11   8   2  -14.50   11.50
 -11   8   2    7.10   15.60
  10  -8  -2   59.69   16.20
 -10   8   2   41.70   12.70
 -10   8   2   79.29   16.90
   9  -8  -2   42.20   15.10
  -9   8   2   41.20   11.50
  -9   8   2   66.79   15.90
   8  -8  -2   68.59   16.30
  -8   8   2   60.89   14.90
  -8   8   2   61.59   11.00
   7  -8  -2  336.17   23.00
  -7   8   2  339.67   15.80
  -7   8   2  333.67   21.40
   6  -8  -2  194.58   19.70
  -6   8   2  184.08   18.20
   5  -8  -2    6.00   12.50
  -5   8   2    5.50    6.00
  -5   8   2  -14.90   11.20
   4  -8  -2   48.40   13.50
  -4   8   2   27.80   12.50
  -4   8   2   27.90    6.10
   3  -8  -2  313.37   20.40
  -3   8   2  287.07   11.50
  -3   8   2  256.77   18.60
   2  -8  -2  204.58   18.70
   2  -8  -2  200.58   11.40
  -2   8   2  199.18   11.10
  -2   8   2  196.78   18.10
   1  -8  -2 1020.20   34.70
   1  -8  -2 1051.09   29.00
  -1   8   2 1019.50   29.20
  -1   8   2 1053.59   35.00
   0  -8  -2  185.38   18.80
   0  -8  -2  188.38   14.20
   0   8   2  183.48   13.90
   0   8   2  193.18   18.50
  -1  -8  -2  237.78   16.10
  -1  -8  -2  211.98   20.00
  -1  -8  -2  247.88   17.40
   1   8   2  232.28   19.80
   1   8   2  214.28   16.30
  -2  -8  -2  138.19   19.30
  -2  -8  -2  164.98   15.70
  -2  -8  -2  123.09   13.30
   2   8   2  155.88   15.80
   2   8   2  117.69   15.50
  -3  -8  -2  183.28   20.90
  -3  -8  -2  190.78   18.60
  -3  -8  -2  163.38   13.90
   3   8   2  163.08   16.30
  -4  -8  -2   31.90    9.50
  -4  -8  -2   32.80   16.20
  -4  -8  -2   17.30   12.50
   4   8   2   31.90   12.30
  -5  -8  -2   15.70    8.40
  -5  -8  -2   15.50   17.00
  -5  -8  -2   12.30   13.80
   5   8   2   29.90   13.30
  -6  -8  -2   15.50   17.10
  -6  -8  -2    2.40    7.30
  -6  -8  -2   17.00   15.20
   6   8   2   -4.30   12.00
  -7  -8  -2   67.59    8.30
  -7  -8  -2   55.49   17.60
  -7  -8  -2   57.89   19.10
   7   8   2   69.69   16.40
  -8  -8  -2  133.69   24.80
  -8  -8  -2  132.09   22.00
   8   8   2   84.39   19.10
  -9  -8  -2    9.90   18.40
  -9  -8  -2   11.40   20.30
   9   8   2    2.80   20.20
 -10  -8  -2   30.00   22.40
 -10  -8  -2   49.20   21.60
  10   8   2   36.80   19.60
 -11  -8  -2   15.20   25.70
 -11  -8  -2   51.89   24.50
  11   8   2  -12.30   26.30
 -12  -8  -2    6.10   24.10
 -12  -8  -2    1.40   23.50
 -13  -8  -2   28.20   26.80
 -13  -8  -2   25.60   24.90
 -14  -8  -2  -26.00   21.60
 -14  -8  -2   16.40   26.30
 -15  -8  -2   12.00   25.60
 -15  -8  -2   22.70   27.30
 -16  -8  -2  -13.60   26.60
 -16  -8  -2   19.40   28.30
 -17  -8  -2   12.90   35.70
 -17  -8  -2   12.30   32.10
 -18  -8  -2    8.10   27.50
  22  -9  -2  -39.90   24.40
  22  -9  -2   27.60   22.50
 -22   9   2    3.60   27.40
  21  -9  -2   12.10   21.40
 -21   9   2  -13.40   24.70
  20  -9  -2    8.20   22.50
 -20   9   2   -8.70   24.00
  19  -9  -2   39.50   22.60
 -19   9   2    9.50   24.00
  18  -9  -2    3.60   24.10
 -18   9   2   -7.70   20.70
  17  -9  -2   -1.40   20.80
 -17   9   2    4.10   21.00
  16  -9  -2   -5.60   19.60
 -16   9   2  -16.20   18.70
  15  -9  -2    5.40   19.40
 -15   9   2   31.00   19.80
 -15   9   2   11.60   20.90
  14  -9  -2   45.70   20.20
 -14   9   2   44.30   21.30
 -14   9   2   55.29   19.00
  13  -9  -2   13.80   17.70
  13  -9  -2    6.30   17.60
 -13   9   2   -0.50   17.90
 -13   9   2   11.80   15.60
  12  -9  -2   40.00   17.10
 -12   9   2   24.10   15.00
 -12   9   2   31.50   17.60
  11  -9  -2   -8.20   14.30
 -11   9   2    1.20   12.20
 -11   9   2   -4.50   14.50
  10  -9  -2   22.70   14.80
 -10   9   2   -0.50   10.70
 -10   9   2    0.80   13.70
   9  -9  -2    9.80   13.90
  -9   9   2   18.40   10.20
  -9   9   2   16.10   13.90
   8  -9  -2    5.90   13.90
  -8   9   2   21.70   13.20
  -8   9   2   23.00    9.40
   7  -9  -2  346.27   35.70
  -7   9   2  397.96   16.20
  -7   9   2  394.46   23.10
   6  -9  -2   77.09   16.30
  -6   9   2   73.49   15.60
  -6   9   2   76.39    8.20
   5  -9  -2  263.77   22.10
  -5   9   2  184.08   18.40
  -5   9   2  186.88    9.50
   4  -9  -2  237.38   21.10
  -4   9   2  237.58   23.90
  -4   9   2  211.08    9.80
   3  -9  -2    3.60    6.30
   3  -9  -2   14.60   13.90
  -3   9   2    5.20    5.90
   2  -9  -2   98.19   16.40
   2  -9  -2   99.99    9.50
  -2   9   2  100.29    9.50
   1  -9  -2  130.79   17.50
   1  -9  -2  114.59   12.00
  -1   9   2  135.19   12.10
  -1   9   2  110.29   15.10
   0  -9  -2  100.49   11.70
   0  -9  -2   83.79   16.50
   0   9   2   73.99   15.00
   0   9   2   86.39   11.10
  -1  -9  -2   61.99   15.90
  -1  -9  -2   61.99   12.50
  -1  -9  -2  107.89   13.10
   1   9   2   39.30   13.30
   1   9   2   51.09   11.50
  -2  -9  -2   36.80   11.50
  -2  -9  -2   50.19   12.50
  -2  -9  -2   41.50   17.00
   2   9   2   49.10   13.50
   2   9   2   49.60   12.10
  -3  -9  -2  432.26   19.80
  -3  -9  -2  424.86   26.70
  -3  -9  -2  492.35   23.80
   3   9   2  408.96   21.60
  -4  -9  -2    1.20   16.00
  -4  -9  -2    5.90   25.70
  -4  -9  -2   18.90    9.10
   4   9   2   11.60   11.80
  -5  -9  -2   -6.80   13.00
  -5  -9  -2    3.40    8.60
  -5  -9  -2   12.40   17.50
   5   9   2   14.70   12.60
  -6  -9  -2   96.79   18.10
  -6  -9  -2   95.89   20.40
  -6  -9  -2  101.29   10.70
   6   9   2   83.99   16.90
  -7  -9  -2   -2.60    7.50
  -7  -9  -2   -6.60   15.80
  -7  -9  -2  -20.00   17.40
   7   9   2    5.90   15.10
  -8  -9  -2    2.90   17.50
  -8  -9  -2   16.40   20.00
  -8  -9  -2    7.40    7.10
  -8  -9  -2   -3.30    7.80
   8   9   2   -5.90   15.80
  -9  -9  -2   14.30   20.90
  -9  -9  -2   26.50   20.50
   9   9   2   37.90   18.40
 -10  -9  -2   18.10   24.80
 -10  -9  -2   11.10   21.10
  10   9   2   -4.30   18.40
 -11  -9  -2   22.00   28.20
 -11  -9  -2   -2.20   22.40
 -12  -9  -2  -23.00   23.90
 -12  -9  -2    4.80   23.20
 -13  -9  -2   36.70   26.30
 -13  -9  -2   11.80   24.30
 -14  -9  -2   22.70   26.90
 -14  -9  -2   16.40   25.40
 -15  -9  -2   10.20   26.70
 -15  -9  -2   -3.10   25.90
 -16  -9  -2    2.00   26.80
 -16  -9  -2   -2.10   26.40
 -17  -9  -2   -6.60   25.80
 -17  -9  -2   63.09   31.10
  22 -10  -2  208.78   60.09
 -22  10   2  -12.80   26.80
 -21  10   2    4.70   24.80
  20 -10  -2   15.40   24.70
 -20  10   2   34.40   25.60
  19 -10  -2   -4.60   23.00
 -19  10   2  -12.40   22.00
  18 -10  -2   36.80   22.20
 -18  10   2    0.10   21.00
  17 -10  -2  -22.50   20.10
 -17  10   2   12.70   20.20
  16 -10  -2    4.00   22.10
 -16  10   2   30.90   21.30
  15 -10  -2   -6.20   20.50
 -15  10   2    9.20   18.40
 -15  10   2  -25.30   18.40
  14 -10  -2   28.80   19.80
  14 -10  -2   35.10   18.60
 -14  10   2   -5.30   18.70
 -14  10   2   13.90   17.70
  13 -10  -2  332.77   29.30
 -13  10   2  332.97   26.10
  12 -10  -2   36.00   17.80
 -12  10   2   54.29   15.10
 -12  10   2   20.10   17.30
  11 -10  -2   11.00   15.70
 -11  10   2   22.30   16.10
 -11  10   2   19.00   13.10
  10 -10  -2   18.70   15.50
 -10  10   2    0.60   10.40
 -10  10   2   16.60   14.50
   9 -10  -2    2.60   14.30
  -9  10   2   17.80    9.70
  -9  10   2   21.50   14.30
   8 -10  -2    5.30   14.20
  -8  10   2   -7.70    7.90
  -8  10   2    9.20   13.20
   7 -10  -2    7.20   14.30
  -7  10   2    7.00   12.70
  -7  10   2    3.40    7.10
   6 -10  -2   61.99   16.40
  -6  10   2   41.60   14.10
  -6  10   2   62.89    6.80
   5 -10  -2  289.27   26.90
  -5  10   2  320.57   11.10
  -5  10   2  282.87   22.20
   4 -10  -2  247.38   22.20
  -4  10   2  279.87   10.60
  -4  10   2  304.87   20.50
   3 -10  -2  161.08   10.30
   3 -10  -2  197.28   20.40
  -3  10   2  167.78   10.10
  -3  10   2  177.08   18.40
   2 -10  -2  265.27   13.10
   2 -10  -2  232.28   21.40
  -2  10   2  305.87   13.70
  -2  10   2  248.28   19.60
   1 -10  -2   25.10    9.00
   1 -10  -2    6.40   15.40
  -1  10   2   18.10    8.50
  -1  10   2   26.30   13.00
   0 -10  -2  172.88   21.00
   0 -10  -2  145.79   14.50
   0  10   2  159.38   13.70
   0  10   2  185.58   18.90
  -1 -10  -2   47.40   11.60
  -1 -10  -2   47.80   15.80
   1  10   2   63.49   11.90
   1  10   2   22.70   12.60
  -2 -10  -2   -3.20   11.10
  -2 -10  -2   -9.80    9.50
  -2 -10  -2    6.70   16.10
   2  10   2   19.20   10.70
   2  10   2   17.20   11.80
  -3 -10  -2   11.60   12.20
  -3 -10  -2   -9.10    9.60
  -3 -10  -2  -29.40   15.90
   3  10   2    7.30   11.30
  -4 -10  -2   -5.20   12.40
  -4 -10  -2   12.20   17.40
  -4 -10  -2   14.90    9.50
   4  10   2   -6.30   11.20
  -5 -10  -2   29.40   15.40
  -5 -10  -2   22.60   18.70
  -5 -10  -2   18.10    9.20
   5  10   2   10.20   12.90
  -6 -10  -2   -8.10   17.40
  -6 -10  -2    4.00    8.80
  -6 -10  -2  -19.50   15.10
   6  10   2    0.60   14.20
  -7 -10  -2   32.70    9.20
  -7 -10  -2   22.10   21.40
  -7 -10  -2   44.80   18.90
   7  10   2   28.40   16.90
  -8 -10  -2   -5.80   17.70
  -8 -10  -2    6.70    8.40
  -8 -10  -2   10.90   20.80
  -8 -10  -2  -10.60    9.50
   8  10   2   -3.20   16.70
  -9 -10  -2  107.09   24.30
  -9 -10  -2   47.30   25.20
   9  10   2   86.29   22.70
 -10 -10  -2    3.50   25.40
 -10 -10  -2   26.10   22.70
  10  10   2    6.70   20.20
 -11 -10  -2   -0.30   36.70
 -11 -10  -2    4.30   24.90
 -12 -10  -2   41.60   24.70
 -12 -10  -2    4.90   22.80
 -13 -10  -2   20.40   25.50
 -13 -10  -2    2.00   28.10
 -14 -10  -2   20.80   26.20
 -14 -10  -2   -6.50   25.20
 -15 -10  -2    2.00   26.50
 -15 -10  -2  -28.40   25.20
 -16 -10  -2  -18.10   26.50
 -16 -10  -2  -22.70   28.20
 -17 -10  -2   -1.20   26.10
 -21  11   2   27.90   24.70
 -20  11   2  -16.70   23.20
 -19  11   2   14.90   22.90
  18 -11  -2  -26.40   21.10
 -18  11   2   -5.60   20.60
  17 -11  -2   -1.60   22.20
 -17  11   2  -18.80   19.20
  16 -11  -2   21.10   22.40
 -16  11   2    6.40   18.80
  15 -11  -2   43.00   22.20
 -15  11   2   37.80   19.40
 -15  11   2    8.80   21.50
  14 -11  -2  -12.80   22.60
  14 -11  -2   34.30   20.20
 -14  11   2   -6.90   16.60
 -14  11   2    1.90   18.30
  13 -11  -2   48.20   21.10
 -13  11   2   69.99   20.20
 -13  11   2  122.39   21.80
  12 -11  -2   19.70   17.90
 -12  11   2    4.60   15.70
 -12  11   2   34.40   14.80
  11 -11  -2   18.10   16.20
 -11  11   2   -5.20   11.50
 -11  11   2    4.80   15.30
  10 -11  -2   52.39   17.50
 -10  11   2   29.70   15.50
 -10  11   2   48.90   12.10
   9 -11  -2   30.80   16.20
  -9  11   2   40.70   10.10
  -9  11   2   34.40   15.00
   8 -11  -2   36.10   15.50
  -8  11   2   26.90   14.10
  -8  11   2   25.40    8.20
   7 -11  -2   37.60   16.10
  -7  11   2   19.00    5.90
  -7  11   2    7.50   13.60
  -7  11   2   25.10    6.70
   6 -11  -2   -3.70   13.70
  -6  11   2    7.50   12.90
   5 -11  -2   78.39   17.10
  -5  11   2   82.79   16.00
   4 -11  -2  279.17   23.20
  -4  11   2  303.07   10.80
  -4  11   2  241.98   21.30
   3 -11  -2  290.47   12.50
   3 -11  -2  271.07   22.80
  -3  11   2  327.17   12.90
  -3  11   2  288.97   20.80
   2 -11  -2    1.10   14.00
   2 -11  -2   19.00    8.10
  -2  11   2   12.90    7.70
  -2  11   2    2.80   12.00
   1 -11  -2    8.20   14.00
   1 -11  -2   18.40    9.10
  -1  11   2   14.60    8.70
  -1  11   2   16.90   12.60
   0 -11  -2   62.29   11.70
   0 -11  -2   46.00   16.50
   0  11   2   58.09   10.80
   0  11   2   51.59   14.50
  -1 -11  -2   34.90   16.20
  -1 -11  -2   54.49   12.60
   1  11   2   63.39   12.10
   1  11   2   16.50   12.30
  -2 -11  -2  115.49   14.80
  -2 -11  -2   91.89   18.60
  -2 -11  -2   65.49   11.90
   2  11   2   71.19   14.00
  -3 -11  -2  182.08   19.50
  -3 -11  -2  203.48   23.40
   3  11   2  227.68   18.80
  -4 -11  -2  -10.00   13.40
  -4 -11  -2    2.90    9.30
  -4 -11  -2   -3.10   18.00
   4  11   2  -16.10   11.00
  -5 -11  -2   24.00   19.00
  -5 -11  -2   10.20    9.70
  -5 -11  -2   15.00   15.00
   5  11   2   15.40   14.50
  -6 -11  -2    5.90    8.90
  -6 -11  -2   -9.20   15.60
  -6 -11  -2   12.00   20.50
   6  11   2  -10.90   13.80
  -7 -11  -2   31.90   19.90
  -7 -11  -2  -32.40   20.30
  -7 -11  -2    3.80    9.20
   7  11   2    2.10   16.10
  -8 -11  -2  271.87   18.60
  -8 -11  -2  227.38   14.90
  -8 -11  -2  261.77   28.70
   8  11   2  135.89   23.80
  -9 -11  -2  102.29   27.10
  -9 -11  -2   83.69   10.80
  -9 -11  -2   77.29    9.70
  -9 -11  -2  102.29   25.10
   9  11   2   79.99   22.20
 -10 -11  -2   31.30   24.20
 -10 -11  -2   31.70   26.90
 -11 -11  -2   -2.70   24.20
 -11 -11  -2   -3.80   22.80
 -12 -11  -2   -9.20   25.80
 -12 -11  -2    1.20   24.60
 -13 -11  -2   -0.80   24.70
 -13 -11  -2    3.40   24.50
 -14 -11  -2   -8.70   26.40
 -14 -11  -2   14.10   29.00
 -15 -11  -2   -5.40   27.80
 -15 -11  -2   -7.90   27.50
 -16 -11  -2  -21.40   30.70
 -16 -11  -2   26.90   45.50
 -21  12   2   82.89   25.40
 -20  12   2  -12.20   28.00
 -19  12   2    0.60   22.00
 -18  12   2   45.90   22.20
 -17  12   2    6.90   20.20
  16 -12  -2   -0.40   19.20
 -16  12   2    3.10   18.50
  15 -12  -2   52.59   23.70
  15 -12  -2   30.10   21.60
 -15  12   2    5.40   17.50
  14 -12  -2   26.10   19.90
  14 -12  -2   76.39   23.10
 -14  12   2   22.10   16.80
 -14  12   2   40.70   17.90
  13 -12  -2   98.99   22.80
 -13  12   2   87.69   19.60
 -13  12   2  105.59   18.10
  12 -12  -2  151.08   23.50
 -12  12   2   85.89   24.90
 -12  12   2  149.19   17.50
  11 -12  -2  150.58   22.30
 -11  12   2   89.79   19.00
 -11  12   2  113.09   14.90
  10 -12  -2  115.79   21.30
 -10  12   2   74.89   17.90
 -10  12   2  133.19   13.50
   9 -12  -2   42.80   17.70
  -9  12   2   64.69   10.00
  -9  12   2   59.69   16.30
   8 -12  -2   19.20   16.00
  -8  12   2   21.20    7.20
  -8  12   2   16.80   14.70
  -8  12   2   24.30    6.40
   7 -12  -2   15.20   15.70
  -7  12   2   -5.10   12.90
   6 -12  -2   44.40   16.40
  -6  12   2   28.80   14.10
   5 -12  -2  211.98   22.50
  -5  12   2  121.79   17.10
   4 -12  -2   -2.00   15.10
  -4  12   2    2.00   12.40
   3 -12  -2   54.69    7.90
   3 -12  -2   49.10   16.70
  -3  12   2   50.59    7.70
  -3  12   2   28.40   13.60
   2 -12  -2   -4.90    7.50
   2 -12  -2   -7.50   14.20
  -2  12   2  -13.30   11.70
  -2  12   2   -2.10    7.40
   1 -12  -2   63.79   10.80
   1 -12  -2   99.99   18.00
  -1  12   2   60.69   10.40
  -1  12   2   43.90   14.20
   0 -12  -2   79.29   12.40
   0 -12  -2   93.99   18.30
   0  12   2   73.69   15.10
   0  12   2   63.89   11.50
  -1 -12  -2   86.69   13.70
  -1 -12  -2   61.79   18.60
   1  12   2   37.80   13.00
   1  12   2   67.69   12.30
  -2 -12  -2    3.20    9.90
  -2 -12  -2    6.40   16.70
  -2 -12  -2   -2.00   11.80
   2  12   2    3.30   10.90
   2  12   2   -6.10   10.60
  -3 -12  -2    3.40   13.10
  -3 -12  -2    1.30    9.70
  -3 -12  -2  -11.50   16.50
   3  12   2    4.90   12.10
  -4 -12  -2  158.68   15.70
  -4 -12  -2  177.78   20.50
  -4 -12  -2  189.38   25.00
   4  12   2  189.58   20.30
  -5 -12  -2    1.40   20.90
  -5 -12  -2    6.30   16.00
   5  12   2    7.90   14.50
  -6 -12  -2   28.00   21.30
  -6 -12  -2   20.80    9.10
  -6 -12  -2   18.60   18.50
   6  12   2   12.30   16.70
  -7 -12  -2   61.29   22.90
  -7 -12  -2  137.69   23.70
  -7 -12  -2   71.39   10.70
   7  12   2  108.89   21.60
  -8 -12  -2  -15.20   20.50
  -8 -12  -2   28.50   13.60
  -8 -12  -2   -9.30   23.50
  -8 -12  -2   13.80    9.40
   8  12   2   25.70   17.70
  -9 -12  -2   -2.60   21.00
  -9 -12  -2   13.20    9.50
  -9 -12  -2   -8.90   29.60
  -9 -12  -2   28.80   11.50
   9  12   2   19.30   19.30
 -10 -12  -2   -5.00   25.20
 -11 -12  -2    7.00   23.30
 -11 -12  -2  -11.40   25.70
 -12 -12  -2    5.50   25.00
 -12 -12  -2    0.80   23.90
 -13 -12  -2  -10.60   27.00
 -13 -12  -2   13.80   26.20
 -14 -12  -2   22.60   26.10
 -14 -12  -2  -11.80   26.00
 -15 -12  -2   -4.60   30.90
 -15 -12  -2  -16.40   27.20
 -21  13   2   -3.40   23.90
 -20  13   2  -40.50   20.90
 -19  13   2   21.90   21.80
 -18  13   2    8.50   20.00
 -17  13   2   19.50   20.00
 -16  13   2    6.50   18.70
  15 -13  -2   26.00   25.90
 -15  13   2  -10.90   16.60
  14 -13  -2   -2.60   19.90
 -14  13   2   17.20   26.10
 -14  13   2   -8.90   14.50
  13 -13  -2   35.40   20.70
 -13  13   2   34.40   17.60
 -13  13   2   57.89   15.50
  12 -13  -2   66.49   21.20
 -12  13   2  107.29   15.50
 -12  13   2   58.39   17.90
  11 -13  -2  140.99   23.60
 -11  13   2  104.69   20.30
 -11  13   2  148.29   14.70
  10 -13  -2  276.27   27.40
 -10  13   2  199.48   23.30
 -10  13   2  246.28   15.10
   9 -13  -2   18.50   17.50
  -9  13   2   40.80    7.90
  -9  13   2   39.70   16.30
  -9  13   2   31.90    7.90
   8 -13  -2   46.60   18.20
  -8  13   2   38.80   15.80
   7 -13  -2   40.50   17.50
  -7  13   2   31.00   15.20
   6 -13  -2   25.50   17.30
  -6  13   2    4.40   12.60
   5 -13  -2  128.49   20.40
  -5  13   2   49.80   15.10
   4 -13  -2   37.20   17.00
  -4  13   2   34.70   13.50
   3 -13  -2    7.00    7.10
   3 -13  -2   -0.70   15.80
  -3  13   2    0.20   12.30
  -3  13   2   10.50    7.00
   2 -13  -2   -1.00   15.20
   2 -13  -2   13.00    8.20
  -2  13   2   -3.50   11.80
  -2  13   2   -8.20    7.80
   1 -13  -2    5.30    9.30
   1 -13  -2    8.40   16.40
  -1  13   2    6.30    8.90
  -1  13   2   11.50   12.50
   0 -13  -2   55.89   12.30
   0 -13  -2   35.70   17.60
   0  13   2   31.10   13.80
   0  13   2   66.39   11.80
  -1 -13  -2    7.90   11.70
  -1 -13  -2   -0.10   16.50
  -1 -13  -2   -2.30    9.50
   1  13   2    2.80   11.00
   1  13   2   -2.70   10.60
  -2 -13  -2   59.69   19.90
  -2 -13  -2   45.20   14.60
  -2 -13  -2   44.20    9.60
   2  13   2   52.89   13.80
   2  13   2   28.40   12.50
  -3 -13  -2    0.70    9.00
  -3 -13  -2    5.50   14.30
  -3 -13  -2   10.70   18.70
   3  13   2   19.80   13.60
  -4 -13  -2  -24.40   18.70
  -4 -13  -2  -10.50    9.10
  -4 -13  -2   -4.70   15.40
   4  13   2    5.30   13.90
  -5 -13  -2   12.40    8.80
  -5 -13  -2   -8.40   17.10
  -5 -13  -2   17.70   21.80
   5  13   2   22.10   16.40
  -6 -13  -2   37.50    9.90
  -6 -13  -2   43.80   20.00
  -6 -13  -2   59.29   25.80
   6  13   2   40.60   19.20
  -7 -13  -2   10.50   20.40
  -7 -13  -2   34.20   24.40
  -7 -13  -2   24.90    9.80
   7  13   2   63.69   30.20
  -8 -13  -2   16.90   29.80
  -8 -13  -2  -12.20   14.40
  -8 -13  -2    7.10   20.30
  -8 -13  -2    8.80    9.20
   8  13   2    2.00   17.30
  -9 -13  -2   20.20   12.90
  -9 -13  -2   23.50   24.60
  -9 -13  -2    3.20   10.20
  -9 -13  -2  -23.30   20.10
 -10 -13  -2   25.50   24.00
 -10 -13  -2  -13.90   23.50
 -11 -13  -2   -5.60   23.10
 -11 -13  -2   25.70   24.80
 -12 -13  -2  -27.20   23.20
 -12 -13  -2  -16.90   24.80
 -13 -13  -2  -11.40   28.40
 -13 -13  -2   12.40   27.00
 -14 -13  -2   21.90   29.00
 -14 -13  -2   -7.40   26.70
 -15 -13  -2    7.30   27.90
 -20  14   2  -11.10   20.80
 -19  14   2  -13.30   20.20
 -18  14   2   14.10   20.00
 -17  14   2  -11.90   17.50
  16 -14  -2   33.50   23.70
 -16  14   2   21.80   17.20
  15 -14  -2   17.80   21.20
 -15  14   2   -2.00   15.80
  14 -14  -2   11.10   19.90
 -14  14   2   -6.30   14.40
  13 -14  -2   52.69   22.10
 -13  14   2   35.50   13.60
 -13  14   2   -6.00   14.90
  12 -14  -2  118.19   24.10
 -12  14   2  145.79   14.90
  11 -14  -2   85.19   22.60
 -11  14   2   62.79   11.40
 -11  14   2   74.09   26.50
  10 -14  -2  -16.00   18.60
 -10  14   2    6.20   16.10
   9 -14  -2    5.00   17.50
  -9  14   2   -2.50   15.10
   8 -14  -2  -12.70   16.30
  -8  14   2   21.10   15.40
   7 -14  -2    5.50   17.50
  -7  14   2   -2.50   14.30
   6 -14  -2  -23.80   15.80
  -6  14   2   21.20   14.00
   5 -14  -2    9.80   16.90
  -5  14   2   19.80   14.10
   4 -14  -2   12.80   16.90
  -4  14   2   -4.80   12.30
   3 -14  -2   25.80   17.10
   3 -14  -2   10.50    7.30
  -3  14   2   -7.20   11.80
  -3  14   2    5.80    7.30
   2 -14  -2   15.60    8.70
   2 -14  -2    9.80   18.10
  -2  14   2    3.20   11.60
  -2  14   2   26.70    9.10
   1 -14  -2   25.10   10.70
   1 -14  -2   41.30   19.40
  -1  14   2   13.00   10.00
  -1  14   2    6.80   12.70
   0 -14  -2    7.70   11.20
   0 -14  -2   22.10   19.10
   0  14   2    2.30   12.40
   0  14   2   21.90   11.20
  -1 -14  -2    7.40   19.00
  -1 -14  -2   18.30   13.10
  -1 -14  -2    6.70    9.10
   1  14   2   -2.00   10.60
  -2 -14  -2  -27.80   18.50
  -2 -14  -2    2.00    9.20
   2  14   2    4.70   12.80
   2  14   2    6.90   10.80
  -3 -14  -2    1.40    8.90
  -3 -14  -2    5.80   20.20
  -3 -14  -2   31.30   15.90
   3  14   2   25.20   15.00
  -4 -14  -2   65.49   23.60
  -4 -14  -2   56.19   17.80
   4  14   2   23.50   16.10
  -5 -14  -2    7.90   17.80
  -5 -14  -2    2.30    8.60
  -5 -14  -2   -5.40   22.30
   5  14   2   45.10   16.80
  -6 -14  -2    5.40   22.70
  -6 -14  -2    8.90    8.70
  -6 -14  -2   14.90   19.00
   6  14   2   21.70   17.80
  -7 -14  -2    4.50    9.10
  -7 -14  -2  -20.50   18.30
  -7 -14  -2   32.30   26.30
   7  14   2    1.40   17.50
  -8 -14  -2    1.50    9.30
  -8 -14  -2   25.30   25.70
  -8 -14  -2    9.70   21.50
  -8 -14  -2   32.20   17.20
   8  14   2   -3.60   18.40
  -9 -14  -2    7.00   26.30
  -9 -14  -2   25.20    9.70
  -9 -14  -2   21.60   36.10
  -9 -14  -2   19.10   15.10
 -10 -14  -2   -3.40    8.00
 -10 -14  -2    7.30   23.10
 -10 -14  -2   -6.70   25.10
 -10 -14  -2   10.00   10.00
 -11 -14  -2   15.60   26.30
 -11 -14  -2   32.60   24.90
 -12 -14  -2    8.80   26.40
 -12 -14  -2   13.90   27.40
 -13 -14  -2   29.20   29.00
 -13 -14  -2  -11.90   26.30
 -14 -14  -2  -43.70   26.10
 -14 -14  -2   18.20   53.99
 -20  15   2   21.10   20.80
 -19  15   2   15.60   20.10
 -18  15   2    5.40   18.20
 -17  15   2   19.20   17.30
  16 -15  -2  -15.20   20.00
 -16  15   2    6.10   15.50
  15 -15  -2   -7.10   19.70
 -15  15   2    2.90   14.70
  14 -15  -2    9.80   34.50
 -14  15   2  -19.20   12.50
  13 -15  -2   14.40   21.40
 -13  15   2   14.30   11.60
 -13  15   2   16.10   17.10
  12 -15  -2   14.40   20.90
 -12  15   2    4.20   15.20
 -12  15   2    5.10    9.30
  11 -15  -2    7.70   20.60
 -11  15   2   24.30    7.40
 -11  15   2   13.50   16.00
  10 -15  -2  -15.10   18.20
 -10  15   2   -3.80   21.40
   9 -15  -2  -10.20   18.10
  -9  15   2   12.70   15.30
   8 -15  -2   94.09   21.40
  -8  15   2   19.30   16.20
   7 -15  -2   -6.00   17.30
  -7  15   2   -0.60   12.90
   6 -15  -2    4.90   19.00
  -6  15   2    5.20   13.30
   5 -15  -2  -13.00   18.10
  -5  15   2    3.90   12.00
   4 -15  -2   42.30   20.10
  -4  15   2   18.60   12.40
   3 -15  -2    4.10   18.90
  -3  15   2   17.80   12.80
   2 -15  -2    0.90   18.90
   2 -15  -2    7.20    9.30
  -2  15   2    9.50    9.50
  -2  15   2    8.10   12.60
   1 -15  -2  158.28   15.50
   1 -15  -2  151.28   24.60
  -1  15   2  153.98   15.60
  -1  15   2   82.89   16.50
   0 -15  -2   23.60   12.40
   0 -15  -2   -8.50   18.40
   0  15   2    3.40   11.80
   0  15   2   -8.00   12.40
  -1 -15  -2   22.70   20.90
  -1 -15  -2   15.30   14.20
  -1 -15  -2   10.00   16.40
   1  15   2    5.90   10.90
   1  15   2   32.30   13.90
  -2 -15  -2    2.30   15.40
  -2 -15  -2   17.90   15.50
  -2 -15  -2    3.40   22.20
   2  15   2    7.00   14.10
  -3 -15  -2    5.40   15.40
  -3 -15  -2  -11.50   21.00
  -3 -15  -2   23.30   17.30
   3  15   2   -2.10   14.70
  -4 -15  -2   -5.70   14.20
  -4 -15  -2   19.50   22.20
  -4 -15  -2  -14.90   16.70
   4  15   2    7.50   15.30
  -5 -15  -2   -5.60   23.30
  -5 -15  -2   30.00   20.20
  -5 -15  -2   29.30   14.50
   5  15   2   23.10   17.00
  -6 -15  -2   -0.30   19.20
  -6 -15  -2    0.10   13.00
  -6 -15  -2   13.80   29.10
  -7 -15  -2   13.40   25.00
  -7 -15  -2   13.50   20.80
  -7 -15  -2   17.70   13.10
   7  15   2    5.10   18.10
  -8 -15  -2   23.80    9.70
  -8 -15  -2   17.10   18.60
  -8 -15  -2   13.90   21.70
  -8 -15  -2    5.20   25.30
  -9 -15  -2   -3.50   15.80
  -9 -15  -2   -1.30   24.60
  -9 -15  -2    0.30    9.50
  -9 -15  -2   17.90   22.70
 -10 -15  -2  -11.70   11.10
 -10 -15  -2   78.29   27.70
 -10 -15  -2   -0.50   23.10
 -10 -15  -2   -8.90   10.00
 -11 -15  -2    1.10   28.50
 -11 -15  -2   -0.20   24.80
 -12 -15  -2   -3.80   25.40
 -12 -15  -2   -3.50   25.50
 -13 -15  -2   12.20   27.70
 -19  16   2  242.08   26.60
 -18  16   2   14.50   17.80
  17 -16  -2   -9.60   21.30
 -17  16   2   28.10   16.30
  16 -16  -2   -5.70   21.30
  15 -16  -2   -7.00   21.20
 -15  16   2    7.50   12.70
  14 -16  -2   21.40   22.50
 -14  16   2   18.20   11.40
  13 -16  -2    8.10   21.50
 -13  16   2    8.60    9.00
 -13  16   2    8.00    9.70
  12 -16  -2   28.60   21.70
 -12  16   2   -6.00   15.00
  11 -16  -2   34.40   22.40
 -11  16   2  -23.20   14.00
  10 -16  -2   61.19   21.80
 -10  16   2   27.30   16.60
   9 -16  -2   30.10   20.40
  -9  16   2   24.40   15.30
   8 -16  -2   -0.80   19.50
  -8  16   2   -5.80   12.60
   7 -16  -2   -3.70   19.30
  -7  16   2  -17.20   11.90
   6 -16  -2  117.39   24.20
  -6  16   2   57.09   15.20
   5 -16  -2   61.39   22.00
  -5  16   2    7.00   12.40
   4 -16  -2   -7.70   19.70
  -4  16   2    0.40   12.40
   3 -16  -2   76.99   22.70
  -3  16   2   22.40   13.30
   2 -16  -2   69.89   22.40
   2 -16  -2   25.10   10.50
  -2  16   2   11.80   13.60
   1 -16  -2   32.00   12.40
   1 -16  -2   16.00   21.50
  -1  16   2   29.30   12.10
  -1  16   2    4.60   12.90
   0 -16  -2  128.09   26.00
   0 -16  -2   79.49   21.00
   0 -16  -2   95.89   15.40
   0  16   2  116.89   15.90
  -1 -16  -2   16.20   14.70
  -1 -16  -2   -1.00   16.70
  -1 -16  -2   17.10   22.20
   1  16   2    4.30   10.10
   1  16   2   24.60   13.80
  -2 -16  -2   -1.90   15.50
  -2 -16  -2   -0.60   15.80
  -2 -16  -2   -8.40   21.70
   2  16   2   26.30   14.60
  -3 -16  -2   17.00   17.20
  -3 -16  -2   13.50   23.10
  -3 -16  -2   29.40   16.60
   3  16   2   27.20   15.00
  -4 -16  -2    0.90   14.90
  -4 -16  -2   28.80   22.70
  -4 -16  -2    0.10   18.50
   4  16   2  -17.00   15.50
  -5 -16  -2   25.00   42.40
  -5 -16  -2   -9.30   13.60
  -5 -16  -2   -3.10   18.40
   5  16   2   -2.90   16.20
  -6 -16  -2   13.70   14.20
  -6 -16  -2  -37.80   18.90
  -6 -16  -2    8.90   25.50
   6  16   2    2.90   17.50
  -7 -16  -2    2.60   26.70
  -7 -16  -2    5.40   13.00
  -7 -16  -2   -0.60   20.70
   7  16   2  -10.80   17.50
  -8 -16  -2    2.20    9.00
  -8 -16  -2   28.20   25.90
  -8 -16  -2    1.40   23.60
  -9 -16  -2   25.60   24.10
  -9 -16  -2   -6.50   17.00
  -9 -16  -2  -14.10   25.30
 -10 -16  -2   10.70   13.30
 -10 -16  -2    5.00   25.80
 -10 -16  -2   52.79   12.40
 -10 -16  -2  -22.90   24.60
 -11 -16  -2   25.20   27.40
 -11 -16  -2   -3.80   26.00
 -12 -16  -2   -7.40   30.00
 -12 -16  -2   48.90   29.80
 -19  17   2  -23.30   16.50
 -18  17   2  -14.40   14.80
  17 -17  -2    7.80   23.30
  16 -17  -2   22.80   23.00
 -16  17   2   10.90   12.90
  15 -17  -2    4.70   22.70
 -15  17   2  -10.00   10.50
  14 -17  -2   33.20   22.70
 -14  17   2   33.50    9.70
  13 -17  -2   32.60   23.70
  12 -17  -2   30.10   22.80
  11 -17  -2    0.90   21.80
 -11  17   2   10.10   15.90
  10 -17  -2  120.99   25.00
 -10  17   2   12.90   16.10
   9 -17  -2    0.00   19.70
  -9  17   2    8.60   11.90
   8 -17  -2   39.40   21.90
  -8  17   2   32.50   14.00
   7 -17  -2  -19.00   19.20
  -7  17   2    2.90   12.20
   6 -17  -2    8.40   21.10
  -6  17   2    0.00   14.10
   5 -17  -2   39.60   22.20
   4 -17  -2   84.19   24.50
   3 -17  -2   62.69   22.50
  -3  17   2   -1.90   10.90
   2 -17  -2    1.20   20.60
   2 -17  -2   -6.40    9.60
  -2  17   2    0.00   12.00
   1 -17  -2   44.40   23.40
   1 -17  -2   18.10   11.90
  -1  17   2   21.20   13.70
   0 -17  -2   60.29   24.20
   0 -17  -2  103.09   15.80
   0 -17  -2   79.49   22.20
  -1 -17  -2    7.00   23.00
  -1 -17  -2    9.50   16.10
  -1 -17  -2    6.40   19.80
   1  17   2   -2.90    9.00
   1  17   2   -4.20   13.20
  -2 -17  -2   15.00   23.00
  -2 -17  -2    5.60   15.30
  -2 -17  -2    5.70   17.00
   2  17   2   23.30   15.50
  -3 -17  -2   29.60   18.20
  -3 -17  -2  -17.80   14.30
  -3 -17  -2   50.09   25.10
   3  17   2   34.80   16.60
  -4 -17  -2    5.20   15.50
  -4 -17  -2   -1.80   29.10
  -4 -17  -2    2.90   18.60
   4  17   2   24.80   17.50
  -5 -17  -2   -0.80   24.00
  -5 -17  -2   -6.40   20.10
  -5 -17  -2   10.60   15.20
   5  17   2  -16.60   16.30
  -6 -17  -2   29.70   21.50
  -6 -17  -2   -3.50   14.70
  -6 -17  -2   29.70   26.70
   6  17   2   36.60   19.10
  -7 -17  -2    4.60   13.70
  -7 -17  -2    7.70   28.10
  -7 -17  -2   33.00   22.50
  -7 -17  -2  -15.40   20.30
   7  17   2  -13.20   31.10
  -8 -17  -2   16.40   13.30
  -8 -17  -2    1.20   20.50
  -8 -17  -2    6.80   22.30
  -8 -17  -2   26.50   27.70
  -9 -17  -2    4.10   22.10
  -9 -17  -2  -31.50   26.20
  -9 -17  -2   -3.50   23.50
  -9 -17  -2    8.80    9.70
 -10 -17  -2   -9.50   28.20
 -10 -17  -2  -24.30   22.70
 -10 -17  -2   16.00   12.20
 -10 -17  -2   22.00   15.80
 -11 -17  -2  -25.20   24.70
 -11 -17  -2    4.90   29.00
  17 -18  -2  -11.00   22.90
 -17  18   2   38.60   12.20
  16 -18  -2    8.10   23.50
 -16  18   2   25.30   10.90
 -16  18   2    8.30    9.80
  15 -18  -2   -0.40   23.00
  14 -18  -2   14.10   21.90
  13 -18  -2   -8.50   21.90
  12 -18  -2    0.50   22.70
  11 -18  -2   -2.80   22.00
  10 -18  -2  -21.70   20.50
 -10  18   2   -7.50   12.40
   9 -18  -2   11.20   22.10
  -9  18   2   18.20   12.10
   8 -18  -2  -21.40   19.80
  -8  18   2   -6.30   11.80
   7 -18  -2    1.60   20.40
  -7  18   2   -2.00   11.30
   6 -18  -2   30.80   23.30
  -6  18   2    2.40   11.60
   5 -18  -2   36.10   23.10
  -5  18   2    8.80   12.20
   4 -18  -2    4.90   22.30
  -4  18   2   -0.70   11.70
   3 -18  -2   16.40   22.20
  -3  18   2   13.50   11.70
   2 -18  -2   17.40   22.70
   2 -18  -2   -6.60    9.50
  -2  18   2    2.10   10.70
   1 -18  -2   26.60   18.80
   1 -18  -2   16.10   12.10
   1 -18  -2    8.10   23.30
  -1  18   2   18.40   19.50
   0 -18  -2    6.60   13.50
   0 -18  -2    6.10   17.40
   0 -18  -2   -3.50   23.00
   0  18   2   24.90   18.10
  -1 -18  -2   26.70   17.60
  -1 -18  -2   25.20   22.90
  -2 -18  -2   16.00   16.50
  -2 -18  -2    9.50   28.90
  -2 -18  -2    7.30   16.50
  -3 -18  -2   11.80   25.40
  -3 -18  -2   -6.50   16.80
  -3 -18  -2   37.50   24.90
  -4 -18  -2   32.70   20.30
  -4 -18  -2    3.50   15.70
  -4 -18  -2   32.10   25.00
  -5 -18  -2    6.80   19.90
  -5 -18  -2   29.70   15.90
  -5 -18  -2   14.50   25.00
  -6 -18  -2   12.40   21.10
  -6 -18  -2   23.30   15.90
  -6 -18  -2   63.99   28.80
  -7 -18  -2  -11.50   26.60
  -7 -18  -2  -19.10   22.20
  -7 -18  -2   37.10   23.00
  -7 -18  -2   14.00   15.10
  -8 -18  -2   37.60   29.30
  -8 -18  -2   30.50   22.70
  -8 -18  -2   13.50   23.50
  -8 -18  -2   -3.00   13.70
  -9 -18  -2    1.90   24.50
  -9 -18  -2   -0.50   30.90
  -9 -18  -2   11.40   10.60
 -10 -18  -2   -6.00   16.10
 -10 -18  -2   -2.10   33.10
 -10 -18  -2  -10.00   25.10
  17 -19  -2    1.00   22.90
  16 -19  -2  -22.30   21.10
  15 -19  -2   39.50   23.60
  14 -19  -2   26.90   23.60
  13 -19  -2   12.70   23.50
  12 -19  -2   -8.10   22.40
  11 -19  -2   -7.80   21.80
   9 -19  -2   13.00   21.30
   8 -19  -2  -22.60   20.50
  -8  19   2    0.00   15.70
   7 -19  -2   19.30   21.90
  -7  19   2    3.60   10.40
   6 -19  -2    8.80   23.30
  -6  19   2   -1.40   10.30
   5 -19  -2  -11.50   23.00
  -5  19   2   -2.40   10.20
   4 -19  -2   15.40   22.50
  -4  19   2   10.00   10.80
   3 -19  -2  -17.00   21.10
  -3  19   2    6.00   12.30
   2 -19  -2   -4.60   22.40
  -2  19   2    7.70   15.30
   1 -19  -2    8.10   22.70
   1 -19  -2    0.80   11.40
   0 -19  -2   56.79   31.80
   0 -19  -2   33.70   14.20
   0 -19  -2   20.70   20.30
  -1 -19  -2   20.80   17.50
  -1 -19  -2  -15.00   23.80
  -1 -19  -2   17.30   17.90
  -2 -19  -2  -26.80   15.70
  -2 -19  -2   -5.40   25.30
  -2 -19  -2   -2.20   16.70
  -3 -19  -2    0.30   17.20
  -3 -19  -2   -7.20   16.30
  -3 -19  -2   21.40   25.00
  -4 -19  -2    4.50   19.50
  -4 -19  -2   19.90   17.00
  -4 -19  -2    3.00   24.70
  -5 -19  -2   14.20   20.60
  -5 -19  -2   23.20   18.00
  -5 -19  -2   11.70   26.90
  -6 -19  -2  -19.80   26.30
  -6 -19  -2   10.50   16.00
  -6 -19  -2    0.80   24.20
  -6 -19  -2  -20.10   21.70
  -7 -19  -2   38.10   17.10
  -7 -19  -2   14.90   29.20
  -7 -19  -2    5.00   24.60
  -7 -19  -2   28.70   24.10
  -8 -19  -2    4.30   24.30
  -8 -19  -2   17.30   31.20
  -8 -19  -2  -12.70   14.60
  -8 -19  -2  -11.90   24.10
  -9 -19  -2   36.10   33.00
  -9 -19  -2   -3.80   10.70
  -9 -19  -2   50.29   27.80
  -9 -19  -2  -16.40   21.20
  17 -20  -2   12.80   25.40
  16 -20  -2    0.10   23.70
  15 -20  -2   -3.80   22.70
  14 -20  -2   17.90   24.80
  13 -20  -2   32.30   22.80
  12 -20  -2   24.90   25.00
  11 -20  -2    1.20   23.90
  10 -20  -2   12.00   22.50
   9 -20  -2   14.90   21.50
   8 -20  -2    7.50   35.30
   7 -20  -2   23.50   27.70
   6 -20  -2   10.50   24.60
   5 -20  -2   32.20   25.70
   4 -20  -2    8.70   23.70
   2 -20  -2  -15.90   30.00
   1 -20  -2   23.80   24.60
   1 -20  -2   -1.60   11.10
   0 -20  -2   12.20   13.80
   0 -20  -2  -16.00   24.20
  -1 -20  -2   -6.30   23.60
  -1 -20  -2   -9.90   15.70
  -2 -20  -2    4.20   16.90
  -2 -20  -2   -3.70   25.40
  -3 -20  -2   14.00   18.00
  -3 -20  -2  -38.20   17.70
  -3 -20  -2  -24.10   25.10
  -4 -20  -2    3.80   16.60
  -4 -20  -2   19.70   26.40
  -4 -20  -2   -4.20   18.50
  -5 -20  -2  -36.30   19.50
  -5 -20  -2   13.00   17.30
  -5 -20  -2   25.90   27.00
  -6 -20  -2    1.90   22.20
  -6 -20  -2   14.40   27.50
  -6 -20  -2  -15.40   23.90
  -6 -20  -2   -0.90   16.00
  -7 -20  -2   35.50   24.30
  -7 -20  -2   -9.20   22.00
  -7 -20  -2   29.00   27.20
  -7 -20  -2   44.10   32.30
  -8 -20  -2   -0.10   26.20
  -8 -20  -2   20.30   33.80
  -8 -20  -2   19.70   25.20
  15 -21  -2   13.80   25.20
  14 -21  -2   16.90   24.60
  13 -21  -2   29.20   24.10
  12 -21  -2   33.00   25.90
  11 -21  -2    7.00   24.50
  10 -21  -2   14.10   24.10
   9 -21  -2   -2.60   22.00
   8 -21  -2    6.60   22.30
   7 -21  -2   -4.40   22.10
   6 -21  -2  -46.60   22.30
   5 -21  -2  -12.00   24.00
   4 -21  -2    2.10   23.80
   3 -21  -2   27.30   25.20
   2 -21  -2   -9.40   24.90
   1 -21  -2   16.50   11.40
   1 -21  -2   13.40   24.30
   0 -21  -2  -20.00   23.40
   0 -21  -2   24.90   14.20
  -1 -21  -2    6.90   25.50
  -1 -21  -2    6.60   16.50
  -2 -21  -2    2.80   17.20
  -2 -21  -2  -22.80   24.20
  -3 -21  -2   12.90   27.30
  -3 -21  -2   -1.30   18.40
  -4 -21  -2    7.70   27.80
  -4 -21  -2    4.10   19.20
  -5 -21  -2  -21.40   26.10
  -5 -21  -2   -5.80   20.70
  -5 -21  -2   11.90   26.20
  -6 -21  -2    9.90   42.60
  -6 -21  -2  -31.30   26.50
  -6 -21  -2    0.10   15.80
  -6 -21  -2   -0.60   27.80
  14 -22  -2  -20.40   24.00
  13 -22  -2    6.80   24.00
  12 -22  -2  -33.20   22.70
  11 -22  -2    8.80   24.80
  10 -22  -2   73.49   28.00
   9 -22  -2  -29.80   20.70
   8 -22  -2   23.40   25.50
   7 -22  -2   13.80   24.40
   6 -22  -2   18.60   24.80
   5 -22  -2   -0.50   24.80
   4 -22  -2   28.10   27.20
   3 -22  -2    6.00   24.60
   2 -22  -2   20.70   26.30
   1 -22  -2   13.60   28.20
   0 -22  -2   17.90   27.00
   0 -22  -2    6.40   13.80
  -1 -22  -2   27.70   28.70
  -1 -22  -2   18.80   18.40
  -2 -22  -2    3.50   26.90
  -2 -22  -2   -7.30   17.40
  -3 -22  -2   26.20   27.30
  -3 -22  -2   -3.30   18.80
  -4 -22  -2    2.50   29.30
  -4 -22  -2  -44.20   18.50
  -5 -22  -2   38.60   32.20
  12 -23  -2    9.50   26.30
  11 -23  -2   32.30   26.30
  10 -23  -2    7.10   24.70
   9 -23  -2   11.10   24.70
   8 -23  -2   27.90   26.20
   7 -23  -2    4.80   23.50
   6 -23  -2  -19.60   25.80
   5 -23  -2    7.10   25.80
   4 -23  -2   73.19   28.10
   3 -23  -2   67.69   26.50
   2 -23  -2   12.80   26.70
   1 -23  -2   -8.30   26.50
   0 -23  -2   28.10   28.80
   0 -23  -2   10.20   13.20
  -1 -23  -2    1.30   27.40
  -2 -23  -2  -13.70   29.00
  -2 -23  -2    6.60   17.60
  10 -24  -2   93.29   29.40
   9 -24  -2   20.20   26.60
   8 -24  -2   13.40   26.40
   7 -24  -2  -10.70   25.30
   6 -24  -2   24.80   26.50
   5 -24  -2   12.30   27.50
   4 -24  -2   47.30   30.20
   3 -24  -2    0.50   27.80
   2 -24  -2   -8.30   28.00
   1 -24  -2   33.10   29.50
   0 -24  -2   29.70   31.80
  -2 -24   3   60.39   32.30
  -2 -24   3    3.00   25.80
  -1 -24   3    4.80   31.20
  -1 -24   3  -17.20   24.80
   0 -24   3   21.10   24.50
   0 -24   3   19.60   31.30
   1 -24   3   41.20   25.10
   1 -24   3   47.60   33.40
   2 -24   3   -9.00   29.50
   2 -24   3   -5.90   23.50
   3 -24   3    9.20   23.40
   3 -24   3   10.20   27.00
   4 -24   3   30.20   28.70
   4 -24   3  -18.70   29.90
   5 -24   3   28.60   27.80
   5 -24   3    1.40   27.00
   6 -24   3    4.30   22.50
   7 -24   3   15.00   33.30
   7 -24   3   20.30   23.50
   8 -24   3   16.70   22.10
   8 -24   3   18.50   32.60
  -5 -23   3    0.50   26.80
  -5 -23   3   41.20   20.20
  -5 -23   3   -1.20   25.80
  -4 -23   3   16.80   26.60
  -4 -23   3  -37.30   27.00
  -4 -23   3   28.10   17.00
  -3 -23   3   87.59   26.30
  -3 -23   3   24.30   29.40
  -3 -23   3   -1.40   13.80
  -2 -23   3   -8.40   28.80
  -2 -23   3  -27.70   24.40
  -2 -23   3   13.70   10.30
  -1 -23   3   40.20   24.50
  -1 -23   3   25.30   27.40
   0 -23   3  -46.90   35.00
   0 -23   3   13.20   31.10
   1 -23   3   -3.80   22.30
   1 -23   3   58.49   30.90
   2 -23   3    2.80   22.70
   2 -23   3    6.90   27.10
   3 -23   3   33.30   27.30
   3 -23   3   31.20   22.10
  -4  23  -3   -3.50   22.00
   4 -23   3   -8.40   29.60
   4 -23   3   -0.70   21.60
   5 -23   3    6.90   22.20
   5 -23   3   -1.30   26.00
   6 -23   3  -10.20   25.80
   6 -23   3   45.40   22.40
   7 -23   3   20.00   21.60
   7 -23   3   81.89   35.50
   8 -23   3   49.10   35.90
   9 -23   3   30.20   21.60
   9 -23   3   31.50   51.09
  10 -23   3  -23.30   28.10
  10 -23   3  -10.90   19.60
  11 -23   3  -12.60   20.60
  11 -23   3   -8.40   32.50
  -7 -22   3   16.00   20.30
  -7 -22   3   38.60   27.80
  -7 -22   3  -10.50   36.60
  -6 -22   3   60.19   27.90
  -6 -22   3  -15.60   17.80
  -6 -22   3  -21.00   25.20
  -5 -22   3   18.80   25.60
  -5 -22   3   -2.30   24.60
  -5 -22   3  -15.20   16.90
  -4 -22   3  -33.10   22.90
  -4 -22   3    1.00   25.90
  -4 -22   3    6.30   15.80
  -3 -22   3   -6.40   26.70
  -3 -22   3  -18.90   13.70
  -3 -22   3   23.50   25.20
  -2 -22   3   18.90   11.50
  -2 -22   3   -5.30   28.80
  -2 -22   3   -8.70   26.90
  -1 -22   3   16.70   27.30
  -1 -22   3   34.80   23.50
   0 -22   3   28.70   28.40
   0 -22   3  -13.60   22.50
  -1  22  -3   -1.50   17.10
   1 -22   3   41.90   22.30
   1 -22   3  -50.39   25.50
  -2  22  -3   15.70   18.00
   2 -22   3    6.80   21.90
   2 -22   3  -18.90   27.30
   3 -22   3   23.80   26.80
   3 -22   3   -8.40   20.70
  -4  22  -3  -11.30   18.60
   4 -22   3  -14.70   29.00
   4 -22   3   13.30   21.00
  -5  22  -3   -7.00   18.90
   5 -22   3  -22.60   26.00
   5 -22   3   -4.50   21.00
  -6  22  -3    8.10   19.80
   6 -22   3   10.60   26.70
   6 -22   3   24.10   21.10
  -7  22  -3   -2.40   18.60
   7 -22   3   -9.80   20.60
   7 -22   3   -0.50   27.10
  -8  22  -3   -2.30   20.70
   8 -22   3    5.10   20.70
   8 -22   3   61.69   30.30
   9 -22   3   -5.50   19.60
   9 -22   3   -2.00   28.20
  10 -22   3   15.40   32.90
  10 -22   3   61.49   26.80
  11 -22   3   20.60   21.00
  12 -22   3   11.80   34.40
  12 -22   3    8.60   20.60
  -9 -21   3  -27.50   27.30
  -9 -21   3  -16.20   21.70
  -9 -21   3   19.70   18.50
  -8 -21   3  -31.20   24.50
  -8 -21   3   -5.10   26.20
  -8 -21   3   12.10   21.10
  -8 -21   3   16.20   18.00
  -7 -21   3    7.90   25.60
  -7 -21   3    6.10   18.90
  -7 -21   3   36.90   26.90
  -6 -21   3   -3.20   25.00
  -6 -21   3  -13.40   17.20
  -6 -21   3  -37.70   22.40
  -5 -21   3   11.50   24.80
  -5 -21   3   60.49   44.80
  -5 -21   3    5.00   17.10
  -4 -21   3  -14.70   24.80
  -4 -21   3   43.80   16.40
  -3 -21   3   17.30   22.30
  -3 -21   3  -11.50   26.20
  -3 -21   3   46.50   16.30
  -2 -21   3   -4.60   26.20
  -2 -21   3   18.60   22.20
  -2 -21   3    9.40   12.10
  -1 -21   3    4.60   23.90
  -1 -21   3   24.10   22.30
   0 -21   3   14.50   26.20
   0 -21   3   24.60   22.00
  -1  21  -3  -12.50   16.30
   1 -21   3  -18.00   25.40
   1 -21   3   15.20   21.20
  -2  21  -3   15.50   18.70
   2 -21   3   38.20   21.70
   2 -21   3  -31.60   22.50
  -3  21  -3   22.10   18.70
   3 -21   3   41.80   22.00
   3 -21   3   45.50   27.30
  -4  21  -3   35.20   20.00
   4 -21   3   27.60   21.00
  -5  21  -3   27.50   19.60
   5 -21   3   17.20   20.00
  -6  21  -3   -6.00   18.70
   6 -21   3    0.00   18.90
  -7  21  -3   15.10   18.00
   7 -21   3   14.70   21.40
  -8  21  -3    2.40   18.20
   8 -21   3   -1.10   19.60
  -9  21  -3    4.10   11.00
   9 -21   3   -9.40   19.00
  10 -21   3   -0.40   18.70
  10 -21   3  -11.00   27.10
  11 -21   3   56.39   33.20
  12 -21   3   50.89   20.70
  12 -21   3   33.60   30.50
  13 -21   3  -17.40   19.50
 -10 -20   3    1.50   15.80
 -10 -20   3    0.50   23.30
 -10 -20   3   25.20   23.50
 -10 -20   3   -0.60   27.80
  -9 -20   3   81.09   31.00
  -9 -20   3    1.60   23.60
  -9 -20   3    6.10   22.00
  -8 -20   3  -27.40   23.30
  -8 -20   3   -9.80   20.00
  -8 -20   3   43.30   24.60
  -7 -20   3   28.70   19.70
  -7 -20   3   12.60   23.50
  -7 -20   3   -5.80   24.70
  -6 -20   3   16.10   23.10
  -6 -20   3   -5.40   17.50
  -6 -20   3    6.70   23.20
  -5 -20   3   -3.10   15.50
  -5 -20   3    0.10   22.20
  -5 -20   3   44.50   24.40
  -4 -20   3  -14.90   24.00
  -4 -20   3   12.10   22.30
  -4 -20   3    2.30   14.40
  -3 -20   3   -6.00   13.90
  -3 -20   3    1.00   20.40
  -3 -20   3   11.70   25.80
  -2 -20   3  -10.30   45.20
  -2 -20   3   -8.10   20.60
  -2 -20   3   13.20   12.10
  -1 -20   3   24.90   21.80
  -1 -20   3   46.30   29.80
  -1 -20   3    3.40    9.30
   0 -20   3  -17.90   19.90
   0 -20   3  -30.80   23.20
  -1  20  -3   40.80   19.20
   1 -20   3  -18.00   23.60
   1 -20   3    8.00   20.10
  -2  20  -3   16.30   18.30
   2 -20   3   14.30   20.90
   2 -20   3   -2.20   23.60
  -3  20  -3   52.69   20.00
   3 -20   3  108.09   24.30
  -4  20  -3    9.10   17.90
   4 -20   3   22.70   20.80
  -5  20  -3    2.20   18.30
   5 -20   3   53.99   21.00
  -6  20  -3   -1.80   18.90
   6 -20   3   20.00   19.90
  -7  20  -3  -22.10   19.90
   7 -20   3   17.00   19.90
  -8  20  -3    6.40   11.40
   8 -20   3    8.20   19.30
  -9  20  -3    2.50   11.50
   9 -20   3    7.90   18.50
 -10  20  -3   15.40   11.40
  10 -20   3   10.40   19.40
  11 -20   3   49.20   19.90
  12 -20   3  -20.30   22.40
  12 -20   3  -28.90   30.40
  13 -20   3  -17.30   28.80
  14 -20   3   36.00   30.80
  15 -20   3   10.70   33.80
 -11 -19   3   51.89   25.90
 -11 -19   3  -27.80   14.60
 -11 -19   3   22.60   34.00
 -11 -19   3   16.50   19.70
 -10 -19   3   -1.30   17.40
 -10 -19   3    6.00   22.90
 -10 -19   3   18.60   29.90
 -10 -19   3   -0.30   22.20
  -9 -19   3  -16.30   21.50
  -9 -19   3  -11.10   15.00
  -9 -19   3   -2.50   25.70
  -9 -19   3   48.40   24.40
  -8 -19   3   62.29   25.40
  -8 -19   3   35.30   23.50
  -8 -19   3   -9.20   19.20
  -7 -19   3   16.30   18.60
  -7 -19   3   26.40   24.00
  -7 -19   3    8.20   22.60
  -6 -19   3    0.00   22.00
  -6 -19   3   -6.00   22.60
  -6 -19   3   21.50   17.20
  -5 -19   3   -8.80   21.50
  -5 -19   3    2.90   22.90
  -5 -19   3  -18.80   15.30
  -4 -19   3    1.60   22.20
  -4 -19   3   -7.50   14.30
  -4 -19   3   12.30   21.90
  -3 -19   3    3.20   23.00
  -3 -19   3   13.40   13.50
  -3 -19   3  -10.30   20.00
  -2 -19   3  -21.20   22.30
  -2 -19   3   29.40   12.00
  -2 -19   3   22.90   21.50
  -1 -19   3   16.60   10.50
  -1 -19   3    1.20   24.20
  -1 -19   3   21.20   21.10
   0  19  -3    4.70   16.20
   0 -19   3   30.70   23.00
   0 -19   3   14.90   20.30
  -1  19  -3   -0.30   17.10
   1 -19   3   46.40   41.90
   1 -19   3   12.40   19.90
  -2  19  -3   -2.60    9.40
   2 -19   3    1.40   18.40
  -3  19  -3    9.20   10.40
   3 -19   3   22.90   20.50
  -4  19  -3    2.10   10.50
   4 -19   3   -2.10   18.90
  -5  19  -3   -0.90    9.30
   5 -19   3   10.70   19.60
  -6  19  -3    0.70    9.90
   6 -19   3    8.90   19.40
  -7  19  -3   -6.70   11.70
   7 -19   3   -4.80   19.70
  -8  19  -3   25.10   13.80
   8 -19   3  -20.40   17.30
  -9  19  -3    1.60   11.00
   9 -19   3  -21.00   17.40
 -10  19  -3   20.30   14.80
  10 -19   3   20.00   19.30
 -11  19  -3   -8.90   13.20
  11 -19   3    2.50   18.40
  12 -19   3   34.80   20.90
  12 -19   3   -6.90   27.70
  13 -19   3   65.59   31.50
  14 -19   3   25.40   31.30
  15 -19   3  100.09   33.30
 -13 -18   3  -17.30   31.10
 -12 -18   3   -5.50   14.40
 -12 -18   3   -4.80   28.50
 -12 -18   3   20.30   26.00
 -11 -18   3   52.39   30.20
 -11 -18   3  -31.80   22.00
 -11 -18   3   -0.70   18.10
 -11 -18   3    2.50    9.50
 -10 -18   3  -11.60   13.50
 -10 -18   3  -11.10   22.10
 -10 -18   3    2.50   20.10
 -10 -18   3   78.89   31.40
  -9 -18   3   -3.00   21.50
  -9 -18   3   22.40   23.00
  -9 -18   3   16.20   28.00
  -8 -18   3   -7.10   24.40
  -8 -18   3  -11.60   18.50
  -8 -18   3   43.80   22.60
  -7 -18   3   21.50   18.40
  -7 -18   3    6.60   22.30
  -7 -18   3   17.10   21.80
  -6 -18   3   15.40   17.50
  -6 -18   3  -22.40   20.70
  -6 -18   3   -5.90   19.90
  -5 -18   3   17.90   21.60
  -5 -18   3    8.50   21.00
  -5 -18   3    1.20   15.90
  -4 -18   3   39.70   16.10
  -4 -18   3   25.10   23.30
  -4 -18   3   49.70   21.90
  -3 -18   3   -8.40   19.50
  -3 -18   3   20.80   22.20
  -3 -18   3    5.30   13.40
  -2 -18   3   28.80   13.00
  -2 -18   3   52.19   21.50
  -2 -18   3   71.59   24.90
  -1 -18   3   72.39   12.10
  -1 -18   3  109.39   23.40
  -1 -18   3  115.59   29.00
   0  18  -3   -0.10    8.30
   0 -18   3   -1.60   23.30
   0 -18   3  -13.70   18.80
  -1  18  -3    5.30    9.70
   1 -18   3    6.60   18.70
   2 -18   3  122.19   22.30
  -3  18  -3    6.20   10.00
   3 -18   3   46.90   20.50
  -4  18  -3   10.50   10.20
   4 -18   3   36.20   19.60
  -5  18  -3    7.00   10.00
   5 -18   3   18.60   18.10
  -6  18  -3   12.70   12.90
   6 -18   3   55.99   20.50
  -7  18  -3   33.40   13.70
   7 -18   3   67.79   20.70
  -8  18  -3   10.20   12.20
   8 -18   3    8.40   17.60
  -9  18  -3    0.00   14.20
   9 -18   3   19.90   18.70
 -10  18  -3    3.40   14.60
  10 -18   3    4.20   18.20
 -11  18  -3   -8.20   14.30
  11 -18   3    1.90   18.20
 -12  18  -3   -2.20   15.00
  12 -18   3    7.30   18.90
  13 -18   3   17.90   31.50
  14 -18   3  -52.79   28.20
 -15  18  -3   39.90   10.70
  15 -18   3  -59.59   28.60
  16 -18   3    3.90   31.80
 -14 -17   3  -50.29   31.40
 -13 -17   3   37.10   31.50
 -13 -17   3   -0.30   26.20
 -12 -17   3   11.00   28.50
 -12 -17   3   20.80   14.30
 -12 -17   3    1.20   25.10
 -11 -17   3    4.60    9.70
 -11 -17   3   19.80   23.40
 -11 -17   3   -2.60   28.00
 -10 -17   3    1.30   13.50
 -10 -17   3   31.70   19.80
 -10 -17   3  -31.90   24.50
 -10 -17   3   13.00   42.60
  -9 -17   3    4.40   20.50
  -9 -17   3    4.00   20.50
  -9 -17   3  -29.40   24.10
  -8 -17   3  -15.20   19.10
  -8 -17   3   24.80   21.60
  -8 -17   3    7.70   24.10
  -7 -17   3   15.40   18.60
  -7 -17   3   -2.20   22.50
  -7 -17   3   14.30   21.60
  -6 -17   3    8.50   20.90
  -6 -17   3    9.40   21.80
  -6 -17   3   -3.10   16.60
  -5 -17   3   24.50   16.50
  -5 -17   3  -19.80   20.40
  -5 -17   3    5.30   20.70
  -4 -17   3  -12.80   19.20
  -4 -17   3   15.10   20.90
  -4 -17   3   15.90   15.10
  -3 -17   3   -2.50   13.00
  -3 -17   3   23.50   19.80
  -3 -17   3   -8.00   20.50
  -2 -17   3   25.90   22.70
  -2 -17   3    0.90   12.20
  -2 -17   3   43.60   20.10
   1  17  -3   13.10   10.00
  -1 -17   3  -11.20   18.70
  -1 -17   3   13.50   10.80
  -1 -17   3    0.00   21.80
   0  17  -3    9.30    9.60
   0 -17   3   29.90    8.80
   0 -17   3   49.60   20.20
  -1  17  -3   15.10   11.20
   1 -17   3   28.40   18.60
  -2  17  -3    4.00   10.00
   2 -17   3   27.80   18.50
  -3  17  -3   40.40   11.90
   3 -17   3   87.49   20.90
  -4  17  -3   12.70   10.50
   4 -17   3  105.19   20.60
  -5  17  -3   15.80   11.20
   5 -17   3   -6.40   17.30
  -6  17  -3   20.20   13.60
   6 -17   3   48.70   19.40
  -7  17  -3  -10.00   12.30
   7 -17   3   12.00   18.40
  -8  17  -3    6.50   14.50
   8 -17   3   31.10   18.30
  -9  17  -3  -21.60   13.20
   9 -17   3  -14.90   16.30
 -10  17  -3   -2.70   16.30
  10 -17   3  -12.90   17.00
 -11  17  -3   -5.50   14.20
  11 -17   3   -3.50   17.10
 -12  17  -3   34.90   16.50
 -13  17  -3   -0.90    9.20
  13 -17   3   34.40   31.00
 -14  17  -3   -2.80   10.90
  14 -17   3    3.50   29.60
  15 -17   3  -14.10   30.40
 -16  17  -3    8.60   14.40
  16 -17   3   15.20   29.80
 -17  17  -3    5.50   15.50
  17 -17   3   34.20   34.60
 -15 -16   3   -8.90   30.90
 -14 -16   3    3.40   33.10
 -14 -16   3   14.90   27.60
 -13 -16   3   20.10   26.20
 -13 -16   3  -54.19   28.70
 -12 -16   3   -2.70   12.00
 -12 -16   3  -13.70   27.70
 -12 -16   3    7.90    9.50
 -12 -16   3  -13.80   23.90
 -11 -16   3   24.70   16.00
 -11 -16   3   -6.20   23.10
 -11 -16   3    9.30   16.40
 -11 -16   3    7.60   27.30
 -10 -16   3  -12.20   25.40
 -10 -16   3   -4.70   21.60
 -10 -16   3    2.80   21.60
  -9 -16   3   44.80   21.90
  -9 -16   3   29.40   20.20
  -9 -16   3   10.70   25.60
  -8 -16   3    3.30   19.50
  -8 -16   3   41.80   20.70
  -8 -16   3   46.80   25.50
  -7 -16   3  -19.00   21.70
  -7 -16   3  -19.70   18.80
  -7 -16   3    3.30   17.90
  -6 -16   3   13.70   20.20
  -6 -16   3   -8.90   16.60
  -6 -16   3   25.70   20.70
  -5 -16   3   48.10   21.00
  -5 -16   3   18.20   16.10
  -5 -16   3   41.90   21.10
  -4 -16   3   74.79   23.20
  -4 -16   3  100.59   22.70
  -4 -16   3   84.69   26.90
  -3 -16   3  101.29   16.20
  -3 -16   3   93.49   23.60
  -3 -16   3  132.49   22.50
  -2 -16   3   77.19   14.50
  -2 -16   3   87.49   24.30
  -2 -16   3   96.29   20.70
   1  16  -3    3.10    9.20
  -1 -16   3   -4.60   20.40
  -1 -16   3    4.30   10.40
  -1 -16   3   -2.50   18.10
   0  16  -3   -4.00    9.70
   0 -16   3   18.30    8.40
   0 -16   3    4.10   16.90
   1 -16   3  224.88   23.80
  -2  16  -3   -3.20   10.30
   2 -16   3   31.50   17.10
  -3  16  -3   -5.30   10.70
   3 -16   3   13.20   16.60
  -4  16  -3   -1.20   10.60
   4 -16   3    2.90   16.50
  -5  16  -3   11.40   12.60
   5 -16   3    7.70   16.70
  -6  16  -3  -18.40   12.10
   6 -16   3   17.10   17.30
  -7  16  -3    7.90   15.00
   7 -16   3   14.80   17.50
  -8  16  -3    0.30   14.20
   8 -16   3    9.10   18.10
  -9  16  -3   13.40   15.00
   9 -16   3  -17.40   16.00
 -10  16  -3   12.80   15.90
  10 -16   3   19.50   17.80
 -11  16  -3   -7.90   17.10
  11 -16   3    1.50   17.70
 -12  16  -3    6.40   14.40
 -12  16  -3   20.70   10.00
 -13  16  -3    3.50   11.10
 -13  16  -3    1.10   15.00
  13 -16   3   36.40   30.60
 -14  16  -3    8.10   16.10
  14 -16   3  -31.00   27.60
 -15  16  -3   48.70   14.90
  15 -16   3  -19.30   28.40
 -16  16  -3  -14.50   15.30
  16 -16   3   24.80   30.60
 -17  16  -3    4.90   17.70
  17 -16   3   30.40   32.70
 -15 -15   3   43.30   29.20
 -15 -15   3  -16.90   30.90
 -14 -15   3   15.00   26.80
 -14 -15   3  -15.90   28.00
 -13 -15   3   20.40   30.60
 -13 -15   3   12.60   25.30
 -12 -15   3   22.50   28.30
 -12 -15   3   -1.00   12.10
 -12 -15   3    2.00    9.30
 -12 -15   3  -37.60   23.30
 -11 -15   3   21.40   25.30
 -11 -15   3   10.60   10.70
 -11 -15   3   -2.20   14.10
 -10 -15   3    6.40   16.10
 -10 -15   3  -24.60   19.50
 -10 -15   3   15.00   28.30
  -9 -15   3    8.20   19.70
  -9 -15   3   10.20   23.70
  -9 -15   3   10.60   18.80
  -8 -15   3    3.30   23.60
  -8 -15   3    8.20   19.30
  -8 -15   3   18.90   18.20
  -7 -15   3    1.00   21.70
  -7 -15   3   12.30   18.40
  -7 -15   3   27.20   19.90
  -6 -15   3    0.40   20.90
  -6 -15   3  -24.70   17.40
  -6 -15   3   19.30   17.20
  -5 -15   3   50.99   21.40
  -5 -15   3   64.29   20.90
  -5 -15   3   80.39   17.70
  -4 -15   3   29.30   19.10
  -4 -15   3   10.30   16.10
  -4 -15   3   17.30   19.00
  -3 -15   3   92.19   20.00
  -3 -15   3  111.99   16.20
  -3 -15   3  115.89   23.00
  -2 -15   3   -1.90   18.40
  -2 -15   3   -0.10   11.50
  -2 -15   3  -14.10   15.50
   1  15  -3    3.40    9.00
  -1 -15   3   13.70   15.90
  -1 -15   3   38.10   10.50
   0  15  -3   10.40   11.10
   0 -15   3    3.60   15.40
   0 -15   3   12.80    7.80
  -1  15  -3  -11.70    9.60
   1 -15   3    4.90   14.60
  -2  15  -3   12.70   10.50
   2 -15   3   59.99   17.10
  -3  15  -3    8.70   10.90
   3 -15   3   38.70   16.40
  -4  15  -3    3.30   12.20
   4 -15   3    2.90   15.60
  -5  15  -3  -14.30   11.20
   5 -15   3   21.10   15.10
  -6  15  -3   19.70   15.00
   6 -15   3   32.60   16.40
  -7  15  -3  -12.50   13.90
   7 -15   3   -0.90   15.50
  -8  15  -3    9.40   14.80
   8 -15   3    7.90   15.70
  -9  15  -3   50.99   16.70
   9 -15   3   66.89   18.90
 -10  15  -3    2.00   15.40
 -10  15  -3    3.10    8.10
  10 -15   3   -2.80   16.90
 -11  15  -3   -9.40   14.90
 -11  15  -3   -5.60    9.80
  11 -15   3   23.10   18.30
 -12  15  -3   -8.30   10.80
 -12  15  -3   -6.90   14.00
 -13  15  -3   -5.50   14.50
 -13  15  -3    4.20   12.50
  13 -15   3    4.30   27.30
 -14  15  -3   -0.90   13.80
  14 -15   3   92.89   30.80
 -15  15  -3   -5.20   16.40
  15 -15   3   57.09   29.20
 -16  15  -3   17.80   17.80
  16 -15   3  -17.00   29.30
 -17  15  -3   15.60   18.60
  17 -15   3   22.20   31.00
 -18  15  -3  -11.70   20.10
  18 -15   3  -28.10   30.80
 -16 -14   3    6.10   29.60
 -16 -14   3  -43.60   30.90
 -15 -14   3    4.70   28.40
 -15 -14   3   45.60   28.80
 -14 -14   3    6.90   30.00
 -14 -14   3    6.60   25.70
 -13 -14   3   26.50   27.70
 -13 -14   3   23.50   25.90
 -12 -14   3    8.70   10.90
 -12 -14   3   -6.50   25.20
 -12 -14   3   -3.40    8.60
 -12 -14   3   -1.70   22.70
 -11 -14   3    2.20    9.20
 -11 -14   3    7.70   36.00
 -11 -14   3  -11.80   12.00
 -11 -14   3   -8.00   21.70
 -10 -14   3   -7.30   19.40
 -10 -14   3    2.80   24.80
 -10 -14   3   -2.90   14.70
  -9 -14   3    2.20   19.20
  -9 -14   3   23.60   16.40
  -9 -14   3   -5.90   23.20
  -8 -14   3   -3.90   31.50
  -8 -14   3    7.20   22.50
  -8 -14   3   12.10   19.20
  -7 -14   3   11.00   17.20
  -7 -14   3   17.60   21.40
  -7 -14   3   13.50   18.30
  -6 -14   3   11.80   17.50
  -6 -14   3    2.90   16.60
  -6 -14   3   -0.50   20.20
  -5 -14   3   22.60   19.40
  -5 -14   3   37.50   15.90
  -5 -14   3   49.40   18.40
  -4 -14   3  218.08   23.50
  -4 -14   3  262.57   26.80
  -4 -14   3  201.78   20.10
  -3 -14   3    9.80   15.60
  -3 -14   3   -6.70   15.60
  -3 -14   3   -1.30   11.60
[truncated: 3,141,400 more chars]
