# Supplementary material for: Structurally diverse macrocycle co-crystals for solid-state luminescence modulation
Source: Nat Commun. 2024 Mar 21;15:2535. doi: 10.1038/s41467-024-46788-6 (PMC10957888; doi:10.1038/s41467-024-46788-6)
Supplement: Supplementary file 5 — Source Data [file 41467_2024_46788_MOESM5_ESM.zip › Single-crystal structures/MCC-3.cif]

data_a_sq
_audit_creation_date               2020-12-21
_audit_creation_method
;
Olex2 1.3
(compiled 2020.07.31 svn.rc2a77460 for OlexSys, GUI svn.r6145)
;
_shelx_SHELXL_version_number       '2014/7'
_audit_contact_author_address      ?
_audit_contact_author_email        ?
_audit_contact_author_name         ''
_audit_contact_author_phone        ?
_publ_contact_author_id_orcid      ?
_publ_section_references
;
Dolomanov, O.V., Bourhis, L.J., Gildea, R.J, Howard, J.A.K. & Puschmann, H.
 (2009), J. Appl. Cryst. 42, 339-341.

Sheldrick, G.M. (2015). Acta Cryst. A71, 3-8.

Sheldrick, G.M. (2015). Acta Cryst. C71, 3-8.
;
_chemical_name_common              ?
_chemical_name_systematic          ?
_chemical_formula_moiety           '7(C H Cl3), C99 H78 O12, 1.5(C10 H2 N4)'
_chemical_formula_sum              'C121 H88 Cl21 N6 O12'
_chemical_formula_weight           2562.42
_chemical_melting_point            ?
loop_
  _atom_type_symbol
  _atom_type_description
  _atom_type_scat_dispersion_real
  _atom_type_scat_dispersion_imag
  _atom_type_scat_source
 'C' 'C' 0.0033 0.0016 'International Tables Vol C Tables 4.2.6.8 and 6.1.1.4'
 'H' 'H' 0.0000 0.0000 'International Tables Vol C Tables 4.2.6.8 and 6.1.1.4'
 'Cl' 'Cl' 0.1484 0.1585 'International Tables Vol C Tables 4.2.6.8 and 6.1.1.4'
 'N' 'N' 0.0061 0.0033 'International Tables Vol C Tables 4.2.6.8 and 6.1.1.4'
 'O' 'O' 0.0106 0.0060 'International Tables Vol C Tables 4.2.6.8 and 6.1.1.4'

_shelx_space_group_comment
;
The symmetry employed for this shelxl refinement is uniquely defined
by the following loop, which should always be used as a source of
symmetry information in preference to the above space-group names.
They are only intended as comments.
;
_space_group_crystal_system        'triclinic'
_space_group_IT_number             2
_space_group_name_H-M_alt          'P -1'
_space_group_name_Hall             '-P 1'
loop_
  _space_group_symop_operation_xyz
 'x, y, z'
 '-x, -y, -z'

_cell_length_a                     17.933(3)
_cell_length_b                     19.019(3)
_cell_length_c                     23.176(4)
_cell_angle_alpha                  72.498(5)
_cell_angle_beta                   70.940(4)
_cell_angle_gamma                  75.284(5)
_cell_volume                       7017.8(18)
_cell_formula_units_Z              2
_cell_measurement_reflns_used      9792
_cell_measurement_temperature      120
_cell_measurement_theta_max        20.877
_cell_measurement_theta_min        2.328
_shelx_estimated_absorpt_T_max     0.947
_shelx_estimated_absorpt_T_min     0.913
_exptl_absorpt_coefficient_mu      0.461
_exptl_absorpt_correction_T_max    0.7446
_exptl_absorpt_correction_T_min    0.5355
_exptl_absorpt_correction_type     multi-scan
_exptl_absorpt_process_details
;
SADABS-2016/2 (Bruker,2016/2) was used for absorption correction.
wR2(int) was 0.1591 before and 0.1041 after correction.
The Ratio of minimum to maximum transmission is 0.7192.
The \l/2 correction factor is Not present.
;
_exptl_absorpt_special_details     ?
_exptl_crystal_colour              yellow
_exptl_crystal_colour_primary      yellow
_exptl_crystal_density_diffrn      1.213
_exptl_crystal_density_meas        ?
_exptl_crystal_density_method      ?
_exptl_crystal_description         block
_exptl_crystal_F_000               2618
_exptl_crystal_size_max            0.2
_exptl_crystal_size_mid            0.16
_exptl_crystal_size_min            0.12
_exptl_transmission_factor_max     ?
_exptl_transmission_factor_min     ?
_diffrn_reflns_av_R_equivalents    0.1063
_diffrn_reflns_av_unetI/netI       0.0608
_diffrn_reflns_Laue_measured_fraction_full  0.996
_diffrn_reflns_Laue_measured_fraction_max  0.996
_diffrn_reflns_limit_h_max         17
_diffrn_reflns_limit_h_min         -17
_diffrn_reflns_limit_k_max         19
_diffrn_reflns_limit_k_min         -19
_diffrn_reflns_limit_l_max         23
_diffrn_reflns_limit_l_min         -23
_diffrn_reflns_number              99675
_diffrn_reflns_point_group_measured_fraction_full  0.996
_diffrn_reflns_point_group_measured_fraction_max  0.996
_diffrn_reflns_theta_full          20.906
_diffrn_reflns_theta_max           20.906
_diffrn_reflns_theta_min           1.914
_diffrn_ambient_temperature        120
_diffrn_detector_area_resol_mean   ?
_diffrn_measured_fraction_theta_full  0.996
_diffrn_measured_fraction_theta_max  0.996
_diffrn_measurement_device_type    'Bruker D8-Venture'
_diffrn_measurement_method         '\f and \w scans'
_diffrn_radiation_type             MoK\a
_diffrn_radiation_wavelength       0.71073
_diffrn_source                     ?
_diffrn_source_current             1.4
_diffrn_source_power               0.07
_diffrn_source_voltage             50.0
_diffrn_standards_number           0
_reflns_Friedel_coverage           0.000
_reflns_Friedel_fraction_full      .
_reflns_Friedel_fraction_max       .
_reflns_number_gt                  12158
_reflns_number_total               14817
_reflns_special_details
;
 Reflections were merged by SHELXL according to the crystal
 class for the calculation of statistics and refinement.
 
 Structure factors included contributions from the .fab file.
 
 _reflns_Friedel_fraction is defined as the number of unique
 Friedel pairs measured divided by the number that would be
 possible theoretically, ignoring centric projections and
 systematic absences.
;
_reflns_threshold_expression       'I > 2\s(I)'
_computing_cell_refinement         'SAINT V8.38A (Bruker, 2018)'
_computing_data_collection         ?
_computing_data_reduction          'SAINT V8.38A (Bruker, 2018)'
_computing_molecular_graphics      'Olex2 1.3 (Dolomanov et al., 2009)'
_computing_publication_material    'Olex2 1.3 (Dolomanov et al., 2009)'
_computing_structure_refinement    'SHELXL 2014/7 (Sheldrick, 2015)'
_computing_structure_solution      'SHELXT 2014/5 (Sheldrick, 2014)'
_refine_diff_density_max           2.451
_refine_diff_density_min           -1.080
_refine_diff_density_rms           0.122
_refine_ls_extinction_coef         .
_refine_ls_extinction_method       none
_refine_ls_goodness_of_fit_ref     1.058
_refine_ls_hydrogen_treatment      constr
_refine_ls_matrix_type             full
_refine_ls_number_parameters       1453
_refine_ls_number_reflns           14817
_refine_ls_number_restraints       2258
_refine_ls_R_factor_all            0.1448
_refine_ls_R_factor_gt             0.1292
_refine_ls_restrained_S_all        1.007
_refine_ls_shift/su_max            0.000
_refine_ls_shift/su_mean           0.000
_refine_ls_structure_factor_coef   Fsqd
_refine_ls_weighting_details      
 'w=1/[\s^2^(Fo^2^)+(0.1517P)^2^+94.8791P] where P=(Fo^2^+2Fc^2^)/3'
_refine_ls_weighting_scheme        calc
_refine_ls_wR_factor_gt            0.3332
_refine_ls_wR_factor_ref           0.3453
_refine_special_details            ?
_olex2_refinement_description
;
1. Fixed Uiso
 At 1.2 times of:
  All C(H) groups, All C(H,H) groups
 At 1.5 times of:
  All C(H,H,H) groups
2. Restrained distances
 Cl18-C125
 1.75 with sigma of 0.02
 Cl21-C126
 1.75 with sigma of 0.02
 Cl19-C126 = Cl21-C126
 1.75 with sigma of 0.02
 C126-Cl20
 1.75 with sigma of 0.02
 Cl20-Cl19 \\sim Cl19-Cl21
 with sigma of 0.02
 Cl19-Cl21 \\sim Cl21-Cl20
 with sigma of 0.02
3. Uiso/Uaniso restraints and constraints
All non-hydrogen atoms have similar U: within 2A with sigma of 0.04 and sigma
for terminal atoms of 0.08 within 2A
4. Rigid body (RIGU) restrains
 All non-hydrogen atoms
 with sigma for 1-2 distances of 0.004 and sigma for 1-3 distances of 0.004
5.a Ternary CH refined with riding coordinates:
 C116(H116), C120(H120), C122(H122), C123(H123), C124(H124), C125(H125),
 C126(H126)
5.b Secondary CH2 refined with riding coordinates:
 C65(H65A,H65B), C72(H72A,H72B), C82(H82A,H82B)
5.c Aromatic/amide H refined with riding coordinates:
 C1(H1), C8(H8), C22(H22), C26(H26), C28(H28), C29(H29), C35(H35), C36(H36),
 C39(H39), C41(H41), C44(H44), C45(H45), C46(H46), C48(H48), C54(H54), C56(H56),
  C57(H57), C61(H61), C62(H62), C64(H64), C66(H66), C68(H68), C70(H70),
 C71(H71), C74(H74), C75(H75), C78(H78), C79(H79), C81(H81), C89(H89), C92(H92),
  C93(H93), C94(H94), C96(H96), C97(H97), C101(H101), C104(H104), C108(H108),
 C110(H110)
5.d Idealised Me refined as rotating group:
 C98(H98A,H98B,H98C), C105(H10A,H10B,H10C), C106(H10D,H10E,H10F), C111(H11A,
 H11B,H11C), C112(H11D,H11E,H11F), C113(H11G,H11H,H11I), C114(H11J,H11K,H11L),
 C115(H11M,H11N,H11O), C117(H11P,H11Q,H11R), C118(H11S,H11T,H11U), C119(H11V,
 H11W,H11X), C121(H12A,H12B,H12C)
;
_atom_sites_solution_hydrogens     geom
_atom_sites_solution_primary       dual
_atom_sites_solution_secondary     ?
loop_
  _atom_site_label
  _atom_site_type_symbol
  _atom_site_fract_x
  _atom_site_fract_y
  _atom_site_fract_z
  _atom_site_U_iso_or_equiv
  _atom_site_adp_type
  _atom_site_occupancy
  _atom_site_site_symmetry_order
  _atom_site_calc_flag
  _atom_site_refinement_flags_posn
  _atom_site_refinement_flags_adp
  _atom_site_refinement_flags_occupancy
  _atom_site_disorder_assembly
  _atom_site_disorder_group
 Cl1 Cl 0.22007(18) 0.45755(18) 0.85529(15) 0.0571(9) Uani 1 1 d . U . . .
 Cl2 Cl 0.0295(2) 1.20750(18) 0.24766(14) 0.0597(9) Uani 1 1 d . U . . .
 Cl3 Cl 0.0833(2) 1.34941(19) 0.20925(15) 0.0632(9) Uani 1 1 d . U . . .
 Cl4 Cl 0.07432(19) 1.2828(2) 0.11566(15) 0.0626(9) Uani 1 1 d . U . . .
 Cl5 Cl 0.19817(19) 0.30861(17) 0.86824(18) 0.0660(10) Uani 1 1 d . U . . .
 Cl6 Cl 0.3442(2) 0.36122(19) 0.78646(17) 0.0675(10) Uani 1 1 d . U . . .
 Cl7 Cl 0.4525(3) -0.28085(19) 0.25753(16) 0.0807(12) Uani 1 1 d . U . . .
 Cl8 Cl 0.2343(3) 0.0172(3) 0.5926(2) 0.0957(14) Uani 1 1 d . U . . .
 Cl9 Cl 0.8382(3) 0.3632(3) -0.1197(3) 0.1074(15) Uani 1 1 d . U . . .
 Cl10 Cl 1.0254(3) -0.2273(3) 0.0568(2) 0.1046(15) Uani 1 1 d . U . . .
 Cl11 Cl 0.9021(3) -0.1666(3) -0.0062(3) 0.1160(18) Uani 1 1 d . U . . .
 Cl12 Cl 0.3829(5) -0.1779(2) 0.3361(2) 0.165(3) Uani 1 1 d . U . . .
 Cl13 Cl 0.7148(4) 0.2874(3) -0.0242(3) 0.1272(18) Uani 1 1 d . U . . .
 Cl14 Cl 0.1169(4) 0.0856(3) 0.6863(3) 0.136(2) Uani 1 1 d . U . . .
 Cl15 Cl 0.8730(4) -0.1479(4) 0.1172(3) 0.135(2) Uani 1 1 d . U . . .
 O1 O 0.2228(4) 1.2021(4) 0.3642(3) 0.0363(16) Uani 1 1 d . U . . .
 O2 O 0.9509(4) 0.4426(4) -0.0380(3) 0.0377(17) Uani 1 1 d . U . . .
 O3 O 0.5200(4) 0.8119(4) 0.4976(3) 0.0369(17) Uani 1 1 d . U . . .
 O4 O 0.4879(4) 1.0774(4) 0.3982(3) 0.0380(17) Uani 1 1 d . U . . .
 O5 O 0.1493(4) 0.4803(4) 0.3362(3) 0.0385(17) Uani 1 1 d . U . . .
 O6 O 0.0906(4) 0.4376(4) 0.7602(3) 0.0417(18) Uani 1 1 d . U . . .
 O7 O -0.0279(4) 0.3786(4) 0.5374(3) 0.0371(17) Uani 1 1 d . U . . .
 O8 O 0.7969(4) 0.2801(4) 0.1408(3) 0.0376(17) Uani 1 1 d . U . . .
 O9 O 0.7453(4) 0.5616(4) -0.1501(3) 0.0426(18) Uani 1 1 d . U . . .
 O10 O 0.0254(5) 0.2367(4) 0.7070(3) 0.0457(19) Uani 1 1 d . U . . .
 O11 O 0.3132(4) 1.1346(4) 0.1620(3) 0.0445(19) Uani 1 1 d . U . . .
 O12 O 0.5382(4) 0.7598(5) -0.0757(3) 0.049(2) Uani 1 1 d . U . . .
 Cl16 Cl 0.0917(4) -0.0441(4) 0.6656(5) 0.194(4) Uani 1 1 d . U . . .
 N00Y N 0.7330(5) 0.1727(5) 0.2937(4) 0.041(2) Uani 1 1 d . U . . .
 C1 C 0.3122(6) 0.4541(5) 0.3402(4) 0.028(2) Uani 1 1 d . U . . .
 H1 H 0.2801 0.4995 0.3495 0.034 Uiso 1 1 calc R U . . .
 C2 C 0.5093(6) 0.3896(5) 0.2341(4) 0.0256(19) Uani 1 1 d . U . . .
 C3 C 0.1996(6) 0.3873(5) 0.4142(4) 0.027(2) Uani 1 1 d . U . . .
 N012 N 0.4098(6) 0.3811(5) 0.4621(4) 0.041(2) Uani 1 1 d . U . . .
 C4 C 0.4064(5) 0.3196(5) 0.3142(4) 0.0220(19) Uani 1 1 d . U . . .
 C5 C 0.7353(6) 0.3968(5) 0.0914(4) 0.0246(19) Uani 1 1 d . U . . .
 C6 C 0.5371(6) 0.4575(5) 0.2031(4) 0.0250(19) Uani 1 1 d . U . . .
 C7 C 0.6601(6) 0.3001(5) 0.3200(4) 0.0262(19) Uani 1 1 d . U . . .
 C8 C 0.3315(5) 0.3211(5) 0.3575(4) 0.024(2) Uani 1 1 d . U . . .
 H8 H 0.3127 0.2752 0.3791 0.029 Uiso 1 1 calc R U . . .
 N019 N 0.8407(6) 0.3612(5) 0.2174(4) 0.047(2) Uani 1 1 d . U . . .
 C9 C 0.5808(6) 0.4367(5) 0.3467(4) 0.030(2) Uani 1 1 d . U . . .
 C10 C 0.3874(6) 0.4567(5) 0.2965(4) 0.028(2) Uani 1 1 d . U . . .
 C11 C 0.1344(6) 0.4334(5) 0.3959(4) 0.028(2) Uani 1 1 d . U . . .
 C12 C 0.8049(6) 0.3446(6) 0.0938(4) 0.028(2) Uani 1 1 d . U . . .
 C13 C 0.2827(6) 0.3882(5) 0.3704(4) 0.028(2) Uani 1 1 d . U . . .
 C14 C 0.3946(6) 0.8795(5) 0.4818(4) 0.030(2) Uani 1 1 d . U . . .
 C15 C 0.2813(6) 0.6850(5) 0.5559(4) 0.028(2) Uani 1 1 d . U . . .
 C16 C 0.5562(6) 0.3216(5) 0.2190(4) 0.0258(19) Uani 1 1 d . U . . .
 C17 C 0.3576(6) 0.8111(5) 0.5083(4) 0.028(2) Uani 1 1 d . U . . .
 C18 C 0.4342(5) 0.3873(5) 0.2821(4) 0.0248(19) Uani 1 1 d . U . . .
 C19 C 0.2406(6) 0.7533(5) 0.5725(4) 0.028(2) Uani 1 1 d . U . . .
 C20 C 0.6961(6) 0.3639(5) 0.2910(4) 0.028(2) Uani 1 1 d . U . . .
 C21 C 0.8805(6) 0.4242(6) 0.0044(4) 0.031(2) Uani 1 1 d . U . . .
 C22 C 0.1863(6) 0.3384(5) 0.4734(4) 0.028(2) Uani 1 1 d . U . . .
 H22 H 0.2308 0.3061 0.4865 0.033 Uiso 1 1 calc R U . . .
 C23 C 0.3779(6) 1.0151(5) 0.4365(4) 0.030(2) Uani 1 1 d . U . . .
 C24 C 0.0466(6) 0.3820(5) 0.4950(4) 0.029(2) Uani 1 1 d . U . . .
 C25 C 0.6567(6) 0.3917(5) 0.1404(4) 0.0240(19) Uani 1 1 d . U . . .
 C26 C 0.6110(6) 0.4575(5) 0.1572(4) 0.026(2) Uani 1 1 d . U . . .
 H26 H 0.6305 0.5033 0.1371 0.031 Uiso 1 1 calc R U . . .
 C27 C 0.4756(6) 0.8779(5) 0.4750(5) 0.030(2) Uani 1 1 d . U . . .
 C28 C 0.1304(6) 0.5596(6) 0.6491(5) 0.034(2) Uani 1 1 d . U . . .
 H28 H 0.0786 0.5620 0.6780 0.041 Uiso 1 1 calc R U . . .
 C29 C 0.3653(6) 0.5485(6) 0.5234(5) 0.037(2) Uani 1 1 d . U . . .
 H29 H 0.3941 0.5025 0.5133 0.044 Uiso 1 1 calc R U . . .
 C30 C 0.3995(6) 0.9087(6) 0.1631(4) 0.034(2) Uani 1 1 d . U . . .
 C31 C 0.8136(6) 0.4753(6) -0.0022(4) 0.031(2) Uani 1 1 d . U . . .
 C32 C 0.5462(6) 0.3722(5) 0.3766(4) 0.031(2) Uani 1 1 d . U . . .
 C33 C 0.1659(6) 0.6245(5) 0.6225(4) 0.029(2) Uani 1 1 d . U . . .
 C34 C 0.0969(6) 0.3236(5) 0.6281(5) 0.029(2) Uani 1 1 d . U . . .
 C35 C 0.3493(6) 0.9485(5) 0.4619(4) 0.029(2) Uani 1 1 d . U . . .
 H35 H 0.2945 0.9497 0.4661 0.035 Uiso 1 1 calc R U . . .
 C36 C 0.5268(6) 0.2530(5) 0.2534(4) 0.028(2) Uani 1 1 d . U . . .
 H36 H 0.5576 0.2070 0.2443 0.034 Uiso 1 1 calc R U . . .
 C37 C 0.1318(6) 0.4247(5) 0.6553(5) 0.030(2) Uani 1 1 d . U . . .
 C38 C 0.3665(6) 1.0632(6) 0.2465(5) 0.032(2) Uani 1 1 d . U . . .
 C39 C 0.6280(6) 0.3245(5) 0.1729(4) 0.029(2) Uani 1 1 d . U . . .
 H39 H 0.6593 0.2792 0.1628 0.034 Uiso 1 1 calc R U . . .
 C40 C 0.0903(6) 0.3983(6) 0.7187(5) 0.033(2) Uani 1 1 d . U . . .
 C41 C 0.5854(6) 0.3039(6) 0.3630(4) 0.028(2) Uani 1 1 d . U . . .
 H41 H 0.5614 0.2604 0.3828 0.033 Uiso 1 1 calc R U . . .
 C42 C 0.5307(6) 0.9274(5) 0.1619(4) 0.029(2) Uani 1 1 d . U . . .
 Cl17 Cl 0.6908(7) 0.3724(5) -0.1413(5) 0.255(6) Uani 1 1 d . U . . .
 C43 C 0.3239(6) 1.0993(5) 0.3465(4) 0.026(2) Uani 1 1 d . U . . .
 N02A N 0.7367(6) -0.0514(6) -0.0575(5) 0.056(3) Uani 1 1 d . U . . .
 C44 C 0.4557(6) 0.2523(5) 0.2991(4) 0.028(2) Uani 1 1 d . U . . .
 H44 H 0.4386 0.2058 0.3213 0.033 Uiso 1 1 calc R U . . .
 C45 C 0.2795(6) 0.8157(6) 0.5489(5) 0.032(2) Uani 1 1 d . U . . .
 H45 H 0.2528 0.8615 0.5604 0.039 Uiso 1 1 calc R U . . .
 C46 C 0.3969(6) 0.7440(5) 0.4917(4) 0.027(2) Uani 1 1 d . U . . .
 H46 H 0.4497 0.7412 0.4645 0.033 Uiso 1 1 calc R U . . .
 C47 C 0.4597(6) 1.0109(5) 0.4269(4) 0.029(2) Uani 1 1 d . U . . .
 C48 C 0.4178(6) 0.5250(6) 0.2634(5) 0.032(2) Uani 1 1 d . U . . .
 H48 H 0.3874 0.5709 0.2728 0.038 Uiso 1 1 calc R U . . .
 C49 C 0.7022(6) 0.2283(6) 0.3045(4) 0.030(2) Uani 1 1 d . U . . .
 C50 C 0.4839(6) 0.8905(6) 0.1470(4) 0.034(2) Uani 1 1 d . U . . .
 C51 C 0.5232(6) 0.8366(6) 0.1089(4) 0.034(2) Uani 1 1 d . U . . .
 C52 C 0.6073(6) 0.8221(6) 0.0871(4) 0.033(2) Uani 1 1 d . U . . .
 C53 C 0.2450(6) 0.6204(5) 0.5800(4) 0.0262(19) Uani 1 1 d . U . . .
 C54 C 0.7401(6) 0.4600(6) 0.0417(4) 0.029(2) Uani 1 1 d . U . . .
 H54 H 0.6924 0.4942 0.0372 0.035 Uiso 1 1 calc R U . . .
 C55 C 0.1712(6) 0.4911(6) 0.6329(4) 0.033(2) Uani 1 1 d . U . . .
 C56 C 0.3717(6) 1.0531(6) 0.3073(4) 0.031(2) Uani 1 1 d . U . . .
 H56 H 0.4097 1.0128 0.3224 0.037 Uiso 1 1 calc R U . . .
 C57 C 0.8768(6) 0.3584(6) 0.0518(5) 0.036(2) Uani 1 1 d . U . . .
 H57 H 0.9243 0.3231 0.0549 0.043 Uiso 1 1 calc R U . . .
 C58 C 0.4093(6) 1.0044(6) 0.2104(5) 0.035(2) Uani 1 1 d . U . . .
 C59 C 0.2711(6) 1.1596(5) 0.3207(5) 0.029(2) Uani 1 1 d . U . . .
 C60 C 0.2849(6) 0.5514(5) 0.5647(4) 0.031(2) Uani 1 1 d . U . . .
 C61 C 0.6523(7) 0.8585(6) 0.1057(5) 0.039(2) Uani 1 1 d . U . . .
 H61 H 0.7092 0.8471 0.0929 0.047 Uiso 1 1 calc R U . . .
 C62 C 0.4890(6) 0.5251(6) 0.2189(5) 0.034(2) Uani 1 1 d . U . . .
 H62 H 0.5074 0.5712 0.1976 0.041 Uiso 1 1 calc R U . . .
 C63 C 0.3604(6) 0.6806(5) 0.5143(4) 0.0261(19) Uani 1 1 d . U . . .
 C64 C 0.0580(6) 0.4307(5) 0.4350(4) 0.029(2) Uani 1 1 d . U . . .
 H64 H 0.0132 0.4617 0.4214 0.035 Uiso 1 1 calc R U . . .
 Cl18 Cl 0.3024(7) -0.3205(6) 0.3669(5) 0.220(4) Uani 1 1 d D U . . .
 C65 C 0.3257(6) 1.0858(5) 0.4147(4) 0.030(2) Uani 1 1 d . U . . .
 H65A H 0.3445 1.1282 0.4188 0.036 Uiso 1 1 calc R U . . .
 H65B H 0.2705 1.0848 0.4423 0.036 Uiso 1 1 calc R U . . .
 C66 C 0.1624(6) 0.7552(6) 0.6136(5) 0.034(2) Uani 1 1 d . U . . .
 H66 H 0.1343 0.8010 0.6246 0.041 Uiso 1 1 calc R U . . .
 C67 C 0.1099(6) 0.3353(5) 0.5140(5) 0.030(2) Uani 1 1 d . U . . .
 C68 C 0.2487(6) 0.4888(6) 0.5903(4) 0.032(2) Uani 1 1 d . U . . .
 H68 H 0.2764 0.4431 0.5791 0.039 Uiso 1 1 calc R U . . .
 C69 C 0.7433(6) 0.5997(6) -0.0614(5) 0.034(2) Uani 1 1 d . U . . .
 C70 C 0.3633(6) 0.9683(6) 0.1955(5) 0.035(2) Uani 1 1 d . U . . .
 H70 H 0.3067 0.9828 0.2067 0.042 Uiso 1 1 calc R U . . .
 C71 C 0.4920(6) 0.9838(6) 0.1949(4) 0.032(2) Uani 1 1 d . U . . .
 H71 H 0.5230 1.0081 0.2068 0.038 Uiso 1 1 calc R U . . .
 C72 C 0.8194(6) 0.5457(6) -0.0555(5) 0.034(2) Uani 1 1 d . U . . .
 H72A H 0.8564 0.5731 -0.0509 0.040 Uiso 1 1 calc R U . . .
 H72B H 0.8445 0.5299 -0.0956 0.040 Uiso 1 1 calc R U . . .
 C73 C 0.3136(7) 1.1250(6) 0.2239(5) 0.040(2) Uani 1 1 d . U . . .
 C74 C 0.1335(6) 0.3856(5) 0.6133(5) 0.030(2) Uani 1 1 d . U . . .
 H74 H 0.1621 0.4023 0.5707 0.036 Uiso 1 1 calc R U . . .
 C75 C 0.5094(6) 0.9450(5) 0.4469(5) 0.032(2) Uani 1 1 d . U . . .
 H75 H 0.5643 0.9445 0.4419 0.038 Uiso 1 1 calc R U . . .
 C76 C 0.4761(6) 0.7999(6) 0.0931(5) 0.036(2) Uani 1 1 d . U . . .
 C77 C 0.0585(6) 0.2978(6) 0.6936(5) 0.038(2) Uani 1 1 d . U . . .
 C78 C 0.6166(6) 0.9091(6) 0.1414(5) 0.037(2) Uani 1 1 d . U . . .
 H78 H 0.6485 0.9326 0.1530 0.045 Uiso 1 1 calc R U . . .
 N03C N 0.5089(7) 0.5665(5) 0.3683(4) 0.058(3) Uani 1 1 d . U . . .
 C79 C 0.4005(6) 0.6102(6) 0.4988(5) 0.033(2) Uani 1 1 d . U . . .
 H79 H 0.4528 0.6069 0.4707 0.040 Uiso 1 1 calc R U . . .
 C80 C 0.4695(7) 0.3766(6) 0.4240(5) 0.033(2) Uani 1 1 d . U . . .
 C81 C 0.6557(6) 0.4320(6) 0.3046(4) 0.031(2) Uani 1 1 d . U . . .
 H81 H 0.6797 0.4755 0.2848 0.037 Uiso 1 1 calc R U . . .
 C82 C 0.0985(6) 0.2849(6) 0.5804(5) 0.034(2) Uani 1 1 d . U . . .
 H82A H 0.0476 0.2659 0.5928 0.040 Uiso 1 1 calc R U . . .
 H82B H 0.1426 0.2412 0.5801 0.040 Uiso 1 1 calc R U . . .
 C83 C 0.7084(6) 0.6084(6) -0.1085(5) 0.037(2) Uani 1 1 d . U . . .
 C84 C 0.7774(7) 0.3601(6) 0.2487(5) 0.034(2) Uani 1 1 d . U . . .
 C86 C 0.5470(6) 0.0353(7) 0.0156(5) 0.044(2) Uani 1 1 d . U . . .
 C88 C 0.5826(7) -0.0187(7) -0.0209(5) 0.042(2) Uani 1 1 d . U . . .
 C89 C 0.1266(6) 0.6956(6) 0.6374(5) 0.036(2) Uani 1 1 d . U . . .
 H89 H 0.0739 0.6998 0.6648 0.043 Uiso 1 1 calc R U . . .
 C90 C 0.5963(6) 0.7407(6) 0.0265(4) 0.035(2) Uani 1 1 d . U . . .
 C91 C 0.6036(7) 0.7036(6) -0.0707(5) 0.041(3) Uani 1 1 d . U . . .
 C92 C 0.2664(6) 1.1738(6) 0.2604(5) 0.036(2) Uani 1 1 d . U . . .
 H92 H 0.2315 1.2163 0.2440 0.043 Uiso 1 1 calc R U . . .
 C93 C 0.7047(6) 0.6434(6) -0.0175(5) 0.035(2) Uani 1 1 d . U . . .
 H93 H 0.7272 0.6373 0.0159 0.042 Uiso 1 1 calc R U . . .
 C94 C 0.6428(6) 0.7748(6) 0.0458(4) 0.034(2) Uani 1 1 d . U . . .
 H94 H 0.6995 0.7654 0.0303 0.041 Uiso 1 1 calc R U . . .
 C95 C 0.6346(6) 0.6956(6) -0.0206(4) 0.034(2) Uani 1 1 d . U . . .
 C96 C 0.5125(6) 0.7532(6) 0.0518(5) 0.038(2) Uani 1 1 d . U . . .
 H96 H 0.4804 0.7295 0.0406 0.046 Uiso 1 1 calc R U . . .
 C97 C 0.6398(6) 0.6602(6) -0.1146(5) 0.038(2) Uani 1 1 d . U . . .
 H97 H 0.6178 0.6661 -0.1482 0.046 Uiso 1 1 calc R U . . .
 C98 C -0.0968(7) 0.4211(7) 0.5158(5) 0.048(3) Uani 1 1 d . U . . .
 H98A H -0.0978 0.4052 0.4796 0.071 Uiso 1 1 calc R U . . .
 H98B H -0.0935 0.4745 0.5034 0.071 Uiso 1 1 calc R U . . .
 H98C H -0.1457 0.4125 0.5497 0.071 Uiso 1 1 calc R U . . .
 N03Y N 0.6370(7) 0.0998(7) 0.0427(5) 0.069(3) Uani 1 1 d . U . . .
 C100 C 0.6686(7) -0.0372(7) -0.0417(5) 0.046(3) Uani 1 1 d . U . . .
 C101 C 0.3535(7) 0.8701(6) 0.1475(5) 0.040(2) Uani 1 1 d . U . . .
 H101 H 0.2967 0.8818 0.1602 0.048 Uiso 1 1 calc R U . . .
 C103 C 0.5974(7) 0.0716(7) 0.0320(5) 0.047(3) Uani 1 1 d . U . . .
 C104 C 0.3893(6) 0.8174(6) 0.1152(5) 0.040(2) Uani 1 1 d . U . . .
 H104 H 0.3574 0.7909 0.1066 0.048 Uiso 1 1 calc R U . . .
 C105 C 0.6016(7) 0.8092(6) 0.4892(6) 0.044(3) Uani 1 1 d . U . . .
 H10A H 0.6289 0.8208 0.4441 0.066 Uiso 1 1 calc R U . . .
 H10B H 0.6252 0.7590 0.5091 0.066 Uiso 1 1 calc R U . . .
 H10C H 0.6078 0.8460 0.5084 0.066 Uiso 1 1 calc R U . . .
 C106 C 0.5721(6) 1.0747(6) 0.3822(5) 0.040(3) Uani 1 1 d . U . . .
 H10D H 0.5997 1.0385 0.3564 0.060 Uiso 1 1 calc R U . . .
 H10E H 0.5897 1.0595 0.4207 0.060 Uiso 1 1 calc R U . . .
 H10F H 0.5848 1.1244 0.3586 0.060 Uiso 1 1 calc R U . . .
 C107 C 0.5400(7) 0.5084(6) 0.3597(4) 0.035(2) Uani 1 1 d . U . . .
 C108 C 0.0555(7) 0.3350(6) 0.7378(5) 0.039(2) Uani 1 1 d . U . . .
 H108 H 0.0297 0.3171 0.7810 0.047 Uiso 1 1 calc R U . . .
 C110 C 0.5360(7) -0.0527(7) -0.0359(5) 0.045(3) Uani 1 1 d . U . . .
 H110 H 0.5602 -0.0886 -0.0605 0.054 Uiso 1 1 calc R U . . .
 C111 C 0.0266(7) 0.4319(7) 0.8185(5) 0.044(3) Uani 1 1 d . U . . .
 H11A H -0.0249 0.4402 0.8092 0.066 Uiso 1 1 calc R U . . .
 H11B H 0.0260 0.4696 0.8397 0.066 Uiso 1 1 calc R U . . .
 H11C H 0.0357 0.3818 0.8459 0.066 Uiso 1 1 calc R U . . .
 C112 C 0.2471(7) 1.1839(7) 0.1419(5) 0.049(3) Uani 1 1 d . U . . .
 H11D H 0.2537 1.1854 0.0979 0.073 Uiso 1 1 calc R U . . .
 H11E H 0.2450 1.2343 0.1459 0.073 Uiso 1 1 calc R U . . .
 H11F H 0.1973 1.1660 0.1681 0.073 Uiso 1 1 calc R U . . .
 C113 C 1.0239(6) 0.4075(7) -0.0215(6) 0.054(3) Uani 1 1 d . U . . .
 H11G H 1.0683 0.4301 -0.0531 0.081 Uiso 1 1 calc R U . . .
 H11H H 1.0334 0.3539 -0.0197 0.081 Uiso 1 1 calc R U . . .
 H11I H 1.0200 0.4143 0.0197 0.081 Uiso 1 1 calc R U . . .
 C114 C 0.1621(7) 1.2607(6) 0.3438(6) 0.043(3) Uani 1 1 d . U . . .
 H11J H 0.1873 1.2977 0.3077 0.064 Uiso 1 1 calc R U . . .
 H11K H 0.1308 1.2850 0.3782 0.064 Uiso 1 1 calc R U . . .
 H11L H 0.1267 1.2395 0.3317 0.064 Uiso 1 1 calc R U . . .
 C115 C 0.8685(7) 0.2258(6) 0.1464(6) 0.046(3) Uani 1 1 d . U . . .
 H11M H 0.8926 0.2080 0.1077 0.070 Uiso 1 1 calc R U . . .
 H11N H 0.8548 0.1834 0.1821 0.070 Uiso 1 1 calc R U . . .
 H11O H 0.9068 0.2492 0.1532 0.070 Uiso 1 1 calc R U . . .
 C116 C 0.0308(8) 1.2951(7) 0.1933(6) 0.057(3) Uani 1 1 d . U . . .
 H116 H -0.0256 1.3219 0.1969 0.068 Uiso 1 1 calc R U . . .
 C117 C 0.7138(8) 0.5688(7) -0.1994(5) 0.053(3) Uani 1 1 d . U . . .
 H11P H 0.7110 0.6205 -0.2247 0.080 Uiso 1 1 calc R U . . .
 H11Q H 0.6599 0.5561 -0.1825 0.080 Uiso 1 1 calc R U . . .
 H11R H 0.7483 0.5349 -0.2258 0.080 Uiso 1 1 calc R U . . .
 C118 C 0.0829(7) 0.5269(8) 0.3168(5) 0.062(4) Uani 1 1 d . U . . .
 H11S H 0.1013 0.5580 0.2744 0.093 Uiso 1 1 calc R U . . .
 H11T H 0.0542 0.5592 0.3459 0.093 Uiso 1 1 calc R U . . .
 H11U H 0.0468 0.4960 0.3165 0.093 Uiso 1 1 calc R U . . .
 C119 C 0.5092(7) 0.7729(7) -0.1293(6) 0.052(3) Uani 1 1 d . U . . .
 H11V H 0.5513 0.7875 -0.1678 0.078 Uiso 1 1 calc R U . . .
 H11W H 0.4624 0.8130 -0.1274 0.078 Uiso 1 1 calc R U . . .
 H11X H 0.4940 0.7270 -0.1296 0.078 Uiso 1 1 calc R U . . .
 C120 C 0.2398(7) 0.3867(6) 0.8160(6) 0.047(3) Uani 1 1 d . U . . .
 H120 H 0.2149 0.4056 0.7801 0.057 Uiso 1 1 calc R U . . .
 C121 C -0.0211(10) 0.2108(8) 0.7705(6) 0.078(5) Uani 1 1 d . U . . .
 H12A H -0.0694 0.2481 0.7804 0.116 Uiso 1 1 calc R U . . .
 H12B H 0.0109 0.2034 0.7996 0.116 Uiso 1 1 calc R U . . .
 H12C H -0.0366 0.1633 0.7746 0.116 Uiso 1 1 calc R U . . .
 C122 C 0.1620(12) -0.0013(10) 0.6649(10) 0.106(5) Uani 1 1 d . U . . .
 H122 H 0.1899 -0.0337 0.6971 0.127 Uiso 1 1 calc R U . . .
 C123 C 0.7429(11) 0.3672(11) -0.0882(10) 0.107(5) Uani 1 1 d . U . . .
 H123 H 0.7220 0.4132 -0.0714 0.128 Uiso 1 1 calc R U . . .
 C124 C 0.9528(12) -0.1501(11) 0.0390(10) 0.104(5) Uani 1 1 d . U . . .
 H124 H 0.9750 -0.1025 0.0197 0.125 Uiso 1 1 calc R U . . .
 C125 C 0.3922(13) -0.2743(10) 0.3367(9) 0.141(6) Uani 1 1 d D U . . .
 H125 H 0.4276 -0.3029 0.3647 0.169 Uiso 1 1 calc R U . . .
 Cl19 Cl 0.7404(4) -0.2400(5) 0.2866(6) 0.206(4) Uani 1 1 d D U . . .
 Cl20 Cl 0.6004(7) -0.1349(5) 0.3165(3) 0.282(7) Uani 1 1 d D U . . .
 C126 C 0.6896(14) -0.1563(12) 0.2603(15) 0.426(17) Uani 1 1 d D U . . .
 H126 H 0.6763 -0.1571 0.2219 0.511 Uiso 1 1 calc R U . . .
 Cl21 Cl 0.7420(15) -0.0818(12) 0.241(2) 0.75(2) Uani 1 1 d D U . . .

loop_
  _atom_site_aniso_label
  _atom_site_aniso_U_11
  _atom_site_aniso_U_22
  _atom_site_aniso_U_33
  _atom_site_aniso_U_23
  _atom_site_aniso_U_13
  _atom_site_aniso_U_12
 Cl1 0.0507(18) 0.0555(19) 0.063(2) -0.0235(16) 0.0047(15) -0.0210(15)
 Cl2 0.063(2) 0.0521(19) 0.0440(18) -0.0024(15) 0.0000(15) -0.0046(15)
 Cl3 0.067(2) 0.061(2) 0.053(2) 0.0061(16) -0.0206(16) -0.0142(17)
 Cl4 0.0532(19) 0.082(2) 0.0448(18) 0.0023(16) -0.0225(15) -0.0070(17)
 Cl5 0.0543(19) 0.0381(18) 0.095(3) 0.0027(17) -0.0181(18) -0.0141(15)
 Cl6 0.056(2) 0.059(2) 0.073(2) -0.0223(18) 0.0091(17) -0.0123(16)
 Cl7 0.139(4) 0.050(2) 0.044(2) -0.0025(16) -0.028(2) -0.007(2)
 Cl8 0.074(3) 0.122(4) 0.090(3) -0.042(3) -0.022(2) 0.003(2)
 Cl9 0.098(3) 0.114(4) 0.115(4) -0.045(3) -0.023(3) -0.012(3)
 Cl10 0.111(3) 0.099(3) 0.109(4) -0.019(3) -0.051(3) -0.007(3)
 Cl11 0.142(4) 0.110(4) 0.116(4) 0.018(3) -0.081(3) -0.048(3)
 Cl12 0.364(10) 0.055(3) 0.078(3) -0.018(2) -0.112(5) 0.033(4)
 Cl13 0.150(5) 0.127(4) 0.103(4) -0.023(3) -0.023(3) -0.040(4)
 Cl14 0.152(5) 0.068(3) 0.141(5) -0.038(3) 0.020(4) -0.003(3)
 Cl15 0.132(4) 0.139(5) 0.150(5) -0.044(4) -0.040(4) -0.038(4)
 O1 0.043(4) 0.027(4) 0.041(4) -0.010(3) -0.019(3) 0.004(3)
 O2 0.026(3) 0.053(4) 0.023(3) -0.001(3) -0.004(3) -0.002(3)
 O3 0.044(4) 0.023(3) 0.050(4) -0.004(3) -0.025(3) -0.006(3)
 O4 0.047(4) 0.025(3) 0.042(4) -0.001(3) -0.015(3) -0.010(3)
 O5 0.030(4) 0.054(4) 0.023(3) -0.003(3) -0.002(3) -0.004(3)
 O6 0.056(4) 0.051(4) 0.022(3) -0.005(3) -0.006(3) -0.026(4)
 O7 0.035(3) 0.045(4) 0.026(4) -0.008(3) 0.002(3) -0.012(3)
 O8 0.029(4) 0.038(4) 0.034(4) 0.004(3) -0.006(3) -0.005(3)
 O9 0.041(4) 0.056(4) 0.032(4) -0.018(3) -0.013(3) 0.001(3)
 O10 0.062(5) 0.041(4) 0.030(4) -0.002(3) 0.002(3) -0.029(4)
 O11 0.050(4) 0.045(4) 0.030(3) -0.004(3) -0.020(3) 0.013(3)
 O12 0.045(4) 0.065(5) 0.041(4) -0.017(4) -0.027(3) 0.013(4)
 Cl16 0.101(4) 0.128(5) 0.353(12) -0.109(6) -0.019(5) -0.014(4)
 N00Y 0.042(5) 0.034(4) 0.041(5) -0.010(4) -0.004(4) -0.008(4)
 C1 0.033(4) 0.027(4) 0.026(4) -0.010(3) -0.007(3) -0.004(3)
 C2 0.027(4) 0.027(4) 0.022(4) -0.005(3) -0.007(3) -0.006(3)
 C3 0.032(4) 0.028(4) 0.023(4) -0.011(3) -0.004(3) -0.007(3)
 N012 0.050(5) 0.030(5) 0.035(5) -0.008(4) -0.004(4) -0.002(4)
 C4 0.025(4) 0.023(4) 0.020(4) -0.003(3) -0.010(3) -0.004(3)
 C5 0.030(4) 0.033(4) 0.017(4) -0.010(3) -0.009(3) -0.008(3)
 C6 0.031(4) 0.030(4) 0.018(4) -0.005(3) -0.010(3) -0.008(3)
 C7 0.034(4) 0.029(4) 0.020(4) -0.006(3) -0.014(3) -0.003(3)
 C8 0.027(4) 0.023(4) 0.022(4) -0.003(3) -0.007(3) -0.007(3)
 N019 0.043(5) 0.045(6) 0.042(5) -0.007(4) 0.000(4) -0.007(4)
 C9 0.045(4) 0.028(4) 0.017(4) -0.005(3) -0.011(3) -0.003(3)
 C10 0.031(4) 0.025(4) 0.027(4) -0.005(3) -0.008(3) -0.004(3)
 C11 0.034(4) 0.033(5) 0.020(4) -0.014(3) -0.004(3) -0.005(3)
 C12 0.030(4) 0.034(4) 0.020(4) -0.006(3) -0.008(3) -0.005(3)
 C13 0.030(4) 0.028(4) 0.025(4) -0.007(3) -0.005(3) -0.005(3)
 C14 0.042(4) 0.030(4) 0.022(5) -0.004(3) -0.015(4) -0.009(3)
 C15 0.041(4) 0.030(4) 0.016(4) -0.003(3) -0.010(3) -0.009(3)
 C16 0.030(4) 0.028(4) 0.022(4) -0.005(3) -0.011(3) -0.007(3)
 C17 0.042(4) 0.031(4) 0.018(4) -0.003(3) -0.016(3) -0.009(3)
 C18 0.028(4) 0.027(4) 0.023(4) -0.007(3) -0.009(3) -0.006(3)
 C19 0.040(4) 0.029(4) 0.020(4) -0.005(3) -0.014(3) -0.007(3)
 C20 0.039(4) 0.034(4) 0.018(4) -0.008(3) -0.012(3) -0.006(3)
 C21 0.031(4) 0.040(4) 0.018(4) -0.005(3) -0.005(3) -0.006(3)
 C22 0.036(4) 0.026(5) 0.024(4) -0.010(3) -0.007(3) -0.008(4)
 C23 0.041(4) 0.029(4) 0.023(5) -0.007(3) -0.010(4) -0.008(3)
 C24 0.033(4) 0.028(4) 0.026(4) -0.013(3) 0.000(3) -0.009(3)
 C25 0.029(4) 0.032(4) 0.014(4) -0.004(3) -0.012(3) -0.006(3)
 C26 0.031(4) 0.028(4) 0.019(4) -0.002(3) -0.010(3) -0.007(3)
 C27 0.041(4) 0.024(4) 0.029(5) -0.003(3) -0.015(4) -0.008(3)
 C28 0.040(5) 0.035(4) 0.032(5) -0.009(4) -0.011(4) -0.012(3)
 C29 0.046(5) 0.028(5) 0.034(5) -0.010(4) -0.004(4) -0.010(4)
 C30 0.039(4) 0.034(5) 0.019(5) 0.006(4) -0.009(4) -0.004(3)
 C31 0.032(4) 0.041(4) 0.019(4) -0.007(3) -0.005(3) -0.005(3)
 C32 0.039(4) 0.030(4) 0.023(4) -0.005(3) -0.009(3) -0.003(3)
 C33 0.037(4) 0.031(4) 0.020(4) -0.006(3) -0.011(3) -0.006(3)
 C34 0.033(5) 0.026(4) 0.028(4) -0.002(3) -0.006(3) -0.011(4)
 C35 0.038(5) 0.033(4) 0.021(5) -0.004(3) -0.017(4) -0.007(3)
 C36 0.031(4) 0.026(4) 0.028(5) -0.007(3) -0.009(3) -0.004(3)
 C37 0.036(5) 0.029(4) 0.026(4) -0.001(3) -0.012(3) -0.008(4)
 C38 0.032(5) 0.034(4) 0.026(4) -0.001(3) -0.009(3) -0.003(4)
 C39 0.032(4) 0.028(4) 0.024(4) -0.007(3) -0.007(3) -0.001(3)
 C40 0.039(5) 0.035(5) 0.024(4) -0.003(3) -0.009(3) -0.010(4)
 C41 0.035(4) 0.032(4) 0.020(4) -0.006(4) -0.012(3) -0.005(3)
 C42 0.039(4) 0.030(5) 0.013(4) 0.005(4) -0.014(3) 0.001(3)
 Cl17 0.321(11) 0.232(9) 0.282(9) 0.133(8) -0.233(9) -0.202(9)
 C43 0.030(4) 0.022(4) 0.027(4) -0.001(3) -0.010(3) -0.009(3)
 N02A 0.045(5) 0.067(7) 0.051(6) -0.010(5) -0.019(4) 0.001(5)
 C44 0.032(4) 0.023(4) 0.027(5) -0.004(4) -0.009(3) -0.004(3)
 C45 0.041(4) 0.029(4) 0.028(5) -0.005(4) -0.012(4) -0.006(3)
 C46 0.040(5) 0.029(4) 0.017(5) -0.003(3) -0.014(4) -0.009(3)
 C47 0.041(4) 0.025(4) 0.020(5) -0.004(3) -0.009(3) -0.007(3)
 C48 0.034(4) 0.025(4) 0.034(5) -0.007(4) -0.006(4) -0.005(3)
 C49 0.034(5) 0.034(4) 0.025(5) -0.008(4) -0.009(4) -0.008(4)
 C50 0.039(4) 0.037(5) 0.022(5) -0.002(4) -0.011(3) -0.002(3)
 C51 0.040(4) 0.039(5) 0.016(4) 0.001(4) -0.011(3) 0.000(3)
 C52 0.040(4) 0.039(5) 0.018(4) -0.001(4) -0.012(3) -0.002(4)
 C53 0.038(4) 0.025(4) 0.018(4) -0.005(3) -0.010(3) -0.008(3)
 C54 0.031(4) 0.036(5) 0.020(4) -0.008(3) -0.005(3) -0.004(3)
 C55 0.046(5) 0.033(4) 0.022(5) -0.004(3) -0.010(4) -0.012(3)
 C56 0.033(5) 0.028(5) 0.026(4) 0.002(3) -0.011(3) -0.004(4)
 C57 0.029(4) 0.042(5) 0.027(4) -0.001(4) -0.005(3) -0.002(4)
 C58 0.041(4) 0.030(5) 0.024(5) 0.004(4) -0.011(4) 0.002(3)
 C59 0.033(4) 0.022(4) 0.035(4) -0.002(3) -0.013(3) -0.009(3)
 C60 0.045(4) 0.029(4) 0.019(4) -0.006(3) -0.006(3) -0.010(3)
 C61 0.040(5) 0.044(5) 0.029(5) -0.009(4) -0.016(4) 0.005(4)
 C62 0.036(4) 0.028(4) 0.037(5) -0.009(4) -0.002(4) -0.011(3)
 C63 0.040(4) 0.028(4) 0.016(4) -0.006(3) -0.010(3) -0.011(3)
 C64 0.034(4) 0.032(5) 0.025(4) -0.014(3) -0.004(3) -0.008(4)
 Cl18 0.242(9) 0.192(8) 0.205(9) -0.082(7) -0.022(7) -0.015(7)
 C65 0.036(5) 0.026(4) 0.026(4) -0.003(3) -0.008(4) -0.008(4)
 C66 0.040(5) 0.032(5) 0.030(5) -0.009(4) -0.008(4) -0.006(4)
 C67 0.038(4) 0.024(4) 0.028(4) -0.012(3) -0.003(3) -0.009(3)
 C68 0.045(5) 0.028(4) 0.025(5) -0.003(4) -0.011(4) -0.010(4)
 C69 0.034(4) 0.043(5) 0.021(4) -0.002(4) -0.007(3) -0.006(4)
 C70 0.035(5) 0.036(5) 0.025(5) 0.000(4) -0.007(4) 0.001(4)
 C71 0.040(4) 0.031(5) 0.018(5) 0.002(4) -0.012(4) -0.001(3)
 C72 0.029(4) 0.043(5) 0.023(5) -0.003(4) -0.004(4) -0.007(4)
 C73 0.047(5) 0.036(5) 0.032(4) -0.002(3) -0.017(4) 0.003(4)
 C74 0.031(5) 0.028(4) 0.027(4) -0.002(3) -0.004(4) -0.010(4)
 C75 0.037(5) 0.024(4) 0.036(5) -0.004(3) -0.014(4) -0.010(3)
 C76 0.043(4) 0.041(5) 0.021(5) -0.002(4) -0.013(3) -0.004(4)
 C77 0.046(6) 0.036(5) 0.030(4) 0.000(3) -0.005(4) -0.018(4)
 C78 0.039(4) 0.042(5) 0.030(5) -0.007(4) -0.017(4) 0.003(4)
 N03C 0.096(8) 0.036(5) 0.025(5) -0.006(4) -0.003(5) 0.000(5)
 C79 0.045(5) 0.031(4) 0.025(5) -0.007(4) -0.007(4) -0.010(4)
 C80 0.044(5) 0.029(5) 0.026(5) -0.009(4) -0.010(3) -0.004(4)
 C81 0.046(4) 0.031(4) 0.016(4) -0.003(4) -0.012(3) -0.006(3)
 C82 0.038(6) 0.033(5) 0.030(4) -0.007(3) -0.005(4) -0.013(4)
 C83 0.036(5) 0.049(5) 0.026(4) -0.011(4) -0.009(4) -0.002(4)
 C84 0.043(4) 0.030(5) 0.029(5) -0.011(4) -0.006(4) -0.007(4)
 C86 0.033(5) 0.060(6) 0.029(5) 0.005(4) -0.014(4) -0.001(4)
 C88 0.041(5) 0.053(6) 0.020(5) 0.014(4) -0.017(4) -0.001(4)
 C89 0.038(5) 0.033(4) 0.034(5) -0.011(4) -0.002(4) -0.007(4)
 C90 0.041(4) 0.042(5) 0.019(4) -0.001(4) -0.012(3) -0.004(4)
 C91 0.042(5) 0.053(5) 0.029(4) -0.010(4) -0.019(4) 0.005(4)
 C92 0.039(5) 0.031(5) 0.035(4) -0.003(4) -0.016(4) 0.000(4)
 C93 0.037(5) 0.045(5) 0.019(5) -0.002(4) -0.011(4) -0.004(4)
 C94 0.038(5) 0.038(5) 0.020(5) 0.002(4) -0.011(4) -0.002(4)
 C95 0.036(4) 0.043(5) 0.020(4) -0.004(4) -0.009(3) -0.003(4)
 C96 0.040(4) 0.045(6) 0.028(5) -0.006(4) -0.013(4) -0.003(4)
 C97 0.040(5) 0.052(5) 0.025(5) -0.012(4) -0.015(4) 0.001(4)
 C98 0.037(5) 0.061(7) 0.038(6) -0.012(5) -0.001(4) -0.008(5)
 N03Y 0.054(7) 0.098(8) 0.060(7) -0.010(6) -0.026(6) -0.016(6)
 C100 0.043(4) 0.059(7) 0.026(6) 0.004(5) -0.016(4) 0.001(4)
 C101 0.044(5) 0.045(5) 0.025(5) -0.001(4) -0.007(4) -0.008(4)
 C103 0.033(6) 0.065(7) 0.035(6) -0.001(5) -0.013(5) 0.000(5)
 C104 0.043(5) 0.045(6) 0.027(5) -0.001(4) -0.011(4) -0.005(4)
 C105 0.045(5) 0.032(6) 0.061(8) -0.010(5) -0.027(5) -0.002(4)
 C106 0.046(5) 0.032(6) 0.040(6) -0.004(5) -0.010(4) -0.012(4)
 C107 0.054(6) 0.029(4) 0.014(5) 0.002(4) -0.005(4) -0.007(4)
 C108 0.052(6) 0.039(5) 0.025(5) 0.002(4) -0.008(4) -0.019(4)
 C110 0.043(6) 0.055(7) 0.026(6) 0.007(5) -0.016(5) -0.002(5)
 C111 0.043(6) 0.070(8) 0.021(5) -0.010(5) -0.005(4) -0.019(5)
 C112 0.055(6) 0.053(7) 0.034(6) -0.006(5) -0.023(5) 0.008(5)
 C113 0.026(5) 0.071(8) 0.054(7) -0.010(6) -0.010(5) 0.000(5)
 C114 0.046(6) 0.034(5) 0.056(7) -0.021(5) -0.025(5) 0.008(5)
 C115 0.042(6) 0.038(6) 0.047(7) 0.001(5) -0.016(5) 0.007(5)
 C116 0.058(7) 0.056(6) 0.045(6) 0.002(5) -0.013(5) -0.007(5)
 C117 0.062(8) 0.064(8) 0.040(6) -0.020(6) -0.024(5) 0.003(6)
 C118 0.036(6) 0.088(9) 0.030(6) 0.009(6) -0.002(5) 0.009(6)
 C119 0.053(7) 0.061(8) 0.046(6) -0.012(5) -0.033(6) 0.009(6)
 C120 0.053(6) 0.037(5) 0.050(6) -0.006(5) -0.012(5) -0.014(4)
 C121 0.108(11) 0.078(9) 0.041(6) -0.003(6) 0.013(6) -0.062(9)
 C122 0.106(9) 0.074(8) 0.115(10) -0.022(7) -0.005(7) -0.011(7)
 C123 0.083(8) 0.096(10) 0.131(10) -0.007(8) -0.036(7) -0.012(7)
 C124 0.114(9) 0.088(9) 0.129(9) -0.018(7) -0.067(7) -0.015(7)
 C125 0.249(15) 0.076(9) 0.068(8) -0.021(7) -0.037(9) 0.020(8)
 Cl19 0.108(5) 0.169(7) 0.361(13) -0.149(8) -0.041(6) 0.014(4)
 Cl20 0.432(13) 0.236(8) 0.135(5) -0.120(6) -0.174(7) 0.233(9)
 C126 0.48(2) 0.317(17) 0.34(2) -0.148(16) -0.048(17) 0.187(15)
 Cl21 0.78(3) 0.55(2) 0.81(5) -0.10(3) -0.14(3) -0.11(2)

_geom_special_details
;
 All esds (except the esd in the dihedral angle between two l.s. planes)
 are estimated using the full covariance matrix.  The cell esds are taken
 into account individually in the estimation of esds in distances, angles
 and torsion angles; correlations between esds in cell parameters are only
 used when they are defined by crystal symmetry.  An approximate (isotropic)
 treatment of cell esds is used for estimating esds involving l.s. planes.
;
loop_
  _geom_bond_atom_site_label_1
  _geom_bond_atom_site_label_2
  _geom_bond_distance
  _geom_bond_site_symmetry_2
  _geom_bond_publ_flag
 Cl1 C120 1.749(12) . ?
 Cl2 C116 1.761(12) . ?
 Cl3 C116 1.744(14) . ?
 Cl4 C116 1.774(13) . ?
 Cl5 C120 1.766(12) . ?
 Cl6 C120 1.764(12) . ?
 Cl7 C125 1.823(18) . ?
 Cl8 C122 1.751(19) . ?
 Cl9 C123 1.615(18) . ?
 Cl10 C124 1.743(18) . ?
 Cl11 C124 1.729(18) . ?
 Cl12 C125 1.795(18) . ?
 Cl13 C123 1.816(19) . ?
 Cl14 C122 1.784(18) . ?
 Cl15 C124 1.91(2) . ?
 O1 C59 1.409(12) . ?
 O1 C114 1.434(12) . ?
 O2 C21 1.374(12) . ?
 O2 C113 1.427(13) . ?
 O3 C27 1.362(12) . ?
 O3 C105 1.402(13) . ?
 O4 C47 1.377(12) . ?
 O4 C106 1.423(13) . ?
 O5 C11 1.385(12) . ?
 O5 C118 1.409(13) . ?
 O6 C40 1.387(12) . ?
 O6 C111 1.454(12) . ?
 O7 C24 1.380(12) . ?
 O7 C98 1.443(13) . ?
 O8 C12 1.377(12) . ?
 O8 C115 1.445(12) . ?
 O9 C83 1.400(13) . ?
 O9 C117 1.390(13) . ?
 O10 C77 1.346(13) . ?
 O10 C121 1.441(14) . ?
 O11 C73 1.392(13) . ?
 O11 C112 1.425(13) . ?
 O12 C91 1.382(13) . ?
 O12 C119 1.432(13) . ?
 Cl16 C122 1.66(2) . ?
 N00Y C49 1.122(12) . ?
 C1 H1 0.9500 . ?
 C1 C10 1.399(14) . ?
 C1 C13 1.381(14) . ?
 C2 C6 1.403(13) . ?
 C2 C16 1.425(13) . ?
 C2 C18 1.441(13) . ?
 C3 C11 1.378(14) . ?
 C3 C13 1.505(14) . ?
 C3 C22 1.392(14) . ?
 N012 C80 1.145(13) . ?
 C4 C8 1.388(13) . ?
 C4 C18 1.403(13) . ?
 C4 C44 1.427(13) . ?
 C5 C12 1.389(14) . ?
 C5 C25 1.499(13) . ?
 C5 C54 1.391(14) . ?
 C6 C26 1.403(13) . ?
 C6 C62 1.429(14) . ?
 C7 C20 1.402(14) . ?
 C7 C41 1.384(14) . ?
 C7 C49 1.467(15) . ?
 C8 H8 0.9500 . ?
 C8 C13 1.405(13) . ?
 N019 C84 1.132(13) . ?
 C9 C32 1.400(14) . ?
 C9 C81 1.379(14) . ?
 C9 C107 1.443(15) . ?
 C10 C18 1.443(13) . ?
 C10 C48 1.435(14) . ?
 C11 C64 1.377(14) . ?
 C12 C57 1.371(14) . ?
 C14 C17 1.484(14) . ?
 C14 C27 1.403(14) . ?
 C14 C35 1.391(14) . ?
 C15 C19 1.417(14) . ?
 C15 C53 1.414(14) . ?
 C15 C63 1.429(14) . ?
 C16 C36 1.437(14) . ?
 C16 C39 1.380(13) . ?
 C17 C45 1.407(14) . ?
 C17 C46 1.389(14) . ?
 C19 C45 1.405(14) . ?
 C19 C66 1.414(14) . ?
 C20 C81 1.385(14) . ?
 C20 C84 1.465(15) . ?
 C21 C31 1.358(14) . ?
 C21 C57 1.395(14) . ?
 C22 H22 0.9500 . ?
 C22 C67 1.390(14) . ?
 C23 C35 1.380(14) . ?
 C23 C47 1.395(14) . ?
 C23 C65 1.483(14) . ?
 C24 C64 1.404(14) . ?
 C24 C67 1.360(14) . ?
 C25 C26 1.398(13) . ?
 C25 C39 1.402(14) . ?
 C26 H26 0.9500 . ?
 C27 C75 1.433(14) . ?
 C28 H28 0.9500 . ?
 C28 C33 1.412(14) . ?
 C28 C55 1.415(14) . ?
 C29 H29 0.9500 . ?
 C29 C60 1.445(15) . ?
 C29 C79 1.356(14) . ?
 C30 C50 1.412(15) . ?
 C30 C70 1.446(15) . ?
 C30 C101 1.417(16) . ?
 C31 C54 1.413(14) . ?
 C31 C72 1.523(14) . ?
 C32 C41 1.386(14) . ?
 C32 C80 1.455(15) . ?
 C33 C53 1.438(14) . ?
 C33 C89 1.443(14) . ?
 C34 C74 1.394(14) . ?
 C34 C77 1.435(14) . ?
 C34 C82 1.492(14) . ?
 C35 H35 0.9500 . ?
 C36 H36 0.9500 . ?
 C36 C44 1.366(14) . ?
 C37 C40 1.413(14) . ?
 C37 C55 1.477(14) . ?
 C37 C74 1.382(14) . ?
 C38 C56 1.395(14) . ?
 C38 C58 1.500(15) . ?
 C38 C73 1.393(14) . ?
 C39 H39 0.9500 . ?
 C40 C108 1.382(15) . ?
 C41 H41 0.9500 . ?
 C42 C50 1.395(15) . ?
 C42 C71 1.412(14) . ?
 C42 C78 1.439(15) . ?
 Cl17 C123 1.74(2) . ?
 C43 C56 1.387(14) . ?
 C43 C59 1.406(14) . ?
 C43 C65 1.532(14) . ?
 N02A C100 1.140(14) . ?
 C44 H44 0.9500 . ?
 C45 H45 0.9500 . ?
 C46 H46 0.9500 . ?
 C46 C63 1.398(14) . ?
 C47 C75 1.389(14) . ?
 C48 H48 0.9500 . ?
 C48 C62 1.354(14) . ?
 C50 C51 1.450(15) . ?
 C51 C52 1.407(15) . ?
 C51 C76 1.410(15) . ?
 C52 C61 1.417(15) . ?
 C52 C94 1.400(15) . ?
 C53 C60 1.412(14) . ?
 C54 H54 0.9500 . ?
 C55 C68 1.417(14) . ?
 C56 H56 0.9500 . ?
 C57 H57 0.9500 . ?
 C58 C70 1.373(15) . ?
 C58 C71 1.387(14) . ?
 C59 C92 1.368(14) . ?
 C60 C68 1.383(14) . ?
 C61 H61 0.9500 . ?
 C61 C78 1.357(15) . ?
 C62 H62 0.9500 . ?
 C63 C79 1.439(14) . ?
 C64 H64 0.9500 . ?
 Cl18 C125 1.862(17) . ?
 C65 H65A 0.9900 . ?
 C65 H65B 0.9900 . ?
 C66 H66 0.9500 . ?
 C66 C89 1.328(15) . ?
 C67 C82 1.527(14) . ?
 C68 H68 0.9500 . ?
 C69 C72 1.504(14) . ?
 C69 C83 1.377(15) . ?
 C69 C93 1.400(15) . ?
 C70 H70 0.9500 . ?
 C71 H71 0.9500 . ?
 C72 H72A 0.9900 . ?
 C72 H72B 0.9900 . ?
 C73 C92 1.379(15) . ?
 C74 H74 0.9500 . ?
 C75 H75 0.9500 . ?
 C76 C96 1.391(15) . ?
 C76 C104 1.455(15) . ?
 C77 C108 1.392(15) . ?
 C78 H78 0.9500 . ?
 N03C C107 1.149(13) . ?
 C79 H79 0.9500 . ?
 C81 H81 0.9500 . ?
 C82 H82A 0.9900 . ?
 C82 H82B 0.9900 . ?
 C83 C97 1.385(15) . ?
 C86 C88 1.420(17) . ?
 C86 C103 1.463(18) . ?
 C86 C110 1.391(16) 2_655 ?
 C88 C100 1.440(16) . ?
 C88 C110 1.354(17) . ?
 C89 H89 0.9500 . ?
 C90 C94 1.418(15) . ?
 C90 C95 1.475(15) . ?
 C90 C96 1.409(15) . ?
 C91 C95 1.396(15) . ?
 C91 C97 1.391(15) . ?
 C92 H92 0.9500 . ?
 C93 H93 0.9500 . ?
 C93 C95 1.398(14) . ?
 C94 H94 0.9500 . ?
 C96 H96 0.9500 . ?
 C97 H97 0.9500 . ?
 C98 H98A 0.9800 . ?
 C98 H98B 0.9800 . ?
 C98 H98C 0.9800 . ?
 N03Y C103 1.114(15) . ?
 C101 H101 0.9500 . ?
 C101 C104 1.337(15) . ?
 C104 H104 0.9500 . ?
 C105 H10A 0.9800 . ?
 C105 H10B 0.9800 . ?
 C105 H10C 0.9800 . ?
 C106 H10D 0.9800 . ?
 C106 H10E 0.9800 . ?
 C106 H10F 0.9800 . ?
 C108 H108 0.9500 . ?
 C110 C86 1.391(16) 2_655 ?
 C110 H110 0.9500 . ?
 C111 H11A 0.9800 . ?
 C111 H11B 0.9800 . ?
 C111 H11C 0.9800 . ?
 C112 H11D 0.9800 . ?
 C112 H11E 0.9800 . ?
 C112 H11F 0.9800 . ?
 C113 H11G 0.9800 . ?
 C113 H11H 0.9800 . ?
 C113 H11I 0.9800 . ?
 C114 H11J 0.9800 . ?
 C114 H11K 0.9800 . ?
 C114 H11L 0.9800 . ?
 C115 H11M 0.9800 . ?
 C115 H11N 0.9800 . ?
 C115 H11O 0.9800 . ?
 C116 H116 1.0000 . ?
 C117 H11P 0.9800 . ?
 C117 H11Q 0.9800 . ?
 C117 H11R 0.9800 . ?
 C118 H11S 0.9800 . ?
 C118 H11T 0.9800 . ?
 C118 H11U 0.9800 . ?
 C119 H11V 0.9800 . ?
 C119 H11W 0.9800 . ?
 C119 H11X 0.9800 . ?
 C120 H120 1.0000 . ?
 C121 H12A 0.9800 . ?
 C121 H12B 0.9800 . ?
 C121 H12C 0.9800 . ?
 C122 H122 1.0000 . ?
 C123 H123 1.0000 . ?
 C124 H124 1.0000 . ?
 C125 H125 1.0000 . ?
 Cl19 C126 1.67(2) . ?
 Cl20 C126 1.746(19) . ?
 C126 H126 1.0000 . ?
 C126 Cl21 1.765(15) . ?

loop_
  _geom_angle_atom_site_label_1
  _geom_angle_atom_site_label_2
  _geom_angle_atom_site_label_3
  _geom_angle
  _geom_angle_site_symmetry_1
  _geom_angle_site_symmetry_3
  _geom_angle_publ_flag
 C59 O1 C114 116.3(8) . . ?
 C21 O2 C113 118.0(8) . . ?
 C27 O3 C105 118.6(8) . . ?
 C47 O4 C106 117.5(8) . . ?
 C11 O5 C118 117.3(8) . . ?
 C40 O6 C111 116.7(8) . . ?
 C24 O7 C98 117.6(8) . . ?
 C12 O8 C115 117.7(8) . . ?
 C117 O9 C83 119.3(8) . . ?
 C77 O10 C121 118.1(9) . . ?
 C73 O11 C112 117.5(8) . . ?
 C91 O12 C119 116.8(8) . . ?
 C10 C1 H1 118.6 . . ?
 C13 C1 H1 118.6 . . ?
 C13 C1 C10 122.8(9) . . ?
 C6 C2 C16 120.0(8) . . ?
 C6 C2 C18 120.8(8) . . ?
 C16 C2 C18 119.2(8) . . ?
 C11 C3 C13 120.8(9) . . ?
 C11 C3 C22 118.2(9) . . ?
 C22 C3 C13 121.0(9) . . ?
 C8 C4 C18 119.0(8) . . ?
 C8 C4 C44 123.0(9) . . ?
 C18 C4 C44 118.0(8) . . ?
 C12 C5 C25 124.5(8) . . ?
 C12 C5 C54 117.6(9) . . ?
 C54 C5 C25 117.8(8) . . ?
 C2 C6 C62 119.1(9) . . ?
 C26 C6 C2 119.2(9) . . ?
 C26 C6 C62 121.7(9) . . ?
 C20 C7 C49 119.6(9) . . ?
 C41 C7 C20 120.8(9) . . ?
 C41 C7 C49 119.6(9) . . ?
 C4 C8 H8 118.9 . . ?
 C4 C8 C13 122.2(9) . . ?
 C13 C8 H8 118.9 . . ?
 C32 C9 C107 121.3(9) . . ?
 C81 C9 C32 119.9(9) . . ?
 C81 C9 C107 118.8(9) . . ?
 C1 C10 C18 117.6(9) . . ?
 C1 C10 C48 123.4(9) . . ?
 C48 C10 C18 119.0(8) . . ?
 C3 C11 O5 116.9(8) . . ?
 C3 C11 C64 120.8(9) . . ?
 C64 C11 O5 122.3(9) . . ?
 O8 C12 C5 116.1(8) . . ?
 C57 C12 O8 123.1(9) . . ?
 C57 C12 C5 120.8(9) . . ?
 C1 C13 C3 121.8(8) . . ?
 C1 C13 C8 118.1(9) . . ?
 C8 C13 C3 120.1(8) . . ?
 C27 C14 C17 122.5(9) . . ?
 C35 C14 C17 120.3(9) . . ?
 C35 C14 C27 117.2(9) . . ?
 C19 C15 C63 119.9(9) . . ?
 C53 C15 C19 121.0(9) . . ?
 C53 C15 C63 119.1(9) . . ?
 C2 C16 C36 118.1(8) . . ?
 C39 C16 C2 118.6(9) . . ?
 C39 C16 C36 123.3(9) . . ?
 C45 C17 C14 118.7(9) . . ?
 C46 C17 C14 121.5(9) . . ?
 C46 C17 C45 119.7(9) . . ?
 C2 C18 C10 118.3(8) . . ?
 C4 C18 C2 121.4(8) . . ?
 C4 C18 C10 120.2(8) . . ?
 C45 C19 C15 119.3(9) . . ?
 C45 C19 C66 122.6(9) . . ?
 C66 C19 C15 118.1(9) . . ?
 C7 C20 C84 121.6(9) . . ?
 C81 C20 C7 119.7(9) . . ?
 C81 C20 C84 118.6(9) . . ?
 O2 C21 C57 123.1(9) . . ?
 C31 C21 O2 115.5(9) . . ?
 C31 C21 C57 121.4(9) . . ?
 C3 C22 H22 119.0 . . ?
 C67 C22 C3 122.0(9) . . ?
 C67 C22 H22 119.0 . . ?
 C35 C23 C47 116.3(9) . . ?
 C35 C23 C65 121.2(9) . . ?
 C47 C23 C65 122.2(9) . . ?
 O7 C24 C64 122.6(9) . . ?
 C67 C24 O7 116.7(9) . . ?
 C67 C24 C64 120.7(9) . . ?
 C26 C25 C5 118.0(8) . . ?
 C26 C25 C39 117.9(9) . . ?
 C39 C25 C5 124.1(8) . . ?
 C6 C26 H26 119.2 . . ?
 C25 C26 C6 121.5(9) . . ?
 C25 C26 H26 119.2 . . ?
 O3 C27 C14 118.2(9) . . ?
 O3 C27 C75 121.4(9) . . ?
 C14 C27 C75 120.4(9) . . ?
 C33 C28 H28 119.7 . . ?
 C33 C28 C55 120.5(9) . . ?
 C55 C28 H28 119.7 . . ?
 C60 C29 H29 119.4 . . ?
 C79 C29 H29 119.4 . . ?
 C79 C29 C60 121.2(9) . . ?
 C50 C30 C70 116.6(10) . . ?
 C50 C30 C101 120.9(10) . . ?
 C101 C30 C70 122.5(10) . . ?
 C21 C31 C54 117.4(9) . . ?
 C21 C31 C72 120.1(9) . . ?
 C54 C31 C72 122.5(9) . . ?
 C9 C32 C80 119.6(9) . . ?
 C41 C32 C9 120.8(9) . . ?
 C41 C32 C80 119.6(9) . . ?
 C28 C33 C53 119.7(9) . . ?
 C28 C33 C89 122.5(9) . . ?
 C53 C33 C89 117.8(9) . . ?
 C74 C34 C77 115.1(9) . . ?
 C74 C34 C82 123.3(9) . . ?
 C77 C34 C82 121.6(9) . . ?
 C14 C35 H35 117.6 . . ?
 C23 C35 C14 124.9(10) . . ?
 C23 C35 H35 117.6 . . ?
 C16 C36 H36 119.3 . . ?
 C44 C36 C16 121.5(9) . . ?
 C44 C36 H36 119.3 . . ?
 C40 C37 C55 123.5(9) . . ?
 C74 C37 C40 116.5(9) . . ?
 C74 C37 C55 119.9(9) . . ?
 C56 C38 C58 120.2(9) . . ?
 C73 C38 C56 117.7(9) . . ?
 C73 C38 C58 121.7(9) . . ?
 C16 C39 C25 122.7(9) . . ?
 C16 C39 H39 118.7 . . ?
 C25 C39 H39 118.7 . . ?
 O6 C40 C37 115.5(9) . . ?
 C108 C40 O6 122.9(9) . . ?
 C108 C40 C37 121.6(9) . . ?
 C7 C41 C32 118.8(9) . . ?
 C7 C41 H41 120.6 . . ?
 C32 C41 H41 120.6 . . ?
 C50 C42 C71 118.7(9) . . ?
 C50 C42 C78 119.7(9) . . ?
 C71 C42 C78 121.6(10) . . ?
 C56 C43 C59 116.1(9) . . ?
 C56 C43 C65 123.1(8) . . ?
 C59 C43 C65 120.8(8) . . ?
 C4 C44 H44 119.1 . . ?
 C36 C44 C4 121.7(9) . . ?
 C36 C44 H44 119.1 . . ?
 C17 C45 H45 119.7 . . ?
 C19 C45 C17 120.6(9) . . ?
 C19 C45 H45 119.7 . . ?
 C17 C46 H46 119.3 . . ?
 C17 C46 C63 121.4(9) . . ?
 C63 C46 H46 119.3 . . ?
 O4 C47 C23 115.4(8) . . ?
 O4 C47 C75 121.7(9) . . ?
 C75 C47 C23 122.8(9) . . ?
 C10 C48 H48 119.4 . . ?
 C62 C48 C10 121.2(9) . . ?
 C62 C48 H48 119.4 . . ?
 N00Y C49 C7 178.4(12) . . ?
 C30 C50 C51 118.6(10) . . ?
 C42 C50 C30 122.2(9) . . ?
 C42 C50 C51 119.0(9) . . ?
 C52 C51 C50 120.2(10) . . ?
 C52 C51 C76 120.6(9) . . ?
 C76 C51 C50 119.2(9) . . ?
 C51 C52 C61 118.7(9) . . ?
 C94 C52 C51 118.5(10) . . ?
 C94 C52 C61 122.8(10) . . ?
 C15 C53 C33 119.1(8) . . ?
 C60 C53 C15 122.0(9) . . ?
 C60 C53 C33 118.9(9) . . ?
 C5 C54 C31 122.4(9) . . ?
 C5 C54 H54 118.8 . . ?
 C31 C54 H54 118.8 . . ?
 C28 C55 C37 121.2(9) . . ?
 C28 C55 C68 118.7(9) . . ?
 C68 C55 C37 119.9(9) . . ?
 C38 C56 H56 118.6 . . ?
 C43 C56 C38 122.8(9) . . ?
 C43 C56 H56 118.6 . . ?
 C12 C57 C21 120.2(9) . . ?
 C12 C57 H57 119.9 . . ?
 C21 C57 H57 119.9 . . ?
 C70 C58 C38 117.5(9) . . ?
 C70 C58 C71 120.5(10) . . ?
 C71 C58 C38 122.0(10) . . ?
 C43 C59 O1 112.4(8) . . ?
 C92 C59 O1 124.3(9) . . ?
 C92 C59 C43 123.2(9) . . ?
 C53 C60 C29 117.6(9) . . ?
 C68 C60 C29 121.7(9) . . ?
 C68 C60 C53 120.7(9) . . ?
 C52 C61 H61 119.1 . . ?
 C78 C61 C52 121.9(10) . . ?
 C78 C61 H61 119.1 . . ?
 C6 C62 H62 119.2 . . ?
 C48 C62 C6 121.6(9) . . ?
 C48 C62 H62 119.2 . . ?
 C15 C63 C79 118.6(9) . . ?
 C46 C63 C15 119.0(9) . . ?
 C46 C63 C79 122.4(9) . . ?
 C11 C64 C24 119.6(9) . . ?
 C11 C64 H64 120.2 . . ?
 C24 C64 H64 120.2 . . ?
 C23 C65 C43 113.8(8) . . ?
 C23 C65 H65A 108.8 . . ?
 C23 C65 H65B 108.8 . . ?
 C43 C65 H65A 108.8 . . ?
 C43 C65 H65B 108.8 . . ?
 H65A C65 H65B 107.7 . . ?
 C19 C66 H66 118.7 . . ?
 C89 C66 C19 122.6(10) . . ?
 C89 C66 H66 118.7 . . ?
 C22 C67 C82 120.3(9) . . ?
 C24 C67 C22 118.5(9) . . ?
 C24 C67 C82 121.0(9) . . ?
 C55 C68 H68 119.2 . . ?
 C60 C68 C55 121.5(9) . . ?
 C60 C68 H68 119.2 . . ?
 C83 C69 C72 122.8(9) . . ?
 C83 C69 C93 117.2(9) . . ?
 C93 C69 C72 119.9(9) . . ?
 C30 C70 H70 119.4 . . ?
 C58 C70 C30 121.2(10) . . ?
 C58 C70 H70 119.4 . . ?
 C42 C71 H71 119.6 . . ?
 C58 C71 C42 120.8(10) . . ?
 C58 C71 H71 119.6 . . ?
 C31 C72 H72A 107.8 . . ?
 C31 C72 H72B 107.8 . . ?
 C69 C72 C31 117.9(8) . . ?
 C69 C72 H72A 107.8 . . ?
 C69 C72 H72B 107.8 . . ?
 H72A C72 H72B 107.2 . . ?
 O11 C73 C38 115.6(9) . . ?
 C92 C73 O11 122.7(9) . . ?
 C92 C73 C38 121.7(10) . . ?
 C34 C74 H74 117.2 . . ?
 C37 C74 C34 125.5(9) . . ?
 C37 C74 H74 117.2 . . ?
 C27 C75 H75 120.9 . . ?
 C47 C75 C27 118.1(9) . . ?
 C47 C75 H75 120.9 . . ?
 C51 C76 C104 119.1(10) . . ?
 C96 C76 C51 119.9(10) . . ?
 C96 C76 C104 120.6(10) . . ?
 O10 C77 C34 114.0(9) . . ?
 O10 C77 C108 124.5(9) . . ?
 C108 C77 C34 121.5(9) . . ?
 C42 C78 H78 119.8 . . ?
 C61 C78 C42 120.4(10) . . ?
 C61 C78 H78 119.8 . . ?
 C29 C79 C63 121.4(10) . . ?
 C29 C79 H79 119.3 . . ?
 C63 C79 H79 119.3 . . ?
 N012 C80 C32 178.1(11) . . ?
 C9 C81 C20 120.1(10) . . ?
 C9 C81 H81 120.0 . . ?
 C20 C81 H81 120.0 . . ?
 C34 C82 C67 113.3(8) . . ?
 C34 C82 H82A 108.9 . . ?
 C34 C82 H82B 108.9 . . ?
 C67 C82 H82A 108.9 . . ?
 C67 C82 H82B 108.9 . . ?
 H82A C82 H82B 107.7 . . ?
 C69 C83 O9 116.6(9) . . ?
 C69 C83 C97 122.2(10) . . ?
 C97 C83 O9 121.2(9) . . ?
 N019 C84 C20 175.1(11) . . ?
 C88 C86 C103 120.1(10) . . ?
 C110 C86 C88 119.4(11) 2_655 . ?
 C110 C86 C103 120.5(11) 2_655 . ?
 C86 C88 C100 119.4(11) . . ?
 C110 C88 C86 120.2(10) . . ?
 C110 C88 C100 120.4(11) . . ?
 C33 C89 H89 119.3 . . ?
 C66 C89 C33 121.5(10) . . ?
 C66 C89 H89 119.3 . . ?
 C94 C90 C95 120.7(9) . . ?
 C96 C90 C94 118.3(10) . . ?
 C96 C90 C95 121.0(10) . . ?
 O12 C91 C95 115.8(9) . . ?
 O12 C91 C97 122.6(9) . . ?
 C97 C91 C95 121.5(10) . . ?
 C59 C92 C73 118.4(9) . . ?
 C59 C92 H92 120.8 . . ?
 C73 C92 H92 120.8 . . ?
 C69 C93 H93 118.5 . . ?
 C95 C93 C69 123.0(9) . . ?
 C95 C93 H93 118.5 . . ?
 C52 C94 C90 121.7(10) . . ?
 C52 C94 H94 119.2 . . ?
 C90 C94 H94 119.2 . . ?
 C91 C95 C90 121.9(9) . . ?
 C91 C95 C93 117.0(9) . . ?
 C93 C95 C90 121.1(9) . . ?
 C76 C96 C90 120.8(10) . . ?
 C76 C96 H96 119.6 . . ?
 C90 C96 H96 119.6 . . ?
 C83 C97 C91 119.0(9) . . ?
 C83 C97 H97 120.5 . . ?
 C91 C97 H97 120.5 . . ?
 O7 C98 H98A 109.5 . . ?
 O7 C98 H98B 109.5 . . ?
 O7 C98 H98C 109.5 . . ?
 H98A C98 H98B 109.5 . . ?
 H98A C98 H98C 109.5 . . ?
 H98B C98 H98C 109.5 . . ?
 N02A C100 C88 179.0(14) . . ?
 C30 C101 H101 119.6 . . ?
 C104 C101 C30 120.7(11) . . ?
 C104 C101 H101 119.6 . . ?
 N03Y C103 C86 178.0(13) . . ?
 C76 C104 H104 119.4 . . ?
 C101 C104 C76 121.2(11) . . ?
 C101 C104 H104 119.4 . . ?
 O3 C105 H10A 109.5 . . ?
 O3 C105 H10B 109.5 . . ?
 O3 C105 H10C 109.5 . . ?
 H10A C105 H10B 109.5 . . ?
 H10A C105 H10C 109.5 . . ?
 H10B C105 H10C 109.5 . . ?
 O4 C106 H10D 109.5 . . ?
 O4 C106 H10E 109.5 . . ?
 O4 C106 H10F 109.5 . . ?
 H10D C106 H10E 109.5 . . ?
 H10D C106 H10F 109.5 . . ?
 H10E C106 H10F 109.5 . . ?
 N03C C107 C9 177.9(11) . . ?
 C40 C108 C77 119.7(9) . . ?
 C40 C108 H108 120.2 . . ?
 C77 C108 H108 120.2 . . ?
 C86 C110 H110 119.8 2_655 . ?
 C88 C110 C86 120.4(12) . 2_655 ?
 C88 C110 H110 119.8 . . ?
 O6 C111 H11A 109.5 . . ?
 O6 C111 H11B 109.5 . . ?
 O6 C111 H11C 109.5 . . ?
 H11A C111 H11B 109.5 . . ?
 H11A C111 H11C 109.5 . . ?
 H11B C111 H11C 109.5 . . ?
 O11 C112 H11D 109.5 . . ?
 O11 C112 H11E 109.5 . . ?
 O11 C112 H11F 109.5 . . ?
 H11D C112 H11E 109.5 . . ?
 H11D C112 H11F 109.5 . . ?
 H11E C112 H11F 109.5 . . ?
 O2 C113 H11G 109.5 . . ?
 O2 C113 H11H 109.5 . . ?
 O2 C113 H11I 109.5 . . ?
 H11G C113 H11H 109.5 . . ?
 H11G C113 H11I 109.5 . . ?
 H11H C113 H11I 109.5 . . ?
 O1 C114 H11J 109.5 . . ?
 O1 C114 H11K 109.5 . . ?
 O1 C114 H11L 109.5 . . ?
 H11J C114 H11K 109.5 . . ?
 H11J C114 H11L 109.5 . . ?
 H11K C114 H11L 109.5 . . ?
 O8 C115 H11M 109.5 . . ?
 O8 C115 H11N 109.5 . . ?
 O8 C115 H11O 109.5 . . ?
 H11M C115 H11N 109.5 . . ?
 H11M C115 H11O 109.5 . . ?
 H11N C115 H11O 109.5 . . ?
 Cl2 C116 Cl4 110.1(7) . . ?
 Cl2 C116 H116 108.5 . . ?
 Cl3 C116 Cl2 110.9(7) . . ?
 Cl3 C116 Cl4 110.2(7) . . ?
 Cl3 C116 H116 108.5 . . ?
 Cl4 C116 H116 108.5 . . ?
 O9 C117 H11P 109.5 . . ?
 O9 C117 H11Q 109.5 . . ?
 O9 C117 H11R 109.5 . . ?
 H11P C117 H11Q 109.5 . . ?
 H11P C117 H11R 109.5 . . ?
 H11Q C117 H11R 109.5 . . ?
 O5 C118 H11S 109.5 . . ?
 O5 C118 H11T 109.5 . . ?
 O5 C118 H11U 109.5 . . ?
 H11S C118 H11T 109.5 . . ?
 H11S C118 H11U 109.5 . . ?
 H11T C118 H11U 109.5 . . ?
 O12 C119 H11V 109.5 . . ?
 O12 C119 H11W 109.5 . . ?
 O12 C119 H11X 109.5 . . ?
 H11V C119 H11W 109.5 . . ?
 H11V C119 H11X 109.5 . . ?
 H11W C119 H11X 109.5 . . ?
 Cl1 C120 Cl5 109.5(7) . . ?
 Cl1 C120 Cl6 109.5(7) . . ?
 Cl1 C120 H120 109.1 . . ?
 Cl5 C120 H120 109.1 . . ?
 Cl6 C120 Cl5 110.4(6) . . ?
 Cl6 C120 H120 109.1 . . ?
 O10 C121 H12A 109.5 . . ?
 O10 C121 H12B 109.5 . . ?
 O10 C121 H12C 109.5 . . ?
 H12A C121 H12B 109.5 . . ?
 H12A C121 H12C 109.5 . . ?
 H12B C121 H12C 109.5 . . ?
 Cl8 C122 Cl14 107.8(10) . . ?
 Cl8 C122 H122 108.1 . . ?
 Cl14 C122 H122 108.1 . . ?
 Cl16 C122 Cl8 114.9(13) . . ?
 Cl16 C122 Cl14 109.8(11) . . ?
 Cl16 C122 H122 108.1 . . ?
 Cl9 C123 Cl13 114.8(11) . . ?
 Cl9 C123 Cl17 113.1(13) . . ?
 Cl9 C123 H123 108.0 . . ?
 Cl13 C123 H123 108.0 . . ?
 Cl17 C123 Cl13 104.7(10) . . ?
 Cl17 C123 H123 108.0 . . ?
 Cl10 C124 Cl15 104.7(10) . . ?
 Cl10 C124 H124 112.6 . . ?
 Cl11 C124 Cl10 110.7(11) . . ?
 Cl11 C124 Cl15 102.9(10) . . ?
 Cl11 C124 H124 112.6 . . ?
 Cl15 C124 H124 112.6 . . ?
 Cl7 C125 Cl18 115.1(11) . . ?
 Cl7 C125 H125 105.3 . . ?
 Cl12 C125 Cl7 104.0(9) . . ?
 Cl12 C125 Cl18 120.7(12) . . ?
 Cl12 C125 H125 105.3 . . ?
 Cl18 C125 H125 105.3 . . ?
 Cl19 C126 Cl20 111.2(14) . . ?
 Cl19 C126 H126 108.5 . . ?
 Cl19 C126 Cl21 114.0(17) . . ?
 Cl20 C126 H126 108.5 . . ?
 Cl20 C126 Cl21 106.0(15) . . ?
 Cl21 C126 H126 108.5 . . ?

loop_
  _geom_torsion_atom_site_label_1
  _geom_torsion_atom_site_label_2
  _geom_torsion_atom_site_label_3
  _geom_torsion_atom_site_label_4
  _geom_torsion
  _geom_torsion_site_symmetry_1
  _geom_torsion_site_symmetry_2
  _geom_torsion_site_symmetry_3
  _geom_torsion_site_symmetry_4
  _geom_torsion_publ_flag
 O1 C59 C92 C73 -175.9(9) . . . . ?
 O2 C21 C31 C54 -177.8(8) . . . . ?
 O2 C21 C31 C72 2.3(14) . . . . ?
 O2 C21 C57 C12 178.0(9) . . . . ?
 O3 C27 C75 C47 -177.8(9) . . . . ?
 O4 C47 C75 C27 -178.7(8) . . . . ?
 O5 C11 C64 C24 180.0(9) . . . . ?
 O6 C40 C108 C77 -179.1(10) . . . . ?
 O7 C24 C64 C11 177.5(8) . . . . ?
 O7 C24 C67 C22 -178.3(8) . . . . ?
 O7 C24 C67 C82 -3.0(13) . . . . ?
 O8 C12 C57 C21 178.6(9) . . . . ?
 O9 C83 C97 C91 177.7(10) . . . . ?
 O10 C77 C108 C40 -178.8(10) . . . . ?
 O11 C73 C92 C59 -180.0(10) . . . . ?
 O12 C91 C95 C90 4.1(16) . . . . ?
 O12 C91 C95 C93 -174.8(10) . . . . ?
 O12 C91 C97 C83 175.7(10) . . . . ?
 C1 C10 C18 C2 175.8(8) . . . . ?
 C1 C10 C18 C4 -4.0(13) . . . . ?
 C1 C10 C48 C62 -176.1(10) . . . . ?
 C2 C6 C26 C25 1.8(13) . . . . ?
 C2 C6 C62 C48 0.7(15) . . . . ?
 C2 C16 C36 C44 0.7(14) . . . . ?
 C2 C16 C39 C25 0.0(14) . . . . ?
 C3 C11 C64 C24 1.9(14) . . . . ?
 C3 C22 C67 C24 -0.3(14) . . . . ?
 C3 C22 C67 C82 -175.6(9) . . . . ?
 C4 C8 C13 C1 -2.2(14) . . . . ?
 C4 C8 C13 C3 175.5(8) . . . . ?
 C5 C12 C57 C21 -2.4(15) . . . . ?
 C5 C25 C26 C6 -179.4(8) . . . . ?
 C5 C25 C39 C16 178.3(9) . . . . ?
 C6 C2 C16 C36 177.9(8) . . . . ?
 C6 C2 C16 C39 -1.0(13) . . . . ?
 C6 C2 C18 C4 -178.9(9) . . . . ?
 C6 C2 C18 C10 1.3(13) . . . . ?
 C7 C20 C81 C9 0.4(14) . . . . ?
 C8 C4 C18 C2 -176.4(8) . . . . ?
 C8 C4 C18 C10 3.4(13) . . . . ?
 C8 C4 C44 C36 175.8(9) . . . . ?
 C9 C32 C41 C7 1.0(14) . . . . ?
 C10 C1 C13 C3 -176.2(9) . . . . ?
 C10 C1 C13 C8 1.5(14) . . . . ?
 C10 C48 C62 C6 -0.2(16) . . . . ?
 C11 C3 C13 C1 50.5(13) . . . . ?
 C11 C3 C13 C8 -127.1(10) . . . . ?
 C11 C3 C22 C67 -0.4(14) . . . . ?
 C12 C5 C25 C26 139.5(10) . . . . ?
 C12 C5 C25 C39 -36.9(14) . . . . ?
 C12 C5 C54 C31 -5.4(14) . . . . ?
 C13 C1 C10 C18 1.5(14) . . . . ?
 C13 C1 C10 C48 178.0(9) . . . . ?
 C13 C3 C11 O5 -0.7(13) . . . . ?
 C13 C3 C11 C64 177.5(9) . . . . ?
 C13 C3 C22 C67 -178.4(9) . . . . ?
 C14 C17 C45 C19 176.9(8) . . . . ?
 C14 C17 C46 C63 -176.9(8) . . . . ?
 C14 C27 C75 C47 0.2(14) . . . . ?
 C15 C19 C45 C17 0.9(14) . . . . ?
 C15 C19 C66 C89 0.8(15) . . . . ?
 C15 C53 C60 C29 0.4(14) . . . . ?
 C15 C53 C60 C68 178.3(9) . . . . ?
 C15 C63 C79 C29 -1.0(14) . . . . ?
 C16 C2 C6 C26 0.1(13) . . . . ?
 C16 C2 C6 C62 179.8(9) . . . . ?
 C16 C2 C18 C4 0.1(13) . . . . ?
 C16 C2 C18 C10 -179.7(8) . . . . ?
 C16 C36 C44 C4 0.9(14) . . . . ?
 C17 C14 C27 O3 -4.5(14) . . . . ?
 C17 C14 C27 C75 177.4(9) . . . . ?
 C17 C14 C35 C23 -179.8(9) . . . . ?
 C17 C46 C63 C15 -0.7(13) . . . . ?
 C17 C46 C63 C79 -178.8(9) . . . . ?
 C18 C2 C6 C26 179.1(8) . . . . ?
 C18 C2 C6 C62 -1.2(14) . . . . ?
 C18 C2 C16 C36 -1.2(13) . . . . ?
 C18 C2 C16 C39 180.0(9) . . . . ?
 C18 C4 C8 C13 -0.3(14) . . . . ?
 C18 C4 C44 C36 -1.9(14) . . . . ?
 C18 C10 C48 C62 0.4(15) . . . . ?
 C19 C15 C53 C33 -0.7(13) . . . . ?
 C19 C15 C53 C60 -179.1(9) . . . . ?
 C19 C15 C63 C46 1.3(13) . . . . ?
 C19 C15 C63 C79 179.4(8) . . . . ?
 C19 C66 C89 C33 0.0(16) . . . . ?
 C20 C7 C41 C32 0.6(13) . . . . ?
 C21 C31 C54 C5 2.0(14) . . . . ?
 C21 C31 C72 C69 178.9(9) . . . . ?
 C22 C3 C11 O5 -178.6(8) . . . . ?
 C22 C3 C11 C64 -0.4(14) . . . . ?
 C22 C3 C13 C1 -131.6(10) . . . . ?
 C22 C3 C13 C8 50.8(13) . . . . ?
 C22 C67 C82 C34 91.8(11) . . . . ?
 C23 C47 C75 C27 3.8(14) . . . . ?
 C24 C67 C82 C34 -83.3(12) . . . . ?
 C25 C5 C12 O8 8.2(13) . . . . ?
 C25 C5 C12 C57 -170.8(9) . . . . ?
 C25 C5 C54 C31 171.2(9) . . . . ?
 C26 C6 C62 C48 -179.7(9) . . . . ?
 C26 C25 C39 C16 1.9(14) . . . . ?
 C27 C14 C17 C45 140.5(10) . . . . ?
 C27 C14 C17 C46 -42.2(13) . . . . ?
 C27 C14 C35 C23 -0.5(14) . . . . ?
 C28 C33 C53 C15 -177.3(9) . . . . ?
 C28 C33 C53 C60 1.2(13) . . . . ?
 C28 C33 C89 C66 177.6(10) . . . . ?
 C28 C55 C68 C60 0.3(15) . . . . ?
 C29 C60 C68 C55 177.3(9) . . . . ?
 C30 C50 C51 C52 174.2(9) . . . . ?
 C30 C50 C51 C76 -4.8(14) . . . . ?
 C30 C101 C104 C76 -2.2(15) . . . . ?
 C31 C21 C57 C12 -1.2(16) . . . . ?
 C32 C9 C81 C20 1.2(14) . . . . ?
 C33 C28 C55 C37 -174.0(9) . . . . ?
 C33 C28 C55 C68 0.8(14) . . . . ?
 C33 C53 C60 C29 -178.1(9) . . . . ?
 C33 C53 C60 C68 -0.1(14) . . . . ?
 C34 C77 C108 C40 -0.1(16) . . . . ?
 C35 C14 C17 C45 -40.3(13) . . . . ?
 C35 C14 C17 C46 136.9(10) . . . . ?
 C35 C14 C27 O3 176.3(8) . . . . ?
 C35 C14 C27 C75 -1.8(14) . . . . ?
 C35 C23 C47 O4 176.4(8) . . . . ?
 C35 C23 C47 C75 -6.0(14) . . . . ?
 C35 C23 C65 C43 -87.1(11) . . . . ?
 C36 C16 C39 C25 -178.8(9) . . . . ?
 C37 C40 C108 C77 -2.6(16) . . . . ?
 C37 C55 C68 C60 175.2(9) . . . . ?
 C38 C58 C70 C30 -177.4(8) . . . . ?
 C38 C58 C71 C42 178.9(9) . . . . ?
 C38 C73 C92 C59 -1.4(17) . . . . ?
 C39 C16 C36 C44 179.5(9) . . . . ?
 C39 C25 C26 C6 -2.8(13) . . . . ?
 C40 C37 C55 C28 -49.0(14) . . . . ?
 C40 C37 C55 C68 136.2(10) . . . . ?
 C40 C37 C74 C34 1.1(15) . . . . ?
 C41 C7 C20 C81 -1.3(14) . . . . ?
 C41 C7 C20 C84 175.6(9) . . . . ?
 C42 C50 C51 C52 -0.3(14) . . . . ?
 C42 C50 C51 C76 -179.2(9) . . . . ?
 C43 C59 C92 C73 2.6(16) . . . . ?
 C44 C4 C8 C13 -178.0(9) . . . . ?
 C44 C4 C18 C2 1.4(13) . . . . ?
 C44 C4 C18 C10 -178.8(8) . . . . ?
 C45 C17 C46 C63 0.3(13) . . . . ?
 C45 C19 C66 C89 -178.0(10) . . . . ?
 C46 C17 C45 C19 -0.4(14) . . . . ?
 C46 C63 C79 C29 177.1(9) . . . . ?
 C47 C23 C35 C14 4.3(14) . . . . ?
 C47 C23 C65 C43 86.3(11) . . . . ?
 C48 C10 C18 C2 -0.9(13) . . . . ?
 C48 C10 C18 C4 179.3(9) . . . . ?
 C49 C7 C20 C81 178.7(8) . . . . ?
 C49 C7 C20 C84 -4.4(14) . . . . ?
 C49 C7 C41 C32 -179.4(9) . . . . ?
 C50 C30 C70 C58 -0.8(14) . . . . ?
 C50 C30 C101 C104 -2.5(15) . . . . ?
 C50 C42 C71 C58 -2.4(14) . . . . ?
 C50 C42 C78 C61 2.7(14) . . . . ?
 C50 C51 C52 C61 3.1(14) . . . . ?
 C50 C51 C52 C94 -174.3(9) . . . . ?
 C50 C51 C76 C96 174.1(9) . . . . ?
 C50 C51 C76 C104 0.3(14) . . . . ?
 C51 C52 C61 C78 -3.1(15) . . . . ?
 C51 C52 C94 C90 -1.0(14) . . . . ?
 C51 C76 C96 C90 1.4(15) . . . . ?
 C51 C76 C104 C101 3.3(15) . . . . ?
 C52 C51 C76 C96 -4.9(15) . . . . ?
 C52 C51 C76 C104 -178.6(9) . . . . ?
 C52 C61 C78 C42 0.2(15) . . . . ?
 C53 C15 C19 C45 178.4(9) . . . . ?
 C53 C15 C19 C66 -0.4(13) . . . . ?
 C53 C15 C63 C46 -178.5(8) . . . . ?
 C53 C15 C63 C79 -0.4(13) . . . . ?
 C53 C33 C89 C66 -1.1(15) . . . . ?
 C53 C60 C68 C55 -0.6(15) . . . . ?
 C54 C5 C12 O8 -175.4(8) . . . . ?
 C54 C5 C12 C57 5.6(14) . . . . ?
 C54 C5 C25 C26 -36.8(12) . . . . ?
 C54 C5 C25 C39 146.8(9) . . . . ?
 C54 C31 C72 C69 -0.9(15) . . . . ?
 C55 C28 C33 C53 -1.6(14) . . . . ?
 C55 C28 C33 C89 179.8(9) . . . . ?
 C55 C37 C40 O6 -2.1(14) . . . . ?
 C55 C37 C40 C108 -178.9(10) . . . . ?
 C55 C37 C74 C34 -178.0(9) . . . . ?
 C56 C38 C58 C70 115.1(11) . . . . ?
 C56 C38 C58 C71 -61.8(13) . . . . ?
 C56 C38 C73 O11 177.2(9) . . . . ?
 C56 C38 C73 C92 -1.5(16) . . . . ?
 C56 C43 C59 O1 177.9(8) . . . . ?
 C56 C43 C59 C92 -0.8(14) . . . . ?
 C56 C43 C65 C23 -5.1(14) . . . . ?
 C57 C21 C31 C54 1.4(15) . . . . ?
 C57 C21 C31 C72 -178.4(10) . . . . ?
 C58 C38 C56 C43 -169.5(9) . . . . ?
 C58 C38 C73 O11 -9.9(15) . . . . ?
 C58 C38 C73 C92 171.4(10) . . . . ?
 C59 C43 C56 C38 -2.4(14) . . . . ?
 C59 C43 C65 C23 173.3(9) . . . . ?
 C60 C29 C79 C63 2.0(16) . . . . ?
 C61 C52 C94 C90 -178.3(9) . . . . ?
 C62 C6 C26 C25 -177.8(9) . . . . ?
 C63 C15 C19 C45 -1.4(13) . . . . ?
 C63 C15 C19 C66 179.8(9) . . . . ?
 C63 C15 C53 C33 179.1(8) . . . . ?
 C63 C15 C53 C60 0.6(14) . . . . ?
 C64 C24 C67 C22 1.8(14) . . . . ?
 C64 C24 C67 C82 177.1(9) . . . . ?
 C65 C23 C35 C14 178.0(9) . . . . ?
 C65 C23 C47 O4 2.7(13) . . . . ?
 C65 C23 C47 C75 -179.6(9) . . . . ?
 C65 C43 C56 C38 176.1(9) . . . . ?
 C65 C43 C59 O1 -0.6(12) . . . . ?
 C65 C43 C59 C92 -179.3(9) . . . . ?
 C66 C19 C45 C17 179.7(9) . . . . ?
 C67 C24 C64 C11 -2.7(14) . . . . ?
 C69 C83 C97 C91 -1.8(17) . . . . ?
 C69 C93 C95 C90 -179.6(10) . . . . ?
 C69 C93 C95 C91 -0.7(16) . . . . ?
 C70 C30 C50 C42 0.5(14) . . . . ?
 C70 C30 C50 C51 -173.7(8) . . . . ?
 C70 C30 C101 C104 177.2(9) . . . . ?
 C70 C58 C71 C42 2.1(14) . . . . ?
 C71 C42 C50 C30 1.0(14) . . . . ?
 C71 C42 C50 C51 175.3(8) . . . . ?
 C71 C42 C78 C61 -175.1(9) . . . . ?
 C71 C58 C70 C30 -0.5(14) . . . . ?
 C72 C31 C54 C5 -178.2(9) . . . . ?
 C72 C69 C83 O9 2.8(15) . . . . ?
 C72 C69 C83 C97 -177.7(10) . . . . ?
 C72 C69 C93 C95 178.9(10) . . . . ?
 C73 C38 C56 C43 3.5(15) . . . . ?
 C73 C38 C58 C70 -57.6(14) . . . . ?
 C73 C38 C58 C71 125.5(11) . . . . ?
 C74 C34 C77 O10 -178.3(9) . . . . ?
 C74 C34 C77 C108 2.9(15) . . . . ?
 C74 C34 C82 C67 -25.1(14) . . . . ?
 C74 C37 C40 O6 178.9(9) . . . . ?
 C74 C37 C40 C108 2.1(15) . . . . ?
 C74 C37 C55 C28 130.0(10) . . . . ?
 C74 C37 C55 C68 -44.8(14) . . . . ?
 C76 C51 C52 C61 -178.0(9) . . . . ?
 C76 C51 C52 C94 4.6(14) . . . . ?
 C77 C34 C74 C37 -3.5(15) . . . . ?
 C77 C34 C82 C67 156.5(9) . . . . ?
 C78 C42 C50 C30 -176.8(9) . . . . ?
 C78 C42 C50 C51 -2.6(14) . . . . ?
 C78 C42 C71 C58 175.4(9) . . . . ?
 C79 C29 C60 C53 -1.7(15) . . . . ?
 C79 C29 C60 C68 -179.7(10) . . . . ?
 C80 C32 C41 C7 -176.9(9) . . . . ?
 C81 C9 C32 C41 -1.9(14) . . . . ?
 C81 C9 C32 C80 176.0(9) . . . . ?
 C82 C34 C74 C37 178.0(10) . . . . ?
 C82 C34 C77 O10 0.3(14) . . . . ?
 C82 C34 C77 C108 -178.5(10) . . . . ?
 C83 C69 C72 C31 -107.9(12) . . . . ?
 C83 C69 C93 C95 -1.4(16) . . . . ?
 C84 C20 C81 C9 -176.6(9) . . . . ?
 C86 C88 C110 C86 -0.3(17) . . . 2_655 ?
 C89 C33 C53 C15 1.4(13) . . . . ?
 C89 C33 C53 C60 179.9(9) . . . . ?
 C93 C69 C72 C31 71.7(13) . . . . ?
 C93 C69 C83 O9 -176.8(9) . . . . ?
 C93 C69 C83 C97 2.7(16) . . . . ?
 C94 C52 C61 C78 174.2(10) . . . . ?
 C94 C90 C95 C91 -134.4(11) . . . . ?
 C94 C90 C95 C93 44.5(14) . . . . ?
 C94 C90 C96 C76 2.1(15) . . . . ?
 C95 C90 C94 C52 175.5(9) . . . . ?
 C95 C90 C96 C76 -175.7(9) . . . . ?
 C95 C91 C97 C83 -0.5(17) . . . . ?
 C96 C76 C104 C101 -170.4(10) . . . . ?
 C96 C90 C94 C52 -2.3(14) . . . . ?
 C96 C90 C95 C91 43.4(15) . . . . ?
 C96 C90 C95 C93 -137.7(11) . . . . ?
 C97 C91 C95 C90 -179.4(10) . . . . ?
 C97 C91 C95 C93 1.7(17) . . . . ?
 C98 O7 C24 C64 6.9(13) . . . . ?
 C98 O7 C24 C67 -173.0(9) . . . . ?
 C100 C88 C110 C86 179.6(9) . . . 2_655 ?
 C101 C30 C50 C42 -179.8(9) . . . . ?
 C101 C30 C50 C51 5.9(14) . . . . ?
 C101 C30 C70 C58 179.5(9) . . . . ?
 C103 C86 C88 C100 -0.1(15) . . . . ?
 C103 C86 C88 C110 179.7(10) . . . . ?
 C104 C76 C96 C90 175.1(9) . . . . ?
 C105 O3 C27 C14 177.9(9) . . . . ?
 C105 O3 C27 C75 -4.0(14) . . . . ?
 C106 O4 C47 C23 -174.4(9) . . . . ?
 C106 O4 C47 C75 7.9(13) . . . . ?
 C107 C9 C32 C41 179.0(9) . . . . ?
 C107 C9 C32 C80 -3.0(14) . . . . ?
 C107 C9 C81 C20 -179.8(9) . . . . ?
 C110 C86 C88 C100 -179.6(9) 2_655 . . . ?
 C110 C86 C88 C110 0.2(17) 2_655 . . . ?
 C111 O6 C40 C37 157.6(9) . . . . ?
 C111 O6 C40 C108 -25.7(14) . . . . ?
 C112 O11 C73 C38 164.0(10) . . . . ?
 C112 O11 C73 C92 -17.3(16) . . . . ?
 C113 O2 C21 C31 158.1(10) . . . . ?
 C113 O2 C21 C57 -21.2(14) . . . . ?
 C114 O1 C59 C43 -174.6(8) . . . . ?
 C114 O1 C59 C92 4.1(14) . . . . ?
 C115 O8 C12 C5 -177.5(9) . . . . ?
 C115 O8 C12 C57 1.5(14) . . . . ?
 C117 O9 C83 C69 -178.7(10) . . . . ?
 C117 O9 C83 C97 1.8(15) . . . . ?
 C118 O5 C11 C3 179.2(10) . . . . ?
 C118 O5 C11 C64 1.0(14) . . . . ?
 C119 O12 C91 C95 175.4(10) . . . . ?
 C119 O12 C91 C97 -1.0(16) . . . . ?
 C121 O10 C77 C34 -174.1(11) . . . . ?
 C121 O10 C77 C108 4.6(17) . . . . ?

_shelx_res_file
;
    a_sq.res created by SHELXL-2014/7

TITL a_a.res in P-1
REM Old TITL a in P-1
REM SHELXT solution in P-1
REM R1 0.288, Rweak 0.030, Alpha 0.105, Orientation as input
REM Formula found by SHELXT: C137 N17 O21 Cl10
CELL 0.71073 17.9327 19.0186 23.176 72.498 70.94 75.284
ZERR 2 0.0027 0.0028 0.0035 0.005 0.004 0.005
LATT 1
SFAC C H Cl N O
UNIT 242 176 42 12 24
SIMU
RIGU
DFIX 1.75 Cl18 C125
DFIX 1.75 Cl21 C126
SADI Cl20 Cl19 Cl19 Cl21
SADI Cl19 Cl21 Cl21 Cl20
DFIX 1.75 Cl19 C126 Cl21 C126
DFIX 1.75 C126 Cl20

L.S. 20 0 321
PLAN  55
SIZE 0.2 0.16 0.12
TEMP -153.15
CONF
MORE -1
ABIN
fmap 2 53
BOND $H
ACTA
REM <olex2.extras>
REM <HklSrc "%.\\a_sq.hkl">
REM </olex2.extras>

WGHT    0.151700   94.879105
FVAR       0.20789
CL1   3    0.220071    0.457547    0.855289    11.00000    0.05073    0.05551 =
         0.06303   -0.02349    0.00468   -0.02101
CL2   3    0.029457    1.207504    0.247655    11.00000    0.06252    0.05207 =
         0.04398   -0.00242   -0.00003   -0.00461
CL3   3    0.083342    1.349405    0.209255    11.00000    0.06719    0.06068 =
         0.05302    0.00609   -0.02061   -0.01419
CL4   3    0.074324    1.282751    0.115657    11.00000    0.05319    0.08191 =
         0.04481    0.00232   -0.02246   -0.00702
CL5   3    0.198170    0.308609    0.868241    11.00000    0.05430    0.03814 =
         0.09468    0.00266   -0.01812   -0.01414
CL6   3    0.344208    0.361217    0.786461    11.00000    0.05584    0.05908 =
         0.07335   -0.02235    0.00910   -0.01231
CL7   3    0.452538   -0.280848    0.257530    11.00000    0.13910    0.04993 =
         0.04410   -0.00246   -0.02803   -0.00725
CL8   3    0.234280    0.017178    0.592649    11.00000    0.07445    0.12233 =
         0.08999   -0.04249   -0.02174    0.00342
CL9   3    0.838191    0.363170   -0.119664    11.00000    0.09813    0.11361 =
         0.11452   -0.04452   -0.02328   -0.01196
CL10  3    1.025388   -0.227316    0.056786    11.00000    0.11129    0.09896 =
         0.10913   -0.01866   -0.05085   -0.00739
CL11  3    0.902066   -0.166554   -0.006234    11.00000    0.14156    0.10962 =
         0.11570    0.01834   -0.08070   -0.04829
CL12  3    0.382904   -0.177869    0.336085    11.00000    0.36415    0.05480 =
         0.07758   -0.01800   -0.11213    0.03260
CL13  3    0.714839    0.287442   -0.024239    11.00000    0.14977    0.12696 =
         0.10333   -0.02321   -0.02344   -0.04045
CL14  3    0.116888    0.085612    0.686292    11.00000    0.15209    0.06784 =
         0.14076   -0.03806    0.02012   -0.00282
CL15  3    0.873011   -0.147895    0.117176    11.00000    0.13173    0.13939 =
         0.15012   -0.04424   -0.03957   -0.03830
O1    5    0.222841    1.202101    0.364243    11.00000    0.04270    0.02718 =
         0.04115   -0.01034   -0.01938    0.00354
O2    5    0.950872    0.442557   -0.038021    11.00000    0.02642    0.05346 =
         0.02296   -0.00115   -0.00408   -0.00209
O3    5    0.519984    0.811859    0.497574    11.00000    0.04365    0.02320 =
         0.04959   -0.00366   -0.02469   -0.00568
O4    5    0.487898    1.077368    0.398241    11.00000    0.04749    0.02480 =
         0.04154   -0.00137   -0.01493   -0.00996
O5    5    0.149342    0.480318    0.336242    11.00000    0.02995    0.05351 =
         0.02267   -0.00341   -0.00245   -0.00388
O6    5    0.090609    0.437626    0.760214    11.00000    0.05561    0.05131 =
         0.02206   -0.00489   -0.00617   -0.02645
O7    5   -0.027905    0.378563    0.537413    11.00000    0.03502    0.04537 =
         0.02629   -0.00840    0.00187   -0.01245
O8    5    0.796897    0.280066    0.140812    11.00000    0.02917    0.03774 =
         0.03437    0.00441   -0.00632   -0.00462
O9    5    0.745326    0.561607   -0.150070    11.00000    0.04112    0.05641 =
         0.03220   -0.01766   -0.01330    0.00146
O10   5    0.025436    0.236664    0.706953    11.00000    0.06192    0.04073 =
         0.03048   -0.00174    0.00211   -0.02941
O11   5    0.313163    1.134595    0.161996    11.00000    0.05042    0.04471 =
         0.02988   -0.00437   -0.01957    0.01251
O12   5    0.538215    0.759843   -0.075701    11.00000    0.04460    0.06454 =
         0.04059   -0.01723   -0.02681    0.01296
CL16  3    0.091672   -0.044120    0.665629    11.00000    0.10124    0.12827 =
         0.35313   -0.10920   -0.01856   -0.01352
N00Y  4    0.732952    0.172686    0.293738    11.00000    0.04204    0.03408 =
         0.04130   -0.00989   -0.00384   -0.00753
C1    1    0.312240    0.454072    0.340204    11.00000    0.03300    0.02701 =
         0.02616   -0.00974   -0.00722   -0.00411
AFIX  43
H1    2    0.280118    0.499510    0.349459    11.00000   -1.20000
AFIX   0
C2    1    0.509337    0.389589    0.234115    11.00000    0.02742    0.02738 =
         0.02180   -0.00472   -0.00676   -0.00573
C3    1    0.199637    0.387349    0.414226    11.00000    0.03169    0.02820 =
         0.02293   -0.01130   -0.00409   -0.00686

N012  4    0.409831    0.381145    0.462101    11.00000    0.04994    0.02952 =
         0.03543   -0.00830   -0.00417   -0.00197
C4    1    0.406398    0.319566    0.314246    11.00000    0.02478    0.02277 =
         0.01974   -0.00303   -0.00958   -0.00429
C5    1    0.735291    0.396771    0.091360    11.00000    0.02964    0.03285 =
         0.01731   -0.00951   -0.00878   -0.00808
C6    1    0.537081    0.457548    0.203117    11.00000    0.03141    0.02961 =
         0.01756   -0.00468   -0.00985   -0.00848
C7    1    0.660121    0.300055    0.319958    11.00000    0.03419    0.02859 =
         0.01991   -0.00553   -0.01449   -0.00328
C8    1    0.331533    0.321087    0.357524    11.00000    0.02729    0.02322 =
         0.02204   -0.00261   -0.00660   -0.00662
AFIX  43
H8    2    0.312655    0.275234    0.379137    11.00000   -1.20000
AFIX   0

N019  4    0.840722    0.361201    0.217450    11.00000    0.04303    0.04536 =
         0.04163   -0.00701   -0.00018   -0.00653
C9    1    0.580768    0.436675    0.346699    11.00000    0.04517    0.02840 =
         0.01729   -0.00501   -0.01098   -0.00330
C10   1    0.387397    0.456737    0.296548    11.00000    0.03073    0.02493 =
         0.02651   -0.00547   -0.00775   -0.00399
C11   1    0.134372    0.433433    0.395909    11.00000    0.03435    0.03340 =
         0.01984   -0.01439   -0.00428   -0.00476
C12   1    0.804888    0.344566    0.093770    11.00000    0.03022    0.03420 =
         0.02048   -0.00558   -0.00757   -0.00542
C13   1    0.282740    0.388198    0.370428    11.00000    0.02956    0.02805 =
         0.02517   -0.00711   -0.00497   -0.00508
C14   1    0.394639    0.879469    0.481847    11.00000    0.04237    0.02972 =
         0.02219   -0.00379   -0.01493   -0.00885
C15   1    0.281321    0.684968    0.555890    11.00000    0.04114    0.03003 =
         0.01557   -0.00342   -0.00979   -0.00939
C16   1    0.556217    0.321561    0.218971    11.00000    0.02994    0.02839 =
         0.02213   -0.00500   -0.01091   -0.00663
C17   1    0.357579    0.811069    0.508279    11.00000    0.04196    0.03059 =
         0.01770   -0.00279   -0.01597   -0.00905
C18   1    0.434204    0.387257    0.282106    11.00000    0.02772    0.02707 =
         0.02253   -0.00663   -0.00896   -0.00633
C19   1    0.240614    0.753311    0.572531    11.00000    0.03963    0.02929 =
         0.01960   -0.00533   -0.01414   -0.00676
C20   1    0.696070    0.363922    0.290966    11.00000    0.03880    0.03356 =
         0.01771   -0.00838   -0.01217   -0.00587
C21   1    0.880501    0.424230    0.004362    11.00000    0.03141    0.04035 =
         0.01838   -0.00532   -0.00475   -0.00567
C22   1    0.186311    0.338392    0.473434    11.00000    0.03585    0.02593 =
         0.02432   -0.00993   -0.00707   -0.00770
AFIX  43
H22   2    0.230811    0.306100    0.486490    11.00000   -1.20000
AFIX   0
C23   1    0.377887    1.015149    0.436531    11.00000    0.04068    0.02864 =
         0.02271   -0.00745   -0.01025   -0.00761
C24   1    0.046625    0.382001    0.495030    11.00000    0.03277    0.02759 =
         0.02605   -0.01287    0.00010   -0.00922
C25   1    0.656661    0.391727    0.140398    11.00000    0.02938    0.03218 =
         0.01444   -0.00446   -0.01207   -0.00552
C26   1    0.611020    0.457545    0.157241    11.00000    0.03088    0.02803 =
         0.01929   -0.00212   -0.00964   -0.00713
AFIX  43
H26   2    0.630532    0.503346    0.137149    11.00000   -1.20000
AFIX   0
C27   1    0.475632    0.877949    0.475040    11.00000    0.04118    0.02419 =
         0.02898   -0.00304   -0.01549   -0.00798
C28   1    0.130365    0.559612    0.649061    11.00000    0.04017    0.03494 =
         0.03221   -0.00930   -0.01150   -0.01185
AFIX  43
H28   2    0.078646    0.561967    0.677988    11.00000   -1.20000
AFIX   0
C29   1    0.365313    0.548492    0.523421    11.00000    0.04599    0.02780 =
         0.03424   -0.00969   -0.00402   -0.00979
AFIX  43
H29   2    0.394066    0.502454    0.513312    11.00000   -1.20000
AFIX   0
C30   1    0.399470    0.908700    0.163108    11.00000    0.03920    0.03378 =
         0.01911    0.00564   -0.00870   -0.00384
C31   1    0.813579    0.475282   -0.002214    11.00000    0.03234    0.04057 =
         0.01908   -0.00668   -0.00530   -0.00504

C32   1    0.546201    0.372248    0.376593    11.00000    0.03853    0.02971 =
         0.02295   -0.00525   -0.00916   -0.00309
C33   1    0.165923    0.624499    0.622528    11.00000    0.03716    0.03118 =
         0.02024   -0.00608   -0.01063   -0.00583
C34   1    0.096885    0.323578    0.628102    11.00000    0.03250    0.02597 =
         0.02813   -0.00153   -0.00618   -0.01128
C35   1    0.349257    0.948454    0.461905    11.00000    0.03835    0.03261 =
         0.02116   -0.00429   -0.01659   -0.00692
AFIX  43
H35   2    0.294471    0.949728    0.466071    11.00000   -1.20000
AFIX   0
C36   1    0.526828    0.252959    0.253428    11.00000    0.03128    0.02583 =
         0.02751   -0.00672   -0.00919   -0.00431
AFIX  43
H36   2    0.557587    0.207039    0.244253    11.00000   -1.20000
AFIX   0
C37   1    0.131834    0.424704    0.655341    11.00000    0.03591    0.02908 =
         0.02639   -0.00075   -0.01197   -0.00818
C38   1    0.366472    1.063217    0.246472    11.00000    0.03167    0.03417 =
         0.02641   -0.00052   -0.00943   -0.00280
C39   1    0.628015    0.324543    0.172898    11.00000    0.03163    0.02800 =
         0.02422   -0.00704   -0.00669   -0.00130
AFIX  43
H39   2    0.659312    0.279228    0.162786    11.00000   -1.20000
AFIX   0
C40   1    0.090267    0.398254    0.718717    11.00000    0.03887    0.03513 =
         0.02419   -0.00257   -0.00870   -0.00969

C41   1    0.585417    0.303886    0.362981    11.00000    0.03456    0.03229 =
         0.01973   -0.00596   -0.01227   -0.00456
AFIX  43
H41   2    0.561436    0.260424    0.382835    11.00000   -1.20000
AFIX   0

C42   1    0.530689    0.927353    0.161860    11.00000    0.03917    0.02951 =
         0.01345    0.00530   -0.01360    0.00098
CL17  3    0.690841    0.372400   -0.141320    11.00000    0.32115    0.23247 =
         0.28171    0.13294   -0.23310   -0.20171
C43   1    0.323910    1.099305    0.346510    11.00000    0.02974    0.02203 =
         0.02722   -0.00137   -0.00967   -0.00925
N02A  4    0.736731   -0.051431   -0.057533    11.00000    0.04509    0.06722 =
         0.05106   -0.00982   -0.01900    0.00142
C44   1    0.455679    0.252283    0.299064    11.00000    0.03192    0.02293 =
         0.02696   -0.00369   -0.00868   -0.00407
AFIX  43
H44   2    0.438554    0.205779    0.321286    11.00000   -1.20000
AFIX   0
C45   1    0.279469    0.815713    0.548858    11.00000    0.04086    0.02868 =
         0.02813   -0.00528   -0.01235   -0.00562
AFIX  43
H45   2    0.252763    0.861486    0.560351    11.00000   -1.20000
AFIX   0
C46   1    0.396864    0.744012    0.491750    11.00000    0.04009    0.02908 =
         0.01685   -0.00312   -0.01360   -0.00870
AFIX  43
H46   2    0.449674    0.741201    0.464501    11.00000   -1.20000
AFIX   0
C47   1    0.459714    1.010855    0.426934    11.00000    0.04119    0.02516 =
         0.02043   -0.00412   -0.00932   -0.00728
C48   1    0.417792    0.525009    0.263385    11.00000    0.03381    0.02454 =
         0.03404   -0.00697   -0.00550   -0.00527
AFIX  43
H48   2    0.387436    0.570932    0.272816    11.00000   -1.20000
AFIX   0

C49   1    0.702191    0.228331    0.304501    11.00000    0.03373    0.03441 =
         0.02522   -0.00764   -0.00911   -0.00799
C50   1    0.483918    0.890512    0.147010    11.00000    0.03940    0.03679 =
         0.02182   -0.00210   -0.01080   -0.00190
C51   1    0.523222    0.836556    0.108861    11.00000    0.04019    0.03925 =
         0.01608    0.00130   -0.01131   -0.00045
C52   1    0.607325    0.822146    0.087083    11.00000    0.03972    0.03867 =
         0.01764   -0.00080   -0.01221   -0.00163
C53   1    0.245044    0.620412    0.579984    11.00000    0.03836    0.02531 =
         0.01778   -0.00491   -0.01009   -0.00750
C54   1    0.740145    0.460041    0.041721    11.00000    0.03089    0.03600 =
         0.01957   -0.00792   -0.00540   -0.00410
AFIX  43
H54   2    0.692369    0.494233    0.037198    11.00000   -1.20000
AFIX   0
C55   1    0.171159    0.491121    0.632901    11.00000    0.04552    0.03334 =
         0.02247   -0.00401   -0.01021   -0.01202
C56   1    0.371715    1.053107    0.307269    11.00000    0.03300    0.02827 =
         0.02614    0.00166   -0.01059   -0.00449
AFIX  43
H56   2    0.409660    1.012850    0.322441    11.00000   -1.20000
AFIX   0
C57   1    0.876845    0.358424    0.051753    11.00000    0.02879    0.04191 =
         0.02699   -0.00062   -0.00461   -0.00167
AFIX  43
H57   2    0.924332    0.323101    0.054938    11.00000   -1.20000
AFIX   0
C58   1    0.409324    1.004356    0.210399    11.00000    0.04070    0.02967 =
         0.02402    0.00384   -0.01094    0.00153
C59   1    0.271066    1.159599    0.320695    11.00000    0.03251    0.02150 =
         0.03479   -0.00190   -0.01261   -0.00937
C60   1    0.284918    0.551448    0.564719    11.00000    0.04487    0.02935 =
         0.01920   -0.00589   -0.00584   -0.01000
C61   1    0.652338    0.858468    0.105744    11.00000    0.04050    0.04427 =
         0.02929   -0.00853   -0.01624    0.00513
AFIX  43
H61   2    0.709162    0.847066    0.092891    11.00000   -1.20000
AFIX   0
C62   1    0.488981    0.525117    0.218885    11.00000    0.03583    0.02756 =
         0.03722   -0.00936   -0.00198   -0.01074
AFIX  43
H62   2    0.507406    0.571244    0.197624    11.00000   -1.20000
AFIX   0
C63   1    0.360387    0.680602    0.514335    11.00000    0.04032    0.02801 =
         0.01553   -0.00585   -0.01031   -0.01135
C64   1    0.057986    0.430725    0.435007    11.00000    0.03353    0.03169 =
         0.02468   -0.01359   -0.00351   -0.00762
AFIX  43
H64   2    0.013244    0.461652    0.421432    11.00000   -1.20000
AFIX   0

CL18  3    0.302427   -0.320492    0.366945    11.00000    0.24241    0.19162 =
         0.20536   -0.08163   -0.02155   -0.01457
C65   1    0.325682    1.085782    0.414653    11.00000    0.03639    0.02604 =
         0.02614   -0.00257   -0.00827   -0.00766
AFIX  23
H65A  2    0.344520    1.128217    0.418753    11.00000   -1.20000
H65B  2    0.270454    1.084820    0.442344    11.00000   -1.20000
AFIX   0
C66   1    0.162350    0.755241    0.613623    11.00000    0.04032    0.03215 =
         0.03034   -0.00870   -0.00850   -0.00594
AFIX  43
H66   2    0.134260    0.800974    0.624645    11.00000   -1.20000
AFIX   0
C67   1    0.109929    0.335287    0.514039    11.00000    0.03821    0.02394 =
         0.02790   -0.01199   -0.00283   -0.00869
C68   1    0.248678    0.488760    0.590302    11.00000    0.04492    0.02771 =
         0.02461   -0.00314   -0.01051   -0.01007
AFIX  43
H68   2    0.276390    0.443060    0.579059    11.00000   -1.20000
AFIX   0
C69   1    0.743302    0.599668   -0.061355    11.00000    0.03352    0.04292 =
         0.02075   -0.00220   -0.00715   -0.00581
C70   1    0.363324    0.968323    0.195527    11.00000    0.03475    0.03621 =
         0.02456    0.00039   -0.00656    0.00080
AFIX  43
H70   2    0.306719    0.982811    0.206731    11.00000   -1.20000
AFIX   0
C71   1    0.492020    0.983849    0.194949    11.00000    0.04012    0.03139 =
         0.01847    0.00232   -0.01219   -0.00053
AFIX  43
H71   2    0.523019    1.008101    0.206769    11.00000   -1.20000
AFIX   0
C72   1    0.819427    0.545654   -0.055529    11.00000    0.02948    0.04349 =
         0.02283   -0.00282   -0.00444   -0.00717
AFIX  23
H72A  2    0.856411    0.573142   -0.050943    11.00000   -1.20000
H72B  2    0.844497    0.529873   -0.095576    11.00000   -1.20000
AFIX   0
C73   1    0.313609    1.124968    0.223867    11.00000    0.04705    0.03643 =
         0.03216   -0.00219   -0.01675    0.00271
C74   1    0.133544    0.385551    0.613285    11.00000    0.03101    0.02845 =
         0.02744   -0.00150   -0.00372   -0.00975
AFIX  43
H74   2    0.162127    0.402307    0.570678    11.00000   -1.20000
AFIX   0
C75   1    0.509406    0.945012    0.446850    11.00000    0.03748    0.02449 =
         0.03603   -0.00388   -0.01422   -0.00960
AFIX  43
H75   2    0.564250    0.944456    0.441921    11.00000   -1.20000
AFIX   0
C76   1    0.476148    0.799864    0.093078    11.00000    0.04331    0.04109 =
         0.02116   -0.00162   -0.01299   -0.00402
C77   1    0.058475    0.297770    0.693578    11.00000    0.04578    0.03589 =
         0.03003   -0.00035   -0.00532   -0.01838
C78   1    0.616621    0.909069    0.141444    11.00000    0.03916    0.04222 =
         0.02973   -0.00654   -0.01698    0.00288
AFIX  43
H78   2    0.648549    0.932574    0.153033    11.00000   -1.20000
AFIX   0

N03C  4    0.508908    0.566515    0.368268    11.00000    0.09566    0.03608 =
         0.02479   -0.00594   -0.00326    0.00037
C79   1    0.400504    0.610202    0.498813    11.00000    0.04461    0.03091 =
         0.02472   -0.00684   -0.00738   -0.01024
AFIX  43
H79   2    0.452771    0.606879    0.470720    11.00000   -1.20000
AFIX   0

C80   1    0.469453    0.376581    0.424033    11.00000    0.04436    0.02946 =
         0.02585   -0.00888   -0.00978   -0.00425
C81   1    0.655694    0.431984    0.304562    11.00000    0.04601    0.03112 =
         0.01635   -0.00297   -0.01228   -0.00618
AFIX  43
H81   2    0.679653    0.475472    0.284834    11.00000   -1.20000
AFIX   0

C82   1    0.098478    0.284851    0.580353    11.00000    0.03796    0.03340 =
         0.02976   -0.00657   -0.00451   -0.01328
AFIX  23
H82A  2    0.047572    0.265857    0.592766    11.00000   -1.20000
H82B  2    0.142552    0.241216    0.580078    11.00000   -1.20000
AFIX   0
C83   1    0.708365    0.608386   -0.108455    11.00000    0.03608    0.04903 =
         0.02591   -0.01115   -0.00914   -0.00205

C84   1    0.777400    0.360061    0.248712    11.00000    0.04269    0.02979 =
         0.02934   -0.01107   -0.00593   -0.00650
C86   1    0.547020    0.035264    0.015564    11.00000    0.03267    0.05988 =
         0.02893    0.00550   -0.01390   -0.00113
C88   1    0.582619   -0.018744   -0.020943    11.00000    0.04133    0.05270 =
         0.02005    0.01408   -0.01703   -0.00123
C89   1    0.126585    0.695597    0.637410    11.00000    0.03755    0.03306 =
         0.03379   -0.01118   -0.00167   -0.00658
AFIX  43
H89   2    0.073922    0.699848    0.664836    11.00000   -1.20000
AFIX   0
C90   1    0.596265    0.740713    0.026470    11.00000    0.04123    0.04202 =
         0.01914   -0.00133   -0.01154   -0.00400
C91   1    0.603642    0.703615   -0.070717    11.00000    0.04186    0.05275 =
         0.02949   -0.01050   -0.01861    0.00510
C92   1    0.266414    1.173821    0.260372    11.00000    0.03881    0.03122 =
         0.03482   -0.00327   -0.01618    0.00007
AFIX  43
H92   2    0.231505    1.216333    0.244033    11.00000   -1.20000
AFIX   0
C93   1    0.704702    0.643394   -0.017522    11.00000    0.03742    0.04531 =
         0.01937   -0.00199   -0.01078   -0.00434
AFIX  43
H93   2    0.727212    0.637337    0.015885    11.00000   -1.20000
AFIX   0
C94   1    0.642801    0.774838    0.045773    11.00000    0.03834    0.03801 =
         0.01969    0.00152   -0.01073   -0.00234
AFIX  43
H94   2    0.699496    0.765355    0.030276    11.00000   -1.20000
AFIX   0
C95   1    0.634563    0.695561   -0.020633    11.00000    0.03564    0.04264 =
         0.01957   -0.00377   -0.00894   -0.00287
C96   1    0.512451    0.753216    0.051809    11.00000    0.03988    0.04506 =
         0.02773   -0.00612   -0.01320   -0.00254
AFIX  43
H96   2    0.480358    0.729510    0.040577    11.00000   -1.20000
AFIX   0
C97   1    0.639796    0.660237   -0.114571    11.00000    0.04049    0.05184 =
         0.02506   -0.01244   -0.01532    0.00067
AFIX  43
H97   2    0.617774    0.666100   -0.148207    11.00000   -1.20000
AFIX   0
C98   1   -0.096760    0.421120    0.515783    11.00000    0.03732    0.06061 =
         0.03784   -0.01170   -0.00125   -0.00841
AFIX 137
H98A  2   -0.097767    0.405208    0.479600    11.00000   -1.50000
H98B  2   -0.093535    0.474510    0.503366    11.00000   -1.50000
H98C  2   -0.145727    0.412536    0.549697    11.00000   -1.50000
AFIX   0

N03Y  4    0.637032    0.099805    0.042651    11.00000    0.05398    0.09828 =
         0.05992   -0.00972   -0.02612   -0.01644
C100  1    0.668614   -0.037237   -0.041710    11.00000    0.04292    0.05915 =
         0.02580    0.00444   -0.01649    0.00081
C101  1    0.353544    0.870081    0.147538    11.00000    0.04396    0.04541 =
         0.02548   -0.00134   -0.00743   -0.00814
AFIX  43
H101  2    0.296728    0.881757    0.160203    11.00000   -1.20000
AFIX   0

C103  1    0.597429    0.071638    0.031959    11.00000    0.03257    0.06474 =
         0.03456   -0.00105   -0.01343   -0.00008
C104  1    0.389318    0.817393    0.115219    11.00000    0.04259    0.04453 =
         0.02654   -0.00149   -0.01081   -0.00496
AFIX  43
H104  2    0.357446    0.790917    0.106555    11.00000   -1.20000
AFIX   0
C105  1    0.601628    0.809218    0.489155    11.00000    0.04499    0.03198 =
         0.06055   -0.00960   -0.02713   -0.00178
AFIX 137
H10A  2    0.628946    0.820787    0.444121    11.00000   -1.50000
H10B  2    0.625160    0.759009    0.509073    11.00000   -1.50000
H10C  2    0.607841    0.846014    0.508386    11.00000   -1.50000
AFIX   0
C106  1    0.572064    1.074745    0.382210    11.00000    0.04631    0.03237 =
         0.04045   -0.00398   -0.00958   -0.01225
AFIX 137
H10D  2    0.599694    1.038509    0.356358    11.00000   -1.50000
H10E  2    0.589671    1.059532    0.420674    11.00000   -1.50000
H10F  2    0.584786    1.124388    0.358557    11.00000   -1.50000
AFIX   0

C107  1    0.540044    0.508361    0.359725    11.00000    0.05377    0.02914 =
         0.01403    0.00162   -0.00520   -0.00736
C108  1    0.055514    0.335025    0.737827    11.00000    0.05171    0.03889 =
         0.02512    0.00238   -0.00783   -0.01942
AFIX  43
H108  2    0.029728    0.317069    0.780953    11.00000   -1.20000
AFIX   0

C110  1    0.536026   -0.052678   -0.035928    11.00000    0.04298    0.05511 =
         0.02602    0.00712   -0.01597   -0.00174
AFIX  43
H110  2    0.560223   -0.088623   -0.060517    11.00000   -1.20000
AFIX   0

C111  1    0.026636    0.431851    0.818488    11.00000    0.04290    0.07041 =
         0.02146   -0.01044   -0.00458   -0.01927
AFIX 137
H11A  2   -0.024875    0.440212    0.809162    11.00000   -1.50000
H11B  2    0.025964    0.469612    0.839661    11.00000   -1.50000
H11C  2    0.035711    0.381839    0.845909    11.00000   -1.50000
AFIX   0
C112  1    0.247139    1.183903    0.141891    11.00000    0.05464    0.05335 =
         0.03414   -0.00615   -0.02337    0.00799
AFIX 137
H11D  2    0.253742    1.185365    0.097892    11.00000   -1.50000
H11E  2    0.245001    1.234289    0.145869    11.00000   -1.50000
H11F  2    0.197281    1.165957    0.168090    11.00000   -1.50000
AFIX   0
C113  1    1.023867    0.407451   -0.021498    11.00000    0.02643    0.07132 =
         0.05397   -0.00979   -0.00960   -0.00013
AFIX 137
H11G  2    1.068303    0.430070   -0.053129    11.00000   -1.50000
H11H  2    1.033417    0.353860   -0.019708    11.00000   -1.50000
H11I  2    1.020021    0.414308    0.019693    11.00000   -1.50000
AFIX   0
C114  1    0.162075    1.260734    0.343837    11.00000    0.04577    0.03431 =
         0.05565   -0.02129   -0.02543    0.00784
AFIX 137
H11J  2    0.187282    1.297705    0.307690    11.00000   -1.50000
H11K  2    0.130754    1.285032    0.378194    11.00000   -1.50000
H11L  2    0.126665    1.239533    0.331683    11.00000   -1.50000
AFIX   0
C115  1    0.868544    0.225793    0.146408    11.00000    0.04178    0.03776 =
         0.04658    0.00128   -0.01581    0.00693
AFIX 137
H11M  2    0.892628    0.207964    0.107736    11.00000   -1.50000
H11N  2    0.854795    0.183446    0.182089    11.00000   -1.50000
H11O  2    0.906805    0.249157    0.153196    11.00000   -1.50000
AFIX   0

C116  1    0.030841    1.295089    0.193334    11.00000    0.05810    0.05593 =
         0.04469    0.00225   -0.01271   -0.00749
AFIX  13
H116  2   -0.025620    1.321881    0.196940    11.00000   -1.20000
AFIX   0

C117  1    0.713817    0.568792   -0.199392    11.00000    0.06219    0.06429 =
         0.03951   -0.02035   -0.02430    0.00290
AFIX 137
H11P  2    0.711030    0.620495   -0.224676    11.00000   -1.50000
H11Q  2    0.659918    0.556092   -0.182493    11.00000   -1.50000
H11R  2    0.748293    0.534851   -0.225771    11.00000   -1.50000
AFIX   0
C118  1    0.082857    0.526937    0.316785    11.00000    0.03577    0.08833 =
         0.03005    0.00879   -0.00207    0.00872
AFIX 137
H11S  2    0.101256    0.557953    0.274401    11.00000   -1.50000
H11T  2    0.054217    0.559247    0.345931    11.00000   -1.50000
H11U  2    0.046848    0.496042    0.316487    11.00000   -1.50000
AFIX   0
C119  1    0.509193    0.772867   -0.129339    11.00000    0.05326    0.06061 =
         0.04599   -0.01201   -0.03260    0.00893
AFIX 137
H11V  2    0.551335    0.787544   -0.167772    11.00000   -1.50000
H11W  2    0.462355    0.813002   -0.127392    11.00000   -1.50000
H11X  2    0.494022    0.726971   -0.129571    11.00000   -1.50000
AFIX   0

C120  1    0.239786    0.386688    0.815969    11.00000    0.05310    0.03734 =
         0.05008   -0.00552   -0.01212   -0.01368
AFIX  13
H120  2    0.214853    0.405632    0.780138    11.00000   -1.20000
AFIX   0

C121  1   -0.021133    0.210789    0.770464    11.00000    0.10830    0.07750 =
         0.04110   -0.00323    0.01270   -0.06211
AFIX 137
H12A  2   -0.069350    0.248090    0.780385    11.00000   -1.50000
H12B  2    0.010907    0.203394    0.799581    11.00000   -1.50000
H12C  2   -0.036626    0.163287    0.774617    11.00000   -1.50000
AFIX   0

C122  1    0.161968   -0.001263    0.664865    11.00000    0.10560    0.07438 =
         0.11501   -0.02219   -0.00503   -0.01084
AFIX  13
H122  2    0.189947   -0.033674    0.697084    11.00000   -1.20000
AFIX   0

C123  1    0.742943    0.367161   -0.088198    11.00000    0.08327    0.09551 =
         0.13063   -0.00651   -0.03613   -0.01161
AFIX  13
H123  2    0.721999    0.413162   -0.071419    11.00000   -1.20000
AFIX   0

C124  1    0.952771   -0.150062    0.039018    11.00000    0.11421    0.08844 =
         0.12899   -0.01826   -0.06712   -0.01474
AFIX  13
H124  2    0.974993   -0.102513    0.019743    11.00000   -1.20000
AFIX   0

C125  1    0.392228   -0.274319    0.336708    11.00000    0.24941    0.07572 =
         0.06833   -0.02088   -0.03679    0.01956
AFIX  13
H125  2    0.427616   -0.302922    0.364677    11.00000   -1.20000
AFIX   0

CL19  3    0.740350   -0.239979    0.286566    11.00000    0.10815    0.16907 =
         0.36111   -0.14892   -0.04054    0.01434
CL20  3    0.600412   -0.134880    0.316509    11.00000    0.43231    0.23629 =
         0.13508   -0.12049   -0.17374    0.23287
C126  1    0.689609   -0.156274    0.260308    11.00000    0.47772    0.31706 =
         0.33613   -0.14792   -0.04780    0.18680
AFIX  13
H126  2    0.676294   -0.157132    0.221882    11.00000   -1.20000
AFIX   0
CL21  3    0.741999   -0.081766    0.241271    11.00000    0.77883    0.55306 =
         0.81053   -0.10456   -0.13982   -0.10857
HKLF 4

REM  a_a.res in P-1
REM R1 =  0.1292 for   12158 Fo > 4sig(Fo)  and  0.1448 for all   14817 data
REM   1453 parameters refined using   2258 restraints

END

WGHT      0.1532     94.2040

REM Highest difference peak  2.451,  deepest hole -1.080,  1-sigma level  0.122
Q1    1   0.7976 -0.1534  0.1988  11.00000  0.05    2.45
Q2    1   0.7087 -0.0301  0.2630  11.00000  0.05    2.15
Q3    1   0.6432 -0.2209  0.3001  11.00000  0.05    1.73
Q4    1   0.4636 -0.2609  0.3227  11.00000  0.05    1.17
Q5    1   0.2383 -0.3021  0.3975  11.00000  0.05    1.13
Q6    1   0.2465  0.0984  0.5803  11.00000  0.05    1.11
Q7    1   0.9406 -0.0849  0.0599  11.00000  0.05    1.09
Q8    1   0.6696  0.0450  0.2247  11.00000  0.05    0.98
Q9    1   0.2918 -0.2975  0.3150  11.00000  0.05    0.88
Q10   1   0.6638 -0.1018  0.2838  11.00000  0.05    0.86
Q11   1   0.7009 -0.2944  0.3270  11.00000  0.05    0.84
Q12   1   0.5585 -0.1948  0.3173  11.00000  0.05    0.80
Q13   1   0.6806 -0.2892  0.3329  11.00000  0.05    0.79
Q14   1   0.7351  0.0356  0.2225  11.00000  0.05    0.77
Q15   1   0.3050 -0.2619  0.3745  11.00000  0.05    0.77
Q16   1   0.8784 -0.1047  0.0192  11.00000  0.05    0.76
Q17   1  -0.1725  0.1375  0.9018  11.00000  0.05    0.74
Q18   1   0.1930 -0.0372  0.6413  11.00000  0.05    0.73
Q19   1   0.6597  0.3887 -0.1136  11.00000  0.05    0.70
Q20   1   0.7664 -0.0132  0.2005  11.00000  0.05    0.67
Q21   1   0.0980 -0.0354  0.5994  11.00000  0.05    0.67
Q22   1   0.0755  0.0164  0.7018  11.00000  0.05    0.61
Q23   1   0.0019 -0.0167  0.6856  11.00000  0.05    0.59
Q24   1   0.0824  0.0996  0.6414  11.00000  0.05    0.57
Q25   1   1.1056 -0.2563  0.0671  11.00000  0.05    0.56
Q26   1   0.4608  0.5728 -0.0346  11.00000  0.05    0.55
Q27   1   1.0337 -0.1573  0.0124  11.00000  0.05    0.51
Q28   1   0.9806  0.0152 -0.0948  11.00000  0.05    0.51
Q29   1   0.7227  0.3431 -0.1630  11.00000  0.05    0.50
Q30   1   0.4934 -0.1323  0.3359  11.00000  0.05    0.50
Q31   1   0.7602 -0.1749  0.3420  11.00000  0.05    0.49
Q32   1   0.7573 -0.2398  0.2623  11.00000  0.05    0.48
Q33   1   0.8596  0.2997 -0.0825  11.00000  0.05    0.45
Q34   1   0.2756 -0.3440  0.3830  11.00000  0.05    0.45
Q35   1   0.4776  0.5640  0.0657  11.00000  0.05    0.43
Q36   1   0.5473 -0.2794  0.2430  11.00000  0.05    0.43
Q37   1   0.8175 -0.0764  0.1431  11.00000  0.05    0.43
Q38   1   0.6354  0.3212 -0.0007  11.00000  0.05    0.42
Q39   1   0.9540 -0.1951  0.1051  11.00000  0.05    0.40
Q40   1   0.0845  0.4145  0.5386  11.00000  0.05    0.40
Q41   1   0.9443 -0.2134  0.1203  11.00000  0.05    0.40
Q42   1   0.4464  0.6007  0.3581  11.00000  0.05    0.39
Q43   1   1.0019  0.0618  0.1657  11.00000  0.05    0.38
Q44   1   0.0541  1.2307  0.1157  11.00000  0.05    0.38
Q45   1   0.3009  0.8990 -0.1652  11.00000  0.05    0.38
Q46   1   0.1399  0.7881  0.4586  11.00000  0.05    0.36
Q47   1   1.1120  0.4818 -0.0580  11.00000  0.05    0.36
Q48   1   0.1622  0.0744  0.6021  11.00000  0.05    0.36
Q49   1  -0.1571  0.1620  0.7001  11.00000  0.05    0.36
Q50   1   0.6288 -0.3001  0.3638  11.00000  0.05    0.35
Q51   1   0.1589 -0.0254  0.8199  11.00000  0.05    0.35
Q52   1  -0.1371  0.0625  0.8831  11.00000  0.05    0.34
Q53   1   0.2380  0.0428  0.6422  11.00000  0.05    0.34
Q54   1   0.3370 -0.2603  0.2636  11.00000  0.05    0.34
Q55   1  -0.0235  0.5062  0.3019  11.00000  0.05    0.34
;
_shelx_res_checksum                95582
_shelx_hkl_file
;
  -2   0   0   22.30    3.00
  -2   0   0   23.50    2.70
  -2   0   0   25.30    2.90
  -2   0   0   23.30    2.90
  -2   0   0   25.50    2.60
   2   0   0   20.70    2.70
   2   0   0   20.30    2.50
   2   0   0   22.50    2.90
   2   0   0   24.70    2.90
   2   0   0   20.90    2.80
  -3   0   0   78.69    8.90
  -3   0   0  105.39    9.60
  -3   0   0   92.79    9.20
  -3   0   0   85.69    9.40
   3   0   0   80.29    9.40
   3   0   0   84.79    8.90
   3   0   0   90.49    9.40
   3   0   0   73.69    9.10
  -4   0   0  208.88   25.30
  -4   0   0  255.77   26.10
  -4   0   0  254.27   26.00
  -4   0   0  268.27   25.70
  -4   0   0  274.97   26.10
   4   0   0  255.67   25.40
   4   0   0  260.87   25.80
   4   0   0  255.27   25.90
   4   0   0  215.38   25.50
  -5   0   0  388.16   38.30
  -5   0   0  361.96   39.00
  -5   0   0  350.56   38.80
  -5   0   0  410.76   39.00
  -5   0   0  368.96   38.40
   5   0   0  329.77   38.70
   5   0   0  422.36   38.20
   5   0   0  369.26   38.60
  -6   0   0   19.00    4.00
  -6   0   0   24.00    4.90
  -6   0   0   21.50    4.70
  -6   0   0   29.40    3.80
  -6   0   0   33.10    4.50
   6   0   0   20.40    4.20
   6   0   0   19.60    4.00
  -7   0   0    8.60    4.00
  -7   0   0   11.60    2.70
  -7   0   0   15.00    3.90
  -7   0   0    9.90    3.10
  -7   0   0   12.70    3.60
   7   0   0    6.00    3.00
   7   0   0   15.80    2.70
   7   0   0   12.40    3.40
  -8   0   0  574.94   56.49
  -8   0   0  534.15   55.59
  -8   0   0  585.84   56.99
  -8   0   0  501.55   56.49
  -8   0   0  566.54   55.99
   8   0   0  502.95   56.19
   8   0   0  523.45   55.99
   8   0   0  572.64   55.49
  -9   0   0   81.29    9.00
  -9   0   0   54.69    8.90
  -9   0   0   51.69    7.70
  -9   0   0   70.09    9.50
  -9   0   0   71.69   10.40
   9   0   0   62.89    7.80
   9   0   0   51.39    8.40
   9   0   0   66.09    8.70
 -10   0   0    4.50    3.40
 -10   0   0    5.00    3.60
 -10   0   0   -0.10    4.00
 -10   0   0   12.00    3.70
 -10   0   0    3.00    2.30
  10   0   0    9.20    2.80
  10   0   0    8.00    3.60
  10   0   0    3.30    2.90
 -11   0   0   47.00    7.30
 -11   0   0   35.30    7.50
 -11   0   0   30.90    6.80
 -11   0   0   21.50    7.00
 -11   0   0   42.40    6.10
  11   0   0   44.70    7.20
  11   0   0   30.60    5.30
  11   0   0   22.50    5.80
 -12   0   0    4.70    3.20
 -12   0   0   16.00    5.10
 -12   0   0   18.00    5.20
 -12   0   0   12.90    6.20
 -12   0   0    8.90    4.80
  12   0   0   12.30    3.50
  12   0   0   14.80    4.60
  12   0   0   11.20    4.70
 -13   0   0    5.00    4.30
 -13   0   0   10.90    3.80
 -13   0   0    7.80    4.60
 -13   0   0   11.50    6.00
 -13   0   0    2.80    5.90
  13   0   0    9.70    4.50
  13   0   0    3.20    3.90
  13   0   0    4.20    3.10
 -14   0   0   46.00    9.10
 -14   0   0   40.90    7.50
 -14   0   0   31.20    9.00
 -14   0   0   37.10    8.80
  14   0   0   47.40    8.70
  14   0   0   43.90    7.10
  14   0   0   24.10    7.20
 -15   0   0    9.90    5.40
 -15   0   0    7.50    4.70
 -15   0   0    3.90    4.00
 -15   0   0    7.90    7.50
  15   0   0    9.10    3.90
  15   0   0   13.20    5.10
 -16   0   0   67.59   12.60
 -16   0   0   58.69   10.30
 -16   0   0   48.40   11.90
 -16   0   0   61.89   11.30
  16   0   0   75.09    9.80
  16  -1   0   33.90    6.60
 -16   1   0   36.20    8.30
 -16   1   0   31.10    7.10
 -16   1   0   26.70    7.70
 -16   1   0   17.20    8.20
  15  -1   0    4.00    3.80
  15  -1   0    7.20    4.70
 -15   1   0    3.70    4.60
 -15   1   0   -0.10    3.80
 -15   1   0    1.90    3.80
 -15   1   0    1.20    5.70
  14  -1   0   27.50    5.50
  14  -1   0   24.70    6.10
  14  -1   0   24.10    6.40
 -14   1   0    8.50    6.90
 -14   1   0   22.20    5.50
 -14   1   0   26.70    6.80
 -14   1   0   25.90    6.40
  13  -1   0    6.30    3.50
  13  -1   0   11.90    4.70
  13  -1   0   17.70    5.40
 -13   1   0   12.70    7.20
 -13   1   0   14.40    4.10
 -13   1   0   25.90    6.30
 -13   1   0   18.90    5.50
  12  -1   0    5.50    4.10
  12  -1   0    2.50    2.90
  12  -1   0    1.90    3.30
 -12   1   0   -0.10    3.80
 -12   1   0   -1.70    3.50
 -12   1   0    4.10    3.70
 -12   1   0    0.60    4.90
 -12   1   0    4.50    2.70
  11  -1   0   14.90    4.80
  11  -1   0    5.80    3.10
  11  -1   0    3.50    3.10
 -11   1   0   10.70    3.90
 -11   1   0    4.50    5.10
 -11   1   0    3.70    2.60
 -11   1   0    5.20    3.80
 -11   1   0    1.80    3.20
  10  -1   0   55.39    7.60
  10  -1   0   45.70    6.20
  10  -1   0   33.00    6.80
 -10   1   0   39.50    6.80
 -10   1   0   40.20    8.70
 -10   1   0   27.60    7.30
 -10   1   0   41.40    7.40
 -10   1   0   37.00    5.90
   9  -1   0    2.70    2.90
   9  -1   0    3.20    3.30
   9  -1   0    3.50    2.50
  -9   1   0    7.10    3.20
  -9   1   0    0.20    2.80
  -9   1   0    4.70    4.00
  -9   1   0    3.80    2.10
  -9   1   0    1.10    2.80
   8  -1   0   16.10    3.30
   8  -1   0   14.10    4.10
   8  -1   0   13.00    4.20
  -8   1   0   19.70    5.50
  -8   1   0   12.90    3.70
  -8   1   0   24.10    5.00
  -8   1   0   14.60    4.30
  -8   1   0   19.80    3.40
   7  -1   0   41.40    7.50
   7  -1   0   62.19    6.70
  -7   1   0   50.79    6.40
  -7   1   0   60.29    8.10
  -7   1   0   54.49    7.00
  -7   1   0   43.50    8.20
  -7   1   0   45.30    7.40
   6  -1   0  726.93   69.49
   6  -1   0  744.63   68.89
   6  -1   0  564.14   69.29
  -6   1   0  671.73   69.79
  -6   1   0  680.83   68.69
  -6   1   0  621.14   68.89
  -6   1   0  732.73   69.99
  -6   1   0  702.13   69.49
   5  -1   0  427.36   46.20
   5  -1   0  449.56   46.20
   5  -1   0  482.75   45.70
  -5   1   0  495.95   46.70
  -5   1   0  405.16   45.70
  -5   1   0  480.75   46.30
  -5   1   0  405.06   45.50
  -5   1   0  465.65   46.70
   4  -1   0   33.20    6.10
   4  -1   0   40.50    6.00
   4  -1   0   48.60    5.50
  -4   1   0   54.69    6.30
  -4   1   0   47.20    6.30
  -4   1   0   58.49    7.40
  -4   1   0   43.00    5.20
   3  -1   0  663.53   66.39
   3  -1   0  618.64   66.79
   3  -1   0  761.32   67.09
   3  -1   0  659.43   66.89
  -3   1   0  702.03   67.09
  -3   1   0  577.14   66.89
  -3   1   0  595.64   66.39
  -3   1   0  714.23   66.89
   2  -1   0  670.23   67.09
   2  -1   0  666.43   66.69
   2  -1   0  709.73   66.99
   2  -1   0  665.53   67.09
  -2   1   0  604.64   67.09
  -2   1   0  717.13   67.19
  -2   1   0  621.44   66.69
  -2   1   0  657.73   66.89
  -2  -1   0   30.40    3.10
  -2  -1   0   33.80    3.20
  -2  -1   0   25.10    3.10
  -2  -1   0   24.40    3.30
  -2  -1   0   29.40    3.20
   2   1   0   25.50    3.00
   2   1   0   23.80    3.20
   2   1   0   28.30    3.10
   2   1   0   24.40    3.20
  -3  -1   0  343.07   32.70
  -3  -1   0  284.37   32.80
  -3  -1   0  335.57   32.90
  -3  -1   0  286.77   32.80
  -3  -1   0  368.26   32.80
   3   1   0  315.97   32.80
   3   1   0  315.77   32.80
   3   1   0  309.17   32.60
   3   1   0  343.67   32.80
  -4  -1   0 2737.73  262.87
  -4  -1   0 2415.66  262.77
  -4  -1   0 2331.27  262.57
  -4  -1   0 2694.63  263.07
  -4  -1   0 2758.52  262.77
   4   1   0 2651.83  262.57
   4   1   0 2838.92  262.77
   4   1   0 2746.43  262.87
   4   1   0 2412.06  262.67
  -5  -1   0  513.35   49.30
  -5  -1   0  446.96   49.30
  -5  -1   0  457.75   48.90
  -5  -1   0  480.25   49.20
  -5  -1   0  494.55   49.30
   5   1   0  489.55   49.20
   5   1   0  499.05   48.80
   5   1   0  485.15   49.10
   5   1   0  470.55   49.10
  -6  -1   0   95.29   12.40
  -6  -1   0  113.39   13.10
  -6  -1   0  119.09   12.90
  -6  -1   0  133.59   13.20
  -6  -1   0  124.99   13.10
   6   1   0  100.39   12.60
   6   1   0  129.59   12.20
   6   1   0  105.89   12.80
   6   1   0  111.69   12.70
  -7  -1   0   49.99    7.50
  -7  -1   0   61.79    7.00
  -7  -1   0   43.60    7.40
   7   1   0   64.19    7.50
   7   1   0   41.50    7.20
   7   1   0   54.39    6.50
   7   1   0   59.09    7.30
  -8  -1   0 1068.89  118.89
  -8  -1   0 1136.69  118.49
  -8  -1   0 1235.58  119.49
  -8  -1   0 1143.09  118.79
  -8  -1   0 1259.07  119.19
   8   1   0 1171.28  118.59
   8   1   0 1278.47  118.19
   8   1   0 1162.08  118.99
   8   1   0 1103.19  118.69
  -9  -1   0   83.29   11.10
  -9  -1   0   84.69   11.50
  -9  -1   0   84.89   11.90
  -9  -1   0   85.69   10.40
  -9  -1   0   96.89   11.60
   9   1   0   74.79   10.90
   9   1   0   79.39   10.70
   9   1   0  106.79   10.20
   9   1   0   94.29   11.10
 -10  -1   0   25.60    5.30
 -10  -1   0   20.10    4.90
 -10  -1   0   15.00    3.80
 -10  -1   0   20.20    5.20
 -10  -1   0   16.40    5.00
  10   1   0   19.20    4.70
  10   1   0   18.80    4.40
  10   1   0    7.60    3.90
  10   1   0   21.80    3.60
 -11  -1   0   31.10    7.20
 -11  -1   0   31.90    6.20
 -11  -1   0   27.30    6.40
 -11  -1   0   28.10    6.10
 -11  -1   0   23.10    5.10
  11   1   0   36.90    5.10
  11   1   0   27.10    5.80
  11   1   0   18.70    5.50
 -12  -1   0   10.30    3.70
 -12  -1   0   10.60    4.40
 -12  -1   0   16.40    4.60
 -12  -1   0   -0.60    4.00
 -12  -1   0   10.00    5.40
  12   1   0    9.90    4.10
  12   1   0   11.10    3.20
  12   1   0    4.10    3.90
 -13  -1   0   25.40    6.10
 -13  -1   0   13.50    6.50
 -13  -1   0    6.10    4.00
 -13  -1   0   12.70    5.30
  13   1   0   15.30    5.00
  13   1   0   24.00    5.80
  13   1   0   21.60    4.50
 -14  -1   0   13.50    5.30
 -14  -1   0    0.40    3.60
 -14  -1   0    3.60    3.50
 -14  -1   0    3.30    5.70
  14   1   0   12.30    5.10
  14   1   0    5.60    3.20
  14   1   0    7.50    4.90
 -15  -1   0    0.90    3.90
 -15  -1   0   26.20    6.00
 -15  -1   0    5.10    6.40
 -15  -1   0    9.00    4.60
  15   1   0   -2.20    2.90
  15   1   0    4.10    4.10
 -16  -1   0   -2.70    5.70
 -16  -1   0    5.80    4.80
 -16  -1   0   11.90    5.10
 -16  -1   0   -1.50    3.30
  16   1   0   -0.80    3.00
  16  -2   0   13.90   10.80
  16  -2   0    6.90    4.20
  16  -2   0   -1.90    3.30
 -16   2   0    2.20    6.10
 -16   2   0    5.20    5.50
 -16   2   0    1.90    4.00
 -16   2   0    6.40    7.60
 -16   2   0    4.60    4.20
  15  -2   0   70.49    9.90
 -15   2   0   35.20   10.80
 -15   2   0   47.30   10.30
 -15   2   0   63.09    9.50
 -15   2   0   69.49   10.70
  14  -2   0    2.40    3.70
  14  -2   0   -3.80    4.50
  14  -2   0   -2.90    3.30
 -14   2   0    4.70    4.40
 -14   2   0   -1.70    6.40
 -14   2   0    0.70    4.00
 -14   2   0    2.00    3.30
  13  -2   0   -2.40    3.10
  13  -2   0   11.40    3.80
  13  -2   0    6.80    4.30
 -13   2   0   -2.00    3.50
 -13   2   0    3.60    3.60
 -13   2   0    3.90    3.10
 -13   2   0    2.30    5.60
  12  -2   0    7.00    3.50
  12  -2   0    4.50    3.90
  12  -2   0   -0.50    3.00
 -12   2   0    6.70    4.00
 -12   2   0    3.60    5.60
 -12   2   0   10.20    4.40
 -12   2   0    7.40    3.10
 -12   2   0    8.00    5.10
  11  -2   0    4.30    2.90
  11  -2   0    3.20    3.20
  11  -2   0    3.90    3.70
 -11   2   0    6.20    2.70
 -11   2   0    2.00    3.90
 -11   2   0    8.30    5.60
 -11   2   0    3.90    3.60
 -11   2   0    3.00    3.20
  10  -2   0   28.60    6.40
  10  -2   0   39.60    6.10
  10  -2   0   22.70    6.20
 -10   2   0   38.70    5.60
 -10   2   0   43.60    7.40
 -10   2   0   41.40    7.60
 -10   2   0   29.70    8.20
   9  -2   0  278.47   29.70
   9  -2   0  230.08   29.40
   9  -2   0  277.07   28.70
  -9   2   0  308.77   29.10
  -9   2   0  284.97   29.70
  -9   2   0  291.37   30.90
  -9   2   0  265.17   28.40
  -9   2   0  234.68   30.00
   8  -2   0   24.20    5.90
   8  -2   0   39.70    5.50
   8  -2   0   28.70    5.60
  -8   2   0   32.20    5.50
  -8   2   0   43.70    6.30
  -8   2   0   28.60    4.60
  -8   2   0   31.50    6.80
  -8   2   0   28.20    7.20
   7  -2   0  104.69   10.50
   7  -2   0   79.69   11.00
   7  -2   0   93.39   11.50
  -7   2   0  100.89   11.90
  -7   2   0   91.29   11.10
  -7   2   0   83.49    9.90
  -7   2   0   85.89   12.60
  -7   2   0   81.69   10.40
   6  -2   0  240.98   25.00
   6  -2   0  251.67   24.20
   6  -2   0  209.78   24.70
  -6   2   0  193.08   25.30
  -6   2   0  227.08   23.90
  -6   2   0  242.18   24.80
  -6   2   0  245.68   25.30
   5  -2   0   55.19    6.40
   5  -2   0   54.99    7.70
   5  -2   0   48.50    7.00
  -5   2   0   45.20    5.90
  -5   2   0   40.10    7.00
  -5   2   0   61.39    7.10
  -5   2   0   63.39    8.60
   4  -2   0  296.17   29.50
   4  -2   0  269.57   30.30
   4  -2   0  309.97   30.00
  -4   2   0  272.57   30.60
  -4   2   0  317.57   29.90
  -4   2   0  287.07   30.20
  -4   2   0  256.37   29.20
   3  -2   0 1243.28  136.39
   3  -2   0 1189.18  135.99
   3  -2   0 1528.75  136.49
   3  -2   0 1452.55  135.79
  -3   2   0 1470.25  136.09
  -3   2   0 1196.58  135.59
  -3   2   0 1451.25  136.59
  -3   2   0 1289.97  136.29
   2  -2   0  501.75   50.19
   2  -2   0  479.95   50.59
   2  -2   0  521.45   50.39
   2  -2   0  504.85   49.99
  -2   2   0  479.65   50.29
  -2   2   0  453.85   50.59
  -2   2   0  487.05   50.09
  -2   2   0  526.45   50.39
   1  -2   0   85.39   10.10
   1  -2   0   82.09    9.40
   1  -2   0   73.99    9.40
   1  -2   0   96.89    9.40
   1  -2   0  108.79    9.70
  -1   2   0   89.99    9.40
  -1   2   0   84.19    9.50
  -1   2   0   91.19    9.50
  -1   2   0   91.39   10.10
   0  -2   0    4.60    0.90
   0  -2   0    1.60    0.80
   0  -2   0    3.10    0.90
   0  -2   0    3.30    1.60
   0  -2   0    1.20    1.00
   0   2   0    1.90    1.30
   0   2   0    1.10    1.10
   0   2   0    2.30    0.90
   0   2   0    1.50    0.80
  -1  -2   0    3.00    1.00
  -1  -2   0    3.40    1.80
  -1  -2   0    4.40    1.00
   1   2   0    3.00    0.90
   1   2   0    2.70    0.90
   1   2   0    5.60    1.90
  -2  -2   0  172.68   17.60
  -2  -2   0  162.38   17.80
   2   2   0  160.88   17.50
   2   2   0  185.38   17.50
  -3  -2   0  576.04   57.59
  -3  -2   0  536.25   57.79
  -3  -2   0  617.84   57.69
  -3  -2   0  617.54   57.49
  -3  -2   0  577.24   57.49
   3   2   0  484.95   57.39
   3   2   0  535.35   57.69
   3   2   0  614.94   57.49
  -4  -2   0  276.57   27.40
  -4  -2   0  221.88   27.30
  -4  -2   0  258.17   27.40
  -4  -2   0  262.27   27.70
  -4  -2   0  315.47   27.50
   4   2   0  273.67   27.60
   4   2   0  299.47   27.40
   4   2   0  264.07   27.20
   4   2   0  232.88   27.40
  -5  -2   0  252.07   27.60
  -5  -2   0  295.67   27.50
  -5  -2   0  279.87   27.50
  -5  -2   0  282.47   27.40
  -5  -2   0  254.77   27.40
   5   2   0  234.68   27.30
   5   2   0  222.08   27.30
   5   2   0  275.17   27.30
   5   2   0  283.97   27.10
  -6  -2   0  771.22   76.79
  -6  -2   0  698.53   76.49
  -6  -2   0  713.53   76.39
  -6  -2   0  729.43   76.79
   6   2   0  813.92   76.09
   6   2   0  675.63   76.39
   6   2   0  795.92   76.59
   6   2   0  836.22   76.59
  -7  -2   0   74.59    9.80
  -7  -2   0   87.79   10.10
  -7  -2   0   87.79   10.00
  -7  -2   0   82.49    9.60
  -7  -2   0   69.89    9.80
   7   2   0   79.89    9.70
   7   2   0   77.99    9.60
   7   2   0   86.19    9.10
   7   2   0   76.89    9.70
  -8  -2   0  124.79   14.50
  -8  -2   0  105.19   13.90
  -8  -2   0  128.59   14.60
  -8  -2   0  129.19   14.70
  -8  -2   0  127.29   14.70
   8   2   0  141.19   13.60
   8   2   0  112.09   14.10
   8   2   0  132.49   14.40
   8   2   0  128.09   14.30
  -9  -2   0   71.89    9.60
  -9  -2   0   59.09    8.90
  -9  -2   0   66.39    8.50
  -9  -2   0   55.49    8.90
  -9  -2   0   75.09    9.20
   9   2   0   60.99    8.60
   9   2   0   70.19    7.80
   9   2   0   68.19    8.80
   9   2   0   53.39    8.50
 -10  -2   0   55.39    9.30
 -10  -2   0   65.39    8.90
 -10  -2   0   43.60    8.20
 -10  -2   0   57.49    7.80
 -10  -2   0   44.10    8.40
  10   2   0   47.70    7.90
  10   2   0   56.19    8.00
  10   2   0   68.09    7.10
  10   2   0   53.79    8.00
 -11  -2   0  113.99   13.70
 -11  -2   0  111.29   13.10
 -11  -2   0   84.49   12.00
 -11  -2   0   90.19   12.60
 -11  -2   0  119.69   13.20
  11   2   0   95.59   12.40
  11   2   0   89.19   12.10
  11   2   0  103.99   11.40
  11   2   0   89.59   12.20
 -12  -2   0   43.30    7.90
 -12  -2   0   23.50    6.80
 -12  -2   0   39.80    7.70
 -12  -2   0   35.80    7.30
 -12  -2   0   34.00    6.50
  12   2   0   25.40    6.30
  12   2   0   36.20    7.00
  12   2   0   51.49    6.10
  12   2   0   35.10    6.90
 -13  -2   0    1.20    3.20
 -13  -2   0    5.50    5.40
 -13  -2   0   -3.60    2.50
 -13  -2   0   -0.70    2.90
  13   2   0   -0.80    2.30
  13   2   0    7.80    3.60
  13   2   0   -3.10    3.10
 -14  -2   0    4.10    3.70
 -14  -2   0   -1.00    3.50
 -14  -2   0   12.30    6.20
 -14  -2   0    2.90    4.00
  14   2   0    5.20    3.10
  14   2   0    1.50    4.10
  14   2   0    5.80    4.40
 -15  -2   0    5.70    5.80
 -15  -2   0   22.50    6.20
 -15  -2   0   15.20    5.30
 -15  -2   0   16.10    5.70
  15   2   0   16.90    4.20
  15   2   0   15.90    5.60
 -16  -2   0    7.00    4.80
 -16  -2   0    6.70    4.40
 -16  -2   0    7.20    6.50
 -16  -2   0    3.80    4.70
  16   2   0    3.20    3.10
  16  -3   0   -1.50    3.50
 -16   3   0   -3.90    4.70
 -16   3   0   -4.00    2.90
  15  -3   0    3.90    3.90
 -15   3   0   -3.90    5.40
 -15   3   0    6.60    4.40
 -15   3   0    7.60    7.00
 -15   3   0    0.60    3.30
 -15   3   0    1.30    4.10
  14  -3   0   15.40    5.30
  14  -3   0   13.20    6.40
 -14   3   0    3.50    6.70
 -14   3   0   16.00    5.90
 -14   3   0   14.60    4.80
 -14   3   0   21.40    7.70
 -14   3   0   29.00    7.90
  13  -3   0   42.50    8.80
  13  -3   0   54.19    8.50
  13  -3   0   49.30    9.70
 -13   3   0   32.70    6.80
 -13   3   0   66.69   13.60
 -13   3   0   58.99   11.10
 -13   3   0   42.60   10.50
 -13   3   0   50.09    9.50
  12  -3   0    9.10    4.00
  12  -3   0    8.20    4.00
  12  -3   0    3.20    4.50
 -12   3   0    9.00    6.70
 -12   3   0   11.60    4.50
 -12   3   0    3.70    4.20
 -12   3   0    8.90    4.70
 -12   3   0    8.90    3.30
  11  -3   0   69.79   11.30
  11  -3   0   83.99   10.50
  11  -3   0   87.09   11.30
 -11   3   0   68.89   11.50
 -11   3   0   72.09    9.50
 -11   3   0   79.29   11.10
 -11   3   0   73.19   10.40
 -11   3   0   65.09   12.80
  10  -3   0  146.39   18.00
  10  -3   0  136.59   17.70
  10  -3   0  168.98   17.20
 -10   3   0  165.58   17.90
 -10   3   0  147.99   18.40
 -10   3   0  150.58   19.40
 -10   3   0  157.18   17.10
 -10   3   0  125.19   16.20
   9  -3   0   28.30    7.50
   9  -3   0   52.99    7.20
  -9   3   0   43.70    8.50
  -9   3   0   53.99    7.90
  -9   3   0   49.80    7.30
  -9   3   0   50.39    6.40
  -9   3   0   48.40    9.80
   8  -3   0  218.38   22.60
  -8   3   0  186.48   22.00
  -8   3   0  216.78   24.10
  -8   3   0  217.28   24.70
  -8   3   0  220.08   23.30
   7  -3   0   11.80    4.30
   7  -3   0   13.30    3.90
   7  -3   0   13.80    3.50
  -7   3   0   25.70    5.60
  -7   3   0   22.80    6.20
  -7   3   0   16.10    3.00
  -7   3   0   28.30    5.10
   6  -3   0   90.39   10.50
   6  -3   0   91.09   11.20
   6  -3   0   85.89   11.70
  -6   3   0   88.29   11.50
  -6   3   0   89.19   12.60
  -6   3   0   94.39   11.10
  -6   3   0   88.39   10.00
   5  -3   0    8.50    4.40
   5  -3   0    8.90    2.50
   5  -3   0   11.40    3.10
  -5   3   0    3.70    2.50
  -5   3   0   14.70    4.50
  -5   3   0    9.00    2.00
  -5   3   0    5.40    2.50
   4  -3   0  108.99   13.80
   4  -3   0  110.39   12.50
   4  -3   0  105.09   12.80
  -4   3   0  128.89   14.30
  -4   3   0  134.69   13.80
  -4   3   0   97.59   13.00
  -4   3   0  118.99   12.90
   3  -3   0  585.44   63.99
   3  -3   0  562.84   64.89
   3  -3   0  629.04   64.29
  -3   3   0  690.53   65.29
  -3   3   0  654.63   64.59
  -3   3   0  676.13   64.69
   2  -3   0  158.48   15.80
   2  -3   0  165.08   16.20
   2  -3   0  152.48   16.10
   2  -3   0  126.79   15.70
   2  -3   0  120.49   16.70
  -2   3   0  134.49   15.60
  -2   3   0  154.18   16.00
  -2   3   0  160.78   16.00
  -2   3   0  151.38   17.00
  -2   3   0  163.08   16.10
   1  -3   0  331.17   34.10
   1  -3   0  331.47   34.10
   1  -3   0  296.67   34.70
   1  -3   0  341.07   34.20
  -1   3   0  319.87   34.20
  -1   3   0  365.76   34.20
  -1   3   0  346.77   34.20
  -1   3   0  349.37   34.90
  -1   3   0  316.57   33.90
   0  -3   0 1349.36  134.29
   0  -3   0 1402.26  134.09
   0  -3   0 1346.87  134.09
   0  -3   0 1310.87  134.69
   0   3   0 1248.38  134.39
   0   3   0 1356.76  133.99
   0   3   0 1318.67  134.09
  -1  -3   0   12.20    3.10
  -1  -3   0    7.50    1.80
   1   3   0    8.60    2.90
   1   3   0    8.20    1.80
   1   3   0    9.20    1.80
  -2  -3   0  708.13   65.39
  -2  -3   0  657.63   66.59
  -2  -3   0  633.74   65.19
   2   3   0  561.94   65.19
   2   3   0  672.73   65.19
  -3  -3   0  153.18   16.70
  -3  -3   0  136.49   16.90
   3   3   0  168.28   16.70
   3   3   0  174.18   16.60
   3   3   0  157.08   17.00
  -4  -3   0 1761.42  180.28
  -4  -3   0 2008.10  179.78
  -4  -3   0 1767.42  179.88
   4   3   0 1667.93  179.68
   4   3   0 1744.73  180.08
  -5  -3   0   12.00    3.10
  -5  -3   0   14.30    2.60
  -6  -3   0  104.29   11.70
  -6  -3   0   99.99   11.70
  -6  -3   0   99.69   11.60
  -6  -3   0   83.89   11.90
   6   3   0  100.09   11.50
   6   3   0  120.39   11.40
   6   3   0  113.29   12.00
  -7  -3   0   17.50    4.10
  -7  -3   0   13.70    3.60
  -7  -3   0   19.50    3.80
   7   3   0   12.50    3.30
   7   3   0   20.10    3.50
  -8  -3   0  131.49   16.00
  -8  -3   0  158.58   16.30
  -8  -3   0  167.38   16.30
  -8  -3   0  127.69   16.30
  -8  -3   0  138.69   15.90
   8   3   0  145.69   15.90
   8   3   0  145.99   16.00
   8   3   0  111.79   15.80
   8   3   0  159.58   15.40
  -9  -3   0  112.09   12.60
  -9  -3   0   99.69   12.40
  -9  -3   0  109.09   12.10
  -9  -3   0   93.29   12.20
  -9  -3   0   94.29   12.50
   9   3   0  106.29   12.20
   9   3   0   96.59   12.20
   9   3   0   84.69   11.80
   9   3   0  111.19   11.40
 -10  -3   0   61.39    8.40
 -10  -3   0   68.19    9.30
 -10  -3   0   62.89    9.00
 -10  -3   0   59.89    9.10
 -10  -3   0   57.99    8.60
  10   3   0   60.79    8.50
  10   3   0   61.09    8.70
  10   3   0   52.79    8.50
 -11  -3   0    1.70    3.60
 -11  -3   0    2.60    3.60
 -11  -3   0    2.50    2.80
 -11  -3   0    5.20    3.70
 -11  -3   0    2.40    2.60
  11   3   0    0.30    2.90
  11   3   0    3.40    2.70
  11   3   0   -1.70    2.50
  11   3   0   -1.30    1.90
 -12  -3   0   21.30    5.70
 -12  -3   0   19.40    4.70
 -12  -3   0   16.80    5.70
 -12  -3   0   22.00    5.90
 -12  -3   0   17.20    5.00
  12   3   0   11.00    4.20
  12   3   0   23.10    4.00
  12   3   0   14.70    4.90
  12   3   0   20.90    5.00
 -13  -3   0   13.40    5.50
 -13  -3   0    9.60    4.90
 -13  -3   0   21.20    5.30
 -13  -3   0   12.50    6.20
  13   3   0   24.20    5.70
  13   3   0   18.50    5.20
  13   3   0   27.30    6.10
  13   3   0   17.90    3.90
 -14  -3   0   18.90    5.60
 -14  -3   0   10.80    5.10
 -14  -3   0   36.70    7.80
 -14  -3   0   17.50    6.60
  14   3   0   12.20    5.20
  14   3   0   13.30    3.80
  14   3   0    7.50    4.40
  14   3   0   20.50    5.90
 -15  -3   0   -0.40    4.90
 -15  -3   0    2.30    3.80
 -15  -3   0    4.50    4.00
 -15  -3   0    4.80    4.00
  15   3   0    1.70    3.60
  15   3   0    2.40    2.90
 -16  -3   0    5.90    4.20
 -16  -3   0    0.20    4.30
 -16  -3   0   -2.30    5.60
 -16  -3   0    2.80    3.90
  16   3   0    2.60    3.10
  16   3   0   -2.50    5.10
 -17  -3   0    3.60    4.40
  15  -4   0   -0.80    5.50
  15  -4   0    4.00    4.00
 -15   4   0    5.40    4.30
 -15   4   0    2.80    6.20
 -15   4   0    4.70    3.90
 -15   4   0   14.20    8.80
 -15   4   0    1.50    5.40
  14  -4   0   39.70    8.50
  14  -4   0   44.60    8.50
 -14   4   0   33.70    8.80
 -14   4   0   33.00    7.70
 -14   4   0   19.00    9.10
 -14   4   0   37.80    6.80
 -14   4   0   42.80   10.70
  13  -4   0  101.69   13.80
  13  -4   0   88.29   11.90
  13  -4   0   61.59   13.00
 -13   4   0   78.59   12.30
 -13   4   0   94.19   16.40
 -13   4   0   87.89   10.90
 -13   4   0   66.69   13.20
 -13   4   0   59.19   13.30
  12  -4   0   13.70    6.20
  12  -4   0   20.70    5.70
  12  -4   0   16.80    5.90
 -12   4   0   30.10    6.30
 -12   4   0   24.60    8.30
 -12   4   0   17.00    8.10
 -12   4   0   30.50    6.90
 -12   4   0   34.30    8.20
 -12   4   0   30.40    5.20
  11  -4   0    2.50    3.30
  11  -4   0    4.00    3.80
  11  -4   0   -1.90    4.10
 -11   4   0    3.30    3.40
 -11   4   0   -0.40    4.50
 -11   4   0    3.90    2.40
 -11   4   0   10.30    4.70
 -11   4   0    8.20    3.90
 -11   4   0    8.20    6.00
  10  -4   0  128.29   17.00
  10  -4   0  133.79   16.30
  10  -4   0  136.79   17.80
 -10   4   0  143.29   18.00
 -10   4   0  132.69   19.00
 -10   4   0  134.89   15.40
 -10   4   0  139.29   16.20
 -10   4   0  154.88   19.10
 -10   4   0  154.78   17.10
   9  -4   0    3.80    3.00
   9  -4   0    0.60    3.20
   9  -4   0   -3.20    3.20
  -9   4   0    4.60    2.00
  -9   4   0   -5.30    2.70
  -9   4   0    1.60    3.10
  -9   4   0    0.70    4.50
  -9   4   0    3.10    3.30
   8  -4   0    5.50    3.10
   8  -4   0    9.80    3.60
   8  -4   0    9.10    4.50
  -8   4   0   10.50    3.70
  -8   4   0   10.00    2.70
  -8   4   0    8.80    4.60
  -8   4   0    9.30    4.30
  -8   4   0   16.10    6.30
   7  -4   0    4.40    3.20
   7  -4   0    3.90    2.80
   7  -4   0    6.70    4.50
  -7   4   0   12.50    4.80
  -7   4   0    5.90    3.20
  -7   4   0    4.40    3.30
  -7   4   0    4.00    2.10
  -7   4   0    5.00    4.50
   6  -4   0   10.40    3.90
   6  -4   0   16.50    5.40
   6  -4   0   16.80    3.80
  -6   4   0   17.20    3.00
  -6   4   0   11.00    3.30
  -6   4   0    9.90    3.60
  -6   4   0   11.00    4.30
  -6   4   0   11.40    5.60
   5  -4   0   56.49    7.70
   5  -4   0   49.80    9.50
   5  -4   0   54.69    7.40
  -5   4   0   53.99    6.70
  -5   4   0   53.89    7.50
  -5   4   0   61.79    8.50
  -5   4   0   48.70    7.70
  -5   4   0   67.79   10.50
   4  -4   0  506.75   57.89
   4  -4   0  515.55   57.09
   4  -4   0  614.04   57.09
  -4   4   0  509.85   57.39
  -4   4   0  553.24   56.59
  -4   4   0  574.54   58.29
  -4   4   0  559.84   57.59
  -4   4   0  623.44   57.39
   3  -4   0   16.20    3.50
   3  -4   0   21.90    5.30
  -3   4   0   23.30    5.50
   2  -4   0  263.97   26.10
   2  -4   0  239.98   27.20
   2  -4   0  217.18   25.90
  -2   4   0  261.17   26.30
  -2   4   0  254.17   27.30
  -2   4   0  223.48   25.80
  -2   4   0  280.37   26.40
  -2   4   0  259.57   26.20
   1  -4   0  156.98   21.40
   1  -4   0  214.28   20.50
   1  -4   0  191.18   20.40
   1  -4   0  166.98   20.30
   1  -4   0  202.98   20.50
  -1   4   0  213.18   20.50
  -1   4   0  189.98   20.80
  -1   4   0  211.78   20.60
  -1   4   0  187.28   20.30
  -1   4   0  206.58   21.80
   0  -4   0    3.00    2.90
   0  -4   0    4.70    2.30
   0  -4   0    4.90    2.10
   0  -4   0    4.20    1.80
   0   4   0    7.80    1.90
   0   4   0    2.10    2.60
   0   4   0    5.50    2.20
   0   4   0    5.50    2.00
  -1  -4   0  225.18   24.60
  -1  -4   0  247.18   24.70
  -1  -4   0  247.48   25.80
   1   4   0  226.98   24.70
   1   4   0  238.28   25.60
   1   4   0  243.28   24.60
  -2  -4   0 1243.68  125.79
  -2  -4   0 1341.47  125.79
  -2  -4   0 1212.08  127.19
   2   4   0 1198.18  125.69
  -3  -4   0 3193.58  302.87
  -3  -4   0 3109.39  302.97
  -3  -4   0 3162.68  304.87
   3   4   0 3294.47  302.87
   3   4   0 2660.83  303.27
   3   4   0 2704.73  302.87
  -4  -4   0   79.09    9.50
  -4  -4   0   95.89    9.00
  -4  -4   0   56.99    8.90
   4   4   0   77.79    8.80
   4   4   0   79.79    9.60
  -5  -4   0  542.65   52.19
  -5  -4   0  480.35   52.39
  -5  -4   0  473.15   52.29
   5   4   0  484.25   52.69
   5   4   0  522.05   52.29
   5   4   0  574.44   52.29
  -6  -4   0  181.78   19.30
  -6  -4   0  174.88   19.20
  -6  -4   0  191.58   19.10
  -6  -4   0  163.38   19.60
  -6  -4   0  172.58   18.80
   6   4   0  172.98   19.00
   6   4   0  200.38   19.00
   6   4   0  168.28   19.40
  -7  -4   0   16.10    3.40
  -7  -4   0   16.70    3.40
  -7  -4   0   10.90    3.60
  -7  -4   0   20.70    3.90
  -7  -4   0   17.40    3.60
   7   4   0   16.10    3.30
   7   4   0   13.10    3.60
  -8  -4   0  261.77   32.40
  -8  -4   0  293.07   32.00
  -8  -4   0  336.57   32.10
  -8  -4   0  298.27   31.80
   8   4   0  326.07   31.90
   8   4   0  273.77   31.90
   8   4   0  336.67   32.30
  -9  -4   0    9.10    4.00
  -9  -4   0   15.70    3.90
  -9  -4   0   17.20    3.60
  -9  -4   0    8.30    3.40
  -9  -4   0    7.90    3.70
   9   4   0    8.80    3.10
   9   4   0    3.90    3.20
   9   4   0   14.00    2.90
   9   4   0    8.10    3.50
 -10  -4   0   81.99   11.60
 -10  -4   0   93.69   11.20
 -10  -4   0   90.09   11.00
 -10  -4   0   80.89   10.50
 -10  -4   0   62.29   10.40
  10   4   0   91.69   10.90
  10   4   0  105.29    9.90
  10   4   0   64.49   10.30
  10   4   0   74.89   10.60
 -11  -4   0    3.70    4.20
 -11  -4   0    5.10    3.90
 -11  -4   0    6.80    3.50
 -11  -4   0    3.30    2.70
 -11  -4   0    8.40    3.60
  11   4   0    2.70    2.70
  11   4   0    6.70    2.50
  11   4   0    4.70    3.30
  11   4   0    4.70    3.20
 -12  -4   0   28.60    5.70
 -12  -4   0   24.50    6.00
 -12  -4   0   35.40    7.20
 -12  -4   0   22.90    6.20
 -12  -4   0   23.20    5.50
  12   4   0   26.30    4.40
  12   4   0   19.40    4.90
  12   4   0   20.90    5.40
  12   4   0   15.60    5.20
 -13  -4   0   27.90    6.30
 -13  -4   0   34.20    6.80
 -13  -4   0   17.80    5.60
 -13  -4   0   19.60    6.40
  13   4   0   18.80    5.50
  13   4   0   15.20    4.90
  13   4   0   20.00    5.40
  13   4   0   25.80    4.40
 -14  -4   0   14.70    6.50
 -14  -4   0   14.20    5.40
 -14  -4   0   16.60    5.10
 -14  -4   0   18.00    5.70
  14   4   0   17.50    4.00
  14   4   0   15.60    5.40
  14   4   0   23.40    5.50
  14   4   0   12.50    4.70
 -15  -4   0   11.40    6.10
 -15  -4   0   19.10    6.10
 -15  -4   0    8.90    5.20
 -15  -4   0   18.90    5.60
  15   4   0   10.80    4.90
  15   4   0   16.90    5.60
  15   4   0   27.70    4.60
 -16  -4   0    5.50    4.40
 -16  -4   0    3.30    3.70
 -16  -4   0   -5.00    3.30
 -16  -4   0    2.50    5.00
  16   4   0    2.30    4.30
  16   4   0   -1.80    2.60
  16   4   0    3.10    4.20
 -17  -4   0   -1.50    3.40
  15  -5   0   34.90    7.80
  15  -5   0   49.80   11.10
 -15   5   0   34.20   11.10
 -15   5   0   39.10    8.50
 -15   5   0   27.90    6.70
 -15   5   0   49.60   12.00
 -15   5   0   33.80   10.00
  14  -5   0   22.90    8.20
  14  -5   0   31.40    7.10
 -14   5   0   28.40    5.80
 -14   5   0   35.70    9.80
 -14   5   0   22.40    6.80
 -14   5   0   23.10    7.90
 -14   5   0   23.10    9.20
  13  -5   0   14.50    4.80
  13  -5   0   10.00    6.70
 -13   5   0   19.50    6.00
 -13   5   0   11.80    7.00
 -13   5   0    9.20    3.90
 -13   5   0   18.40    7.10
 -13   5   0    8.10    5.10
  12  -5   0   35.20    8.30
  12  -5   0   32.30    6.50
  12  -5   0   25.30    7.20
 -12   5   0   34.30    7.40
 -12   5   0   13.80    7.00
 -12   5   0   29.20    8.10
 -12   5   0   12.90    7.30
 -12   5   0   27.40    5.20
  11  -5   0   77.29   11.50
  11  -5   0   36.60    8.10
  11  -5   0   45.30    8.20
 -11   5   0   51.49    8.60
 -11   5   0   43.40    8.50
 -11   5   0   40.20   10.40
 -11   5   0   52.69   10.20
 -11   5   0   48.60    7.30
 -11   5   0   50.59   10.40
  10  -5   0  189.88   24.20
  10  -5   0  233.78   23.60
  10  -5   0  222.58   24.90
 -10   5   0  182.48   23.60
 -10   5   0  201.68   22.40
 -10   5   0  202.68   24.70
 -10   5   0  181.78   25.50
 -10   5   0  258.57   26.20
   9  -5   0  118.09   16.30
   9  -5   0  120.19   17.20
   9  -5   0  137.39   15.90
  -9   5   0  146.79   16.40
  -9   5   0  136.49   17.00
  -9   5   0  130.29   14.70
  -9   5   0  149.29   18.00
  -9   5   0  116.19   17.90
   8  -5   0  513.95   57.89
   8  -5   0  527.45   57.49
   8  -5   0  582.64   57.09
  -8   5   0  589.44   58.59
  -8   5   0  513.85   57.99
  -8   5   0  564.84   58.89
  -8   5   0  519.25   56.09
  -8   5   0  586.34   57.49
   7  -5   0  187.48   21.10
   7  -5   0  199.38   21.80
   7  -5   0  191.38   22.70
  -7   5   0  183.88   23.00
  -7   5   0  195.18   22.40
  -7   5   0  208.68   21.60
  -7   5   0  176.18   20.30
  -7   5   0  190.88   22.20
   6  -5   0   10.20    3.50
   6  -5   0    6.90    3.00
   6  -5   0   12.20    5.20
  -6   5   0   19.70    6.00
  -6   5   0    9.50    3.50
  -6   5   0    9.70    3.60
  -6   5   0    6.60    3.70
  -6   5   0   12.30    2.70
   5  -5   0    4.40    2.90
   5  -5   0    3.20    2.50
   5  -5   0    1.80    4.40
  -5   5   0    2.20    4.30
  -5   5   0    9.00    3.70
  -5   5   0    3.30    1.90
  -5   5   0    8.40    3.20
  -5   5   0    2.50    3.00
   4  -5   0   23.30    6.90
   4  -5   0   41.90    6.00
   4  -5   0   36.60    6.00
  -4   5   0   42.70    6.40
  -4   5   0   30.60    6.10
  -4   5   0   37.60    6.10
  -4   5   0   43.30    8.10
  -4   5   0   39.60    5.40
   3  -5   0  980.70  110.59
   3  -5   0 1167.68  109.69
   3  -5   0 1016.60  109.59
  -3   5   0 1119.39  110.99
  -3   5   0 1155.38  109.89
  -3   5   0  997.40  109.19
  -3   5   0 1148.29  109.89
  -3   5   0 1075.59  109.89
   2  -5   0  101.29   11.50
   2  -5   0   96.69   11.40
   2  -5   0   88.39   12.90
   2  -5   0   86.79   11.20
  -2   5   0  113.19   11.90
  -2   5   0  105.09   13.30
  -2   5   0  107.89   11.70
  -2   5   0   91.49   11.10
  -2   5   0  110.29   11.70
   1  -5   0  470.55   54.99
   1  -5   0  579.94   55.39
   1  -5   0  552.24   55.29
  -1   5   0  534.85   55.09
  -1   5   0  521.35   55.19
  -1   5   0  574.84   55.49
  -1   5   0  583.34   55.89
  -1   5   0  515.45   56.39
   0  -5   0  524.55   52.29
   0  -5   0  448.46   52.39
   0  -5   0  466.95   53.19
   0  -5   0  495.15   52.19
   0   5   0  552.84   52.49
   0   5   0  477.85   52.09
   0   5   0  524.15   52.99
   0   5   0  598.94   52.19
  -1  -5   0  551.84   55.29
  -1  -5   0  547.25   56.19
  -1  -5   0  516.35   55.19
   1   5   0  510.95   55.09
   1   5   0  521.05   55.29
   1   5   0  530.65   56.09
   1   5   0  610.14   54.89
  -2  -5   0  115.49   12.90
  -2  -5   0  120.09   13.00
  -2  -5   0  103.79   14.50
   2   5   0  107.39   12.90
   2   5   0  124.09   12.90
   2   5   0  135.09   14.80
  -3  -5   0  818.52   75.59
  -3  -5   0  752.32   75.39
  -3  -5   0  821.42   77.79
   3   5   0  640.74   75.79
   3   5   0  651.03   75.39
   3   5   0  793.62   75.39
  -4  -5   0 1169.58  136.69
  -4  -5   0 1559.24  139.69
  -4  -5   0 1356.16  136.59
   4   5   0 1467.15  136.69
   4   5   0 1242.08  137.19
   4   5   0 1372.06  136.79
   5   5   0   58.79    7.40
  -6  -5   0   68.19    9.40
  -6  -5   0   90.19    9.70
  -6  -5   0   61.99    9.70
   6   5   0   72.69    9.10
   6   5   0   95.59    9.40
   6   5   0   77.29   10.00
  -7  -5   0  166.68   18.00
  -7  -5   0  169.68   18.00
  -7  -5   0  142.69   17.50
   7   5   0  156.08   18.30
   7   5   0  179.58   17.70
  -8  -5   0  116.69   13.60
  -8  -5   0  115.49   13.80
  -8  -5   0  104.29   14.40
  -8  -5   0  135.79   13.50
  -8  -5   0  104.29   13.80
   8   5   0  124.89   14.40
   8   5   0  132.89   13.50
  -9  -5   0   72.49    9.90
  -9  -5   0   88.49   10.40
  -9  -5   0   86.79    9.90
  -9  -5   0   59.79    9.10
  -9  -5   0   61.99   10.40
   9   5   0   95.09    9.40
   9   5   0   73.39    9.60
   9   5   0   69.49   10.30
 -10  -5   0   30.30    5.70
 -10  -5   0   26.30    4.90
 -10  -5   0   25.10    5.30
 -10  -5   0   21.70    5.10
 -10  -5   0    9.50    5.00
  10   5   0   22.90    5.10
  10   5   0   32.00    4.60
  10   5   0   15.60    4.40
 -11  -5   0    0.30    3.70
 -11  -5   0   -0.50    2.60
 -11  -5   0    2.30    3.00
 -11  -5   0    4.80    3.90
 -11  -5   0    1.10    2.20
  11   5   0    0.30    2.80
  11   5   0   -0.60    3.00
  11   5   0    1.90    2.30
  11   5   0    1.80    3.10
 -12  -5   0   25.10    6.00
 -12  -5   0   27.50    6.20
 -12  -5   0   29.00    6.10
 -12  -5   0   15.60    4.80
  12   5   0   15.60    5.30
  12   5   0   32.50    6.10
  12   5   0   26.50    4.40
  12   5   0   16.70    4.90
 -13  -5   0   32.90    6.90
 -13  -5   0   41.60    7.20
 -13  -5   0   26.40    7.10
 -13  -5   0   19.90    5.70
  13   5   0   17.70    5.70
  13   5   0   39.30    7.20
  13   5   0   30.60    6.40
  13   5   0   38.30    5.60
 -14  -5   0   98.79   12.10
 -14  -5   0   59.39   11.10
 -14  -5   0   88.99   12.90
 -14  -5   0   66.59   11.20
  14   5   0   83.29    9.80
  14   5   0   87.99   11.80
  14   5   0   53.69   10.90
  14   5   0   82.29   11.30
 -15  -5   0    4.20    3.60
 -15  -5   0    6.90    4.60
 -15  -5   0    6.00    4.70
 -15  -5   0    4.90    5.50
  15   5   0    4.70    4.30
  15   5   0    6.50    3.20
  15   5   0   12.60    4.60
 -16  -5   0   17.00    6.10
 -16  -5   0   12.00    5.30
 -16  -5   0    0.40    5.00
 -16  -5   0   22.30    5.90
  16   5   0   16.20    3.90
  16   5   0   16.60    5.70
  16   5   0    7.70    5.20
  14  -6   0    3.10    6.70
  14  -6   0   24.70    6.20
 -14   6   0   11.40    5.50
 -14   6   0    4.50    5.90
 -14   6   0   12.00    7.60
 -14   6   0    6.60    6.20
 -14   6   0   13.90    4.40
  13  -6   0    5.50    6.30
  13  -6   0    2.40    4.40
  13  -6   0    0.80    4.00
 -13   6   0    0.20    4.70
 -13   6   0   -0.40    2.80
 -13   6   0    2.90    4.80
 -13   6   0    2.50    4.60
 -13   6   0   15.80    8.00
  12  -6   0   20.20    6.40
  12  -6   0   18.00    6.40
  12  -6   0   34.50    8.70
 -12   6   0   28.30    7.40
 -12   6   0   33.00    5.70
 -12   6   0   21.30    8.50
 -12   6   0   40.10    9.50
 -12   6   0   26.30    7.10
  11  -6   0   21.20    6.90
  11  -6   0   26.70    6.50
  11  -6   0   18.50    7.30
 -11   6   0   29.60    9.60
 -11   6   0   17.20    7.10
 -11   6   0   24.70    4.80
 -11   6   0   22.80    6.20
 -11   6   0   27.70    7.70
  10  -6   0    1.10    5.00
  10  -6   0   -1.10    3.40
  10  -6   0    2.00    3.80
 -10   6   0    5.60    2.70
 -10   6   0    1.60    4.30
 -10   6   0    9.80    5.80
 -10   6   0   -5.00    5.00
 -10   6   0    7.00    3.90
   9  -6   0   25.30    7.60
   9  -6   0   22.10    5.90
   9  -6   0   19.90    5.50
  -9   6   0   22.00    4.40
  -9   6   0   32.40    8.00
  -9   6   0   26.50    8.60
  -9   6   0   18.30    6.20
  -9   6   0   31.90    7.00
   8  -6   0   98.19   11.60
   8  -6   0   64.69   11.60
   8  -6   0   85.09   13.30
  -8   6   0  100.39   12.00
  -8   6   0   78.09   10.20
  -8   6   0  105.39   13.20
  -8   6   0   93.19   12.40
  -8   6   0   76.69   13.80
   7  -6   0    9.80    3.70
   7  -6   0   -3.00    4.40
   7  -6   0    8.00    3.70
  -7   6   0    7.10    3.50
  -7   6   0    7.90    3.80
  -7   6   0    7.60    5.60
  -7   6   0    6.90    2.40
  -7   6   0    6.70    4.00
   6  -6   0   95.99   11.60
   6  -6   0   96.19   12.00
   6  -6   0   86.79   13.50
  -6   6   0   98.59   12.00
  -6   6   0   85.79   10.60
  -6   6   0  104.49   14.30
  -6   6   0  100.99   12.40
  -6   6   0   72.09   11.80
   5  -6   0  988.10   93.89
   5  -6   0  831.82   94.99
   5  -6   0  893.21   93.99
  -5   6   0  916.11   93.19
  -5   6   0  922.21   95.49
  -5   6   0  984.50   94.19
  -5   6   0  839.92   94.29
  -5   6   0  978.70   94.49
   4  -6   0  483.75   51.89
   4  -6   0  524.25   51.89
   4  -6   0  452.65   53.19
  -4   6   0  507.35   52.39
  -4   6   0  523.55   52.29
  -4   6   0  507.85   52.09
  -4   6   0  506.85   51.39
  -4   6   0  498.95   53.49
   3  -6   0   43.40    7.00
   3  -6   0   51.19    9.40
   3  -6   0   47.60    7.10
   3  -6   0   47.30    6.80
  -3   6   0   43.40    7.40
  -3   6   0   49.00    7.20
  -3   6   0   47.20    7.20
  -3   6   0   49.30    6.60
  -3   6   0   53.49    9.90
   2  -6   0 2804.02  303.57
   2  -6   0 2906.61  302.47
   2  -6   0 3138.19  302.57
  -2   6   0 3129.99  303.97
  -2   6   0 3159.58  302.97
  -2   6   0 2866.51  302.57
  -2   6   0 2869.31  302.17
  -2   6   0 3206.28  302.77
   1  -6   0   14.90    3.50
   1  -6   0   16.10    3.50
   1  -6   0   22.00    5.90
   1  -6   0   18.90    4.00
  -1   6   0   21.20    5.00
  -1   6   0   31.10    4.40
  -1   6   0   17.20    5.70
  -1   6   0   20.70    4.30
   0  -6   0    0.80    2.20
   0  -6   0    3.80    3.70
   0  -6   0    5.40    2.50
   0  -6   0    2.10    1.90
   0   6   0    7.40    2.20
   0   6   0    3.30    1.80
   0   6   0    0.70    3.00
   0   6   0    9.90    2.90
  -1  -6   0  277.97   34.30
  -1  -6   0  327.77   33.60
  -1  -6   0  278.37   33.50
   1   6   0  378.06   33.20
   1   6   0  348.87   34.90
   1   6   0  320.67   33.50
   1   6   0  327.27   33.80
  -2  -6   0   97.79   10.50
  -2  -6   0   88.99   12.20
  -2  -6   0   82.49   10.20
   2   6   0   97.09   12.20
   2   6   0   80.99   10.40
   2   6   0   86.99   10.20
  -3  -6   0    2.90    2.10
  -3  -6   0   -0.20    1.90
  -3  -6   0    3.60    4.30
   3   6   0    1.60    2.10
   3   6   0    2.20    2.10
  -4  -6   0   44.10    6.80
  -4  -6   0   44.00    9.90
  -4  -6   0   60.39    6.90
   4   6   0   46.70    7.50
   4   6   0   55.99    7.00
   4   6   0   47.70    7.00
  -5  -6   0  105.19   11.80
  -5  -6   0  101.19   15.20
   5   6   0  115.39   11.80
   5   6   0   87.49   12.20
   5   6   0   92.19   11.40
  -6  -6   0   15.90    3.50
  -6  -6   0   17.40    3.90
  -6  -6   0   12.70    3.50
   6   6   0   23.60    4.00
   6   6   0   19.30    3.80
   6   6   0   13.20    4.20
  -7  -6   0   41.80    7.20
  -7  -6   0   42.30    7.10
  -7  -6   0   57.49    6.90
  -7  -6   0   40.20    8.00
   7   6   0   57.79    8.10
   7   6   0   49.50    6.80
   7   6   0   61.79    7.10
  -8  -6   0    5.40    3.10
  -8  -6   0    4.70    3.20
  -8  -6   0    6.30    2.60
  -8  -6   0    5.80    2.80
   8   6   0    6.70    3.40
   8   6   0    9.30    2.80
   8   6   0    6.10    2.50
  -9  -6   0  101.09   12.10
  -9  -6   0   75.69   12.40
  -9  -6   0   95.09   12.10
  -9  -6   0   88.49   11.50
   9   6   0  110.49   11.40
   9   6   0  101.69   12.50
 -10  -6   0  172.78   20.20
 -10  -6   0  184.78   20.70
 -10  -6   0  191.28   21.20
 -10  -6   0  211.08   21.30
 -10  -6   0  150.68   21.70
  10   6   0  219.18   20.40
  10   6   0  171.78   21.10
 -11  -6   0   24.30    6.50
 -11  -6   0   28.20    6.00
 -11  -6   0   52.09    7.80
 -11  -6   0   28.00    5.70
 -11  -6   0   16.70    4.60
  11   6   0   29.00    6.00
 -12  -6   0    1.80    3.10
 -12  -6   0    0.80    2.80
 -12  -6   0   10.90    4.20
 -12  -6   0    3.60    3.90
  12   6   0    2.30    3.60
  12   6   0   -1.80    2.10
  12   6   0   -0.10    2.90
 -13  -6   0    5.90    4.50
 -13  -6   0    8.20    4.20
 -13  -6   0    5.40    3.40
 -13  -6   0    5.90    4.40
  13   6   0    5.20    2.90
  13   6   0    3.70    4.30
  13   6   0    6.10    3.90
 -14  -6   0   40.70    7.80
 -14  -6   0   37.10    8.80
 -14  -6   0   52.49    9.10
 -14  -6   0   50.09    9.10
  14   6   0   49.40    7.10
  14   6   0   45.20    8.80
  14   6   0   51.69    8.90
 -15  -6   0    3.40    4.30
 -15  -6   0   14.50    5.30
 -15  -6   0    6.70    5.30
 -15  -6   0    8.30    3.70
  15   6   0   12.80    4.80
  15   6   0    7.40    5.10
  15   6   0    6.90    3.40
 -16  -6   0   42.00    8.70
 -16  -6   0   34.50    8.30
 -16  -6   0   44.40    9.40
 -16  -6   0   44.20    8.40
  16   6   0   53.89    7.20
  16   6   0   39.70    8.50
  16   6   0   36.90    8.80
  14  -7   0    7.50    5.50
  14  -7   0   -7.80    6.30
  14  -7   0    7.70    4.40
 -14   7   0    0.50    4.20
 -14   7   0    8.10    6.30
 -14   7   0    6.00    5.40
 -14   7   0   -2.90    3.30
 -14   7   0   -3.50    6.60
  13  -7   0   22.50    6.40
  13  -7   0   21.20    8.30
  13  -7   0   19.70    7.00
 -13   7   0   22.30    9.40
 -13   7   0   17.40    6.40
 -13   7   0   22.00    5.00
 -13   7   0   38.00    9.00
  12  -7   0   53.69   13.10
  12  -7   0   95.19   12.80
  12  -7   0   65.69   12.90
 -12   7   0   83.09   16.60
 -12   7   0   98.19   13.20
 -12   7   0   83.39   10.80
 -12   7   0  102.29   15.10
  11  -7   0    0.60    5.70
  11  -7   0    1.60    4.00
  11  -7   0    1.00    3.60
 -11   7   0   -2.30    5.90
 -11   7   0    1.10    4.10
 -11   7   0    1.50    2.90
 -11   7   0    5.30    4.50
 -11   7   0   -1.20    3.50
  10  -7   0   52.59    8.60
  10  -7   0   34.90    8.20
  10  -7   0   35.40    8.90
 -10   7   0   25.60    5.50
 -10   7   0   50.69    9.60
 -10   7   0   44.30   10.90
 -10   7   0   39.80    9.10
 -10   7   0   47.50    9.10
   9  -7   0    2.80    3.50
   9  -7   0   -1.00    4.80
   9  -7   0    0.30    3.70
  -9   7   0   -0.30    3.00
  -9   7   0    1.90    2.10
  -9   7   0   -1.60    5.60
  -9   7   0    0.80    3.30
  -9   7   0    0.40    3.70
   8  -7   0   18.10    5.90
   8  -7   0   30.80    8.60
   8  -7   0   32.30    6.60
  -8   7   0   35.40    9.20
  -8   7   0   43.30    8.40
  -8   7   0   39.40    5.70
  -8   7   0   39.80    7.30
  -8   7   0   33.30    8.00
   7  -7   0    2.40    2.90
   7  -7   0    0.00    4.70
   7  -7   0    0.00    3.00
  -7   7   0    1.00    2.80
  -7   7   0    3.30    3.80
  -7   7   0    0.60    2.00
  -7   7   0    4.00    3.20
  -7   7   0   13.80    6.80
   6  -7   0    7.70    3.70
   6  -7   0   12.10    4.20
   6  -7   0   12.60    6.20
  -6   7   0   18.90    6.50
  -6   7   0    9.30    4.10
  -6   7   0   13.90    4.70
  -6   7   0   12.60    3.30
  -6   7   0   13.80    4.60
   5  -7   0    6.70    3.50
   5  -7   0    4.30    3.10
   5  -7   0    7.40    5.60
  -5   7   0    4.80    2.50
  -5   7   0    2.80    3.00
  -5   7   0   15.70    6.00
  -5   7   0    8.10    3.20
  -5   7   0   10.00    3.80
   4  -7   0  391.56   37.20
   4  -7   0  329.07   36.90
   4  -7   0  334.47   38.70
  -4   7   0  343.87   37.40
  -4   7   0  356.56   39.00
  -4   7   0  335.77   37.30
  -4   7   0  371.66   37.30
  -4   7   0  335.27   36.30
   3  -7   0  194.58   21.50
   3  -7   0  205.78   23.60
   3  -7   0  174.48   21.30
   3  -7   0  215.48   21.70
  -3   7   0  214.88   21.90
  -3   7   0  186.18   21.70
  -3   7   0  173.58   21.00
  -3   7   0  206.78   22.20
  -3   7   0  202.88   23.60
   2  -7   0  106.09   12.30
   2  -7   0  106.69   12.50
   2  -7   0  107.99   14.70
   2  -7   0  103.19   12.10
  -2   7   0  105.19   14.60
  -2   7   0  102.39   13.20
  -2   7   0   85.69   11.80
  -2   7   0  119.99   12.90
  -2   7   0  105.79   12.40
   1  -7   0    9.40    4.90
   1  -7   0    6.00    2.50
   1  -7   0   10.00    3.00
   1  -7   0    8.90    3.30
  -1   7   0    6.80    3.70
  -1   7   0   19.20    6.10
  -1   7   0    6.50    3.20
  -1   7   0    5.90    2.80
  -1   7   0   10.40    2.90
   0  -7   0   48.90    9.20
   0  -7   0   51.39    6.60
   0  -7   0   31.40    6.40
   0  -7   0   49.80    6.90
   0   7   0   46.20    6.20
   0   7   0   49.20    7.10
   0   7   0   36.80    6.10
   0   7   0   58.59    8.50
  -1  -7   0   44.40    8.70
  -1  -7   0   51.59    7.10
  -1  -7   0   40.80    7.90
  -1  -7   0   45.00    6.60
   1   7   0   45.60    7.10
   1   7   0   44.20    6.60
   1   7   0   58.49    6.20
   1   7   0   52.79    8.60
  -2  -7   0   80.59   11.60
  -2  -7   0   64.59    9.50
  -2  -7   0   74.19    9.50
   2   7   0   90.29   10.10
   2   7   0   75.99    9.50
   2   7   0  101.59   12.00
  -3  -7   0   12.80    5.70
  -3  -7   0   12.10    3.20
  -3  -7   0    8.40    3.10
   3   7   0   14.40    3.60
   3   7   0   15.50    3.40
  -4  -7   0   53.79    7.20
  -4  -7   0   53.39   10.70
  -4  -7   0   44.30    7.10
   4   7   0   54.79    7.20
   4   7   0   59.59    7.60
  -5  -7   0   22.00    4.10
  -5  -7   0   11.10    3.70
  -5  -7   0   12.90    7.00
   5   7   0   19.40    4.00
   5   7   0   30.00    4.90
   5   7   0   19.60    5.20
  -6  -7   0  802.82   86.09
  -6  -7   0  801.92   86.49
  -6  -7   0  840.82   90.19
   6   7   0  808.12   87.09
   6   7   0  979.60   86.59
   6   7   0  854.31   86.19
  -7  -7   0    8.70    3.20
  -7  -7   0    5.60    2.70
  -7  -7   0    3.90    3.00
  -7  -7   0   11.70    7.00
   7   7   0    9.80    3.20
   7   7   0    7.90    2.90
   7   7   0    8.10    3.80
  -8  -7   0   28.70    5.60
  -8  -7   0   20.00    4.00
  -8  -7   0   18.20    4.40
   8   7   0   14.40    3.90
   8   7   0   18.40    4.90
   8   7   0   22.10    4.30
  -9  -7   0   42.80    7.00
  -9  -7   0   35.40    7.40
  -9  -7   0   32.30    6.50
  -9  -7   0   36.30    6.10
   9   7   0   37.20    7.20
   9   7   0   31.20    5.50
   9   7   0   32.50    5.80
 -10  -7   0   14.50    4.10
 -10  -7   0    8.00    3.80
 -10  -7   0   13.40    4.20
 -10  -7   0    9.50    5.20
  10   7   0   10.10    3.50
  10   7   0   16.40    3.60
  10   7   0    9.00    4.30
 -11  -7   0    6.00    3.90
 -11  -7   0   10.70    4.20
 -11  -7   0   11.10    4.40
  11   7   0    8.90    3.50
  11   7   0   17.20    3.70
  11   7   0    6.70    4.20
 -12  -7   0    4.50    3.10
 -12  -7   0   14.60    4.70
 -12  -7   0    6.80    4.40
 -12  -7   0    5.40    3.70
  12   7   0    7.60    4.50
  12   7   0   14.40    3.50
 -13  -7   0   49.70    9.40
 -13  -7   0   56.09    8.20
 -13  -7   0   58.69    9.50
 -13  -7   0   43.00    9.20
  13   7   0   50.49    7.70
  13   7   0   73.29   10.40
 -14  -7   0    8.60    5.10
 -14  -7   0    0.00    4.10
 -14  -7   0    7.00    4.30
 -14  -7   0    5.40    3.50
  14   7   0   12.50    3.60
  14   7   0    4.90    4.90
 -15  -7   0   29.90    7.50
 -15  -7   0   23.10    7.00
 -15  -7   0   33.30    6.60
 -15  -7   0   40.00    8.00
  15   7   0   35.20    5.80
  15   7   0   44.20    8.10
 -16  -7   0   14.50    6.00
 -16  -7   0   13.60    4.90
 -16  -7   0    7.20    5.80
 -16  -7   0   28.40    6.50
  16   7   0   23.30    6.10
  16   7   0   18.90    4.20
  13  -8   0    7.60    5.50
  13  -8   0   21.80    9.30
  13  -8   0   13.50    5.70
 -13   8   0    2.20    5.30
 -13   8   0    9.50    8.00
 -13   8   0   14.40    6.00
 -13   8   0    8.60    3.70
  12  -8   0    8.30    5.00
  12  -8   0    7.20    5.20
  12  -8   0    3.60    6.30
 -12   8   0    7.90    4.70
 -12   8   0    3.70    3.10
 -12   8   0    4.80    5.70
 -12   8   0   12.50    7.70
  11  -8   0   10.30    5.30
  11  -8   0   17.70    7.70
  11  -8   0    6.60    4.70
 -11   8   0    7.30    5.90
 -11   8   0   14.60    5.30
 -11   8   0    7.40    3.50
 -11   8   0   11.30    7.70
  10  -8   0   47.00   11.90
  10  -8   0   61.79   11.00
  10  -8   0   53.89    9.80
 -10   8   0   55.09   10.50
 -10   8   0   52.89   10.40
 -10   8   0   53.69    7.90
 -10   8   0   64.89   13.20
 -10   8   0   65.79   12.20
   9  -8   0   15.20    5.40
   9  -8   0    8.40    6.40
   9  -8   0   11.80    5.00
  -9   8   0   13.00    5.80
  -9   8   0   14.50    5.40
  -9   8   0   19.50    7.70
  -9   8   0   11.10    5.50
  -9   8   0   11.10    3.50
   8  -8   0   32.00    6.80
   8  -8   0   32.90    7.30
   8  -8   0   25.60    8.80
  -8   8   0   32.20    7.50
  -8   8   0   37.60    7.60
  -8   8   0   33.00    7.70
  -8   8   0   30.70    9.30
  -8   8   0   25.10    5.10
   7  -8   0   60.69   12.00
   7  -8   0   67.59    9.50
   7  -8   0   49.70    9.10
  -7   8   0   40.40    7.40
  -7   8   0   74.39   11.10
  -7   8   0   62.79    9.80
  -7   8   0   64.89   11.30
  -7   8   0   74.09   13.30
   6  -8   0   83.19   12.20
   6  -8   0   97.69   14.80
   6  -8   0   90.49   12.20
  -6   8   0   86.49   12.70
  -6   8   0   89.29   14.90
  -6   8   0   99.69   11.20
  -6   8   0   92.49   12.50
  -6   8   0   96.29   12.70
   5  -8   0   42.70    7.60
   5  -8   0   38.20    9.50
   5  -8   0   49.00    7.70
  -5   8   0   58.99   11.70
  -5   8   0   42.60    8.30
  -5   8   0   41.30    8.20
  -5   8   0   38.00    6.50
  -5   8   0   53.49    9.10
   4  -8   0   16.10    4.40
   4  -8   0   19.20    6.70
   4  -8   0   12.60    3.90
  -4   8   0   17.80    7.20
  -4   8   0    7.90    4.00
  -4   8   0   13.10    4.70
  -4   8   0   12.70    4.10
  -4   8   0   15.10    3.90
   3  -8   0  104.09   13.60
   3  -8   0  130.69   14.20
   3  -8   0   99.99   13.40
   3  -8   0  129.09   16.50
  -3   8   0  138.29   15.00
  -3   8   0  121.59   13.50
  -3   8   0  116.09   16.30
  -3   8   0  125.19   14.40
  -3   8   0   90.79   13.50
   2  -8   0    2.60    4.80
   2  -8   0   10.70    3.70
   2  -8   0    4.10    2.50
   2  -8   0    8.40    3.40
  -2   8   0    8.10    3.00
  -2   8   0    3.10    2.80
  -2   8   0    6.80    3.00
  -2   8   0    7.00    4.90
  -2   8   0    8.10    4.10
   1  -8   0   20.30    4.50
   1  -8   0   31.70    5.70
   1  -8   0   22.60    7.10
   1  -8   0   22.10    4.50
  -1   8   0   20.40    4.60
  -1   8   0   29.00    6.80
  -1   8   0   27.50    7.60
  -1   8   0   27.00    4.90
  -1   8   0   22.20    4.80
   0  -8   0  141.19   16.60
   0  -8   0  136.89   18.50
   0  -8   0  155.48   16.90
   0  -8   0  144.89   16.50
   0   8   0  150.28   16.10
   0   8   0  163.38   18.10
   0   8   0  128.29   16.20
   0   8   0  155.88   17.00
  -1  -8   0   12.80    3.50
  -1  -8   0    5.00    4.70
  -1  -8   0    5.80    3.20
  -1  -8   0   10.20    4.10
   1   8   0   13.80    3.40
   1   8   0   14.10    3.80
   1   8   0    2.30    4.10
  -2  -8   0   80.89    9.40
  -2  -8   0   66.29   11.10
  -2  -8   0   78.39    9.60
   2   8   0   59.19    9.00
   2   8   0   68.79   11.20
   2   8   0   82.59    9.80
  -3  -8   0  140.79   17.10
  -3  -8   0  163.78   20.00
  -3  -8   0  161.78   17.30
   3   8   0  157.68   17.50
   3   8   0  148.89   17.00
  -4  -8   0  219.48   22.40
  -4  -8   0  193.48   22.20
  -4  -8   0  247.68   26.20
   4   8   0  215.48   22.50
   4   8   0  173.28   21.90
  -5  -8   0    2.90    2.40
  -5  -8   0    6.20    2.70
  -5  -8   0   -4.10    4.30
   5   8   0    4.80    2.80
   5   8   0   10.60    3.10
   5   8   0    6.50    3.50
  -6  -8   0  467.15   48.00
  -6  -8   0  413.66   43.40
   6   8   0  466.75   43.60
   6   8   0  369.66   42.90
   6   8   0  381.76   44.10
  -7  -8   0  476.15   49.80
  -7  -8   0  458.25   44.90
  -7  -8   0  400.76   44.20
   7   8   0  369.76   44.20
   7   8   0  399.86   45.40
   7   8   0  485.65   44.70
  -8  -8   0  426.56   43.40
  -8  -8   0  405.26   43.20
  -8  -8   0  432.46   48.50
  -8  -8   0  408.26   42.60
   8   8   0  386.06   43.80
   8   8   0  350.86   42.60
   8   8   0  479.55   43.10
  -9  -8   0    9.90    7.30
  -9  -8   0   11.90    3.70
  -9  -8   0   10.30    3.40
  -9  -8   0   12.40    4.40
   9   8   0   12.00    3.60
   9   8   0   14.30    3.80
   9   8   0   15.20    5.00
 -10  -8   0    8.60    4.20
 -10  -8   0   16.60    4.10
 -10  -8   0   12.10    4.00
  10   8   0    7.80    3.40
  10   8   0    5.70    4.10
  10   8   0    9.70    3.30
 -11  -8   0   34.80    6.80
 -11  -8   0   32.10    6.70
 -11  -8   0   35.90    6.60
  11   8   0   44.80    6.40
  11   8   0   19.20    6.20
 -12  -8   0  183.18   19.60
 -12  -8   0  171.38   20.20
 -12  -8   0  128.09   19.40
  12   8   0  177.58   20.50
  12   8   0  147.49   19.00
  12   8   0  189.38   18.80
 -13  -8   0   60.79   11.50
 -13  -8   0   82.99   12.70
 -13  -8   0   63.69   11.20
  13   8   0   74.59   11.30
  13   8   0   90.99   10.30
  13   8   0   82.59   13.00
 -14  -8   0   10.80    5.20
 -14  -8   0    7.30    5.00
 -14  -8   0   11.00    5.80
  14   8   0   10.20    3.90
  14   8   0   15.10    6.40
  14   8   0    5.20    4.80
 -15  -8   0   12.60    4.70
 -15  -8   0   26.10    6.90
 -15  -8   0   22.80    6.10
 -15  -8   0   32.80    7.50
  15   8   0   24.00    4.90
  15   8   0   16.20    6.50
  15   8   0   23.80    6.20
 -16  -8   0   -0.80    4.70
 -16  -8   0    3.40    3.20
 -16  -8   0   -2.20    4.20
  16   8   0   -4.10    4.60
  16   8   0    6.30    3.00
  16   8   0   -0.60    4.30
  13  -9   0   19.10    6.80
  13  -9   0   16.10    8.80
  13  -9   0   19.60    6.80
 -13   9   0   19.10    7.80
 -13   9   0   13.50    6.20
 -13   9   0   14.70    4.60
 -13   9   0   27.60   10.80
  12  -9   0   15.80    5.80
  12  -9   0    2.80    8.20
  12  -9   0   20.80    6.60
 -12   9   0   20.00    8.80
 -12   9   0    5.90    3.70
 -12   9   0    8.10    5.10
 -12   9   0   16.50    7.10
  11  -9   0  156.48   19.10
  11  -9   0  111.69   20.50
  11  -9   0  138.69   18.50
 -11   9   0  141.39   16.40
 -11   9   0  139.99   21.30
 -11   9   0  142.49   18.80
 -11   9   0  145.49   19.70
  10  -9   0   34.50    9.50
  10  -9   0   35.20    8.10
  10  -9   0   22.40    7.30
 -10   9   0   19.10    4.70
 -10   9   0   29.90    7.90
 -10   9   0   22.90    7.50
 -10   9   0   30.60    8.00
 -10   9   0   23.50    9.30
   9  -9   0    7.70    4.60
   9  -9   0   -1.60    3.80
   9  -9   0   12.20    7.90
  -9   9   0    7.20    4.60
  -9   9   0    9.10    4.50
  -9   9   0    2.60    2.50
  -9   9   0    3.70    4.50
  -9   9   0    0.50    5.60
   8  -9   0    3.50    4.40
   8  -9   0   21.00    8.00
   8  -9   0   15.50    5.00
  -8   9   0   11.00    5.50
  -8   9   0   13.60    3.70
  -8   9   0    1.60    3.80
  -8   9   0   13.70    5.10
  -8   9   0   15.20    7.50
   7  -9   0   31.30   10.10
   7  -9   0   57.29    9.70
   7  -9   0   41.60    8.90
  -7   9   0   41.80    8.80
  -7   9   0   48.80    7.20
  -7   9   0   77.39   13.90
  -7   9   0   47.00    9.20
  -7   9   0   55.79   10.10
   6  -9   0   14.00    8.00
   6  -9   0   15.80    4.70
   6  -9   0    7.60    4.30
  -6   9   0    5.70    3.90
  -6   9   0   11.20    3.20
  -6   9   0   16.70    7.30
  -6   9   0   12.50    5.20
  -6   9   0    8.70    4.40
   5  -9   0    9.60    3.70
   5  -9   0   12.50    6.30
   5  -9   0   11.20    4.20
  -5   9   0   11.40    6.50
  -5   9   0    3.30    3.30
  -5   9   0    0.40    3.30
  -5   9   0   12.40    4.40
   4  -9   0    7.80    3.70
   4  -9   0    4.80    2.90
   4  -9   0   11.90    6.00
  -4   9   0    1.50    2.40
  -4   9   0   -1.40    2.80
  -4   9   0    2.40    3.10
  -4   9   0    3.10    3.60
  -4   9   0    7.30    5.60
   3  -9   0    0.80    2.50
   3  -9   0    4.70    5.40
   3  -9   0    5.50    3.00
   3  -9   0    4.80    2.60
  -3   9   0    6.20    3.60
  -3   9   0    9.20    5.40
  -3   9   0    5.30    3.40
  -3   9   0    0.20    2.30
  -3   9   0    1.40    2.80
   2  -9   0  383.46   41.20
   2  -9   0  375.56   43.70
   2  -9   0  378.96   41.60
   2  -9   0  421.36   42.00
  -2   9   0  326.67   41.30
  -2   9   0  469.45   42.50
  -2   9   0  361.96   41.20
  -2   9   0  458.65   43.30
  -2   9   0  410.86   44.00
   1  -9   0  165.18   18.90
   1  -9   0  175.18   19.40
   1  -9   0  173.28   18.60
   1  -9   0  173.18   21.50
  -1   9   0  146.39   18.50
  -1   9   0  175.98   20.50
  -1   9   0  185.68   19.60
  -1   9   0  158.98   18.60
   0  -9   0   12.70    3.70
   0  -9   0   17.90    4.70
   0  -9   0    7.40    3.30
   0  -9   0   19.60    6.50
   0   9   0   21.40    6.00
   0   9   0   14.70    3.60
   0   9   0   15.30    3.80
   0   9   0   11.50    4.20
  -1  -9   0  191.78   22.90
  -1  -9   0  198.78   25.10
  -1  -9   0  241.58   23.60
  -1  -9   0  175.38   23.30
   1   9   0  220.38   23.60
   1   9   0  200.88   22.80
   1   9   0  240.78   24.70
   1   9   0  220.58   22.40
  -2  -9   0  705.03   75.39
  -2  -9   0  652.23   75.09
  -2  -9   0  762.42   76.99
   2   9   0  832.22   77.09
   2   9   0  652.83   74.89
   2   9   0  831.52   75.99
  -3  -9   0   89.29   12.10
  -3  -9   0  107.69   12.20
  -3  -9   0   88.19   14.30
   3   9   0   87.19   11.80
   3   9   0  125.99   14.80
   3   9   0  102.89   12.60
  -4  -9   0   49.20   10.30
  -4  -9   0   38.10    6.80
  -4  -9   0   36.80    6.70
   4   9   0   41.10    6.50
   4   9   0   45.40    7.10
  -5  -9   0   91.99   11.80
  -5  -9   0  119.89   12.30
  -5  -9   0  102.39   15.70
   5   9   0   85.69   11.70
   5   9   0   94.49   12.90
  -6  -9   0  565.94   54.29
  -6  -9   0  460.55   49.30
  -6  -9   0  451.45   48.80
   6   9   0  526.25   49.50
   6   9   0  434.16   48.80
   6   9   0  435.06   49.99
  -7  -9   0    4.40    7.10
  -7  -9   0    5.50    3.10
   7   9   0    8.50    3.30
   7   9   0    5.80    3.60
   7   9   0    4.10    2.90
  -8  -9   0   38.30   11.90
  -8  -9   0   46.70    8.10
  -8  -9   0   46.00    7.00
  -8  -9   0   40.10    7.20
   8   9   0   27.70    7.50
   8   9   0   37.20    6.70
   8   9   0   48.90    7.00
  -9  -9   0   17.20    4.20
  -9  -9   0    9.50    8.40
  -9  -9   0    9.50    4.30
  -9  -9   0   14.40    4.40
   9   9   0   24.60    4.80
   9   9   0   17.20    5.50
   9   9   0    4.40    3.60
 -10  -9   0    0.00    3.30
 -10  -9   0    5.20    3.80
 -10  -9   0   -3.70    2.50
 -10  -9   0  -12.10    5.70
  10   9   0    4.20    3.00
  10   9   0    1.50    3.60
  10   9   0    1.80    2.70
 -11  -9   0    0.90    3.50
 -11  -9   0    6.80    3.60
 -11  -9   0    3.90    3.40
 -11  -9   0   -7.10    7.20
  11   9   0    6.30    3.20
  11   9   0   -2.20    2.80
  11   9   0    8.90    4.70
 -12  -9   0   26.20    7.10
 -12  -9   0   55.49    9.00
 -12  -9   0   46.60    8.00
 -12  -9   0   28.20   12.50
  12   9   0   45.00    8.80
  12   9   0   45.00    8.00
  12   9   0   49.20    7.60
 -13  -9   0   55.69   18.00
 -13  -9   0   96.89   13.50
 -13  -9   0   73.59   11.80
 -13  -9   0   67.39   11.70
  13   9   0   84.29   13.50
  13   9   0   65.99   11.60
  13   9   0   99.49   11.10
 -14  -9   0    0.30    8.80
 -14  -9   0   -2.60    3.60
 -14  -9   0   -9.20    4.00
 -14  -9   0   -2.90    3.80
  14   9   0   -3.10    4.60
  14   9   0    3.10    3.90
  14   9   0   -4.80    2.80
 -15  -9   0   23.40    7.10
 -15  -9   0   28.50    7.70
 -15  -9   0   59.29   15.90
 -15  -9   0   38.80    8.30
  15   9   0   21.10    7.20
  15   9   0   43.80    6.60
  15   9   0   26.00    6.90
 -16  -9   0   -0.40   10.60
 -16  -9   0    3.80    4.10
  12 -10   0    7.00    5.40
  12 -10   0   -3.70    7.10
  12 -10   0    1.60    4.70
 -12  10   0    3.60    6.60
 -12  10   0   -7.90    5.60
 -12  10   0    1.50    4.20
 -12  10   0   -2.80    2.80
 -12  10   0    5.80    5.20
  11 -10   0   48.50   10.70
  11 -10   0   54.99   12.20
  11 -10   0   41.10    9.60
 -11  10   0   44.70   10.60
 -11  10   0   59.29   14.20
 -11  10   0   46.80   10.50
 -11  10   0   44.50    7.60
  10 -10   0   53.09   10.90
  10 -10   0   48.70   12.60
  10 -10   0   79.29   11.80
 -10  10   0   82.29   12.80
 -10  10   0   62.69   11.50
 -10  10   0   55.69   13.90
 -10  10   0   65.69   12.70
 -10  10   0   49.30    8.50
   9 -10   0   -0.60    3.70
   9 -10   0    9.30    5.20
   9 -10   0    2.10    7.30
  -9  10   0    7.60    5.60
  -9  10   0   12.50    5.10
  -9  10   0    4.50    2.80
  -9  10   0    0.00    6.00
  -9  10   0    6.40    4.10
   8 -10   0    4.10    7.20
   8 -10   0    3.40    3.60
   8 -10   0   -0.40    3.40
  -8  10   0    6.00    3.10
  -8  10   0    7.80    7.60
  -8  10   0    6.50    4.50
  -8  10   0    5.20    5.00
  -8  10   0    4.10    4.00
   7 -10   0    5.10    4.00
   7 -10   0    2.90    3.90
   7 -10   0    6.70    7.50
  -7  10   0    2.60    2.70
  -7  10   0   -5.20    2.50
  -7  10   0    2.10    5.80
  -7  10   0   -5.10    2.40
  -7  10   0    2.10    3.50
   6 -10   0    4.50    3.70
   6 -10   0   13.60    7.00
   6 -10   0   17.00    5.20
  -6  10   0   11.00    4.80
  -6  10   0   19.00    5.90
  -6  10   0   14.90    5.60
  -6  10   0    6.40    3.30
  -6  10   0    6.90    6.40
   5 -10   0   62.19   12.60
   5 -10   0   69.99   10.70
   5 -10   0   63.09   10.10
  -5  10   0   83.69   11.60
  -5  10   0   52.09   10.60
  -5  10   0   71.69    9.40
  -5  10   0   67.59   13.80
  -5  10   0   75.59   11.00
   4 -10   0   23.50    7.80
   4 -10   0   10.80    4.00
   4 -10   0   17.30    5.10
  -4  10   0    7.20    3.80
  -4  10   0    3.20    5.60
  -4  10   0   10.70    3.40
  -4  10   0    8.60    4.90
  -4  10   0    9.20    4.60
   3 -10   0   10.60    6.90
   3 -10   0   12.20    4.40
   3 -10   0   16.70    4.30
   3 -10   0   14.10    4.30
  -3  10   0   14.60    3.90
  -3  10   0   13.40    4.90
  -3  10   0   14.80    4.40
  -3  10   0   13.20    6.60
  -3  10   0   23.00    6.30
   2 -10   0   74.79   10.30
   2 -10   0   71.09    9.80
   2 -10   0   79.69   13.90
   2 -10   0   66.19    9.10
  -2  10   0   85.39   13.20
  -2  10   0   68.09    9.50
  -2  10   0   67.79   10.40
  -2  10   0   56.09    9.00
  -2  10   0   84.59   11.60
   1 -10   0    6.50    2.90
   1 -10   0    6.80    3.20
   1 -10   0   11.20    4.00
   1 -10   0    8.50    5.70
  -1  10   0    5.40    3.00
  -1  10   0    4.90    3.60
  -1  10   0    6.40    3.10
  -1  10   0    3.90    4.40
   0 -10   0   20.20    5.30
   0 -10   0   10.60    3.70
   0 -10   0   17.70    7.20
   0 -10   0    8.40    3.50
   0  10   0   18.60    3.90
   0  10   0   16.80    4.20
   0  10   0   23.30    5.30
   0  10   0   16.80    6.00
  -1 -10   0   28.30    5.90
  -1 -10   0   23.10    7.40
  -1 -10   0   20.80    5.30
  -1 -10   0   22.50    5.00
   1  10   0   30.70    4.70
   1  10   0   23.10    5.70
   1  10   0   27.60    6.70
   1  10   0   20.10    4.80
  -2 -10   0  223.08   22.80
  -2 -10   0  198.18   22.20
  -2 -10   0  175.28   23.20
  -2 -10   0  197.68   24.80
   2  10   0  184.38   21.90
   2  10   0  212.68   22.80
   2  10   0  214.78   23.90
  -3 -10   0  386.26   35.60
  -3 -10   0  353.76   37.50
  -3 -10   0  268.57   34.70
   3  10   0  289.47   34.60
   3  10   0  359.06   35.60
   3  10   0  345.37   36.90
  -4 -10   0   25.20    5.90
  -4 -10   0   27.40    8.50
   4  10   0   31.10    5.90
   4  10   0   40.40    6.90
  -5 -10   0  116.69   13.40
  -5 -10   0  125.59   13.60
  -5 -10   0  109.39   16.90
   5  10   0   93.59   13.00
   5  10   0   90.39   14.10
   5  10   0  126.79   13.90
  -6 -10   0   50.69    7.60
  -6 -10   0   50.89    7.30
  -6 -10   0   38.80   11.40
   6  10   0   48.70    8.10
   6  10   0   36.40    8.30
  -7 -10   0   -6.30    5.90
  -7 -10   0    5.80    3.50
   7  10   0    4.50    3.70
   7  10   0   11.40    3.90
   7  10   0    2.90    3.10
  -8 -10   0   60.39    9.10
  -8 -10   0   57.79   14.10
  -8 -10   0   60.49    8.60
   8  10   0   31.40    7.20
   8  10   0   40.30    9.10
   8  10   0   52.49    8.20
  -9 -10   0   12.70    5.20
  -9 -10   0   16.50    4.50
  -9 -10   0   21.70    9.70
  -9 -10   0   18.20    5.20
   9  10   0    7.30    3.80
   9  10   0   13.90    4.30
   9  10   0   17.40    5.80
 -10 -10   0    5.10    3.30
 -10 -10   0   -1.40    6.90
 -10 -10   0   -0.70    3.20
 -10 -10   0    6.20    4.30
  10  10   0    7.70    4.80
  10  10   0    6.20    3.40
  10  10   0   -1.60    3.30
 -11 -10   0   25.00   10.50
 -11 -10   0   33.40    5.90
 -11 -10   0   12.00    4.90
 -11 -10   0   26.60    6.80
  11  10   0   14.80    4.70
  11  10   0   12.20    5.60
  11  10   0   19.20    4.70
 -12 -10   0   -1.80    3.90
 -12 -10   0    3.40    3.80
 -12 -10   0    8.80    3.70
 -12 -10   0   11.50   10.30
  12  10   0    2.50    3.20
  12  10   0    3.40    4.20
  12  10   0    5.00    4.10
 -13 -10   0   34.50    7.60
 -13 -10   0   43.70    7.60
 -13 -10   0   35.30    7.00
 -13 -10   0   19.10   11.20
  13  10   0   30.20    6.80
  13  10   0   33.70    6.20
  13  10   0   22.10    7.20
 -14 -10   0    3.50    5.40
 -14 -10   0   -3.00    3.70
 -14 -10   0   14.50    9.10
 -14 -10   0   -4.40    3.40
  14  10   0    6.40    3.70
  14  10   0    0.60    3.70
  14  10   0    5.10    4.90
 -15 -10   0    7.30    4.60
 -15 -10   0    6.80   12.10
 -15 -10   0    7.80    4.80
 -15 -10   0   11.10    5.60
  15  10   0    3.20    3.50
  15  10   0    9.20    4.90
  15  10   0    8.90    5.70
  11 -11   0    2.00    5.30
  11 -11   0   -5.90    8.70
  11 -11   0    2.30    5.30
 -11  11   0   -2.80    3.30
 -11  11   0    6.90    5.20
 -11  11   0   14.50    8.70
 -11  11   0    0.80    6.10
 -11  11   0    4.40    3.20
  10 -11   0   67.39   12.90
  10 -11   0   72.29   14.20
  10 -11   0   67.09   12.60
 -10  11   0   92.29   17.30
 -10  11   0   83.99   12.90
 -10  11   0   59.59    9.70
 -10  11   0   65.79   16.10
 -10  11   0   86.69   14.90
   9 -11   0   54.09   10.40
   9 -11   0   37.20   12.20
   9 -11   0   44.10   10.00
  -9  11   0   63.89   11.90
  -9  11   0   53.99   11.10
  -9  11   0   52.19   13.70
  -9  11   0   50.69    8.00
  -9  11   0   53.09   10.50
   8 -11   0    2.50    6.60
   8 -11   0    8.40    5.00
   8 -11   0   13.90    5.90
  -8  11   0   13.20    5.90
  -8  11   0    9.80    5.40
  -8  11   0    5.00    3.30
  -8  11   0   16.00    6.50
  -8  11   0   22.60    9.00
   7 -11   0   26.70    6.60
   7 -11   0   15.80    8.20
   7 -11   0   19.70    6.40
  -7  11   0   37.00    8.50
  -7  11   0   26.50    9.40
  -7  11   0   25.70    7.50
  -7  11   0   22.60    5.40
  -7  11   0   31.30    7.70
   6 -11   0   10.50    5.10
   6 -11   0    8.60    5.00
   6 -11   0    8.20    7.40
  -6  11   0    8.10    3.40
  -6  11   0   16.90    5.50
  -6  11   0    6.40    4.50
  -6  11   0   20.50    6.60
  -6  11   0    7.60    6.40
   5 -11   0    9.00    7.20
   5 -11   0    0.40    3.80
   5 -11   0   -2.10    2.60
  -5  11   0    5.70    4.60
  -5  11   0    1.80    3.30
  -5  11   0    5.10    3.10
  -5  11   0   -8.00    4.60
  -5  11   0    2.00    3.70
   4 -11   0   26.80    6.70
   4 -11   0   37.30    7.70
   4 -11   0   40.50   10.50
  -4  11   0   26.10    9.60
  -4  11   0   27.80    6.40
  -4  11   0   32.40    6.10
  -4  11   0   37.00    8.50
  -4  11   0   36.00    7.90
   3 -11   0  115.39   14.20
   3 -11   0  133.29   18.50
   3 -11   0  128.39   15.40
   3 -11   0  112.19   14.70
  -3  11   0  127.39   18.20
  -3  11   0  106.19   14.10
  -3  11   0   94.39   14.30
  -3  11   0  134.89   16.80
  -3  11   0  134.79   15.80
   2 -11   0   36.90    9.50
   2 -11   0   21.00    5.60
   2 -11   0   31.10    6.80
   2 -11   0   26.40    5.40
  -2  11   0   29.00    6.00
  -2  11   0   34.40    6.30
  -2  11   0   26.70    7.60
  -2  11   0   39.10    7.80
   1 -11   0   95.29   17.10
   1 -11   0   94.69   12.10
   1 -11   0  103.89   12.90
   1 -11   0  129.39   13.90
  -1  11   0   93.39   14.30
  -1  11   0  119.49   13.90
  -1  11   0   85.59   12.30
  -1  11   0   98.09   12.40
   0 -11   0  366.36   33.30
   0 -11   0  275.07   32.10
   0 -11   0  241.48   34.10
   0  11   0  272.47   31.90
   0  11   0  298.57   31.70
   0  11   0  321.07   33.90
   0  11   0  325.37   33.10
  -1 -11   0  111.89   13.80
  -1 -11   0   96.79   16.20
  -1 -11   0  143.49   15.00
  -1 -11   0   96.19   13.80
   1  11   0  111.19   15.50
   1  11   0   90.49   13.20
   1  11   0  119.49   13.00
   1  11   0  142.19   15.00
  -2 -11   0   11.20    4.40
  -2 -11   0   12.00    4.90
  -2 -11   0    6.80    3.30
  -2 -11   0   11.80    5.80
   2  11   0    2.30    4.40
   2  11   0   10.30    2.70
   2  11   0   23.90    5.50
   2  11   0   12.90    3.80
  -3 -11   0    7.20    3.70
  -3 -11   0    6.20    4.80
  -3 -11   0    0.10    2.60
   3  11   0    7.20    3.90
   3  11   0    2.50    4.00
   3  11   0    2.70    2.90
  -4 -11   0   91.19   10.40
  -4 -11   0   59.89    9.40
  -4 -11   0   71.59   13.30
   4  11   0   66.99   10.10
   4  11   0   59.29    9.40
  -5 -11   0    7.90    3.70
  -5 -11   0   16.40    4.10
  -5 -11   0   11.70    6.20
   5  11   0    9.90    4.30
   5  11   0    6.60    3.70
   5  11   0    9.90    4.90
  -6 -11   0  345.67   42.50
  -6 -11   0  355.66   38.50
  -6 -11   0  381.76   38.40
   6  11   0  429.06   39.10
   6  11   0  322.37   38.00
   6  11   0  329.67   39.30
  -7 -11   0   12.80    3.90
  -7 -11   0    9.90    4.00
  -7 -11   0    7.10    7.10
   7  11   0   12.30    3.90
   7  11   0    6.40    4.20
   7  11   0   11.60    4.20
  -8 -11   0   79.49   11.60
  -8 -11   0   96.39   19.00
   8  11   0   91.99   12.70
   8  11   0   61.69   10.70
   8  11   0  113.69   12.10
  -9 -11   0    4.30    3.40
  -9 -11   0    5.60    4.10
  -9 -11   0   11.00    7.80
  -9 -11   0    3.70    3.50
   9  11   0    8.80    3.60
   9  11   0   -4.00    3.10
   9  11   0   -0.80    3.80
 -10 -11   0   22.80   11.80
 -10 -11   0   44.00    8.60
 -10 -11   0   37.30    6.80
 -10 -11   0   34.50    7.50
  10  11   0   47.90    7.80
  10  11   0   29.90    8.60
  10  11   0   40.40    7.30
 -11 -11   0   24.90   10.30
 -11 -11   0    1.20    3.50
 -11 -11   0   14.20    5.70
 -11 -11   0   -0.40    3.70
  11  11   0    6.40    4.00
  11  11   0    9.00    4.60
  11  11   0   -2.10    4.20
 -12 -11   0   26.20   11.80
 -12 -11   0   26.20    6.20
 -12 -11   0   27.50    7.00
 -12 -11   0   30.00    7.20
  12  11   0   31.10    7.00
  12  11   0   32.00    6.20
  12  11   0   23.20    7.40
 -13 -11   0  135.89   27.60
 -13 -11   0  186.08   19.50
 -13 -11   0  147.99   19.70
 -13 -11   0  169.78   20.20
  13  11   0  126.09   19.00
  13  11   0  132.99   20.00
  13  11   0  199.78   18.90
 -14 -11   0   26.10   12.20
 -14 -11   0   15.90    5.60
 -14 -11   0   13.50    5.10
 -14 -11   0   10.20    5.50
  14  11   0    5.30    5.60
  14  11   0   10.60    5.10
  14  11   0   17.80    4.60
 -15 -11   0   23.90    7.10
 -15 -11   0   32.00   15.10
 -15 -11   0   43.10    7.60
 -15 -11   0   23.70    7.60
  15  11   0   31.80    8.50
  15  11   0   25.10    6.90
  15  11   0   32.00    5.90
  10 -12   0   23.40    7.10
  10 -12   0   32.50   12.20
  10 -12   0   16.10    6.50
 -10  12   0   11.20    4.40
 -10  12   0   19.10    9.80
 -10  12   0   20.90    8.10
 -10  12   0   18.10    6.40
   9 -12   0    5.20    4.70
   9 -12   0   -1.60    8.80
   9 -12   0   11.70    5.40
  -9  12   0    6.60    5.00
  -9  12   0    8.30    3.70
  -9  12   0    6.00    4.90
  -9  12   0    6.10    7.90
  -9  12   0   12.90    6.20
   8 -12   0   11.40    5.10
   8 -12   0   16.30    8.70
   8 -12   0   24.90    7.20
  -8  12   0   17.30    7.50
  -8  12   0   21.70    4.90
  -8  12   0   11.80    5.90
  -8  12   0   16.70    8.80
  -8  12   0   24.70    6.70
   7 -12   0   13.60    8.90
   7 -12   0   10.00    5.00
   7 -12   0    4.50    4.30
  -7  12   0    8.30    6.80
  -7  12   0   11.00    5.30
  -7  12   0    4.90    3.30
  -7  12   0    2.60    5.70
  -7  12   0    0.50    4.00
   6 -12   0   33.50    7.40
   6 -12   0   25.80   10.00
   6 -12   0   22.20    7.00
  -6  12   0   34.90    7.70
  -6  12   0   31.60    9.80
  -6  12   0   25.80    5.70
  -6  12   0   35.60    8.50
  -6  12   0   27.40    8.30
   5 -12   0   16.10    8.80
   5 -12   0   18.70    6.00
   5 -12   0   17.10    6.30
  -5  12   0   43.40    8.90
  -5  12   0   28.20    5.80
  -5  12   0   27.50    7.40
  -5  12   0   33.50    6.90
  -5  12   0   34.60   10.40
   4 -12   0   41.00    8.30
   4 -12   0   43.70    8.90
   4 -12   0   40.10   11.20
  -4  12   0   34.00   10.30
  -4  12   0   50.79    9.50
  -4  12   0   39.50    8.40
  -4  12   0   48.20    7.50
  -4  12   0   44.70   10.00
   3 -12   0   37.50    8.00
   3 -12   0   42.50   11.60
   3 -12   0   48.00    8.10
   3 -12   0   53.29    9.90
  -3  12   0   36.50    9.60
  -3  12   0   65.29    9.80
  -3  12   0   61.69   13.50
  -3  12   0   56.69    9.30
  -3  12   0   50.59    8.10
   2 -12   0   33.60    9.70
   2 -12   0   20.70    6.30
   2 -12   0   22.40    5.30
   2 -12   0   26.90    6.00
  -2  12   0   29.50    7.30
  -2  12   0   26.60    5.60
  -2  12   0   28.20    6.30
  -2  12   0   33.10    8.30
   1 -12   0   26.40    5.70
   1 -12   0   37.70    7.60
   1 -12   0   27.00    9.40
   1 -12   0   29.50    6.30
  -1  12   0   34.00    6.40
  -1  12   0   32.90    6.20
  -1  12   0   25.10    8.20
  -1  12   0   27.70    6.90
   0 -12   0  110.09   13.50
   0 -12   0  105.69   15.40
   0 -12   0   69.09   11.20
   0 -12   0   97.59   12.10
   0  12   0  100.39   13.90
   0  12   0   79.39   11.60
   0  12   0  100.79   13.20
   0  12   0   96.09   11.40
  -1 -12   0   83.19   10.80
  -1 -12   0   51.19    8.90
  -1 -12   0   49.00   12.20
  -1 -12   0   66.59    9.20
   1  12   0   77.69   11.40
   1  12   0   63.99    8.10
   1  12   0   40.70    8.40
   1  12   0   65.89   10.20
  -2 -12   0   24.70    6.20
  -2 -12   0   20.50    5.80
  -2 -12   0   11.60    4.20
  -2 -12   0   18.60    7.20
   2  12   0   14.90    5.60
   2  12   0    8.40    5.40
   2  12   0   13.40    3.30
   2  12   0    6.40    4.00
  -3 -12   0   79.19   14.80
  -3 -12   0   67.09   10.00
  -3 -12   0   90.59   11.40
  -3 -12   0   83.39   12.30
   3  12   0   77.69   11.20
   3  12   0   76.79   12.40
   3  12   0   53.59    9.70
  -4 -12   0  261.07   28.40
  -4 -12   0  192.78   24.80
  -4 -12   0  237.28   25.60
   4  12   0  225.78   25.70
  -5 -12   0   41.80    7.30
  -5 -12   0   44.00   10.60
  -5 -12   0   46.70    8.00
   5  12   0   41.50    8.00
   5  12   0   31.40    6.70
   5  12   0   27.90    7.90
  -6 -12   0   94.99   12.30
  -6 -12   0  104.39   12.50
  -6 -12   0  101.19   18.40
   6  12   0  110.19   13.10
   6  12   0   82.39   13.20
   6  12   0   69.39   11.60
  -7 -12   0   75.19   10.20
  -7 -12   0   71.29   15.90
   7  12   0   53.19    9.30
   7  12   0   66.09   12.50
   7  12   0   71.29   10.50
  -8 -12   0    4.40    9.50
  -8 -12   0   24.10    6.00
   8  12   0   21.00    6.70
   8  12   0   20.70    5.60
   8  12   0   26.90    6.20
  -9 -12   0   23.50   10.50
  -9 -12   0   10.40    4.70
  -9 -12   0   17.70    4.90
   9  12   0   13.60    4.70
   9  12   0   18.20    5.10
   9  12   0    7.40    5.20
 -10 -12   0    8.50    4.10
 -10 -12   0    9.40    5.00
 -10 -12   0    9.80    5.30
 -10 -12   0    7.30    9.50
  10  12   0    9.40    4.20
  10  12   0   10.70    5.80
  10  12   0    8.60    4.60
 -11 -12   0  153.18   27.20
 -11 -12   0  203.68   21.10
 -11 -12   0  168.58   20.40
 -11 -12   0  172.88   19.40
  11  12   0  148.49   21.00
  11  12   0  143.29   19.50
  11  12   0  164.38   19.50
 -12 -12   0   55.19    8.80
 -12 -12   0   52.09   14.60
 -12 -12   0   32.50    8.30
 -12 -12   0   39.40    9.20
  12  12   0   36.80    9.40
  12  12   0   55.59    8.50
  12  12   0   43.80    8.50
 -13 -12   0   59.19   11.20
 -13 -12   0   62.89   10.40
 -13 -12   0   71.59   11.40
  13  12   0   58.89   11.90
  13  12   0   75.39   10.10
  13  12   0   60.99   10.60
 -14 -12   0   16.30   12.60
 -14 -12   0   15.90    6.50
 -14 -12   0   19.90    7.20
 -14 -12   0   24.60    5.90
  14  12   0   24.60    5.40
  14  12   0   17.70    6.80
  14  12   0   25.90    6.70
   9 -13   0   17.70    9.80
   9 -13   0    1.70    4.50
   9 -13   0    3.60    5.40
  -9  13   0   -7.30    5.10
  -9  13   0    5.40    6.90
  -9  13   0    9.00    4.00
  -9  13   0   14.60    6.10
   8 -13   0    9.60    5.70
   8 -13   0   25.50    7.20
   8 -13   0    6.10    9.40
  -8  13   0    5.10    5.60
  -8  13   0    7.70    3.60
  -8  13   0   16.50    6.70
  -8  13   0    7.70    7.80
  -8  13   0    9.10    5.80
   7 -13   0    0.30    4.00
   7 -13   0   25.40    7.10
   7 -13   0   18.30    9.70
  -7  13   0   13.40    6.20
  -7  13   0   15.60    7.40
  -7  13   0   12.80    4.40
  -7  13   0   24.20    7.10
  -7  13   0    2.90    7.20
   6 -13   0   99.99   18.20
   6 -13   0   84.89   13.10
   6 -13   0   52.29   11.40
  -6  13   0   99.29   13.30
  -6  13   0   90.89   14.30
  -6  13   0   66.49   10.70
  -6  13   0   96.29   13.60
  -6  13   0   80.29   16.80
   5 -13   0   50.59   10.30
   5 -13   0   61.59   11.00
   5 -13   0   46.40   12.80
  -5  13   0   55.19   11.70
  -5  13   0   54.29   10.40
  -5  13   0   50.79    9.80
  -5  13   0   40.70    7.80
  -5  13   0   41.30   12.40
   4 -13   0   11.70    8.60
   4 -13   0    7.40    5.40
   4 -13   0    2.10    3.60
  -4  13   0    1.20    3.90
  -4  13   0   12.20    4.40
  -4  13   0    5.00    6.50
  -4  13   0    1.60    5.50
  -4  13   0   10.20    4.80
   3 -13   0    0.40    3.20
   3 -13   0   -2.40    3.10
   3 -13   0   -0.40    7.00
   3 -13   0   -1.60    3.80
  -3  13   0    5.70    5.00
  -3  13   0    9.60    5.40
  -3  13   0   -0.10    2.90
  -3  13   0   -1.20    2.80
   2 -13   0   15.60    7.50
   2 -13   0   16.20    5.50
  -2  13   0   24.20    7.50
  -2  13   0   15.70    4.80
  -2  13   0   13.60    4.60
  -2  13   0   12.10    5.30
   1 -13   0    5.60    7.30
   1 -13   0   16.10    5.10
   1 -13   0   26.00    6.90
  -1  13   0   16.70    4.50
  -1  13   0   28.60    5.90
  -1  13   0   21.70    6.80
  -1  13   0   19.50    7.10
   0 -13   0  130.59   22.10
   0 -13   0  164.68   19.30
   0 -13   0  200.38   20.90
   0  13   0  166.18   18.70
   0  13   0  176.08   20.50
   0  13   0  158.78   20.70
   0  13   0  149.39   18.80
  -1 -13   0   21.40    8.50
  -1 -13   0   29.40    7.40
  -1 -13   0   21.60    5.40
  -1 -13   0   12.20    4.80
   1  13   0   26.30    5.60
   1  13   0   20.80    6.80
   1  13   0   17.90    4.40
   1  13   0   24.70    6.90
  -2 -13   0  106.79   13.00
  -2 -13   0   85.99   13.30
  -2 -13   0  101.19   13.70
  -2 -13   0   95.89   16.20
   2  13   0  117.89   14.20
   2  13   0   72.69   12.10
   2  13   0  114.99   14.90
  -3 -13   0    7.30    4.70
  -3 -13   0    3.90    4.90
  -3 -13   0    7.60    6.20
  -3 -13   0    3.50    3.40
   3  13   0    1.50    3.70
   3  13   0    4.00    3.60
  -4 -13   0  198.48   24.40
  -4 -13   0  233.28   22.90
  -4 -13   0  172.58   21.60
   4  13   0  161.98   21.30
   4  13   0  198.68   22.70
  -5 -13   0   39.70    8.10
  -5 -13   0   47.40   11.00
  -5 -13   0   40.50    7.70
   5  13   0   34.70    6.90
   5  13   0   44.00    8.30
  -6 -13   0   77.79   11.20
  -6 -13   0   77.99   11.10
  -6 -13   0   74.99   16.10
   6  13   0   71.39   13.00
   6  13   0   62.79   10.50
   6  13   0   91.09   11.90
  -7 -13   0    4.90    3.60
  -7 -13   0   -4.90    6.10
  -7 -13   0    0.10    3.10
   7  13   0    4.70    3.70
   7  13   0    4.20    4.30
   7  13   0    6.10    5.00
  -8 -13   0    1.70    3.50
  -8 -13   0    0.60    3.40
  -8 -13   0    1.50    7.50
   8  13   0    0.90    3.30
   8  13   0    4.00    4.20
   8  13   0   -1.00    3.50
  -9 -13   0    2.40    8.10
  -9 -13   0    6.20    4.20
  -9 -13   0    7.20    3.90
   9  13   0    3.90    5.10
   9  13   0    4.10    4.20
   9  13   0    4.20    4.00
 -10 -13   0   -3.40    3.40
 -10 -13   0   -2.00    8.60
 -10 -13   0    2.80    3.90
 -10 -13   0    7.50    5.30
  10  13   0    6.00    5.90
  10  13   0   13.70    4.80
 -11 -13   0   28.00    7.40
 -11 -13   0   21.80    5.80
 -11 -13   0   12.60   10.20
 -11 -13   0   33.70    7.60
  11  13   0   31.50    6.60
  11  13   0   10.20    5.80
  11  13   0   23.70    8.10
 -12 -13   0    3.30    9.30
 -12 -13   0   -1.40    3.30
 -12 -13   0    4.20    4.70
 -12 -13   0    3.40    4.30
  12  13   0    6.40    5.80
  12  13   0    9.20    4.10
  12  13   0   -7.50    3.40
 -13 -13   0   39.30   14.60
 -13 -13   0   31.80    7.90
 -13 -13   0   40.60    7.30
 -13 -13   0   47.30    9.40
  13  13   0   32.70    7.80
  13  13   0   41.10    7.40
  13  13   0   49.30   10.30
   8 -14   0   67.29   13.00
   8 -14   0   83.19   14.60
   8 -14   0   62.69   16.70
  -8  14   0   67.89   16.60
  -8  14   0   94.89   16.30
  -8  14   0   84.29   15.30
  -8  14   0   73.69   11.00
   7 -14   0   -2.60    3.80
   7 -14   0    1.60    8.30
   7 -14   0    2.80    4.30
  -7  14   0    3.50    6.80
  -7  14   0  -11.00    3.80
  -7  14   0    1.40    3.30
  -7  14   0   -2.60    4.90
   6 -14   0   18.30    6.70
   6 -14   0   17.80   10.50
   6 -14   0   23.70    7.30
  -6  14   0   18.60    6.60
  -6  14   0   11.30    5.90
  -6  14   0   24.90    9.90
  -6  14   0   19.10    7.30
  -6  14   0   18.00    5.10
   5 -14   0   10.30    5.90
   5 -14   0   29.70    7.80
   5 -14   0   21.90   10.40
  -5  14   0   21.40    7.00
  -5  14   0    8.70    7.40
  -5  14   0   17.10    5.20
  -5  14   0   18.20    6.70
  -5  14   0   18.00    8.10
   4 -14   0   19.50   11.50
   4 -14   0   34.30    8.60
   4 -14   0   44.40    9.60
  -4  14   0   47.70    9.20
  -4  14   0   51.59   13.50
  -4  14   0   38.80    9.60
  -4  14   0   59.79   11.90
  -4  14   0   40.20    7.70
   3 -14   0   -4.20    3.80
   3 -14   0    6.80    4.30
   3 -14   0    2.10    7.40
  -3  14   0    9.50    4.80
  -3  14   0    5.10    3.30
  -3  14   0   -9.50    4.30
  -3  14   0    3.60    4.70
   2 -14   0    8.20    7.70
   2 -14   0   24.00    6.70
   2 -14   0   18.60    5.60
  -2  14   0    9.60    4.20
  -2  14   0   10.30    4.70
  -2  14   0   12.10    5.90
   1 -14   0  194.18   22.00
   1 -14   0  158.88   20.60
   1 -14   0  169.88   24.50
  -1  14   0  183.78   22.60
  -1  14   0  155.18   20.10
  -1  14   0  197.68   22.40
   0 -14   0   -8.00    6.20
   0 -14   0    6.20    4.90
   0 -14   0    1.80    3.50
   0  14   0    8.40    4.30
   0  14   0    2.70    3.40
   0  14   0    1.10    4.50
  -1 -14   0   85.49   11.80
  -1 -14   0   42.90   12.20
  -1 -14   0   64.19    9.70
   1  14   0   56.59    9.40
   1  14   0   49.90    8.30
   1  14   0   74.49   12.20
  -2 -14   0   41.90    9.30
  -2 -14   0   62.49   14.00
  -2 -14   0   87.59   11.80
   2  14   0   74.79   11.40
   2  14   0   75.89   11.90
   2  14   0   52.79    9.70
   2  14   0   60.69    8.10
  -3 -14   0   12.20    5.00
  -3 -14   0   16.80    6.10
  -3 -14   0   13.80    5.60
  -3 -14   0    1.40    7.10
   3  14   0   16.00    5.00
   3  14   0   15.90    5.70
  -4 -14   0    7.40    7.90
  -4 -14   0    3.50    4.90
  -4 -14   0   -4.00    3.70
  -4 -14   0   -0.40    3.00
   4  14   0    3.50    3.70
   4  14   0    7.50    4.50
  -5 -14   0   10.70    6.70
  -5 -14   0    6.90    3.80
  -5 -14   0   14.60    5.50
   5  14   0   11.40    5.30
   5  14   0   10.10    4.10
  -6 -14   0   -3.00    6.20
  -6 -14   0    4.20    3.70
  -6 -14   0    3.70    3.50
   6  14   0    2.90    3.60
   6  14   0    3.70    4.40
   6  14   0    7.90    4.80
  -7 -14   0   17.50    9.10
  -7 -14   0    8.80    4.50
  -7 -14   0   13.40    5.00
   7  14   0   15.40    6.60
   7  14   0   13.30    5.20
   7  14   0   13.80    5.10
  -8 -14   0    4.70    3.50
  -8 -14   0   24.10   10.00
  -8 -14   0   10.40    4.80
   8  14   0   12.70    5.20
   8  14   0    7.80    4.40
   8  14   0    1.80    5.10
  -9 -14   0   48.60    9.60
  -9 -14   0   63.89   16.40
   9  14   0   67.79   10.90
   9  14   0   62.49   12.60
   9  14   0   50.99    9.60
 -10 -14   0   10.20    9.70
 -10 -14   0   -3.70    3.90
 -10 -14   0    3.20    3.80
  10  14   0    9.80    4.90
  10  14   0   -1.00    4.30
  10  14   0   -1.20    4.30
 -11 -14   0   -8.20    9.10
 -11 -14   0    6.80    4.90
 -11 -14   0    4.10    4.80
 -11 -14   0   10.00    4.30
  11  14   0    2.70    4.40
  11  14   0   21.40    5.60
  11  14   0    3.20    5.40
 -12 -14   0   -8.40    9.30
 -12 -14   0    2.00    4.50
 -12 -14   0    7.80    4.20
 -12 -14   0    0.30    4.30
  12  14   0    6.50    3.70
  12  14   0    0.90    4.40
  12  14   0   15.90    6.90
   7 -15   0   24.80    7.70
   7 -15   0   26.20    8.90
  -7  15   0   28.20    6.30
  -7  15   0   41.90   13.00
  -7  15   0   32.40    9.80
  -7  15   0   39.60   10.50
   6 -15   0   -8.70    3.70
   6 -15   0   -1.30    4.90
   6 -15   0  -11.40    9.00
  -6  15   0   -5.80    2.90
  -6  15   0    1.20    7.20
  -6  15   0    0.80    5.00
  -6  15   0   -4.20    5.20
  -6  15   0   -4.10    4.00
   5 -15   0   15.90    9.10
   5 -15   0    4.90    5.40
   5 -15   0    2.20    4.30
  -5  15   0   -1.20    2.90
  -5  15   0    6.50    6.80
  -5  15   0    1.70    5.50
  -5  15   0   11.80    5.50
  -5  15   0    9.40    5.40
   4 -15   0   74.09   13.20
   4 -15   0   85.79   18.20
   4 -15   0   75.39   14.00
  -4  15   0   81.99   15.50
  -4  15   0   70.59   12.70
  -4  15   0   93.39   13.80
   3 -15   0   40.20    9.00
   3 -15   0   27.90    7.50
   3 -15   0    9.70    9.10
  -3  15   0   20.70    7.20
  -3  15   0   26.50    7.20
  -3  15   0   26.20    8.70
   2 -15   0   -0.50    3.50
   2 -15   0    1.80    4.70
   2 -15   0  -15.70    6.60
  -2  15   0   -3.00    3.30
  -2  15   0   -6.10    3.10
   1 -15   0   -6.90    7.80
   1 -15   0    8.20    4.50
   1 -15   0   11.50    6.10
  -1  15   0   11.10    4.60
  -1  15   0    9.70    6.00
  -1  15   0    3.70    3.70
   0 -15   0   45.10    9.40
   0 -15   0   82.29   12.90
   0 -15   0   50.59   13.60
   0  15   0   68.79   12.40
   0  15   0   56.09    9.00
   0  15   0   50.29    9.30
  -1 -15   0   82.69   13.80
  -1 -15   0   69.29   16.60
  -1 -15   0   96.59   12.70
   1  15   0  105.99   14.50
   1  15   0   88.59   11.30
   1  15   0   74.89   12.60
  -2 -15   0   10.20    8.10
  -2 -15   0    5.40    3.70
  -2 -15   0    4.00    4.80
   2  15   0   -1.10    3.40
   2  15   0    7.50    3.00
   2  15   0   14.40    5.90
  -3 -15   0  149.29   19.40
  -3 -15   0  183.38   20.10
  -3 -15   0  151.08   22.90
  -3 -15   0  153.68   18.70
   3  15   0  112.09   17.90
   3  15   0  193.58   20.60
  -4 -15   0   68.79   12.70
  -4 -15   0   62.09   10.80
  -4 -15   0   48.00   12.60
  -4 -15   0   73.99   11.30
   4  15   0   63.99   10.50
   4  15   0   54.19   11.20
  -5 -15   0   87.59   13.30
  -5 -15   0  124.09   14.80
  -5 -15   0   66.09   15.80
   5  15   0  127.59   15.30
  -6 -15   0    5.10    4.00
  -6 -15   0    2.10    6.40
  -6 -15   0   11.70    4.60
   6  15   0   17.60    4.60
   6  15   0    2.10    4.30
   6  15   0    2.80    4.30
  -7 -15   0   -2.10    3.30
  -7 -15   0   -1.00    2.90
  -7 -15   0    4.30    7.60
   7  15   0   -3.60    4.00
   7  15   0   -1.40    3.80
   7  15   0    3.60    4.70
  -8 -15   0    3.20    3.80
  -8 -15   0    3.00    3.70
  -8 -15   0   -0.40    7.40
   8  15   0    3.40    3.90
   8  15   0    7.60    4.50
   8  15   0    1.40    5.70
  -9 -15   0   37.40   13.70
   9  15   0   58.19   10.00
   9  15   0   46.40   10.80
   9  15   0   57.39   10.00
 -10 -15   0   45.10    9.30
 -10 -15   0   53.79   16.10
 -10 -15   0   45.30    8.80
  10  15   0   55.49    9.80
  10  15   0   42.90   11.40
  10  15   0   41.50    8.50
 -11 -15   0   18.30    6.60
 -11 -15   0   22.90    6.10
 -11 -15   0   23.80    6.70
 -11 -15   0   25.20   14.30
  11  15   0   14.80    5.90
  11  15   0   20.60    7.80
  11  15   0   17.10    6.20
   5 -16   0    4.90    4.80
   5 -16   0    9.60    6.20
   5 -16   0   14.10   10.40
  -5  16   0   17.00    6.80
  -5  16   0   10.00    6.30
  -5  16   0   10.70    4.70
   4 -16   0   -0.80    8.90
   4 -16   0    2.60    4.20
   4 -16   0    5.40    5.90
  -4  16   0    5.60    5.00
  -4  16   0   11.30    5.50
   3 -16   0    7.20    4.60
   3 -16   0    7.00    8.90
   3 -16   0    8.60    5.80
  -3  16   0    1.10    5.30
  -3  16   0   10.60    5.10
   2 -16   0   -0.60    7.90
   2 -16   0    8.30    4.80
   2 -16   0    8.60    5.50
  -2  16   0   16.30    6.50
  -2  16   0   13.10    5.20
   1 -16   0   52.29   10.80
   1 -16   0   40.00    8.70
   1 -16   0   41.60   13.20
  -1  16   0   52.39   11.30
  -1  16   0   39.00    8.00
   0 -16   0   40.10    9.40
   0 -16   0   72.79   12.50
   0 -16   0   55.29   14.40
   0  16   0   60.19    9.40
   0  16   0   57.69    9.30
   0  16   0   63.79   11.80
  -1 -16   0  269.97   31.30
  -1 -16   0  247.18   34.60
  -1 -16   0  286.77   30.50
   1  16   0  217.28   29.50
   1  16   0  318.17   32.30
   1  16   0  277.97   29.20
  -2 -16   0   22.90    9.90
  -2 -16   0   34.00    7.60
  -2 -16   0   34.40    8.60
   2  16   0   28.70    7.00
   2  16   0   35.20    6.10
   2  16   0   35.40    9.20
  -3 -16   0   -2.20    8.20
  -3 -16   0   16.80    6.50
  -3 -16   0   16.00    5.60
  -3 -16   0   15.40    5.10
   3  16   0   17.10    6.60
   3  16   0   16.50    5.20
  -4 -16   0   16.90    5.40
  -4 -16   0   11.90    5.80
  -4 -16   0   12.80    5.40
  -4 -16   0    7.30    9.00
   4  16   0   11.60    4.50
   4  16   0    7.60    5.20
  -5 -16   0    6.90    4.90
  -5 -16   0   10.40    8.60
  -5 -16   0    9.80    4.70
  -5 -16   0   10.60    6.60
   5  16   0   18.60    5.70
   5  16   0   34.80    7.80
  -6 -16   0   70.69   11.40
  -6 -16   0   50.69    9.60
  -6 -16   0   61.29   13.40
   6  16   0   56.59   11.30
   6  16   0   55.99    9.70
   6  16   0   47.80   11.20
  -7 -16   0   22.50    5.80
  -7 -16   0   15.80    5.80
  -7 -16   0   15.40    9.00
   7  16   0    9.10    5.70
   7  16   0   19.20    6.40
   7  16   0    6.40    4.50
  -8 -16   0   13.10    4.90
  -8 -16   0    7.00    4.60
  -8 -16   0    3.40    8.20
   8  16   0    0.80    4.90
   8  16   0    8.60    4.90
   8  16   0    1.90    4.50
  -9 -16   0    5.10    4.70
  -9 -16   0   20.50    9.30
   9  16   0   -4.10    4.40
   9  16   0   -4.00    4.00
   9  16   0    9.10    5.30
 -10 -16   0  112.79   14.30
 -10 -16   0  109.19   14.60
 -10 -16   0   75.69   20.90
  10  16   0   98.79   16.10
  10  16   0   99.49   14.50
  10  16   0   88.89   14.50
   3 -17   0   -3.60    4.50
   3 -17   0    6.50    4.40
   3 -17   0   12.60   10.10
  -3  17   0    3.90    4.60
  -3  17   0    5.60    5.30
   2 -17   0   22.40    8.00
   2 -17   0   33.90    8.80
   2 -17   0   21.10   12.80
  -2  17   0   22.80    8.70
  -2  17   0   41.30    8.10
   1 -17   0   14.60    6.20
   1 -17   0    4.00   10.40
   1 -17   0   13.60    4.90
  -1  17   0    7.30    4.50
  -1  17   0    2.80    6.00
   0 -17   0   13.60    5.00
   0 -17   0   22.10   10.10
   0 -17   0   13.40    6.70
   0  17   0   12.00    6.90
  -1 -17   0   22.60   10.00
  -1 -17   0   11.30    4.90
  -1 -17   0    3.20    4.70
   1  17   0   -4.00    3.80
   1  17   0   -0.10    2.90
  -2 -17   0   -1.20    4.80
  -2 -17   0   17.20    9.40
  -2 -17   0    4.60    3.50
   2  17   0    1.40    5.40
  -3 -17   0    5.60    4.90
  -3 -17   0   -1.10    3.60
  -3 -17   0    1.20    8.40
   3  17   0    1.60    5.40
   3  17   0    4.70    4.60
  -4 -17   0   15.70    6.10
  -4 -17   0   14.70    5.90
  -4 -17   0   10.20    5.40
  -4 -17   0   11.50    9.20
   4  17   0    2.90    4.90
   4  17   0   18.50    6.80
  -5 -17   0   12.90    5.40
  -5 -17   0   -5.20    9.00
  -5 -17   0   16.50    5.60
  -5 -17   0    4.50    5.80
   5  17   0    8.30    5.80
   5  17   0    3.00    5.00
   5  17   0    3.70    4.80
  -6 -17   0    6.40    4.00
  -6 -17   0  -10.70    8.20
  -6 -17   0    1.20    4.10
  -6 -17   0    5.00    6.30
   6  17   0    0.00    5.30
   6  17   0   -0.30    4.40
   6  17   0   -5.10    3.90
  -7 -17   0   29.90   10.00
  -7 -17   0   20.00    6.20
  -7 -17   0   18.60    6.20
   7  17   0   -0.60    6.80
   7  17   0   15.70    6.40
   7  17   0   11.10    5.70
  -8 -17   0    0.60    8.20
  -8 -17   0    4.90    4.80
  -8 -17   0   12.80    5.20
   8  17   0   18.80    6.70
   8  17   0    2.50    5.20
  -1 -18   0   -2.40    9.50
  -1 -18   0   13.10    5.90
  -1 -18   0    2.60    3.60
   1  18   0    6.00    4.00
   1  18   0    8.20    4.10
   1  18   0    5.70    5.20
  -2 -18   0    0.10    4.60
  -2 -18   0   17.70   11.20
   2  18   0    9.90    4.20
   2  18   0   15.40    6.60
  -3 -18   0  -13.20    9.20
  -3 -18   0    4.90    5.20
  -3 -18   0   -3.00    3.40
   3  18   0   -5.90    4.70
   3  18   0   -0.90    3.40
  -4 -18   0   11.10    5.60
  -4 -18   0   -9.10    8.50
  -4 -18   0    5.30    4.70
   4  18   0    9.40    6.10
   4  18   0   13.00    5.80
  -5 -18   0   17.50   12.10
  -5 -18   0   19.00    6.80
  -5 -18   0   28.00    7.00
   5  18   0   21.90    7.70
   7  17  -1   11.10    6.30
   7  17  -1   10.50    6.20
  -7 -17   1   14.40    5.50
  -7 -17   1    6.20    5.20
  -7 -17   1   -5.70    7.20
   6  17  -1   57.19   11.80
   6  17  -1   43.70   11.70
  -6 -17   1   48.30   13.00
  -6 -17   1   39.20    9.70
  -6 -17   1   61.29   16.10
  -6 -17   1   70.29   11.80
   5  17  -1   -2.40    4.70
  -5 -17   1    2.60    6.20
  -5 -17   1    2.10    4.10
  -5 -17   1    1.70    4.00
  -5 -17   1   11.70    9.70
   4  17  -1   14.90    5.80
  -4 -17   1    7.60    5.20
  -4 -17   1    3.50    5.70
  -4 -17   1   10.40    5.10
  -4 -17   1   22.20   10.00
   3  17  -1   10.70    7.40
  -3 -17   1   26.30    7.00
  -3 -17   1   33.20    7.80
  -3 -17   1   28.60   11.30
  -3 -17   1   31.60    8.10
   2  17  -1   17.50    7.00
  -2 -17   1   35.80   11.60
  -2 -17   1   20.80    6.60
  -2 -17   1    6.30    5.40
   1  17  -1    1.60    5.60
   1  17  -1    2.80    5.10
   1  17  -1    9.60    3.80
  -1 -17   1    1.20    4.90
  -1 -17   1    8.90    4.20
  -1 -17   1   -0.40    3.40
  -1 -17   1   19.50   11.40
   0  17  -1   25.00    8.60
   0  17  -1    9.00    4.80
   0 -17   1   27.60    8.60
   0 -17   1   20.00   11.70
   0 -17   1   19.70    6.40
  -1  17  -1    3.90    4.20
  -1  17  -1    3.10    5.50
   1 -17   1  -12.10    9.30
   1 -17   1    7.10    5.10
   1 -17   1   10.60    4.50
  -2  17  -1   -2.10    4.90
  -2  17  -1    0.30    4.40
   2 -17   1   -6.40    4.20
   2 -17   1    3.50    4.50
   2 -17   1    8.10   10.20
   9  16  -1   10.60    5.10
   9  16  -1    4.10    5.30
   9  16  -1   11.90    6.50
  -9 -16   1    0.30    3.90
  -9 -16   1    6.70    8.90
   8  16  -1   65.59   11.70
   8  16  -1   47.40   10.00
   8  16  -1   45.40   11.70
  -8 -16   1   56.99   10.80
  -8 -16   1   71.59   16.40
  -8 -16   1   61.99   10.80
   7  16  -1    7.50    5.70
   7  16  -1   -0.10    4.40
   7  16  -1    1.80    4.40
  -7 -16   1   -0.90    3.90
  -7 -16   1    6.50    4.30
  -7 -16   1    7.90    7.60
   6  16  -1   23.90    7.40
   6  16  -1   17.00    5.50
   6  16  -1   13.30    6.70
  -6 -16   1   27.80    7.80
  -6 -16   1   22.50    6.40
  -6 -16   1    7.60    7.50
   5  16  -1    5.40    3.90
   5  16  -1   16.80    6.10
  -5 -16   1   11.10    6.90
  -5 -16   1   10.90    4.50
  -5 -16   1   -1.40    8.30
  -5 -16   1   -1.10    3.80
   4  16  -1   -1.20    4.00
   4  16  -1   -4.60    3.70
  -4 -16   1   -1.60    8.50
  -4 -16   1   -8.00    3.50
  -4 -16   1   -9.80    5.00
  -4 -16   1   -6.00    3.20
   3  16  -1    9.20    3.90
   3  16  -1   -2.00    4.50
  -3 -16   1    4.20    4.70
  -3 -16   1   -0.50    3.60
  -3 -16   1    6.50    9.10
  -3 -16   1    4.10    4.70
   2  16  -1   10.10    5.90
   2  16  -1   -1.00    4.40
   2  16  -1    2.20    3.40
  -2 -16   1   -0.80    4.30
  -2 -16   1   -8.90    3.60
  -2 -16   1   -5.20    7.90
  -2 -16   1   -0.80    3.60
   1  16  -1    4.60    3.50
   1  16  -1    0.70    5.00
   1  16  -1    4.40    6.80
   1  16  -1    2.90    4.00
  -1 -16   1   -2.60    3.80
  -1 -16   1    1.30    8.50
  -1 -16   1    4.40    5.40
   0  16  -1   86.09   13.80
   0  16  -1   45.50   12.30
   0  16  -1   59.69    9.50
   0 -16   1   70.39   15.80
   0 -16   1   60.59   10.90
   0 -16   1   71.89   12.80
   0 -16   1   46.60    9.10
  -1  16  -1   22.10    7.50
  -1  16  -1   12.80    5.10
   1 -16   1   17.90    6.40
   1 -16   1   25.90   11.00
   1 -16   1   29.40    8.40
  -2  16  -1   16.20    6.00
  -2  16  -1   29.30    9.10
  -2  16  -1    9.70    6.50
   2 -16   1   11.70    5.70
   2 -16   1    9.60    4.60
   2 -16   1   21.60    9.70
   2 -16   1   18.50    7.30
  -3  16  -1   -1.00    4.30
  -3  16  -1    4.30    7.00
  -3  16  -1    7.00    5.00
   3 -16   1   10.00    6.20
   3 -16   1    1.90    3.70
   3 -16   1   -0.40    9.00
  -4  16  -1    6.10    5.20
  -4  16  -1    8.00    5.50
  -4  16  -1    6.30    6.70
   4 -16   1   -5.20    9.00
   4 -16   1    7.60    5.20
   4 -16   1    7.20    5.40
  -5  16  -1   52.39   10.90
  -5  16  -1   32.90    7.50
  -5  16  -1   12.80    8.10
  -5  16  -1   29.50    8.10
   5 -16   1   31.20    9.10
   5 -16   1   36.20    8.50
   5 -16   1   27.40   13.00
  11  15  -1    5.60    4.40
  11  15  -1    5.80    5.10
  11  15  -1    1.00    5.50
 -11 -15   1    0.80    4.50
 -11 -15   1    0.00    4.70
 -11 -15   1   -9.90    9.20
 -11 -15   1    8.50    4.50
  10  15  -1    3.60    4.60
  10  15  -1    1.20    4.80
  10  15  -1    8.30    4.70
 -10 -15   1    9.50    4.50
 -10 -15   1  -10.80    8.70
 -10 -15   1   -5.00    3.60
   9  15  -1   -0.20    4.50
   9  15  -1   -2.90    3.60
   9  15  -1   -6.70    4.10
  -9 -15   1    3.10    4.90
  -9 -15   1   -8.80    7.70
   8  15  -1    2.50    5.20
   8  15  -1    2.30    4.20
   8  15  -1    8.60    4.50
  -8 -15   1   -2.10    8.90
  -8 -15   1    0.30    3.20
  -8 -15   1    0.60    3.90
   7  15  -1    5.50    4.20
   7  15  -1    0.80    4.70
   7  15  -1   -4.00    3.60
  -7 -15   1    4.30    4.20
  -7 -15   1    6.00    7.00
  -7 -15   1   -1.00    3.60
   6  15  -1    3.00    4.80
   6  15  -1   -0.60    4.20
   6  15  -1   -1.20    3.60
  -6 -15   1   -0.70    3.60
  -6 -15   1    8.20    7.70
  -6 -15   1   17.10    4.80
   5  15  -1    5.60    3.90
   5  15  -1   -3.70    3.90
  -5 -15   1    2.10    3.60
  -5 -15   1    4.30    6.80
  -5 -15   1    1.90    4.10
   4  15  -1   12.60    5.10
   4  15  -1    4.30    3.80
  -4 -15   1   10.20    7.10
  -4 -15   1    5.20    4.50
  -4 -15   1    3.90    3.90
  -4 -15   1    2.50    5.60
   3  15  -1    3.80    3.50
   3  15  -1   -1.60    4.80
   3  15  -1    2.00    4.30
  -3 -15   1    0.20    4.50
  -3 -15   1    4.20    4.10
  -3 -15   1    8.90    7.30
  -3 -15   1    4.00    3.80
   2  15  -1   52.59   10.70
   2  15  -1   44.60    9.80
   2  15  -1   33.10    7.50
  -2 -15   1   47.70    9.90
  -2 -15   1   49.50   12.20
  -2 -15   1   26.80    7.50
  -2 -15   1   43.10    8.70
   1  15  -1  678.63   61.99
   1  15  -1  616.54   62.29
   1  15  -1  477.25   59.29
   1  15  -1  587.54   58.89
  -1 -15   1  572.64   60.19
  -1 -15   1  509.75   59.69
  -1 -15   1  571.84   63.89
   0  15  -1   98.89   14.90
   0  15  -1   89.79   12.00
   0  15  -1  102.19   15.70
   0  15  -1   69.29   12.10
   0 -15   1   72.89   12.20
   0 -15   1   95.09   13.10
   0 -15   1   92.29   18.30
   0 -15   1  127.09   15.50
  -1  15  -1   48.40    8.20
  -1  15  -1   48.00   11.60
  -1  15  -1   45.50   10.60
   1 -15   1   36.80    7.60
   1 -15   1   53.09   11.30
   1 -15   1   40.60    8.80
   1 -15   1   44.20   13.10
  -2  15  -1   18.50    9.20
  -2  15  -1   10.50    4.90
  -2  15  -1   11.60    6.40
   2 -15   1   13.70    5.50
   2 -15   1   22.50   10.00
   2 -15   1   25.20    7.00
   2 -15   1   13.50    4.60
  -3  15  -1   37.20    9.30
  -3  15  -1   36.60    7.90
  -3  15  -1   50.99   11.50
   3 -15   1   21.00    6.50
   3 -15   1   25.90   11.60
   3 -15   1   35.40    7.90
   3 -15   1   44.40    9.90
  -4  15  -1   -7.80    6.10
  -4  15  -1    9.50    5.40
  -4  15  -1   12.80    6.50
   4 -15   1   14.80   10.20
   4 -15   1   11.70    5.30
   4 -15   1   13.30    6.00
  -5  15  -1   22.30    7.00
  -5  15  -1   13.70    7.50
  -5  15  -1   19.60    5.50
  -5  15  -1   30.70    8.40
   5 -15   1   14.50    6.00
   5 -15   1   24.40    8.10
   5 -15   1   28.20   11.40
  -6  15  -1   -5.00    3.80
  -6  15  -1    5.30    6.80
  -6  15  -1    4.90    3.80
  -6  15  -1   -2.30    5.50
  -6  15  -1    6.60    5.60
   6 -15   1    4.40    4.30
   6 -15   1    5.20    5.30
   6 -15   1  -18.50    8.60
  12  14  -1    1.10    4.30
  12  14  -1   15.80    5.30
  12  14  -1    2.10    5.20
 -12 -14   1    3.20    4.10
 -12 -14   1    0.90    4.40
 -12 -14   1   -5.90   10.50
 -12 -14   1   -5.80    4.00
  11  14  -1   -0.10    4.00
  11  14  -1    3.60    4.60
  11  14  -1    6.00    5.00
 -11 -14   1   12.30    5.20
 -11 -14   1    7.70    4.40
 -11 -14   1  -12.10    8.80
 -11 -14   1    5.40    4.90
  10  14  -1   27.90    9.00
  10  14  -1   48.90    8.50
  10  14  -1   42.50    8.30
 -10 -14   1   12.90   12.60
 -10 -14   1   50.29    8.70
 -10 -14   1   36.70    8.60
   9  14  -1    6.30    4.50
   9  14  -1   14.10    5.20
   9  14  -1    7.90    6.00
  -9 -14   1   -0.60    3.90
  -9 -14   1    2.60    8.70
   8  14  -1    7.50    4.90
   8  14  -1    1.90    4.60
   8  14  -1    3.90    4.20
  -8 -14   1    2.60    3.80
  -8 -14   1    6.00    4.10
   7  14  -1  122.09   15.10
   7  14  -1   83.99   13.40
   7  14  -1   92.99   17.10
  -7 -14   1   82.09   13.80
  -7 -14   1  127.99   20.40
  -7 -14   1  131.09   14.50
   6  14  -1    3.00    3.50
   6  14  -1    2.70    3.60
   6  14  -1   -1.50    4.00
  -6 -14   1   -3.30    3.50
  -6 -14   1   -0.50    6.90
  -6 -14   1    1.30    3.80
   5  14  -1   58.49    9.90
   5  14  -1   69.69   11.70
  -5 -14   1   45.90    9.60
  -5 -14   1   64.39   14.70
  -5 -14   1   73.49   10.90
   4  14  -1   19.10    6.50
   4  14  -1   22.60    5.80
  -4 -14   1   25.90    6.60
  -4 -14   1   44.70    8.80
  -4 -14   1   29.10    8.90
  -4 -14   1   40.20   11.80
   3  14  -1    9.60    6.50
   3  14  -1   30.80    7.80
   3  14  -1   14.20    4.70
  -3 -14   1   16.30    5.50
  -3 -14   1   18.00    6.40
  -3 -14   1   18.70    6.80
  -3 -14   1    8.70    8.30
   2  14  -1    5.00    3.50
   2  14  -1   16.70    5.80
   2  14  -1   13.80    5.80
  -2 -14   1    4.90    4.40
  -2 -14   1    8.40    5.20
  -2 -14   1   -0.90    6.90
  -2 -14   1    3.00    3.60
   1  14  -1  161.98   16.90
   1  14  -1  108.19   17.30
   1  14  -1  166.98   20.90
   1  14  -1  181.18   20.00
  -1 -14   1  191.78   19.90
  -1 -14   1  129.09   18.10
  -1 -14   1  139.09   18.00
  -1 -14   1  120.29   21.80
   0  14  -1   36.90    6.50
   0  14  -1   38.70    8.60
   0  14  -1   25.00    6.20
   0  14  -1   21.00    8.30
   0 -14   1   23.40    5.90
   0 -14   1   40.60    9.10
   0 -14   1   13.70    9.90
   0 -14   1   25.70    6.40
  -1  14  -1    9.30    4.40
  -1  14  -1    9.70    6.80
  -1  14  -1    4.80    5.30
  -1  14  -1   15.60    4.80
   1 -14   1    6.00    5.40
   1 -14   1    8.60    3.90
   1 -14   1    6.40    8.10
   1 -14   1    8.20    4.30
  -2  14  -1    1.10    3.30
  -2  14  -1   15.60    6.90
  -2  14  -1    5.00    4.50
  -2  14  -1   10.20    4.30
   2 -14   1   -1.20    4.20
   2 -14   1    9.50    4.40
   2 -14   1    8.40    8.60
  -3  14  -1    4.50    5.00
  -3  14  -1    0.40    3.40
  -3  14  -1   11.10    6.10
  -3  14  -1   -2.40    3.90
   3 -14   1    7.30    3.80
   3 -14   1   12.80    5.40
   3 -14   1    5.00    4.10
   3 -14   1    4.90    8.30
  -4  14  -1  144.89   17.30
  -4  14  -1  162.58   19.00
  -4  14  -1  125.29   19.50
  -4  14  -1  100.39   16.00
   4 -14   1  117.79   17.10
   4 -14   1  155.78   18.50
   4 -14   1  137.89   22.00
  -5  14  -1  186.28   26.20
  -5  14  -1  233.08   25.60
  -5  14  -1  199.98   22.60
  -5  14  -1  202.08   23.70
  -5  14  -1  153.68   21.00
   5 -14   1  162.88   22.10
   5 -14   1  149.99   26.10
   5 -14   1  192.38   23.40
  -6  14  -1   -8.40    4.60
  -6  14  -1    4.10    4.40
  -6  14  -1    5.70    6.00
  -6  14  -1    0.30    2.60
  -6  14  -1   -5.40    3.60
   6 -14   1   -4.50    3.40
   6 -14   1    0.40    8.00
   6 -14   1    5.60    5.00
  -7  14  -1   60.79   12.20
  -7  14  -1   46.10   14.50
  -7  14  -1   68.19    9.70
  -7  14  -1   79.69   14.80
  -7  14  -1   59.89   12.30
   7 -14   1   40.80    9.70
   7 -14   1   94.09   16.90
   7 -14   1   57.99   12.30
  -8  14  -1   18.60    6.90
  -8  14  -1   30.70    9.30
  -8  14  -1   17.30    9.10
  -8  14  -1    7.70    4.50
   8 -14   1   -5.20   10.20
   8 -14   1   15.30    6.40
   8 -14   1   11.20    6.30
  13  13  -1   -3.30    4.10
  13  13  -1   -0.90    4.20
  13  13  -1    5.00    4.10
 -13 -13   1   -0.30    4.40
 -13 -13   1   -3.60    4.40
 -13 -13   1   -1.50    3.70
 -13 -13   1   -8.40   10.10
  12  13  -1   11.40    6.40
  12  13  -1   14.70    4.60
  12  13  -1    6.90    5.00
 -12 -13   1   16.50    6.80
 -12 -13   1   13.50    5.00
 -12 -13   1   -2.90    9.70
 -12 -13   1   15.70    6.00
  11  13  -1    0.70    3.50
  11  13  -1   -3.90    3.70
  11  13  -1   10.20    5.70
 -11 -13   1  -12.50    9.10
 -11 -13   1    1.80    3.80
 -11 -13   1   -0.10    4.70
 -11 -13   1    4.10    4.60
  10  13  -1   19.90    5.70
  10  13  -1   17.80    5.80
  10  13  -1   12.00    6.30
 -10 -13   1   11.30    6.20
 -10 -13   1   11.10    5.10
 -10 -13   1   22.30    7.10
 -10 -13   1    8.60    9.90
   9  13  -1    6.00    4.10
   9  13  -1    2.40    4.20
   9  13  -1    6.00    5.10
  -9 -13   1    8.80    4.80
  -9 -13   1    6.60    4.40
  -9 -13   1   15.60   10.10
   8  13  -1   -4.90    3.20
   8  13  -1   -5.60    3.30
   8  13  -1   11.90    4.40
  -8 -13   1   13.40    8.60
  -8 -13   1    9.90    4.70
  -8 -13   1    0.70    3.20
   7  13  -1    3.40    4.70
   7  13  -1   -1.10    3.60
  -7 -13   1    6.20    7.90
  -7 -13   1    1.80    3.60
  -7 -13   1   10.30    3.90
   6  13  -1   40.50    7.70
   6  13  -1   45.50    8.70
   6  13  -1   28.70    8.30
  -6 -13   1   48.60   13.10
  -6 -13   1   38.20    8.20
  -6 -13   1   51.69    8.80
   5  13  -1    9.30    4.30
   5  13  -1   16.30    5.60
  -5 -13   1   -1.20    6.00
  -5 -13   1   12.90    4.70
  -5 -13   1   23.70    5.90
   4  13  -1   21.70    5.70
   4  13  -1   29.30    6.90
  -4 -13   1   27.30    6.30
  -4 -13   1   13.90    7.50
  -4 -13   1   31.30    7.20
   3  13  -1   68.79   10.60
   3  13  -1   44.90   11.30
   3  13  -1   56.49    9.40
  -3 -13   1   53.29   12.30
  -3 -13   1   49.99   13.00
  -3 -13   1   53.89    9.90
  -3 -13   1   66.89   11.30
   2  13  -1   93.29   14.10
   2  13  -1   90.29   12.90
   2  13  -1   57.49   11.00
  -2 -13   1   80.19   11.50
  -2 -13   1  109.69   13.20
  -2 -13   1   78.29   15.70
  -2 -13   1   88.19   13.00
   1  13  -1  181.68   20.10
   1  13  -1  172.98   21.20
   1  13  -1  122.79   18.00
   1  13  -1  159.08   17.40
  -1 -13   1  144.49   18.50
  -1 -13   1  169.48   19.30
  -1 -13   1  111.69   21.40
  -1 -13   1  181.28   19.90
   0  13  -1   14.40    4.50
   0  13  -1   25.00    7.00
   0  13  -1   18.40    7.00
   0  13  -1    6.50    4.20
   0 -13   1   25.40    5.70
   0 -13   1   -2.50    6.70
   0 -13   1   31.10    7.10
   0 -13   1   11.90    4.70
  -1  13  -1    7.70    3.70
  -1  13  -1    9.20    3.70
  -1  13  -1   -4.20    5.20
  -1  13  -1    5.80    4.30
   1 -13   1    0.10    3.80
   1 -13   1    5.30    3.30
   1 -13   1    4.90    6.80
   1 -13   1    1.30    3.20
  -2  13  -1   -3.80    4.40
  -2  13  -1   -1.80    3.10
  -2  13  -1    4.20    3.10
  -2  13  -1    7.30    4.60
   2 -13   1    9.00    6.90
   2 -13   1    6.30    3.20
   2 -13   1    8.30    4.90
   2 -13   1   -4.20    3.20
  -3  13  -1   21.40    7.60
  -3  13  -1    8.40    4.10
  -3  13  -1    3.90    4.80
  -3  13  -1    9.90    4.30
   3 -13   1    2.00    3.50
   3 -13   1   10.80    5.00
   3 -13   1    5.70    8.70
   3 -13   1    9.90    4.50
  -4  13  -1   19.80    8.60
  -4  13  -1    4.10    3.40
  -4  13  -1   -1.50    4.40
  -4  13  -1    1.90    4.20
  -4  13  -1    7.00    4.10
   4 -13   1    4.10    3.90
   4 -13   1    1.30    7.70
   4 -13   1   -3.80    3.00
   4 -13   1    1.00    4.30
  -5  13  -1    7.20    4.70
  -5  13  -1    5.60    5.70
  -5  13  -1    8.40    3.90
  -5  13  -1   10.70    5.10
  -5  13  -1    0.40    6.00
   5 -13   1    5.10    5.00
   5 -13   1   13.80    9.90
   5 -13   1    7.10    4.80
  -6  13  -1   48.70    9.90
  -6  13  -1   31.00   12.20
  -6  13  -1   44.70    9.60
  -6  13  -1   46.50   10.30
  -6  13  -1   33.50    7.00
   6 -13   1   36.80    8.10
   6 -13   1   44.00   13.50
   6 -13   1   43.70    9.90
  -7  13  -1   24.40    7.90
  -7  13  -1   10.60    6.20
  -7  13  -1   27.70    9.40
  -7  13  -1   30.10    9.10
  -7  13  -1   22.50    5.50
   7 -13   1   24.10    6.70
   7 -13   1   18.10    9.30
   7 -13   1   22.50    7.30
  -8  13  -1   -1.00    4.00
  -8  13  -1    3.70    6.30
  -8  13  -1   -5.20    3.90
  -8  13  -1    6.20    5.30
   8 -13   1   -1.60    3.70
   8 -13   1   -0.90    9.40
   8 -13   1    0.80    4.50
  -9  13  -1   -6.20    3.90
  -9  13  -1   -9.60    4.60
  -9  13  -1   12.30    6.80
  -9  13  -1   -1.40    3.00
   9 -13   1    8.40    9.60
   9 -13   1    7.20    5.30
   9 -13   1    4.20    4.70
  14  12  -1    9.00    6.50
  14  12  -1   10.30    6.00
  14  12  -1   18.20    4.80
 -14 -12   1    0.50    4.80
 -14 -12   1    5.80    5.50
 -14 -12   1    9.40    5.00
  13  12  -1   16.10    6.10
  13  12  -1    2.10    5.00
  13  12  -1   12.60    4.50
 -13 -12   1    8.50    4.80
 -13 -12   1   11.30   10.10
 -13 -12   1    6.80    5.00
 -13 -12   1   23.90    6.70
  12  12  -1   36.50    7.30
  12  12  -1   29.30    7.10
  12  12  -1   27.40    8.20
 -12 -12   1   40.80    8.50
 -12 -12   1   37.40    8.40
 -12 -12   1   27.90    7.00
  11  12  -1    1.10    3.40
  11  12  -1    1.30    3.90
  11  12  -1    1.00    5.00
 -11 -12   1    7.90    4.60
 -11 -12   1    2.80    3.90
 -11 -12   1  -17.30    7.80
 -11 -12   1    1.60    3.50
  10  12  -1    9.10    4.60
  10  12  -1    4.90    4.50
  10  12  -1    8.60    5.50
 -10 -12   1    8.90    8.60
 -10 -12   1    7.70    4.00
 -10 -12   1    4.70    4.60
 -10 -12   1   15.20    5.50
   9  12  -1    2.90    3.80
   9  12  -1    0.90    3.60
   9  12  -1   -1.30    4.00
  -9 -12   1   -7.50    7.50
  -9 -12   1   -4.80    3.70
  -9 -12   1   -3.20    3.00
   8  12  -1   54.29   10.30
   8  12  -1   72.89   12.10
   8  12  -1   82.49   11.20
  -8 -12   1   81.99   11.30
  -8 -12   1   71.39   17.00
   7  12  -1    7.30    4.20
   7  12  -1    1.20    3.80
   7  12  -1    4.80    3.60
  -7 -12   1    3.60    3.60
  -7 -12   1    1.20    3.70
  -7 -12   1    5.00    7.40
   6  12  -1   33.10    8.50
   6  12  -1   50.09    8.50
   6  12  -1   53.89    9.30
  -6 -12   1   61.29    9.50
  -6 -12   1   43.90    8.50
  -6 -12   1   38.80   11.90
   5  12  -1    1.60    3.30
   5  12  -1    2.90    3.60
  -5 -12   1    3.30    3.30
  -5 -12   1    6.30    4.00
  -5 -12   1    3.50    6.30
   4  12  -1   34.30    7.40
   4  12  -1   40.70    8.40
  -4 -12   1   52.89   11.50
  -4 -12   1   56.19    9.40
  -4 -12   1   38.90    7.90
   3  12  -1   19.70    5.00
   3  12  -1   14.30    6.80
   3  12  -1   13.00    5.70
  -3 -12   1   24.20    6.40
  -3 -12   1   21.80    8.50
  -3 -12   1   18.60    5.00
  -3 -12   1   21.70    7.50
   2  12  -1   20.60    6.90
   2  12  -1   11.50    5.30
   2  12  -1   15.30    4.80
  -2 -12   1   20.50    8.10
  -2 -12   1   26.80    7.10
  -2 -12   1    8.20    4.00
  -2 -12   1   10.90    5.00
   1  12  -1  190.58   21.70
   1  12  -1  159.48   17.70
   1  12  -1  179.08   20.00
   1  12  -1  128.59   18.20
  -1 -12   1  190.28   20.10
  -1 -12   1  143.29   19.20
  -1 -12   1  150.98   22.00
  -1 -12   1  164.18   19.00
   0  12  -1   57.39   10.20
   0  12  -1   42.60    8.00
   0  12  -1   62.99   11.60
   0  12  -1   43.00    7.30
   0 -12   1   62.59   10.30
   0 -12   1   59.39    8.70
   0 -12   1   46.30    8.20
   0 -12   1   53.29   12.10
  -1  12  -1   25.00    6.90
  -1  12  -1   30.60    8.60
  -1  12  -1   20.70    5.50
  -1  12  -1   24.90    5.50
   1 -12   1   29.40    9.70
   1 -12   1   33.20    6.70
   1 -12   1   22.80    5.50
   1 -12   1   28.10    7.10
  -2  12  -1   12.50    4.50
  -2  12  -1   13.80    4.50
  -2  12  -1   16.20    7.10
  -2  12  -1    6.30    4.50
   2 -12   1   12.10    4.60
   2 -12   1   18.40    8.50
   2 -12   1   15.50    5.30
   2 -12   1   16.00    4.30
  -3  12  -1   17.00    6.70
  -3  12  -1   14.30    7.60
  -3  12  -1    4.50    3.80
  -3  12  -1   11.10    5.10
   3 -12   1    7.70    3.70
   3 -12   1   12.20    4.10
   3 -12   1    2.60    7.20
   3 -12   1   15.40    5.50
  -4  12  -1   66.99   13.00
  -4  12  -1   43.30    8.00
  -4  12  -1   42.00    9.20
  -4  12  -1   52.59    9.50
  -4  12  -1   43.00   12.00
   4 -12   1   45.50   11.80
   4 -12   1   47.50    9.70
   4 -12   1   45.50    8.60
   4 -12   1   68.49    9.30
  -5  12  -1   37.50    9.50
  -5  12  -1   29.10    7.00
  -5  12  -1   23.40    9.20
  -5  12  -1   28.90    6.20
  -5  12  -1   21.70    6.90
   5 -12   1   23.40    7.00
   5 -12   1   20.90   10.50
   5 -12   1   23.60    6.40
  -6  12  -1   43.10    9.20
  -6  12  -1   40.30   11.20
  -6  12  -1   32.50    6.40
  -6  12  -1   34.10    7.80
  -6  12  -1   31.20    8.70
   6 -12   1   38.60    8.90
   6 -12   1   27.30    7.10
   6 -12   1   23.70   10.80
  -7  12  -1    1.60    4.10
  -7  12  -1    3.20    5.90
  -7  12  -1    4.00    3.00
  -7  12  -1   -0.70    4.90
  -7  12  -1   -2.80    3.60
   7 -12   1    9.60    7.80
   7 -12   1    6.40    3.50
   7 -12   1    6.00    4.70
  -8  12  -1   21.20    6.70
  -8  12  -1    8.90    4.10
  -8  12  -1   20.70    7.80
  -8  12  -1   27.60    7.40
  -8  12  -1    3.50    7.00
   8 -12   1   20.80    6.60
   8 -12   1   19.70    6.00
   8 -12   1   11.60    9.10
  -9  12  -1    4.50    4.50
  -9  12  -1   -4.40    4.00
  -9  12  -1   -2.80    5.10
  -9  12  -1    5.60    8.20
  -9  12  -1   -4.00    2.40
   9 -12   1    0.30    4.00
   9 -12   1    3.50    3.90
 -10  12  -1   14.40    7.80
 -10  12  -1   25.30    9.10
 -10  12  -1   28.60    5.50
 -10  12  -1   19.70    7.00
  10 -12   1    6.70    9.50
  10 -12   1   22.30    7.10
  10 -12   1   13.00    6.50
  14  11  -1    2.80    4.90
  14  11  -1   -0.20    4.30
  14  11  -1    5.40    3.80
 -14 -11   1   17.80    9.70
 -14 -11   1   -1.90    4.20
 -14 -11   1   -3.00    4.00
 -14 -11   1    5.10    4.60
  13  11  -1    6.70    5.60
  13  11  -1   19.70    5.30
 -13 -11   1   12.90    5.90
 -13 -11   1    9.30    8.80
 -13 -11   1    9.60    5.10
 -13 -11   1   13.70    5.20
  12  11  -1    7.70    4.20
  12  11  -1    9.10    5.30
  12  11  -1    1.20    4.20
 -12 -11   1    2.00    4.40
 -12 -11   1   10.10    9.80
 -12 -11   1    1.20    3.70
 -12 -11   1    1.80    4.50
  11  11  -1   20.80    7.50
  11  11  -1   39.20    6.90
  11  11  -1   26.90    6.80
 -11 -11   1   38.30    8.00
 -11 -11   1   27.40    7.20
 -11 -11   1   38.20    7.10
 -11 -11   1   33.20   13.70
  10  11  -1   24.00    5.40
  10  11  -1   12.90    4.60
  10  11  -1   12.30    5.70
 -10 -11   1    3.40    9.60
 -10 -11   1   10.00    5.00
 -10 -11   1    9.80    4.50
 -10 -11   1    5.90    4.30
   9  11  -1   25.70    7.60
   9  11  -1   31.30    6.90
   9  11  -1   33.70    6.90
  -9 -11   1   37.90   12.40
  -9 -11   1   49.70    8.00
  -9 -11   1   39.70    7.90
   8  11  -1    3.40    3.70
   8  11  -1    3.20    3.10
   8  11  -1    4.20    3.60
  -8 -11   1   -0.10    3.40
  -8 -11   1   10.20    7.50
   7  11  -1    6.10    4.30
   7  11  -1   13.30    4.80
   7  11  -1    5.50    3.70
  -7 -11   1   13.30    4.70
  -7 -11   1   10.70    4.20
  -7 -11   1    2.20    6.30
   6  11  -1   59.39   11.60
   6  11  -1   45.00    8.80
   6  11  -1   75.39   10.10
  -6 -11   1   78.99    9.70
  -6 -11   1   61.29    9.60
  -6 -11   1   50.79   13.50
   5  11  -1   59.69   10.20
   5  11  -1   63.29    9.60
  -5 -11   1   80.89   10.20
  -5 -11   1   47.00   12.70
  -5 -11   1   87.99   10.60
   4  11  -1    3.90    3.50
   4  11  -1   11.40    4.10
  -4 -11   1   15.60    4.20
  -4 -11   1   15.80    4.60
  -4 -11   1   27.40    7.60
   3  11  -1   44.90   10.30
   3  11  -1   58.89    8.80
   3  11  -1   34.90    7.20
  -3 -11   1   39.30    8.20
  -3 -11   1   51.19   11.20
  -3 -11   1   49.99    7.90
   2  11  -1    4.50    3.90
   2  11  -1   10.30    5.30
   2  11  -1    2.70    2.90
  -2 -11   1    5.70    3.30
  -2 -11   1    1.80    4.60
  -2 -11   1    8.70    4.10
  -2 -11   1    4.10    5.20
   1  11  -1  343.17   34.80
   1  11  -1  372.66   36.80
   1  11  -1  273.47   35.20
   1  11  -1  379.66   38.20
  -1 -11   1  307.37   35.60
  -1 -11   1  380.66   36.60
  -1 -11   1  317.37   36.50
  -1 -11   1  312.07   38.20
   0  11  -1   37.00    8.60
   0  11  -1   22.20    5.70
   0  11  -1   49.90    8.40
   0  11  -1   39.00    5.90
   0 -11   1   35.90    7.30
   0 -11   1   41.70    9.70
   0 -11   1   30.00    6.40
   0 -11   1   28.60    6.40
  -1  11  -1    0.80    2.90
  -1  11  -1    6.50    3.20
  -1  11  -1    7.10    3.90
  -1  11  -1    9.50    5.30
   1 -11   1    8.60    3.50
   1 -11   1   10.30    4.50
   1 -11   1    6.80    3.20
   1 -11   1   -3.50    4.80
  -2  11  -1    3.30    3.10
  -2  11  -1   21.50    6.60
  -2  11  -1    8.50    4.60
  -2  11  -1   10.00    3.90
   2 -11   1   14.20    7.00
   2 -11   1    4.20    3.10
   2 -11   1   16.50    5.20
   2 -11   1   13.40    3.80
  -3  11  -1   43.20    7.90
  -3  11  -1   38.50   11.10
  -3  11  -1   43.40    9.80
  -3  11  -1   47.70    9.40
  -3  11  -1   42.60    7.30
   3 -11   1   47.30   11.10
   3 -11   1   45.00    8.40
   3 -11   1   45.70    8.10
   3 -11   1   34.70    7.10
  -4  11  -1    9.00    3.80
  -4  11  -1    5.60    3.90
  -4  11  -1    5.10    3.60
  -4  11  -1    7.40    6.10
  -4  11  -1   12.90    5.70
   4 -11   1    2.70    3.20
   4 -11   1    7.40    4.00
   4 -11   1    8.40    7.00
   4 -11   1    3.20    3.60
  -5  11  -1   17.10    8.30
  -5  11  -1   32.00    8.10
  -5  11  -1   22.60    6.30
  -5  11  -1   13.90    5.10
  -5  11  -1   23.10    5.20
   5 -11   1    8.10    7.80
   5 -11   1   21.80    6.30
   5 -11   1   17.40    5.80
  -6  11  -1    8.40    4.60
  -6  11  -1   13.80    7.10
  -6  11  -1    8.30    4.50
  -6  11  -1    2.40    5.10
  -6  11  -1    5.30    3.20
   6 -11   1    6.90    4.00
   6 -11   1    1.40    7.10
   6 -11   1    7.80    4.70
  -7  11  -1   39.00    9.50
  -7  11  -1   24.30    7.90
  -7  11  -1   32.60    7.80
  -7  11  -1   20.80    9.80
  -7  11  -1   25.80    5.60
   7 -11   1   43.10    8.90
   7 -11   1    9.50    9.10
   7 -11   1   29.60    7.60
  -8  11  -1    5.90    4.80
  -8  11  -1   14.70    4.20
  -8  11  -1   23.00    7.70
  -8  11  -1   10.70    5.80
  -8  11  -1   19.20    9.20
   8 -11   1    9.30    4.50
   8 -11   1   24.70    9.30
   8 -11   1    6.70    4.90
  -9  11  -1   10.40    5.40
  -9  11  -1    9.70    7.90
  -9  11  -1    3.50    3.20
  -9  11  -1    4.50    6.10
  -9  11  -1    6.20    4.80
   9 -11   1    6.50    5.10
   9 -11   1   11.70    5.70
   9 -11   1   11.70    7.80
 -10  11  -1   94.59   15.60
 -10  11  -1   99.79   19.10
 -10  11  -1   71.99   11.60
 -10  11  -1  110.79   17.90
 -10  11  -1  116.99   15.30
  10 -11   1  109.39   14.60
  10 -11   1   77.79   17.10
  10 -11   1   82.79   14.00
 -11  11  -1   23.50    8.60
 -11  11  -1    7.70    8.90
 -11  11  -1    2.50    4.70
 -11  11  -1   14.70    4.50
 -11  11  -1   27.00    7.90
  11 -11   1   25.60    7.60
  11 -11   1   15.90    6.40
  11 -11   1   14.50    9.70
  15  10  -1    1.90    4.70
  15  10  -1    5.30    3.50
 -15 -10   1   20.10    6.10
 -15 -10   1   -5.00    9.50
 -15 -10   1   -2.50    3.80
 -15 -10   1   -0.50    3.90
  14  10  -1   35.00    8.00
  14  10  -1   49.50    9.90
  14  10  -1   39.00    7.00
 -14 -10   1   46.80    8.60
 -14 -10   1   40.80    8.70
 -14 -10   1   43.70    9.10
 -14 -10   1   17.20   13.10
  13  10  -1    5.40    4.90
  13  10  -1   -2.90    3.70
  13  10  -1    6.50    3.70
 -13 -10   1    1.40    4.10
 -13 -10   1   -2.80    8.20
 -13 -10   1    6.40    4.70
 -13 -10   1    6.70    4.40
  12  10  -1    1.90    4.70
  12  10  -1    9.70    4.70
  12  10  -1    6.80    4.10
 -12 -10   1    6.60    4.40
 -12 -10   1   24.60   11.10
 -12 -10   1    7.60    5.20
 -12 -10   1   -0.30    3.80
  11  10  -1    7.80    4.90
  11  10  -1    6.90    3.60
  11  10  -1   17.20    4.70
 -11 -10   1    4.60    4.60
 -11 -10   1    5.60    4.00
 -11 -10   1    0.80    3.80
 -11 -10   1   19.40   10.00
  10  10  -1  142.49   20.50
  10  10  -1  177.18   22.30
  10  10  -1  205.18   21.10
 -10 -10   1  199.98   21.90
 -10 -10   1  176.08   28.10
 -10 -10   1  178.98   21.50
 -10 -10   1  198.48   21.00
   9  10  -1   99.19   13.20
   9  10  -1  115.29   14.80
  -9 -10   1  108.89   13.30
  -9 -10   1   93.69   13.70
  -9 -10   1   80.39   18.80
  -9 -10   1  109.89   13.90
   8  10  -1    9.40    3.70
   8  10  -1    9.40    3.90
   8  10  -1    8.40    4.80
  -8 -10   1    6.80    3.60
  -8 -10   1    3.30    4.00
  -8 -10   1   13.50    8.40
   7  10  -1  107.39   14.30
   7  10  -1  147.99   15.30
   7  10  -1   97.79   15.40
  -7 -10   1   94.19   20.50
  -7 -10   1  145.49   15.50
   6  10  -1   45.60    8.00
   6  10  -1   33.70    7.00
   6  10  -1   42.80    8.70
  -6 -10   1   59.19   13.00
  -6 -10   1   53.09    7.80
  -6 -10   1   42.70    7.50
   5  10  -1  278.57   37.60
   5  10  -1  384.76   37.80
   5  10  -1  323.77   36.90
  -5 -10   1  401.86   41.90
  -5 -10   1  340.97   37.40
  -5 -10   1  396.26   37.50
   4  10  -1  114.49   15.20
   4  10  -1  118.29   14.70
  -4 -10   1  144.89   15.50
  -4 -10   1  122.49   15.00
  -4 -10   1  119.19   18.30
   3  10  -1  262.47   31.20
   3  10  -1  255.37   28.90
   3  10  -1  292.87   29.80
  -3 -10   1  224.78   28.90
  -3 -10   1  282.67   32.20
  -3 -10   1  304.57   29.80
   2  10  -1   35.10    7.00
   2  10  -1   25.60    8.00
   2  10  -1   24.50    5.50
  -2 -10   1   26.60    5.80
  -2 -10   1   41.30    9.80
  -2 -10   1   34.20    8.20
  -2 -10   1   39.60    7.10
   1  10  -1  145.59   18.40
   1  10  -1  177.48   20.40
   1  10  -1  147.49   16.90
  -1 -10   1  145.19   20.20
  -1 -10   1  143.39   18.80
  -1 -10   1  188.88   18.90
  -1 -10   1  148.29   17.80
   0  10  -1  206.48   25.90
   0  10  -1  256.77   25.90
   0  10  -1  258.07   28.60
   0  10  -1  281.37   27.50
   0 -10   1  232.98   26.40
   0 -10   1  298.97   27.50
   0 -10   1  224.48   28.60
   0 -10   1  193.38   26.40
  -1  10  -1   79.49   11.40
  -1  10  -1   78.09   10.10
  -1  10  -1  105.19   13.50
  -1  10  -1   62.99   10.10
   1 -10   1   73.29   10.40
   1 -10   1   96.69   11.60
   1 -10   1   82.89   15.00
   1 -10   1   78.79   10.50
  -2  10  -1    9.70    5.30
  -2  10  -1    2.80    4.60
  -2  10  -1    9.20    3.40
  -2  10  -1   12.00    4.10
  -2  10  -1    3.20    3.20
   2 -10   1    4.50    3.10
   2 -10   1    3.50    2.70
   2 -10   1    2.50    5.00
   2 -10   1   11.60    4.10
  -3  10  -1    5.20    4.70
  -3  10  -1    6.20    2.90
  -3  10  -1   13.80    4.40
  -3  10  -1    5.10    3.10
  -3  10  -1    2.30    4.80
   3 -10   1    1.00    2.70
   3 -10   1    7.10    3.20
   3 -10   1    7.10    5.80
   3 -10   1   -1.20    2.70
  -4  10  -1   64.99    9.90
  -4  10  -1   70.49    9.30
  -4  10  -1   67.39   11.60
  -4  10  -1   48.30    8.30
  -4  10  -1   52.89   12.10
   4 -10   1   43.30   10.90
   4 -10   1   45.60    8.90
   4 -10   1   70.49    9.70
   4 -10   1   45.60    8.80
  -5  10  -1  117.89   14.60
  -5  10  -1  102.09   13.20
  -5  10  -1   87.49   11.50
  -5  10  -1   72.29   12.00
  -5  10  -1   96.89   15.40
   5 -10   1   72.39   12.00
   5 -10   1   95.69   13.00
   5 -10   1   98.89   15.70
  -6  10  -1   22.00    8.90
  -6  10  -1   28.20    7.90
  -6  10  -1   32.90    7.40
  -6  10  -1   26.30    6.50
  -6  10  -1   20.00    4.90
   6 -10   1   23.50    9.10
   6 -10   1   27.70    6.90
   6 -10   1   30.90    7.00
  -7  10  -1    6.70    3.40
  -7  10  -1    8.00    4.90
  -7  10  -1   17.20    8.20
  -7  10  -1   10.80    4.60
  -7  10  -1    7.60    5.30
   7 -10   1   11.40    4.60
   7 -10   1   12.10    5.10
   7 -10   1   15.50    8.00
  -8  10  -1   13.90    4.00
  -8  10  -1   12.80    7.90
  -8  10  -1   15.60    5.90
  -8  10  -1   23.20    7.10
  -8  10  -1   15.50    5.90
   8 -10   1   22.90    6.50
   8 -10   1   17.00    5.60
   8 -10   1   13.10    7.60
  -9  10  -1   23.50    9.10
  -9  10  -1   16.00    6.50
  -9  10  -1   14.90    6.00
  -9  10  -1   11.90    6.20
  -9  10  -1   17.20    4.10
   9 -10   1   10.30    5.00
   9 -10   1   21.60    6.30
   9 -10   1   20.50    9.40
 -10  10  -1   10.30    5.80
 -10  10  -1   17.50    6.90
 -10  10  -1   16.80    6.40
 -10  10  -1   18.80    8.60
 -10  10  -1   11.20    3.90
  10 -10   1   10.30    7.70
  10 -10   1   18.30    6.50
  10 -10   1   29.40    7.60
 -11  10  -1    0.30    5.00
 -11  10  -1    6.70    4.50
 -11  10  -1    4.60    3.00
 -11  10  -1    4.00    7.00
  11 -10   1   -1.90    4.20
  11 -10   1   -3.40    7.10
 -12  10  -1    6.10    4.60
 -12  10  -1    5.80    4.80
 -12  10  -1    2.30    3.00
 -12  10  -1   -2.20    4.40
 -12  10  -1   -7.20    6.20
  12 -10   1    6.90    9.50
  12 -10   1   -0.60    5.00
  12 -10   1   -0.30    4.40
  15   9  -1    4.70    5.30
  15   9  -1   13.80    5.50
  15   9  -1   11.80    3.80
 -15  -9   1    5.00    5.10
 -15  -9   1   10.70    4.90
 -15  -9   1    8.90    5.40
 -15  -9   1   13.20   10.80
  14   9  -1   19.20    4.70
  14   9  -1   12.80    5.00
  14   9  -1   22.90    7.20
 -14  -9   1   18.60    5.30
 -14  -9   1   19.30    6.80
 -14  -9   1    5.30    4.80
  13   9  -1  223.28   28.40
  13   9  -1  267.07   28.00
  13   9  -1  270.77   29.80
 -13  -9   1  223.98   36.00
 -13  -9   1  270.77   29.50
 -13  -9   1  264.17   28.80
  12   9  -1   -0.90    3.00
  12   9  -1    4.70    3.80
  12   9  -1    8.90    5.40
 -12  -9   1   -6.60    8.10
 -12  -9   1    1.50    4.20
 -12  -9   1    4.50    4.50
 -12  -9   1    6.20    4.10
  11   9  -1    6.50    3.40
  11   9  -1    1.20    3.50
  11   9  -1   -1.80    3.90
 -11  -9   1    3.00    4.00
 -11  -9   1   -1.70    8.60
 -11  -9   1    3.60    3.80
 -11  -9   1    2.30    3.70
  10   9  -1    5.00    3.20
  10   9  -1    7.20    4.70
  10   9  -1   15.60    4.50
 -10  -9   1   16.40    5.10
 -10  -9   1   17.50    9.30
 -10  -9   1   11.50    4.60
 -10  -9   1   11.80    4.40
   9   9  -1    2.50    3.90
   9   9  -1   12.10    3.90
   9   9  -1    6.60    3.20
  -9  -9   1    2.90    3.20
  -9  -9   1   -1.10    3.00
  -9  -9   1    5.50    3.90
  -9  -9   1    6.50    7.40
   8   9  -1    8.20    3.40
   8   9  -1    6.10    4.10
   8   9  -1    3.60    2.90
  -8  -9   1    6.50    3.50
  -8  -9   1    7.80    4.00
  -8  -9   1   -3.10    2.70
  -8  -9   1    0.40    6.30
   7   9  -1    9.20    3.70
   7   9  -1    7.00    4.50
   7   9  -1   23.90    4.80
  -7  -9   1   14.70    4.50
  -7  -9   1   19.30    8.40
   6   9  -1   55.19    7.60
   6   9  -1   43.20    8.90
   6   9  -1   61.69    8.30
  -6  -9   1   43.00    7.20
  -6  -9   1   34.40   11.70
  -6  -9   1   47.60    8.30
   5   9  -1   27.10    5.20
   5   9  -1   23.10    5.30
   5   9  -1   14.00    5.40
  -5  -9   1   24.70    5.10
  -5  -9   1   20.00    7.90
  -5  -9   1   23.10    5.10
   4   9  -1   30.80    6.00
   4   9  -1   38.00    6.70
  -4  -9   1   29.10    6.20
  -4  -9   1   30.70    6.10
  -4  -9   1   39.50   10.00
   3   9  -1  580.04   71.19
   3   9  -1  722.23   73.89
   3   9  -1  775.12   72.29
  -3  -9   1  715.43   71.89
  -3  -9   1  711.33   74.49
  -3  -9   1  698.03   71.79
   2   9  -1  522.15   63.79
   2   9  -1  647.14   66.39
   2   9  -1  713.33   64.99
  -2  -9   1  554.04   64.09
  -2  -9   1  638.04   66.39
  -2  -9   1  688.83   64.69
   1   9  -1   18.00    4.60
   1   9  -1    9.10    4.60
   1   9  -1    6.30    3.00
  -1  -9   1   19.10    5.20
  -1  -9   1   10.10    3.70
  -1  -9   1   16.60    6.40
  -1  -9   1    9.80    3.30
   0   9  -1    7.20    3.20
   0   9  -1    5.30    2.70
   0   9  -1   10.90    5.30
   0   9  -1    8.00    3.60
   0  -9   1    7.20    5.20
   0  -9   1    1.80    2.90
   0  -9   1    9.90    3.80
   0  -9   1    5.60    2.90
  -1   9  -1   40.50    7.00
  -1   9  -1   43.80    9.40
  -1   9  -1   30.60    6.90
  -1   9  -1   42.80    6.40
   1  -9   1   43.20    9.70
   1  -9   1   39.20    7.10
   1  -9   1   37.40    7.10
   1  -9   1   37.40    6.50
  -2   9  -1   -2.10    2.10
  -2   9  -1    0.40    2.20
  -2   9  -1   -5.40    3.50
  -2   9  -1    2.80    4.60
  -2   9  -1    5.10    3.50
   2  -9   1    5.50    3.40
   2  -9   1    7.50    3.10
   2  -9   1    3.50    2.60
   2  -9   1    5.70    5.20
  -3   9  -1  120.79   15.90
  -3   9  -1  112.29   14.90
  -3   9  -1  101.19   12.90
  -3   9  -1   97.09   12.40
  -3   9  -1  106.59   13.60
   3  -9   1  119.29   13.50
   3  -9   1  111.49   13.10
   3  -9   1   94.09   15.50
   3  -9   1   82.59   12.40
  -4   9  -1    4.10    2.70
  -4   9  -1   -2.40    3.30
  -4   9  -1    1.20    3.00
  -4   9  -1    6.30    3.50
  -4   9  -1   17.90    7.10
   4  -9   1    1.60    2.70
   4  -9   1   -0.60    4.60
   4  -9   1    3.30    3.30
   4  -9   1   10.50    3.40
  -5   9  -1   32.90    5.90
  -5   9  -1   30.30    7.00
  -5   9  -1   51.49    8.40
  -5   9  -1   33.00    9.60
  -5   9  -1   31.40    7.60
   5  -9   1   22.90    6.00
   5  -9   1   38.50    7.10
   5  -9   1   36.20    9.50
  -6   9  -1    3.60    2.50
  -6   9  -1    3.00    3.80
  -6   9  -1    0.80    3.60
  -6   9  -1    5.00    3.80
  -6   9  -1    3.20    5.50
   6  -9   1    4.80    3.80
   6  -9   1    6.40    3.50
   6  -9   1    7.40    5.90
  -7   9  -1   12.60    5.60
  -7   9  -1    6.70    6.10
  -7   9  -1   10.30    4.60
  -7   9  -1    9.00    3.30
  -7   9  -1   16.10    5.40
   7  -9   1   15.70    5.30
   7  -9   1    8.10    3.90
   7  -9   1    8.30    6.80
  -8   9  -1  136.59   16.80
  -8   9  -1  120.19   14.60
  -8   9  -1  122.69   19.20
  -8   9  -1  115.49   16.40
  -8   9  -1  125.89   17.10
   8  -9   1  128.49   18.80
   8  -9   1  120.59   16.20
   8  -9   1  131.29   16.40
  -9   9  -1   43.10   11.50
  -9   9  -1   24.00    8.00
  -9   9  -1   26.30    7.60
  -9   9  -1   29.70    5.30
  -9   9  -1   28.10    7.10
   9  -9   1   25.10    6.80
   9  -9   1   18.20    8.30
   9  -9   1   19.20    6.00
 -10   9  -1   17.70    7.00
 -10   9  -1   17.80    4.50
 -10   9  -1   25.40    7.60
 -10   9  -1   27.90    7.60
 -10   9  -1   25.60    9.40
  10  -9   1   15.80    8.10
  10  -9   1   19.50    6.00
  10  -9   1   23.00    6.90
 -11   9  -1   14.80    8.70
 -11   9  -1   22.20    4.80
 -11   9  -1   15.90    6.70
 -11   9  -1   24.90    7.80
 -11   9  -1    9.90    5.70
  11  -9   1   13.90    8.10
  11  -9   1   19.80    6.60
  11  -9   1   17.80    6.40
 -12   9  -1   69.19   10.50
 -12   9  -1  116.19   20.80
 -12   9  -1   99.39   16.90
 -12   9  -1  107.69   14.10
  12  -9   1   65.69   14.40
  12  -9   1   84.29   13.30
  12  -9   1   71.39   14.00
 -13   9  -1    9.80    6.20
 -13   9  -1    3.10    3.20
 -13   9  -1    9.90    6.80
 -13   9  -1   -4.90    4.30
  13  -9   1   11.40    5.50
  13  -9   1    6.90    5.60
  13  -9   1    5.90    8.50
  15   8  -1    6.40    5.10
  15   8  -1   15.60    6.00
  15   8  -1   12.60    4.00
 -15  -8   1    5.10    5.20
 -15  -8   1   11.50    5.50
 -15  -8   1    5.20    5.50
 -15  -8   1   20.50    4.60
 -15  -8   1   20.70   14.20
  14   8  -1  214.08   24.60
  14   8  -1  220.98   22.70
  14   8  -1  226.08   24.10
 -14  -8   1  229.88   24.60
 -14  -8   1  153.08   33.70
 -14  -8   1  179.98   23.60
 -14  -8   1  175.28   24.00
  13   8  -1  610.84   61.09
  13   8  -1  570.14   61.89
  13   8  -1  607.44   62.59
 -13  -8   1  590.44   62.09
 -13  -8   1  641.74   62.49
 -13  -8   1  527.15   62.39
  12   8  -1  187.38   22.60
  12   8  -1  213.08   21.20
  12   8  -1  164.98   21.40
 -12  -8   1  146.79   21.90
 -12  -8   1  197.88   22.00
 -12  -8   1  167.08   29.00
 -12  -8   1  225.78   22.60
  11   8  -1    2.50    3.40
  11   8  -1    9.10    3.40
  11   8  -1    4.60    4.30
 -11  -8   1    7.00    4.10
 -11  -8   1   -0.30    7.70
 -11  -8   1    0.00    3.30
 -11  -8   1   17.40    4.90
  10   8  -1    4.30    3.90
  10   8  -1    6.10    3.40
  10   8  -1   11.70    3.60
 -10  -8   1    4.50    7.90
 -10  -8   1   10.00    3.80
 -10  -8   1    8.80    4.10
 -10  -8   1    1.10    3.30
   9   8  -1  155.88   16.20
   9   8  -1  137.79   17.20
   9   8  -1  112.59   15.80
  -9  -8   1  149.69   16.90
  -9  -8   1  124.09   15.80
  -9  -8   1  132.39   24.50
  -9  -8   1  163.78   17.00
   8   8  -1    7.70    4.40
   8   8  -1   10.30    3.40
   8   8  -1   10.60    3.40
  -8  -8   1   16.90    4.00
  -8  -8   1    6.10    3.70
  -8  -8   1   14.80    4.40
  -8  -8   1   13.90    8.30
   7   8  -1    6.40    3.10
   7   8  -1   12.40    3.60
   7   8  -1   11.70    4.20
  -7  -8   1    8.30    3.50
  -7  -8   1   12.50    7.50
  -7  -8   1   13.20    3.30
   6   8  -1   25.20    4.80
   6   8  -1   31.00    6.20
   6   8  -1   25.20    5.10
  -6  -8   1   16.60    8.50
   5   8  -1  282.77   26.10
   5   8  -1  196.38   25.90
   5   8  -1  204.48   25.10
  -5  -8   1  253.87   29.90
  -5  -8   1  235.38   25.40
  -5  -8   1  256.57   25.90
   4   8  -1  201.88   21.90
   4   8  -1  193.38   21.50
  -4  -8   1  198.08   21.90
  -4  -8   1  169.48   24.70
  -4  -8   1  210.18   21.70
   3   8  -1  305.67   32.60
   3   8  -1  338.57   34.90
   3   8  -1  297.17   32.20
  -3  -8   1  310.57   32.50
  -3  -8   1  331.57   35.60
  -3  -8   1  266.77   32.20
   2   8  -1  101.19   12.20
   2   8  -1  106.99   14.40
   2   8  -1   92.59   11.50
  -2  -8   1  100.29   11.80
  -2  -8   1   82.59   11.70
  -2  -8   1   96.69   14.40
   1   8  -1   27.20    5.50
   1   8  -1   31.30    4.30
   1   8  -1   16.40    4.30
   1   8  -1   29.30    7.20
  -1  -8   1   31.60    5.70
  -1  -8   1   30.10    5.40
  -1  -8   1   19.60    6.00
  -1  -8   1   25.60    7.00
   0   8  -1   70.89    9.10
   0   8  -1   62.49    7.70
   0   8  -1   62.69   11.00
   0   8  -1   62.69    8.10
   0  -8   1   46.90    7.90
   0  -8   1   57.09   11.20
   0  -8   1   64.29    8.80
   0  -8   1   52.49    8.80
  -1   8  -1   83.19   11.90
  -1   8  -1   65.49    9.00
  -1   8  -1   65.09    9.20
  -1   8  -1   78.39   10.10
   1  -8   1   73.79    9.60
   1  -8   1   68.69   12.00
   1  -8   1   79.29   10.10
   1  -8   1   69.39    9.40
  -2   8  -1  195.78   24.90
  -2   8  -1  260.17   27.30
  -2   8  -1  216.88   27.40
  -2   8  -1  205.68   25.10
  -2   8  -1  262.37   26.10
   2  -8   1  230.18   25.40
   2  -8   1  230.68   25.30
   2  -8   1  263.67   25.90
   2  -8   1  258.17   28.00
  -3   8  -1   12.00    3.30
  -3   8  -1   -0.60    4.40
  -3   8  -1    7.90    3.60
  -3   8  -1    2.30    2.90
  -3   8  -1   11.30    4.60
   3  -8   1   -0.20    2.30
   3  -8   1    5.70    3.40
   3  -8   1    9.20    5.40
   3  -8   1    5.50    3.00
  -4   8  -1    5.90    3.50
  -4   8  -1    3.70    2.90
  -4   8  -1    7.10    5.10
  -4   8  -1   11.50    4.80
  -4   8  -1    7.60    3.00
   4  -8   1    4.80    2.90
   4  -8   1   10.90    3.90
   4  -8   1    8.10    5.20
   4  -8   1    7.20    3.10
  -5   8  -1  209.38   24.80
  -5   8  -1  186.08   23.60
  -5   8  -1  273.57   27.70
  -5   8  -1  239.28   25.70
  -5   8  -1  238.88   25.10
   5  -8   1  238.08   24.90
   5  -8   1  188.88   26.10
   5  -8   1  214.78   24.50
  -6   8  -1  279.97   30.90
  -6   8  -1  280.87   32.30
  -6   8  -1  254.27   28.80
  -6   8  -1  312.77   30.50
  -6   8  -1  246.88   30.20
   6  -8   1  263.77   29.80
   6  -8   1  254.47   31.80
   6  -8   1  287.77   30.10
  -7   8  -1   74.69   13.60
  -7   8  -1   53.39    7.90
  -7   8  -1   60.19    9.50
  -7   8  -1   68.29   10.40
  -7   8  -1   53.09    9.80
   7  -8   1   61.19    9.40
   7  -8   1   41.20    8.60
   7  -8   1   52.49   11.10
  -8   8  -1    6.80    3.20
  -8   8  -1   13.90    5.00
  -8   8  -1   28.20    6.80
  -8   8  -1    5.70    4.00
  -8   8  -1   23.10    8.30
   8  -8   1   17.70    5.50
   8  -8   1   19.00    8.20
   8  -8   1   18.10    5.40
  -9   8  -1   15.40    5.70
  -9   8  -1   22.40    6.70
  -9   8  -1   16.40    3.90
  -9   8  -1   17.20    5.40
  -9   8  -1   14.40    7.60
   9  -8   1   20.20    7.30
   9  -8   1   14.00    5.40
   9  -8   1    8.60    4.60
 -10   8  -1   17.80    5.90
 -10   8  -1   21.30    4.40
 -10   8  -1   22.80    8.40
 -10   8  -1   17.70    6.80
 -10   8  -1   16.60    6.20
  10  -8   1   25.60    6.90
  10  -8   1   20.10    8.60
  10  -8   1   28.80    7.10
 -11   8  -1   -3.50    3.60
 -11   8  -1   12.70    7.40
 -11   8  -1    4.00    4.50
 -11   8  -1    2.70    4.40
 -11   8  -1    1.70    2.60
  11  -8   1   -4.40    6.10
  11  -8   1    9.40    5.00
  11  -8   1    7.50    4.70
 -12   8  -1   36.70   11.30
 -12   8  -1   41.10    6.70
 -12   8  -1   34.10    8.10
 -12   8  -1   46.70   10.50
  12  -8   1   41.70    9.20
  12  -8   1   28.80   10.40
  12  -8   1   28.10    8.00
 -13   8  -1   -1.00    2.90
 -13   8  -1    2.60    5.00
 -13   8  -1    1.00    3.70
 -13   8  -1   -7.50    5.60
  13  -8   1   -5.10    7.20
  13  -8   1   -2.00    3.80
  13  -8   1    5.40    6.10
  16   7  -1    3.30    2.90
  16   7  -1    0.10    4.10
 -16  -7   1    0.80    4.00
 -16  -7   1   -0.60    4.70
 -16  -7   1    6.30    4.10
 -16  -7   1    5.70    5.10
  15   7  -1   64.69    9.00
  15   7  -1   62.89   10.80
 -15  -7   1   59.99   11.20
 -15  -7   1   52.99   10.90
 -15  -7   1   75.29   10.90
 -15  -7   1   58.59    9.40
  14   7  -1    5.00    3.30
  14   7  -1    6.80    4.90
 -14  -7   1   10.90    4.80
 -14  -7   1    8.20    5.30
 -14  -7   1    4.60    3.40
 -14  -7   1    4.40    4.30
  13   7  -1   14.20    5.10
  13   7  -1   16.40    6.20
  13   7  -1   18.20    4.30
 -13  -7   1   12.80    4.20
 -13  -7   1   23.90    6.00
 -13  -7   1   18.40    6.00
 -13  -7   1    5.60    4.50
  12   7  -1   60.39    9.70
  12   7  -1   57.09    7.50
  12   7  -1   33.30    7.60
 -12  -7   1   49.70    8.80
 -12  -7   1   36.20    6.80
 -12  -7   1   43.20    8.50
 -12  -7   1   45.30    8.30
  11   7  -1    7.00    4.20
  11   7  -1   12.10    3.70
  11   7  -1    2.10    2.90
 -11  -7   1    8.90    4.70
 -11  -7   1    8.70    3.90
 -11  -7   1    5.40    3.90
  10   7  -1   55.99    9.10
  10   7  -1   67.09    9.10
  10   7  -1   56.19   10.00
 -10  -7   1   69.79    9.60
 -10  -7   1   57.39   16.10
 -10  -7   1   73.99   10.00
 -10  -7   1   81.09   10.30
   9   7  -1   45.00    8.70
   9   7  -1   82.39    9.20
   9   7  -1   57.99    9.60
  -9  -7   1   58.99    9.30
  -9  -7   1   63.19    8.90
  -9  -7   1   90.19   17.10
  -9  -7   1   79.29    9.90
   8   7  -1  133.99   16.70
   8   7  -1  178.78   17.10
   8   7  -1  142.29   17.80
  -8  -7   1  159.08   17.60
  -8  -7   1  148.39   16.70
  -8  -7   1  146.99   22.80
  -8  -7   1  135.89   17.10
   7   7  -1   63.69    8.80
   7   7  -1   63.49    9.90
  -7  -7   1   80.59    9.60
  -7  -7   1   67.69    8.90
  -7  -7   1   69.49    9.40
  -7  -7   1   58.89   14.00
   6   7  -1  320.77   37.40
   6   7  -1  316.57   36.50
   6   7  -1  402.86   37.00
  -6  -7   1  384.16   41.70
  -6  -7   1  341.77   37.00
   5   7  -1   99.19   14.50
   5   7  -1  146.99   14.60
   5   7  -1  108.49   13.90
  -5  -7   1  146.09   14.60
  -5  -7   1  118.79   18.00
  -5  -7   1  118.89   13.90
   4   7  -1  193.58   20.60
   4   7  -1  195.68   20.90
  -4  -7   1  204.88   21.10
  -4  -7   1  176.28   20.60
  -4  -7   1  169.68   24.00
   3   7  -1   69.79   11.00
   3   7  -1   46.20    7.50
   3   7  -1   62.59    8.10
  -3  -7   1   55.59    7.80
  -3  -7   1   55.49    7.80
  -3  -7   1   55.09   11.10
   2   7  -1   58.39   10.20
   2   7  -1   46.20    7.00
   2   7  -1   55.69    7.70
  -2  -7   1   42.80    7.10
  -2  -7   1   54.39   10.50
  -2  -7   1   53.49    7.20
   1   7  -1   50.99    9.40
   1   7  -1   57.89    7.80
   1   7  -1   42.80    6.90
   1   7  -1   63.79    6.50
  -1  -7   1   53.59    7.20
  -1  -7   1   36.80    8.40
  -1  -7   1   43.20    8.70
  -1  -7   1   47.10    7.30
   0   7  -1  195.08   21.90
   0   7  -1  219.88   21.70
   0   7  -1  217.88   22.70
   0   7  -1  209.38   24.00
   0  -7   1  197.38   23.90
   0  -7   1  203.18   22.90
   0  -7   1  225.58   22.60
   0  -7   1  169.18   21.90
  -1   7  -1  363.56   37.00
  -1   7  -1  351.26   36.40
  -1   7  -1  397.56   38.50
  -1   7  -1  346.17   38.40
   1  -7   1  348.47   38.40
   1  -7   1  318.87   36.50
   1  -7   1  302.37   36.70
   1  -7   1  378.16   36.90
  -2   7  -1   60.09    9.60
  -2   7  -1   56.19    7.80
  -2   7  -1   43.40    9.60
  -2   7  -1   64.99    7.90
  -2   7  -1   63.19    8.50
   2  -7   1   55.59    7.80
   2  -7   1   64.89    8.40
   2  -7   1   47.70   10.10
   2  -7   1   49.10    7.80
  -3   7  -1   15.50    6.50
  -3   7  -1   19.00    4.10
  -3   7  -1   12.70    3.80
  -3   7  -1   11.90    3.30
  -3   7  -1   15.30    4.90
   3  -7   1   17.40    4.30
   3  -7   1   16.60    6.10
   3  -7   1   13.70    3.90
   3  -7   1   10.50    3.50
  -4   7  -1   63.79   11.10
  -4   7  -1   43.20    6.70
  -4   7  -1   38.10    7.30
  -4   7  -1   35.40    7.70
  -4   7  -1   39.90    7.20
   4  -7   1   51.09    7.40
   4  -7   1   46.40    9.60
   4  -7   1   47.90    7.00
   4  -7   1   31.70    6.70
  -5   7  -1   35.90    7.10
  -5   7  -1   25.10    5.00
  -5   7  -1   19.80    5.50
  -5   7  -1   27.20    5.80
  -5   7  -1   14.00    6.80
   5  -7   1   18.20    4.70
   5  -7   1   31.80    8.10
   5  -7   1   31.60    6.20
  -6   7  -1   67.59   13.30
  -6   7  -1   70.79   10.60
  -6   7  -1   67.19    9.80
  -6   7  -1   76.19   10.30
  -6   7  -1   73.49    8.90
   6  -7   1   63.89    9.70
   6  -7   1   79.19   13.50
   6  -7   1   55.39    9.40
  -7   7  -1    0.60    2.10
  -7   7  -1    2.90    4.50
  -7   7  -1    0.00    3.00
  -7   7  -1   -4.20    2.70
  -7   7  -1   -2.00    3.00
   7  -7   1   -0.40    4.60
   7  -7   1    2.60    3.00
   7  -7   1    4.50    3.30
  -8   7  -1   -1.10    3.10
  -8   7  -1    0.70    2.90
  -8   7  -1    1.90    2.30
  -8   7  -1    2.60    3.00
  -8   7  -1    1.90    4.90
   8  -7   1   -3.70    2.60
   8  -7   1    2.80    6.00
   8  -7   1    1.80    3.20
  -9   7  -1   63.99    9.30
  -9   7  -1   71.79   14.70
  -9   7  -1   86.49   12.00
  -9   7  -1   75.19   11.90
  -9   7  -1   91.69   11.70
   9  -7   1   53.49   12.60
   9  -7   1   66.79   11.10
   9  -7   1   89.09   11.30
 -10   7  -1   12.00    5.90
 -10   7  -1   14.30    5.70
 -10   7  -1    9.60    4.90
 -10   7  -1    6.10    3.10
 -10   7  -1   15.50    7.80
  10  -7   1   19.90    5.80
  10  -7   1    8.20    4.50
  10  -7   1    2.90    5.90
 -11   7  -1   29.60    7.50
 -11   7  -1   24.30    5.20
 -11   7  -1   24.60    7.20
 -11   7  -1   38.80    9.10
 -11   7  -1   38.00   10.40
  11  -7   1   34.70    7.50
  11  -7   1   34.20    9.00
  11  -7   1   24.20    7.10
 -12   7  -1  165.78   20.70
 -12   7  -1  143.89   18.30
 -12   7  -1  131.89   21.40
 -12   7  -1  132.49   16.10
  12  -7   1  165.58   18.30
  12  -7   1  120.19   19.50
  12  -7   1  114.49   18.20
 -13   7  -1   28.00    5.80
 -13   7  -1   28.60    7.70
 -13   7  -1   56.99   11.70
 -13   7  -1   39.90   11.90
  13  -7   1   18.60    7.50
  13  -7   1   36.10   10.40
  13  -7   1   47.80    8.80
 -14   7  -1   69.19   12.70
 -14   7  -1   69.49    9.80
 -14   7  -1   63.29   13.80
 -14   7  -1   33.50   12.70
 -14   7  -1   48.80   14.30
  14  -7   1   67.99   11.90
  14  -7   1   64.49   12.20
  14  -7   1   79.39   14.40
  16   6  -1    1.80    4.30
  16   6  -1    1.90    2.90
 -16  -6   1   -2.90    3.30
 -16  -6   1    2.30    5.40
 -16  -6   1    3.40    3.90
 -16  -6   1   25.20    7.00
  15   6  -1    0.20    3.90
  15   6  -1    5.00    2.90
  15   6  -1    4.50    4.20
 -15  -6   1    3.30    5.30
 -15  -6   1    8.60    4.70
 -15  -6   1    3.80    3.30
 -15  -6   1    6.70    4.60
  14   6  -1    7.20    3.40
  14   6  -1    0.70    3.80
  14   6  -1    4.30    4.50
 -14  -6   1    3.10    4.80
 -14  -6   1   11.90    5.70
 -14  -6   1   11.10    4.80
 -14  -6   1   11.20    4.00
  13   6  -1   11.80    5.10
  13   6  -1   16.70    3.80
  13   6  -1   10.20    4.90
 -13  -6   1    7.70    4.00
 -13  -6   1    9.10    5.00
 -13  -6   1   12.40    5.30
 -13  -6   1   11.50    5.50
  12   6  -1   12.10    5.00
  12   6  -1   17.20    3.90
 -12  -6   1    7.90    3.60
 -12  -6   1   13.10    5.00
 -12  -6   1   15.70    5.30
 -12  -6   1   10.20    4.70
  11   6  -1   44.00    7.80
  11   6  -1   48.00    6.60
 -11  -6   1   36.00    8.20
 -11  -6   1   55.09    8.50
 -11  -6   1   29.60    6.80
 -11  -6   1   39.20    7.90
 -11  -6   1   32.60    6.30
  10   6  -1  206.78   26.00
  10   6  -1  261.17   25.50
 -10  -6   1  266.17   26.70
 -10  -6   1  204.48   26.60
 -10  -6   1  249.28   26.20
 -10  -6   1  232.88   25.90
 -10  -6   1  239.88   25.40
   9   6  -1   11.60    3.80
   9   6  -1   13.80    3.50
   9   6  -1    9.90    3.90
  -9  -6   1   10.70    3.70
  -9  -6   1   10.80    4.00
  -9  -6   1    5.10    3.90
  -9  -6   1    5.80    3.70
   8   6  -1   25.40    4.70
   8   6  -1   17.10    4.00
  -8  -6   1   17.30    5.20
  -8  -6   1   21.30    5.20
  -8  -6   1   18.40    4.20
   7   6  -1  421.16   45.80
   7   6  -1  483.85   45.30
   7   6  -1  358.36   44.90
  -7  -6   1  423.06   45.30
  -7  -6   1  519.25   51.09
  -7  -6   1  452.65   45.10
  -7  -6   1  436.36   45.60
   6   6  -1   58.79    7.40
   6   6  -1   39.10    6.90
   6   6  -1   51.69    8.00
  -6  -6   1   64.49   13.30
  -6  -6   1   48.20    7.10
  -6  -6   1   57.89    7.70
   5   6  -1    9.10    3.80
   5   6  -1   13.60    3.60
   5   6  -1   11.80    3.40
  -5  -6   1   13.10    6.70
  -5  -6   1   14.20    3.60
   4   6  -1   35.10    5.10
   4   6  -1   18.50    4.80
   4   6  -1   31.60    5.20
  -4  -6   1   23.10    4.70
  -4  -6   1   18.60    7.10
  -4  -6   1   24.70    4.60
   3   6  -1  210.78   23.60
   3   6  -1  196.78   21.20
   3   6  -1  194.08   20.90
  -3  -6   1  197.58   21.00
  -3  -6   1  173.28   21.00
  -3  -6   1  207.28   24.00
   2   6  -1  506.95   49.40
   2   6  -1  488.85   47.60
   2   6  -1  413.16   47.10
  -2  -6   1  454.15   47.30
  -2  -6   1  443.96   49.30
   1   6  -1  682.13   72.39
   1   6  -1  797.22   71.99
   1   6  -1  781.72   72.99
   1   6  -1  707.33   74.09
  -1  -6   1  644.54   72.49
  -1  -6   1  725.23   74.09
  -1  -6   1  644.14   72.49
   0   6  -1  312.87   36.30
   0   6  -1  380.06   38.30
   0   6  -1  398.36   36.20
   0   6  -1  342.17   36.80
   0  -6   1  343.17   37.30
   0  -6   1  321.97   36.40
   0  -6   1  388.36   36.80
   0  -6   1  320.37   37.80
  -1   6  -1    8.00    2.90
  -1   6  -1   15.50    5.20
  -1   6  -1   12.30    3.00
  -1   6  -1   18.40    5.00
  -1   6  -1   20.60    4.40
   1  -6   1    7.50    3.00
   1  -6   1   12.10    3.30
   1  -6   1   14.20    3.60
   1  -6   1   16.00    5.10
  -2   6  -1    0.20    2.30
  -2   6  -1    6.10    2.50
  -2   6  -1    4.70    2.50
  -2   6  -1   -2.80    3.60
   2  -6   1    7.30    4.50
   2  -6   1    0.40    2.10
   2  -6   1    2.50    2.20
   2  -6   1    2.30    2.50
  -3   6  -1 1840.22  164.08
  -3   6  -1 1548.65  163.18
  -3   6  -1 1702.23  163.38
  -3   6  -1 1635.24  164.58
  -3   6  -1 1519.15  162.68
   3  -6   1 1570.04  162.98
   3  -6   1 1487.85  162.98
   3  -6   1 1702.93  163.18
   3  -6   1 1528.55  164.28
  -4   6  -1    5.90    3.00
  -4   6  -1   12.00    3.90
  -4   6  -1   14.60    3.90
  -4   6  -1    3.40    4.70
  -4   6  -1    8.00    2.80
   4  -6   1   13.00    5.70
   4  -6   1    1.90    2.60
   4  -6   1    4.80    2.90
   4  -6   1   13.80    3.50
  -5   6  -1   66.29   11.40
  -5   6  -1   62.49    8.30
  -5   6  -1   52.89    8.20
  -5   6  -1   50.09    8.50
  -5   6  -1   53.69    7.30
   5  -6   1   51.29    7.80
   5  -6   1   47.20    7.80
   5  -6   1   47.00   10.00
  -6   6  -1   40.80    8.00
  -6   6  -1   65.99    8.40
  -6   6  -1   43.10    6.70
  -6   6  -1   55.99    8.70
  -6   6  -1   50.79   10.40
   6  -6   1   52.49    7.90
   6  -6   1   49.90    7.90
   6  -6   1   44.50   10.00
  -7   6  -1   56.29    8.60
  -7   6  -1   54.29    7.10
  -7   6  -1   45.60   10.60
  -7   6  -1   54.49    9.60
  -7   6  -1   53.29    9.40
   7  -6   1   50.09   10.40
   7  -6   1   49.99    8.20
   7  -6   1   53.59    8.40
  -8   6  -1   26.30    6.00
  -8   6  -1   18.00    5.70
  -8   6  -1   27.60    7.00
  -8   6  -1   31.40    9.10
  -8   6  -1   25.20    4.50
   8  -6   1   21.60    6.90
   8  -6   1   32.80    6.40
   8  -6   1   28.00    6.20
  -9   6  -1    3.80    5.10
  -9   6  -1    6.90    4.00
  -9   6  -1    7.20    2.60
  -9   6  -1   13.90    5.20
  -9   6  -1    5.10    3.80
   9  -6   1    5.80    3.70
   9  -6   1   12.50    4.60
   9  -6   1   11.10    6.00
 -10   6  -1    4.90    4.20
 -10   6  -1   10.00    5.50
 -10   6  -1   16.20    7.50
 -10   6  -1    7.40    4.60
 -10   6  -1    8.30    2.90
  10  -6   1    2.40    3.80
  10  -6   1   14.70    4.70
  10  -6   1    3.40    5.60
 -11   6  -1   32.10    8.10
 -11   6  -1   10.30    5.30
 -11   6  -1   21.80    8.50
 -11   6  -1   21.10    5.70
 -11   6  -1   23.10    4.60
  11  -6   1   24.10    6.00
  11  -6   1    7.90    6.40
  11  -6   1   17.10    6.30
 -12   6  -1    7.00    6.00
 -12   6  -1   12.20    5.80
 -12   6  -1   16.40    3.90
 -12   6  -1    7.70    4.60
 -12   6  -1   13.90    7.60
  12  -6   1    8.70    4.50
  12  -6   1    7.30    5.00
  12  -6   1   13.20    6.70
 -13   6  -1   -1.90    6.50
 -13   6  -1   16.90    7.60
 -13   6  -1    9.70    5.70
 -13   6  -1    9.90    5.00
 -13   6  -1    5.90    3.40
  13  -6   1    7.00    8.30
  13  -6   1    0.20    3.60
 -14   6  -1   44.80    7.40
 -14   6  -1   51.49   11.30
 -14   6  -1   47.60   10.60
 -14   6  -1   37.70   11.60
 -14   6  -1   23.10    7.70
  14  -6   1   47.40    9.00
  16   5  -1    6.10    3.40
  16   5  -1   10.40    4.80
 -16  -5   1   -0.20    3.90
 -16  -5   1    3.10    3.80
 -16  -5   1   -8.40    4.70
 -16  -5   1    9.10    6.20
  15   5  -1   22.00    4.30
  15   5  -1   14.80    5.20
  15   5  -1   12.30    5.10
 -15  -5   1   14.30    6.30
 -15  -5   1   18.30    5.90
 -15  -5   1   15.40    6.00
 -15  -5   1   15.00    5.30
  14   5  -1   54.39    9.20
  14   5  -1   55.09    7.60
  14   5  -1   48.30    8.90
 -14  -5   1   37.90    8.40
 -14  -5   1   40.20    9.10
 -14  -5   1   66.79   10.90
 -14  -5   1   71.39   10.70
  13   5  -1  107.69   11.50
  13   5  -1   82.69   12.30
  13   5  -1  103.49   13.10
 -13  -5   1  108.99   13.80
 -13  -5   1   90.99   13.10
 -13  -5   1   75.19   12.10
 -13  -5   1   82.19   12.70
  12   5  -1  200.48   19.40
  12   5  -1  175.18   20.30
  12   5  -1  153.98   20.00
 -12  -5   1  143.69   19.70
 -12  -5   1  203.08   21.10
 -12  -5   1  158.38   20.50
 -12  -5   1  198.18   20.80
  11   5  -1  168.88   23.50
  11   5  -1  222.98   24.10
  11   5  -1  235.58   23.20
 -11  -5   1  195.58   24.80
 -11  -5   1  239.18   24.40
 -11  -5   1  265.17   24.50
 -11  -5   1  199.98   23.60
 -11  -5   1  202.78   24.30
  10   5  -1   11.00    3.90
  10   5  -1   13.90    3.30
  10   5  -1   14.80    4.50
 -10  -5   1   17.60    4.70
 -10  -5   1   15.90    4.50
 -10  -5   1   18.20    5.30
 -10  -5   1   10.80    3.60
 -10  -5   1   14.30    4.20
   9   5  -1  160.08   20.70
   9   5  -1  217.78   20.40
   9   5  -1  176.18   20.60
  -9  -5   1  203.18   20.90
  -9  -5   1  163.28   21.20
  -9  -5   1  186.98   20.80
  -9  -5   1  196.08   21.10
  -9  -5   1  190.68   20.30
   8   5  -1   91.09    9.80
   8   5  -1   69.99   10.20
  -8  -5   1   80.69   10.30
  -8  -5   1   73.59    9.90
  -8  -5   1   75.59   10.10
   7   5  -1  113.99   13.50
   7   5  -1  105.59   14.10
   7   5  -1  129.19   13.60
  -7  -5   1  130.79   13.70
  -7  -5   1  118.29   14.00
  -7  -5   1   87.89   14.00
  -7  -5   1  148.59   14.10
   6   5  -1  264.17   31.20
   6   5  -1  288.87   30.70
   6   5  -1  340.67   30.90
  -6  -5   1  290.57   30.60
  -6  -5   1  316.97   31.30
  -6  -5   1  264.17   30.80
   5   5  -1    1.40    2.50
   5   5  -1    3.10    2.30
   5   5  -1   -0.10    1.80
  -5  -5   1   -1.20    4.90
  -5  -5   1   -0.60    2.10
  -5  -5   1   -0.10    1.90
   4   5  -1  134.69   16.70
   4   5  -1  170.38   17.10
  -4  -5   1  151.48   17.00
  -4  -5   1  172.08   20.80
  -4  -5   1  156.28   16.70
   3   5  -1  752.32   73.49
   3   5  -1  697.33   73.29
  -3  -5   1  666.03   73.19
  -3  -5   1  733.43   73.49
  -3  -5   1  772.62   76.19
   2   5  -1  153.78   17.80
   2   5  -1  135.49   15.40
   2   5  -1  155.48   15.80
  -2  -5   1  131.69   15.50
  -2  -5   1  144.29   17.80
  -2  -5   1  140.59   15.70
   1   5  -1   33.10    7.40
   1   5  -1   42.70    5.60
   1   5  -1   36.70    5.80
  -1  -5   1   43.00    5.70
  -1  -5   1   43.50    5.90
  -1  -5   1   30.60    6.90
   0   5  -1   64.69    6.80
   0   5  -1   59.09    7.40
   0   5  -1   42.10    6.70
   0   5  -1   48.50    8.70
   0  -5   1   56.89    7.30
   0  -5   1   55.19    8.70
   0  -5   1   53.29    7.00
   0  -5   1   53.29    8.20
  -1   5  -1  146.59   15.50
  -1   5  -1  140.79   13.90
  -1   5  -1  109.49   15.30
  -1   5  -1  120.59   14.10
   1  -5   1   97.49   15.00
   1  -5   1  126.89   14.10
   1  -5   1  126.29   14.00
   1  -5   1  127.39   14.30
  -2   5  -1   19.20    4.00
  -2   5  -1   24.80    4.40
  -2   5  -1   27.90    4.90
  -2   5  -1   24.30    6.30
  -2   5  -1   29.20    5.50
   2  -5   1   26.90    4.70
   2  -5   1   15.80    3.80
   2  -5   1   16.00    4.00
   2  -5   1   26.20    6.30
  -3   5  -1   59.99    7.40
  -3   5  -1   60.69    8.40
  -3   5  -1   65.59   10.00
  -3   5  -1   55.99    7.80
   3  -5   1   54.39    7.60
   3  -5   1   52.79    7.50
   3  -5   1   51.09    7.60
   3  -5   1   45.40    9.00
  -4   5  -1  556.54   56.29
  -4   5  -1  573.04   57.49
  -4   5  -1  548.95   56.49
  -4   5  -1  559.84   56.19
  -4   5  -1  514.55   55.49
   4  -5   1  572.24   55.99
   4  -5   1  516.85   56.29
   4  -5   1  548.75   55.99
   4  -5   1  499.05   56.99
  -5   5  -1  213.98   23.10
  -5   5  -1  218.98   23.90
  -5   5  -1  209.78   25.40
  -5   5  -1  224.78   24.20
  -5   5  -1  224.38   24.40
   5  -5   1  239.58   23.90
   5  -5   1  206.78   25.20
   5  -5   1  209.88   23.70
  -6   5  -1   92.59   12.40
  -6   5  -1  124.39   13.40
  -6   5  -1   99.09   14.30
  -6   5  -1   98.69   12.30
  -6   5  -1   96.99   11.30
   6  -5   1  104.99   12.10
   6  -5   1   74.99   13.20
   6  -5   1   94.09   12.10
  -7   5  -1   76.19   11.20
  -7   5  -1   96.79   11.20
  -7   5  -1   82.79   11.80
  -7   5  -1   92.99   13.40
  -7   5  -1   76.59    9.80
   7  -5   1   83.39   11.10
   7  -5   1   91.79   10.80
   7  -5   1   71.89   12.40
  -8   5  -1    6.40    2.90
  -8   5  -1   -1.80    4.10
  -8   5  -1    3.30    2.20
  -8   5  -1    2.40    3.10
  -8   5  -1    9.90    4.50
   8  -5   1   -5.60    3.40
   8  -5   1    5.70    3.20
   8  -5   1    4.60    3.40
  -9   5  -1   77.39   11.30
  -9   5  -1   82.69   12.00
  -9   5  -1   75.99   10.40
  -9   5  -1   60.59    8.60
  -9   5  -1   76.69   12.80
   9  -5   1   69.29   10.60
   9  -5   1   59.39   11.70
   9  -5   1   79.09   10.20
 -10   5  -1  130.49   16.30
 -10   5  -1  134.99   20.20
 -10   5  -1  150.98   18.10
 -10   5  -1  159.78   19.20
 -10   5  -1  171.08   19.90
  10  -5   1  159.18   17.80
  10  -5   1  149.59   18.40
  10  -5   1  143.69   19.10
 -11   5  -1  197.98   22.00
 -11   5  -1  180.18   24.20
 -11   5  -1  212.28   24.10
 -11   5  -1  180.28   20.20
 -11   5  -1  185.28   22.90
  11  -5   1  192.28   21.50
  11  -5   1  161.18   21.90
  11  -5   1  171.48   22.60
 -12   5  -1   15.60    6.40
 -12   5  -1    6.90    3.10
 -12   5  -1    0.60    4.70
 -12   5  -1    9.30    4.30
 -12   5  -1   11.50    7.00
  12  -5   1    8.60    4.40
  12  -5   1    6.40    5.70
  12  -5   1    5.30    4.20
 -13   5  -1   20.50    7.00
 -13   5  -1   37.40    9.60
 -13   5  -1   17.40    4.70
 -13   5  -1   31.20    7.40
 -13   5  -1   21.00    8.80
  13  -5   1   23.60    8.50
  13  -5   1   20.40    5.90
 -14   5  -1    5.80    7.20
 -14   5  -1    4.10    4.50
 -14   5  -1    5.60    5.80
 -14   5  -1   11.00    4.10
 -14   5  -1    6.30    4.90
  14  -5   1   11.40    5.00
 -15   5  -1   35.30    6.30
 -15   5  -1   29.60    9.10
 -15   5  -1   23.80    7.60
 -15   5  -1   23.10   10.30
 -15   5  -1   30.40    9.80
  15  -5   1   38.90    7.90
  16   4  -1   32.10    7.50
  16   4  -1   43.80    6.90
 -16  -4   1   53.09    9.90
 -16  -4   1   46.90   10.40
 -16  -4   1   36.40    8.30
 -16  -4   1   30.10    7.90
  15   4  -1    5.10    4.30
  15   4  -1   13.40    3.70
  15   4  -1   18.40    5.20
 -15  -4   1    4.60    4.10
 -15  -4   1   11.30    5.20
 -15  -4   1    8.20    5.00
 -15  -4   1    8.20    5.70
  14   4  -1   30.50    7.40
  14   4  -1   37.80    5.90
  14   4  -1   31.70    7.00
  14   4  -1   32.40    7.00
 -14  -4   1   44.60    9.40
 -14  -4   1   39.40    7.90
 -14  -4   1   34.20    7.70
 -14  -4   1   30.30    7.30
  13   4  -1    7.60    4.10
  13   4  -1    8.20    4.50
  13   4  -1    8.90    3.20
 -13  -4   1    7.90    4.50
 -13  -4   1    0.00    3.70
 -13  -4   1    7.00    4.80
 -13  -4   1   -2.00    3.80
  12   4  -1   85.39   11.50
  12   4  -1   90.59   10.40
  12   4  -1   77.29   11.30
 -12  -4   1  102.69   12.60
 -12  -4   1   70.49   11.20
 -12  -4   1   88.39   12.20
 -12  -4   1   85.89   11.80
 -12  -4   1   75.19   12.30
  11   4  -1    2.10    2.70
  11   4  -1    0.60    2.80
  11   4  -1    3.60    3.40
  11   4  -1    2.30    2.30
 -11  -4   1   -1.10    2.70
 -11  -4   1    7.10    3.70
 -11  -4   1   -6.90    3.30
 -11  -4   1    4.50    3.00
 -11  -4   1    4.20    3.60
  10   4  -1  558.94   52.99
  10   4  -1  526.55   53.59
  10   4  -1  474.25   53.49
 -10  -4   1  487.15   54.29
 -10  -4   1  516.35   53.79
 -10  -4   1  453.75   53.49
 -10  -4   1  523.05   53.89
 -10  -4   1  585.24   53.89
   9   4  -1  178.58   16.60
   9   4  -1  116.99   16.70
   9   4  -1  139.69   16.90
   9   4  -1  185.98   17.50
  -9  -4   1  132.99   16.70
  -9  -4   1  140.49   17.20
  -9  -4   1  136.79   17.40
  -9  -4   1  175.18   17.40
   8   4  -1  104.39   11.90
   8   4  -1  119.09   11.40
   8   4  -1   89.59   11.50
  -8  -4   1  108.39   11.90
  -8  -4   1   96.29   11.70
  -8  -4   1   90.99   11.30
  -8  -4   1   78.89   12.00
  -8  -4   1   84.59   11.80
   7   4  -1  920.51   82.79
   7   4  -1  740.93   82.79
   7   4  -1  762.02   82.99
  -7  -4   1  856.71   83.29
  -7  -4   1  806.82   82.79
  -7  -4   1  863.11   82.89
  -7  -4   1  756.52   82.59
   6   4  -1   43.00    6.80
   6   4  -1   46.80    6.40
  -6  -4   1   43.00    6.80
  -6  -4   1   52.39    6.70
  -6  -4   1   51.99    6.50
   5   4  -1   52.99    6.00
   5   4  -1   36.10    5.80
   5   4  -1   32.00    6.10
  -5  -4   1   29.90    6.20
  -5  -4   1   48.20    5.80
  -5  -4   1   48.60    6.10
  -5  -4   1   47.70    6.30
   4   4  -1   14.40    2.80
   4   4  -1    9.60    3.10
   4   4  -1    7.10    2.60
  -4  -4   1   10.50    2.60
  -4  -4   1   12.50    5.80
   3   4  -1  929.31   96.29
   3   4  -1  958.80   96.49
  -3  -4   1  954.80   96.49
  -3  -4   1 1008.90   98.89
  -3  -4   1  924.51   96.19
   2   4  -1 4582.64  458.95
   2   4  -1 4674.13  459.15
  -2  -4   1 4600.34  460.85
  -2  -4   1 4461.15  459.05
   1   4  -1  167.08   20.00
   1   4  -1  176.38   18.40
   1   4  -1  173.58   18.60
  -1  -4   1  143.89   18.30
  -1  -4   1  193.88   20.30
  -1  -4   1  191.68   18.50
   0   4  -1    5.30    2.10
   0   4  -1    2.70    3.50
   0   4  -1    6.30    2.40
   0  -4   1    4.10    2.20
   0  -4   1    4.80    3.10
   0  -4   1    6.40    3.80
   0  -4   1    1.00    1.80
  -1   4  -1  214.88   23.50
  -1   4  -1  230.58   22.50
  -1   4  -1  229.88   22.80
  -1   4  -1  209.08   23.70
   1  -4   1  169.68   23.30
   1  -4   1  197.48   22.50
   1  -4   1  237.28   22.70
  -2   4  -1 1779.72  170.88
  -2   4  -1 1555.04  169.58
  -2   4  -1 1726.73  169.98
  -2   4  -1 1712.93  169.98
  -2   4  -1 1822.42  170.48
   2  -4   1 1489.15  169.68
   2  -4   1 1612.54  169.88
   2  -4   1 1804.12  169.88
  -3   4  -1  370.96   35.60
  -3   4  -1  368.66   35.70
  -3   4  -1  341.57   36.60
  -3   4  -1  351.96   35.80
  -3   4  -1  293.17   34.90
   3  -4   1  300.27   36.20
   3  -4   1  377.36   35.40
   3  -4   1  321.77   35.20
  -4   4  -1   83.89   11.90
  -4   4  -1   79.69    9.50
  -4   4  -1   90.39   10.50
  -4   4  -1   84.69   10.70
  -4   4  -1   87.09   10.20
   4  -4   1   86.29   10.10
   4  -4   1   87.39   10.10
   4  -4   1   56.99   11.20
  -5   4  -1  526.05   58.29
  -5   4  -1  600.74   59.69
  -5   4  -1  569.34   60.19
  -5   4  -1  588.44   59.09
   5  -4   1  626.24   58.89
   5  -4   1  536.95   58.89
  -6   4  -1    8.20    3.40
  -6   4  -1    9.80    2.40
  -6   4  -1    6.10    3.00
  -6   4  -1    4.40    2.80
  -6   4  -1   14.60    5.60
   6  -4   1    8.90    3.00
   6  -4   1    6.90    4.40
   6  -4   1    3.00    2.50
  -7   4  -1    5.70    3.40
  -7   4  -1    9.80    2.60
  -7   4  -1    6.00    4.00
  -7   4  -1    9.00    3.40
  -7   4  -1   12.30    5.90
   7  -4   1   13.60    3.80
   7  -4   1   11.00    4.00
   7  -4   1    7.30    4.60
  -8   4  -1   33.30    7.20
  -8   4  -1   44.60    5.90
  -8   4  -1   43.10    9.20
  -8   4  -1   55.89    7.60
  -8   4  -1   59.49    9.20
   8  -4   1   42.60    8.40
   8  -4   1   30.10    7.00
   8  -4   1   44.40    7.10
  -9   4  -1   51.99    9.90
  -9   4  -1   54.09   10.70
  -9   4  -1   46.50    6.80
  -9   4  -1   55.79    8.40
  -9   4  -1   57.79    8.80
   9  -4   1   56.89    8.70
   9  -4   1   64.59    9.90
   9  -4   1   46.30    7.80
 -10   4  -1    3.90    3.50
 -10   4  -1    4.90    2.40
 -10   4  -1    4.80    3.50
 -10   4  -1   -0.40    3.90
 -10   4  -1   -2.20    4.80
  10  -4   1    2.00    3.10
  10  -4   1    4.80    3.10
  10  -4   1    4.00    4.60
 -11   4  -1   10.10    5.20
 -11   4  -1    8.50    4.40
 -11   4  -1   12.10    3.30
 -11   4  -1   16.10    7.70
 -11   4  -1   10.30    4.10
 -11   4  -1   21.50    5.80
  11  -4   1    6.20    3.80
  11  -4   1    7.10    4.40
  11  -4   1   16.30    6.00
 -12   4  -1   10.10    6.80
 -12   4  -1   -2.70    3.00
 -12   4  -1    3.80    2.70
 -12   4  -1    3.20    6.60
 -12   4  -1    2.60    3.60
  12  -4   1    2.90    4.90
  12  -4   1    5.90    4.00
  12  -4   1    1.30    3.50
 -13   4  -1    6.30    5.50
 -13   4  -1   -2.90    6.00
 -13   4  -1    5.20    4.60
 -13   4  -1   -4.10    2.90
 -13   4  -1    3.30    3.00
  13  -4   1   -1.10    5.10
  13  -4   1    1.70    3.40
  13  -4   1    1.00    3.80
 -14   4  -1   -1.50    3.00
 -14   4  -1    1.40    6.70
 -14   4  -1    1.20    4.20
 -14   4  -1    0.10    5.10
 -14   4  -1    6.50    4.20
  14  -4   1    5.70    4.10
 -15   4  -1   -6.20    5.10
 -15   4  -1    9.00    6.40
 -15   4  -1    2.90    4.10
 -15   4  -1   -1.40    4.70
 -15   4  -1    4.10    3.20
  15  -4   1    1.40    3.80
  16   3  -1   19.60    4.80
 -16  -3   1   12.20    6.40
 -16  -3   1   23.10    6.30
 -16  -3   1   27.50    6.90
 -16  -3   1   12.10    6.10
  15   3  -1    1.80    3.80
  15   3  -1    2.00    2.70
 -15  -3   1   -3.40    3.50
 -15  -3   1    5.50    5.30
 -15  -3   1    1.40    3.80
 -15  -3   1    0.50    3.90
  14   3  -1    2.60    3.70
  14   3  -1    5.20    3.80
  14   3  -1    3.80    4.20
  14   3  -1    3.40    2.90
 -14  -3   1    1.00    4.00
 -14  -3   1    0.80    3.90
 -14  -3   1    2.50    5.00
 -14  -3   1    6.20    4.20
  13   3  -1    3.40    4.10
  13   3  -1    5.40    4.10
  13   3  -1    6.70    3.20
  13   3  -1   13.60    4.50
 -13  -3   1   13.10    4.80
 -13  -3   1    9.90    5.50
 -13  -3   1   12.90    5.00
 -13  -3   1   17.60    5.00
  12   3  -1   21.90    5.50
  12   3  -1   28.20    4.70
  12   3  -1   25.40    6.00
  12   3  -1   29.70    6.10
 -12  -3   1   28.40    6.30
 -12  -3   1   25.80    5.80
 -12  -3   1   17.70    5.90
 -12  -3   1   23.50    6.50
 -12  -3   1   35.50    7.00
  11   3  -1   53.79    8.80
  11   3  -1   40.40    8.30
  11   3  -1   61.99    7.70
  11   3  -1   66.39    8.90
 -11  -3   1   70.29    9.70
 -11  -3   1   77.49   10.00
 -11  -3   1   65.19    9.70
 -11  -3   1   60.09    8.90
 -11  -3   1   54.19    8.80
  10   3  -1  119.29   13.00
  10   3  -1  126.69   12.30
  10   3  -1   94.39   12.80
  10   3  -1   93.89   12.90
 -10  -3   1  105.09   13.10
 -10  -3   1  107.59   13.50
 -10  -3   1  117.99   13.50
 -10  -3   1   94.99   13.40
 -10  -3   1   94.09   12.90
   9   3  -1   56.59    7.50
   9   3  -1   59.99    6.70
   9   3  -1   40.00    7.30
   9   3  -1   46.20    7.20
  -9  -3   1   50.19    7.90
  -9  -3   1   37.20    7.40
  -9  -3   1   42.20    7.10
  -9  -3   1   62.49    8.00
  -9  -3   1   51.49    7.60
   8   3  -1   23.50    4.80
   8   3  -1   22.30    4.80
   8   3  -1   36.20    4.70
   8   3  -1   21.20    5.00
  -8  -3   1   41.20    5.60
  -8  -3   1   24.20    5.40
  -8  -3   1   22.40    5.00
  -8  -3   1   33.40    5.40
  -8  -3   1   22.90    4.70
   7   3  -1  265.17   27.60
   7   3  -1  271.97   27.10
   7   3  -1  234.98   27.30
  -7  -3   1  267.37   27.60
  -7  -3   1  263.57   27.40
  -7  -3   1  263.97   27.50
  -7  -3   1  252.47   27.60
   6   3  -1  344.27   35.60
   6   3  -1  342.07   35.50
   6   3  -1  392.16   35.40
  -6  -3   1  381.66   35.60
  -6  -3   1  311.37   35.80
  -6  -3   1  317.57   35.60
  -6  -3   1  330.17   35.40
  -6  -3   1  316.27   35.30
   5   3  -1   42.80    6.10
   5   3  -1   44.90    5.90
  -5  -3   1   36.10    6.10
  -5  -3   1   40.00    5.90
  -5  -3   1   56.49    6.30
  -4  -3   1  119.59   13.00
   3   3  -1 3746.93  379.56
   3   3  -1 3552.34  379.36
  -3  -3   1 4077.49  381.86
  -3  -3   1 3782.72  379.66
   2   3  -1  303.47   34.50
   2   3  -1  405.26   36.70
   2   3  -1  352.16   34.70
  -2  -3   1  305.87   34.60
  -2  -3   1  342.87   36.60
  -2  -3   1  339.47   34.50
   1   3  -1   54.89    6.50
   1   3  -1   55.19    6.60
   1   3  -1   66.49    8.50
  -1  -3   1   59.99    8.50
  -1  -3   1   54.09    6.50
  -1  -3   1   45.40    6.50
   0   3  -1   47.70    6.10
   0   3  -1   59.49    7.70
   0   3  -1   56.79    6.30
   0  -3   1   54.59    6.30
   0  -3   1   40.80    7.10
   0  -3   1   44.60    6.10
   0  -3   1   53.49    7.50
  -1   3  -1 1307.77  123.29
  -1   3  -1 1300.87  123.79
  -1   3  -1 1214.58  123.89
  -1   3  -1 1232.58  122.99
   1  -3   1 1094.59  123.29
   1  -3   1 1304.77  123.19
   1  -3   1 1100.19  123.69
  -2   3  -1  140.39   15.40
  -2   3  -1  150.08   16.60
  -2   3  -1  149.79   15.80
   2  -3   1  154.98   15.30
   2  -3   1  139.59   15.30
   2  -3   1  134.99   15.50
   2  -3   1  122.79   16.20
  -4   3  -1  157.08   16.90
  -4   3  -1  168.88   16.40
  -4   3  -1  146.89   15.70
  -4   3  -1  142.99   17.40
   4  -3   1  155.58   16.10
   4  -3   1  131.89   17.00
   4  -3   1  130.39   16.00
  -5   3  -1   39.50    5.40
  -5   3  -1   43.60    6.60
  -5   3  -1   43.70    7.90
  -5   3  -1   43.40    6.30
  -5   3  -1   45.20    7.20
   5  -3   1   44.70    6.10
   5  -3   1   41.00    6.20
  -6   3  -1  223.38   24.50
  -6   3  -1  239.58   26.70
  -6   3  -1  266.07   26.60
  -6   3  -1  227.28   25.80
  -6   3  -1  265.87   25.50
   6  -3   1  216.18   25.20
   6  -3   1  202.38   25.90
   6  -3   1  252.57   25.10
  -7   3  -1  472.95   48.30
  -7   3  -1  497.95   47.70
  -7   3  -1  487.85   48.90
  -7   3  -1  459.75   46.70
  -7   3  -1  484.45   48.90
   7  -3   1  488.45   47.30
   7  -3   1  399.66   47.50
   7  -3   1  373.86   47.80
  -8   3  -1   63.39    9.90
  -8   3  -1   64.29    8.10
  -8   3  -1   52.69    8.30
  -8   3  -1   62.19   11.00
  -8   3  -1   46.60    6.50
   8  -3   1   38.90    8.00
   8  -3   1   52.09    8.10
   8  -3   1   50.99    7.40
  -9   3  -1  198.28   23.00
  -9   3  -1  202.78   23.90
  -9   3  -1  183.98   21.60
  -9   3  -1  188.48   23.90
  -9   3  -1  208.38   21.20
  -9   3  -1  203.68   22.40
   9  -3   1  197.88   22.90
   9  -3   1  192.88   22.50
   9  -3   1  209.38   21.90
 -10   3  -1   23.80    5.30
 -10   3  -1   29.80    7.90
 -10   3  -1   24.30    5.70
 -10   3  -1   29.10    7.50
 -10   3  -1   26.80    6.70
 -10   3  -1   19.30    4.00
  10  -3   1   18.30    5.40
  10  -3   1   24.60    6.20
  10  -3   1   23.20    5.20
 -11   3  -1   81.49   11.90
 -11   3  -1   98.99   11.80
 -11   3  -1   80.09   10.40
 -11   3  -1   85.49   14.50
 -11   3  -1  102.39   13.40
 -11   3  -1   75.09   14.40
  11  -3   1   96.99   11.60
  11  -3   1   84.59   12.10
  11  -3   1   82.79   12.50
 -12   3  -1  122.99   14.80
 -12   3  -1  108.09   13.00
 -12   3  -1  109.89   17.00
 -12   3  -1  120.49   14.30
 -12   3  -1  101.69   15.20
 -12   3  -1   96.89   16.60
  12  -3   1  102.39   14.40
  12  -3   1  117.69   14.00
  12  -3   1  106.69   14.80
 -13   3  -1   22.80    8.80
 -13   3  -1   23.00    8.70
 -13   3  -1   24.30    6.50
 -13   3  -1   34.20    5.70
 -13   3  -1   35.80    8.60
  13  -3   1   34.70    7.60
  13  -3   1   44.00    7.40
  13  -3   1   19.80    5.80
 -14   3  -1  102.39   17.20
 -14   3  -1  140.59   15.50
 -14   3  -1  145.09   20.10
 -14   3  -1  139.59   17.20
 -14   3  -1  117.89   19.30
  14  -3   1  124.89   16.30
 -15   3  -1   35.90   10.00
 -15   3  -1   14.80    6.40
 -15   3  -1   22.90    6.60
 -15   3  -1   15.10    7.30
 -15   3  -1   20.90    5.20
  15  -3   1   19.40    5.80
 -16   3  -1    7.70    7.10
 -16   3  -1   11.30    5.20
 -16   3  -1    5.30    6.20
 -16   3  -1    8.80    6.30
 -16   3  -1    5.80    4.00
  16  -3   1   16.70    5.50
  16   2  -1   17.60    4.80
 -16  -2   1   23.60    7.90
 -16  -2   1    8.80    5.60
 -16  -2   1   12.40    5.50
 -16  -2   1   25.20    6.50
  15   2  -1   12.00    4.90
  15   2  -1    7.20    3.80
 -15  -2   1    1.50    4.30
 -15  -2   1   -2.70    5.00
 -15  -2   1    4.20    4.60
 -15  -2   1   17.40    5.80
  14   2  -1   35.30    5.60
  14   2  -1   28.30    7.20
  14   2  -1   21.50    5.90
 -14  -2   1   41.00    8.20
 -14  -2   1   30.40    7.20
 -14  -2   1   40.60    7.90
 -14  -2   1   15.10    7.40
  13   2  -1    5.50    2.90
  13   2  -1    4.60    4.20
  13   2  -1    1.70    3.60
  13   2  -1    0.10    3.30
 -13  -2   1   -0.40    4.70
 -13  -2   1   -1.80    3.10
 -13  -2   1   -2.30    3.10
 -13  -2   1   -2.90    3.10
  12   2  -1   27.30    4.70
  12   2  -1   28.00    5.90
  12   2  -1   27.90    6.00
  12   2  -1   23.50    6.10
 -12  -2   1   27.90    6.00
 -12  -2   1   21.70    6.60
 -12  -2   1   22.30    6.10
 -12  -2   1   24.60    6.40
 -12  -2   1   36.70    7.10
  11   2  -1   -2.20    2.70
  11   2  -1   -1.00    2.50
  11   2  -1   -2.00    2.50
  11   2  -1    3.90    2.30
 -11  -2   1    1.90    2.70
 -11  -2   1    3.60    3.80
 -11  -2   1    0.90    2.90
 -11  -2   1    4.40    3.70
 -11  -2   1    3.50    3.50
  10   2  -1   73.89    8.20
  10   2  -1   82.69    9.20
  10   2  -1   66.19    9.20
  10   2  -1   61.19    9.20
 -10  -2   1   76.99   10.10
 -10  -2   1   72.89    9.50
 -10  -2   1   52.19    8.90
 -10  -2   1   57.09    9.70
 -10  -2   1   52.59    9.30
   9   2  -1   95.49   11.80
   9   2  -1   83.19   11.40
   9   2  -1   71.79   11.40
   9   2  -1   98.99   10.90
  -9  -2   1  110.39   12.40
  -9  -2   1   98.69   12.00
  -9  -2   1  104.99   12.20
  -9  -2   1  104.99   11.80
  -9  -2   1  104.39   12.30
   8   2  -1   85.49    9.70
   8   2  -1   91.39    9.10
   8   2  -1   68.19    9.50
   8   2  -1   70.99    9.60
  -8  -2   1   77.39    9.90
  -8  -2   1   67.79    9.70
  -8  -2   1   70.99   10.00
  -8  -2   1   73.89    9.70
   7   2  -1   58.69    7.60
   7   2  -1   58.99    7.60
   7   2  -1   49.90    7.50
  -7  -2   1   62.09    7.90
  -7  -2   1   56.19    7.80
  -7  -2   1   69.09    8.00
  -7  -2   1   52.59    7.60
  -7  -2   1   55.09    7.70
   6   2  -1  259.87   24.60
   6   2  -1  228.98   24.40
   6   2  -1  225.98   24.40
  -6  -2   1  219.88   24.40
  -6  -2   1  216.68   24.50
  -6  -2   1  231.78   24.70
  -6  -2   1  240.08   24.60
   5   2  -1  233.48   23.00
  -5  -2   1  240.78   23.20
  -5  -2   1  201.28   23.20
  -5  -2   1  204.48   23.00
   4   2  -1 1136.39  111.09
   4   2  -1 1084.19  111.19
   4   2  -1 1159.28  111.19
   4   2  -1 1006.00  111.19
  -4  -2   1 1115.89  111.19
  -4  -2   1 1111.19  111.19
  -4  -2   1 1230.28  111.29
  -4  -2   1 1111.49  111.29
  -4  -2   1  978.30  111.29
   3   2  -1   46.70    6.30
   3   2  -1   53.59    6.20
   3   2  -1   56.59    5.90
   3   2  -1   56.79    6.30
  -3  -2   1   57.99    6.40
  -3  -2   1   49.10    6.10
  -3  -2   1   45.10    6.10
  -3  -2   1   57.39    6.00
  -3  -2   1   47.10    6.40
   2   2  -1 1297.17  120.79
   2   2  -1 1165.78  120.89
  -2  -2   1 1135.09  122.29
   1   2  -1   89.99   10.10
   1   2  -1   81.09    8.70
   1   2  -1   77.79    8.60
  -1  -2   1   69.09    8.60
  -1  -2   1   87.79   10.20
  -1  -2   1   81.09    8.60
   0   2  -1  234.28   24.70
   0   2  -1  249.48   25.50
   0   2  -1  235.68   24.70
   0  -2   1  224.68   24.70
   0  -2   1  244.38   24.70
   0  -2   1  263.07   25.60
  -1   2  -1   95.49   10.70
  -1   2  -1  110.19   11.50
  -1   2  -1  103.09   10.70
  -1   2  -1  102.19   11.20
   1  -2   1  105.59   11.00
   1  -2   1   87.09   10.60
  -2   2  -1    2.80    1.80
  -2   2  -1    3.50    1.50
  -2   2  -1    1.60    2.80
  -2   2  -1    1.50    1.10
   2  -2   1    3.30    2.80
   2  -2   1    3.60    1.40
   2  -2   1    1.20    1.40
   2  -2   1    3.70    1.40
  -3   2  -1  824.92   75.89
  -3   2  -1  684.83   75.49
  -3   2  -1  820.42   76.59
  -3   2  -1  808.32   76.29
   3  -2   1  796.12   75.69
   3  -2   1  738.93   75.79
   3  -2   1  670.13   76.19
   3  -2   1  653.33   76.29
  -4   2  -1  346.57   35.30
  -4   2  -1  377.06   35.00
  -4   2  -1  317.47   35.40
  -4   2  -1  378.86   36.00
  -4   2  -1  312.87   34.30
   4  -2   1  313.67   34.80
   4  -2   1  349.27   34.60
   4  -2   1  308.37   35.40
  -5   2  -1  197.38   19.30
  -5   2  -1  190.68   18.10
  -5   2  -1  162.88   18.40
  -5   2  -1  167.88   19.10
  -5   2  -1  143.79   17.20
   5  -2   1  194.58   17.80
   5  -2   1  135.19   18.40
   5  -2   1  147.69   17.90
  -6   2  -1  103.79   12.60
  -6   2  -1   83.09   12.30
  -6   2  -1   96.89   11.00
  -6   2  -1   99.59   11.60
  -6   2  -1   83.99   10.00
   6  -2   1   85.69   10.90
   6  -2   1   82.69   11.50
   6  -2   1  103.89   10.60
  -7   2  -1  306.37   32.60
  -7   2  -1  330.07   33.50
  -7   2  -1  344.47   34.30
  -7   2  -1  326.77   34.60
   7  -2   1  348.67   33.10
   7  -2   1  301.17   33.60
   7  -2   1  269.77   33.50
  -8   2  -1  320.97   31.90
  -8   2  -1  272.67   30.70
  -8   2  -1  322.97   32.60
  -8   2  -1  294.57   32.90
  -8   2  -1  277.07   31.10
   8  -2   1  272.37   32.00
   8  -2   1  299.37   32.00
   8  -2   1  334.77   31.30
  -9   2  -1    1.60    4.80
  -9   2  -1    7.10    3.20
  -9   2  -1    4.60    2.10
  -9   2  -1    3.10    3.10
  -9   2  -1    3.00    3.00
   9  -2   1    0.20    3.40
   9  -2   1    2.70    2.60
   9  -2   1    2.60    2.90
 -10   2  -1   71.99   11.30
 -10   2  -1   79.69    9.60
 -10   2  -1   76.79   10.80
 -10   2  -1   96.39   10.80
 -10   2  -1   79.09   12.90
  10  -2   1   56.39   10.50
  10  -2   1   89.09   11.50
  10  -2   1   90.29   10.40
 -11   2  -1   35.00    8.10
 -11   2  -1   40.10    6.00
 -11   2  -1   41.50    7.00
 -11   2  -1   35.80    8.90
 -11   2  -1   28.80    6.70
  11  -2   1   39.50    7.40
  11  -2   1   38.70    6.40
 -12   2  -1   -0.50    2.20
 -12   2  -1    1.30    3.40
 -12   2  -1    3.90    5.40
 -12   2  -1    3.60    4.10
 -12   2  -1   -2.80    3.00
  12  -2   1   -1.00    3.20
  12  -2   1    5.00    3.40
  12  -2   1    1.00    3.20
 -13   2  -1    5.50    5.60
 -13   2  -1    1.20    3.40
 -13   2  -1   -0.30    2.40
 -13   2  -1    7.00    4.20
 -13   2  -1    6.40    5.40
  13  -2   1   -2.00    2.90
  13  -2   1    4.70    4.00
  13  -2   1    1.80    3.30
 -14   2  -1   36.00   10.10
 -14   2  -1   27.50    5.80
 -14   2  -1   39.30   10.10
 -14   2  -1   31.10    7.40
 -14   2  -1   34.50    8.20
  14  -2   1   27.50    6.90
  14  -2   1   35.90    6.90
 -15   2  -1    0.90    5.60
 -15   2  -1    9.60    6.60
 -15   2  -1    6.50    3.60
 -15   2  -1   13.30    6.30
 -15   2  -1    5.80    4.40
  15  -2   1    0.00    4.30
  15  -2   1    7.50    4.60
 -16   2  -1    1.00    3.80
 -16   2  -1    3.00    6.00
 -16   2  -1   -2.10    5.90
 -16   2  -1   10.30    5.10
 -16   2  -1   -7.30    3.20
  16  -2   1    0.80    3.40
  16  -2   1    5.50    4.00
  16   1  -1   -1.00    3.00
 -16  -1   1    2.30    4.30
 -16  -1   1    3.00    6.90
 -16  -1   1   -7.60    3.90
 -16  -1   1   -0.10    5.30
  15   1  -1   11.10    4.10
  15   1  -1    5.30    4.70
 -15  -1   1    4.60    6.00
 -15  -1   1    5.80    4.70
 -15  -1   1    8.50    4.80
 -15  -1   1    5.40    4.90
  14   1  -1   -0.10    3.40
  14   1  -1    2.60    4.20
  14   1  -1    2.20    3.30
 -14  -1   1    7.40    6.30
 -14  -1   1    4.20    4.20
 -14  -1   1   -3.70    4.20
 -14  -1   1    7.40    4.70
  13   1  -1   47.70    7.00
  13   1  -1   37.80    8.10
  13   1  -1   36.80    7.80
 -13  -1   1   29.40    8.70
 -13  -1   1   32.40    7.90
 -13  -1   1   41.50    7.80
 -13  -1   1   45.80    8.70
 -13  -1   1   59.69    9.50
  12   1  -1   10.70    4.40
  12   1  -1    6.40    4.20
  12   1  -1   17.80    3.80
 -12  -1   1   13.90    5.40
 -12  -1   1   14.00    5.70
 -12  -1   1   15.90    5.40
 -12  -1   1   19.20    4.80
 -12  -1   1   15.80    5.10
  11   1  -1   20.20    5.10
  11   1  -1   25.80    4.30
  11   1  -1   13.90    4.80
 -11  -1   1   24.40    6.00
 -11  -1   1   20.90    4.90
 -11  -1   1   23.20    5.90
 -11  -1   1   27.20    6.80
 -11  -1   1   24.80    5.30
  10   1  -1   29.20    4.80
  10   1  -1   34.50    5.90
  10   1  -1   31.40    6.30
  10   1  -1   22.60    5.70
 -10  -1   1   26.30    6.80
 -10  -1   1   27.50    6.10
 -10  -1   1   38.00    5.90
 -10  -1   1   44.50    6.90
 -10  -1   1   26.10    6.00
   9   1  -1   87.39   11.40
   9   1  -1   91.49   11.80
   9   1  -1  104.69   11.00
   9   1  -1   84.09   11.70
  -9  -1   1  111.99   12.20
  -9  -1   1   98.59   12.70
  -9  -1   1   93.09   11.50
  -9  -1   1  103.39   12.40
   8   1  -1  119.19   14.70
   8   1  -1  141.99   14.10
   8   1  -1  121.89   14.50
   8   1  -1  119.79   14.80
  -8  -1   1  134.09   15.30
  -8  -1   1  123.79   15.20
  -8  -1   1  125.69   14.80
  -8  -1   1  131.39   14.60
  -8  -1   1  144.59   15.40
   7   1  -1 1220.38  126.19
   7   1  -1 1276.47  126.09
   7   1  -1 1387.06  125.89
   7   1  -1 1281.87  126.49
  -7  -1   1 1207.58  126.69
  -7  -1   1 1257.07  126.19
  -7  -1   1 1138.19  126.29
  -7  -1   1 1139.99  126.49
  -7  -1   1 1330.17  126.49
   6   1  -1   37.80    5.40
   6   1  -1   35.30    4.60
   6   1  -1   31.30    5.20
   6   1  -1   45.90    5.50
   6   1  -1   26.60    5.00
  -6  -1   1   33.40    5.40
  -6  -1   1   47.00    5.90
  -6  -1   1   28.00    5.10
  -6  -1   1   20.30    4.80
  -6  -1   1   34.30    5.00
   5   1  -1  446.36   41.60
   5   1  -1  364.16   41.60
   5   1  -1  438.86   42.10
   5   1  -1  388.66   41.90
   5   1  -1  343.57   41.70
  -5  -1   1  465.05   41.90
  -5  -1   1  426.96   42.10
  -5  -1   1  377.96   41.80
  -5  -1   1  401.46   42.00
  -5  -1   1  438.86   41.90
   4   1  -1  580.24   56.49
   4   1  -1  495.65   56.29
   4   1  -1  585.84   56.29
   4   1  -1  614.34   56.39
   4   1  -1  527.25   56.49
  -4  -1   1  550.94   56.49
  -4  -1   1  468.05   56.29
  -4  -1   1  545.05   56.49
  -4  -1   1  640.14   56.59
   3   1  -1  159.98   15.90
   3   1  -1  154.78   16.00
   3   1  -1  148.29   15.90
   3   1  -1  155.08   16.00
   3   1  -1  135.39   15.90
  -3  -1   1  131.69   16.00
  -3  -1   1  168.48   16.10
  -3  -1   1  169.78   16.00
  -3  -1   1  171.68   16.10
  -3  -1   1  138.89   16.00
   2   1  -1  138.89   15.40
   2   1  -1  134.49   15.50
   2   1  -1  155.78   15.60
   2   1  -1  157.08   15.60
  -2  -1   1  159.88   15.50
  -2  -1   1  145.29   15.60
  -2  -1   1  146.29   15.50
  -2  -1   1  155.78   15.70
  -2  -1   1  163.38   15.60
   1   1  -1   10.00    1.90
   1   1  -1    8.30    2.60
   1   1  -1   11.10    1.80
   1   1  -1   12.50    1.50
  -1  -1   1   10.90    2.30
  -1  -1   1   12.70    3.60
  -1   1  -1   17.10    2.30
  -1   1  -1   11.50    1.90
  -2   1  -1  110.59   11.70
  -2   1  -1  108.99   12.30
  -2   1  -1  123.89   11.90
  -2   1  -1  116.59   12.20
   2  -1   1  112.19   11.80
   2  -1   1  105.69   12.10
   2  -1   1  114.49   12.30
   2  -1   1  109.09   11.80
  -3   1  -1   35.00    4.50
  -3   1  -1   37.40    5.80
  -3   1  -1   35.00    5.30
   3  -1   1   29.40    5.40
  -4   1  -1   52.79    6.80
  -4   1  -1   52.19    6.20
  -4   1  -1   61.79    8.60
   4  -1   1   46.80    7.60
   4  -1   1   63.89    6.60
   4  -1   1   54.69    6.90
  -5   1  -1    9.40    2.50
  -5   1  -1    3.10    1.30
  -5   1  -1    3.40    3.50
  -5   1  -1    4.30    2.50
   5  -1   1    1.70    2.50
   5  -1   1    8.80    2.00
   5  -1   1    7.00    2.50
  -6   1  -1   66.69    8.20
  -6   1  -1   89.49   10.90
  -6   1  -1   64.49    8.70
  -6   1  -1   81.39    9.70
  -6   1  -1   68.09    9.00
   6  -1   1   84.79    8.60
   6  -1   1   70.09    9.10
   6  -1   1   85.89    9.80
  -7   1  -1   68.59    8.80
  -7   1  -1   75.39   10.30
  -7   1  -1   56.49    7.80
  -7   1  -1   51.29    7.00
  -7   1  -1   66.39    8.10
   7  -1   1   67.89    7.50
   7  -1   1   52.79    8.40
   7  -1   1   58.69    8.20
  -8   1  -1    9.70    3.30
  -8   1  -1    9.80    5.10
  -8   1  -1   12.70    3.50
  -8   1  -1   14.90    4.30
  -8   1  -1    8.30    2.30
   8  -1   1    8.70    3.90
   8  -1   1   13.90    3.00
   8  -1   1    6.60    3.00
  -9   1  -1  281.97   32.40
  -9   1  -1  319.37   34.60
  -9   1  -1  339.57   33.10
  -9   1  -1  331.87   33.60
  -9   1  -1  326.77   34.20
   9  -1   1  291.07   33.50
   9  -1   1  286.17   33.30
   9  -1   1  343.97   32.90
 -10   1  -1  147.59   17.70
 -10   1  -1  148.79   16.70
 -10   1  -1  132.19   15.90
 -10   1  -1  140.09   18.70
 -10   1  -1  161.08   17.30
  10  -1   1  156.58   16.30
  10  -1   1  138.09   16.80
  10  -1   1  143.69   17.10
 -11   1  -1  131.09   17.20
 -11   1  -1  160.88   16.60
 -11   1  -1  127.69   18.20
 -11   1  -1  145.69   16.70
 -11   1  -1  129.09   15.40
  11  -1   1  141.09   15.70
  11  -1   1  119.79   16.50
  11  -1   1  146.39   16.80
 -12   1  -1    8.20    4.20
 -12   1  -1    7.40    5.80
 -12   1  -1   10.50    4.10
 -12   1  -1    8.80    4.30
 -12   1  -1    4.20    2.70
  12  -1   1    2.50    3.60
  12  -1   1    4.00    2.90
  12  -1   1    3.70    3.90
 -13   1  -1   13.80    6.30
 -13   1  -1    9.50    4.80
 -13   1  -1   11.40    5.20
 -13   1  -1    8.50    3.30
  13  -1   1    7.40    4.70
  13  -1   1    4.30    3.40
  13  -1   1    7.30    4.10
 -14   1  -1   44.70    9.50
 -14   1  -1   46.80    7.50
 -14   1  -1   39.70    8.50
 -14   1  -1   37.40   10.20
  14  -1   1   28.10    7.70
  14  -1   1   63.09    8.40
  14  -1   1   48.40    9.00
 -15   1  -1   16.10    5.90
 -15   1  -1   11.60    7.90
 -15   1  -1   18.00    8.50
 -15   1  -1    6.30    4.30
 -15   1  -1   22.80    4.90
  15  -1   1   13.30    4.60
  15  -1   1   14.90    6.00
 -16   1  -1    4.70    4.10
 -16   1  -1    5.40    4.10
 -16   1  -1    2.10    3.70
 -16   1  -1    5.90    6.40
 -16   1  -1   -1.60    5.90
  16  -1   1    3.20    3.60
  16   0  -1    7.30    4.10
  16   0  -1   20.10    6.90
  16   0  -1    1.30    3.40
 -16   0   1    3.90    5.80
 -16   0   1    7.00    6.90
 -16   0   1    1.90    4.80
 -16   0   1    8.70    5.30
  15   0  -1   18.40    4.70
  15   0  -1   11.40    5.50
  15   0  -1   26.20    7.80
 -15   0   1   13.70    7.30
 -15   0   1   10.50    5.10
 -15   0   1   14.90    5.60
 -15   0   1   10.60    5.20
  14   0  -1   33.60    6.10
  14   0  -1   30.90    7.30
  14   0  -1   35.10    8.10
 -14   0   1   31.90    8.00
 -14   0   1   41.30    8.50
 -14   0   1   35.60    7.30
 -14   0   1   22.00    8.80
  13   0  -1    7.60    4.60
  13   0  -1   10.70    4.70
  13   0  -1    9.70    3.60
 -13   0   1    6.90    4.90
 -13   0   1   11.60    6.30
 -13   0   1   15.80    5.60
 -13   0   1   11.80    4.30
 -13   0   1    5.50    4.40
  12   0  -1   87.89    9.80
  12   0  -1   67.29   11.00
  12   0  -1   60.59   10.60
 -12   0   1   71.39   10.30
 -12   0   1   79.69   12.80
 -12   0   1   76.29   11.50
 -12   0   1   84.99   11.10
 -12   0   1   72.39   11.30
  11   0  -1   60.59    9.00
  11   0  -1   60.19    7.60
  11   0  -1   60.19    8.90
 -11   0   1   53.79    8.80
 -11   0   1   52.39    9.60
 -11   0   1   58.69    9.10
 -11   0   1   53.49    8.10
 -11   0   1   36.40    9.00
  10   0  -1   70.89   11.60
  10   0  -1  104.09   12.00
  10   0  -1  103.49   11.00
 -10   0   1   88.49   12.40
 -10   0   1   95.19   12.80
 -10   0   1  108.69   12.10
 -10   0   1   88.59   11.30
 -10   0   1   82.29   12.10
   9   0  -1   60.69    8.00
   9   0  -1   52.99    6.70
   9   0  -1   44.60    7.60
  -9   0   1   55.69    7.80
  -9   0   1   34.30    7.90
  -9   0   1   52.59    8.90
  -9   0   1   44.60    6.90
  -9   0   1   67.39    8.60
   8   0  -1  292.57   29.20
   8   0  -1  296.57   28.50
   8   0  -1  235.38   29.20
  -8   0   1  287.77   29.70
  -8   0   1  257.17   29.60
  -8   0   1  299.97   29.10
  -8   0   1  286.07   29.90
  -8   0   1  238.28   28.70
   7   0  -1   67.49   10.00
   7   0  -1  100.49    9.80
  -7   0   1   82.99   10.00
  -7   0   1   78.99   10.80
  -7   0   1   84.69   11.00
  -7   0   1   99.19   10.40
   6   0  -1  123.79   16.30
   6   0  -1  163.18   16.90
   6   0  -1  143.39   16.10
   6   0  -1  173.88   16.60
   6   0  -1  164.08   15.90
  -6   0   1  157.88   16.90
  -6   0   1  140.59   16.00
  -6   0   1  155.68   16.90
  -6   0   1  147.69   16.90
  -6   0   1  136.29   16.20
   5   0  -1   84.89    9.90
   5   0  -1   91.29    9.60
   5   0  -1   61.79    9.40
   5   0  -1   92.99    9.00
  -5   0   1   77.99    9.30
  -5   0   1   96.59   10.00
  -5   0   1   86.79    9.90
  -5   0   1   66.59    9.10
  -5   0   1   85.29    9.90
   4   0  -1 1133.09  120.39
   4   0  -1 1331.57  120.79
   4   0  -1 1348.47  120.29
   4   0  -1 1046.30  120.19
   4   0  -1 1057.89  120.49
  -4   0   1 1084.39  120.69
  -4   0   1 1028.70  120.19
  -4   0   1 1347.07  120.79
  -4   0   1 1267.87  120.59
  -4   0   1 1327.57  120.39
   3   0  -1  371.46   41.20
   3   0  -1  390.96   40.90
   3   0  -1  419.76   40.90
   3   0  -1  407.76   41.20
   3   0  -1  425.56   41.10
  -3   0   1  360.96   41.00
  -3   0   1  360.86   41.20
  -3   0   1  435.06   41.20
  -3   0   1  423.96   41.00
  -3   0   1  448.66   41.40
   2   0  -1  216.68   22.10
   2   0  -1  212.88   22.40
   2   0  -1  198.08   22.40
   2   0  -1  237.58   22.30
   2   0  -1  210.38   22.20
  -2   0   1  216.88   22.40
  -2   0   1  206.08   22.40
  -2   0   1  218.78   22.20
  -2   0   1  229.88   22.30
  -2   0   1  232.98   22.30
  -2   0  -1    2.90    1.10
  -2   0  -1    4.30    0.80
  -2   0  -1    5.00    1.20
   2   0   1    3.70    0.70
   2   0   1    2.30    0.80
   2   0   1    3.60    1.20
  -3   0  -1  306.67   33.90
  -3   0  -1  353.76   34.00
  -3   0  -1  331.87   33.70
  -3   0  -1  315.47   34.20
   3   0   1  370.16   34.20
   3   0   1  294.77   33.70
   3   0   1  371.46   34.10
  -4   0  -1   77.29    8.10
  -4   0  -1   72.29    8.70
  -4   0  -1   61.89    7.90
  -4   0  -1   65.19    7.40
   4   0   1   72.79    7.50
   4   0   1   78.09    8.20
   4   0   1   58.79    8.10
  -5   0  -1    0.70    1.70
  -5   0  -1    0.00    1.60
  -5   0  -1    2.30    1.20
  -5   0  -1    0.90    1.90
  -5   0  -1    5.00    2.70
   5   0   1    2.50    1.40
   5   0   1    4.10    2.20
   5   0   1    0.50    1.80
  -6   0  -1  207.38   22.70
  -6   0  -1  246.58   24.00
  -6   0  -1  205.78   23.70
  -6   0  -1  197.28   23.20
  -6   0  -1  233.88   23.20
   6   0   1  225.68   23.50
   6   0   1  226.08   23.40
   6   0   1  225.78   22.80
  -7   0  -1  238.28   25.10
  -7   0  -1  214.58   25.70
  -7   0  -1  256.57   25.70
  -7   0  -1  263.17   26.50
  -7   0  -1  259.27   26.60
   7   0   1  206.28   25.60
   7   0   1  235.68   25.90
   7   0   1  276.87   25.30
  -8   0  -1  522.15   55.29
  -8   0  -1  593.84   55.49
  -8   0  -1  564.54   54.09
  -8   0  -1  507.35   54.39
  -8   0  -1  509.35   54.69
   8   0   1  540.85   54.69
   8   0   1  555.74   53.99
   8   0   1  453.35   54.59
  -9   0  -1   27.40    5.10
  -9   0  -1   18.20    3.70
  -9   0  -1   24.50    6.00
  -9   0  -1   24.10    5.40
   9   0   1   23.70    4.80
 -10   0  -1   10.50    2.70
 -10   0  -1   10.70    3.90
 -10   0  -1    6.60    4.90
 -10   0  -1   10.90    4.20
 -10   0  -1   10.10    3.70
  10   0   1    7.00    2.80
  10   0   1    8.50    3.60
  10   0   1   17.80    4.40
 -11   0  -1   43.60    7.90
 -11   0  -1   34.00    6.30
 -11   0  -1   33.70    7.80
 -11   0  -1   35.10    6.60
 -11   0  -1   29.20    5.40
  11   0   1   22.10    5.70
  11   0   1   29.20    6.30
  11   0   1   38.30    5.70
 -12   0  -1   -5.20    2.80
 -12   0  -1    6.90    5.10
 -12   0  -1   -4.30    2.50
 -12   0  -1    4.20    3.70
 -12   0  -1    0.80    2.70
  12   0   1    9.10    4.00
  12   0   1    1.50    2.80
  12   0   1   -2.40    2.30
 -13   0  -1   44.60   10.20
 -13   0  -1   54.99   10.30
 -13   0  -1   36.80    8.10
 -13   0  -1   46.90    7.70
  13   0   1   51.69    7.70
  13   0   1   69.69    9.40
 -14   0  -1   31.50    7.00
 -14   0  -1   23.90    5.50
 -14   0  -1   24.80    7.00
 -14   0  -1    4.60    7.60
  14   0   1   26.00    6.40
  14   0   1   28.10    6.60
  14   0   1   31.40    5.60
 -15   0  -1   21.70    5.40
 -15   0  -1   33.20    7.70
 -15   0  -1   16.10    5.70
 -15   0  -1   15.70    7.60
  15   0   1   23.10    5.40
  15   0   1    8.00    5.50
 -16   0  -1   -5.50    6.30
 -16   0  -1    0.20    3.50
 -16   0  -1    0.10    3.20
 -16   0  -1    2.90    4.00
  16   0   1   -2.30    3.20
  16  -1  -1   11.90    4.80
  16  -1  -1    2.10    3.60
  16  -1  -1    0.70    5.70
 -16   1   1   -6.00    4.00
 -16   1   1   -6.60    5.10
 -16   1   1    4.70    4.30
 -16   1   1  -10.20    3.70
  15  -1  -1   18.70    7.10
  15  -1  -1   33.10    5.90
 -15   1   1   29.20    6.50
 -15   1   1   25.70    7.10
 -15   1   1   10.10    5.50
 -15   1   1   19.20    8.40
  14  -1  -1    2.20    4.70
  14  -1  -1   -0.10    3.10
  14  -1  -1    5.60    4.40
 -14   1   1    4.70    4.00
 -14   1   1    1.90    4.90
 -14   1   1    0.80    6.10
 -14   1   1    4.20    4.50
  13  -1  -1    9.30    4.00
  13  -1  -1   10.40    5.00
  13  -1  -1    4.10    3.90
 -13   1   1    6.20    4.50
 -13   1   1    6.40    4.60
 -13   1   1    1.60    5.60
 -13   1   1   10.00    4.00
 -13   1   1    7.20    4.90
  12  -1  -1    0.40    3.20
  12  -1  -1    6.60    3.20
  12  -1  -1   11.40    4.40
 -12   1   1    5.70    4.10
 -12   1   1    4.80    3.30
 -12   1   1    4.00    3.70
 -12   1   1    9.40    5.90
 -12   1   1    3.10    4.10
  11  -1  -1    3.50    2.70
  11  -1  -1    7.40    3.70
  11  -1  -1   -1.90    2.60
 -11   1   1    5.50    2.80
 -11   1   1    2.20    3.50
 -11   1   1    0.80    3.10
 -11   1   1    1.90    4.10
 -11   1   1    1.80    3.20
  10  -1  -1   -2.90    2.70
  10  -1  -1   -2.60    1.70
  10  -1  -1    1.40    2.20
 -10   1   1   -1.10    2.60
 -10   1   1   -3.20    3.60
 -10   1   1   -2.10    1.80
 -10   1   1    1.60    2.60
 -10   1   1    1.60    2.70
   9  -1  -1   15.10    3.80
   9  -1  -1   17.90    3.60
   9  -1  -1   17.80    4.50
  -9   1   1   12.90    4.30
  -9   1   1   16.10    5.50
  -9   1   1   19.80    5.10
  -9   1   1   13.60    3.40
  -9   1   1   17.30    4.10
   8  -1  -1   69.29    8.40
   8  -1  -1   59.99    7.30
   8  -1  -1   51.59    8.10
  -8   1   1   65.09    8.90
  -8   1   1   63.79    7.90
  -8   1   1   53.59    9.40
  -8   1   1   45.30    7.10
  -8   1   1   54.19    8.40
   7  -1  -1   88.59   13.20
   7  -1  -1  125.09   12.60
   7  -1  -1  115.19   13.30
  -7   1   1  131.59   14.20
  -7   1   1  103.49   12.80
  -7   1   1  114.99   12.60
  -7   1   1  118.49   13.70
  -7   1   1  123.19   14.50
   6  -1  -1  589.84   52.89
   6  -1  -1  556.24   53.89
   6  -1  -1  532.25   53.29
   6  -1  -1  462.45   53.39
  -6   1   1  469.95   52.79
  -6   1   1  536.45   53.99
  -6   1   1  485.95   53.49
  -6   1   1  527.65   52.89
  -6   1   1  515.25   53.79
   5  -1  -1   40.70    6.40
   5  -1  -1   47.40    6.60
   5  -1  -1   55.09    6.90
   5  -1  -1   44.10    5.60
  -5   1   1   49.50    5.90
  -5   1   1   55.49    6.90
  -5   1   1   49.80    6.90
  -5   1   1   46.40    7.30
  -5   1   1   42.30    5.60
   4  -1  -1  575.94   55.59
   4  -1  -1  510.75   55.89
  -4   1   1  575.84   56.29
  -4   1   1  560.44   56.39
  -4   1   1  469.75   55.49
  -4   1   1  586.54   56.29
  -4   1   1  576.04   55.59
   3  -1  -1  474.15   46.40
   3  -1  -1  520.85   45.80
   3  -1  -1  466.55   46.20
  -3   1   1  464.35   46.30
  -3   1   1  430.66   45.70
  -3   1   1  424.86   46.30
  -3   1   1  453.35   46.30
  -3   1   1  391.46   45.70
   2  -1  -1   11.40    2.20
   2  -1  -1   10.70    2.10
   2  -1  -1   10.80    2.20
   2  -1  -1   13.10    1.70
  -2   1   1    8.70    2.10
  -2   1   1   11.00    2.50
  -2   1   1   11.40    1.60
  -2   1   1   13.80    2.30
  -1   1   1  354.96   36.10
  -1   1   1  386.56   36.00
  -1   1   1  327.57   36.10
  -2  -1  -1 1092.79  110.19
  -2  -1  -1 1131.39  110.39
   2   1   1 1159.28  110.29
   2   1   1 1013.50  110.29
  -3  -1  -1  600.84   56.09
  -3  -1  -1  553.44   55.69
  -3  -1  -1  563.64   55.99
  -3  -1  -1  519.65   55.89
   3   1   1  544.35   55.89
   3   1   1  608.34   55.99
   3   1   1  479.65   55.59
   3   1   1  569.44   55.99
  -4  -1  -1 1589.34  161.08
  -4  -1  -1 1732.63  161.18
  -4  -1  -1 1382.06  160.78
  -4  -1  -1 1667.73  161.18
   4   1   1 1695.43  161.18
   4   1   1 1735.83  161.08
   4   1   1 1576.64  161.08
   4   1   1 1460.55  160.68
  -5  -1  -1  418.86   42.80
  -5  -1  -1  377.26   43.20
  -5  -1  -1  391.66   43.20
  -5  -1  -1  466.85   43.40
   5   1   1  397.36   42.70
   5   1   1  427.96   43.10
   5   1   1  458.65   43.30
   5   1   1  448.86   43.20
  -6  -1  -1  107.49   12.00
  -6  -1  -1  103.29   12.80
  -6  -1  -1   99.69   12.50
  -6  -1  -1  117.29   12.90
  -6  -1  -1  127.49   12.70
   6   1   1  112.59   12.60
   6   1   1  112.69   12.50
   6   1   1  117.69   12.50
   6   1   1  111.69   11.90
  -7  -1  -1  168.48   21.30
  -7  -1  -1  213.28   21.20
  -7  -1  -1  189.78   20.50
  -7  -1  -1  215.38   21.60
   7   1   1  195.78   21.20
   7   1   1  199.58   21.00
   7   1   1  216.58   20.50
   7   1   1  169.98   20.90
  -8  -1  -1  480.85   48.00
  -8  -1  -1  442.06   47.40
  -8  -1  -1  461.15   48.40
  -8  -1  -1  484.25   48.40
  -8  -1  -1  451.85   48.00
   8   1   1  447.26   48.00
   8   1   1  494.55   47.90
   8   1   1  413.96   47.70
   8   1   1  496.85   47.20
  -9  -1  -1   77.49   11.70
  -9  -1  -1   87.59   11.00
  -9  -1  -1   77.39   10.70
  -9  -1  -1   86.79   10.10
  -9  -1  -1   90.29   11.30
   9   1   1  104.19   11.00
   9   1   1   98.69   10.00
   9   1   1   81.79   10.70
   9   1   1   66.79   10.50
 -10  -1  -1   32.40    5.90
 -10  -1  -1   30.10    6.60
 -10  -1  -1   30.70    5.90
 -10  -1  -1   27.10    4.90
 -10  -1  -1   29.70    6.10
  10   1   1   25.90    5.50
  10   1   1   31.90    5.80
 -11  -1  -1   45.40    9.10
 -11  -1  -1   39.00    7.80
 -11  -1  -1   56.99    7.30
 -11  -1  -1   52.19    8.60
 -11  -1  -1   51.29    8.90
  11   1   1   49.50    7.80
  11   1   1   49.80    6.80
  11   1   1   48.20    7.90
 -12  -1  -1   27.00    6.00
 -12  -1  -1   10.90    4.90
 -12  -1  -1   18.20    4.90
 -12  -1  -1   26.60    7.10
 -12  -1  -1   17.30    4.40
  12   1   1   21.20    5.10
  12   1   1   16.70    4.90
  12   1   1   23.40    4.20
 -13  -1  -1   -4.10    2.50
 -13  -1  -1   -1.50    3.10
 -13  -1  -1    1.40    3.10
 -13  -1  -1    0.80    4.80
  13   1   1    4.00    3.50
  13   1   1   -0.20    2.60
  13   1   1   -5.20    2.80
 -14  -1  -1   -0.50    4.00
 -14  -1  -1    5.20    3.60
 -14  -1  -1   -0.70    5.60
 -14  -1  -1    6.00    4.00
  14   1   1   -2.20    3.60
  14   1   1    3.90    3.30
  14   1   1    4.10    4.00
 -15  -1  -1    6.50    6.90
 -15  -1  -1    4.70    3.90
 -15  -1  -1    3.00    3.50
 -15  -1  -1    4.00    4.90
  15   1   1    5.00    3.40
  15   1   1    5.00    4.40
 -16  -1  -1    9.10    4.90
 -16  -1  -1    2.80    4.20
 -16  -1  -1    5.50    7.00
 -16  -1  -1    2.70    3.40
  16   1   1    5.10    3.70
 -17  -1  -1    2.50    4.70
 -17  -1  -1   -6.40    6.00
 -17  -1  -1    5.00    4.30
 -17  -1  -1    0.80    4.20
  17   1   1    0.70    4.60
  17   1   1    0.10    3.60
  16  -2  -1   -0.10    4.40
  16  -2  -1    2.90    5.60
  16  -2  -1    4.10    4.00
 -16   2   1    1.20    4.30
 -16   2   1    5.00    5.60
 -16   2   1    2.60    4.10
 -16   2   1    1.00    5.80
  15  -2  -1    3.50    5.80
  15  -2  -1   10.80    4.20
 -15   2   1    5.20    7.20
 -15   2   1    1.70    4.20
 -15   2   1    2.00    4.70
 -15   2   1    5.30    4.10
  14  -2  -1  243.68   28.40
  14  -2  -1  281.57   27.50
 -14   2   1  229.18   29.00
 -14   2   1  192.48   29.70
 -14   2   1  270.77   28.80
 -14   2   1  247.88   27.40
  13  -2  -1   37.40    6.50
  13  -2  -1   29.00    6.80
  13  -2  -1   38.80    7.90
 -13   2   1   35.40    8.20
 -13   2   1   40.50    7.60
 -13   2   1   38.20    8.80
 -13   2   1   29.70    6.20
 -13   2   1   22.40    8.80
  12  -2  -1    2.60    3.10
  12  -2  -1    7.00    4.10
  12  -2  -1    5.90    3.60
 -12   2   1    1.00    3.50
 -12   2   1    1.00    3.40
 -12   2   1   -1.00    3.60
 -12   2   1    1.40    5.50
 -12   2   1    2.80    2.80
  11  -2  -1   12.20    4.30
  11  -2  -1    3.20    3.60
  11  -2  -1   15.90    4.00
 -11   2   1    5.10    5.20
 -11   2   1    6.70    4.20
 -11   2   1   14.80    3.90
 -11   2   1   13.30    5.20
 -11   2   1   17.20    5.20
  10  -2  -1   52.59    8.50
  10  -2  -1   49.10    7.20
  10  -2  -1   39.00    7.90
 -10   2   1   47.80    8.80
 -10   2   1   65.29    8.10
 -10   2   1   42.90    8.40
 -10   2   1   48.10    9.70
 -10   2   1   48.30    6.90
   9  -2  -1   50.79    7.60
   9  -2  -1   45.80    6.50
   9  -2  -1   34.60    7.20
  -9   2   1   38.80    7.50
  -9   2   1   44.70    8.80
  -9   2   1   46.40    6.20
  -9   2   1   37.40    7.70
  -9   2   1   42.30    6.90
   8  -2  -1   42.60    7.50
   8  -2  -1   53.89    6.50
   8  -2  -1   34.10    6.80
  -8   2   1   42.30    6.00
  -8   2   1   47.00    6.80
  -8   2   1   44.50    8.20
  -8   2   1   37.40    7.10
  -8   2   1   50.69    9.30
   7  -2  -1   91.39    9.70
   7  -2  -1   79.19   10.60
  -7   2   1   94.99   11.30
  -7   2   1   77.99   10.50
  -7   2   1   79.49    9.40
  -7   2   1   80.19   11.80
  -7   2   1   76.19    9.70
   6  -2  -1  260.97   24.20
   6  -2  -1  239.88   22.90
   6  -2  -1  173.08   23.40
   6  -2  -1  233.78   23.80
  -6   2   1  219.68   23.60
  -6   2   1  197.68   22.80
  -6   2   1  203.38   22.70
  -6   2   1  230.28   24.20
  -6   2   1  225.38   24.30
   5  -2  -1    8.80    3.10
   5  -2  -1    8.20    2.80
   5  -2  -1    9.40    2.70
   5  -2  -1    5.30    2.00
  -5   2   1    7.00    2.60
  -5   2   1   13.70    3.50
  -5   2   1    4.70    1.60
  -5   2   1    3.90    3.50
   4  -2  -1  195.28   22.40
   4  -2  -1  192.98   21.70
   4  -2  -1  201.78   22.60
   4  -2  -1  230.88   22.70
  -4   2   1  224.08   23.10
  -4   2   1  210.38   21.70
  -4   2   1  218.18   22.80
  -4   2   1  221.68   22.50
   3  -2  -1   33.50    4.70
   3  -2  -1   14.20    3.40
   3  -2  -1   18.50    4.20
  -3   2   1   27.30    3.20
  -3   2   1   22.60    4.10
   2  -2  -1  324.77   28.70
   2  -2  -1  262.97   28.40
   2  -2  -1  246.68   28.50
   2  -2  -1  292.17   28.00
  -2   2   1  263.87   28.30
  -2   2   1  265.07   28.70
  -2   2   1  302.37   28.60
  -2   2   1  253.47   27.90
   1  -2  -1  492.95   47.20
  -1   2   1  483.45   47.20
  -1   2   1  456.45   47.50
  -1   2   1  434.16   46.90
   0  -2  -1  691.33   67.09
   0  -2  -1  738.63   67.19
   0  -2  -1  577.34   67.39
   0  -2  -1  592.34   67.19
   0   2   1  678.43   67.09
   0   2   1  705.73   67.59
   0   2   1  592.94   67.09
   0   2   1  769.42   67.29
  -1  -2  -1  593.64   54.89
   1   2   1  497.95   55.09
  -2  -2  -1   55.39    6.60
   2   2   1   62.19    6.60
  -3  -2  -1  672.13   66.59
  -3  -2  -1  632.24   66.29
   3   2   1  700.23   66.49
   3   2   1  627.84   66.29
  -4  -2  -1  306.17   30.60
  -4  -2  -1  338.57   30.60
  -4  -2  -1  321.87   30.50
  -4  -2  -1  290.77   30.90
   4   2   1  345.47   30.60
   4   2   1  255.27   30.60
   4   2   1  268.07   30.70
   4   2   1  271.87   30.30
  -5  -2  -1 1627.64  151.38
  -5  -2  -1 1474.75  151.38
  -5  -2  -1 1565.44  151.18
  -5  -2  -1 1567.44  151.68
   5   2   1 1298.87  150.88
   5   2   1 1593.44  151.48
   5   2   1 1513.75  151.28
   5   2   1 1406.46  151.28
  -6  -2  -1  278.57   27.30
  -6  -2  -1  277.07   27.60
  -6  -2  -1  269.77   27.80
  -6  -2  -1  248.58   27.70
  -6  -2  -1  250.67   27.50
   6   2   1  232.88   27.40
   6   2   1  278.57   27.00
   6   2   1  258.67   27.50
   6   2   1  279.77   27.50
  -7  -2  -1  649.14   58.59
  -7  -2  -1  613.74   58.89
  -7  -2  -1  511.45   58.29
  -7  -2  -1  596.04   58.69
  -7  -2  -1  485.95   57.89
   7   2   1  643.84   57.79
   7   2   1  615.94   58.39
   7   2   1  482.15   58.19
   7   2   1  552.44   58.29
  -8  -2  -1    5.70    2.70
  -8  -2  -1    4.80    3.10
  -8  -2  -1    6.70    3.10
  -8  -2  -1    4.40    2.20
  -8  -2  -1    7.10    2.80
   8   2   1    5.20    1.90
   8   2   1    4.60    2.50
   8   2   1    5.60    2.70
   8   2   1    5.80    2.90
  -9  -2  -1   16.40    3.30
  -9  -2  -1    9.10    3.70
  -9  -2  -1   12.00    3.60
  -9  -2  -1   17.90    4.40
  -9  -2  -1   14.70    4.60
   9   2   1   12.70    3.70
   9   2   1   14.20    3.70
   9   2   1   14.80    2.80
   9   2   1   15.00    4.00
 -10  -2  -1    8.10    3.70
 -10  -2  -1   12.70    3.90
 -10  -2  -1   14.70    4.60
 -10  -2  -1   15.00    4.30
 -10  -2  -1   10.00    3.10
  10   2   1   10.20    2.60
  10   2   1   14.60    3.80
  10   2   1   11.60    3.60
  10   2   1    9.00    3.60
 -11  -2  -1    8.40    4.20
 -11  -2  -1    5.00    4.30
 -11  -2  -1    0.40    3.00
 -11  -2  -1    9.60    3.90
 -11  -2  -1   10.70    3.40
  11   2   1    3.50    3.30
  11   2   1    3.70    3.30
  11   2   1    5.50    3.50
  11   2   1    9.60    2.60
 -12  -2  -1   18.10    5.90
 -12  -2  -1    8.20    4.20
 -12  -2  -1   16.40    5.20
 -12  -2  -1   18.70    4.30
 -12  -2  -1   12.60    5.20
  12   2   1   17.90    5.00
  12   2   1   22.40    3.90
  12   2   1   15.80    4.70
  12   2   1   15.00    4.60
 -13  -2  -1  106.19   12.40
 -13  -2  -1   76.89   13.20
 -13  -2  -1   66.69   11.40
 -13  -2  -1   66.29   10.50
  13   2   1   87.59   10.10
  13   2   1   82.29   11.30
  13   2   1   77.19   11.20
 -14  -2  -1  248.18   26.10
 -14  -2  -1  209.48   26.90
 -14  -2  -1  222.48   25.30
 -14  -2  -1  194.88   26.10
  14   2   1  235.18   25.90
  14   2   1  213.28   25.60
  14   2   1  257.17   24.70
 -15  -2  -1   84.29   11.70
 -15  -2  -1   79.49   11.90
 -15  -2  -1   70.49   13.60
 -15  -2  -1   74.09   12.30
  15   2   1   83.29   12.00
  15   2   1   83.29   10.50
 -16  -2  -1    9.90    5.10
 -16  -2  -1    7.20    4.80
 -16  -2  -1    4.50    6.10
 -16  -2  -1   10.90    4.80
  16   2   1    4.20    4.70
  16   2   1    7.40    3.80
 -17  -2  -1    5.40    6.60
 -17  -2  -1    8.00    5.30
 -17  -2  -1    9.30    4.80
 -17  -2  -1   -0.90    3.80
  17   2   1    7.60    3.60
  17   2   1    0.00    4.20
  15  -3  -1   27.40    7.50
  15  -3  -1   21.00    5.90
 -15   3   1   16.30    4.90
 -15   3   1   17.20    5.90
 -15   3   1    6.00    5.80
 -15   3   1   10.90    7.40
  14  -3  -1  204.38   22.90
  14  -3  -1  204.78   21.70
 -14   3   1  190.88   22.70
 -14   3   1  180.28   24.90
 -14   3   1  174.08   23.30
 -14   3   1  159.48   21.10
  13  -3  -1    3.70    4.80
  13  -3  -1   -1.20    3.00
  13  -3  -1    4.00    3.90
 -13   3   1   -4.00    4.40
 -13   3   1    5.80    3.40
 -13   3   1    6.30    4.40
 -13   3   1   12.80    7.60
  12  -3  -1   66.89   10.40
  12  -3  -1   74.59   11.10
  12  -3  -1   63.99    9.50
 -12   3   1   60.29    8.70
 -12   3   1   50.09    9.90
 -12   3   1   75.09    9.90
 -12   3   1   39.50   11.20
 -12   3   1   62.79   11.40
  11  -3  -1   14.10    5.30
  11  -3  -1   28.30    5.10
  11  -3  -1   20.20    5.80
 -11   3   1   12.60    5.20
 -11   3   1   23.60    5.20
 -11   3   1   15.80    4.10
 -11   3   1    9.20    6.50
 -11   3   1   19.70    5.40
  10  -3  -1    2.40    3.30
  10  -3  -1    1.20    2.70
  10  -3  -1    3.90    3.70
 -10   3   1    1.60    3.30
 -10   3   1    3.20    5.10
 -10   3   1    3.70    3.50
 -10   3   1   -0.70    3.00
 -10   3   1    1.60    2.10
   9  -3  -1   50.49    8.20
   9  -3  -1   27.20    6.30
   9  -3  -1   42.70    6.50
  -9   3   1   38.40    5.80
  -9   3   1   39.00    7.80
  -9   3   1   50.49    6.80
  -9   3   1   34.90    6.80
  -9   3   1   33.70    8.30
   8  -3  -1    7.70    3.70
   8  -3  -1    5.10    4.00
   8  -3  -1   20.40    3.90
  -8   3   1   14.00    4.80
  -8   3   1   20.60    4.70
  -8   3   1    9.30    5.10
  -8   3   1   14.60    3.80
  -8   3   1   14.30    3.00
   7  -3  -1  274.27   25.90
   7  -3  -1  224.58   26.70
   7  -3  -1  214.18   26.50
  -7   3   1  220.98   25.40
  -7   3   1  265.87   27.90
  -7   3   1  244.78   27.20
  -7   3   1  278.37   26.80
   6  -3  -1   14.30    3.90
   6  -3  -1   10.50    3.50
   6  -3  -1    8.00    3.70
   6  -3  -1    6.30    2.80
  -6   3   1   11.20    2.30
  -6   3   1   13.90    3.90
  -6   3   1    9.80    4.80
  -6   3   1   11.90    3.60
   5  -3  -1  286.37   33.10
   5  -3  -1  322.07   32.50
   5  -3  -1  316.97   33.50
   5  -3  -1  346.87   33.60
  -5   3   1  325.57   33.60
  -5   3   1  327.17   33.10
  -5   3   1  328.97   33.90
  -5   3   1  277.87   32.20
   4  -3  -1   16.70    4.50
   4  -3  -1   18.00    3.70
   4  -3  -1   17.10    4.20
  -4   3   1   31.90    4.60
  -4   3   1   16.60    3.90
  -4   3   1   16.60    5.00
   3  -3  -1  363.86   38.70
   3  -3  -1  392.06   39.40
   3  -3  -1  417.66   38.30
  -3   3   1  310.87   38.70
  -3   3   1  319.47   38.00
  -3   3   1  416.06   39.60
  -3   3   1  413.86   38.80
   2  -3  -1   20.80    4.10
   2  -3  -1   33.00    4.00
   2  -3  -1   22.70    4.80
   2  -3  -1   30.60    4.30
  -2   3   1   22.50    5.10
  -2   3   1   21.20    3.50
  -2   3   1   21.10    4.10
  -2   3   1   33.00    4.30
   1  -3  -1   25.50    3.80
   1  -3  -1   19.40    4.50
   1  -3  -1   25.10    3.50
   1  -3  -1   25.60    3.60
  -1   3   1   28.90    3.90
  -1   3   1   22.50    3.40
  -1   3   1   19.90    4.50
  -1   3   1   30.20    3.70
  -1   3   1   23.30    3.30
   0  -3  -1  430.76   44.10
   0  -3  -1  467.65   44.30
   0  -3  -1  381.86   44.70
   0  -3  -1  458.05   44.20
   0   3   1  417.76   44.10
   0   3   1  417.26   44.20
   0   3   1  432.86   44.80
   0   3   1  482.25   44.30
  -1  -3  -1 1734.03  180.88
  -1  -3  -1 1746.43  180.88
  -1  -3  -1 1865.11  180.78
   1   3   1 1911.61  180.88
   1   3   1 1991.50  180.78
   1   3   1 1573.94  180.78
  -2  -3  -1  181.18   22.10
   2   3   1  247.88   22.40
  -4  -3  -1   95.49   11.60
  -4  -3  -1  117.49   11.20
  -4  -3  -1  109.99   11.00
  -4  -3  -1   88.79   11.10
   4   3   1  102.59   11.00
   4   3   1   98.09   10.90
   4   3   1  111.39   11.60
  -5  -3  -1   86.59   11.00
  -5  -3  -1   99.39   11.10
  -5  -3  -1  111.19   11.30
  -5  -3  -1  102.19   11.70
   5   3   1  112.79   11.10
   5   3   1  114.89   11.60
   5   3   1   98.09   10.80
   5   3   1   94.99   11.20
  -6  -3  -1  207.38   23.20
  -6  -3  -1  231.38   23.40
  -6  -3  -1  213.88   23.30
  -6  -3  -1  213.28   23.80
  -6  -3  -1  226.18   23.40
   6   3   1  258.07   23.30
   6   3   1  211.28   23.50
   6   3   1  194.38   23.30
   6   3   1  243.18   22.90
  -7  -3  -1  109.49   11.00
  -7  -3  -1   71.29   11.00
  -7  -3  -1  118.39   11.20
  -7  -3  -1   85.49   10.50
  -7  -3  -1   90.99   10.90
   7   3   1   98.29   11.00
   7   3   1   77.39   10.70
   7   3   1   84.39   10.50
   7   3   1  104.39   10.20
  -8  -3  -1    7.40    2.80
  -8  -3  -1    8.10    2.60
  -8  -3  -1    5.10    2.80
  -8  -3  -1    2.60    2.70
   8   3   1    7.30    3.00
   8   3   1    8.70    2.10
   8   3   1    1.80    2.30
   8   3   1    5.40    2.80
  -9  -3  -1   16.90    4.40
  -9  -3  -1   17.00    4.20
  -9  -3  -1    8.60    3.20
  -9  -3  -1   19.30    4.20
  -9  -3  -1   14.70    4.30
   9   3   1   24.20    4.70
   9   3   1   18.80    3.10
   9   3   1   18.30    4.00
   9   3   1    9.90    3.50
 -10  -3  -1   18.50    5.00
 -10  -3  -1   22.90    4.40
 -10  -3  -1   23.50    5.70
 -10  -3  -1   18.80    4.60
 -10  -3  -1   11.60    4.00
  10   3   1   14.80    4.00
  10   3   1   18.10    4.70
  10   3   1   21.00    4.60
  10   3   1   23.60    3.60
 -11  -3  -1  143.79   16.30
 -11  -3  -1  146.29   15.60
 -11  -3  -1  121.19   14.90
 -11  -3  -1  138.89   16.20
 -11  -3  -1   96.49   15.10
  11   3   1  129.39   15.20
  11   3   1  137.79   15.30
  11   3   1  109.39   15.00
  11   3   1  142.89   14.30
 -12  -3  -1   62.59    9.30
 -12  -3  -1   52.89    8.40
 -12  -3  -1   63.29   10.20
 -12  -3  -1   56.19    9.10
 -12  -3  -1   66.19   10.00
  12   3   1   46.80    8.60
  12   3   1   58.79    7.50
  12   3   1   52.19    8.50
  12   3   1   66.09    9.00
 -13  -3  -1   -1.10    3.30
 -13  -3  -1    1.90    4.30
 -13  -3  -1    3.50    3.40
 -13  -3  -1    3.20    3.50
  13   3   1   -1.90    2.60
  13   3   1    5.80    3.50
  13   3   1    3.00    2.50
  13   3   1   -6.00    2.80
 -14  -3  -1   11.30    4.40
 -14  -3  -1   11.10    4.90
 -14  -3  -1   17.00    5.30
 -14  -3  -1   11.70    6.10
  14   3   1   16.20    5.50
  14   3   1   11.10    4.60
  14   3   1   12.60    5.00
  14   3   1   17.10    4.00
 -15  -3  -1    2.90    4.00
 -15  -3  -1    7.40    5.50
 -15  -3  -1   15.90    5.00
 -15  -3  -1    2.20    3.80
  15   3   1    5.20    3.20
  15   3   1    3.30    4.20
 -16  -3  -1   67.39   11.20
 -16  -3  -1   55.69   12.10
 -16  -3  -1   52.89   10.50
 -16  -3  -1   74.49   12.30
  16   3   1   75.39   11.30
  16   3   1   73.99    9.50
 -17  -3  -1    9.10    5.10
 -17  -3  -1    7.60    4.90
 -17  -3  -1    6.70    4.40
 -17  -3  -1   14.00    7.50
  17   3   1    2.80    3.10
  15  -4  -1   34.00    7.50
  15  -4  -1   42.30    9.20
 -15   4   1   27.00   10.10
 -15   4   1   39.70    7.10
 -15   4   1   35.90   10.40
 -15   4   1   23.30    7.30
 -15   4   1   40.30    9.90
  14  -4  -1   79.89   13.70
  14  -4  -1   97.09   12.80
 -14   4   1   90.39   17.20
 -14   4   1   77.29   14.10
 -14   4   1   98.49   13.50
 -14   4   1   98.39   12.10
 -14   4   1   64.89   14.60
  13  -4  -1  142.59   17.80
  13  -4  -1  147.69   16.40
  13  -4  -1  120.79   22.60
 -13   4   1  115.59   15.50
 -13   4   1  128.79   17.90
 -13   4   1  117.29   19.50
 -13   4   1  132.89   17.20
 -13   4   1  134.89   20.10
  12  -4  -1   78.89   12.70
  12  -4  -1   67.39   12.80
  12  -4  -1   91.59   11.80
 -12   4   1   84.49   10.70
 -12   4   1   64.89   13.60
 -12   4   1   80.59   11.60
 -12   4   1   97.79   13.60
 -12   4   1   96.09   12.70
  11  -4  -1   -4.60    4.30
  11  -4  -1    5.70    4.10
  11  -4  -1    4.10    3.50
 -11   4   1    6.70    3.00
 -11   4   1    8.30    5.70
 -11   4   1    3.80    4.20
 -11   4   1    3.40    3.90
 -11   4   1    7.60    4.10
  10  -4  -1   62.49    9.00
  10  -4  -1   75.79   11.20
  10  -4  -1   43.40    9.40
 -10   4   1   54.69    8.10
 -10   4   1   53.99   11.50
 -10   4   1   72.19    9.10
 -10   4   1   67.49   11.80
 -10   4   1   80.19   10.00
   9  -4  -1   15.80    5.50
   9  -4  -1   23.20    4.90
   9  -4  -1   15.50    4.70
  -9   4   1   14.00    4.50
  -9   4   1   18.30    7.00
  -9   4   1   22.30    4.50
  -9   4   1   26.80    6.50
  -9   4   1   12.80    3.30
   8  -4  -1   51.79    9.30
   8  -4  -1   52.19    8.70
   8  -4  -1   61.39    8.20
  -8   4   1   59.09    7.40
  -8   4   1   57.69    8.70
  -8   4   1   68.19    9.70
  -8   4   1   65.19   11.10
   7  -4  -1  240.48   24.90
   7  -4  -1  210.38   25.60
   7  -4  -1  224.48   26.00
  -7   4   1  247.18   25.60
  -7   4   1  230.78   24.40
  -7   4   1  241.38   27.00
  -7   4   1  238.38   26.20
   6  -4  -1    4.80    2.90
   6  -4  -1    9.80    2.80
   6  -4  -1    8.00    4.20
   6  -4  -1    5.80    2.90
  -6   4   1    5.20    2.80
  -6   4   1    9.60    5.20
  -6   4   1    7.70    2.10
  -6   4   1    2.80    3.00
   5  -4  -1  104.59   12.40
   5  -4  -1  103.09   12.50
   5  -4  -1  104.59   13.20
   5  -4  -1  105.29   11.60
  -5   4   1   88.29   11.00
  -5   4   1  100.59   12.40
  -5   4   1   99.19   12.00
  -5   4   1  110.39   13.70
   4  -4  -1  585.84   67.49
   4  -4  -1  688.43   66.79
   4  -4  -1  679.83   67.59
   4  -4  -1  664.53   67.19
  -4   4   1  602.34   67.29
  -4   4   1  680.53   67.99
  -4   4   1  688.93   67.09
   3  -4  -1  472.75   49.90
   3  -4  -1  533.05   49.00
   3  -4  -1  474.35   49.50
   3  -4  -1  422.66   49.10
  -3   4   1  501.15   50.19
  -3   4   1  481.25   49.40
  -3   4   1  448.46   48.60
  -3   4   1  478.35   49.50
  -3   4   1  502.65   49.20
   2  -4  -1   14.10    3.30
   2  -4  -1   18.20    5.20
   2  -4  -1   19.00    3.60
   2  -4  -1   26.80    3.90
  -2   4   1   18.90    3.90
  -2   4   1   17.80    5.10
  -2   4   1   13.90    2.90
  -2   4   1   16.40    3.30
  -2   4   1   21.40    3.60
   1  -4  -1  593.74   57.69
   1  -4  -1  590.94   57.99
   1  -4  -1  499.35   58.49
   1  -4  -1  545.15   57.69
  -1   4   1  571.14   57.79
  -1   4   1  541.75   57.49
  -1   4   1  578.14   58.69
  -1   4   1  628.64   57.99
   0  -4  -1   57.39    7.50
   0  -4  -1   69.19    7.70
   0  -4  -1   75.29    7.80
   0  -4  -1   50.59    8.80
   0   4   1   72.39    7.70
   0   4   1   75.19    7.80
   0   4   1   65.99    7.70
   0   4   1   62.09    9.10
  -1  -4  -1   37.10    4.60
  -1  -4  -1   33.80    4.40
   1   4   1   35.20    4.50
   1   4   1   25.50    4.30
  -2  -4  -1  515.05   48.20
  -2  -4  -1  424.16   46.90
  -2  -4  -1  469.75   47.00
   2   4   1  477.25   47.00
   2   4   1  439.16   47.00
  -3  -4  -1 1082.69  104.29
   3   4   1  927.71  104.29
   3   4   1 1146.29  104.29
   3   4   1  988.10  104.89
  -4  -4  -1 1928.31  226.78
   4   4   1 2421.26  226.28
   4   4   1 2307.17  226.98
   4   4   1 2362.06  226.38
  -5  -4  -1   87.29   11.40
  -5  -4  -1  105.59   10.90
  -5  -4  -1   88.69   10.80
  -5  -4  -1  101.09   10.50
   5   4   1   91.19   10.50
   5   4   1  107.59   11.40
  -6  -4  -1   66.89    8.00
  -6  -4  -1   66.79    8.70
  -6  -4  -1   54.79    7.60
  -6  -4  -1   58.99    7.80
  -6  -4  -1   55.29    7.50
   6   4   1   71.69    7.70
   6   4   1   71.49    7.50
   6   4   1   74.79    8.50
  -7  -4  -1    1.00    2.30
  -7  -4  -1    4.00    2.00
  -7  -4  -1    3.50    2.50
  -7  -4  -1    0.00    1.60
  -7  -4  -1   -2.20    1.70
   7   4   1    2.80    1.60
   7   4   1    2.00    2.50
   7   4   1    4.10    2.40
   7   4   1    0.80    1.70
  -8  -4  -1    7.40    2.50
  -8  -4  -1    0.60    2.60
  -8  -4  -1    5.40    2.50
  -8  -4  -1    2.10    2.20
  -8  -4  -1    2.60    2.90
   8   4   1    4.50    1.90
   8   4   1    3.80    2.30
   8   4   1    1.00    2.40
   8   4   1    3.50    2.40
  -9  -4  -1  264.27   26.50
  -9  -4  -1  221.08   25.40
  -9  -4  -1  205.88   25.30
  -9  -4  -1  246.28   25.40
   9   4   1  292.17   26.00
   9   4   1  203.28   25.40
   9   4   1  239.88   25.30
 -10  -4  -1    3.80    2.90
 -10  -4  -1    6.10    3.80
 -10  -4  -1   13.00    4.00
 -10  -4  -1   12.20    3.50
 -10  -4  -1    0.80    2.50
  10   4   1    4.60    2.70
  10   4   1    6.60    3.30
  10   4   1    6.60    3.10
 -11  -4  -1   34.80    6.60
 -11  -4  -1   41.40    8.20
 -11  -4  -1   37.00    6.90
 -11  -4  -1   47.80    7.30
 -11  -4  -1   39.50    7.10
  11   4   1   27.80    6.50
  11   4   1   41.20    7.00
  11   4   1   32.40    6.30
  11   4   1   48.10    5.70
 -12  -4  -1   56.69    9.10
 -12  -4  -1   68.49    9.10
 -12  -4  -1   62.09   10.50
 -12  -4  -1   71.69    9.70
 -12  -4  -1   63.59   10.80
  12   4   1   68.29    7.90
  12   4   1   50.59    8.60
  12   4   1   69.39    9.60
  12   4   1   43.70    9.20
 -13  -4  -1   19.40    4.90
 -13  -4  -1   17.00    4.90
 -13  -4  -1    8.30    4.50
 -13  -4  -1   17.40    6.00
  13   4   1   24.10    5.30
  13   4   1    8.80    3.90
  13   4   1   20.10    3.80
 -14  -4  -1   11.40    5.40
 -14  -4  -1    5.30    3.90
 -14  -4  -1    8.00    4.20
 -14  -4  -1    2.50    3.60
  14   4   1    4.10    4.10
  14   4   1   -2.90    3.30
  14   4   1    7.70    2.90
  14   4   1   -0.70    3.50
 -15  -4  -1   55.59   10.60
 -15  -4  -1   59.09    9.90
 -15  -4  -1   56.29   10.10
 -15  -4  -1   59.39   10.20
  15   4   1   62.09    8.30
  15   4   1   48.00    9.50
  15   4   1   62.39    9.70
 -16  -4  -1    6.70    5.90
 -16  -4  -1   10.20    4.80
 -16  -4  -1   13.60    5.30
 -16  -4  -1   14.80    5.30
  16   4   1   11.40    4.60
  16   4   1    9.00    3.60
 -17  -4  -1   14.20    6.10
 -17  -4  -1   14.20    5.40
 -17  -4  -1   12.50    4.80
 -17  -4  -1   15.80    7.10
  17   4   1   19.60    4.70
  15  -5  -1    0.40    4.20
  15  -5  -1    5.20    6.00
 -15   5   1    3.80    6.20
 -15   5   1    3.40    3.90
 -15   5   1    0.70    6.40
 -15   5   1    8.40    5.50
 -15   5   1    5.30    6.00
  14  -5  -1   54.79   11.50
  14  -5  -1   63.69   10.60
 -14   5   1   45.20   11.80
 -14   5   1   57.99   11.90
 -14   5   1   48.30   12.30
 -14   5   1   57.49   11.40
 -14   5   1   71.69    9.40
  13  -5  -1    9.50    7.30
  13  -5  -1   30.70    6.60
  13  -5  -1   22.90    7.70
 -13   5   1    0.30    7.10
 -13   5   1   21.60    8.40
 -13   5   1   17.70    7.20
 -13   5   1   12.10    5.50
 -13   5   1   20.50    4.70
  12  -5  -1  149.19   18.70
  12  -5  -1  148.79   17.60
  12  -5  -1  138.29   18.80
 -12   5   1  150.78   17.40
 -12   5   1  119.19   16.30
 -12   5   1  159.38   20.70
 -12   5   1  151.18   18.20
 -12   5   1  134.49   20.40
 -12   5   1  136.59   18.90
  11  -5  -1   10.70    4.40
  11  -5  -1    6.80    5.40
  11  -5  -1    3.60    3.80
 -11   5   1    3.00    4.10
 -11   5   1    7.00    2.80
 -11   5   1    6.80    6.60
 -11   5   1    5.00    4.80
 -11   5   1    4.80    3.60
 -11   5   1    1.50    3.60
  10  -5  -1    3.50    3.50
  10  -5  -1    5.70    5.30
  10  -5  -1    5.90    4.00
 -10   5   1    2.00    2.20
 -10   5   1    5.00    3.90
 -10   5   1    4.00    4.10
 -10   5   1    1.80    3.40
 -10   5   1    2.20    4.10
 -10   5   1    7.10    5.90
   9  -5  -1    3.50    4.70
   9  -5  -1    9.20    3.80
   9  -5  -1    7.30    3.70
  -9   5   1    7.10    5.20
  -9   5   1   11.80    6.10
  -9   5   1    8.50    2.80
  -9   5   1    9.40    3.90
  -9   5   1    6.10    4.50
   8  -5  -1    8.50    3.60
   8  -5  -1   12.00    5.10
   8  -5  -1    8.00    4.00
  -8   5   1   14.70    4.70
  -8   5   1    6.10    4.90
  -8   5   1    9.10    3.80
  -8   5   1   21.20    6.50
  -8   5   1   11.70    2.80
   7  -5  -1   13.00    5.00
   7  -5  -1    5.50    3.10
   7  -5  -1    4.70    3.00
  -7   5   1    9.70    5.30
  -7   5   1    8.20    3.20
  -7   5   1    6.10    2.20
  -7   5   1    3.00    3.90
  -7   5   1    3.20    3.30
   6  -5  -1   22.00    5.90
   6  -5  -1   18.00    4.70
   6  -5  -1   19.80    4.10
  -6   5   1   19.30    3.40
  -6   5   1   12.10    4.20
  -6   5   1   18.40    4.30
  -6   5   1   24.10    5.60
  -6   5   1   21.30    6.50
   5  -5  -1  161.38   17.70
   5  -5  -1  174.78   17.20
   5  -5  -1  148.69   18.70
   5  -5  -1  140.19   17.70
  -5   5   1  143.99   17.80
  -5   5   1  160.68   19.10
  -5   5   1  146.89   16.40
  -5   5   1  153.48   17.30
  -5   5   1  148.99   17.70
   4  -5  -1   87.79   10.30
   4  -5  -1   76.39   10.70
   4  -5  -1   93.59   12.30
   4  -5  -1   85.19   10.60
  -4   5   1   85.19   10.80
  -4   5   1   93.79   12.60
  -4   5   1   90.99   10.90
  -4   5   1   83.49   10.50
  -4   5   1   82.49    9.60
   3  -5  -1   55.39   10.00
   3  -5  -1   61.29    8.30
   3  -5  -1   74.39    8.30
   3  -5  -1   59.89    8.50
  -3   5   1   67.89    8.70
  -3   5   1   68.09    8.50
  -3   5   1   68.79    8.40
  -3   5   1   60.39    7.60
  -3   5   1   74.49   10.50
   2  -5  -1   82.19    9.20
   2  -5  -1   73.59   10.80
   2  -5  -1   81.39    9.10
   2  -5  -1   64.39    9.20
  -2   5   1   71.69    8.60
  -2   5   1   82.29   11.10
  -2   5   1   78.99    9.20
  -2   5   1   84.89    9.40
  -2   5   1   66.19    8.90
   1  -5  -1  107.19   11.60
   1  -5  -1   95.79   11.40
   1  -5  -1   99.39   13.10
   1  -5  -1   95.29   11.60
  -1   5   1   90.39   11.30
  -1   5   1  115.89   11.80
  -1   5   1  107.49   13.20
  -1   5   1  113.19   11.70
   0  -5  -1  258.17   24.90
   0  -5  -1  197.68   24.70
   0  -5  -1  241.48   24.90
   0   5   1  268.87   24.90
   0   5   1  229.68   24.90
   0   5   1  237.18   24.70
  -1  -5  -1   10.10    2.40
  -1  -5  -1   11.50    2.60
   1   5   1    9.60    2.40
   1   5   1    8.40    2.40
  -2  -5  -1  199.88   21.50
  -2  -5  -1  182.88   20.10
  -2  -5  -1  196.88   20.20
   2   5   1  192.68   20.10
  -3  -5  -1  100.49   10.00
  -3  -5  -1  105.29   12.30
  -3  -5  -1   78.69    9.80
   3   5   1   82.49   10.60
   3   5   1   95.39    9.90
   3   5   1   78.99    9.90
  -4  -5  -1 2032.70  224.88
  -4  -5  -1 2214.08  225.08
   4   5   1 2147.09  225.68
   4   5   1 2356.26  225.08
   4   5   1 2456.35  224.98
  -5  -5  -1  335.17   35.50
  -5  -5  -1  342.57   35.10
  -5  -5  -1  341.17   35.40
   5   5   1  357.56   35.20
   5   5   1  330.27   35.20
   5   5   1  352.86   36.10
  -6  -5  -1  872.61   83.79
  -6  -5  -1  744.73   84.59
  -6  -5  -1  867.91   84.19
  -6  -5  -1  811.82   84.09
   6   5   1  817.52   83.79
   6   5   1  816.42   83.79
   6   5   1  867.41   84.69
  -7  -5  -1  102.89   14.10
  -7  -5  -1  112.09   13.40
  -7  -5  -1  113.59   13.50
  -7  -5  -1  125.49   13.30
   7   5   1  120.09   14.00
   7   5   1  138.89   13.20
  -8  -5  -1    2.90    2.20
  -8  -5  -1    9.20    2.70
  -8  -5  -1    4.90    2.80
  -8  -5  -1    7.80    2.30
  -8  -5  -1    0.00    2.50
   8   5   1    5.90    3.30
   8   5   1    0.30    1.90
   8   5   1    6.90    2.20
  -9  -5  -1  474.95   47.00
  -9  -5  -1  455.25   46.80
  -9  -5  -1  523.75   47.10
  -9  -5  -1  417.46   47.60
  -9  -5  -1  403.36   46.60
   9   5   1  512.05   46.30
   9   5   1  373.76   46.40
   9   5   1  453.25   47.10
 -10  -5  -1    7.20    3.10
 -10  -5  -1    1.70    2.80
 -10  -5  -1    2.70    2.60
 -10  -5  -1   -0.30    3.50
  10   5   1   11.20    3.50
  10   5   1    0.70    2.40
 -11  -5  -1   62.39    9.80
 -11  -5  -1   43.90    7.90
 -11  -5  -1   67.59    9.10
 -11  -5  -1   51.79    7.90
 -11  -5  -1   69.89    8.30
  11   5   1   41.80    7.50
  11   5   1   41.30    7.70
  11   5   1   52.69    8.30
 -12  -5  -1   19.70    5.10
 -12  -5  -1   19.00    5.20
 -12  -5  -1   15.00    5.10
 -12  -5  -1   17.60    4.60
  12   5   1   11.90    4.20
  12   5   1    8.50    4.10
  12   5   1   17.60    5.20
  12   5   1   21.20    3.60
 -13  -5  -1    7.30    5.00
 -13  -5  -1    3.40    3.20
 -13  -5  -1    5.60    3.90
 -13  -5  -1    6.20    3.70
  13   5   1    3.70    2.50
  13   5   1    3.50    4.00
  13   5   1    1.50    3.00
  13   5   1    3.60    3.30
 -14  -5  -1    5.10    4.90
 -14  -5  -1    3.90    3.20
 -14  -5  -1   -0.20    2.90
 -14  -5  -1   -1.90    3.00
  14   5   1   -1.20    3.40
  14   5   1    1.80    4.20
  14   5   1    1.40    2.50
  14   5   1   -6.90    3.20
 -15  -5  -1   20.00    7.30
 -15  -5  -1   30.10    6.60
 -15  -5  -1   25.90    6.70
 -15  -5  -1   36.10    7.20
  15   5   1   36.10    7.20
  15   5   1   35.60    5.70
  15   5   1   34.00    7.30
 -16  -5  -1    1.20    4.40
 -16  -5  -1    3.00    3.90
 -16  -5  -1    0.40    3.10
 -16  -5  -1   -4.30    4.80
  16   5   1    0.70    2.80
  16   5   1   -0.90    4.00
  16   5   1    0.40    3.50
 -17  -5  -1    4.00    4.40
 -17  -5  -1   -3.10    4.60
 -17  -5  -1   11.50    6.30
 -17  -5  -1    2.50    5.20
  17   5   1    4.30    4.70
  17   5   1   10.70    3.80
  14  -6  -1   11.40    6.40
  14  -6  -1    4.40    6.30
  14  -6  -1   -3.80    3.60
 -14   6   1   -1.00    3.20
 -14   6   1    7.60    5.40
 -14   6   1   -4.20    3.20
 -14   6   1    4.10    5.10
 -14   6   1   -5.50    5.70
  13  -6  -1    8.30    5.00
  13  -6  -1   22.10    7.00
  13  -6  -1    6.90    6.30
 -13   6   1   12.60    4.30
 -13   6   1    2.50    6.70
 -13   6   1   11.20    5.30
 -13   6   1   15.00    7.50
 -13   6   1   21.00    7.00
  12  -6  -1   56.79    9.80
  12  -6  -1   54.69   10.50
  12  -6  -1   57.29   11.10
 -12   6   1   43.00    7.60
 -12   6   1   50.19    9.70
 -12   6   1   48.00   12.30
 -12   6   1   51.29   10.60
 -12   6   1   67.69   12.60
  11  -6  -1   65.79   10.60
  11  -6  -1   56.89   11.00
  11  -6  -1   71.49   12.40
 -11   6   1   69.69   11.10
 -11   6   1   64.29    9.00
 -11   6   1   59.59   10.00
 -11   6   1   92.59   13.40
 -11   6   1   59.39   11.50
 -11   6   1   68.29   14.30
  10  -6  -1   11.40    5.10
  10  -6  -1   19.80    5.20
  10  -6  -1   10.30    5.80
 -10   6   1   24.50    7.00
 -10   6   1   19.00    5.60
 -10   6   1   15.30    6.40
 -10   6   1   13.00    3.70
 -10   6   1    8.30    6.80
   9  -6  -1    6.80    5.50
   9  -6  -1    2.70    3.40
   9  -6  -1    5.00    3.70
  -9   6   1   -2.40    2.80
  -9   6   1    1.90    3.60
  -9   6   1   -0.50    4.00
  -9   6   1    9.00    6.30
  -9   6   1    4.10    2.50
   8  -6  -1    2.90    3.20
   8  -6  -1    0.70    4.20
   8  -6  -1    5.20    3.30
  -8   6   1    8.90    3.80
  -8   6   1    8.50    5.80
  -8   6   1    7.20    4.20
  -8   6   1    3.60    2.10
  -8   6   1    5.00    3.90
   7  -6  -1   26.30    6.60
   7  -6  -1   47.50    9.20
   7  -6  -1   47.90    7.20
  -7   6   1   43.00    8.20
  -7   6   1   36.40    7.00
  -7   6   1   38.60    5.70
  -7   6   1   56.79   10.30
  -7   6   1   45.90    8.60
   6  -6  -1    5.10    4.70
   6  -6  -1    6.20    3.20
   6  -6  -1    3.30    3.30
  -6   6   1    0.70    2.60
  -6   6   1    4.50    3.70
  -6   6   1    3.60    3.30
  -6   6   1    8.00    2.50
  -6   6   1   12.30    5.70
   5  -6  -1   27.00    5.80
   5  -6  -1   28.90    7.30
   5  -6  -1   35.30    6.10
   5  -6  -1   39.10    6.90
  -5   6   1   43.20    6.90
  -5   6   1   31.40    5.80
  -5   6   1   26.30    6.00
  -5   6   1   37.40    8.40
  -5   6   1   31.60    5.00
   4  -6  -1    6.00    4.60
   4  -6  -1    4.70    2.70
   4  -6  -1    0.70    2.60
   4  -6  -1    1.90    2.40
  -4   6   1    7.10    3.10
  -4   6   1    2.30    4.40
  -4   6   1    2.00    2.10
  -4   6   1   -0.70    2.50
  -4   6   1    5.50    3.00
   3  -6  -1  297.47   33.20
   3  -6  -1  283.17   31.80
   3  -6  -1  291.87   32.10
   3  -6  -1  310.27   31.80
  -3   6   1  323.37   31.90
  -3   6   1  312.07   32.00
  -3   6   1  321.27   32.20
  -3   6   1  269.47   31.20
  -3   6   1  313.17   33.40
   2  -6  -1  152.28   17.10
   2  -6  -1  149.39   17.10
   2  -6  -1  150.68   18.90
   2  -6  -1  169.58   17.50
  -2   6   1  166.68   19.00
  -2   6   1  156.58   17.30
  -2   6   1  130.19   16.60
  -2   6   1  163.88   17.30
  -2   6   1  165.88   17.20
   1  -6  -1  184.78   22.00
   1  -6  -1  210.98   20.50
   1  -6  -1  210.18   20.70
   1  -6  -1  159.68   19.90
   1  -6  -1  199.98   20.50
  -1   6   1  195.68   20.50
  -1   6   1  191.78   20.20
  -1   6   1  205.78   22.30
  -1   6   1  170.18   20.50
   0  -6  -1  488.25   52.99
   0  -6  -1  467.85   51.69
   0  -6  -1  464.65   51.69
   0  -6  -1  510.85   51.79
   0   6   1  591.44   52.09
   0   6   1  513.95   51.59
  -1  -6  -1   45.20    5.30
  -1  -6  -1   34.30    5.60
  -1  -6  -1   34.80    7.10
  -1  -6  -1   34.00    5.30
   1   6   1   39.70    5.50
   1   6   1   41.50    5.80
   1   6   1   46.10    5.30
  -2  -6  -1   31.00    4.90
  -2  -6  -1   36.20    6.40
  -2  -6  -1   32.30    4.70
   2   6   1   32.10    5.00
   2   6   1   30.20    4.80
  -3  -6  -1  198.68   19.30
  -3  -6  -1  166.68   19.10
  -3  -6  -1  208.88   21.50
   3   6   1  175.08   19.30
   3   6   1  151.18   19.70
   3   6   1  193.98   19.20
  -4  -6  -1 1475.75  154.68
  -4  -6  -1 1412.36  154.78
  -4  -6  -1 1749.32  157.48
   4   6   1 1328.07  155.38
   4   6   1 1564.74  154.88
   4   6   1 1717.53  154.78
  -5  -6  -1   15.30    3.30
   5   6   1   15.60    3.30
   5   6   1   13.00    3.90
   5   6   1   18.30    3.30
  -6  -6  -1  320.17   36.90
  -6  -6  -1  373.06   36.70
  -6  -6  -1  284.07   37.40
   6   6   1  379.86   36.80
   6   6   1  384.66   37.90
   6   6   1  396.56   36.90
  -7  -6  -1   66.19    8.40
  -7  -6  -1   67.49    8.70
  -7  -6  -1   72.89    8.20
  -7  -6  -1   53.99    9.00
   7   6   1   78.69    8.30
   7   6   1   56.19    8.00
   7   6   1   67.49    9.30
  -8  -6  -1   56.09    8.00
  -8  -6  -1   65.49    7.40
  -8  -6  -1   39.50    8.40
  -8  -6  -1   48.70    7.50
   8   6   1   62.99    7.20
   8   6   1   47.70    8.10
  -9  -6  -1    2.30    2.70
  -9  -6  -1    3.10    3.10
  -9  -6  -1    7.80    3.00
 -10  -6  -1   52.79    7.30
 -10  -6  -1   44.30    6.50
 -10  -6  -1   38.10    8.20
 -10  -6  -1   34.80    6.50
 -11  -6  -1   16.90    3.80
 -11  -6  -1    9.90    4.90
 -11  -6  -1   10.70    4.00
 -11  -6  -1   16.60    4.40
 -11  -6  -1   15.50    4.90
  11   6   1    1.90    3.20
  11   6   1   11.00    3.00
  11   6   1    6.30    3.90
 -12  -6  -1    8.60    3.40
 -12  -6  -1    4.90    3.70
 -12  -6  -1   13.10    4.30
 -12  -6  -1   12.10    4.60
  12   6   1    1.60    2.70
  12   6   1    3.70    3.70
  12   6   1    3.70    2.50
 -13  -6  -1  135.69   16.60
 -13  -6  -1  152.98   17.10
 -13  -6  -1  127.59   16.20
 -13  -6  -1  146.39   17.30
  13   6   1  115.39   16.10
  13   6   1  141.99   15.30
  13   6   1  142.89   17.10
 -14  -6  -1   19.90    5.60
 -14  -6  -1   10.60    4.40
 -14  -6  -1   26.40    5.70
 -14  -6  -1   13.80    6.40
  14   6   1   11.30    5.30
  14   6   1   13.20    3.70
  14   6   1   19.00    5.30
 -15  -6  -1    8.10    4.20
 -15  -6  -1    4.40    4.30
 -15  -6  -1    8.80    5.80
 -15  -6  -1    7.40    4.40
  15   6   1    2.70    3.50
  15   6   1    6.30    3.10
  15   6   1    5.10    4.70
 -16  -6  -1   23.00    6.50
 -16  -6  -1   28.00    6.70
 -16  -6  -1   12.80    6.90
 -16  -6  -1   28.00    6.30
  16   6   1   22.80    4.60
  16   6   1   30.00    6.60
  16   6   1   19.60    6.10
 -17  -6  -1    1.70    4.10
 -17  -6  -1    1.40    5.70
 -17  -6  -1   -4.30    4.00
 -17  -6  -1   -3.50    3.30
  17   6   1   -3.00    4.10
  17   6   1    4.90    3.00
  14  -7  -1    1.00    5.40
  14  -7  -1    7.00    4.80
  14  -7  -1   -7.70    6.10
 -14   7   1    6.80    5.60
 -14   7   1    1.80    4.20
 -14   7   1    4.50    7.30
 -14   7   1    1.30    5.50
 -14   7   1    6.10    4.10
  13  -7  -1   58.29   11.00
  13  -7  -1   36.80    9.20
  13  -7  -1   48.20    9.60
 -13   7   1   49.50   12.20
 -13   7   1   40.90    9.30
 -13   7   1   41.10   10.60
 -13   7   1   44.00   12.60
 -13   7   1   50.59    8.00
  12  -7  -1   13.90    5.90
  12  -7  -1    6.10    5.50
  12  -7  -1   15.00    7.50
 -12   7   1   11.40    4.20
 -12   7   1   13.30    6.80
 -12   7   1   19.90    6.00
 -12   7   1   15.50    8.70
  11  -7  -1  107.89   14.10
  11  -7  -1   79.99   15.60
  11  -7  -1   90.29   14.30
 -11   7   1   88.19   12.20
 -11   7   1  115.99   17.50
 -11   7   1  129.39   16.30
 -11   7   1   87.39   14.70
 -11   7   1  119.39   14.60
  10  -7  -1   26.00    7.50
  10  -7  -1   27.60    8.20
  10  -7  -1   26.30    6.50
 -10   7   1   27.80    5.00
 -10   7   1   28.70    9.10
 -10   7   1   27.60    7.50
 -10   7   1   23.80    6.80
 -10   7   1   36.70    8.80
   9  -7  -1    9.00    4.40
   9  -7  -1    8.20    5.90
   9  -7  -1    5.10    4.10
  -9   7   1   11.20    5.40
  -9   7   1    9.00    6.20
  -9   7   1    9.20    3.20
  -9   7   1    4.30    3.80
  -9   7   1    7.10    4.40
   8  -7  -1  366.56   37.40
   8  -7  -1  315.67   37.70
   8  -7  -1  358.16   38.90
  -8   7   1  334.67   36.10
  -8   7   1  394.36   38.80
  -8   7   1  291.17   37.80
  -8   7   1  369.56   37.80
  -8   7   1  350.56   39.50
   7  -7  -1   74.59   13.50
   7  -7  -1   84.09   12.10
   7  -7  -1  100.49   11.90
  -7   7   1   96.39   14.70
  -7   7   1   83.49   11.90
  -7   7   1   80.69   12.10
  -7   7   1  113.39   13.20
  -7   7   1   83.39   10.50
   6  -7  -1   24.10    5.10
   6  -7  -1   15.90    6.50
   6  -7  -1   19.40    5.30
  -6   7   1   35.00    6.80
  -6   7   1   22.70    4.50
  -6   7   1   29.60    8.20
  -6   7   1   32.40    6.80
  -6   7   1   30.20    6.50
   5  -7  -1  294.27   31.50
   5  -7  -1  293.07   33.30
   5  -7  -1  297.37   31.90
  -5   7   1  269.07   30.70
  -5   7   1  327.87   33.80
  -5   7   1  290.17   31.90
  -5   7   1  283.87   32.10
  -5   7   1  316.17   32.00
   4  -7  -1 1248.78  132.69
   4  -7  -1 1301.17  134.09
   4  -7  -1 1396.86  132.69
  -4   7   1 1236.88  132.99
  -4   7   1 1409.26  134.49
  -4   7   1 1190.68  131.89
  -4   7   1 1365.26  132.89
  -4   7   1 1324.87  132.79
   3  -7  -1  395.56   41.40
   3  -7  -1  393.46   41.50
   3  -7  -1  416.66   43.30
   3  -7  -1  335.67   41.50
  -3   7   1  386.16   41.70
  -3   7   1  403.26   41.60
  -3   7   1  412.66   43.30
  -3   7   1  431.36   41.80
  -3   7   1  398.46   40.90
   2  -7  -1   79.49   10.30
   2  -7  -1   86.09   10.20
   2  -7  -1   86.09   12.80
   2  -7  -1   79.39   10.00
  -2   7   1   84.79   12.60
  -2   7   1  102.39   10.80
  -2   7   1   78.39   10.30
  -2   7   1   75.19   10.10
  -2   7   1   67.19    9.60
   1  -7  -1  183.68   22.30
   1  -7  -1  216.28   24.40
   1  -7  -1  186.08   22.20
   1  -7  -1  225.68   22.60
  -1   7   1  185.28   22.00
  -1   7   1  237.38   23.10
  -1   7   1  225.68   22.70
  -1   7   1  225.88   24.50
  -1   7   1  199.48   22.30
   0  -7  -1   47.10    7.60
   0  -7  -1   49.99    7.50
   0  -7  -1   68.59    7.80
   0  -7  -1   60.89   10.50
   0   7   1   64.59    7.60
   0   7   1   61.09    7.60
   0   7   1   65.99    8.10
  -1  -7  -1  205.08   21.50
  -1  -7  -1  170.78   21.60
  -1  -7  -1  179.58   23.20
  -1  -7  -1  193.78   21.60
   1   7   1  205.48   21.60
   1   7   1  234.88   21.50
   1   7   1  227.28   22.10
  -2  -7  -1  213.88   23.40
  -2  -7  -1  178.78   22.00
  -2  -7  -1  208.38   22.30
   2   7   1  215.88   22.50
   2   7   1  213.88   22.10
   2   7   1  226.38   23.30
  -3  -7  -1   29.70    4.60
  -3  -7  -1   18.60    6.00
  -3  -7  -1   25.60    4.70
   3   7   1   30.60    4.80
   3   7   1   24.50    4.60
  -4  -7  -1   65.59    7.30
  -4  -7  -1   48.20    6.90
  -4  -7  -1   55.09   10.10
   4   7   1   59.19    7.40
   4   7   1   51.39    7.10
   4   7   1   48.10    7.90
  -5  -7  -1  120.79   13.50
  -5  -7  -1  111.09   13.70
  -5  -7  -1  138.89   17.50
   5   7   1  104.69   14.50
   5   7   1  143.99   14.10
   5   7   1  124.09   13.60
  -6  -7  -1  157.48   19.20
  -6  -7  -1  187.18   19.10
   6   7   1  166.18   19.10
   6   7   1  210.58   19.60
   6   7   1  169.18   20.20
  -7  -7  -1  279.57   32.30
  -7  -7  -1  298.57   32.20
  -7  -7  -1  340.37   31.90
   7   7   1  302.37   33.00
  -8  -7  -1  210.58   28.40
  -8  -7  -1  267.87   27.30
  -8  -7  -1  252.17   27.70
  -8  -7  -1  279.87   28.10
   8   7   1  268.47   27.40
   8   7   1  258.07   27.40
   8   7   1  275.37   28.60
  -9  -7  -1   84.99   11.20
  -9  -7  -1  102.79   11.70
  -9  -7  -1   64.79   11.80
  -9  -7  -1   93.39   10.90
   9   7   1   93.89   12.00
   9   7   1  111.39   10.90
   9   7   1   74.09   10.60
 -10  -7  -1   87.29   14.20
 -10  -7  -1  110.99   13.10
 -10  -7  -1   87.79   13.00
 -10  -7  -1  137.19   14.00
  10   7   1  102.69   14.00
  10   7   1  103.59   12.90
  10   7   1  133.69   12.80
 -11  -7  -1   28.70    5.30
 -11  -7  -1   26.20    5.80
 -11  -7  -1   25.10    5.40
  11   7   1   17.60    4.00
  11   7   1   23.80    5.90
 -12  -7  -1  123.79   14.40
 -12  -7  -1  101.09   14.10
 -12  -7  -1   95.09   13.30
 -12  -7  -1  143.19   15.30
  12   7   1  113.89   14.80
  12   7   1  120.99   13.10
 -13  -7  -1   17.50    5.10
 -13  -7  -1   24.30    5.50
 -13  -7  -1   10.40    4.30
 -13  -7  -1   31.30    6.70
  13   7   1   15.20    3.80
  13   7   1   21.60    5.80
 -14  -7  -1   51.19    9.10
 -14  -7  -1   45.80    8.40
 -14  -7  -1   66.59   10.60
 -14  -7  -1   38.20    8.60
  14   7   1   57.89    7.60
  14   7   1   54.99    9.70
 -15  -7  -1   10.30    4.90
 -15  -7  -1    6.10    3.70
 -15  -7  -1    4.30    4.10
 -15  -7  -1   -1.00    5.20
  15   7   1    5.60    4.40
  15   7   1    6.50    4.80
  15   7   1    5.80    3.10
 -16  -7  -1   17.70    5.90
 -16  -7  -1    2.20    4.20
 -16  -7  -1   15.50    7.00
 -16  -7  -1   24.80    6.50
  16   7   1   19.70    6.20
  16   7   1   16.80    5.80
  16   7   1   17.20    4.10
  13  -8  -1    1.30    3.90
  13  -8  -1    4.80    5.40
  13  -8  -1  -16.90    6.40
 -13   8   1   -7.40    4.00
 -13   8   1   -2.70    5.90
 -13   8   1    2.70    4.10
 -13   8   1    0.90    3.10
  12  -8  -1    2.50    4.20
  12  -8  -1   -6.00    3.90
  12  -8  -1   -0.20    5.90
 -12   8   1    0.40    4.70
 -12   8   1    0.20    6.10
 -12   8   1    1.20    2.90
 -12   8   1   -2.00    3.50
  11  -8  -1   -0.20    4.40
  11  -8  -1    3.00    5.60
  11  -8  -1   -0.30    4.10
 -11   8   1   -2.00    3.70
 -11   8   1   -2.90    6.10
 -11   8   1   -7.00    4.10
 -11   8   1   -1.70    2.70
  10  -8  -1   52.09    9.10
  10  -8  -1   24.20    9.20
  10  -8  -1   40.60    8.60
 -10   8   1   58.89   13.10
 -10   8   1   49.60   10.30
 -10   8   1   53.49    9.80
 -10   8   1   38.40    8.70
 -10   8   1   50.19    7.60
   9  -8  -1   70.99   10.40
   9  -8  -1   50.99   10.50
   9  -8  -1   85.89   13.60
  -9   8   1   70.49   12.50
  -9   8   1   58.19   10.90
  -9   8   1   59.19    8.50
  -9   8   1   84.59   15.10
  -9   8   1   66.49   10.60
   8  -8  -1   12.00    4.30
   8  -8  -1    4.20    5.30
   8  -8  -1    1.30    3.50
  -8   8   1   11.60    5.00
  -8   8   1    5.50    6.00
  -8   8   1    4.80    2.80
  -8   8   1   16.00    5.00
  -8   8   1   12.00    5.20
   7  -8  -1    1.20    3.30
   7  -8  -1   -4.50    4.90
   7  -8  -1    5.60    3.60
  -7   8   1    3.50    3.10
  -7   8   1    1.90    5.10
  -7   8   1    3.40    3.30
  -7   8   1    1.20    2.10
  -7   8   1    5.60    3.80
   6  -8  -1   23.80    7.40
   6  -8  -1   24.90    6.20
   6  -8  -1   15.20    4.80
  -6   8   1   24.20    5.80
  -6   8   1   25.50    4.30
  -6   8   1   20.00    5.30
  -6   8   1   19.30    8.20
  -6   8   1   19.90    5.60
   5  -8  -1  199.98   21.60
   5  -8  -1  193.98   21.70
   5  -8  -1  163.48   22.90
  -5   8   1  188.68   23.60
  -5   8   1  170.08   20.40
  -5   8   1  216.78   22.10
  -5   8   1  200.48   21.80
  -5   8   1  190.78   21.90
   4  -8  -1  137.79   16.80
   4  -8  -1  153.78   19.10
   4  -8  -1  149.09   16.80
  -4   8   1  151.98   17.10
  -4   8   1  116.09   16.70
  -4   8   1  145.79   15.90
  -4   8   1  153.58   17.10
  -4   8   1  135.79   18.80
   3  -8  -1 1000.90   96.59
   3  -8  -1 1003.70   98.39
   3  -8  -1  918.61   96.49
  -3   8   1  987.80   98.49
  -3   8   1 1006.00   96.89
  -3   8   1  800.12   95.69
  -3   8   1  876.61   96.59
  -3   8   1  991.70   96.79
   2  -8  -1  230.58   21.60
   2  -8  -1  154.98   21.10
   2  -8  -1  190.18   20.80
   2  -8  -1  197.18   21.20
   2  -8  -1  191.48   23.20
  -2   8   1  204.18   21.50
  -2   8   1  166.68   21.00
  -2   8   1  210.08   23.60
  -2   8   1  213.08   21.90
  -2   8   1  178.98   20.70
   1  -8  -1   99.69   15.00
   1  -8  -1  103.19   12.60
   1  -8  -1  123.29   13.00
   1  -8  -1   94.89   12.40
  -1   8   1  107.89   12.20
  -1   8   1  112.49   13.00
  -1   8   1  108.49   14.90
  -1   8   1   97.69   12.30
   0  -8  -1    8.50    3.00
   0  -8  -1   13.10    6.00
   0  -8  -1   15.90    3.60
   0  -8  -1   10.00    3.30
   0   8   1    7.80    2.80
   0   8   1   13.40    3.70
   0   8   1    9.30    3.10
  -1  -8  -1  223.68   24.10
  -1  -8  -1  217.38   25.90
  -1  -8  -1  229.48   23.70
  -1  -8  -1  206.98   23.80
   1   8   1  249.08   24.40
   1   8   1  199.58   23.60
   1   8   1  236.08   23.50
  -2  -8  -1   43.60    6.80
  -2  -8  -1   42.40    6.50
   2   8   1   46.50    6.60
   2   8   1   48.90    8.20
   2   8   1   47.70    7.10
  -3  -8  -1  165.08   18.50
  -3  -8  -1  137.59   16.10
  -3  -8  -1  137.69   15.90
   3   8   1  152.68   16.40
   3   8   1  135.89   15.80
  -4  -8  -1  192.38   22.70
  -4  -8  -1  208.08   22.80
  -4  -8  -1  263.87   26.40
   4   8   1  219.38   22.70
   4   8   1  246.58   23.20
   4   8   1  171.08   23.40
  -5  -8  -1  361.66   40.00
  -5  -8  -1  421.96   40.00
  -5  -8  -1  412.96   43.40
   5   8   1  432.06   40.30
   5   8   1  374.46   39.80
   5   8   1  314.57   40.70
  -6  -8  -1  343.67   36.70
  -6  -8  -1  332.97   40.00
   6   8   1  389.46   36.80
   6   8   1  325.17   37.60
  -7  -8  -1   27.50    9.30
  -7  -8  -1   31.10    4.90
  -7  -8  -1   27.60    5.10
   7   8   1   21.30    4.50
   7   8   1   22.80    4.70
   7   8   1   22.80    5.70
  -8  -8  -1   20.80    4.00
  -8  -8  -1   16.60    4.00
  -8  -8  -1   16.50    4.50
   8   8   1   26.60    5.90
   8   8   1   17.50    3.90
   8   8   1   16.90    3.90
  -9  -8  -1  313.47   34.40
  -9  -8  -1  354.16   33.80
  -9  -8  -1  323.17   34.30
   9   8   1  264.97   33.60
   9   8   1  325.07   35.10
   9   8   1  352.36   33.80
 -10  -8  -1   21.10    8.60
 -10  -8  -1   43.30    7.40
 -10  -8  -1   41.20    6.60
 -10  -8  -1   42.80    6.70
  10   8   1   35.90    7.50
  10   8   1   31.90    6.20
  10   8   1   39.50    6.20
 -11  -8  -1   83.39   10.20
 -11  -8  -1   76.49   10.20
 -11  -8  -1   82.79   10.90
  11   8   1   58.39   10.60
  11   8   1   87.39    9.50
  11   8   1   53.59    9.30
 -12  -8  -1   -1.90    3.70
 -12  -8  -1    1.20    3.10
 -12  -8  -1    2.00    3.20
  12   8   1   -1.40    2.30
  12   8   1    1.30    3.80
  12   8   1    0.30    3.00
 -13  -8  -1   67.79   12.10
 -13  -8  -1   66.69   12.10
  13   8   1  111.29   11.30
  13   8   1  100.49   13.70
  13   8   1   95.39   12.30
 -14  -8  -1  156.38   20.50
 -14  -8  -1  172.98   20.50
 -14  -8  -1  186.78   21.50
  14   8   1  163.98   20.20
  14   8   1  179.68   21.20
  14   8   1  175.38   19.10
 -15  -8  -1   49.50    8.80
 -15  -8  -1   40.20    7.30
 -15  -8  -1   37.10    8.00
 -15  -8  -1   43.40    9.60
  15   8   1   41.60    9.00
  15   8   1   38.80    7.90
  15   8   1   49.99    7.10
 -16  -8  -1    6.90    4.30
 -16  -8  -1   -4.20    3.80
 -16  -8  -1    3.30    4.90
 -16  -8  -1   -2.10    3.10
  16   8   1    4.60    5.00
  16   8   1    2.50    2.90
  13  -9  -1   14.70    6.80
  12  -9  -1   18.10    6.80
  12  -9  -1   23.10    8.90
  12  -9  -1   29.60    7.90
 -12   9   1   36.90    9.00
 -12   9   1   28.10    9.90
 -12   9   1   26.70    5.20
 -12   9   1   48.00   10.50
  11  -9  -1    4.40    4.60
  11  -9  -1   -5.60    5.80
  11  -9  -1    3.60    5.00
 -11   9   1    3.20    4.70
 -11   9   1   19.20    6.00
 -11   9   1    3.80    6.60
  10  -9  -1   -5.30    6.40
  10  -9  -1    4.60    4.70
  10  -9  -1   17.90    5.80
 -10   9   1    4.30    4.90
 -10   9   1    5.30    6.80
 -10   9   1    3.80    2.80
 -10   9   1    0.50    3.80
 -10   9   1   10.60    5.80
   9  -9  -1    8.10    4.40
   9  -9  -1    3.60    6.00
   9  -9  -1   16.00    5.10
  -9   9   1    3.10    3.90
  -9   9   1    2.80    3.90
  -9   9   1    0.10    2.40
  -9   9   1   -3.20    3.50
  -9   9   1    0.70    5.70
   8  -9  -1   15.30    5.20
   8  -9  -1   19.80    5.70
   8  -9  -1   13.90    7.20
  -8   9   1   21.30    6.30
  -8   9   1   17.80    3.90
  -8   9   1   25.00    8.50
  -8   9   1   11.40    5.30
  -8   9   1   16.60    5.30
   7  -9  -1   -1.70    3.20
   7  -9  -1    4.80    3.70
   7  -9  -1   -2.00    5.30
  -7   9   1    4.10    3.30
  -7   9   1    0.50    2.30
  -7   9   1    4.70    5.50
  -7   9   1    4.80    3.90
  -7   9   1    6.00    4.40
   6  -9  -1   10.60    4.30
   6  -9  -1    9.60    4.60
   6  -9  -1   -0.10    5.20
  -6   9   1    9.90    4.70
  -6   9   1   17.70    7.80
  -6   9   1   16.90    4.90
  -6   9   1    4.20    2.70
  -6   9   1   20.70    5.30
   5  -9  -1  214.78   22.80
   5  -9  -1  208.78   22.80
   5  -9  -1  167.98   24.20
  -5   9   1  200.68   24.90
  -5   9   1  181.88   21.40
  -5   9   1  225.38   23.20
  -5   9   1  175.08   22.60
  -5   9   1  212.98   23.00
   4  -9  -1  336.57   42.60
   4  -9  -1  409.56   41.20
   4  -9  -1  389.86   41.20
  -4   9   1  395.06   43.30
  -4   9   1  417.26   41.60
  -4   9   1  426.46   41.60
  -4   9   1  350.66   40.10
  -4   9   1  371.06   41.20
   3  -9  -1  236.98   28.50
   3  -9  -1  243.78   26.40
   3  -9  -1  236.38   26.30
  -3   9   1  264.77   26.80
  -3   9   1  270.47   27.10
  -3   9   1  268.17   29.00
  -3   9   1  208.78   25.50
  -3   9   1  210.88   26.20
   2  -9  -1   44.30    7.20
   2  -9  -1   48.90    7.60
   2  -9  -1   42.50    6.60
   2  -9  -1   48.00   10.60
  -2   9   1   49.40    8.30
  -2   9   1   47.00    6.90
  -2   9   1   38.00    7.30
  -2   9   1   48.70   10.60
  -2   9   1   54.49    7.90
   1  -9  -1  220.08   24.80
   1  -9  -1  239.28   27.30
   1  -9  -1  250.07   25.20
  -1   9   1  194.28   24.50
  -1   9   1  228.28   24.60
  -1   9   1  250.97   25.40
   0  -9  -1   29.70    5.50
   0  -9  -1   22.80    7.40
   0  -9  -1   20.00    4.80
   0   9   1   21.10    4.50
   0   9   1   33.20    6.00
   0   9   1   28.10    5.00
  -1  -9  -1   46.40   10.00
  -1  -9  -1   45.20    7.00
  -1  -9  -1   52.59    7.70
   1   9   1   57.49    7.90
   1   9   1   43.70    6.90
   1   9   1   51.49    6.60
  -2  -9  -1   84.99   11.60
  -2  -9  -1  111.39   12.30
   2   9   1   90.59   12.30
   2   9   1   94.79   11.70
   2   9   1  108.79   11.10
  -3  -9  -1  135.29   15.60
  -3  -9  -1  109.09   13.40
  -3  -9  -1  108.19   13.10
   3   9   1  109.79   13.10
   3   9   1  116.79   13.80
  -4  -9  -1  110.99   16.20
  -4  -9  -1  114.39   13.80
  -4  -9  -1  107.89   13.60
   4   9   1  127.69   13.70
   4   9   1  131.69   14.30
  -5  -9  -1  166.68   19.50
  -5  -9  -1  229.08   23.70
  -5  -9  -1  168.48   19.40
   5   9   1  154.08   20.50
   5   9   1  164.38   19.30
   5   9   1  211.78   20.00
  -6  -9  -1  159.18   16.90
  -6  -9  -1  132.49   16.40
  -6  -9  -1  144.09   20.50
   6   9   1  174.18   17.20
   6   9   1  138.09   16.40
   6   9   1  143.09   17.90
  -7  -9  -1   72.79    9.80
  -7  -9  -1   95.59   15.10
   7   9   1   81.79   11.10
   7   9   1   80.09    9.80
   7   9   1   61.29    9.40
  -8  -9  -1   88.39   17.50
  -8  -9  -1  100.49   11.10
  -8  -9  -1   87.79   11.80
  -8  -9  -1   82.69   11.20
   8   9   1   82.59   11.00
   8   9   1   88.19   12.60
   8   9   1  100.89   11.30
  -9  -9  -1    8.10    3.50
  -9  -9  -1   13.90    4.50
  -9  -9  -1   12.20    7.20
  -9  -9  -1   14.60    3.70
   9   9   1    9.70    4.40
   9   9   1   13.30    3.70
   9   9   1   19.60    4.30
 -10  -9  -1  217.08   24.50
 -10  -9  -1  233.18   23.70
  10   9   1  209.58   25.10
  10   9   1  208.08   23.50
 -11  -9  -1   57.69    8.50
 -11  -9  -1   69.99    9.90
 -11  -9  -1   44.60    8.60
  11   9   1   56.79    7.90
  11   9   1   56.69   10.30
  11   9   1   45.70    8.10
 -12  -9  -1  196.08   20.00
 -12  -9  -1  180.58   20.70
 -12  -9  -1  152.38   19.90
  12   9   1  154.78   20.70
  12   9   1  176.18   19.80
 -13  -9  -1  525.25   56.99
 -13  -9  -1  528.85   56.69
  13   9   1  539.15   56.59
  13   9   1  603.04   55.99
  13   9   1  505.55   57.49
 -14  -9  -1   99.19   13.60
 -14  -9  -1   78.49   12.10
 -14  -9  -1   75.89   11.80
  14   9   1   85.39   10.60
  14   9   1   66.19   12.50
  14   9   1   81.69   11.80
 -15  -9  -1   49.10    9.10
 -15  -9  -1   47.20    8.70
 -15  -9  -1   44.30    9.20
  15   9   1   41.10    8.60
  15   9   1   40.70    9.10
  15   9   1   67.59    8.00
 -16  -9  -1   13.80    5.20
 -16  -9  -1    5.40    5.50
 -16  -9  -1    0.40    4.40
  16   9   1    2.20    4.90
  16   9   1    4.00    4.70
  16   9   1    1.30    2.80
  12 -10  -1    2.70    4.50
 -12  10   1    4.60    4.50
 -12  10   1    3.90    6.90
 -12  10   1    5.10    4.40
  11 -10  -1   51.89   10.00
  11 -10  -1   41.20    9.40
  11 -10  -1   43.40   11.50
 -11  10   1   49.70   12.80
 -11  10   1   49.00   10.10
 -11  10   1   47.50    7.70
 -11  10   1   62.39   12.30
  10 -10  -1   61.09   11.00
  10 -10  -1   57.89   10.60
  10 -10  -1   63.29   13.40
 -10  10   1   49.30   10.90
 -10  10   1   46.80   13.00
 -10  10   1   48.80    8.00
 -10  10   1   65.59   12.00
 -10  10   1   51.69   11.20
   9 -10  -1   33.10    7.90
   9 -10  -1   35.80    8.40
   9 -10  -1   28.00    9.60
  -9  10   1   32.00    8.10
  -9  10   1   15.90    8.80
  -9  10   1   30.90    5.70
  -9  10   1   38.10    8.70
  -9  10   1   31.50    7.50
   8 -10  -1    1.40    4.50
   8 -10  -1   20.00    8.30
   8 -10  -1    9.00    4.90
  -8  10   1   20.10    5.70
  -8  10   1    4.30    5.00
  -8  10   1    8.80    3.30
  -8  10   1   14.60    7.30
  -8  10   1   10.70    5.80
   7 -10  -1    3.60    4.30
   7 -10  -1   10.50    7.70
   7 -10  -1    7.80    4.30
  -7  10   1    2.60    3.60
  -7  10   1    5.40    3.90
  -7  10   1    3.70    2.80
  -7  10   1    1.00    3.70
  -7  10   1    2.00    6.00
   6 -10  -1    4.50    4.00
   6 -10  -1    7.10    4.20
   6 -10  -1   11.00    7.00
  -6  10   1    5.70    4.10
  -6  10   1   18.00    7.90
  -6  10   1    0.70    3.90
  -6  10   1   10.90    4.40
  -6  10   1   13.30    3.60
   5 -10  -1   35.60    7.60
   5 -10  -1   32.10    9.60
   5 -10  -1   37.80    8.10
  -5  10   1   32.50    7.20
  -5  10   1   41.70    6.50
  -5  10   1   29.20    6.90
  -5  10   1   47.10   11.10
  -5  10   1   36.70    7.80
   4 -10  -1   51.09   12.00
   4 -10  -1   55.09    9.00
   4 -10  -1   57.89    9.10
  -4  10   1   61.29    9.60
  -4  10   1   61.09    9.80
  -4  10   1   70.99   13.60
  -4  10   1   62.09   10.20
  -4  10   1   58.79    8.20
   3 -10  -1   11.40    6.30
   3 -10  -1   11.40    4.30
   3 -10  -1   10.20    3.90
  -3  10   1   15.80    5.00
  -3  10   1    6.30    3.70
  -3  10   1   15.70    6.70
  -3  10   1    9.10    4.30
  -3  10   1   14.70    3.70
   2 -10  -1   74.29   15.50
   2 -10  -1  126.89   14.10
   2 -10  -1  129.69   14.50
   2 -10  -1  109.59   13.30
  -2  10   1  101.29   16.20
  -2  10   1  107.49   13.90
  -2  10   1  146.29   15.40
  -2  10   1  119.39   14.50
  -2  10   1  108.99   13.40
   1 -10  -1  158.08   24.40
   1 -10  -1  203.68   22.60
   1 -10  -1  229.18   23.10
  -1  10   1  195.18   22.20
  -1  10   1  196.08   22.40
  -1  10   1  236.68   23.40
   0 -10  -1  411.96   48.00
   0 -10  -1  486.55   46.40
   0 -10  -1  405.86   45.80
   0  10   1  438.86   45.60
   0  10   1  450.75   46.40
  -1 -10  -1    5.20    5.00
  -1 -10  -1    3.00    2.40
  -1 -10  -1    5.40    3.20
   1  10   1    2.90    3.20
   1  10   1    3.20    2.50
   1  10   1    4.00    2.70
  -2 -10  -1    4.90    3.40
  -2 -10  -1   13.10    5.80
  -2 -10  -1   10.00    3.30
   2  10   1    8.60    3.90
   2  10   1   10.50    3.40
   2  10   1    9.10    2.60
  -3 -10  -1  213.48   26.10
  -3 -10  -1  202.48   24.20
  -3 -10  -1  235.68   24.80
   3  10   1  220.08   24.20
   3  10   1  255.87   25.20
  -4 -10  -1  289.67   33.10
  -4 -10  -1  383.26   36.60
  -4 -10  -1  288.57   33.20
   4  10   1  275.87   32.80
   4  10   1  365.46   33.90
  -5 -10  -1    1.00    2.30
  -5 -10  -1    3.90    2.60
  -5 -10  -1   -0.70    4.50
   5  10   1    1.70    2.60
   5  10   1    6.20    3.40
   5  10   1    1.70    3.40
  -6 -10  -1   57.39    8.20
  -6 -10  -1   57.69   12.50
  -6 -10  -1   54.69    8.30
   6  10   1   67.69    8.90
   6  10   1   62.29    8.30
   6  10   1   61.09   10.00
  -7 -10  -1   79.09   15.40
  -7 -10  -1   79.69    9.20
   7  10   1   50.79    8.60
   7  10   1   59.19   10.20
  -8 -10  -1    8.40    3.50
  -8 -10  -1   14.40    3.50
  -8 -10  -1   -7.70    5.00
   8  10   1    6.20    3.80
   8  10   1   11.90    3.50
   8  10   1    7.10    3.10
  -9 -10  -1  130.79   23.40
  -9 -10  -1  163.18   15.90
  -9 -10  -1  104.99   15.80
  -9 -10  -1  137.19   16.60
   9  10   1  140.19   15.90
   9  10   1  135.59   17.40
 -10 -10  -1    5.00    3.50
 -10 -10  -1   -5.80    5.70
 -10 -10  -1    9.90    3.60
 -10 -10  -1    5.50    4.10
  10  10   1   10.60    4.70
  10  10   1    6.90    3.20
  10  10   1    4.30    3.00
 -11 -10  -1   25.20    6.40
 -11 -10  -1   28.00    4.90
 -11 -10  -1   16.50    5.20
 -11 -10  -1   12.20    9.60
  11  10   1   25.30    4.90
  11  10   1    3.80    4.10
  11  10   1   13.90    5.80
 -12 -10  -1   60.49    8.90
 -12 -10  -1   46.00    8.60
 -12 -10  -1   44.30   14.10
 -12 -10  -1   44.30    8.90
  12  10   1   52.49   10.10
  12  10   1   49.70    7.80
  12  10   1   65.59    8.90
 -13 -10  -1   43.40    8.70
 -13 -10  -1   27.00   13.20
 -13 -10  -1   33.10    7.70
 -13 -10  -1   47.30    8.10
  13  10   1   38.80    8.60
  13  10   1   42.70    7.70
  13  10   1   63.49    7.90
 -14 -10  -1   74.69   23.10
 -14 -10  -1  128.89   16.50
 -14 -10  -1  134.49   16.20
  14  10   1  127.59   16.10
  14  10   1  156.18   15.30
  14  10   1  104.29   17.00
 -15 -10  -1   97.09   13.70
 -15 -10  -1  115.49   15.00
 -15 -10  -1   68.49   12.90
  15  10   1  101.99   14.80
  15  10   1  113.49   12.10
  15  10   1   81.99   13.10
  11 -11  -1  -12.00    7.70
  11 -11  -1    2.00    4.90
  11 -11  -1    5.70    4.90
 -11  11   1   -2.30    4.10
 -11  11   1   13.20    6.50
 -11  11   1    3.80    3.40
 -11  11   1   12.70    7.80
 -11  11   1   -3.30    4.10
  10 -11  -1    7.40    7.20
  10 -11  -1    0.20    4.30
  10 -11  -1    2.60    4.00
 -10  11   1    2.20    6.70
 -10  11   1   -3.70    4.50
 -10  11   1   -1.30    2.50
 -10  11   1   -2.20    3.90
   9 -11  -1   79.79   13.60
   9 -11  -1  118.29   17.70
   9 -11  -1   86.29   14.90
  -9  11   1   74.39   16.50
  -9  11   1  107.79   14.30
  -9  11   1   71.19   13.90
  -9  11   1   79.19   11.20
  -9  11   1   97.79   14.40
   8 -11  -1   15.80    6.20
   8 -11  -1    7.90    7.30
   8 -11  -1   16.90    6.20
  -8  11   1   13.70    8.60
  -8  11   1   10.30    4.10
  -8  11   1   20.90    6.90
  -8  11   1   24.50    6.70
  -8  11   1   14.40    5.80
   7 -11  -1  102.29   17.80
   7 -11  -1   90.29   13.90
   7 -11  -1  114.79   14.40
  -7  11   1  107.39   14.40
  -7  11   1   89.39   14.00
  -7  11   1  108.99   17.30
  -7  11   1   88.19   12.10
  -7  11   1  101.19   14.70
   6 -11  -1   85.89   13.10
   6 -11  -1  101.29   17.00
   6 -11  -1  102.09   13.50
  -6  11   1  106.39   14.10
  -6  11   1   73.29   12.90
  -6  11   1   90.99   13.50
  -6  11   1  102.49   16.30
  -6  11   1   87.69   11.60
   5 -11  -1    5.60    3.80
   5 -11  -1   12.90    6.90
   5 -11  -1   15.40    5.60
  -5  11   1    9.00    4.70
  -5  11   1   13.80    3.70
  -5  11   1    7.90    4.50
  -5  11   1    3.20    3.80
  -5  11   1    1.20    5.40
   4 -11  -1   15.30    4.60
   4 -11  -1   11.70    6.50
   4 -11  -1    7.50    4.30
  -4  11   1    1.10    3.90
  -4  11   1    8.70    3.30
  -4  11   1    9.80    6.30
  -4  11   1    5.80    3.70
  -4  11   1    6.80    4.00
   3 -11  -1   65.79   13.30
   3 -11  -1   56.49    9.80
   3 -11  -1   63.29   10.30
  -3  11   1   82.79   11.00
  -3  11   1   77.69   11.30
  -3  11   1   81.39    9.70
  -3  11   1   66.89   14.10
  -3  11   1   71.59   10.20
   2 -11  -1    2.10    2.50
   2 -11  -1    4.10    3.10
   2 -11  -1    6.70    4.00
   2 -11  -1    5.60    5.50
  -2  11   1    6.80    3.30
  -2  11   1    4.20    3.50
  -2  11   1   13.50    6.10
  -2  11   1    8.00    3.70
   1 -11  -1   54.99    9.00
   1 -11  -1   63.89   12.00
   1 -11  -1   59.09    8.60
  -1  11   1   48.10    7.90
  -1  11   1   62.49    9.30
  -1  11   1   59.99    8.40
   0 -11  -1   -0.20    2.60
   0 -11  -1   -1.10    4.80
   0 -11  -1    3.60    3.20
   0  11   1    2.30    3.20
   0  11   1   -1.30    2.50
   0  11   1    1.20    2.20
  -1 -11  -1   -4.00    4.80
  -1 -11  -1    2.80    2.60
  -1 -11  -1    5.90    3.60
   1  11   1    5.50    3.20
   1  11   1    6.90    2.90
   1  11   1    7.50    3.70
  -2 -11  -1  254.87   27.60
  -2 -11  -1  300.57   28.50
  -2 -11  -1  205.48   29.50
   2  11   1  257.77   26.80
   2  11   1  214.58   27.20
   2  11   1  301.27   28.70
  -3 -11  -1  177.78   21.60
  -3 -11  -1  186.08   20.50
  -3 -11  -1  189.58   20.10
   3  11   1  152.08   19.70
   3  11   1  191.08   20.80
  -4 -11  -1    5.60    3.00
  -4 -11  -1    8.90    3.70
  -4 -11  -1   10.20    5.50
   4  11   1    5.70    3.40
   4  11   1    3.80    3.10
  -5 -11  -1   35.60    8.90
  -5 -11  -1   31.50    5.80
  -5 -11  -1   33.30    5.90
   5  11   1   13.40    5.50
   5  11   1   19.40    5.00
   5  11   1   26.70    5.70
  -6 -11  -1  141.39   18.00
  -6 -11  -1   97.19   12.60
  -6 -11  -1  102.49   12.80
   6  11   1  107.89   14.30
   6  11   1   89.19   12.50
   6  11   1  113.59   13.30
  -7 -11  -1   25.30    5.10
  -7 -11  -1   24.80    5.30
  -7 -11  -1   21.50    9.00
   7  11   1   19.60    6.00
   7  11   1   15.30    4.60
   7  11   1   28.40    5.60
  -8 -11  -1    7.40    3.80
  -8 -11  -1   16.80    8.80
   8  11   1   12.80    5.00
   8  11   1   11.60    3.80
   8  11   1    6.90    3.60
  -9 -11  -1   12.70    5.20
  -9 -11  -1   20.40    4.50
  -9 -11  -1    9.20    4.10
  -9 -11  -1   13.30    8.10
   9  11   1   16.50    4.40
   9  11   1    9.60    5.00
   9  11   1    9.50    4.00
 -10 -11  -1   82.79   17.80
 -10 -11  -1   69.29    8.80
 -10 -11  -1   69.39    9.60
 -10 -11  -1   53.29    9.70
  10  11   1   60.59   11.30
  10  11   1   51.59    8.60
  10  11   1   42.00    8.60
 -11 -11  -1   24.40    5.20
 -11 -11  -1   17.20    9.60
 -11 -11  -1   21.80    6.40
  11  11   1   14.40    5.30
  11  11   1   17.90    6.30
  11  11   1   24.70    5.20
 -12 -11  -1   46.60    8.90
 -12 -11  -1   29.10   12.80
  12  11   1   48.60    7.50
  12  11   1   35.40    8.50
  12  11   1   34.90    7.50
 -13 -11  -1   32.60    6.60
 -13 -11  -1   26.40   12.10
 -13 -11  -1   20.70    6.40
  13  11   1   22.10    5.80
  13  11   1   24.70    5.30
  13  11   1   16.40    6.70
 -14 -11  -1   18.30    5.10
 -14 -11  -1    1.60    9.30
 -14 -11  -1   11.10    5.80
 -14 -11  -1   13.50    5.20
  14  11   1    9.80    4.80
  14  11   1    8.40    5.50
  14  11   1   17.60    4.50
 -15 -11  -1   12.20    5.40
 -15 -11  -1    4.20    4.40
 -15 -11  -1   11.80   10.30
 -15 -11  -1    9.10    6.00
  15  11   1    7.80    5.10
  15  11   1    8.20    3.70
  15  11   1    8.00    5.50
  10 -12  -1    1.00    4.90
  10 -12  -1   -4.10    7.90
  10 -12  -1    7.60    5.10
 -10  12   1    5.40    6.60
 -10  12   1    3.40    4.20
 -10  12   1    6.90    3.30
 -10  12   1   11.60    5.30
   9 -12  -1   86.19   17.50
   9 -12  -1  102.59   15.60
   9 -12  -1  106.49   15.90
  -9  12   1  117.89   20.80
  -9  12   1  107.39   15.90
  -9  12   1  119.09   16.60
  -9  12   1   94.89   13.10
  -9  12   1  128.19   16.90
   8 -12  -1   40.50   10.80
   8 -12  -1   42.70    9.50
   8 -12  -1   24.40    7.50
  -8  12   1   41.40    7.10
  -8  12   1   33.70    8.60
  -8  12   1   50.59   10.70
  -8  12   1   42.40   12.00
  -8  12   1   42.30    9.60
   7 -12  -1   86.29   16.50
   7 -12  -1   92.19   13.60
  -7  12   1   81.79   11.40
  -7  12   1   97.69   17.90
  -7  12   1   95.49   14.00
  -7  12   1  126.29   15.40
  -7  12   1   69.69   13.40
   6 -12  -1    2.00    4.10
   6 -12  -1    9.50    4.80
   6 -12  -1   11.70    7.70
  -6  12   1   11.60    4.90
  -6  12   1   10.10    5.50
  -6  12   1   13.40    7.20
  -6  12   1    6.10    4.40
  -6  12   1    5.60    3.30
   5 -12  -1   31.00    7.30
   5 -12  -1   14.70    9.00
   5 -12  -1   14.00    5.70
  -5  12   1   24.80    6.60
  -5  12   1   23.10    8.90
  -5  12   1   38.40    8.40
  -5  12   1   35.50    7.40
  -5  12   1   21.90    5.20
   4 -12  -1    7.20    6.50
   4 -12  -1    8.30    4.30
   4 -12  -1   14.10    4.50
  -4  12   1   -4.90    4.80
  -4  12   1    6.80    3.10
  -4  12   1   13.30    4.70
  -4  12   1   10.00    4.80
  -4  12   1    3.80    4.60
   3 -12  -1   37.70    7.70
   3 -12  -1   44.60   10.90
   3 -12  -1   35.90    7.20
  -3  12   1   40.30    8.00
  -3  12   1   30.30    9.30
  -3  12   1   32.80    7.50
  -3  12   1   30.00    6.20
  -3  12   1   51.19    9.40
   2 -12  -1  108.59   16.50
   2 -12  -1  101.59   13.40
   2 -12  -1  119.09   14.30
  -2  12   1  112.29   14.20
  -2  12   1   85.19   12.60
   1 -12  -1  519.15   50.19
   1 -12  -1  383.56   51.29
   1 -12  -1  466.85   49.50
  -1  12   1  481.25   50.19
  -1  12   1  484.15   49.30
   0 -12  -1   66.89   10.00
   0 -12  -1   74.69   13.80
   0 -12  -1   51.39    8.90
   0  12   1   59.39    8.30
   0  12   1   72.09   10.00
   0  12   1   51.19    8.60
  -1 -12  -1  183.28   25.20
  -1 -12  -1  180.28   22.60
  -1 -12  -1  248.38   24.00
   1  12   1  211.78   22.10
   1  12   1  226.88   23.80
   1  12   1  176.48   22.30
  -2 -12  -1  459.05   41.60
  -2 -12  -1  400.26   40.60
  -2 -12  -1  321.97   42.60
   2  12   1  369.06   39.60
   2  12   1  327.47   40.00
   2  12   1  426.76   41.60
  -3 -12  -1  184.48   21.80
  -3 -12  -1  162.08   23.00
  -3 -12  -1  192.28   21.10
  -3 -12  -1  184.08   20.50
   3  12   1  196.28   21.40
   3  12   1  160.58   20.10
  -4 -12  -1   42.90    7.10
  -4 -12  -1   37.90    9.60
  -4 -12  -1   41.90    7.30
   4  12   1   35.40    6.90
   4  12   1   27.50    6.10
  -5 -12  -1   59.69    8.90
  -5 -12  -1   61.39    8.70
  -5 -12  -1   59.59   12.20
   5  12   1   56.69    9.00
   5  12   1   51.59    8.40
   5  12   1   53.39   10.40
  -6 -12  -1   31.10    6.10
  -6 -12  -1   30.80    5.80
  -6 -12  -1   21.90    7.90
   6  12   1   16.30    6.00
   6  12   1   19.90    5.00
   6  12   1   33.70    6.40
  -7 -12  -1  164.08   17.70
  -7 -12  -1  148.19   17.70
  -7 -12  -1  159.88   23.00
   7  12   1  117.99   17.10
   7  12   1  153.48   19.40
   7  12   1  172.58   18.40
  -8 -12  -1   67.19   16.30
  -8 -12  -1   68.39    9.90
   8  12   1   53.99    9.30
   8  12   1   63.49   11.60
   8  12   1   81.19   10.30
  -9 -12  -1  135.09   23.20
  -9 -12  -1  119.99   14.80
  -9 -12  -1  106.19   14.20
   9  12   1  107.89   15.90
   9  12   1  127.19   14.70
 -10 -12  -1    6.70    8.80
 -10 -12  -1    3.70    3.40
 -10 -12  -1   17.50    5.50
 -10 -12  -1   17.20    5.10
  10  12   1    5.50    4.10
  10  12   1    9.70    4.00
  10  12   1   11.20    5.60
 -11 -12  -1   29.80    6.30
 -11 -12  -1   24.40    7.40
 -11 -12  -1   35.90    7.40
 -11 -12  -1   36.00   12.30
  11  12   1   30.80    8.30
  11  12   1   32.30    6.90
  11  12   1   49.90    7.40
 -12 -12  -1    7.70    9.00
 -12 -12  -1    3.10    4.30
 -12 -12  -1    5.90    3.60
 -12 -12  -1    4.20    4.00
  12  12   1    0.90    3.40
  12  12   1   -3.60    3.30
  12  12   1   -0.20    4.50
 -13 -12  -1   -2.30    3.60
 -13 -12  -1   -3.80    3.90
  13  12   1    5.70    5.20
  13  12   1    0.80    3.00
  13  12   1   -1.30    3.70
 -14 -12  -1   -8.80    9.30
 -14 -12  -1    6.40    4.80
 -14 -12  -1    0.70    4.40
  14  12   1   -4.40    4.40
  14  12   1   15.50    4.30
  14  12   1    9.00    5.90
   9 -13  -1   11.70    5.60
   9 -13  -1    0.50    4.90
   9 -13  -1    8.90    9.70
  -9  13   1   25.10    8.30
  -9  13   1    5.90    3.50
  -9  13   1   16.70    8.20
  -9  13   1   19.50    7.30
   8 -13  -1   64.89   12.60
   8 -13  -1   81.29   14.20
   8 -13  -1   59.39   14.90
  -8  13   1   92.59   14.90
  -8  13   1   74.09   13.40
  -8  13   1   69.09   10.30
  -8  13   1   94.29   15.10
  -8  13   1   70.79   16.00
   7 -13  -1   49.90   11.60
   7 -13  -1   80.79   13.00
   7 -13  -1   89.69   16.80
  -7  13   1   88.49   13.70
  -7  13   1   73.49   10.50
  -7  13   1  108.09   14.60
  -7  13   1   83.99   16.90
  -7  13   1   88.89   13.60
   6 -13  -1   29.70    9.70
   6 -13  -1   25.80    7.20
   6 -13  -1   17.90    6.20
  -6  13   1   27.20    7.30
  -6  13   1   25.30    7.50
  -6  13   1   31.30   10.30
  -6  13   1   25.80    7.50
  -6  13   1   20.00    5.00
   5 -13  -1    6.50    4.60
   5 -13  -1    2.10    4.40
   5 -13  -1   12.80    8.20
  -5  13   1   12.60    5.40
  -5  13   1   13.90    5.50
  -5  13   1   10.50    6.70
  -5  13   1    9.00    5.40
  -5  13   1   13.10    4.00
   4 -13  -1    6.20    4.30
   4 -13  -1    8.10    7.40
   4 -13  -1    5.60    3.70
  -4  13   1   -3.90    3.10
  -4  13   1    5.90    5.10
  -4  13   1    4.30    4.10
  -4  13   1    5.10    6.50
  -4  13   1    0.40    2.60
   3 -13  -1   12.60    4.90
   3 -13  -1   -4.40    7.00
   3 -13  -1    0.50    3.60
  -3  13   1   13.50    7.50
  -3  13   1    2.60    4.30
  -3  13   1    8.70    5.10
  -3  13   1    5.10    4.00
  -3  13   1    1.20    2.90
   2 -13  -1   -5.40    5.50
   2 -13  -1    6.90    4.40
   2 -13  -1   10.50    4.40
  -2  13   1    4.50    3.60
  -2  13   1    5.90    3.30
  -2  13   1    7.10    4.50
   1 -13  -1   61.29    9.50
   1 -13  -1   59.49   13.10
   1 -13  -1   79.09   10.80
  -1  13   1   38.90    8.50
  -1  13   1   72.19   10.80
  -1  13   1   61.39    9.60
   0 -13  -1   18.90    5.80
   0 -13  -1   11.60    7.20
   0 -13  -1    7.00    3.70
   0  13   1    6.30    3.70
   0  13   1   11.80    3.90
   0  13   1    9.20    5.00
  -1 -13  -1  173.58   26.50
  -1 -13  -1  258.17   25.50
  -1 -13  -1  200.98   24.10
   1  13   1  227.98   25.20
   1  13   1  201.88   23.80
   1  13   1  226.18   23.40
  -2 -13  -1   16.90    4.80
  -2 -13  -1   17.30    7.30
  -2 -13  -1   19.10    5.70
   2  13   1   19.40    5.10
   2  13   1   23.60    6.50
   2  13   1   21.30    4.20
  -3 -13  -1    7.50    3.50
  -3 -13  -1    6.70    4.20
  -3 -13  -1    0.60    5.00
   3  13   1    7.80    4.60
   3  13   1    5.10    3.50
  -4 -13  -1   13.80    5.80
  -4 -13  -1   12.20    4.50
  -4 -13  -1    9.70    4.70
   4  13   1    3.00    3.50
   4  13   1    7.40    4.60
  -5 -13  -1   29.80    6.80
  -5 -13  -1   38.20    6.80
  -5 -13  -1   28.40    8.30
   5  13   1   19.70    6.80
   5  13   1   30.50    7.00
   5  13   1   32.30    6.30
  -6 -13  -1    5.80    3.60
  -6 -13  -1    6.20    3.50
  -6 -13  -1   18.50    6.90
   6  13   1   -1.90    2.70
   6  13   1    0.20    3.60
   6  13   1    5.60    3.70
  -7 -13  -1   54.69    9.60
  -7 -13  -1   81.69   10.20
  -7 -13  -1   44.90   13.90
   7  13   1   79.69   10.80
   7  13   1   62.69   10.00
   7  13   1   67.39   12.60
  -8 -13  -1   13.10    4.20
  -8 -13  -1   -5.30    6.60
  -8 -13  -1   10.00    4.40
   8  13   1    9.30    4.10
   8  13   1    8.30    5.40
   8  13   1    7.90    4.10
  -9 -13  -1   24.10    6.10
  -9 -13  -1   21.30   11.80
  -9 -13  -1   31.10    6.30
   9  13   1   25.00    7.40
   9  13   1   21.50    6.10
   9  13   1   19.90    5.90
 -10 -13  -1  131.49   14.10
 -10 -13  -1   97.29   14.80
 -10 -13  -1  133.29   24.60
 -10 -13  -1  115.49   14.40
  10  13   1   97.49   15.60
  10  13   1  114.79   14.10
  10  13   1   83.39   13.80
 -11 -13  -1   10.70    5.20
 -11 -13  -1   19.40   10.90
 -11 -13  -1   16.80    6.00
 -11 -13  -1   35.10    6.00
  11  13   1   28.60    8.60
  11  13   1   18.20    5.70
  11  13   1   18.50    5.50
 -12 -13  -1  -13.20    8.10
 -12 -13  -1   -2.00    4.00
 -12 -13  -1    3.00    4.30
  12  13   1   -2.10    3.70
  12  13   1    9.50    3.80
  12  13   1    4.80    5.20
 -13 -13  -1    2.60    4.20
  13  13   1    3.60    5.30
  13  13   1    2.30    4.10
  13  13   1    5.90    3.50
 -14 -13  -1   -2.70    3.70
 -14 -13  -1   -1.70   10.60
  14  13   1    7.40    4.80
  14  13   1    2.10    5.20
  14  13   1   -6.70    2.70
   8 -14  -1    2.10    4.80
   8 -14  -1    3.60    9.20
   8 -14  -1    2.70    4.50
  -8  14   1   -1.40    4.10
  -8  14   1   -0.10    3.20
  -8  14   1   -7.70    4.80
  -8  14   1   12.70    8.70
   7 -14  -1    9.20    6.60
   7 -14  -1    8.90    5.20
   7 -14  -1   11.40    9.40
  -7  14   1   27.40    6.90
  -7  14   1    9.20    5.60
  -7  14   1   13.30    9.60
  -7  14   1    5.80    5.60
  -7  14   1   14.80    4.40
   6 -14  -1  -13.10    7.10
   6 -14  -1    4.30    4.40
   6 -14  -1   -2.60    3.70
  -6  14   1    3.70    5.00
  -6  14   1    1.40    3.00
  -6  14   1   -1.20    3.80
  -6  14   1    5.40    4.90
  -6  14   1   -1.50    5.60
   5 -14  -1   47.90   13.60
   5 -14  -1   48.30   10.10
   5 -14  -1   61.99   11.30
  -5  14   1   46.50    9.80
  -5  14   1   68.19   14.90
  -5  14   1   54.29   11.20
  -5  14   1   38.00    7.80
  -5  14   1   59.29   11.00
   4 -14  -1   74.19   12.60
   4 -14  -1   55.39   11.30
   4 -14  -1   71.99   14.50
  -4  14   1   56.79    9.50
  -4  14   1   84.89   16.50
  -4  14   1   77.99   13.50
  -4  14   1   68.79   11.80
  -4  14   1   58.59   12.30
   3 -14  -1   20.50    9.30
   3 -14  -1   25.50    6.50
   3 -14  -1   11.00    5.50
  -3  14   1   12.40    4.60
  -3  14   1   13.50    5.80
  -3  14   1   12.40    4.70
   2 -14  -1   81.89   12.00
   2 -14  -1   64.89   14.80
   2 -14  -1   59.79   10.70
  -2  14   1   55.59    9.50
  -2  14   1   83.69   13.30
  -2  14   1   66.19   10.20
   1 -14  -1  138.69   17.30
   1 -14  -1  130.39   21.40
   1 -14  -1  166.88   18.60
  -1  14   1  164.98   18.80
  -1  14   1  114.89   16.30
  -1  14   1  130.59   16.70
   0 -14  -1   18.20    9.80
   0 -14  -1   24.80    6.10
   0 -14  -1   20.70    7.20
   0  14   1   30.30    5.90
   0  14   1   20.60    5.50
   0  14   1   25.20    7.10
  -1 -14  -1   60.89    9.30
  -1 -14  -1   57.59   13.40
  -1 -14  -1   76.39   11.20
   1  14   1   48.70    7.90
   1  14   1   40.80    8.50
   1  14   1   64.99   11.20
  -2 -14  -1  194.58   26.10
  -2 -14  -1  193.08   22.10
   2  14   1  221.88   23.60
   2  14   1  149.79   21.50
   2  14   1  208.48   21.10
  -3 -14  -1  101.29   13.80
  -3 -14  -1  125.59   18.50
  -3 -14  -1  132.39   15.40
   3  14   1   93.89   13.60
  -4 -14  -1   29.10    7.50
  -4 -14  -1   15.20    5.40
  -4 -14  -1   24.60    6.70
  -4 -14  -1   28.50    9.70
   4  14   1   27.10    7.00
   4  14   1   14.10    4.90
  -5 -14  -1   20.10    4.90
  -5 -14  -1    8.30    4.80
  -5 -14  -1   19.10    8.00
   5  14   1   23.00    5.70
   5  14   1    9.00    4.30
   5  14   1    4.40    4.50
  -6 -14  -1    8.40    4.30
  -6 -14  -1    6.80    4.00
  -6 -14  -1    4.90    6.40
   6  14   1    3.20    3.70
   6  14   1    5.80    4.60
   6  14   1    5.50    4.20
  -7 -14  -1   16.80    8.80
  -7 -14  -1    4.20    3.90
  -7 -14  -1    8.90    4.20
   7  14   1    4.60    4.20
   7  14   1   11.40    4.70
   7  14   1   13.10    6.10
  -8 -14  -1    0.80    3.10
  -8 -14  -1    6.20    3.40
  -8 -14  -1   10.00    7.20
   8  14   1   10.30    4.20
   8  14   1    1.80    3.80
   8  14   1    0.30    4.00
  -9 -14  -1    5.80    4.20
  -9 -14  -1    5.70    8.60
   9  14   1    9.50    4.60
   9  14   1   14.80    6.80
   9  14   1   12.10    4.80
 -10 -14  -1   50.59   17.10
 -10 -14  -1   63.39   10.40
 -10 -14  -1   72.89   10.50
  10  14   1   65.69   10.40
  10  14   1   59.69   10.10
  10  14   1   62.29   12.90
 -11 -14  -1    7.80    5.20
 -11 -14  -1   13.50    4.80
 -11 -14  -1    2.30    4.20
 -11 -14  -1    0.10    9.20
  11  14   1    8.20    4.60
  11  14   1   15.80    6.50
  11  14   1    7.00    4.70
 -12 -14  -1   44.00    7.40
 -12 -14  -1   34.20    7.80
 -12 -14  -1   28.50   14.00
 -12 -14  -1   39.80    9.00
  12  14   1   39.90    7.40
  12  14   1   46.00   10.50
  12  14   1   38.60    7.70
 -13 -14  -1   -6.30   11.20
 -13 -14  -1    1.60    4.00
  13  14   1    1.40    4.60
  13  14   1   -0.20    3.50
  13  14   1   -3.20    4.60
   7 -15  -1   42.60   14.40
   7 -15  -1   45.30   11.10
   7 -15  -1   55.39   11.60
  -7  15   1   73.69   13.60
  -7  15   1   96.59   13.50
  -7  15   1   53.89    9.30
  -7  15   1   70.19   15.90
   6 -15  -1    3.20    4.30
   6 -15  -1   13.80   10.00
   6 -15  -1    7.20    5.90
  -6  15   1   15.50    6.10
  -6  15   1   -1.50    5.10
  -6  15   1   -1.40    3.80
  -6  15   1    3.80    7.20
  -6  15   1   11.50    4.20
   5 -15  -1   21.40   10.90
   5 -15  -1   26.00    7.90
   5 -15  -1   14.70    6.20
  -5  15   1   18.30    7.20
  -5  15   1   21.70    7.20
  -5  15   1   20.80   10.50
  -5  15   1   22.80    6.60
   4 -15  -1   28.50    7.90
   4 -15  -1   17.60    6.60
   4 -15  -1   21.00   10.60
  -4  15   1   15.70    7.00
  -4  15   1   30.50    7.80
   3 -15  -1   43.60    9.80
   3 -15  -1   82.19   13.10
   3 -15  -1   46.10   14.30
  -3  15   1   49.60   10.90
  -3  15   1   63.49   10.50
   2 -15  -1    4.60    4.70
   2 -15  -1    5.10    6.90
   2 -15  -1   -0.60    3.50
  -2  15   1    3.20    4.80
  -2  15   1    0.90    3.80
   1 -15  -1   78.09   12.80
   1 -15  -1   71.39   14.80
   1 -15  -1   63.89   10.40
  -1  15   1   67.09   10.00
  -1  15   1   56.89   11.40
  -1  15   1   49.80    9.50
   0 -15  -1   13.20    4.90
   0 -15  -1   26.60    7.40
   0 -15  -1   10.10    8.20
   0  15   1    7.90    4.00
   0  15   1    9.50    4.40
   0  15   1   20.00    6.40
  -1 -15  -1   40.40    9.30
  -1 -15  -1   41.30   12.10
  -1 -15  -1   35.50    8.00
   1  15   1   37.30    7.70
   1  15   1   38.50    7.10
   1  15   1   40.00    9.50
  -2 -15  -1   13.40    5.30
  -2 -15  -1    5.10    4.10
  -2 -15  -1    6.60    7.60
   2  15   1    3.20    3.90
   2  15   1    2.20    4.40
   2  15   1   -1.20    2.40
  -3 -15  -1   44.70    9.30
  -3 -15  -1   35.10   11.70
  -3 -15  -1   38.40    7.60
   3  15   1   48.20    9.80
   3  15   1   45.90    8.20
  -4 -15  -1    6.90    7.00
  -4 -15  -1    9.10    4.90
  -4 -15  -1    9.90    4.10
   4  15   1    2.10    3.50
   4  15   1   16.00    5.70
  -5 -15  -1    0.00    3.10
  -5 -15  -1    2.30    3.80
   5  15   1    4.00    3.80
   5  15   1    6.50    4.90
   5  15   1   -5.60    3.20
  -6 -15  -1   -4.40    3.00
  -6 -15  -1   -0.60    2.90
  -6 -15  -1   -4.60    5.80
   6  15   1   -5.10    3.30
   6  15   1   -7.10    2.90
   6  15   1    4.50    4.00
  -7 -15  -1   -1.50    6.00
  -7 -15  -1    3.20    3.40
  -7 -15  -1   -0.90    3.20
   7  15   1   -0.40    4.30
   7  15   1    8.10    4.10
   7  15   1    9.40    4.50
  -8 -15  -1   -1.80    3.10
  -8 -15  -1    9.40    4.20
  -8 -15  -1    7.00    6.60
   8  15   1    3.10    4.20
   8  15   1    1.20    3.90
   8  15   1   -0.60    4.80
  -9 -15  -1   -1.00    7.10
  -9 -15  -1    7.70    4.60
   9  15   1    3.20    4.70
   9  15   1   -5.90    4.40
   9  15   1   14.00    5.20
 -10 -15  -1   63.59   10.60
 -10 -15  -1   76.39   11.20
 -10 -15  -1   29.90   14.70
  10  15   1   77.09   14.20
  10  15   1   66.49   11.00
  10  15   1   89.09   11.50
 -11 -15  -1    5.90    4.40
 -11 -15  -1    5.90    4.10
 -11 -15  -1    7.00   10.30
 -11 -15  -1    9.10    4.80
  11  15   1   13.10    5.50
  11  15   1    9.60    6.50
  11  15   1    4.30    4.00
 -12 -15  -1   -1.50   10.40
 -12 -15  -1    2.10    4.20
 -12 -15  -1    1.10    4.10
  12  15   1   -2.00    3.60
  12  15   1   -1.10    4.40
  12  15   1   13.90    6.40
   5 -16  -1   39.90   15.00
   5 -16  -1   53.29   11.00
   5 -16  -1   64.29   12.80
  -5  16   1   72.39   10.40
  -5  16   1   57.99   11.70
  -5  16   1   71.19   13.70
  -5  16   1   69.89   13.30
   4 -16  -1    7.80    9.40
   4 -16  -1   -2.80    4.50
   4 -16  -1   -3.90    3.60
  -4  16   1    6.20    5.10
  -4  16   1    2.30    4.80
   3 -16  -1   68.09   12.40
   3 -16  -1   86.19   14.40
   3 -16  -1   56.49   16.30
  -3  16   1   84.29   12.70
  -3  16   1   96.89   15.70
   2 -16  -1   16.30    5.60
   2 -16  -1   11.30    5.70
   2 -16  -1   -6.80    8.20
  -2  16   1    0.50    4.60
  -2  16   1    7.80    4.80
   1 -16  -1   52.39   10.50
   1 -16  -1   29.60   11.80
   1 -16  -1   28.20    7.50
  -1  16   1   28.80   10.20
  -1  16   1   60.49   11.00
  -1  16   1   31.10    7.10
   0 -16  -1  270.57   28.90
   0 -16  -1  236.98   32.70
   0 -16  -1  259.57   29.70
   0  16   1  241.58   27.70
   0  16   1  217.78   27.90
   0  16   1  287.47   30.30
  -1 -16  -1  201.38   23.60
  -1 -16  -1  186.98   27.20
  -1 -16  -1  174.38   22.40
   1  16   1  244.48   24.80
   1  16   1  197.58   21.70
   1  16   1  158.28   21.70
  -2 -16  -1   32.40    7.50
  -2 -16  -1   46.20   12.50
  -2 -16  -1   30.90    8.20
   2  16   1   56.39   10.80
   2  16   1   47.40    8.50
   2  16   1   47.80    7.20
  -3 -16  -1   17.60    8.60
  -3 -16  -1   12.00    5.40
  -3 -16  -1   11.30    4.50
   3  16   1    9.30    5.10
   3  16   1    7.60    4.70
  -4 -16  -1   -0.50    7.20
  -4 -16  -1    8.40    4.90
  -4 -16  -1    4.30    3.20
   4  16   1    4.40    5.00
   4  16   1    0.50    3.40
  -5 -16  -1    4.40    7.40
  -5 -16  -1    5.60    4.20
  -5 -16  -1   -4.50    3.10
   5  16   1   -7.00    3.40
   5  16   1    6.10    3.60
   5  16   1    4.20    4.70
  -6 -16  -1   13.90    4.90
  -6 -16  -1    6.70    4.40
  -6 -16  -1   24.90    8.30
   6  16   1   15.70    5.50
   6  16   1   15.20    6.40
   6  16   1   25.60    6.60
  -7 -16  -1    5.30    4.50
  -7 -16  -1    8.80    6.70
  -7 -16  -1    6.00    3.80
   7  16   1    7.50    4.70
   7  16   1   -4.20    3.60
   7  16   1    0.10    3.90
  -8 -16  -1   79.99   11.80
  -8 -16  -1   78.69   12.90
  -8 -16  -1   71.79   16.90
   8  16   1   81.09   11.90
   8  16   1   83.09   13.00
   8  16   1   74.59   14.90
  -9 -16  -1    5.10    8.20
  -9 -16  -1   10.00    4.90
   9  16   1   10.40    5.40
   9  16   1   24.80    6.80
   9  16   1   10.00    6.50
 -10 -16  -1   14.80    4.60
 -10 -16  -1   -1.40    9.30
 -10 -16  -1   -4.40    3.90
  10  16   1   12.60    5.00
  10  16   1    5.10    5.70
  10  16   1   -7.10    3.80
 -11 -16  -1    1.50    3.70
 -11 -16  -1    1.70    4.40
 -11 -16  -1   -6.20    3.10
 -11 -16  -1   -1.20    8.90
  11  16   1   -3.50    4.70
  11  16   1   -1.20    3.60
  11  16   1   -0.50    5.20
   3 -17  -1    5.80    4.80
   3 -17  -1    5.20   11.10
   3 -17  -1    0.30    4.60
  -3  17   1    5.70    5.20
  -3  17   1    8.30    6.40
   2 -17  -1   20.10    6.70
   2 -17  -1   18.50   11.00
   2 -17  -1   26.40    8.30
  -2  17   1   24.80    6.50
  -2  17   1   19.00    7.40
   1 -17  -1   28.80    8.90
   1 -17  -1   34.70    8.00
   1 -17  -1   21.20   11.10
  -1  17   1   27.00    7.90
   0 -17  -1   55.19   11.00
   0 -17  -1   42.50   14.20
   0 -17  -1   74.09   12.80
   0  17   1   69.59   10.30
   0  17   1   82.09   14.30
  -1 -17  -1    6.40    4.40
  -1 -17  -1    9.20    8.50
  -1 -17  -1    6.40    4.50
   1  17   1   -0.80    3.20
   1  17   1    6.60    4.70
  -2 -17  -1    8.10    8.80
  -2 -17  -1   11.40    5.40
  -2 -17  -1   12.80    5.60
   2  17   1   14.50    4.10
   2  17   1    6.40    6.00
   2  17   1    5.80    4.90
  -3 -17  -1   12.70    8.90
  -3 -17  -1    9.10    4.60
  -3 -17  -1    3.50    3.80
   3  17   1    2.30    3.90
   3  17   1   -8.30    3.80
  -4 -17  -1    3.30    3.90
  -4 -17  -1   12.40    5.30
  -4 -17  -1    7.00    8.40
   4  17   1   11.20    4.80
   4  17   1    2.80    5.10
  -5 -17  -1    3.40    4.20
  -5 -17  -1    5.10    8.10
  -5 -17  -1    3.60    3.90
   5  17   1    7.10    5.10
   5  17   1    0.10    4.10
   5  17   1   10.20    4.30
  -6 -17  -1   16.70    9.40
  -6 -17  -1   -0.50    3.90
  -6 -17  -1    9.50    6.70
  -6 -17  -1   11.20    5.20
   6  17   1   10.10    4.70
   6  17   1   -0.10    4.20
   6  17   1    0.20    4.40
  -7 -17  -1    1.70    3.80
  -7 -17  -1    1.80    3.40
  -7 -17  -1    0.40    7.00
   7  17   1    0.10    4.50
   7  17   1   -3.80    4.20
   7  17   1    8.40    4.50
  -8 -17  -1    2.70    3.90
  -8 -17  -1   12.10    7.80
  -8 -17  -1    1.20    3.50
   8  17   1   -4.60    4.40
   8  17   1   -2.30    4.70
   8  17   1   -1.50    4.30
  -9 -17  -1   -4.70    7.80
  -9 -17  -1    1.60    4.20
  -9 -17  -1    7.60    4.30
   9  17   1    5.60    5.60
   9  17   1    6.70    5.10
   9  17   1   -5.20    4.20
   0 -18  -1   15.50    5.70
   0 -18  -1   18.90    6.70
   0 -18  -1   16.60   11.10
   0  18   1    3.80    5.00
   0  18   1    7.60    5.00
   0  18   1   10.60    4.70
  -1 -18  -1   20.40   11.40
  -1 -18  -1   18.20    7.10
   1  18   1   20.70    5.10
   1  18   1    9.00    5.00
   1  18   1   19.20    7.30
  -2 -18  -1    9.90    4.80
  -2 -18  -1    1.90    4.80
  -2 -18  -1    9.20   11.60
   2  18   1    9.50    4.00
   2  18   1   15.30    6.50
  -3 -18  -1   -3.60    4.10
  -3 -18  -1    5.10    4.30
  -3 -18  -1   -6.40    9.00
   3  18   1   -0.20    4.20
  -4 -18  -1   32.90    8.20
  -4 -18  -1   59.39   10.80
  -4 -18  -1   65.19   14.80
   4  18   1   56.09   11.30
  -5 -18  -1    1.50    3.90
  -5 -18  -1    6.40    4.70
  -5 -18  -1    8.40    9.60
   5  18   1    5.90    4.60
   5  18   1    5.10    5.30
  -6 -18  -1   -8.40    5.30
  -6 -18  -1   -1.40    4.10
  -6 -18  -1    0.00    4.50
  -6 -18  -1  -11.60    9.00
   6  18   1    3.20    5.20
   6  18   1    0.00    4.20
   6  17  -2    9.40    5.80
   6  17  -2    5.10    4.90
   6  17  -2   -5.30    4.60
  -6 -17   2    5.50    4.60
  -6 -17   2   -0.90    6.60
  -6 -17   2    7.00    9.80
  -6 -17   2    2.20    4.50
   5  17  -2    0.10    4.70
  -5 -17   2   19.30   11.20
  -5 -17   2    2.80    4.10
  -5 -17   2   10.40    6.70
   4  17  -2   17.70    7.10
  -4 -17   2   31.90    8.60
  -4 -17   2   12.00    6.90
  -4 -17   2   30.50   12.10
  -4 -17   2   24.80    6.30
   3  17  -2    4.50    5.80
  -3 -17   2   -1.30    4.40
  -3 -17   2   -3.60    4.10
  -3 -17   2   16.00    9.90
  -3 -17   2   -2.20    4.70
   2  17  -2   -1.80    4.30
   2  17  -2    2.40    6.50
   2  17  -2   -8.10    4.10
  -2 -17   2    3.40    5.40
  -2 -17   2   -8.30    3.80
  -2 -17   2    7.90    4.90
  -2 -17   2    6.80    9.30
   1  17  -2   33.30    8.30
   1  17  -2   16.10    8.20
  -1 -17   2   21.90   12.10
  -1 -17   2    8.00    6.50
  -1 -17   2   15.90    5.70
  -1 -17   2   20.00    6.60
   0  17  -2   65.29   10.70
   0  17  -2   79.59   15.70
   0  17  -2   74.09   14.10
   0 -17   2   82.99   12.00
   0 -17   2   70.19   11.60
   0 -17   2   79.49   14.20
   0 -17   2   57.49   17.20
  -1  17  -2    5.70    6.50
  -1  17  -2   -1.10    3.50
  -1  17  -2    4.40    5.70
   1 -17   2   -1.80   10.10
   1 -17   2    8.20    4.20
   1 -17   2    5.20    4.50
   1 -17   2   -1.60    5.20
   2 -17   2   -0.50    4.40
  -9 -16   2    1.60    4.90
  -9 -16   2   -7.90    8.70
   8  16  -2   35.40    9.90
   8  16  -2   30.50    8.30
  -8 -16   2   58.69   14.60
  -8 -16   2   27.50    7.40
  -8 -16   2   40.40    8.90
   7  16  -2   11.90    6.00
   7  16  -2    1.50    4.80
  -7 -16   2   19.80    9.10
  -7 -16   2   -2.50    4.70
  -7 -16   2    4.40    4.50
   6  16  -2   28.70    7.70
   6  16  -2   15.50    6.20
   6  16  -2    9.60    6.40
  -6 -16   2   10.00    8.90
  -6 -16   2   16.40    6.20
  -6 -16   2   17.60    6.40
   5  16  -2   -4.40    4.30
   5  16  -2    6.70    4.60
  -5 -16   2    2.80    4.30
  -5 -16   2   14.20    7.70
  -5 -16   2  -14.00    8.90
  -5 -16   2    2.80    4.40
   4  16  -2    6.40    4.90
   4  16  -2   13.80    6.60
  -4 -16   2   -1.30    9.70
  -4 -16   2    9.10    5.10
  -4 -16   2   13.20    6.50
  -4 -16   2    7.20    4.80
   3  16  -2   23.50    7.70
   3  16  -2   17.80    9.50
   3  16  -2   20.10    6.90
  -3 -16   2   24.10    8.10
  -3 -16   2   30.50    7.20
  -3 -16   2   36.60    8.60
  -3 -16   2   18.20   10.70
   2  16  -2    9.90    6.10
   2  16  -2    2.40    4.90
  -2 -16   2    6.30    4.60
  -2 -16   2   12.60    9.80
  -2 -16   2    4.70    4.50
  -2 -16   2    2.40    4.90
   1  16  -2   24.10    8.70
   1  16  -2    2.70    4.70
   1  16  -2   20.30    7.20
   1  16  -2   11.70    4.40
  -1 -16   2   15.80    6.90
  -1 -16   2   20.40    5.90
  -1 -16   2   18.40    6.00
  -1 -16   2   34.50   11.40
   0  16  -2    1.90    3.40
   0  16  -2   -2.50    4.50
   0 -16   2    7.00    8.90
   0 -16   2    5.00    5.10
   0 -16   2   -1.80    3.40
   0 -16   2    1.40    3.70
  -1  16  -2   61.69   12.50
  -1  16  -2   53.99   13.60
  -1  16  -2   71.19   10.20
   1 -16   2   44.50   14.40
   1 -16   2   58.49   10.30
   1 -16   2   52.29   10.20
   1 -16   2   62.59   12.80
  -2  16  -2   26.40    9.10
  -2  16  -2   35.40    7.40
  -2  16  -2   22.90    9.30
   2 -16   2   22.50    7.90
   2 -16   2   19.20    5.80
   2 -16   2   19.40   11.50
   2 -16   2   22.70    7.00
  -3  16  -2   11.70    6.10
  -3  16  -2    9.70    9.00
  -3  16  -2   14.70    5.70
   3 -16   2    0.80    5.70
   3 -16   2   -4.30    9.10
   3 -16   2   14.50    5.10
   3 -16   2   17.20    6.00
  -4  16  -2    0.40    4.50
  -4  16  -2    5.00    6.10
  -4  16  -2   -6.10    5.90
  -4  16  -2    5.60    4.40
   4 -16   2   11.50    5.20
   4 -16   2  -16.70   10.20
   4 -16   2   -2.30    4.80
   4 -16   2    3.00    4.60
  10  15  -2   20.30    6.50
  10  15  -2   14.30    7.70
 -10 -15   2   18.70    6.20
 -10 -15   2   28.20    7.50
 -10 -15   2    9.00   11.80
   9  15  -2    6.20    5.50
   9  15  -2    9.60    5.30
   9  15  -2    6.30    4.80
  -9 -15   2    4.50    4.80
  -9 -15   2    0.50    9.20
   8  15  -2   18.50    6.80
   8  15  -2   -2.30    4.50
   8  15  -2   19.10    5.80
  -8 -15   2   10.20    5.80
  -8 -15   2   19.40    5.50
  -8 -15   2    4.30   10.00
   7  15  -2    2.50    4.50
   7  15  -2    5.70    5.50
   7  15  -2    2.00    4.10
  -7 -15   2   -1.70    7.80
  -7 -15   2   -4.70    3.80
  -7 -15   2    2.20    3.90
   6  15  -2   48.50   11.90
   6  15  -2   45.80    8.90
   6  15  -2   59.89   10.70
  -6 -15   2   48.20   14.20
  -6 -15   2   44.00    9.80
  -6 -15   2   57.99   10.50
   5  15  -2    1.70    4.30
   5  15  -2    9.40    5.30
  -5 -15   2   19.10    6.20
  -5 -15   2    5.20    7.20
  -5 -15   2   14.60    5.60
   4  15  -2    1.90    4.50
   4  15  -2    6.60    3.90
  -4 -15   2    0.40    4.10
  -4 -15   2   10.80    6.50
  -4 -15   2   10.60    7.90
  -4 -15   2    5.90    4.20
   3  15  -2    2.10    4.80
   3  15  -2   -0.60    6.90
   3  15  -2   -0.90    4.10
  -3 -15   2   -4.80    7.30
  -3 -15   2    4.00    6.00
  -3 -15   2    0.30    4.00
  -3 -15   2    9.60    4.60
   2  15  -2   25.70    8.20
   2  15  -2   18.20    6.00
   2  15  -2   33.70    7.90
  -2 -15   2   29.50    7.40
  -2 -15   2   22.50    7.60
  -2 -15   2   18.90    9.40
  -2 -15   2   23.60    7.50
   1  15  -2   48.10   11.60
   1  15  -2   35.70    8.00
   1  15  -2   36.80    7.00
   1  15  -2   55.49   11.00
  -1 -15   2   67.29   10.10
  -1 -15   2   39.20    9.60
  -1 -15   2   36.70   12.50
  -1 -15   2   45.60    9.40
   0  15  -2   31.00   10.00
   0  15  -2   37.10   11.30
   0  15  -2   44.70    7.80
   0 -15   2   56.29   11.10
   0 -15   2   30.30   13.90
   0 -15   2   46.00    9.00
   0 -15   2   44.80    8.70
  -1  15  -2  176.28   20.00
  -1  15  -2  151.38   17.10
  -1  15  -2  132.29   20.70
   1 -15   2  123.39   17.50
   1 -15   2  113.49   16.80
   1 -15   2  102.79   21.70
   1 -15   2  172.18   19.80
  -2  15  -2  396.76   46.30
  -2  15  -2  404.36   42.60
  -2  15  -2  449.06   45.00
   2 -15   2  380.86   43.10
   2 -15   2  457.15   44.90
   2 -15   2  351.76   47.10
   2 -15   2  340.57   42.20
  -3  15  -2   47.90   12.40
  -3  15  -2   43.40    8.70
  -3  15  -2   47.60   10.10
   3 -15   2   52.99   10.70
   3 -15   2   38.20   13.40
   3 -15   2   42.50    9.00
   3 -15   2   38.30    8.20
  -4  15  -2   11.90    5.70
  -4  15  -2   -4.10    6.60
  -4  15  -2   16.60    6.80
  -4  15  -2   10.10    4.90
   4 -15   2    7.60    5.20
   4 -15   2    5.00   10.30
   4 -15   2   14.10    5.60
   4 -15   2    4.10    5.40
  -5  15  -2   24.80    6.70
  -5  15  -2   18.80    8.10
  -5  15  -2   38.40   10.30
  -5  15  -2   18.30    6.00
   5 -15   2   29.10   11.90
   5 -15   2   12.50    5.70
   5 -15   2   33.70    8.70
  -6  15  -2    7.40    6.20
  -6  15  -2   -5.50    7.00
  -6  15  -2   -3.80    6.20
  -6  15  -2    5.60    4.00
  -6  15  -2   -1.60    4.50
   6 -15   2    2.80    6.10
   6 -15   2    1.90    4.50
   6 -15   2   -6.30   10.10
  11  14  -2    0.10    4.60
  11  14  -2    9.40    4.70
  11  14  -2   10.50    5.10
 -11 -14   2    0.50    4.00
 -11 -14   2  -14.30    9.70
 -11 -14   2   -0.50    4.80
 -11 -14   2    0.00    4.30
  10  14  -2    4.10    5.20
  10  14  -2    2.10    4.60
  10  14  -2   -0.70    3.60
 -10 -14   2  -19.30    8.00
 -10 -14   2   -7.40    3.30
 -10 -14   2   -2.00    4.50
   9  14  -2    1.60    5.40
   9  14  -2    4.70    4.50
   9  14  -2    2.90    4.60
  -9 -14   2    3.90    4.60
  -9 -14   2   -0.40    9.10
   8  14  -2   65.19   11.30
   8  14  -2   48.70   11.40
   8  14  -2   54.49   10.00
  -8 -14   2   65.69   11.40
  -8 -14   2   35.10   14.10
  -8 -14   2   61.29   10.30
   7  14  -2   25.70    6.60
   7  14  -2   23.70    7.40
   7  14  -2   21.50    7.90
  -7 -14   2   27.40    6.90
  -7 -14   2   30.20    7.60
   6  14  -2    4.40    5.40
   6  14  -2   13.00    4.90
   6  14  -2   14.30    5.40
  -6 -14   2    5.70    4.60
  -6 -14   2   11.70    7.80
  -6 -14   2   14.00    5.10
   5  14  -2    8.90    4.70
   5  14  -2   19.20    5.30
  -5 -14   2    9.00    4.40
  -5 -14   2   24.60    9.30
  -5 -14   2   10.80    5.20
   4  14  -2   17.40    5.30
   4  14  -2   24.70    7.00
  -4 -14   2   24.30    6.50
  -4 -14   2   15.40    7.90
  -4 -14   2    6.90    8.20
  -4 -14   2    9.20    4.90
   3  14  -2   25.30    9.20
   3  14  -2   22.70    6.30
   3  14  -2   12.00    6.30
  -3 -14   2   31.90    7.90
  -3 -14   2   36.80    7.50
  -3 -14   2   22.30    8.00
  -3 -14   2   18.00    9.90
   2  14  -2   -3.90    5.00
   2  14  -2   -0.90    4.00
   2  14  -2    7.60    4.00
  -2 -14   2   13.20    5.60
  -2 -14   2    5.70    4.10
  -2 -14   2    2.60    4.50
  -2 -14   2    4.10    7.10
   1  14  -2   68.09   12.40
   1  14  -2   45.10    9.20
   1  14  -2   74.59   14.50
   1  14  -2   60.99    8.50
  -1 -14   2   84.59   12.10
  -1 -14   2   44.60   10.40
  -1 -14   2   68.79   10.50
  -1 -14   2   51.79   14.10
   0  14  -2  393.86   41.10
   0  14  -2  428.06   45.40
   0  14  -2  414.06   43.50
   0 -14   2  447.76   43.70
   0 -14   2  305.87   41.60
   0 -14   2  363.76   45.70
  -1  14  -2   11.90    7.60
  -1  14  -2    5.90    4.90
  -1  14  -2   13.00    4.70
  -1  14  -2    7.70    4.00
   1 -14   2   16.90    5.30
   1 -14   2   19.30    9.40
   1 -14   2    8.80    6.10
   1 -14   2   11.10    5.10
  -2  14  -2   14.90    7.80
  -2  14  -2   11.00    4.60
  -2  14  -2   19.20    7.40
  -2  14  -2   15.10    4.80
   2 -14   2   17.40    5.00
   2 -14   2   14.30    9.30
   2 -14   2    5.70    5.70
   2 -14   2    3.50    4.10
  -3  14  -2   19.60    5.70
  -3  14  -2   17.50    7.30
  -3  14  -2   24.60    6.40
  -3  14  -2   33.70   10.00
   3 -14   2   20.50   10.70
   3 -14   2   21.20    6.30
   3 -14   2   17.50    5.50
   3 -14   2   38.90    8.90
  -4  14  -2    0.20    3.90
  -4  14  -2    5.60    5.00
  -4  14  -2   -1.30    6.50
  -4  14  -2   10.70    4.70
   4 -14   2    1.90    8.90
   4 -14   2    8.50    4.80
   4 -14   2    5.30    4.70
   4 -14   2    4.90    5.50
  -5  14  -2   58.99   15.00
  -5  14  -2   40.20    8.30
  -5  14  -2   54.59   11.40
  -5  14  -2   60.69   13.30
  -5  14  -2   48.30    9.20
   5 -14   2   50.49   13.50
   5 -14   2   58.99   11.50
   5 -14   2   35.10    8.20
  -6  14  -2   13.50    8.90
  -6  14  -2    9.00    5.10
  -6  14  -2    6.00    4.10
  -6  14  -2    3.80    6.90
  -6  14  -2   10.70    5.90
   6 -14   2   13.00   10.40
   6 -14   2    7.90    4.80
   6 -14   2    6.30    5.30
  -7  14  -2    7.50    4.20
  -7  14  -2    7.80    5.80
  -7  14  -2    4.50    6.20
  -7  14  -2   -0.60    5.00
  -7  14  -2    2.60    7.00
   7 -14   2    0.50    5.00
   7 -14   2    4.60    4.20
   7 -14   2   10.60   10.20
  -8  14  -2    2.80    5.60
  -8  14  -2    0.30    7.30
  -8  14  -2   -4.30    3.50
  -8  14  -2    6.00    5.70
   8 -14   2    6.00    5.50
   8 -14   2   -3.90    9.60
  12  13  -2   -3.60    3.90
  12  13  -2    0.40    3.60
  12  13  -2   -4.10    4.30
 -12 -13   2   -5.70    4.50
 -12 -13   2   -1.40    9.30
 -12 -13   2   -7.40    3.70
 -12 -13   2    0.60    4.70
  11  13  -2  -10.80    3.80
  11  13  -2    1.90    4.80
  11  13  -2    2.40    3.50
 -11 -13   2   -1.60    3.60
 -11 -13   2    2.60    8.20
 -11 -13   2   -4.40    3.70
 -11 -13   2   -2.10    5.10
  10  13  -2    5.50    4.40
  10  13  -2    7.10    5.40
  10  13  -2    5.70    4.40
 -10 -13   2   19.10   10.90
 -10 -13   2   12.30    6.00
 -10 -13   2    1.40    3.80
 -10 -13   2   -0.30    4.80
   9  13  -2   11.70    4.90
   9  13  -2    0.50    5.30
   9  13  -2    6.60    4.70
  -9 -13   2    1.90    4.40
  -9 -13   2    8.40    4.70
  -9 -13   2   10.50    9.20
   8  13  -2   55.19   10.50
   8  13  -2   56.89   11.90
   8  13  -2   82.69   11.30
  -8 -13   2   87.59   19.00
  -8 -13   2   62.09   11.80
   7  13  -2   -5.40    3.40
   7  13  -2    5.90    4.10
   7  13  -2    0.40    3.90
  -7 -13   2    1.60    7.30
  -7 -13   2    3.10    3.90
  -7 -13   2    6.10    4.10
   6  13  -2   17.70    5.90
   6  13  -2    3.70    4.10
   6  13  -2    6.90    4.90
  -6 -13   2   15.20    9.60
  -6 -13   2   18.10    5.70
  -6 -13   2   18.30    5.70
   5  13  -2   23.80    5.80
   5  13  -2   17.00    6.10
  -5 -13   2   16.80    5.60
  -5 -13   2   22.80   10.60
  -5 -13   2   24.40    6.30
   4  13  -2   24.90    6.90
   4  13  -2   15.60    5.10
   4  13  -2   17.70    8.90
  -4 -13   2   15.20    8.60
  -4 -13   2   21.40    6.00
  -4 -13   2   32.30    7.40
   3  13  -2    4.40    5.60
   3  13  -2    5.70    4.30
   3  13  -2    3.50    3.30
  -3 -13   2    5.10    5.10
  -3 -13   2    2.30    3.00
  -3 -13   2    4.90    6.20
  -3 -13   2   -2.10    3.60
   2  13  -2    1.40    3.40
   2  13  -2   14.00    5.50
   2  13  -2   -0.90    5.30
  -2 -13   2   14.70    6.00
  -2 -13   2   21.00    7.90
  -2 -13   2   26.80    6.90
  -2 -13   2    8.30    4.20
   1  13  -2    9.60    4.00
   1  13  -2    5.40    2.90
   1  13  -2    7.40    6.30
   1  13  -2    4.80    4.40
  -1 -13   2    8.60    4.70
  -1 -13   2   11.80    7.50
  -1 -13   2    0.20    3.60
  -1 -13   2    6.00    3.60
   0  13  -2   19.70    6.60
   0  13  -2   21.20    4.90
   0  13  -2   33.40    9.40
   0  13  -2   13.20    4.90
   0 -13   2   20.50    6.10
   0 -13   2   16.90    8.30
   0 -13   2   27.60    6.30
   0 -13   2   22.70    7.50
  -1  13  -2  203.48   24.20
  -1  13  -2  222.48   27.90
  -1  13  -2  206.78   23.90
  -1  13  -2  226.48   26.00
   1 -13   2  213.78   28.30
   1 -13   2  258.97   26.30
   1 -13   2  198.08   24.50
   1 -13   2  201.98   24.60
  -2  13  -2  117.69   16.70
  -2  13  -2   74.69   12.00
  -2  13  -2   92.29   12.30
  -2  13  -2  107.79   14.50
   2 -13   2   96.99   14.00
   2 -13   2   77.09   16.20
   2 -13   2   91.99   12.60
   2 -13   2   78.29   12.10
  -3  13  -2   30.20    6.50
  -3  13  -2   33.10    8.50
  -3  13  -2   33.60    7.30
  -3  13  -2   32.10    9.40
   3 -13   2   32.90    7.90
   3 -13   2   32.20    6.80
   3 -13   2   33.90    8.60
   3 -13   2   29.50   10.00
  -4  13  -2   11.60    7.40
  -4  13  -2   11.70    5.60
  -4  13  -2   10.50    5.00
  -4  13  -2    3.30    4.00
  -4  13  -2   16.50    8.10
   4 -13   2   12.20    4.80
   4 -13   2   14.30    8.70
   4 -13   2    2.40    3.60
   4 -13   2    9.80    5.10
  -5  13  -2   60.39   12.70
  -5  13  -2   44.50    9.90
  -5  13  -2   49.00    8.70
  -5  13  -2   51.59   13.40
  -5  13  -2   52.39    9.80
   5 -13   2   50.79   10.60
   5 -13   2   43.60    9.20
   5 -13   2   39.20    9.00
   5 -13   2   41.80   12.30
  -6  13  -2   13.40    8.60
  -6  13  -2    2.50    3.80
  -6  13  -2   15.50    7.60
  -6  13  -2    4.80    5.10
  -6  13  -2   24.70    6.70
   6 -13   2   13.40    5.30
   6 -13   2   -1.30    9.00
   6 -13   2   20.60    6.70
  -7  13  -2    1.10    4.70
  -7  13  -2   -1.90    4.50
  -7  13  -2   -0.60    4.70
  -7  13  -2    3.30    3.30
  -7  13  -2   15.20    8.10
   7 -13   2    5.80    3.80
   7 -13   2   12.50    8.70
   7 -13   2    0.30    4.50
  -8  13  -2   43.40    8.10
  -8  13  -2   44.30    9.80
  -8  13  -2   58.19   13.10
  -8  13  -2   55.49   11.80
  -8  13  -2   64.39   14.80
   8 -13   2   44.80    9.60
   8 -13   2   55.59   14.30
   8 -13   2   37.70    9.70
  -9  13  -2   52.49   14.10
  -9  13  -2   67.69   12.80
  -9  13  -2   75.89   14.90
  -9  13  -2   50.39    8.90
   9 -13   2   51.39   14.40
   9 -13   2   48.80   10.70
   9 -13   2   40.70   11.10
  13  12  -2    9.50    5.30
  13  12  -2   23.20    5.70
[truncated: 3,592,814 more chars]
