# Supplementary material for: Structurally diverse macrocycle co-crystals for solid-state luminescence modulation
Source: Nat Commun. 2024 Mar 21;15:2535. doi: 10.1038/s41467-024-46788-6 (PMC10957888; doi:10.1038/s41467-024-46788-6)
Supplement: Supplementary file 5 — Source Data [file 41467_2024_46788_MOESM5_ESM.zip › Single-crystal structures/MCC-Benzene.cif]

data_1
_audit_creation_date               2023-09-07
_audit_creation_method
;
Olex2 1.3
(compiled 2020.11.12 svn.r5f609507 for OlexSys, GUI svn.r6408)
;
_shelx_SHELXL_version_number       '2018/3'
_audit_contact_author_address      ?
_audit_contact_author_email        ?
_audit_contact_author_name         ''
_audit_contact_author_phone        ?
_publ_contact_author_id_orcid      ?
_publ_section_references
;
Dolomanov, O.V., Bourhis, L.J., Gildea, R.J, Howard, J.A.K. & Puschmann, H.
 (2009), J. Appl. Cryst. 42, 339-341.

Sheldrick, G.M. (2015). Acta Cryst. A71, 3-8.

Sheldrick, G.M. (2015). Acta Cryst. C71, 3-8.
;
_chemical_name_common              ?
_chemical_name_systematic          ?
_chemical_formula_moiety          
 'C99 H78 O12, 2(C5 H N2), 10(C6 H6), 0.48[1C4O2]'
_chemical_formula_sum              'C169 H140 N4 O12'
_chemical_formula_weight           2418.84
_chemical_melting_point            ?
loop_
  _atom_type_symbol
  _atom_type_description
  _atom_type_scat_dispersion_real
  _atom_type_scat_dispersion_imag
  _atom_type_scat_source
 'C' 'C' 0.0033 0.0016 'International Tables Vol C Tables 4.2.6.8 and 6.1.1.4'
 'H' 'H' 0.0000 0.0000 'International Tables Vol C Tables 4.2.6.8 and 6.1.1.4'
 'N' 'N' 0.0061 0.0033 'International Tables Vol C Tables 4.2.6.8 and 6.1.1.4'
 'O' 'O' 0.0106 0.0060 'International Tables Vol C Tables 4.2.6.8 and 6.1.1.4'

_shelx_space_group_comment
;
The symmetry employed for this shelxl refinement is uniquely defined
by the following loop, which should always be used as a source of
symmetry information in preference to the above space-group names.
They are only intended as comments.
;
_space_group_crystal_system        'triclinic'
_space_group_IT_number             2
_space_group_name_H-M_alt          'P -1'
_space_group_name_Hall             '-P 1'
loop_
  _space_group_symop_operation_xyz
 'x, y, z'
 '-x, -y, -z'

_cell_length_a                     19.5831(9)
_cell_length_b                     20.0799(10)
_cell_length_c                     20.5891(10)
_cell_angle_alpha                  91.932(2)
_cell_angle_beta                   117.409(2)
_cell_angle_gamma                  99.289(2)
_cell_volume                       7039.0(6)
_cell_formula_units_Z              2
_cell_measurement_reflns_used      9779
_cell_measurement_temperature      193.0
_cell_measurement_theta_max        53.91
_cell_measurement_theta_min        2.25
_shelx_estimated_absorpt_T_max     0.993
_shelx_estimated_absorpt_T_min     0.979
_exptl_absorpt_coefficient_mu      0.071
_exptl_absorpt_correction_T_max    0.7506
_exptl_absorpt_correction_T_min    0.6644
_exptl_absorpt_correction_type     none
_exptl_absorpt_process_details
;
SADABS-2016/2 (Bruker,2016/2) was used for absorption correction.
wR2(int) was 0.1411 before and 0.0503 after correction.
The Ratio of minimum to maximum transmission is 0.8852.
The \l/2 correction factor is Not present.
;
_exptl_absorpt_special_details     ?
_exptl_crystal_colour              'metallic yellowish green'
_exptl_crystal_colour_lustre       metallic
_exptl_crystal_colour_modifier     yellowish
_exptl_crystal_colour_primary      green
_exptl_crystal_density_diffrn      1.141
_exptl_crystal_density_meas        .
_exptl_crystal_density_method      ?
_exptl_crystal_description         block
_exptl_crystal_F_000               2556
_exptl_crystal_size_max            0.3
_exptl_crystal_size_mid            0.2
_exptl_crystal_size_min            0.1
_exptl_transmission_factor_max     ?
_exptl_transmission_factor_min     ?
_diffrn_reflns_av_R_equivalents    0.0413
_diffrn_reflns_av_unetI/netI       0.0415
_diffrn_reflns_Laue_measured_fraction_full  0.997
_diffrn_reflns_Laue_measured_fraction_max  0.994
_diffrn_reflns_limit_h_max         23
_diffrn_reflns_limit_h_min         -23
_diffrn_reflns_limit_k_max         24
_diffrn_reflns_limit_k_min         -24
_diffrn_reflns_limit_l_max         24
_diffrn_reflns_limit_l_min         -24
_diffrn_reflns_number              85194
_diffrn_reflns_point_group_measured_fraction_full  0.997
_diffrn_reflns_point_group_measured_fraction_max  0.994
_diffrn_reflns_theta_full          25.242
_diffrn_reflns_theta_max           25.412
_diffrn_reflns_theta_min           1.035
_diffrn_ambient_temperature        193.0
_diffrn_detector_area_resol_mean   ?
_diffrn_measured_fraction_theta_full  0.997
_diffrn_measured_fraction_theta_max  0.994
_diffrn_measurement_device_type    'CCD area detector'
_diffrn_measurement_method         'phi and omega scans'
_diffrn_radiation_monochromator    graphite
_diffrn_radiation_type             MoK\a
_diffrn_radiation_wavelength       0.71073
_diffrn_source                     ?
_diffrn_source_current             2.86
_diffrn_source_power               0.1993706
_diffrn_source_voltage             69.71
_reflns_Friedel_coverage           0.000
_reflns_Friedel_fraction_full      .
_reflns_Friedel_fraction_max       .
_reflns_number_gt                  17709
_reflns_number_total               25811
_reflns_special_details
;
 Reflections were merged by SHELXL according to the crystal
 class for the calculation of statistics and refinement.
 
 Structure factors included contributions from the .fab file.
 
 _reflns_Friedel_fraction is defined as the number of unique
 Friedel pairs measured divided by the number that would be
 possible theoretically, ignoring centric projections and
 systematic absences.
;
_reflns_threshold_expression       'I > 2\s(I)'
_computing_cell_refinement         'SAINT V8.40B (?, 2016)'
_computing_data_collection         ?
_computing_data_reduction          'SAINT V8.40B (?, 2016)'
_computing_molecular_graphics      'Olex2 1.3 (Dolomanov et al., 2009)'
_computing_publication_material    'Olex2 1.3 (Dolomanov et al., 2009)'
_computing_structure_refinement    'SHELXL 2018/3 (Sheldrick, 2015)'
_computing_structure_solution      'SHELXT 2018/2 (Sheldrick, 2018)'
_refine_diff_density_max           0.539
_refine_diff_density_min           -0.504
_refine_diff_density_rms           0.048
_refine_ls_extinction_coef         .
_refine_ls_extinction_method       none
_refine_ls_goodness_of_fit_ref     1.031
_refine_ls_hydrogen_treatment      constr
_refine_ls_matrix_type             full
_refine_ls_number_parameters       1606
_refine_ls_number_reflns           25811
_refine_ls_number_restraints       8
_refine_ls_R_factor_all            0.0927
_refine_ls_R_factor_gt             0.0649
_refine_ls_restrained_S_all        1.031
_refine_ls_shift/su_max            0.001
_refine_ls_shift/su_mean           0.000
_refine_ls_structure_factor_coef   Fsqd
_refine_ls_weighting_details      
 'w=1/[\s^2^(Fo^2^)+(0.0985P)^2^+3.5394P] where P=(Fo^2^+2Fc^2^)/3'
_refine_ls_weighting_scheme        calc
_refine_ls_wR_factor_gt            0.1801
_refine_ls_wR_factor_ref           0.1993
_refine_special_details            ?
_olex2_refinement_description
;
1. Fixed Uiso
 At 1.2 times of:
  All C(H) groups, All C(H,H) groups
 At 1.5 times of:
  All C(H,H,H) groups
2. Restrained distances
 C1-C6
 1.38 with sigma of 0.01
 C6-C1
 1.4 with sigma of 0.02
 C178-C173 = C178-C177 = C177-C176 = C176-C175 = C174-C173 = C175-C174
 1.4 with sigma of 0.02
3.a Secondary CH2 refined with riding coordinates:
 C43(H43A,H43B), C82(H82A,H82B), C115(H11D,H11E)
3.b Aromatic/amide H refined with riding coordinates:
 C00S(H00S), C39(H39), C47(H47), C48(H48), C53(H53), C54(H54), C58(H58),
 C59(H59), C62(H62), C64(H64), C65(H65), C75(H75), C76(H76), C79(H79), C85(H85),
  C91(H91), C95(H95), C96(H96), C97(H97), C101(H101), C102(H102), C104(H104),
 C106(H106), C110(H110), C111(H111), C118(H118), C119(H119), C124(H124),
 C126(H126), C128(H128), C129(H129), C131(H131), C132(H132), C136(H136),
 C138(H138), C172(H172), C31(H31), C142(H142), C6(H6), C1(H1), C2(H2), C3(H3),
 C4(H4), C5(H5), C8(H8), C9(H9), C10(H10), C11(H11), C12(H12), C151(H151),
 C18(H18), C13(H13), C14(H14), C15(H15), C16(H16), C17(H17), C19(H19), C20(H20),
  C21(H21), C22(H22), C23(H23), C24(H24), C25(H25), C26(H26), C27(H27),
 C28(H28), C29(H29), C30(H30), C146(H146), C147(H147), C148(H148), C150(H150),
 C144(H144), C145(H145), C157(H157), C156(H156), C155(H155), C154(H154),
 C153(H153), C152(H152), C163(H163), C162(H162), C161(H161), C160(H160),
 C159(H159), C158(H158), C168(H168), C169(H169), C166(H166), C165(H165),
 C164(H164), C170(H170), C173(H173), C174(H174), C175(H175), C176(H176),
 C177(H177), C178(H178)
3.c Fitted hexagon refined as free rotating group:
 C6(C1,C2,C3,C4,C5), C18(C13,C14,C15,C16,C17), C146(C147,C148,C150,C144,C145),
 C157(C156,C155,C154,C153,C152), C163(C162,C161,C160,C159,C158), C168(C169,C166,
 C165,C164,C170)
3.d Idealised Me refined as rotating group:
 C36(H36A,H36B,H36C), C37(H37A,H37B,H37C), C44(H44A,H44B,H44C), C51(H51A,H51B,
 H51C), C71(H71A,H71B,H71C), C81(H81A,H81B,H81C), C83(H83A,H83B,H83C), C84(H84A,
 H84B,H84C), C109(H10A,H10B,H10C), C114(H11A,H11B,H11C), C122(H12A,H12B,H12C),
 C123(H12D,H12E,H12F)
;
_atom_sites_solution_hydrogens     geom
_atom_sites_solution_primary       dual
_atom_sites_solution_secondary     ?
loop_
  _atom_site_label
  _atom_site_type_symbol
  _atom_site_fract_x
  _atom_site_fract_y
  _atom_site_fract_z
  _atom_site_U_iso_or_equiv
  _atom_site_adp_type
  _atom_site_occupancy
  _atom_site_site_symmetry_order
  _atom_site_calc_flag
  _atom_site_refinement_flags_posn
  _atom_site_refinement_flags_adp
  _atom_site_refinement_flags_occupancy
  _atom_site_disorder_assembly
  _atom_site_disorder_group
 O1 O 1.08267(13) 0.41925(9) 0.61134(12) 0.0626(5) Uani 1 1 d . . . . .
 O2 O 1.12018(10) 0.23684(8) 0.47903(10) 0.0483(4) Uani 1 1 d . . . . .
 O3 O 1.08559(9) 0.04751(9) 0.61653(10) 0.0501(4) Uani 1 1 d . . . . .
 O4 O 0.82163(10) -0.04197(9) 0.57512(11) 0.0535(5) Uani 1 1 d . . . . .
 O5 O 0.94174(13) 0.34324(12) 1.05600(13) 0.0729(6) Uani 1 1 d . . . . .
 O6 O 0.76849(11) 0.42738(11) 1.13140(10) 0.0581(5) Uani 1 1 d . . . . .
 O7 O 0.73608(11) 0.60348(9) 1.01166(10) 0.0566(5) Uani 1 1 d . . . . .
 O8 O 0.58348(11) 0.61414(8) 0.75056(10) 0.0537(5) Uani 1 1 d . . . . .
 O9 O 0.24980(12) 0.43446(8) 0.25988(10) 0.0543(5) Uani 1 1 d . . . . .
 O10 O 0.10848(11) 0.26409(9) 0.04736(9) 0.0494(4) Uani 1 1 d . . . . .
 O11 O 0.03285(10) 0.05533(9) 0.14888(12) 0.0619(5) Uani 1 1 d . . . . .
 O12 O 0.24829(10) -0.04862(8) 0.30548(10) 0.0517(5) Uani 1 1 d . . . . .
 C00S C 0.20503(13) 0.25015(12) 0.24166(13) 0.0387(5) Uani 1 1 d . . . . .
 H00S H 0.214742 0.215137 0.272788 0.046 Uiso 1 1 calc R U . . .
 C36 C 0.2341(2) 0.48725(13) 0.21308(17) 0.0624(8) Uani 1 1 d . . . . .
 H36A H 0.256611 0.482669 0.179775 0.094 Uiso 1 1 calc R U . . .
 H36B H 0.257672 0.531635 0.243330 0.094 Uiso 1 1 calc R U . . .
 H36C H 0.177228 0.483598 0.184081 0.094 Uiso 1 1 calc R U . . .
 C37 C 0.07940(19) 0.31562(15) 0.00089(15) 0.0591(8) Uani 1 1 d . . . . .
 H37A H 0.047579 0.294743 -0.050441 0.089 Uiso 1 1 calc R U . . .
 H37B H 0.123703 0.349618 0.005197 0.089 Uiso 1 1 calc R U . . .
 H37C H 0.047087 0.337649 0.016218 0.089 Uiso 1 1 calc R U . . .
 C38 C 0.15022(14) 0.28406(12) 0.12195(13) 0.0405(5) Uani 1 1 d . . . . .
 C39 C 0.17734(15) 0.35160(12) 0.15176(14) 0.0442(6) Uani 1 1 d . . . . .
 H39 H 0.167540 0.386392 0.120359 0.053 Uiso 1 1 calc R U . . .
 C40 C 0.21892(15) 0.36844(12) 0.22765(14) 0.0429(6) Uani 1 1 d . . . . .
 C41 C 0.23257(14) 0.31759(11) 0.27465(13) 0.0381(5) Uani 1 1 d . . . . .
 C42 C 0.16442(13) 0.23148(12) 0.16624(13) 0.0391(5) Uani 1 1 d . . . . .
 C43 C 0.13288(16) 0.15878(12) 0.12880(14) 0.0484(6) Uani 1 1 d . . . . .
 H43A H 0.074913 0.149972 0.106354 0.058 Uiso 1 1 calc R U . . .
 H43B H 0.146290 0.154669 0.088168 0.058 Uiso 1 1 calc R U . . .
 C44 C -0.02189(17) -0.00129(17) 0.1476(2) 0.0834(12) Uani 1 1 d . . . . .
 H44A H -0.075409 0.005562 0.116759 0.125 Uiso 1 1 calc R U . . .
 H44B H -0.013497 -0.005671 0.197908 0.125 Uiso 1 1 calc R U . . .
 H44C H -0.014504 -0.042787 0.127368 0.125 Uiso 1 1 calc R U . . .
 C45 C 0.11108(14) 0.05243(12) 0.18523(14) 0.0437(6) Uani 1 1 d . . . . .
 C46 C 0.16187(14) 0.10404(11) 0.17700(13) 0.0418(6) Uani 1 1 d . . . . .
 C47 C 0.24041(14) 0.10081(12) 0.21128(13) 0.0430(6) Uani 1 1 d . . . . .
 H47 H 0.275939 0.135497 0.205838 0.052 Uiso 1 1 calc R U . . .
 C48 C 0.13829(15) 0.00076(12) 0.22741(14) 0.0451(6) Uani 1 1 d . . . . .
 H48 H 0.102673 -0.033817 0.232890 0.054 Uiso 1 1 calc R U . . .
 C49 C 0.21760(14) 0.00003(12) 0.26135(13) 0.0425(6) Uani 1 1 d . . . . .
 C50 C 0.27056(14) 0.04993(12) 0.25322(13) 0.0412(5) Uani 1 1 d . . . . .
 C51 C 0.19569(18) -0.10065(15) 0.31427(19) 0.0663(9) Uani 1 1 d . . . . .
 H51A H 0.159408 -0.127334 0.266390 0.100 Uiso 1 1 calc R U . . .
 H51B H 0.165847 -0.080012 0.333888 0.100 Uiso 1 1 calc R U . . .
 H51C H 0.225549 -0.130444 0.348595 0.100 Uiso 1 1 calc R U . . .
 C52 C 0.35584(14) 0.05009(12) 0.28708(14) 0.0435(6) Uani 1 1 d . . . . .
 C53 C 0.38353(15) -0.00915(12) 0.28304(14) 0.0459(6) Uani 1 1 d . . . . .
 H53 H 0.346756 -0.050049 0.257274 0.055 Uiso 1 1 calc R U . . .
 C54 C 0.41076(14) 0.11017(12) 0.32291(14) 0.0448(6) Uani 1 1 d . . . . .
 H54 H 0.392575 0.151040 0.324204 0.054 Uiso 1 1 calc R U . . .
 C55 C 0.46311(14) -0.00986(12) 0.31558(14) 0.0433(6) Uani 1 1 d . . . . .
 C56 C 0.51848(14) 0.05100(11) 0.35456(14) 0.0406(5) Uani 1 1 d . . . . .
 C57 C 0.49115(14) 0.11229(11) 0.35676(14) 0.0436(6) Uani 1 1 d . . . . .
 C58 C 0.54843(15) 0.17278(12) 0.39664(16) 0.0521(7) Uani 1 1 d . . . . .
 H58 H 0.531424 0.214316 0.397729 0.062 Uiso 1 1 calc R U . . .
 C59 C 0.62605(15) 0.17231(12) 0.43276(16) 0.0512(7) Uani 1 1 d . . . . .
 H59 H 0.662192 0.213462 0.458724 0.061 Uiso 1 1 calc R U . . .
 C60 C 0.65515(14) 0.11104(11) 0.43281(14) 0.0429(6) Uani 1 1 d . . . . .
 C61 C 0.59970(14) 0.05059(11) 0.39265(14) 0.0400(5) Uani 1 1 d . . . . .
 C62 C 0.56943(15) -0.07151(12) 0.35120(16) 0.0501(7) Uani 1 1 d . . . . .
 H62 H 0.586498 -0.112951 0.349707 0.060 Uiso 1 1 calc R U . . .
 C63 C 0.62642(14) -0.01121(12) 0.39266(14) 0.0423(6) Uani 1 1 d . . . . .
 C64 C 0.49243(15) -0.07068(12) 0.31444(15) 0.0493(6) Uani 1 1 d . . . . .
 H64 H 0.456438 -0.111446 0.286950 0.059 Uiso 1 1 calc R U . . .
 C65 C 0.73436(14) 0.10846(12) 0.47140(14) 0.0446(6) Uani 1 1 d . . . . .
 H65 H 0.771434 0.149020 0.497876 0.054 Uiso 1 1 calc R U . . .
 C70 C 0.84606(14) 0.04659(11) 0.51243(14) 0.0397(5) Uani 1 1 d . . . . .
 C71 C 0.84478(17) -0.09790(13) 0.61388(17) 0.0537(7) Uani 1 1 d . . . . .
 H71A H 0.866511 -0.124632 0.589965 0.080 Uiso 1 1 calc R U . . .
 H71B H 0.799127 -0.126504 0.613712 0.080 Uiso 1 1 calc R U . . .
 H71C H 0.884755 -0.081377 0.664840 0.080 Uiso 1 1 calc R U . . .
 C74 C 0.76079(14) 0.04779(12) 0.47223(14) 0.0408(5) Uani 1 1 d . . . . .
 C75 C 0.70581(14) -0.01132(12) 0.43274(14) 0.0440(6) Uani 1 1 d . . . . .
 H75 H 0.723325 -0.052860 0.433370 0.053 Uiso 1 1 calc R U . . .
 C76 C 0.89909(14) 0.09055(11) 0.49883(14) 0.0403(5) Uani 1 1 d . . . . .
 H76 H 0.879613 0.122028 0.464571 0.048 Uiso 1 1 calc R U . . .
 C77 C 0.97895(14) 0.09108(11) 0.53248(14) 0.0395(5) Uani 1 1 d . . . . .
 C78 C 1.00612(14) 0.04512(11) 0.58303(14) 0.0400(5) Uani 1 1 d . . . . .
 C79 C 0.95496(14) -0.00025(12) 0.59760(14) 0.0415(5) Uani 1 1 d . . . . .
 H79 H 0.974470 -0.031766 0.631792 0.050 Uiso 1 1 calc R U . . .
 C80 C 0.87520(14) 0.00037(12) 0.56222(14) 0.0417(6) Uani 1 1 d . . . . .
 C81 C 1.11584(16) -0.00058(15) 0.66580(18) 0.0606(8) Uani 1 1 d . . . . .
 H81A H 1.088956 -0.046631 0.640603 0.091 Uiso 1 1 calc R U . . .
 H81B H 1.107253 0.007157 0.708496 0.091 Uiso 1 1 calc R U . . .
 H81C H 1.172219 0.004491 0.682366 0.091 Uiso 1 1 calc R U . . .
 C82 C 1.03255(14) 0.13911(12) 0.51320(15) 0.0424(6) Uani 1 1 d . . . . .
 H82A H 1.010809 0.133669 0.458942 0.051 Uiso 1 1 calc R U . . .
 H82B H 1.084329 0.125683 0.534543 0.051 Uiso 1 1 calc R U . . .
 C83 C 1.17347(18) 0.28366(14) 0.46531(18) 0.0583(7) Uani 1 1 d . . . . .
 H83A H 1.192246 0.259405 0.436593 0.087 Uiso 1 1 calc R U . . .
 H83B H 1.218161 0.305310 0.512308 0.087 Uiso 1 1 calc R U . . .
 H83C H 1.146705 0.318513 0.437570 0.087 Uiso 1 1 calc R U . . .
 C84 C 1.1389(2) 0.46767(14) 0.6032(2) 0.0771(10) Uani 1 1 d . . . . .
 H84A H 1.123449 0.468281 0.550729 0.116 Uiso 1 1 calc R U . . .
 H84B H 1.190522 0.455239 0.628508 0.116 Uiso 1 1 calc R U . . .
 H84C H 1.141557 0.512863 0.624811 0.116 Uiso 1 1 calc R U . . .
 C85 C 1.10409(15) 0.33050(12) 0.54440(14) 0.0445(6) Uani 1 1 d . . . . .
 H85 H 1.134542 0.362779 0.530498 0.053 Uiso 1 1 calc R U . . .
 C86 C 1.04475(13) 0.21353(11) 0.53948(13) 0.0367(5) Uani 1 1 d . . . . .
 C87 C 1.09069(14) 0.26208(12) 0.52114(13) 0.0403(5) Uani 1 1 d . . . . .
 C88 C 1.07307(16) 0.35209(12) 0.58807(14) 0.0447(6) Uani 1 1 d . . . . .
 C90 C 0.99624(15) 0.32443(11) 0.65800(14) 0.0413(5) Uani 1 1 d . . . . .
 C91 C 1.04457(15) 0.36770(12) 0.72341(14) 0.0420(6) Uani 1 1 d . . . . .
 H91 H 1.096197 0.388214 0.733398 0.050 Uiso 1 1 calc R U . . .
 C92 C 1.01899(14) 0.38162(11) 0.77454(13) 0.0393(5) Uani 1 1 d . . . . .
 C93 C 0.94153(13) 0.35208(11) 0.75901(13) 0.0360(5) Uani 1 1 d . . . . .
 C95 C 0.91997(14) 0.29655(12) 0.64298(14) 0.0407(5) Uani 1 1 d . . . . .
 H95 H 0.886587 0.267572 0.598176 0.049 Uiso 1 1 calc R U . . .
 C96 C 1.06846(14) 0.42482(12) 0.84258(14) 0.0439(6) Uani 1 1 d . . . . .
 H96 H 1.120256 0.445473 0.853210 0.053 Uiso 1 1 calc R U . . .
 C97 C 1.04329(14) 0.43682(12) 0.89175(14) 0.0429(6) Uani 1 1 d . . . . .
 H97 H 1.077535 0.465827 0.936329 0.052 Uiso 1 1 calc R U . . .
 C98 C 0.91442(13) 0.36506(10) 0.81047(13) 0.0350(5) Uani 1 1 d . . . . .
 C99 C 0.96550(14) 0.40654(11) 0.87807(13) 0.0369(5) Uani 1 1 d . . . . .
 C100 C 0.89073(14) 0.30964(11) 0.69140(13) 0.0387(5) Uani 1 1 d . . . . .
 C101 C 0.81137(14) 0.28320(12) 0.67578(14) 0.0431(6) Uani 1 1 d . . . . .
 H101 H 0.776191 0.256288 0.630007 0.052 Uiso 1 1 calc R U . . .
 C102 C 0.78562(15) 0.29574(12) 0.72471(14) 0.0438(6) Uani 1 1 d . . . . .
 H102 H 0.732759 0.277449 0.712618 0.053 Uiso 1 1 calc R U . . .
 C103 C 0.83641(13) 0.33612(11) 0.79457(13) 0.0379(5) Uani 1 1 d . . . . .
 C104 C 0.81267(14) 0.34740(12) 0.84776(14) 0.0412(5) Uani 1 1 d . . . . .
 H104 H 0.760415 0.328604 0.837250 0.049 Uiso 1 1 calc R U . . .
 C105 C 0.86382(14) 0.38555(11) 0.91586(13) 0.0386(5) Uani 1 1 d . . . . .
 C106 C 0.93934(14) 0.41538(12) 0.92952(13) 0.0402(5) Uani 1 1 d . . . . .
 H106 H 0.973900 0.442515 0.975299 0.048 Uiso 1 1 calc R U . . .
 C107 C 0.83942(14) 0.39420(12) 0.97338(13) 0.0389(5) Uani 1 1 d . . . . .
 C108 C 0.87899(15) 0.37348(14) 1.04235(15) 0.0494(6) Uani 1 1 d . . . . .
 C109 C 0.9452(2) 0.28371(18) 1.0894(2) 0.0785(10) Uani 1 1 d . . . . .
 H10A H 0.894813 0.251769 1.062408 0.118 Uiso 1 1 calc R U . . .
 H10B H 0.956177 0.294474 1.140525 0.118 Uiso 1 1 calc R U . . .
 H10C H 0.987000 0.263054 1.088891 0.118 Uiso 1 1 calc R U . . .
 C110 C 0.85677(16) 0.38401(15) 1.09640(15) 0.0524(7) Uani 1 1 d . . . . .
 H110 H 0.885097 0.370368 1.143750 0.063 Uiso 1 1 calc R U . . .
 C111 C 0.77542(14) 0.42429(11) 0.96023(13) 0.0371(5) Uani 1 1 d . . . . .
 H111 H 0.747358 0.438410 0.913087 0.045 Uiso 1 1 calc R U . . .
 C112 C 0.75082(13) 0.43459(11) 1.01194(13) 0.0373(5) Uani 1 1 d . . . . .
 C113 C 0.79348(15) 0.41432(13) 1.08109(13) 0.0444(6) Uani 1 1 d . . . . .
 C114 C 0.8135(2) 0.4120(3) 1.20422(18) 0.0943(13) Uani 1 1 d . . . . .
 H11A H 0.814257 0.363349 1.202960 0.141 Uiso 1 1 calc R U . . .
 H11B H 0.789957 0.424004 1.234828 0.141 Uiso 1 1 calc R U . . .
 H11C H 0.867308 0.438222 1.225064 0.141 Uiso 1 1 calc R U . . .
 C115 C 0.67952(14) 0.46490(13) 0.99599(13) 0.0419(6) Uani 1 1 d . . . . .
 H11D H 0.635147 0.427610 0.986760 0.050 Uiso 1 1 calc R U . . .
 H11E H 0.690912 0.494955 1.040356 0.050 Uiso 1 1 calc R U . . .
 C116 C 0.65463(13) 0.50491(12) 0.93156(13) 0.0385(5) Uani 1 1 d . . . . .
 C117 C 0.68314(14) 0.57513(12) 0.94079(14) 0.0426(6) Uani 1 1 d . . . . .
 C118 C 0.65979(14) 0.61257(12) 0.88205(14) 0.0438(6) Uani 1 1 d . . . . .
 H118 H 0.679517 0.660180 0.889777 0.053 Uiso 1 1 calc R U . . .
 C119 C 0.60266(13) 0.47495(11) 0.86073(13) 0.0376(5) Uani 1 1 d . . . . .
 H119 H 0.582838 0.427375 0.853328 0.045 Uiso 1 1 calc R U . . .
 C120 C 0.57740(14) 0.51034(11) 0.79919(13) 0.0386(5) Uani 1 1 d . . . . .
 C121 C 0.60734(14) 0.58047(12) 0.81153(14) 0.0421(6) Uani 1 1 d . . . . .
 C122 C 0.6036(2) 0.68677(13) 0.76240(18) 0.0621(8) Uani 1 1 d . . . . .
 H12A H 0.580009 0.704775 0.714957 0.093 Uiso 1 1 calc R U . . .
 H12B H 0.660787 0.701460 0.786149 0.093 Uiso 1 1 calc R U . . .
 H12C H 0.583719 0.703869 0.794204 0.093 Uiso 1 1 calc R U . . .
 C123 C 0.7506(2) 0.67540(15) 1.02819(18) 0.0682(9) Uani 1 1 d . . . . .
 H12D H 0.773672 0.697284 0.999064 0.102 Uiso 1 1 calc R U . . .
 H12E H 0.786999 0.688557 1.080799 0.102 Uiso 1 1 calc R U . . .
 H12F H 0.701050 0.689862 1.016073 0.102 Uiso 1 1 calc R U . . .
 C124 C 0.45228(14) 0.49784(11) 0.68187(13) 0.0391(5) Uani 1 1 d . . . . .
 H124 H 0.442638 0.537096 0.700725 0.047 Uiso 1 1 calc R U . . .
 C125 C 0.52102(14) 0.47456(11) 0.72499(13) 0.0383(5) Uani 1 1 d . . . . .
 C126 C 0.53403(14) 0.41630(11) 0.69725(13) 0.0373(5) Uani 1 1 d . . . . .
 H126 H 0.579458 0.398970 0.727230 0.045 Uiso 1 1 calc R U . . .
 C127 C 0.48221(13) 0.38265(10) 0.62663(13) 0.0339(5) Uani 1 1 d . . . . .
 C128 C 0.49707(14) 0.32580(11) 0.59428(13) 0.0379(5) Uani 1 1 d . . . . .
 H128 H 0.541433 0.306792 0.623363 0.045 Uiso 1 1 calc R U . . .
 C129 C 0.44934(13) 0.29887(11) 0.52346(13) 0.0365(5) Uani 1 1 d . . . . .
 H129 H 0.460684 0.260976 0.504109 0.044 Uiso 1 1 calc R U . . .
 C130 C 0.41342(13) 0.40808(10) 0.58262(12) 0.0336(5) Uani 1 1 d . . . . .
 C131 C 0.32722(14) 0.48902(12) 0.56745(14) 0.0399(5) Uani 1 1 d . . . . .
 H131 H 0.313610 0.524459 0.588071 0.048 Uiso 1 1 calc R U . . .
 C132 C 0.27980(14) 0.46211(11) 0.49656(14) 0.0397(5) Uani 1 1 d . . . . .
 H132 H 0.233522 0.478991 0.468185 0.048 Uiso 1 1 calc R U . . .
 C133 C 0.29806(13) 0.40856(11) 0.46339(13) 0.0354(5) Uani 1 1 d . . . . .
 C134 C 0.36367(13) 0.37988(10) 0.50841(13) 0.0335(5) Uani 1 1 d . . . . .
 C135 C 0.38164(13) 0.32592(10) 0.47631(13) 0.0346(5) Uani 1 1 d . . . . .
 C136 C 0.33722(14) 0.30451(11) 0.40096(13) 0.0377(5) Uani 1 1 d . . . . .
 H136 H 0.348861 0.268018 0.379792 0.045 Uiso 1 1 calc R U . . .
 C137 C 0.27557(13) 0.33585(11) 0.35571(13) 0.0371(5) Uani 1 1 d . . . . .
 C138 C 0.25603(14) 0.38622(11) 0.38857(13) 0.0382(5) Uani 1 1 d . . . . .
 H138 H 0.212487 0.405840 0.358685 0.046 Uiso 1 1 calc R U . . .
 C139 C 0.39762(13) 0.46524(11) 0.61222(13) 0.0360(5) Uani 1 1 d . . . . .
 C171 C 1.02768(14) 0.30527(12) 0.60832(13) 0.0400(5) Uani 1 1 d . . . . .
 C172 C 1.01446(14) 0.23704(12) 0.58245(13) 0.0383(5) Uani 1 1 d . . . . .
 H172 H 0.982764 0.204821 0.595105 0.046 Uiso 1 1 calc R U . . .
 N1 N 0.45537(16) 0.65491(11) 0.58830(15) 0.0633(7) Uani 1 1 d . . . . .
 N2 N 0.31347(16) 0.57962(13) 0.38272(16) 0.0699(7) Uani 1 1 d . . . . .
 C31 C 0.55108(15) 0.52741(11) 0.57374(14) 0.0410(5) Uani 1 1 d . . . . .
 H31 H 0.585630 0.546170 0.623490 0.049 Uiso 1 1 calc R U . . .
 C32 C 0.46936(16) 0.61024(12) 0.56393(16) 0.0480(6) Uani 1 1 d . . . . .
 C33 C 0.48518(14) 0.55393(11) 0.53155(14) 0.0403(5) Uani 1 1 d . . . . .
 C34 C 0.43434(14) 0.52707(11) 0.45802(14) 0.0407(6) Uani 1 1 d . . . . .
 C35 C 0.36688(16) 0.55569(12) 0.41539(16) 0.0485(6) Uani 1 1 d . . . . .
 N3 N 0.36437(14) 0.13591(12) 0.46895(16) 0.0663(7) Uani 1 1 d . . . . .
 N4 N 0.39978(16) -0.18748(13) 0.39699(17) 0.0755(8) Uani 1 1 d . . . . .
 C140 C 0.40413(16) 0.09704(13) 0.47916(16) 0.0505(6) Uani 1 1 d . . . . .
 C141 C 0.45300(14) 0.04786(12) 0.48999(14) 0.0437(6) Uani 1 1 d . . . . .
 C142 C 0.41873(15) -0.01838(12) 0.45568(14) 0.0440(6) Uani 1 1 d . . . . .
 H142 H 0.363496 -0.030909 0.425423 0.053 Uiso 1 1 calc R U . . .
 C143 C 0.46553(15) -0.06611(12) 0.46580(14) 0.0452(6) Uani 1 1 d . . . . .
 C179 C 0.42906(16) -0.13429(13) 0.42815(16) 0.0545(7) Uani 1 1 d . . . . .
 C6 C -0.0522(4) 0.18678(19) 0.3099(2) 0.234(7) Uani 1 1 d DG . . . .
 H6 H -0.020204 0.205814 0.359953 0.280 Uiso 1 1 calc R U . . .
 C1 C -0.0183(2) 0.1778(2) 0.2648(5) 0.263(9) Uani 1 1 d DG . . . .
 H1 H 0.036982 0.190639 0.284086 0.316 Uiso 1 1 calc R U . . .
 C2 C -0.0651(4) 0.1499(2) 0.1916(4) 0.199(5) Uani 1 1 d G . . . .
 H2 H -0.041919 0.143762 0.160793 0.239 Uiso 1 1 calc R U . . .
 C3 C -0.1460(4) 0.1311(2) 0.1634(2) 0.143(2) Uani 1 1 d G . . . .
 H3 H -0.178007 0.112059 0.113367 0.171 Uiso 1 1 calc R U . . .
 C4 C -0.1799(2) 0.1401(2) 0.2085(3) 0.136(2) Uani 1 1 d G . . . .
 H4 H -0.235194 0.127234 0.189233 0.163 Uiso 1 1 calc R U . . .
 C5 C -0.1331(4) 0.1680(2) 0.2817(3) 0.180(4) Uani 1 1 d G . . . .
 H5 H -0.156294 0.174111 0.312526 0.216 Uiso 1 1 calc R U . . .
 C8 C -0.0417(3) -0.18097(19) 0.2336(2) 0.0853(11) Uani 1 1 d . . . . .
 H8 H 0.000600 -0.190323 0.277114 0.102 Uiso 1 1 calc R U . . .
 C9 C -0.1020(3) -0.1585(2) 0.2373(2) 0.0924(12) Uani 1 1 d . . . . .
 H9 H -0.102267 -0.152441 0.283105 0.111 Uiso 1 1 calc R U . . .
 C10 C -0.1619(3) -0.1450(2) 0.1743(3) 0.0971(13) Uani 1 1 d . . . . .
 H10 H -0.204037 -0.129226 0.176573 0.117 Uiso 1 1 calc R U . . .
 C11 C -0.1024(2) -0.17606(16) 0.10487(19) 0.0698(9) Uani 1 1 d . . . . .
 H11 H -0.102016 -0.182243 0.059102 0.084 Uiso 1 1 calc R U . . .
 C12 C -0.1623(2) -0.15371(19) 0.1076(2) 0.0786(10) Uani 1 1 d . . . . .
 H12 H -0.204308 -0.144081 0.063996 0.094 Uiso 1 1 calc R U . . .
 C151 C -0.0419(2) -0.19000(17) 0.1679(2) 0.0767(9) Uani 1 1 d . . . . .
 H151 H 0.000117 -0.206022 0.165547 0.092 Uiso 1 1 calc R U . . .
 C18 C -0.20272(16) 0.15177(17) -0.11558(18) 0.1160(16) Uani 1 1 d G . . . .
 H18 H -0.242248 0.176494 -0.142731 0.139 Uiso 1 1 calc R U . . .
 C13 C -0.22302(13) 0.08864(19) -0.09657(18) 0.1248(19) Uani 1 1 d G . . . .
 H13 H -0.276414 0.070218 -0.110729 0.150 Uiso 1 1 calc R U . . .
 C14 C -0.16518(19) 0.05247(14) -0.05684(17) 0.1147(16) Uani 1 1 d G . . . .
 H14 H -0.179054 0.009320 -0.043852 0.138 Uiso 1 1 calc R U . . .
 C15 C -0.08705(16) 0.07942(15) -0.03613(15) 0.0912(12) Uani 1 1 d G . . . .
 H15 H -0.047527 0.054698 -0.008977 0.109 Uiso 1 1 calc R U . . .
 C16 C -0.06676(12) 0.14255(15) -0.05514(16) 0.0923(12) Uani 1 1 d G . . . .
 H16 H -0.013359 0.160974 -0.040979 0.111 Uiso 1 1 calc R U . . .
 C17 C -0.12459(18) 0.17873(13) -0.09486(18) 0.1079(14) Uani 1 1 d G . . . .
 H17 H -0.110718 0.221872 -0.107855 0.129 Uiso 1 1 calc R U . . .
 C19 C 0.2728(3) 0.33769(18) 0.7319(2) 0.0837(11) Uani 1 1 d . . . . .
 H19 H 0.255897 0.296704 0.699523 0.100 Uiso 1 1 calc R U . . .
 C20 C 0.3291(4) 0.3884(2) 0.7331(3) 0.122(2) Uani 1 1 d . . . . .
 H20 H 0.352150 0.382130 0.702133 0.146 Uiso 1 1 calc R U . . .
 C21 C 0.3527(3) 0.4481(2) 0.7785(3) 0.1124(17) Uani 1 1 d . . . . .
 H21 H 0.392794 0.482652 0.779782 0.135 Uiso 1 1 calc R U . . .
 C22 C 0.3184(2) 0.45794(19) 0.82195(19) 0.0738(9) Uani 1 1 d . . . . .
 H22 H 0.332716 0.500123 0.851737 0.089 Uiso 1 1 calc R U . . .
 C23 C 0.26410(19) 0.40703(19) 0.82210(19) 0.0720(9) Uani 1 1 d . . . . .
 H23 H 0.241607 0.413270 0.853508 0.086 Uiso 1 1 calc R U . . .
 C24 C 0.2408(2) 0.34634(18) 0.77753(19) 0.0729(9) Uani 1 1 d . . . . .
 H24 H 0.202960 0.310823 0.778478 0.088 Uiso 1 1 calc R U . . .
 C25 C 0.4964(3) 0.6013(3) 0.9276(3) 0.1086(15) Uani 1 1 d . . . . .
 H25 H 0.504385 0.569279 0.898056 0.130 Uiso 1 1 calc R U . . .
 C26 C 0.5398(3) 0.6087(3) 1.0013(3) 0.1085(15) Uani 1 1 d . . . . .
 H26 H 0.577847 0.581199 1.023171 0.130 Uiso 1 1 calc R U . . .
 C27 C 0.5308(3) 0.6538(3) 1.0448(3) 0.1078(14) Uani 1 1 d . . . . .
 H27 H 0.562237 0.658082 1.096774 0.129 Uiso 1 1 calc R U . . .
 C28 C 0.4759(3) 0.6941(2) 1.0140(3) 0.1094(15) Uani 1 1 d . . . . .
 H28 H 0.469586 0.726566 1.044433 0.131 Uiso 1 1 calc R U . . .
 C29 C 0.4306(3) 0.6866(2) 0.9392(4) 0.1145(16) Uani 1 1 d . . . . .
 H29 H 0.391904 0.713440 0.916988 0.137 Uiso 1 1 calc R U . . .
 C30 C 0.4419(3) 0.6391(3) 0.8956(3) 0.1135(15) Uani 1 1 d . . . . .
 H30 H 0.410981 0.633630 0.843526 0.136 Uiso 1 1 calc R U . . .
 C146 C 0.3066(2) -0.2241(3) -0.0004(3) 0.199(5) Uani 1 1 d G . . . .
 H146 H 0.265216 -0.252277 -0.042550 0.239 Uiso 1 1 calc R U . . .
 C147 C 0.3431(3) -0.1618(3) -0.0081(2) 0.211(4) Uani 1 1 d G . . . .
 H147 H 0.326663 -0.147373 -0.055618 0.253 Uiso 1 1 calc R U . . .
 C148 C 0.4037(3) -0.12050(18) 0.0536(3) 0.153(2) Uani 1 1 d G . . . .
 H148 H 0.428607 -0.077913 0.048292 0.184 Uiso 1 1 calc R U . . .
 C150 C 0.4277(2) -0.1416(2) 0.1231(2) 0.1178(17) Uani 1 1 d G . . . .
 H150 H 0.469106 -0.113357 0.165271 0.141 Uiso 1 1 calc R U . . .
 C144 C 0.3912(3) -0.2039(2) 0.1308(3) 0.1343(19) Uani 1 1 d G . . . .
 H144 H 0.407661 -0.218261 0.178341 0.161 Uiso 1 1 calc R U . . .
 C145 C 0.3307(3) -0.24513(16) 0.0691(4) 0.176(4) Uani 1 1 d G . . . .
 H145 H 0.305716 -0.287722 0.074432 0.212 Uiso 1 1 calc R U . . .
 C157 C 0.6653(3) 0.94909(18) 0.9747(3) 0.159(3) Uani 1 1 d G . . . .
 H157 H 0.686474 0.996514 0.986936 0.191 Uiso 1 1 calc R U . . .
 C156 C 0.6526(3) 0.9120(4) 1.0253(2) 0.153(2) Uani 1 1 d G . . . .
 H156 H 0.665080 0.933992 1.072032 0.183 Uiso 1 1 calc R U . . .
 C155 C 0.6216(3) 0.8426(3) 1.0074(3) 0.168(3) Uani 1 1 d G . . . .
 H155 H 0.612879 0.817180 1.041910 0.201 Uiso 1 1 calc R U . . .
 C154 C 0.6033(3) 0.81031(18) 0.9389(4) 0.161(3) Uani 1 1 d G . . . .
 H154 H 0.582070 0.762888 0.926692 0.193 Uiso 1 1 calc R U . . .
 C153 C 0.6160(3) 0.8474(3) 0.8884(3) 0.219(5) Uani 1 1 d G . . . .
 H153 H 0.603463 0.825408 0.841595 0.262 Uiso 1 1 calc R U . . .
 C152 C 0.6470(3) 0.9168(2) 0.9063(3) 0.190(4) Uani 1 1 d G . . . .
 H152 H 0.655664 0.942221 0.871716 0.228 Uiso 1 1 calc R U . . .
 C163 C 0.91997(17) 0.51706(13) 0.7099(2) 0.1074(15) Uani 1 1 d G . . . .
 H163 H 0.897419 0.483996 0.730151 0.129 Uiso 1 1 calc R U . . .
 C162 C 0.9339(2) 0.49718(16) 0.6525(2) 0.132(2) Uani 1 1 d G . . . .
 H162 H 0.920840 0.450517 0.633458 0.158 Uiso 1 1 calc R U . . .
 C161 C 0.9669(2) 0.5456(3) 0.62291(15) 0.145(3) Uani 1 1 d G . . . .
 H161 H 0.976391 0.531969 0.583655 0.174 Uiso 1 1 calc R U . . .
 C160 C 0.98597(17) 0.6138(2) 0.65076(19) 0.1196(18) Uani 1 1 d G . . . .
 H160 H 1.008521 0.646900 0.630544 0.144 Uiso 1 1 calc R U . . .
 C159 C 0.97206(16) 0.63372(13) 0.70820(18) 0.0934(12) Uani 1 1 d G . . . .
 H159 H 0.985101 0.680380 0.727237 0.112 Uiso 1 1 calc R U . . .
 C158 C 0.93906(16) 0.58534(15) 0.73779(15) 0.0856(11) Uani 1 1 d G . . . .
 H158 H 0.929550 0.598929 0.777041 0.103 Uiso 1 1 calc R U . . .
 C168 C 0.7312(3) 0.3116(2) 0.3259(2) 0.144(2) Uani 1 1 d G . . . .
 H168 H 0.696668 0.296232 0.275241 0.173 Uiso 1 1 calc R U . . .
 C169 C 0.7015(2) 0.3308(2) 0.3718(4) 0.135(2) Uani 1 1 d G . . . .
 H169 H 0.646662 0.328562 0.352441 0.162 Uiso 1 1 calc R U . . .
 C166 C 0.7520(5) 0.3532(2) 0.4460(3) 0.162(3) Uani 1 1 d G . . . .
 H166 H 0.731655 0.366302 0.477303 0.195 Uiso 1 1 calc R U . . .
 C165 C 0.8321(4) 0.35639(19) 0.4743(2) 0.177(4) Uani 1 1 d G . . . .
 H165 H 0.866655 0.371714 0.524966 0.212 Uiso 1 1 calc R U . . .
 C164 C 0.8619(2) 0.3372(3) 0.4284(4) 0.166(3) Uani 1 1 d G . . . .
 H164 H 0.916663 0.339385 0.447767 0.200 Uiso 1 1 calc R U . . .
 C170 C 0.8114(3) 0.3148(2) 0.3542(3) 0.151(2) Uani 1 1 d G . . . .
 H170 H 0.831671 0.301644 0.322904 0.181 Uiso 1 1 calc R U . . .
 C173 C 1.3472(2) 0.23005(16) 0.6381(2) 0.0711(9) Uani 1 1 d D . . . .
 H173 H 1.355474 0.251485 0.601224 0.085 Uiso 1 1 calc R U . . .
 C174 C 1.4043(2) 0.24184(17) 0.7087(3) 0.0808(11) Uani 1 1 d D . . . .
 H174 H 1.452723 0.271628 0.721434 0.097 Uiso 1 1 calc R U . . .
 C175 C 1.3926(3) 0.2107(2) 0.7623(2) 0.0947(13) Uani 1 1 d D . . . .
 H175 H 1.432700 0.218842 0.812127 0.114 Uiso 1 1 calc R U . . .
 C176 C 1.3209(3) 0.1670(2) 0.7425(3) 0.0921(12) Uani 1 1 d D . . . .
 H176 H 1.311659 0.145244 0.778778 0.111 Uiso 1 1 calc R U . . .
 C177 C 1.2646(2) 0.15624(17) 0.6704(3) 0.0795(11) Uani 1 1 d D . . . .
 H177 H 1.215768 0.126399 0.655937 0.095 Uiso 1 1 calc R U . . .
 C178 C 1.2783(2) 0.18799(16) 0.6196(2) 0.0695(9) Uani 1 1 d D . . . .
 H178 H 1.238469 0.180538 0.569671 0.083 Uiso 1 1 calc R U . . .

loop_
  _atom_site_aniso_label
  _atom_site_aniso_U_11
  _atom_site_aniso_U_22
  _atom_site_aniso_U_33
  _atom_site_aniso_U_23
  _atom_site_aniso_U_13
  _atom_site_aniso_U_12
 O1 0.0907(15) 0.0310(9) 0.0859(14) 0.0034(9) 0.0613(13) 0.0034(9)
 O2 0.0543(11) 0.0412(9) 0.0662(12) 0.0029(8) 0.0451(10) 0.0021(8)
 O3 0.0337(9) 0.0446(9) 0.0677(12) 0.0083(8) 0.0205(9) 0.0074(7)
 O4 0.0429(10) 0.0489(10) 0.0783(13) 0.0252(9) 0.0355(10) 0.0092(8)
 O5 0.0685(13) 0.0980(16) 0.0904(16) 0.0565(13) 0.0549(13) 0.0531(12)
 O6 0.0573(12) 0.0881(14) 0.0381(10) 0.0139(9) 0.0269(9) 0.0238(10)
 O7 0.0567(11) 0.0488(10) 0.0474(10) -0.0069(8) 0.0138(9) 0.0029(9)
 O8 0.0658(12) 0.0344(9) 0.0520(11) 0.0072(8) 0.0225(9) 0.0028(8)
 O9 0.0783(13) 0.0316(9) 0.0517(11) 0.0117(8) 0.0295(10) 0.0092(8)
 O10 0.0588(11) 0.0499(10) 0.0360(9) 0.0139(8) 0.0148(8) 0.0241(8)
 O11 0.0346(10) 0.0518(11) 0.0806(14) 0.0151(10) 0.0111(9) 0.0095(8)
 O12 0.0420(10) 0.0400(9) 0.0617(11) 0.0191(8) 0.0143(9) 0.0079(7)
 C00S 0.0354(12) 0.0368(12) 0.0409(13) 0.0117(10) 0.0146(11) 0.0091(10)
 C36 0.089(2) 0.0354(14) 0.0646(18) 0.0207(13) 0.0372(17) 0.0124(14)
 C37 0.077(2) 0.0600(17) 0.0431(15) 0.0194(13) 0.0228(14) 0.0361(15)
 C38 0.0383(13) 0.0463(13) 0.0387(13) 0.0091(10) 0.0176(11) 0.0140(10)
 C39 0.0526(15) 0.0413(13) 0.0442(14) 0.0173(11) 0.0238(12) 0.0180(11)
 C40 0.0493(14) 0.0331(12) 0.0485(14) 0.0098(10) 0.0242(12) 0.0090(10)
 C41 0.0381(13) 0.0358(12) 0.0396(13) 0.0104(10) 0.0171(11) 0.0080(10)
 C42 0.0342(12) 0.0386(12) 0.0408(13) 0.0102(10) 0.0128(10) 0.0113(10)
 C43 0.0466(15) 0.0390(13) 0.0424(14) 0.0067(11) 0.0065(12) 0.0092(11)
 C44 0.0358(16) 0.066(2) 0.120(3) 0.025(2) 0.0149(18) 0.0027(14)
 C45 0.0362(13) 0.0404(13) 0.0444(14) 0.0022(11) 0.0104(11) 0.0092(10)
 C46 0.0426(14) 0.0326(12) 0.0393(13) 0.0026(10) 0.0105(11) 0.0077(10)
 C47 0.0410(13) 0.0346(12) 0.0443(14) 0.0071(10) 0.0131(11) 0.0056(10)
 C48 0.0411(14) 0.0365(12) 0.0501(15) 0.0050(11) 0.0162(12) 0.0040(10)
 C49 0.0415(14) 0.0355(12) 0.0423(13) 0.0058(10) 0.0122(11) 0.0099(10)
 C50 0.0380(13) 0.0366(12) 0.0443(13) 0.0047(10) 0.0151(11) 0.0090(10)
 C51 0.0575(18) 0.0479(16) 0.081(2) 0.0268(15) 0.0220(16) 0.0082(13)
 C52 0.0383(13) 0.0379(12) 0.0489(14) 0.0096(11) 0.0151(11) 0.0101(10)
 C53 0.0413(14) 0.0348(12) 0.0534(15) 0.0024(11) 0.0162(12) 0.0059(10)
 C54 0.0407(13) 0.0335(12) 0.0551(15) 0.0099(11) 0.0171(12) 0.0107(10)
 C55 0.0430(14) 0.0348(12) 0.0491(14) 0.0025(11) 0.0193(12) 0.0083(10)
 C56 0.0397(13) 0.0325(12) 0.0486(14) 0.0043(10) 0.0198(11) 0.0080(10)
 C57 0.0410(13) 0.0307(11) 0.0552(15) 0.0077(11) 0.0192(12) 0.0074(10)
 C58 0.0481(15) 0.0274(12) 0.0727(18) 0.0062(12) 0.0217(14) 0.0084(10)
 C59 0.0437(15) 0.0276(12) 0.0720(18) 0.0046(12) 0.0200(13) 0.0036(10)
 C60 0.0398(13) 0.0317(12) 0.0563(15) 0.0071(11) 0.0225(12) 0.0049(10)
 C61 0.0377(13) 0.0328(12) 0.0499(14) 0.0037(10) 0.0212(11) 0.0064(10)
 C62 0.0438(15) 0.0347(13) 0.0687(18) -0.0056(12) 0.0244(13) 0.0086(11)
 C63 0.0384(13) 0.0373(12) 0.0532(15) 0.0019(11) 0.0239(12) 0.0066(10)
 C64 0.0446(15) 0.0338(12) 0.0616(17) -0.0053(11) 0.0202(13) 0.0048(10)
 C65 0.0399(14) 0.0344(12) 0.0564(15) 0.0039(11) 0.0220(12) 0.0015(10)
 C70 0.0381(13) 0.0348(12) 0.0501(14) 0.0036(10) 0.0248(11) 0.0057(10)
 C71 0.0555(16) 0.0443(14) 0.0713(18) 0.0202(13) 0.0374(15) 0.0106(12)
 C74 0.0366(13) 0.0384(12) 0.0491(14) 0.0069(11) 0.0224(11) 0.0050(10)
 C75 0.0420(14) 0.0361(12) 0.0590(16) 0.0030(11) 0.0274(12) 0.0107(10)
 C76 0.0413(13) 0.0332(12) 0.0489(14) 0.0031(10) 0.0239(11) 0.0066(10)
 C77 0.0390(13) 0.0331(12) 0.0512(14) -0.0009(10) 0.0270(12) 0.0033(10)
 C78 0.0354(13) 0.0333(12) 0.0522(14) -0.0005(10) 0.0230(11) 0.0039(9)
 C79 0.0405(13) 0.0361(12) 0.0503(14) 0.0050(10) 0.0238(12) 0.0065(10)
 C80 0.0413(14) 0.0356(12) 0.0529(15) 0.0052(11) 0.0273(12) 0.0037(10)
 C81 0.0429(15) 0.0531(16) 0.076(2) 0.0148(14) 0.0191(15) 0.0115(12)
 C82 0.0412(13) 0.0367(12) 0.0578(15) 0.0029(11) 0.0317(12) 0.0044(10)
 C83 0.0638(18) 0.0503(15) 0.085(2) 0.0120(14) 0.0568(17) 0.0054(13)
 C84 0.113(3) 0.0352(15) 0.097(3) -0.0013(15) 0.070(2) -0.0080(16)
 C85 0.0520(15) 0.0349(12) 0.0539(15) 0.0084(11) 0.0330(13) 0.0022(11)
 C86 0.0350(12) 0.0359(12) 0.0425(13) 0.0044(10) 0.0217(11) 0.0050(9)
 C87 0.0402(13) 0.0410(13) 0.0447(13) 0.0045(10) 0.0249(11) 0.0057(10)
 C88 0.0561(15) 0.0323(12) 0.0517(15) 0.0045(11) 0.0314(13) 0.0061(11)
 C90 0.0493(14) 0.0335(12) 0.0485(14) 0.0058(10) 0.0288(12) 0.0095(10)
 C91 0.0401(13) 0.0379(12) 0.0512(15) 0.0032(11) 0.0254(12) 0.0042(10)
 C92 0.0401(13) 0.0349(12) 0.0446(13) 0.0054(10) 0.0214(11) 0.0078(10)
 C93 0.0386(12) 0.0275(11) 0.0444(13) 0.0055(9) 0.0215(11) 0.0076(9)
 C95 0.0435(14) 0.0352(12) 0.0450(13) -0.0002(10) 0.0229(11) 0.0061(10)
 C96 0.0356(13) 0.0448(13) 0.0502(14) 0.0012(11) 0.0216(12) 0.0019(10)
 C97 0.0403(13) 0.0423(13) 0.0439(14) 0.0016(11) 0.0190(11) 0.0054(10)
 C98 0.0374(12) 0.0272(10) 0.0433(13) 0.0075(9) 0.0208(11) 0.0076(9)
 C99 0.0400(13) 0.0305(11) 0.0434(13) 0.0085(10) 0.0217(11) 0.0079(9)
 C100 0.0424(13) 0.0317(11) 0.0440(13) 0.0049(10) 0.0215(11) 0.0091(10)
 C101 0.0421(14) 0.0371(12) 0.0476(14) -0.0009(11) 0.0203(12) 0.0051(10)
 C102 0.0376(13) 0.0406(13) 0.0526(15) 0.0011(11) 0.0223(12) 0.0041(10)
 C103 0.0379(13) 0.0323(11) 0.0481(14) 0.0073(10) 0.0231(11) 0.0102(9)
 C104 0.0389(13) 0.0379(12) 0.0515(14) 0.0077(11) 0.0248(12) 0.0093(10)
 C105 0.0430(13) 0.0351(12) 0.0450(13) 0.0106(10) 0.0246(11) 0.0140(10)
 C106 0.0442(14) 0.0362(12) 0.0413(13) 0.0062(10) 0.0205(11) 0.0098(10)
 C107 0.0406(13) 0.0389(12) 0.0420(13) 0.0074(10) 0.0225(11) 0.0105(10)
 C108 0.0450(14) 0.0584(16) 0.0533(16) 0.0189(13) 0.0267(13) 0.0197(12)
 C109 0.093(3) 0.075(2) 0.094(3) 0.0347(19) 0.056(2) 0.045(2)
 C110 0.0483(15) 0.0707(18) 0.0445(14) 0.0226(13) 0.0231(13) 0.0213(13)
 C111 0.0403(13) 0.0362(12) 0.0351(12) 0.0049(9) 0.0176(10) 0.0083(10)
 C112 0.0361(12) 0.0368(12) 0.0387(12) 0.0029(10) 0.0179(10) 0.0057(9)
 C113 0.0445(14) 0.0522(14) 0.0394(13) 0.0063(11) 0.0229(12) 0.0078(11)
 C114 0.104(3) 0.160(4) 0.0461(18) 0.038(2) 0.044(2) 0.063(3)
 C115 0.0415(13) 0.0481(14) 0.0391(13) 0.0021(11) 0.0219(11) 0.0089(11)
 C116 0.0362(12) 0.0408(12) 0.0415(13) 0.0034(10) 0.0200(11) 0.0108(10)
 C117 0.0382(13) 0.0422(13) 0.0454(14) -0.0045(11) 0.0199(11) 0.0045(10)
 C118 0.0430(14) 0.0353(12) 0.0520(15) -0.0001(11) 0.0229(12) 0.0047(10)
 C119 0.0380(12) 0.0331(11) 0.0447(13) 0.0023(10) 0.0221(11) 0.0073(9)
 C120 0.0390(13) 0.0364(12) 0.0441(13) 0.0027(10) 0.0224(11) 0.0086(10)
 C121 0.0421(13) 0.0378(12) 0.0480(14) 0.0062(11) 0.0227(12) 0.0077(10)
 C122 0.077(2) 0.0352(14) 0.0689(19) 0.0091(13) 0.0315(17) 0.0068(13)
 C123 0.074(2) 0.0507(16) 0.0619(19) -0.0150(14) 0.0243(16) -0.0070(15)
 C124 0.0432(13) 0.0340(12) 0.0458(13) 0.0044(10) 0.0257(11) 0.0082(10)
 C125 0.0422(13) 0.0341(12) 0.0406(13) 0.0061(10) 0.0217(11) 0.0057(10)
 C126 0.0375(12) 0.0329(11) 0.0411(13) 0.0075(10) 0.0181(11) 0.0070(9)
 C127 0.0331(12) 0.0282(10) 0.0426(13) 0.0080(9) 0.0197(10) 0.0052(9)
 C128 0.0399(13) 0.0291(11) 0.0461(14) 0.0093(10) 0.0202(11) 0.0100(9)
 C129 0.0400(13) 0.0261(10) 0.0435(13) 0.0059(9) 0.0196(11) 0.0067(9)
 C130 0.0352(12) 0.0278(10) 0.0418(12) 0.0076(9) 0.0221(10) 0.0039(9)
 C131 0.0396(13) 0.0360(12) 0.0513(14) 0.0075(11) 0.0256(12) 0.0127(10)
 C132 0.0339(12) 0.0351(12) 0.0524(15) 0.0096(11) 0.0215(11) 0.0079(9)
 C133 0.0307(11) 0.0299(11) 0.0462(13) 0.0089(10) 0.0193(10) 0.0028(9)
 C134 0.0326(11) 0.0270(10) 0.0437(13) 0.0092(9) 0.0211(10) 0.0030(9)
 C135 0.0366(12) 0.0245(10) 0.0439(13) 0.0078(9) 0.0205(11) 0.0035(9)
 C136 0.0414(13) 0.0278(11) 0.0430(13) 0.0065(10) 0.0198(11) 0.0049(9)
 C137 0.0381(12) 0.0290(11) 0.0432(13) 0.0095(10) 0.0189(11) 0.0034(9)
 C138 0.0351(12) 0.0337(11) 0.0458(14) 0.0107(10) 0.0190(11) 0.0059(9)
 C139 0.0374(12) 0.0319(11) 0.0432(13) 0.0069(10) 0.0230(11) 0.0059(9)
 C171 0.0426(13) 0.0377(12) 0.0458(13) 0.0057(10) 0.0260(11) 0.0071(10)
 C172 0.0372(12) 0.0368(12) 0.0436(13) 0.0057(10) 0.0220(11) 0.0053(10)
 N1 0.0807(18) 0.0398(12) 0.0833(18) 0.0056(12) 0.0481(15) 0.0197(12)
 N2 0.0635(16) 0.0566(15) 0.0860(19) 0.0176(13) 0.0278(15) 0.0244(13)
 C31 0.0454(14) 0.0304(11) 0.0532(15) 0.0094(10) 0.0292(12) 0.0042(10)
 C32 0.0549(16) 0.0335(13) 0.0643(17) 0.0101(12) 0.0354(14) 0.0079(11)
 C33 0.0459(14) 0.0265(11) 0.0594(16) 0.0109(10) 0.0338(13) 0.0066(10)
 C34 0.0424(13) 0.0302(11) 0.0589(15) 0.0140(11) 0.0310(12) 0.0076(10)
 C35 0.0495(15) 0.0373(13) 0.0649(17) 0.0127(12) 0.0307(14) 0.0118(12)
 N3 0.0524(14) 0.0406(12) 0.098(2) 0.0113(12) 0.0276(14) 0.0132(11)
 N4 0.0665(17) 0.0429(14) 0.097(2) -0.0115(14) 0.0273(15) -0.0026(12)
 C140 0.0439(15) 0.0368(13) 0.0607(17) 0.0055(12) 0.0178(13) 0.0035(11)
 C141 0.0404(13) 0.0351(12) 0.0492(14) 0.0071(11) 0.0159(12) 0.0068(10)
 C142 0.0377(13) 0.0362(12) 0.0472(14) 0.0051(10) 0.0121(11) 0.0039(10)
 C143 0.0429(14) 0.0315(12) 0.0505(15) 0.0018(10) 0.0158(12) -0.0001(10)
 C179 0.0475(15) 0.0396(14) 0.0647(18) -0.0011(13) 0.0192(14) 0.0028(12)
 C6 0.252(11) 0.079(4) 0.153(6) 0.057(4) -0.064(7) -0.042(6)
 C1 0.125(6) 0.129(7) 0.427(19) 0.159(11) 0.027(9) 0.040(5)
 C2 0.202(8) 0.091(4) 0.416(16) 0.104(7) 0.216(10) 0.087(5)
 C3 0.165(6) 0.108(4) 0.152(5) 0.015(4) 0.071(5) 0.030(4)
 C4 0.118(4) 0.145(5) 0.140(5) 0.049(4) 0.047(4) 0.052(4)
 C5 0.308(12) 0.104(5) 0.129(6) 0.049(4) 0.094(6) 0.065(6)
 C8 0.115(3) 0.078(2) 0.066(2) 0.0168(18) 0.041(2) 0.031(2)
 C9 0.117(3) 0.097(3) 0.078(3) 0.008(2) 0.059(3) 0.020(3)
 C10 0.086(3) 0.116(3) 0.100(3) -0.004(3) 0.053(3) 0.024(2)
 C11 0.081(2) 0.0609(19) 0.063(2) -0.0057(15) 0.0351(18) -0.0010(17)
 C12 0.064(2) 0.082(2) 0.073(2) -0.0041(18) 0.0219(18) 0.0062(18)
 C151 0.090(3) 0.069(2) 0.078(2) 0.0087(18) 0.042(2) 0.0261(18)
 C18 0.078(3) 0.129(4) 0.132(4) 0.017(3) 0.037(3) 0.037(3)
 C13 0.067(3) 0.171(5) 0.100(3) 0.027(3) 0.018(2) -0.010(3)
 C14 0.112(4) 0.104(3) 0.084(3) 0.019(2) 0.020(3) -0.009(3)
 C15 0.082(3) 0.112(3) 0.070(2) 0.014(2) 0.024(2) 0.031(2)
 C16 0.068(2) 0.106(3) 0.092(3) 0.014(2) 0.031(2) 0.010(2)
 C17 0.096(3) 0.083(3) 0.132(4) 0.019(3) 0.042(3) 0.021(2)
 C19 0.131(3) 0.061(2) 0.082(2) 0.0096(17) 0.063(2) 0.038(2)
 C20 0.236(6) 0.063(2) 0.156(4) 0.023(3) 0.164(5) 0.040(3)
 C21 0.185(5) 0.070(2) 0.154(4) 0.008(3) 0.143(4) 0.014(3)
 C22 0.086(2) 0.077(2) 0.074(2) -0.0007(17) 0.052(2) 0.0147(19)
 C23 0.0582(19) 0.094(2) 0.070(2) -0.0102(18) 0.0391(17) 0.0080(17)
 C24 0.065(2) 0.078(2) 0.078(2) 0.0004(18) 0.0346(18) 0.0186(17)
 C25 0.068(3) 0.136(4) 0.121(4) -0.010(3) 0.048(3) 0.012(3)
 C26 0.067(3) 0.138(4) 0.114(4) 0.000(3) 0.036(3) 0.027(3)
 C27 0.085(3) 0.128(4) 0.110(4) -0.001(3) 0.050(3) 0.007(3)
 C28 0.094(3) 0.095(3) 0.137(5) -0.010(3) 0.061(3) 0.001(3)
 C29 0.092(3) 0.084(3) 0.157(5) 0.021(3) 0.050(4) 0.014(2)
 C30 0.089(3) 0.122(4) 0.111(4) 0.006(3) 0.038(3) 0.007(3)
 C146 0.083(4) 0.207(9) 0.267(11) -0.120(8) 0.082(6) -0.046(5)
 C147 0.118(5) 0.268(11) 0.150(6) 0.013(7) -0.024(5) 0.063(6)
 C148 0.139(5) 0.111(4) 0.147(5) 0.027(4) 0.017(4) 0.018(4)
 C150 0.085(3) 0.103(4) 0.136(5) -0.015(3) 0.036(3) -0.003(3)
 C144 0.136(5) 0.125(4) 0.180(6) 0.022(4) 0.103(5) 0.034(4)
 C145 0.183(7) 0.088(4) 0.328(12) -0.044(6) 0.200(9) -0.025(4)
 C157 0.208(7) 0.092(4) 0.230(8) 0.026(5) 0.148(7) 0.030(4)
 C156 0.124(5) 0.175(7) 0.176(6) 0.028(6) 0.077(5) 0.054(5)
 C155 0.085(4) 0.200(8) 0.230(9) 0.113(7) 0.072(5) 0.049(5)
 C154 0.136(5) 0.103(4) 0.274(10) 0.052(6) 0.117(7) 0.034(4)
 C153 0.293(11) 0.104(5) 0.350(12) -0.035(6) 0.250(11) -0.019(6)
 C152 0.288(10) 0.104(5) 0.255(9) -0.001(5) 0.208(9) -0.007(5)
 C163 0.106(3) 0.081(3) 0.121(4) 0.036(3) 0.034(3) 0.038(2)
 C162 0.168(5) 0.105(4) 0.094(4) 0.018(3) 0.019(3) 0.089(4)
 C161 0.146(5) 0.222(7) 0.077(3) 0.039(4) 0.034(3) 0.121(5)
 C160 0.080(3) 0.172(6) 0.102(4) 0.056(4) 0.034(3) 0.031(3)
 C159 0.074(2) 0.086(3) 0.095(3) 0.027(2) 0.020(2) 0.008(2)
 C158 0.063(2) 0.095(3) 0.099(3) 0.033(2) 0.031(2) 0.037(2)
 C168 0.139(5) 0.115(4) 0.149(5) -0.005(4) 0.042(4) 0.033(4)
 C169 0.115(4) 0.107(4) 0.229(8) 0.051(5) 0.113(5) 0.039(3)
 C166 0.314(11) 0.096(4) 0.172(7) 0.080(5) 0.165(7) 0.121(6)
 C165 0.271(11) 0.108(4) 0.104(4) 0.054(3) 0.043(6) 0.050(6)
 C164 0.109(4) 0.199(7) 0.170(7) 0.120(6) 0.040(5) 0.037(4)
 C170 0.166(6) 0.173(6) 0.180(7) 0.073(5) 0.115(6) 0.094(5)
 C173 0.075(2) 0.0591(19) 0.098(3) 0.0216(18) 0.053(2) 0.0224(17)
 C174 0.065(2) 0.0534(19) 0.125(4) 0.002(2) 0.048(2) 0.0052(16)
 C175 0.091(3) 0.099(3) 0.077(3) -0.005(2) 0.021(2) 0.035(2)
 C176 0.111(3) 0.095(3) 0.110(3) 0.043(3) 0.077(3) 0.041(3)
 C177 0.062(2) 0.0541(18) 0.126(3) 0.010(2) 0.050(2) 0.0072(15)
 C178 0.068(2) 0.0525(17) 0.085(2) 0.0055(16) 0.0304(18) 0.0210(15)

_geom_special_details
;
 All esds (except the esd in the dihedral angle between two l.s. planes)
 are estimated using the full covariance matrix.  The cell esds are taken
 into account individually in the estimation of esds in distances, angles
 and torsion angles; correlations between esds in cell parameters are only
 used when they are defined by crystal symmetry.  An approximate (isotropic)
 treatment of cell esds is used for estimating esds involving l.s. planes.
;
loop_
  _geom_bond_atom_site_label_1
  _geom_bond_atom_site_label_2
  _geom_bond_distance
  _geom_bond_site_symmetry_2
  _geom_bond_publ_flag
 O1 C84 1.422(4) . ?
 O1 C88 1.369(3) . ?
 O2 C83 1.423(3) . ?
 O2 C87 1.367(3) . ?
 O3 C78 1.373(3) . ?
 O3 C81 1.418(3) . ?
 O4 C71 1.413(3) . ?
 O4 C80 1.370(3) . ?
 O5 C108 1.375(3) . ?
 O5 C109 1.395(4) . ?
 O6 C113 1.368(3) . ?
 O6 C114 1.422(4) . ?
 O7 C117 1.374(3) . ?
 O7 C123 1.424(3) . ?
 O8 C121 1.368(3) . ?
 O8 C122 1.430(3) . ?
 O9 C36 1.431(3) . ?
 O9 C40 1.370(3) . ?
 O10 C37 1.437(3) . ?
 O10 C38 1.373(3) . ?
 O11 C44 1.422(4) . ?
 O11 C45 1.374(3) . ?
 O12 C49 1.374(3) . ?
 O12 C51 1.422(3) . ?
 C00S H00S 0.9500 . ?
 C00S C41 1.397(3) . ?
 C00S C42 1.383(3) . ?
 C36 H36A 0.9800 . ?
 C36 H36B 0.9800 . ?
 C36 H36C 0.9800 . ?
 C37 H37A 0.9800 . ?
 C37 H37B 0.9800 . ?
 C37 H37C 0.9800 . ?
 C38 C39 1.382(3) . ?
 C38 C42 1.396(3) . ?
 C39 H39 0.9500 . ?
 C39 C40 1.387(3) . ?
 C40 C41 1.402(3) . ?
 C41 C137 1.481(3) . ?
 C42 C43 1.517(3) . ?
 C43 H43A 0.9900 . ?
 C43 H43B 0.9900 . ?
 C43 C46 1.507(3) . ?
 C44 H44A 0.9800 . ?
 C44 H44B 0.9800 . ?
 C44 H44C 0.9800 . ?
 C45 C46 1.388(4) . ?
 C45 C48 1.389(3) . ?
 C46 C47 1.380(3) . ?
 C47 H47 0.9500 . ?
 C47 C50 1.387(3) . ?
 C48 H48 0.9500 . ?
 C48 C49 1.382(3) . ?
 C49 C50 1.394(3) . ?
 C50 C52 1.484(3) . ?
 C51 H51A 0.9800 . ?
 C51 H51B 0.9800 . ?
 C51 H51C 0.9800 . ?
 C52 C53 1.399(3) . ?
 C52 C54 1.395(3) . ?
 C53 H53 0.9500 . ?
 C53 C55 1.387(4) . ?
 C54 H54 0.9500 . ?
 C54 C57 1.390(3) . ?
 C55 C56 1.421(3) . ?
 C55 C64 1.435(3) . ?
 C56 C57 1.426(3) . ?
 C56 C61 1.415(3) . ?
 C57 C58 1.433(3) . ?
 C58 H58 0.9500 . ?
 C58 C59 1.352(4) . ?
 C59 H59 0.9500 . ?
 C59 C60 1.437(3) . ?
 C60 C61 1.420(3) . ?
 C60 C65 1.391(3) . ?
 C61 C63 1.423(3) . ?
 C62 H62 0.9500 . ?
 C62 C63 1.434(3) . ?
 C62 C64 1.344(4) . ?
 C63 C75 1.385(3) . ?
 C64 H64 0.9500 . ?
 C65 H65 0.9500 . ?
 C65 C74 1.396(3) . ?
 C70 C74 1.489(3) . ?
 C70 C76 1.387(3) . ?
 C70 C80 1.391(3) . ?
 C71 H71A 0.9800 . ?
 C71 H71B 0.9800 . ?
 C71 H71C 0.9800 . ?
 C74 C75 1.395(3) . ?
 C75 H75 0.9500 . ?
 C76 H76 0.9500 . ?
 C76 C77 1.387(3) . ?
 C77 C78 1.390(3) . ?
 C77 C82 1.507(3) . ?
 C78 C79 1.387(3) . ?
 C79 H79 0.9500 . ?
 C79 C80 1.389(3) . ?
 C81 H81A 0.9800 . ?
 C81 H81B 0.9800 . ?
 C81 H81C 0.9800 . ?
 C82 H82A 0.9900 . ?
 C82 H82B 0.9900 . ?
 C82 C86 1.515(3) . ?
 C83 H83A 0.9800 . ?
 C83 H83B 0.9800 . ?
 C83 H83C 0.9800 . ?
 C84 H84A 0.9800 . ?
 C84 H84B 0.9800 . ?
 C84 H84C 0.9800 . ?
 C85 H85 0.9500 . ?
 C85 C87 1.382(3) . ?
 C85 C88 1.388(4) . ?
 C86 C87 1.399(3) . ?
 C86 C172 1.379(3) . ?
 C88 C171 1.395(3) . ?
 C90 C91 1.395(3) . ?
 C90 C95 1.390(3) . ?
 C90 C171 1.484(3) . ?
 C91 H91 0.9500 . ?
 C91 C92 1.396(3) . ?
 C92 C93 1.416(3) . ?
 C92 C96 1.432(3) . ?
 C93 C98 1.420(3) . ?
 C93 C100 1.423(3) . ?
 C95 H95 0.9500 . ?
 C95 C100 1.396(3) . ?
 C96 H96 0.9500 . ?
 C96 C97 1.344(4) . ?
 C97 H97 0.9500 . ?
 C97 C99 1.437(3) . ?
 C98 C99 1.415(3) . ?
 C98 C103 1.421(3) . ?
 C99 C106 1.390(3) . ?
 C100 C101 1.436(3) . ?
 C101 H101 0.9500 . ?
 C101 C102 1.350(4) . ?
 C102 H102 0.9500 . ?
 C102 C103 1.435(3) . ?
 C103 C104 1.397(3) . ?
 C104 H104 0.9500 . ?
 C104 C105 1.394(3) . ?
 C105 C106 1.395(3) . ?
 C105 C107 1.481(3) . ?
 C106 H106 0.9500 . ?
 C107 C108 1.386(3) . ?
 C107 C111 1.397(3) . ?
 C108 C110 1.390(4) . ?
 C109 H10A 0.9800 . ?
 C109 H10B 0.9800 . ?
 C109 H10C 0.9800 . ?
 C110 H110 0.9500 . ?
 C110 C113 1.379(4) . ?
 C111 H111 0.9500 . ?
 C111 C112 1.378(3) . ?
 C112 C113 1.394(3) . ?
 C112 C115 1.514(3) . ?
 C114 H11A 0.9800 . ?
 C114 H11B 0.9800 . ?
 C114 H11C 0.9800 . ?
 C115 H11D 0.9900 . ?
 C115 H11E 0.9900 . ?
 C115 C116 1.499(3) . ?
 C116 C117 1.402(3) . ?
 C116 C119 1.379(3) . ?
 C117 C118 1.378(4) . ?
 C118 H118 0.9500 . ?
 C118 C121 1.389(3) . ?
 C119 H119 0.9500 . ?
 C119 C120 1.397(3) . ?
 C120 C121 1.401(3) . ?
 C120 C125 1.479(3) . ?
 C122 H12A 0.9800 . ?
 C122 H12B 0.9800 . ?
 C122 H12C 0.9800 . ?
 C123 H12D 0.9800 . ?
 C123 H12E 0.9800 . ?
 C123 H12F 0.9800 . ?
 C124 H124 0.9500 . ?
 C124 C125 1.396(3) . ?
 C124 C139 1.389(3) . ?
 C125 C126 1.395(3) . ?
 C126 H126 0.9500 . ?
 C126 C127 1.398(3) . ?
 C127 C128 1.437(3) . ?
 C127 C130 1.423(3) . ?
 C128 H128 0.9500 . ?
 C128 C129 1.350(3) . ?
 C129 H129 0.9500 . ?
 C129 C135 1.442(3) . ?
 C130 C134 1.413(3) . ?
 C130 C139 1.423(3) . ?
 C131 H131 0.9500 . ?
 C131 C132 1.350(3) . ?
 C131 C139 1.432(3) . ?
 C132 H132 0.9500 . ?
 C132 C133 1.432(3) . ?
 C133 C134 1.421(3) . ?
 C133 C138 1.385(3) . ?
 C134 C135 1.423(3) . ?
 C135 C136 1.393(3) . ?
 C136 H136 0.9500 . ?
 C136 C137 1.404(3) . ?
 C137 C138 1.394(3) . ?
 C138 H138 0.9500 . ?
 C171 C172 1.392(3) . ?
 C172 H172 0.9500 . ?
 N1 C32 1.143(3) . ?
 N2 C35 1.146(3) . ?
 C31 H31 0.9500 . ?
 C31 C33 1.387(3) . ?
 C31 C34 1.389(3) 2_666 ?
 C32 C33 1.439(3) . ?
 C33 C34 1.399(4) . ?
 C34 C35 1.434(4) . ?
 N3 C140 1.147(3) . ?
 N4 C179 1.139(3) . ?
 C140 C141 1.437(4) . ?
 C141 C142 1.389(3) . ?
 C141 C143 1.400(3) 2_656 ?
 C142 H142 0.9500 . ?
 C142 C143 1.387(4) . ?
 C143 C179 1.445(3) . ?
 C6 H6 0.9500 . ?
 C6 C1 1.3900 . ?
 C6 C5 1.3900 . ?
 C1 H1 0.9500 . ?
 C1 C2 1.3900 . ?
 C2 H2 0.9500 . ?
 C2 C3 1.3900 . ?
 C3 H3 0.9500 . ?
 C3 C4 1.3900 . ?
 C4 H4 0.9500 . ?
 C4 C5 1.3900 . ?
 C5 H5 0.9500 . ?
 C8 H8 0.9500 . ?
 C8 C9 1.362(6) . ?
 C8 C151 1.357(5) . ?
 C9 H9 0.9500 . ?
 C9 C10 1.363(6) . ?
 C10 H10 0.9500 . ?
 C10 C12 1.376(5) . ?
 C11 H11 0.9500 . ?
 C11 C12 1.345(5) . ?
 C11 C151 1.373(5) . ?
 C12 H12 0.9500 . ?
 C151 H151 0.9500 . ?
 C18 H18 0.9500 . ?
 C18 C13 1.3900 . ?
 C18 C17 1.3900 . ?
 C13 H13 0.9500 . ?
 C13 C14 1.3900 . ?
 C14 H14 0.9500 . ?
 C14 C15 1.3900 . ?
 C15 H15 0.9500 . ?
 C15 C16 1.3900 . ?
 C16 H16 0.9500 . ?
 C16 C17 1.3900 . ?
 C17 H17 0.9500 . ?
 C19 H19 0.9500 . ?
 C19 C20 1.365(6) . ?
 C19 C24 1.368(5) . ?
 C20 H20 0.9500 . ?
 C20 C21 1.368(6) . ?
 C21 H21 0.9500 . ?
 C21 C22 1.369(5) . ?
 C22 H22 0.9500 . ?
 C22 C23 1.352(5) . ?
 C23 H23 0.9500 . ?
 C23 C24 1.377(5) . ?
 C24 H24 0.9500 . ?
 C25 H25 0.9500 . ?
 C25 C26 1.343(7) . ?
 C25 C30 1.341(7) . ?
 C26 H26 0.9500 . ?
 C26 C27 1.341(6) . ?
 C27 H27 0.9500 . ?
 C27 C28 1.378(7) . ?
 C28 H28 0.9500 . ?
 C28 C29 1.366(7) . ?
 C29 H29 0.9500 . ?
 C29 C30 1.398(7) . ?
 C30 H30 0.9500 . ?
 C146 H146 0.9500 . ?
 C146 C147 1.3900 . ?
 C146 C145 1.3900 . ?
 C147 H147 0.9500 . ?
 C147 C148 1.3900 . ?
 C148 H148 0.9500 . ?
 C148 C150 1.3900 . ?
 C150 H150 0.9500 . ?
 C150 C144 1.3900 . ?
 C144 H144 0.9500 . ?
 C144 C145 1.3900 . ?
 C145 H145 0.9500 . ?
 C157 H157 0.9500 . ?
 C157 C156 1.3900 . ?
 C157 C152 1.3900 . ?
 C156 H156 0.9500 . ?
 C156 C155 1.3900 . ?
 C155 H155 0.9500 . ?
 C155 C154 1.3900 . ?
 C154 H154 0.9500 . ?
 C154 C153 1.3900 . ?
 C153 H153 0.9500 . ?
 C153 C152 1.3900 . ?
 C152 H152 0.9500 . ?
 C163 H163 0.9500 . ?
 C163 C162 1.3900 . ?
 C163 C158 1.3900 . ?
 C162 H162 0.9500 . ?
 C162 C161 1.3900 . ?
 C161 H161 0.9500 . ?
 C161 C160 1.3900 . ?
 C160 H160 0.9500 . ?
 C160 C159 1.3900 . ?
 C159 H159 0.9500 . ?
 C159 C158 1.3900 . ?
 C158 H158 0.9500 . ?
 C168 H168 0.9500 . ?
 C168 C169 1.3900 . ?
 C168 C170 1.3900 . ?
 C169 H169 0.9500 . ?
 C169 C166 1.3900 . ?
 C166 H166 0.9500 . ?
 C166 C165 1.3900 . ?
 C165 H165 0.9500 . ?
 C165 C164 1.3900 . ?
 C164 H164 0.9500 . ?
 C164 C170 1.3900 . ?
 C170 H170 0.9500 . ?
 C173 H173 0.9500 . ?
 C173 C174 1.346(5) . ?
 C173 C178 1.347(5) . ?
 C174 H174 0.9500 . ?
 C174 C175 1.377(6) . ?
 C175 H175 0.9500 . ?
 C175 C176 1.399(6) . ?
 C176 H176 0.9500 . ?
 C176 C177 1.365(6) . ?
 C177 H177 0.9500 . ?
 C177 C178 1.348(5) . ?
 C178 H178 0.9500 . ?

loop_
  _geom_angle_atom_site_label_1
  _geom_angle_atom_site_label_2
  _geom_angle_atom_site_label_3
  _geom_angle
  _geom_angle_site_symmetry_1
  _geom_angle_site_symmetry_3
  _geom_angle_publ_flag
 C88 O1 C84 118.6(2) . . ?
 C87 O2 C83 117.00(19) . . ?
 C78 O3 C81 118.2(2) . . ?
 C80 O4 C71 118.6(2) . . ?
 C108 O5 C109 117.1(2) . . ?
 C113 O6 C114 117.4(2) . . ?
 C117 O7 C123 117.9(2) . . ?
 C121 O8 C122 117.4(2) . . ?
 C40 O9 C36 118.1(2) . . ?
 C38 O10 C37 117.06(19) . . ?
 C45 O11 C44 117.7(2) . . ?
 C49 O12 C51 118.2(2) . . ?
 C41 C00S H00S 118.2 . . ?
 C42 C00S H00S 118.2 . . ?
 C42 C00S C41 123.7(2) . . ?
 O9 C36 H36A 109.5 . . ?
 O9 C36 H36B 109.5 . . ?
 O9 C36 H36C 109.5 . . ?
 H36A C36 H36B 109.5 . . ?
 H36A C36 H36C 109.5 . . ?
 H36B C36 H36C 109.5 . . ?
 O10 C37 H37A 109.5 . . ?
 O10 C37 H37B 109.5 . . ?
 O10 C37 H37C 109.5 . . ?
 H37A C37 H37B 109.5 . . ?
 H37A C37 H37C 109.5 . . ?
 H37B C37 H37C 109.5 . . ?
 O10 C38 C39 122.6(2) . . ?
 O10 C38 C42 115.6(2) . . ?
 C39 C38 C42 121.8(2) . . ?
 C38 C39 H39 120.1 . . ?
 C38 C39 C40 119.8(2) . . ?
 C40 C39 H39 120.1 . . ?
 O9 C40 C39 122.1(2) . . ?
 O9 C40 C41 117.2(2) . . ?
 C39 C40 C41 120.7(2) . . ?
 C00S C41 C40 117.2(2) . . ?
 C00S C41 C137 122.3(2) . . ?
 C40 C41 C137 120.5(2) . . ?
 C00S C42 C38 116.8(2) . . ?
 C00S C42 C43 124.9(2) . . ?
 C38 C42 C43 118.2(2) . . ?
 C42 C43 H43A 108.2 . . ?
 C42 C43 H43B 108.2 . . ?
 H43A C43 H43B 107.3 . . ?
 C46 C43 C42 116.4(2) . . ?
 C46 C43 H43A 108.2 . . ?
 C46 C43 H43B 108.2 . . ?
 O11 C44 H44A 109.5 . . ?
 O11 C44 H44B 109.5 . . ?
 O11 C44 H44C 109.5 . . ?
 H44A C44 H44B 109.5 . . ?
 H44A C44 H44C 109.5 . . ?
 H44B C44 H44C 109.5 . . ?
 O11 C45 C46 116.1(2) . . ?
 O11 C45 C48 122.3(2) . . ?
 C46 C45 C48 121.5(2) . . ?
 C45 C46 C43 122.1(2) . . ?
 C47 C46 C43 120.8(2) . . ?
 C47 C46 C45 116.9(2) . . ?
 C46 C47 H47 118.1 . . ?
 C46 C47 C50 123.9(2) . . ?
 C50 C47 H47 118.1 . . ?
 C45 C48 H48 120.3 . . ?
 C49 C48 C45 119.5(2) . . ?
 C49 C48 H48 120.3 . . ?
 O12 C49 C48 122.1(2) . . ?
 O12 C49 C50 116.8(2) . . ?
 C48 C49 C50 121.0(2) . . ?
 C47 C50 C49 117.1(2) . . ?
 C47 C50 C52 120.1(2) . . ?
 C49 C50 C52 122.8(2) . . ?
 O12 C51 H51A 109.5 . . ?
 O12 C51 H51B 109.5 . . ?
 O12 C51 H51C 109.5 . . ?
 H51A C51 H51B 109.5 . . ?
 H51A C51 H51C 109.5 . . ?
 H51B C51 H51C 109.5 . . ?
 C53 C52 C50 121.4(2) . . ?
 C54 C52 C50 120.4(2) . . ?
 C54 C52 C53 118.2(2) . . ?
 C52 C53 H53 119.0 . . ?
 C55 C53 C52 121.9(2) . . ?
 C55 C53 H53 119.0 . . ?
 C52 C54 H54 118.9 . . ?
 C57 C54 C52 122.3(2) . . ?
 C57 C54 H54 118.9 . . ?
 C53 C55 C56 119.4(2) . . ?
 C53 C55 C64 122.6(2) . . ?
 C56 C55 C64 117.9(2) . . ?
 C55 C56 C57 119.3(2) . . ?
 C61 C56 C55 120.5(2) . . ?
 C61 C56 C57 120.2(2) . . ?
 C54 C57 C56 118.9(2) . . ?
 C54 C57 C58 123.1(2) . . ?
 C56 C57 C58 117.9(2) . . ?
 C57 C58 H58 119.1 . . ?
 C59 C58 C57 121.8(2) . . ?
 C59 C58 H58 119.1 . . ?
 C58 C59 H59 119.2 . . ?
 C58 C59 C60 121.5(2) . . ?
 C60 C59 H59 119.2 . . ?
 C61 C60 C59 117.8(2) . . ?
 C65 C60 C59 122.9(2) . . ?
 C65 C60 C61 119.3(2) . . ?
 C56 C61 C60 120.7(2) . . ?
 C56 C61 C63 120.0(2) . . ?
 C60 C61 C63 119.3(2) . . ?
 C63 C62 H62 119.3 . . ?
 C64 C62 H62 119.3 . . ?
 C64 C62 C63 121.4(2) . . ?
 C61 C63 C62 118.3(2) . . ?
 C75 C63 C61 119.3(2) . . ?
 C75 C63 C62 122.4(2) . . ?
 C55 C64 H64 119.1 . . ?
 C62 C64 C55 121.8(2) . . ?
 C62 C64 H64 119.1 . . ?
 C60 C65 H65 119.2 . . ?
 C60 C65 C74 121.7(2) . . ?
 C74 C65 H65 119.2 . . ?
 C76 C70 C74 120.3(2) . . ?
 C76 C70 C80 117.6(2) . . ?
 C80 C70 C74 122.0(2) . . ?
 O4 C71 H71A 109.5 . . ?
 O4 C71 H71B 109.5 . . ?
 O4 C71 H71C 109.5 . . ?
 H71A C71 H71B 109.5 . . ?
 H71A C71 H71C 109.5 . . ?
 H71B C71 H71C 109.5 . . ?
 C65 C74 C70 120.7(2) . . ?
 C75 C74 C65 118.6(2) . . ?
 C75 C74 C70 120.7(2) . . ?
 C63 C75 C74 121.9(2) . . ?
 C63 C75 H75 119.0 . . ?
 C74 C75 H75 119.0 . . ?
 C70 C76 H76 118.2 . . ?
 C77 C76 C70 123.6(2) . . ?
 C77 C76 H76 118.2 . . ?
 C76 C77 C78 117.1(2) . . ?
 C76 C77 C82 120.5(2) . . ?
 C78 C77 C82 122.4(2) . . ?
 O3 C78 C77 115.9(2) . . ?
 O3 C78 C79 122.9(2) . . ?
 C79 C78 C77 121.1(2) . . ?
 C78 C79 H79 120.0 . . ?
 C78 C79 C80 120.0(2) . . ?
 C80 C79 H79 120.0 . . ?
 O4 C80 C70 116.4(2) . . ?
 O4 C80 C79 123.1(2) . . ?
 C79 C80 C70 120.5(2) . . ?
 O3 C81 H81A 109.5 . . ?
 O3 C81 H81B 109.5 . . ?
 O3 C81 H81C 109.5 . . ?
 H81A C81 H81B 109.5 . . ?
 H81A C81 H81C 109.5 . . ?
 H81B C81 H81C 109.5 . . ?
 C77 C82 H82A 108.5 . . ?
 C77 C82 H82B 108.5 . . ?
 C77 C82 C86 115.19(19) . . ?
 H82A C82 H82B 107.5 . . ?
 C86 C82 H82A 108.5 . . ?
 C86 C82 H82B 108.5 . . ?
 O2 C83 H83A 109.5 . . ?
 O2 C83 H83B 109.5 . . ?
 O2 C83 H83C 109.5 . . ?
 H83A C83 H83B 109.5 . . ?
 H83A C83 H83C 109.5 . . ?
 H83B C83 H83C 109.5 . . ?
 O1 C84 H84A 109.5 . . ?
 O1 C84 H84B 109.5 . . ?
 O1 C84 H84C 109.5 . . ?
 H84A C84 H84B 109.5 . . ?
 H84A C84 H84C 109.5 . . ?
 H84B C84 H84C 109.5 . . ?
 C87 C85 H85 120.0 . . ?
 C87 C85 C88 120.0(2) . . ?
 C88 C85 H85 120.0 . . ?
 C87 C86 C82 119.1(2) . . ?
 C172 C86 C82 123.9(2) . . ?
 C172 C86 C87 117.0(2) . . ?
 O2 C87 C85 123.4(2) . . ?
 O2 C87 C86 115.3(2) . . ?
 C85 C87 C86 121.3(2) . . ?
 O1 C88 C85 122.8(2) . . ?
 O1 C88 C171 116.7(2) . . ?
 C85 C88 C171 120.5(2) . . ?
 C91 C90 C171 120.3(2) . . ?
 C95 C90 C91 118.5(2) . . ?
 C95 C90 C171 121.0(2) . . ?
 C90 C91 H91 119.2 . . ?
 C90 C91 C92 121.7(2) . . ?
 C92 C91 H91 119.2 . . ?
 C91 C92 C93 119.2(2) . . ?
 C91 C92 C96 122.3(2) . . ?
 C93 C92 C96 118.5(2) . . ?
 C92 C93 C98 120.2(2) . . ?
 C92 C93 C100 119.8(2) . . ?
 C98 C93 C100 120.1(2) . . ?
 C90 C95 H95 118.8 . . ?
 C90 C95 C100 122.3(2) . . ?
 C100 C95 H95 118.8 . . ?
 C92 C96 H96 119.2 . . ?
 C97 C96 C92 121.5(2) . . ?
 C97 C96 H96 119.2 . . ?
 C96 C97 H97 119.4 . . ?
 C96 C97 C99 121.1(2) . . ?
 C99 C97 H97 119.4 . . ?
 C93 C98 C103 120.2(2) . . ?
 C99 C98 C93 119.9(2) . . ?
 C99 C98 C103 119.9(2) . . ?
 C98 C99 C97 118.7(2) . . ?
 C106 C99 C97 122.3(2) . . ?
 C106 C99 C98 119.0(2) . . ?
 C93 C100 C101 118.3(2) . . ?
 C95 C100 C93 118.5(2) . . ?
 C95 C100 C101 123.1(2) . . ?
 C100 C101 H101 119.3 . . ?
 C102 C101 C100 121.5(2) . . ?
 C102 C101 H101 119.3 . . ?
 C101 C102 H102 119.3 . . ?
 C101 C102 C103 121.4(2) . . ?
 C103 C102 H102 119.3 . . ?
 C98 C103 C102 118.4(2) . . ?
 C104 C103 C98 118.8(2) . . ?
 C104 C103 C102 122.8(2) . . ?
 C103 C104 H104 119.2 . . ?
 C105 C104 C103 121.6(2) . . ?
 C105 C104 H104 119.2 . . ?
 C104 C105 C106 118.7(2) . . ?
 C104 C105 C107 121.2(2) . . ?
 C106 C105 C107 120.1(2) . . ?
 C99 C106 C105 121.9(2) . . ?
 C99 C106 H106 119.1 . . ?
 C105 C106 H106 119.1 . . ?
 C108 C107 C105 121.9(2) . . ?
 C108 C107 C111 117.1(2) . . ?
 C111 C107 C105 121.0(2) . . ?
 O5 C108 C107 117.9(2) . . ?
 O5 C108 C110 121.1(2) . . ?
 C107 C108 C110 121.0(2) . . ?
 O5 C109 H10A 109.5 . . ?
 O5 C109 H10B 109.5 . . ?
 O5 C109 H10C 109.5 . . ?
 H10A C109 H10B 109.5 . . ?
 H10A C109 H10C 109.5 . . ?
 H10B C109 H10C 109.5 . . ?
 C108 C110 H110 120.1 . . ?
 C113 C110 C108 119.8(2) . . ?
 C113 C110 H110 120.1 . . ?
 C107 C111 H111 118.2 . . ?
 C112 C111 C107 123.6(2) . . ?
 C112 C111 H111 118.2 . . ?
 C111 C112 C113 117.3(2) . . ?
 C111 C112 C115 123.0(2) . . ?
 C113 C112 C115 119.7(2) . . ?
 O6 C113 C110 123.5(2) . . ?
 O6 C113 C112 115.3(2) . . ?
 C110 C113 C112 121.2(2) . . ?
 O6 C114 H11A 109.5 . . ?
 O6 C114 H11B 109.5 . . ?
 O6 C114 H11C 109.5 . . ?
 H11A C114 H11B 109.5 . . ?
 H11A C114 H11C 109.5 . . ?
 H11B C114 H11C 109.5 . . ?
 C112 C115 H11D 108.6 . . ?
 C112 C115 H11E 108.6 . . ?
 H11D C115 H11E 107.6 . . ?
 C116 C115 C112 114.6(2) . . ?
 C116 C115 H11D 108.6 . . ?
 C116 C115 H11E 108.6 . . ?
 C117 C116 C115 121.2(2) . . ?
 C119 C116 C115 122.0(2) . . ?
 C119 C116 C117 116.8(2) . . ?
 O7 C117 C116 115.6(2) . . ?
 O7 C117 C118 122.7(2) . . ?
 C118 C117 C116 121.7(2) . . ?
 C117 C118 H118 120.1 . . ?
 C117 C118 C121 119.8(2) . . ?
 C121 C118 H118 120.1 . . ?
 C116 C119 H119 118.0 . . ?
 C116 C119 C120 124.0(2) . . ?
 C120 C119 H119 118.0 . . ?
 C119 C120 C121 117.0(2) . . ?
 C119 C120 C125 120.7(2) . . ?
 C121 C120 C125 122.3(2) . . ?
 O8 C121 C118 122.8(2) . . ?
 O8 C121 C120 116.3(2) . . ?
 C118 C121 C120 120.8(2) . . ?
 O8 C122 H12A 109.5 . . ?
 O8 C122 H12B 109.5 . . ?
 O8 C122 H12C 109.5 . . ?
 H12A C122 H12B 109.5 . . ?
 H12A C122 H12C 109.5 . . ?
 H12B C122 H12C 109.5 . . ?
 O7 C123 H12D 109.5 . . ?
 O7 C123 H12E 109.5 . . ?
 O7 C123 H12F 109.5 . . ?
 H12D C123 H12E 109.5 . . ?
 H12D C123 H12F 109.5 . . ?
 H12E C123 H12F 109.5 . . ?
 C125 C124 H124 119.1 . . ?
 C139 C124 H124 119.1 . . ?
 C139 C124 C125 121.9(2) . . ?
 C124 C125 C120 120.2(2) . . ?
 C126 C125 C120 121.2(2) . . ?
 C126 C125 C124 118.6(2) . . ?
 C125 C126 H126 119.0 . . ?
 C125 C126 C127 122.0(2) . . ?
 C127 C126 H126 119.0 . . ?
 C126 C127 C128 123.3(2) . . ?
 C126 C127 C130 118.7(2) . . ?
 C130 C127 C128 117.9(2) . . ?
 C127 C128 H128 119.3 . . ?
 C129 C128 C127 121.4(2) . . ?
 C129 C128 H128 119.3 . . ?
 C128 C129 H129 119.0 . . ?
 C128 C129 C135 121.9(2) . . ?
 C135 C129 H129 119.0 . . ?
 C127 C130 C139 119.6(2) . . ?
 C134 C130 C127 120.5(2) . . ?
 C134 C130 C139 119.8(2) . . ?
 C132 C131 H131 119.3 . . ?
 C132 C131 C139 121.3(2) . . ?
 C139 C131 H131 119.3 . . ?
 C131 C132 H132 119.4 . . ?
 C131 C132 C133 121.1(2) . . ?
 C133 C132 H132 119.4 . . ?
 C134 C133 C132 118.6(2) . . ?
 C138 C133 C132 122.0(2) . . ?
 C138 C133 C134 119.3(2) . . ?
 C130 C134 C133 120.1(2) . . ?
 C130 C134 C135 120.6(2) . . ?
 C133 C134 C135 119.1(2) . . ?
 C134 C135 C129 117.5(2) . . ?
 C136 C135 C129 122.8(2) . . ?
 C136 C135 C134 119.6(2) . . ?
 C135 C136 H136 119.4 . . ?
 C135 C136 C137 121.2(2) . . ?
 C137 C136 H136 119.4 . . ?
 C136 C137 C41 121.6(2) . . ?
 C138 C137 C41 119.9(2) . . ?
 C138 C137 C136 118.5(2) . . ?
 C133 C138 C137 122.1(2) . . ?
 C133 C138 H138 118.9 . . ?
 C137 C138 H138 118.9 . . ?
 C124 C139 C130 119.2(2) . . ?
 C124 C139 C131 122.2(2) . . ?
 C130 C139 C131 118.5(2) . . ?
 C88 C171 C90 123.3(2) . . ?
 C172 C171 C88 117.4(2) . . ?
 C172 C171 C90 119.2(2) . . ?
 C86 C172 C171 123.7(2) . . ?
 C86 C172 H172 118.1 . . ?
 C171 C172 H172 118.1 . . ?
 C33 C31 H31 120.6 . . ?
 C33 C31 C34 118.8(2) . 2_666 ?
 C34 C31 H31 120.6 2_666 . ?
 N1 C32 C33 178.6(3) . . ?
 C31 C33 C32 119.3(2) . . ?
 C31 C33 C34 121.0(2) . . ?
 C34 C33 C32 119.7(2) . . ?
 C31 C34 C33 120.1(2) 2_666 . ?
 C31 C34 C35 119.9(2) 2_666 . ?
 C33 C34 C35 119.9(2) . . ?
 N2 C35 C34 178.4(3) . . ?
 N3 C140 C141 178.6(3) . . ?
 C142 C141 C140 119.4(2) . . ?
 C142 C141 C143 119.9(2) . 2_656 ?
 C143 C141 C140 120.7(2) 2_656 . ?
 C141 C142 H142 120.2 . . ?
 C143 C142 C141 119.7(2) . . ?
 C143 C142 H142 120.2 . . ?
 C141 C143 C179 120.7(2) 2_656 . ?
 C142 C143 C141 120.4(2) . 2_656 ?
 C142 C143 C179 118.9(2) . . ?
 N4 C179 C143 178.5(3) . . ?
 C1 C6 H6 120.0 . . ?
 C1 C6 C5 120.0 . . ?
 C5 C6 H6 120.0 . . ?
 C6 C1 H1 120.0 . . ?
 C6 C1 C2 120.0 . . ?
 C2 C1 H1 120.0 . . ?
 C1 C2 H2 120.0 . . ?
 C3 C2 C1 120.0 . . ?
 C3 C2 H2 120.0 . . ?
 C2 C3 H3 120.0 . . ?
 C2 C3 C4 120.0 . . ?
 C4 C3 H3 120.0 . . ?
 C3 C4 H4 120.0 . . ?
 C3 C4 C5 120.0 . . ?
 C5 C4 H4 120.0 . . ?
 C6 C5 H5 120.0 . . ?
 C4 C5 C6 120.0 . . ?
 C4 C5 H5 120.0 . . ?
 C9 C8 H8 119.9 . . ?
 C151 C8 H8 119.9 . . ?
 C151 C8 C9 120.2(4) . . ?
 C8 C9 H9 120.5 . . ?
 C8 C9 C10 119.1(4) . . ?
 C10 C9 H9 120.5 . . ?
 C9 C10 H10 119.4 . . ?
 C9 C10 C12 121.1(4) . . ?
 C12 C10 H10 119.4 . . ?
 C12 C11 H11 119.8 . . ?
 C12 C11 C151 120.3(3) . . ?
 C151 C11 H11 119.8 . . ?
 C10 C12 H12 120.5 . . ?
 C11 C12 C10 119.1(4) . . ?
 C11 C12 H12 120.5 . . ?
 C8 C151 C11 120.3(4) . . ?
 C8 C151 H151 119.9 . . ?
 C11 C151 H151 119.9 . . ?
 C13 C18 H18 120.0 . . ?
 C13 C18 C17 120.0 . . ?
 C17 C18 H18 120.0 . . ?
 C18 C13 H13 120.0 . . ?
 C18 C13 C14 120.0 . . ?
 C14 C13 H13 120.0 . . ?
 C13 C14 H14 120.0 . . ?
 C15 C14 C13 120.0 . . ?
 C15 C14 H14 120.0 . . ?
 C14 C15 H15 120.0 . . ?
 C16 C15 C14 120.0 . . ?
 C16 C15 H15 120.0 . . ?
 C15 C16 H16 120.0 . . ?
 C15 C16 C17 120.0 . . ?
 C17 C16 H16 120.0 . . ?
 C18 C17 H17 120.0 . . ?
 C16 C17 C18 120.0 . . ?
 C16 C17 H17 120.0 . . ?
 C20 C19 H19 120.2 . . ?
 C20 C19 C24 119.5(3) . . ?
 C24 C19 H19 120.2 . . ?
 C19 C20 H20 119.7 . . ?
 C19 C20 C21 120.6(4) . . ?
 C21 C20 H20 119.7 . . ?
 C20 C21 H21 120.0 . . ?
 C20 C21 C22 119.9(4) . . ?
 C22 C21 H21 120.0 . . ?
 C21 C22 H22 120.3 . . ?
 C23 C22 C21 119.4(3) . . ?
 C23 C22 H22 120.3 . . ?
 C22 C23 H23 119.4 . . ?
 C22 C23 C24 121.1(3) . . ?
 C24 C23 H23 119.4 . . ?
 C19 C24 C23 119.3(4) . . ?
 C19 C24 H24 120.3 . . ?
 C23 C24 H24 120.3 . . ?
 C26 C25 H25 119.9 . . ?
 C30 C25 H25 119.9 . . ?
 C30 C25 C26 120.2(5) . . ?
 C25 C26 H26 119.2 . . ?
 C27 C26 C25 121.6(5) . . ?
 C27 C26 H26 119.2 . . ?
 C26 C27 H27 120.0 . . ?
 C26 C27 C28 120.0(5) . . ?
 C28 C27 H27 120.0 . . ?
 C27 C28 H28 120.4 . . ?
 C29 C28 C27 119.1(5) . . ?
 C29 C28 H28 120.4 . . ?
 C28 C29 H29 120.4 . . ?
 C28 C29 C30 119.3(5) . . ?
 C30 C29 H29 120.4 . . ?
 C25 C30 C29 119.8(5) . . ?
 C25 C30 H30 120.1 . . ?
 C29 C30 H30 120.1 . . ?
 C147 C146 H146 120.0 . . ?
 C147 C146 C145 120.0 . . ?
 C145 C146 H146 120.0 . . ?
 C146 C147 H147 120.0 . . ?
 C148 C147 C146 120.0 . . ?
 C148 C147 H147 120.0 . . ?
 C147 C148 H148 120.0 . . ?
 C147 C148 C150 120.0 . . ?
 C150 C148 H148 120.0 . . ?
 C148 C150 H150 120.0 . . ?
 C148 C150 C144 120.0 . . ?
 C144 C150 H150 120.0 . . ?
 C150 C144 H144 120.0 . . ?
 C145 C144 C150 120.0 . . ?
 C145 C144 H144 120.0 . . ?
 C146 C145 H145 120.0 . . ?
 C144 C145 C146 120.0 . . ?
 C144 C145 H145 120.0 . . ?
 C156 C157 H157 120.0 . . ?
 C156 C157 C152 120.0 . . ?
 C152 C157 H157 120.0 . . ?
 C157 C156 H156 120.0 . . ?
 C155 C156 C157 120.0 . . ?
 C155 C156 H156 120.0 . . ?
 C156 C155 H155 120.0 . . ?
 C156 C155 C154 120.0 . . ?
 C154 C155 H155 120.0 . . ?
 C155 C154 H154 120.0 . . ?
 C153 C154 C155 120.0 . . ?
 C153 C154 H154 120.0 . . ?
 C154 C153 H153 120.0 . . ?
 C152 C153 C154 120.0 . . ?
 C152 C153 H153 120.0 . . ?
 C157 C152 H152 120.0 . . ?
 C153 C152 C157 120.0 . . ?
 C153 C152 H152 120.0 . . ?
 C162 C163 H163 120.0 . . ?
 C162 C163 C158 120.0 . . ?
 C158 C163 H163 120.0 . . ?
 C163 C162 H162 120.0 . . ?
 C163 C162 C161 120.0 . . ?
 C161 C162 H162 120.0 . . ?
 C162 C161 H161 120.0 . . ?
 C160 C161 C162 120.0 . . ?
 C160 C161 H161 120.0 . . ?
 C161 C160 H160 120.0 . . ?
 C159 C160 C161 120.0 . . ?
 C159 C160 H160 120.0 . . ?
 C160 C159 H159 120.0 . . ?
 C160 C159 C158 120.0 . . ?
 C158 C159 H159 120.0 . . ?
 C163 C158 H158 120.0 . . ?
 C159 C158 C163 120.0 . . ?
 C159 C158 H158 120.0 . . ?
 C169 C168 H168 120.0 . . ?
 C169 C168 C170 120.0 . . ?
 C170 C168 H168 120.0 . . ?
 C168 C169 H169 120.0 . . ?
 C168 C169 C166 120.0 . . ?
 C166 C169 H169 120.0 . . ?
 C169 C166 H166 120.0 . . ?
 C165 C166 C169 120.0 . . ?
 C165 C166 H166 120.0 . . ?
 C166 C165 H165 120.0 . . ?
 C166 C165 C164 120.0 . . ?
 C164 C165 H165 120.0 . . ?
 C165 C164 H164 120.0 . . ?
 C170 C164 C165 120.0 . . ?
 C170 C164 H164 120.0 . . ?
 C168 C170 H170 120.0 . . ?
 C164 C170 C168 120.0 . . ?
 C164 C170 H170 120.0 . . ?
 C174 C173 H173 119.8 . . ?
 C174 C173 C178 120.3(4) . . ?
 C178 C173 H173 119.8 . . ?
 C173 C174 H174 120.0 . . ?
 C173 C174 C175 120.0(4) . . ?
 C175 C174 H174 120.0 . . ?
 C174 C175 H175 120.4 . . ?
 C174 C175 C176 119.3(4) . . ?
 C176 C175 H175 120.4 . . ?
 C175 C176 H176 120.5 . . ?
 C177 C176 C175 118.9(4) . . ?
 C177 C176 H176 120.5 . . ?
 C176 C177 H177 120.1 . . ?
 C178 C177 C176 119.9(3) . . ?
 C178 C177 H177 120.1 . . ?
 C173 C178 C177 121.6(4) . . ?
 C173 C178 H178 119.2 . . ?
 C177 C178 H178 119.2 . . ?

loop_
  _geom_torsion_atom_site_label_1
  _geom_torsion_atom_site_label_2
  _geom_torsion_atom_site_label_3
  _geom_torsion_atom_site_label_4
  _geom_torsion
  _geom_torsion_site_symmetry_1
  _geom_torsion_site_symmetry_2
  _geom_torsion_site_symmetry_3
  _geom_torsion_site_symmetry_4
  _geom_torsion_publ_flag
 O1 C88 C171 C90 -5.4(4) . . . . ?
 O1 C88 C171 C172 177.3(2) . . . . ?
 O3 C78 C79 C80 179.5(2) . . . . ?
 O5 C108 C110 C113 -179.8(3) . . . . ?
 O7 C117 C118 C121 178.6(2) . . . . ?
 O9 C40 C41 C00S -176.3(2) . . . . ?
 O9 C40 C41 C137 2.8(4) . . . . ?
 O10 C38 C39 C40 179.7(2) . . . . ?
 O10 C38 C42 C00S -178.8(2) . . . . ?
 O10 C38 C42 C43 -0.2(3) . . . . ?
 O11 C45 C46 C43 -2.2(4) . . . . ?
 O11 C45 C46 C47 -178.1(2) . . . . ?
 O11 C45 C48 C49 178.7(2) . . . . ?
 O12 C49 C50 C47 -177.4(2) . . . . ?
 O12 C49 C50 C52 2.7(4) . . . . ?
 C00S C41 C137 C136 46.9(3) . . . . ?
 C00S C41 C137 C138 -134.3(2) . . . . ?
 C00S C42 C43 C46 -12.6(4) . . . . ?
 C36 O9 C40 C39 3.8(4) . . . . ?
 C36 O9 C40 C41 -177.7(2) . . . . ?
 C37 O10 C38 C39 -12.6(4) . . . . ?
 C37 O10 C38 C42 168.0(2) . . . . ?
 C38 C39 C40 O9 177.3(2) . . . . ?
 C38 C39 C40 C41 -1.1(4) . . . . ?
 C38 C42 C43 C46 169.0(2) . . . . ?
 C39 C38 C42 C00S 1.8(4) . . . . ?
 C39 C38 C42 C43 -179.6(2) . . . . ?
 C39 C40 C41 C00S 2.2(4) . . . . ?
 C39 C40 C41 C137 -178.7(2) . . . . ?
 C40 C41 C137 C136 -132.2(2) . . . . ?
 C40 C41 C137 C138 46.6(3) . . . . ?
 C41 C00S C42 C38 -0.7(4) . . . . ?
 C41 C00S C42 C43 -179.2(2) . . . . ?
 C41 C137 C138 C133 -175.3(2) . . . . ?
 C42 C00S C41 C40 -1.2(4) . . . . ?
 C42 C00S C41 C137 179.7(2) . . . . ?
 C42 C38 C39 C40 -0.9(4) . . . . ?
 C42 C43 C46 C45 121.6(3) . . . . ?
 C42 C43 C46 C47 -62.6(3) . . . . ?
 C43 C46 C47 C50 -176.6(2) . . . . ?
 C44 O11 C45 C46 171.6(3) . . . . ?
 C44 O11 C45 C48 -7.9(4) . . . . ?
 C45 C46 C47 C50 -0.6(4) . . . . ?
 C45 C48 C49 O12 178.1(2) . . . . ?
 C45 C48 C49 C50 -0.7(4) . . . . ?
 C46 C45 C48 C49 -0.8(4) . . . . ?
 C46 C47 C50 C49 -0.8(4) . . . . ?
 C46 C47 C50 C52 179.0(2) . . . . ?
 C47 C50 C52 C53 -134.2(3) . . . . ?
 C47 C50 C52 C54 44.7(4) . . . . ?
 C48 C45 C46 C43 177.3(2) . . . . ?
 C48 C45 C46 C47 1.4(4) . . . . ?
 C48 C49 C50 C47 1.5(4) . . . . ?
 C48 C49 C50 C52 -178.4(2) . . . . ?
 C49 C50 C52 C53 45.7(4) . . . . ?
 C49 C50 C52 C54 -135.4(3) . . . . ?
 C50 C52 C53 C55 -178.9(2) . . . . ?
 C50 C52 C54 C57 178.5(2) . . . . ?
 C51 O12 C49 C48 1.8(4) . . . . ?
 C51 O12 C49 C50 -179.4(2) . . . . ?
 C52 C53 C55 C56 0.3(4) . . . . ?
 C52 C53 C55 C64 177.5(3) . . . . ?
 C52 C54 C57 C56 0.3(4) . . . . ?
 C52 C54 C57 C58 -177.1(3) . . . . ?
 C53 C52 C54 C57 -2.5(4) . . . . ?
 C53 C55 C56 C57 -2.7(4) . . . . ?
 C53 C55 C56 C61 175.5(2) . . . . ?
 C53 C55 C64 C62 -174.6(3) . . . . ?
 C54 C52 C53 C55 2.2(4) . . . . ?
 C54 C57 C58 C59 175.9(3) . . . . ?
 C55 C56 C57 C54 2.4(4) . . . . ?
 C55 C56 C57 C58 179.9(3) . . . . ?
 C55 C56 C61 C60 -178.8(2) . . . . ?
 C55 C56 C61 C63 -0.6(4) . . . . ?
 C56 C55 C64 C62 2.6(4) . . . . ?
 C56 C57 C58 C59 -1.5(4) . . . . ?
 C56 C61 C63 C62 2.2(4) . . . . ?
 C56 C61 C63 C75 -177.3(2) . . . . ?
 C57 C56 C61 C60 -0.7(4) . . . . ?
 C57 C56 C61 C63 177.6(2) . . . . ?
 C57 C58 C59 C60 0.2(5) . . . . ?
 C58 C59 C60 C61 0.9(4) . . . . ?
 C58 C59 C60 C65 -177.8(3) . . . . ?
 C59 C60 C61 C56 -0.6(4) . . . . ?
 C59 C60 C61 C63 -178.9(2) . . . . ?
 C59 C60 C65 C74 178.1(3) . . . . ?
 C60 C61 C63 C62 -179.5(2) . . . . ?
 C60 C61 C63 C75 1.0(4) . . . . ?
 C60 C65 C74 C70 178.5(2) . . . . ?
 C60 C65 C74 C75 0.4(4) . . . . ?
 C61 C56 C57 C54 -175.8(2) . . . . ?
 C61 C56 C57 C58 1.7(4) . . . . ?
 C61 C60 C65 C74 -0.6(4) . . . . ?
 C61 C63 C75 C74 -1.2(4) . . . . ?
 C62 C63 C75 C74 179.3(3) . . . . ?
 C63 C62 C64 C55 -0.9(5) . . . . ?
 C64 C55 C56 C57 -179.9(2) . . . . ?
 C64 C55 C56 C61 -1.8(4) . . . . ?
 C64 C62 C63 C61 -1.5(4) . . . . ?
 C64 C62 C63 C75 178.0(3) . . . . ?
 C65 C60 C61 C56 178.1(2) . . . . ?
 C65 C60 C61 C63 -0.1(4) . . . . ?
 C65 C74 C75 C63 0.5(4) . . . . ?
 C70 C74 C75 C63 -177.6(2) . . . . ?
 C70 C76 C77 C78 -0.8(3) . . . . ?
 C70 C76 C77 C82 178.3(2) . . . . ?
 C71 O4 C80 C70 168.2(2) . . . . ?
 C71 O4 C80 C79 -13.6(4) . . . . ?
 C74 C70 C76 C77 -178.1(2) . . . . ?
 C74 C70 C80 O4 -3.1(3) . . . . ?
 C74 C70 C80 C79 178.6(2) . . . . ?
 C76 C70 C74 C65 -53.0(3) . . . . ?
 C76 C70 C74 C75 125.0(3) . . . . ?
 C76 C70 C80 O4 179.4(2) . . . . ?
 C76 C70 C80 C79 1.1(3) . . . . ?
 C76 C77 C78 O3 -178.9(2) . . . . ?
 C76 C77 C78 C79 1.5(3) . . . . ?
 C76 C77 C82 C86 69.7(3) . . . . ?
 C77 C78 C79 C80 -0.9(4) . . . . ?
 C77 C82 C86 C87 -177.1(2) . . . . ?
 C77 C82 C86 C172 4.4(4) . . . . ?
 C78 C77 C82 C86 -111.3(3) . . . . ?
 C78 C79 C80 O4 -178.6(2) . . . . ?
 C78 C79 C80 C70 -0.4(4) . . . . ?
 C80 C70 C74 C65 129.5(3) . . . . ?
 C80 C70 C74 C75 -52.4(4) . . . . ?
 C80 C70 C76 C77 -0.5(4) . . . . ?
 C81 O3 C78 C77 -176.9(2) . . . . ?
 C81 O3 C78 C79 2.7(3) . . . . ?
 C82 C77 C78 O3 2.1(3) . . . . ?
 C82 C77 C78 C79 -177.5(2) . . . . ?
 C82 C86 C87 O2 0.9(3) . . . . ?
 C82 C86 C87 C85 -179.4(2) . . . . ?
 C82 C86 C172 C171 178.0(2) . . . . ?
 C83 O2 C87 C85 6.3(4) . . . . ?
 C83 O2 C87 C86 -174.0(2) . . . . ?
 C84 O1 C88 C85 -12.8(4) . . . . ?
 C84 O1 C88 C171 169.3(3) . . . . ?
 C85 C88 C171 C90 176.7(2) . . . . ?
 C85 C88 C171 C172 -0.7(4) . . . . ?
 C87 C85 C88 O1 -178.4(2) . . . . ?
 C87 C85 C88 C171 -0.6(4) . . . . ?
 C87 C86 C172 C171 -0.5(4) . . . . ?
 C88 C85 C87 O2 -179.0(2) . . . . ?
 C88 C85 C87 C86 1.3(4) . . . . ?
 C88 C171 C172 C86 1.2(4) . . . . ?
 C90 C91 C92 C93 -1.2(4) . . . . ?
 C90 C91 C92 C96 178.7(2) . . . . ?
 C90 C95 C100 C93 -1.1(4) . . . . ?
 C90 C95 C100 C101 177.8(2) . . . . ?
 C90 C171 C172 C86 -176.3(2) . . . . ?
 C91 C90 C95 C100 -0.9(4) . . . . ?
 C91 C90 C171 C88 -46.4(4) . . . . ?
 C91 C90 C171 C172 130.9(2) . . . . ?
 C91 C92 C93 C98 179.5(2) . . . . ?
 C91 C92 C93 C100 -0.9(3) . . . . ?
 C91 C92 C96 C97 -178.9(2) . . . . ?
 C92 C93 C98 C99 -1.3(3) . . . . ?
 C92 C93 C98 C103 179.2(2) . . . . ?
 C92 C93 C100 C95 2.0(3) . . . . ?
 C92 C93 C100 C101 -177.0(2) . . . . ?
 C92 C96 C97 C99 0.2(4) . . . . ?
 C93 C92 C96 C97 1.0(4) . . . . ?
 C93 C98 C99 C97 2.4(3) . . . . ?
 C93 C98 C99 C106 -176.3(2) . . . . ?
 C93 C98 C103 C102 -2.1(3) . . . . ?
 C93 C98 C103 C104 177.2(2) . . . . ?
 C93 C100 C101 C102 -2.5(4) . . . . ?
 C95 C90 C91 C92 2.1(4) . . . . ?
 C95 C90 C171 C88 137.7(3) . . . . ?
 C95 C90 C171 C172 -45.0(3) . . . . ?
 C95 C100 C101 C102 178.5(2) . . . . ?
 C96 C92 C93 C98 -0.4(3) . . . . ?
 C96 C92 C93 C100 179.2(2) . . . . ?
 C96 C97 C99 C98 -1.8(4) . . . . ?
 C96 C97 C99 C106 176.7(2) . . . . ?
 C97 C99 C106 C105 -179.7(2) . . . . ?
 C98 C93 C100 C95 -178.4(2) . . . . ?
 C98 C93 C100 C101 2.6(3) . . . . ?
 C98 C99 C106 C105 -1.2(3) . . . . ?
 C98 C103 C104 C105 -0.7(3) . . . . ?
 C99 C98 C103 C102 178.4(2) . . . . ?
 C99 C98 C103 C104 -2.3(3) . . . . ?
 C100 C93 C98 C99 179.1(2) . . . . ?
 C100 C93 C98 C103 -0.4(3) . . . . ?
 C100 C101 C102 C103 0.0(4) . . . . ?
 C101 C102 C103 C98 2.3(4) . . . . ?
 C101 C102 C103 C104 -176.9(2) . . . . ?
 C102 C103 C104 C105 178.5(2) . . . . ?
 C103 C98 C99 C97 -178.1(2) . . . . ?
 C103 C98 C99 C106 3.2(3) . . . . ?
 C103 C104 C105 C106 2.8(3) . . . . ?
 C103 C104 C105 C107 -176.7(2) . . . . ?
 C104 C105 C106 C99 -1.8(3) . . . . ?
 C104 C105 C107 C108 120.9(3) . . . . ?
 C104 C105 C107 C111 -59.6(3) . . . . ?
 C105 C107 C108 O5 -1.0(4) . . . . ?
 C105 C107 C108 C110 177.9(2) . . . . ?
 C105 C107 C111 C112 -179.0(2) . . . . ?
 C106 C105 C107 C108 -58.6(3) . . . . ?
 C106 C105 C107 C111 120.9(3) . . . . ?
 C107 C105 C106 C99 177.7(2) . . . . ?
 C107 C108 C110 C113 1.3(4) . . . . ?
 C107 C111 C112 C113 0.8(3) . . . . ?
 C107 C111 C112 C115 -177.7(2) . . . . ?
 C108 C107 C111 C112 0.5(4) . . . . ?
 C108 C110 C113 O6 -179.0(3) . . . . ?
 C108 C110 C113 C112 0.2(4) . . . . ?
 C109 O5 C108 C107 -133.5(3) . . . . ?
 C109 O5 C108 C110 47.6(4) . . . . ?
 C111 C107 C108 O5 179.5(2) . . . . ?
 C111 C107 C108 C110 -1.6(4) . . . . ?
 C111 C112 C113 O6 178.1(2) . . . . ?
 C111 C112 C113 C110 -1.2(4) . . . . ?
 C111 C112 C115 C116 -20.6(3) . . . . ?
 C112 C115 C116 C117 -91.4(3) . . . . ?
 C112 C115 C116 C119 88.9(3) . . . . ?
 C113 C112 C115 C116 160.9(2) . . . . ?
 C114 O6 C113 C110 3.6(4) . . . . ?
 C114 O6 C113 C112 -175.6(3) . . . . ?
 C115 C112 C113 O6 -3.4(3) . . . . ?
 C115 C112 C113 C110 177.3(2) . . . . ?
 C115 C116 C117 O7 1.6(3) . . . . ?
 C115 C116 C117 C118 -179.1(2) . . . . ?
 C115 C116 C119 C120 179.5(2) . . . . ?
 C116 C117 C118 C121 -0.7(4) . . . . ?
 C116 C119 C120 C121 -0.1(3) . . . . ?
 C116 C119 C120 C125 -179.6(2) . . . . ?
 C117 C116 C119 C120 -0.2(3) . . . . ?
 C117 C118 C121 O8 -178.1(2) . . . . ?
 C117 C118 C121 C120 0.3(4) . . . . ?
 C119 C116 C117 O7 -178.7(2) . . . . ?
 C119 C116 C117 C118 0.6(4) . . . . ?
 C119 C120 C121 O8 178.5(2) . . . . ?
 C119 C120 C121 C118 0.1(3) . . . . ?
 C119 C120 C125 C124 126.8(2) . . . . ?
 C119 C120 C125 C126 -51.7(3) . . . . ?
 C120 C125 C126 C127 -178.6(2) . . . . ?
 C121 C120 C125 C124 -52.6(3) . . . . ?
 C121 C120 C125 C126 128.9(3) . . . . ?
 C122 O8 C121 C118 -10.6(4) . . . . ?
 C122 O8 C121 C120 171.0(2) . . . . ?
 C123 O7 C117 C116 -163.2(2) . . . . ?
 C123 O7 C117 C118 17.5(4) . . . . ?
 C124 C125 C126 C127 2.9(4) . . . . ?
 C125 C120 C121 O8 -2.0(3) . . . . ?
 C125 C120 C121 C118 179.5(2) . . . . ?
 C125 C124 C139 C130 -2.5(3) . . . . ?
 C125 C124 C139 C131 -179.6(2) . . . . ?
 C125 C126 C127 C128 174.9(2) . . . . ?
 C125 C126 C127 C130 -1.3(3) . . . . ?
 C126 C127 C128 C129 -173.5(2) . . . . ?
 C126 C127 C130 C134 173.6(2) . . . . ?
 C126 C127 C130 C139 -2.2(3) . . . . ?
 C127 C128 C129 C135 0.7(4) . . . . ?
 C127 C130 C134 C133 -175.7(2) . . . . ?
 C127 C130 C134 C135 -0.3(3) . . . . ?
 C127 C130 C139 C124 4.1(3) . . . . ?
 C127 C130 C139 C131 -178.7(2) . . . . ?
 C128 C127 C130 C134 -2.9(3) . . . . ?
 C128 C127 C130 C139 -178.6(2) . . . . ?
 C128 C129 C135 C134 -3.9(3) . . . . ?
 C128 C129 C135 C136 171.9(2) . . . . ?
 C129 C135 C136 C137 -174.8(2) . . . . ?
 C130 C127 C128 C129 2.7(3) . . . . ?
 C130 C134 C135 C129 3.6(3) . . . . ?
 C130 C134 C135 C136 -172.3(2) . . . . ?
 C131 C132 C133 C134 5.5(3) . . . . ?
 C131 C132 C133 C138 -171.5(2) . . . . ?
 C132 C131 C139 C124 171.4(2) . . . . ?
 C132 C131 C139 C130 -5.6(3) . . . . ?
 C132 C133 C134 C130 -5.5(3) . . . . ?
 C132 C133 C134 C135 179.0(2) . . . . ?
 C132 C133 C138 C137 177.5(2) . . . . ?
 C133 C134 C135 C129 179.06(19) . . . . ?
 C133 C134 C135 C136 3.2(3) . . . . ?
 C134 C130 C139 C124 -171.7(2) . . . . ?
 C134 C130 C139 C131 5.5(3) . . . . ?
 C134 C133 C138 C137 0.5(3) . . . . ?
 C134 C135 C136 C137 0.9(3) . . . . ?
 C135 C136 C137 C41 174.5(2) . . . . ?
 C135 C136 C137 C138 -4.2(3) . . . . ?
 C136 C137 C138 C133 3.5(3) . . . . ?
 C138 C133 C134 C130 171.6(2) . . . . ?
 C138 C133 C134 C135 -3.9(3) . . . . ?
 C139 C124 C125 C120 -179.4(2) . . . . ?
 C139 C124 C125 C126 -1.0(4) . . . . ?
 C139 C130 C134 C133 0.1(3) . . . . ?
 C139 C130 C134 C135 175.4(2) . . . . ?
 C139 C131 C132 C133 0.1(4) . . . . ?
 C171 C90 C91 C92 -173.9(2) . . . . ?
 C171 C90 C95 C100 175.1(2) . . . . ?
 C172 C86 C87 O2 179.5(2) . . . . ?
 C172 C86 C87 C85 -0.8(4) . . . . ?
 C31 C33 C34 C31 0.6(4) . . . 2_666 ?
 C31 C33 C34 C35 -179.6(2) . . . . ?
 C32 C33 C34 C31 -179.8(2) . . . 2_666 ?
 C32 C33 C34 C35 0.0(3) . . . . ?
 C34 C31 C33 C32 179.8(2) 2_666 . . . ?
 C34 C31 C33 C34 -0.6(4) 2_666 . . . ?
 C140 C141 C142 C143 179.9(3) . . . . ?
 C141 C142 C143 C141 -0.3(4) . . . 2_656 ?
 C141 C142 C143 C179 -178.4(3) . . . . ?
 C143 C141 C142 C143 0.3(4) 2_656 . . . ?
 C6 C1 C2 C3 0.0 . . . . ?
 C1 C6 C5 C4 0.0 . . . . ?
 C1 C2 C3 C4 0.0 . . . . ?
 C2 C3 C4 C5 0.0 . . . . ?
 C3 C4 C5 C6 0.0 . . . . ?
 C5 C6 C1 C2 0.0 . . . . ?
 C8 C9 C10 C12 0.1(7) . . . . ?
 C9 C8 C151 C11 0.5(6) . . . . ?
 C9 C10 C12 C11 0.0(6) . . . . ?
 C12 C11 C151 C8 -0.4(5) . . . . ?
 C151 C8 C9 C10 -0.4(6) . . . . ?
 C151 C11 C12 C10 0.1(5) . . . . ?
 C18 C13 C14 C15 0.0 . . . . ?
 C13 C18 C17 C16 0.0 . . . . ?
 C13 C14 C15 C16 0.0 . . . . ?
 C14 C15 C16 C17 0.0 . . . . ?
 C15 C16 C17 C18 0.0 . . . . ?
 C17 C18 C13 C14 0.0 . . . . ?
 C19 C20 C21 C22 -1.5(8) . . . . ?
 C20 C19 C24 C23 2.3(6) . . . . ?
 C20 C21 C22 C23 3.1(7) . . . . ?
 C21 C22 C23 C24 -2.1(6) . . . . ?
 C22 C23 C24 C19 -0.6(6) . . . . ?
 C24 C19 C20 C21 -1.3(8) . . . . ?
 C25 C26 C27 C28 0.0(8) . . . . ?
 C26 C25 C30 C29 0.5(8) . . . . ?
 C26 C27 C28 C29 0.8(7) . . . . ?
 C27 C28 C29 C30 -0.9(7) . . . . ?
 C28 C29 C30 C25 0.3(8) . . . . ?
 C30 C25 C26 C27 -0.7(8) . . . . ?
 C146 C147 C148 C150 0.0 . . . . ?
 C147 C146 C145 C144 0.0 . . . . ?
 C147 C148 C150 C144 0.0 . . . . ?
 C148 C150 C144 C145 0.0 . . . . ?
 C150 C144 C145 C146 0.0 . . . . ?
 C145 C146 C147 C148 0.0 . . . . ?
 C157 C156 C155 C154 0.0 . . . . ?
 C156 C157 C152 C153 0.0 . . . . ?
 C156 C155 C154 C153 0.0 . . . . ?
 C155 C154 C153 C152 0.0 . . . . ?
 C154 C153 C152 C157 0.0 . . . . ?
 C152 C157 C156 C155 0.0 . . . . ?
 C163 C162 C161 C160 0.0 . . . . ?
 C162 C163 C158 C159 0.0 . . . . ?
 C162 C161 C160 C159 0.0 . . . . ?
 C161 C160 C159 C158 0.0 . . . . ?
 C160 C159 C158 C163 0.0 . . . . ?
 C158 C163 C162 C161 0.0 . . . . ?
 C168 C169 C166 C165 0.0 . . . . ?
 C169 C168 C170 C164 0.0 . . . . ?
 C169 C166 C165 C164 0.0 . . . . ?
 C166 C165 C164 C170 0.0 . . . . ?
 C165 C164 C170 C168 0.0 . . . . ?
 C170 C168 C169 C166 0.0 . . . . ?
 C173 C174 C175 C176 0.0(6) . . . . ?
 C174 C173 C178 C177 -0.5(5) . . . . ?
 C174 C175 C176 C177 0.2(6) . . . . ?
 C175 C176 C177 C178 -0.6(6) . . . . ?
 C176 C177 C178 C173 0.7(5) . . . . ?
 C178 C173 C174 C175 0.2(5) . . . . ?

_smtbx_masks_special_details
;
A solvent mask was calculated and 95 electrons were 
found in a volume of 509\%A^3^ in 3 voids per unit cell. 
This is consistent with the presence of 
0.48[1C4O2] per Asymmetric Unit 
which account for 36 electrons 
per unit cell.
;
loop_
  _smtbx_masks_void_nr
  _smtbx_masks_void_average_x
  _smtbx_masks_void_average_y
  _smtbx_masks_void_average_z
  _smtbx_masks_void_volume
  _smtbx_masks_void_count_electrons
  _smtbx_masks_void_content
 1 0.500 0.000 1.000 466.5 95.4 '0.96 1C4O2'
 2 0.312 0.245 0.875 8.5 0.1 ?
 3 0.377 0.720 0.255 12.2 0.0 ?
 4 0.623 0.280 0.745 12.2 0.0 ?
 5 0.687 0.755 0.125 8.5 0.1 ?

_smtbx_masks_void_probe_radius     1.2
_smtbx_masks_void_truncation_radius  1.2
_shelx_res_file
;
TITL 1_a.res in P-1
    1.res
    created by SHELXL-2018/3 at 21:00:29 on 06-Sep-2023
REM Old TITL 1 in P-1
REM SHELXT solution in P-1: R1 0.216, Rweak 0.013, Alpha 0.075
REM <I/s> 0.000 for 0 systematic absences, Orientation as input
REM Formula found by SHELXT: C158 N20 O13
CELL 0.71073 19.5831 20.0799 20.5891 91.932 117.409 99.289
ZERR 2 0.0009 0.001 0.001 0.002 0.002 0.002
LATT 1
SFAC C H N O
UNIT 338 280 8 24
DFIX 1.38 0.01 C1 C6
DFIX 1.4 C6 C1
DFIX 1.4 C178 C173 C178 C177 C177 C176 C176 C175 C174 C173 C175 C174

L.S. 10
PLAN  4
SIZE 0.1 0.2 0.3
TEMP -80.15
CONF
BOND
list 4
MORE -1
BOND $H
ABIN
fmap 2 53
acta
OMIT 3 2 1
OMIT 3 -5 4
OMIT -2 7 3
OMIT -4 -4 6
REM <olex2.extras>
REM <HklSrc "%.\\1.hkl">
REM </olex2.extras>

WGHT    0.098500    3.539400
FVAR       0.33258
O1    4    1.082666    0.419248    0.611337    11.00000    0.09072    0.03101 =
         0.08595    0.00339    0.06129    0.00338
O2    4    1.120182    0.236836    0.479032    11.00000    0.05427    0.04124 =
         0.06621    0.00290    0.04508    0.00209
O3    4    1.085585    0.047507    0.616531    11.00000    0.03366    0.04460 =
         0.06773    0.00833    0.02049    0.00738
O4    4    0.821630   -0.041973    0.575117    11.00000    0.04286    0.04890 =
         0.07827    0.02517    0.03545    0.00917
O5    4    0.941736    0.343240    1.056004    11.00000    0.06848    0.09800 =
         0.09042    0.05645    0.05485    0.05314
O6    4    0.768492    0.427376    1.131396    11.00000    0.05730    0.08811 =
         0.03814    0.01389    0.02689    0.02375
O7    4    0.736078    0.603483    1.011663    11.00000    0.05669    0.04880 =
         0.04738   -0.00693    0.01379    0.00291
O8    4    0.583483    0.614138    0.750559    11.00000    0.06581    0.03439 =
         0.05203    0.00722    0.02254    0.00275
O9    4    0.249803    0.434457    0.259883    11.00000    0.07825    0.03157 =
         0.05167    0.01168    0.02951    0.00924
O10   4    0.108478    0.264091    0.047362    11.00000    0.05882    0.04986 =
         0.03601    0.01395    0.01477    0.02407
O11   4    0.032847    0.055334    0.148879    11.00000    0.03462    0.05184 =
         0.08060    0.01505    0.01108    0.00945
O12   4    0.248289   -0.048624    0.305479    11.00000    0.04205    0.04005 =
         0.06167    0.01906    0.01428    0.00788
C00S  1    0.205027    0.250147    0.241658    11.00000    0.03543    0.03684 =
         0.04087    0.01167    0.01459    0.00905
AFIX  43
H00S  2    0.214742    0.215137    0.272788    11.00000   -1.20000
AFIX   0
C36   1    0.234090    0.487251    0.213079    11.00000    0.08932    0.03538 =
         0.06463    0.02073    0.03723    0.01236
AFIX 137
H36A  2    0.256611    0.482669    0.179775    11.00000   -1.50000
H36B  2    0.257672    0.531635    0.243330    11.00000   -1.50000
H36C  2    0.177228    0.483598    0.184081    11.00000   -1.50000
AFIX   0
C37   1    0.079398    0.315625    0.000887    11.00000    0.07707    0.05998 =
         0.04311    0.01936    0.02280    0.03612
AFIX 137
H37A  2    0.047579    0.294743   -0.050441    11.00000   -1.50000
H37B  2    0.123703    0.349618    0.005197    11.00000   -1.50000
H37C  2    0.047087    0.337649    0.016218    11.00000   -1.50000
AFIX   0
C38   1    0.150222    0.284064    0.121948    11.00000    0.03834    0.04626 =
         0.03872    0.00914    0.01763    0.01403
C39   1    0.177343    0.351597    0.151761    11.00000    0.05257    0.04128 =
         0.04415    0.01734    0.02383    0.01798
AFIX  43
H39   2    0.167540    0.386392    0.120359    11.00000   -1.20000
AFIX   0
C40   1    0.218915    0.368441    0.227652    11.00000    0.04929    0.03308 =
         0.04846    0.00975    0.02425    0.00899
C41   1    0.232568    0.317593    0.274648    11.00000    0.03814    0.03583 =
         0.03956    0.01044    0.01713    0.00804
C42   1    0.164421    0.231483    0.166241    11.00000    0.03416    0.03860 =
         0.04076    0.01018    0.01281    0.01133
C43   1    0.132878    0.158778    0.128795    11.00000    0.04660    0.03902 =
         0.04242    0.00665    0.00648    0.00918
AFIX  23
H43A  2    0.074913    0.149972    0.106354    11.00000   -1.20000
H43B  2    0.146290    0.154669    0.088168    11.00000   -1.20000
AFIX   0
C44   1   -0.021894   -0.001290    0.147632    11.00000    0.03579    0.06638 =
         0.11989    0.02542    0.01488    0.00267
AFIX 137
H44A  2   -0.075409    0.005562    0.116759    11.00000   -1.50000
H44B  2   -0.013497   -0.005671    0.197908    11.00000   -1.50000
H44C  2   -0.014504   -0.042787    0.127368    11.00000   -1.50000
AFIX   0
C45   1    0.111082    0.052432    0.185232    11.00000    0.03624    0.04043 =
         0.04436    0.00224    0.01039    0.00916
C46   1    0.161872    0.104044    0.176996    11.00000    0.04265    0.03264 =
         0.03932    0.00256    0.01046    0.00771
C47   1    0.240411    0.100807    0.211284    11.00000    0.04099    0.03463 =
         0.04433    0.00708    0.01313    0.00564
AFIX  43
H47   2    0.275939    0.135497    0.205838    11.00000   -1.20000
AFIX   0
C48   1    0.138289    0.000755    0.227411    11.00000    0.04111    0.03646 =
         0.05007    0.00500    0.01624    0.00399
AFIX  43
H48   2    0.102673   -0.033817    0.232890    11.00000   -1.20000
AFIX   0
C49   1    0.217595    0.000032    0.261350    11.00000    0.04152    0.03551 =
         0.04233    0.00584    0.01224    0.00988
C50   1    0.270561    0.049928    0.253220    11.00000    0.03795    0.03661 =
         0.04427    0.00474    0.01507    0.00896
C51   1    0.195685   -0.100647    0.314271    11.00000    0.05747    0.04786 =
         0.08134    0.02682    0.02200    0.00825
AFIX 137
H51A  2    0.159408   -0.127334    0.266390    11.00000   -1.50000
H51B  2    0.165847   -0.080012    0.333888    11.00000   -1.50000
H51C  2    0.225549   -0.130444    0.348595    11.00000   -1.50000
AFIX   0
C52   1    0.355841    0.050087    0.287078    11.00000    0.03831    0.03791 =
         0.04888    0.00957    0.01512    0.01008
C53   1    0.383525   -0.009146    0.283041    11.00000    0.04130    0.03484 =
         0.05340    0.00238    0.01619    0.00589
AFIX  43
H53   2    0.346756   -0.050049    0.257274    11.00000   -1.20000
AFIX   0
C54   1    0.410756    0.110172    0.322905    11.00000    0.04073    0.03346 =
         0.05510    0.00991    0.01715    0.01065
AFIX  43
H54   2    0.392575    0.151040    0.324204    11.00000   -1.20000
AFIX   0
C55   1    0.463108   -0.009862    0.315577    11.00000    0.04305    0.03478 =
         0.04914    0.00252    0.01934    0.00834
C56   1    0.518480    0.051004    0.354562    11.00000    0.03972    0.03250 =
         0.04856    0.00431    0.01984    0.00799
C57   1    0.491153    0.112290    0.356762    11.00000    0.04098    0.03067 =
         0.05525    0.00768    0.01918    0.00745
C58   1    0.548434    0.172776    0.396641    11.00000    0.04814    0.02742 =
         0.07270    0.00615    0.02167    0.00836
AFIX  43
H58   2    0.531424    0.214316    0.397729    11.00000   -1.20000
AFIX   0
C59   1    0.626049    0.172313    0.432764    11.00000    0.04374    0.02761 =
         0.07198    0.00462    0.01996    0.00362
AFIX  43
H59   2    0.662192    0.213462    0.458724    11.00000   -1.20000
AFIX   0
C60   1    0.655155    0.111035    0.432811    11.00000    0.03976    0.03166 =
         0.05632    0.00708    0.02250    0.00494
C61   1    0.599698    0.050592    0.392648    11.00000    0.03772    0.03275 =
         0.04985    0.00366    0.02116    0.00643
C62   1    0.569429   -0.071515    0.351203    11.00000    0.04382    0.03470 =
         0.06869   -0.00561    0.02441    0.00864
AFIX  43
H62   2    0.586498   -0.112951    0.349707    11.00000   -1.20000
AFIX   0
C63   1    0.626422   -0.011215    0.392661    11.00000    0.03842    0.03731 =
         0.05320    0.00190    0.02388    0.00661
C64   1    0.492431   -0.070676    0.314437    11.00000    0.04464    0.03382 =
         0.06158   -0.00534    0.02017    0.00484
AFIX  43
H64   2    0.456438   -0.111446    0.286950    11.00000   -1.20000
AFIX   0
C65   1    0.734359    0.108456    0.471398    11.00000    0.03989    0.03437 =
         0.05638    0.00390    0.02204    0.00149
AFIX  43
H65   2    0.771434    0.149020    0.497876    11.00000   -1.20000
AFIX   0
C70   1    0.846057    0.046590    0.512433    11.00000    0.03814    0.03484 =
         0.05009    0.00357    0.02480    0.00566
C71   1    0.844778   -0.097903    0.613876    11.00000    0.05553    0.04429 =
         0.07133    0.02016    0.03735    0.01063
AFIX 137
H71A  2    0.866511   -0.124632    0.589965    11.00000   -1.50000
H71B  2    0.799127   -0.126504    0.613712    11.00000   -1.50000
H71C  2    0.884755   -0.081377    0.664840    11.00000   -1.50000
AFIX   0
C74   1    0.760790    0.047795    0.472226    11.00000    0.03659    0.03836 =
         0.04910    0.00687    0.02240    0.00504
C75   1    0.705808   -0.011323    0.432745    11.00000    0.04202    0.03612 =
         0.05901    0.00300    0.02741    0.01065
AFIX  43
H75   2    0.723325   -0.052860    0.433370    11.00000   -1.20000
AFIX   0
C76   1    0.899087    0.090554    0.498825    11.00000    0.04126    0.03320 =
         0.04891    0.00314    0.02385    0.00656
AFIX  43
H76   2    0.879613    0.122028    0.464571    11.00000   -1.20000
AFIX   0
C77   1    0.978948    0.091076    0.532476    11.00000    0.03901    0.03311 =
         0.05119   -0.00086    0.02702    0.00329
C78   1    1.006121    0.045123    0.583026    11.00000    0.03541    0.03334 =
         0.05224   -0.00048    0.02296    0.00387
C79   1    0.954955   -0.000252    0.597600    11.00000    0.04052    0.03607 =
         0.05029    0.00500    0.02376    0.00649
AFIX  43
H79   2    0.974470   -0.031766    0.631792    11.00000   -1.20000
AFIX   0
C80   1    0.875202    0.000375    0.562216    11.00000    0.04134    0.03559 =
         0.05286    0.00516    0.02734    0.00372
C81   1    1.115839   -0.000581    0.665802    11.00000    0.04293    0.05308 =
         0.07616    0.01480    0.01907    0.01151
AFIX 137
H81A  2    1.088956   -0.046631    0.640603    11.00000   -1.50000
H81B  2    1.107253    0.007157    0.708496    11.00000   -1.50000
H81C  2    1.172219    0.004491    0.682366    11.00000   -1.50000
AFIX   0
C82   1    1.032546    0.139108    0.513202    11.00000    0.04121    0.03667 =
         0.05777    0.00289    0.03168    0.00439
AFIX  23
H82A  2    1.010809    0.133669    0.458942    11.00000   -1.20000
H82B  2    1.084329    0.125683    0.534543    11.00000   -1.20000
AFIX   0
C83   1    1.173473    0.283662    0.465307    11.00000    0.06379    0.05034 =
         0.08489    0.01197    0.05684    0.00537
AFIX 137
H83A  2    1.192246    0.259405    0.436593    11.00000   -1.50000
H83B  2    1.218161    0.305310    0.512308    11.00000   -1.50000
H83C  2    1.146705    0.318513    0.437570    11.00000   -1.50000
AFIX   0
C84   1    1.138919    0.467670    0.603215    11.00000    0.11318    0.03522 =
         0.09738   -0.00132    0.06970   -0.00805
AFIX 137
H84A  2    1.123449    0.468281    0.550729    11.00000   -1.50000
H84B  2    1.190522    0.455239    0.628508    11.00000   -1.50000
H84C  2    1.141557    0.512863    0.624811    11.00000   -1.50000
AFIX   0
C85   1    1.104089    0.330501    0.544399    11.00000    0.05203    0.03486 =
         0.05394    0.00838    0.03300    0.00219
AFIX  43
H85   2    1.134542    0.362779    0.530498    11.00000   -1.20000
AFIX   0
C86   1    1.044746    0.213535    0.539475    11.00000    0.03496    0.03593 =
         0.04246    0.00442    0.02171    0.00499
C87   1    1.090688    0.262080    0.521141    11.00000    0.04015    0.04099 =
         0.04467    0.00454    0.02492    0.00569
C88   1    1.073068    0.352090    0.588073    11.00000    0.05609    0.03232 =
         0.05168    0.00448    0.03136    0.00607
C90   1    0.996236    0.324427    0.657997    11.00000    0.04928    0.03348 =
         0.04850    0.00582    0.02879    0.00950
C91   1    1.044571    0.367701    0.723409    11.00000    0.04005    0.03789 =
         0.05119    0.00318    0.02543    0.00420
AFIX  43
H91   2    1.096197    0.388214    0.733398    11.00000   -1.20000
AFIX   0
C92   1    1.018986    0.381618    0.774545    11.00000    0.04008    0.03494 =
         0.04460    0.00538    0.02138    0.00783
C93   1    0.941525    0.352077    0.759009    11.00000    0.03864    0.02753 =
         0.04439    0.00554    0.02145    0.00764
C95   1    0.919967    0.296547    0.642975    11.00000    0.04346    0.03518 =
         0.04501   -0.00018    0.02293    0.00615
AFIX  43
H95   2    0.886587    0.267572    0.598176    11.00000   -1.20000
AFIX   0
C96   1    1.068458    0.424818    0.842578    11.00000    0.03564    0.04481 =
         0.05020    0.00119    0.02161    0.00189
AFIX  43
H96   2    1.120256    0.445473    0.853210    11.00000   -1.20000
AFIX   0
C97   1    1.043286    0.436819    0.891754    11.00000    0.04032    0.04225 =
         0.04386    0.00164    0.01902    0.00543
AFIX  43
H97   2    1.077535    0.465827    0.936329    11.00000   -1.20000
AFIX   0
C98   1    0.914415    0.365061    0.810469    11.00000    0.03744    0.02719 =
         0.04332    0.00752    0.02085    0.00756
C99   1    0.965496    0.406538    0.878065    11.00000    0.03997    0.03047 =
         0.04336    0.00853    0.02169    0.00792
C100  1    0.890727    0.309635    0.691403    11.00000    0.04239    0.03175 =
         0.04401    0.00488    0.02150    0.00906
C101  1    0.811365    0.283200    0.675781    11.00000    0.04211    0.03715 =
         0.04758   -0.00092    0.02035    0.00512
AFIX  43
H101  2    0.776191    0.256288    0.630007    11.00000   -1.20000
AFIX   0
C102  1    0.785624    0.295744    0.724707    11.00000    0.03764    0.04061 =
         0.05264    0.00112    0.02226    0.00415
AFIX  43
H102  2    0.732759    0.277449    0.712618    11.00000   -1.20000
AFIX   0
C103  1    0.836415    0.336120    0.794567    11.00000    0.03794    0.03234 =
         0.04809    0.00729    0.02312    0.01015
C104  1    0.812674    0.347396    0.847758    11.00000    0.03892    0.03794 =
         0.05152    0.00771    0.02479    0.00928
AFIX  43
H104  2    0.760415    0.328604    0.837250    11.00000   -1.20000
AFIX   0
C105  1    0.863816    0.385550    0.915859    11.00000    0.04297    0.03509 =
         0.04504    0.01058    0.02459    0.01396
C106  1    0.939337    0.415376    0.929517    11.00000    0.04421    0.03623 =
         0.04125    0.00623    0.02051    0.00976
AFIX  43
H106  2    0.973900    0.442515    0.975299    11.00000   -1.20000
AFIX   0
C107  1    0.839416    0.394195    0.973378    11.00000    0.04062    0.03886 =
         0.04203    0.00742    0.02250    0.01049
C108  1    0.878993    0.373484    1.042351    11.00000    0.04504    0.05838 =
         0.05333    0.01891    0.02668    0.01969
C109  1    0.945188    0.283706    1.089445    11.00000    0.09287    0.07534 =
         0.09419    0.03468    0.05602    0.04525
AFIX 137
H10A  2    0.894813    0.251769    1.062408    11.00000   -1.50000
H10B  2    0.956177    0.294474    1.140525    11.00000   -1.50000
H10C  2    0.987000    0.263054    1.088891    11.00000   -1.50000
AFIX   0
C110  1    0.856771    0.384011    1.096395    11.00000    0.04828    0.07066 =
         0.04448    0.02262    0.02306    0.02130
AFIX  43
H110  2    0.885097    0.370368    1.143750    11.00000   -1.20000
AFIX   0
C111  1    0.775425    0.424287    0.960235    11.00000    0.04028    0.03623 =
         0.03507    0.00485    0.01765    0.00835
AFIX  43
H111  2    0.747358    0.438410    0.913087    11.00000   -1.20000
AFIX   0
C112  1    0.750821    0.434588    1.011944    11.00000    0.03606    0.03683 =
         0.03865    0.00294    0.01793    0.00569
C113  1    0.793478    0.414322    1.081090    11.00000    0.04445    0.05224 =
         0.03945    0.00632    0.02290    0.00782
C114  1    0.813500    0.412047    1.204220    11.00000    0.10362    0.15951 =
         0.04605    0.03786    0.04406    0.06284
AFIX 137
H11A  2    0.814257    0.363349    1.202960    11.00000   -1.50000
H11B  2    0.789957    0.424004    1.234828    11.00000   -1.50000
H11C  2    0.867308    0.438222    1.225064    11.00000   -1.50000
AFIX   0
C115  1    0.679518    0.464899    0.995991    11.00000    0.04153    0.04813 =
         0.03905    0.00210    0.02188    0.00887
AFIX  23
H11D  2    0.635147    0.427610    0.986760    11.00000   -1.20000
H11E  2    0.690912    0.494955    1.040356    11.00000   -1.20000
AFIX   0
C116  1    0.654625    0.504906    0.931557    11.00000    0.03624    0.04075 =
         0.04154    0.00337    0.01999    0.01079
C117  1    0.683143    0.575130    0.940791    11.00000    0.03822    0.04221 =
         0.04538   -0.00448    0.01987    0.00451
C118  1    0.659790    0.612568    0.882047    11.00000    0.04298    0.03528 =
         0.05201   -0.00006    0.02288    0.00473
AFIX  43
H118  2    0.679517    0.660180    0.889777    11.00000   -1.20000
AFIX   0
C119  1    0.602664    0.474950    0.860735    11.00000    0.03796    0.03312 =
         0.04471    0.00231    0.02207    0.00735
AFIX  43
H119  2    0.582838    0.427375    0.853328    11.00000   -1.20000
AFIX   0
C120  1    0.577402    0.510341    0.799193    11.00000    0.03902    0.03636 =
         0.04412    0.00265    0.02242    0.00858
C121  1    0.607336    0.580471    0.811532    11.00000    0.04209    0.03783 =
         0.04799    0.00623    0.02269    0.00772
C122  1    0.603579    0.686771    0.762398    11.00000    0.07721    0.03519 =
         0.06891    0.00910    0.03148    0.00676
AFIX 137
H12A  2    0.580009    0.704775    0.714957    11.00000   -1.50000
H12B  2    0.660787    0.701460    0.786149    11.00000   -1.50000
H12C  2    0.583719    0.703869    0.794204    11.00000   -1.50000
AFIX   0
C123  1    0.750580    0.675401    1.028188    11.00000    0.07369    0.05072 =
         0.06187   -0.01495    0.02433   -0.00696
AFIX 137
H12D  2    0.773672    0.697284    0.999064    11.00000   -1.50000
H12E  2    0.786999    0.688557    1.080799    11.00000   -1.50000
H12F  2    0.701050    0.689862    1.016073    11.00000   -1.50000
AFIX   0
C124  1    0.452282    0.497843    0.681872    11.00000    0.04324    0.03397 =
         0.04582    0.00438    0.02571    0.00825
AFIX  43
H124  2    0.442638    0.537096    0.700725    11.00000   -1.20000
AFIX   0
C125  1    0.521019    0.474562    0.724986    11.00000    0.04216    0.03410 =
         0.04061    0.00606    0.02171    0.00572
C126  1    0.534030    0.416304    0.697246    11.00000    0.03751    0.03289 =
         0.04114    0.00750    0.01810    0.00699
AFIX  43
H126  2    0.579458    0.398970    0.727230    11.00000   -1.20000
AFIX   0
C127  1    0.482211    0.382650    0.626629    11.00000    0.03309    0.02820 =
         0.04255    0.00799    0.01970    0.00516
C128  1    0.497074    0.325804    0.594279    11.00000    0.03988    0.02907 =
         0.04609    0.00926    0.02019    0.01002
AFIX  43
H128  2    0.541433    0.306792    0.623363    11.00000   -1.20000
AFIX   0
C129  1    0.449342    0.298867    0.523457    11.00000    0.03996    0.02612 =
         0.04355    0.00589    0.01957    0.00673
AFIX  43
H129  2    0.460684    0.260976    0.504109    11.00000   -1.20000
AFIX   0
C130  1    0.413420    0.408076    0.582616    11.00000    0.03524    0.02783 =
         0.04185    0.00760    0.02213    0.00394
C131  1    0.327216    0.489023    0.567452    11.00000    0.03961    0.03597 =
         0.05132    0.00748    0.02558    0.01269
AFIX  43
H131  2    0.313610    0.524459    0.588071    11.00000   -1.20000
AFIX   0
C132  1    0.279799    0.462113    0.496559    11.00000    0.03388    0.03507 =
         0.05241    0.00961    0.02155    0.00792
AFIX  43
H132  2    0.233522    0.478991    0.468185    11.00000   -1.20000
AFIX   0
C133  1    0.298057    0.408564    0.463394    11.00000    0.03068    0.02987 =
         0.04617    0.00892    0.01927    0.00278
C134  1    0.363668    0.379884    0.508407    11.00000    0.03262    0.02703 =
         0.04371    0.00917    0.02114    0.00295
C135  1    0.381637    0.325920    0.476308    11.00000    0.03656    0.02448 =
         0.04394    0.00779    0.02051    0.00348
C136  1    0.337222    0.304507    0.400955    11.00000    0.04141    0.02780 =
         0.04304    0.00654    0.01975    0.00493
AFIX  43
H136  2    0.348861    0.268018    0.379792    11.00000   -1.20000
AFIX   0
C137  1    0.275573    0.335854    0.355708    11.00000    0.03805    0.02904 =
         0.04318    0.00954    0.01894    0.00345
C138  1    0.256025    0.386221    0.388570    11.00000    0.03512    0.03365 =
         0.04579    0.01067    0.01896    0.00591
AFIX  43
H138  2    0.212487    0.405840    0.358685    11.00000   -1.20000
AFIX   0
C139  1    0.397617    0.465242    0.612217    11.00000    0.03738    0.03186 =
         0.04321    0.00689    0.02296    0.00590
C171  1    1.027684    0.305273    0.608324    11.00000    0.04259    0.03765 =
         0.04580    0.00574    0.02603    0.00710
C172  1    1.014460    0.237044    0.582448    11.00000    0.03717    0.03676 =
         0.04365    0.00570    0.02201    0.00527
AFIX  43
H172  2    0.982764    0.204821    0.595105    11.00000   -1.20000
AFIX   0

N1    3    0.455372    0.654914    0.588302    11.00000    0.08071    0.03981 =
         0.08330    0.00558    0.04807    0.01966
N2    3    0.313466    0.579621    0.382720    11.00000    0.06348    0.05664 =
         0.08601    0.01760    0.02775    0.02436
C31   1    0.551077    0.527409    0.573742    11.00000    0.04539    0.03041 =
         0.05325    0.00939    0.02916    0.00420
AFIX  43
H31   2    0.585630    0.546170    0.623490    11.00000   -1.20000
AFIX   0
C32   1    0.469365    0.610240    0.563929    11.00000    0.05487    0.03351 =
         0.06435    0.01015    0.03538    0.00793
C33   1    0.485185    0.553928    0.531547    11.00000    0.04593    0.02650 =
         0.05938    0.01092    0.03385    0.00662
C34   1    0.434340    0.527068    0.458019    11.00000    0.04239    0.03017 =
         0.05886    0.01400    0.03097    0.00756
C35   1    0.366876    0.555691    0.415387    11.00000    0.04951    0.03726 =
         0.06493    0.01266    0.03073    0.01176

N3    3    0.364368    0.135913    0.468951    11.00000    0.05243    0.04061 =
         0.09799    0.01133    0.02764    0.01325
N4    3    0.399782   -0.187476    0.396994    11.00000    0.06648    0.04292 =
         0.09679   -0.01153    0.02725   -0.00262
C140  1    0.404133    0.097035    0.479164    11.00000    0.04395    0.03679 =
         0.06075    0.00553    0.01783    0.00348
C141  1    0.452997    0.047855    0.489992    11.00000    0.04044    0.03513 =
         0.04916    0.00708    0.01588    0.00682
C142  1    0.418729   -0.018377    0.455677    11.00000    0.03770    0.03622 =
         0.04718    0.00508    0.01214    0.00387
AFIX  43
H142  2    0.363496   -0.030909    0.425423    11.00000   -1.20000
AFIX   0
C143  1    0.465532   -0.066113    0.465797    11.00000    0.04291    0.03152 =
         0.05048    0.00183    0.01580   -0.00012
C179  1    0.429061   -0.134285    0.428149    11.00000    0.04753    0.03956 =
         0.06472   -0.00106    0.01921    0.00277

AFIX  66
C6    1   -0.052237    0.186783    0.309898    11.00000    0.25174    0.07876 =
         0.15349    0.05681   -0.06401   -0.04197
AFIX  43
H6    2   -0.020204    0.205814    0.359953    11.00000   -1.20000
AFIX  65
C1    1   -0.018267    0.177768    0.264832    11.00000    0.12471    0.12867 =
         0.42675    0.15919    0.02679    0.04038
AFIX  43
H1    2    0.036982    0.190639    0.284086    11.00000   -1.20000
AFIX  65
C2    1   -0.065136    0.149922    0.191594    11.00000    0.20173    0.09071 =
         0.41555    0.10448    0.21569    0.08675
AFIX  43
H2    2   -0.041919    0.143762    0.160793    11.00000   -1.20000
AFIX  65
C3    1   -0.145975    0.131091    0.163422    11.00000    0.16514    0.10757 =
         0.15154    0.01547    0.07081    0.02961
AFIX  43
H3    2   -0.178007    0.112059    0.113367    11.00000   -1.20000
AFIX  65
C4    1   -0.179945    0.140105    0.208488    11.00000    0.11849    0.14490 =
         0.14028    0.04892    0.04664    0.05249
AFIX  43
H4    2   -0.235194    0.127234    0.189233    11.00000   -1.20000
AFIX  65
C5    1   -0.133077    0.167950    0.281726    11.00000    0.30778    0.10361 =
         0.12939    0.04884    0.09391    0.06463
AFIX  43
H5    2   -0.156294    0.174111    0.312526    11.00000   -1.20000
AFIX   0

C8    1   -0.041688   -0.180971    0.233586    11.00000    0.11481    0.07837 =
         0.06603    0.01678    0.04117    0.03134
AFIX  43
H8    2    0.000600   -0.190323    0.277114    11.00000   -1.20000
AFIX   0
C9    1   -0.101968   -0.158544    0.237287    11.00000    0.11740    0.09652 =
         0.07836    0.00834    0.05929    0.02007
AFIX  43
H9    2   -0.102267   -0.152441    0.283105    11.00000   -1.20000
AFIX   0
C10   1   -0.161873   -0.144976    0.174322    11.00000    0.08618    0.11583 =
         0.10005   -0.00385    0.05279    0.02420
AFIX  43
H10   2   -0.204037   -0.129226    0.176573    11.00000   -1.20000
AFIX   0
C11   1   -0.102409   -0.176063    0.104869    11.00000    0.08083    0.06086 =
         0.06252   -0.00565    0.03511   -0.00096
AFIX  43
H11   2   -0.102016   -0.182243    0.059102    11.00000   -1.20000
AFIX   0
C12   1   -0.162300   -0.153708    0.107569    11.00000    0.06368    0.08181 =
         0.07348   -0.00413    0.02191    0.00620
AFIX  43
H12   2   -0.204308   -0.144081    0.063996    11.00000   -1.20000
AFIX   0
C151  1   -0.041850   -0.189996    0.167910    11.00000    0.08986    0.06885 =
         0.07794    0.00873    0.04186    0.02614
AFIX  43
H151  2    0.000117   -0.206022    0.165547    11.00000   -1.20000
AFIX  66

C18   1   -0.202721    0.151770   -0.115580    11.00000    0.07845    0.12891 =
         0.13159    0.01712    0.03682    0.03690
AFIX  43
H18   2   -0.242248    0.176494   -0.142731    11.00000   -1.20000
AFIX  65
C13   1   -0.223016    0.088641   -0.096570    11.00000    0.06676    0.17143 =
         0.09951    0.02718    0.01843   -0.00962
AFIX  43
H13   2   -0.276414    0.070218   -0.110729    11.00000   -1.20000
AFIX  65
C14   1   -0.165182    0.052466   -0.056844    11.00000    0.11239    0.10375 =
         0.08441    0.01891    0.01954   -0.00931
AFIX  43
H14   2   -0.179054    0.009320   -0.043852    11.00000   -1.20000
AFIX  65
C15   1   -0.087053    0.079421   -0.036128    11.00000    0.08224    0.11171 =
         0.07019    0.01395    0.02413    0.03126
AFIX  43
H15   2   -0.047527    0.054698   -0.008977    11.00000   -1.20000
AFIX  65
C16   1   -0.066757    0.142551   -0.055137    11.00000    0.06821    0.10590 =
         0.09197    0.01411    0.03100    0.00999
AFIX  43
H16   2   -0.013359    0.160974   -0.040979    11.00000   -1.20000
AFIX  65
C17   1   -0.124590    0.178726   -0.094863    11.00000    0.09589    0.08339 =
         0.13187    0.01904    0.04195    0.02127
AFIX  43
H17   2   -0.110718    0.221872   -0.107855    11.00000   -1.20000
AFIX   0

C19   1    0.272790    0.337694    0.731858    11.00000    0.13110    0.06058 =
         0.08168    0.00956    0.06270    0.03847
AFIX  43
H19   2    0.255897    0.296704    0.699523    11.00000   -1.20000
AFIX   0
C20   1    0.329115    0.388372    0.733075    11.00000    0.23630    0.06305 =
         0.15641    0.02250    0.16399    0.03961
AFIX  43
H20   2    0.352150    0.382130    0.702133    11.00000   -1.20000
AFIX   0
C21   1    0.352694    0.448070    0.778452    11.00000    0.18466    0.06968 =
         0.15366    0.00826    0.14271    0.01448
AFIX  43
H21   2    0.392794    0.482652    0.779782    11.00000   -1.20000
AFIX   0
C22   1    0.318445    0.457936    0.821954    11.00000    0.08622    0.07747 =
         0.07386   -0.00066    0.05248    0.01466
AFIX  43
H22   2    0.332716    0.500123    0.851737    11.00000   -1.20000
AFIX   0
C23   1    0.264105    0.407034    0.822103    11.00000    0.05819    0.09362 =
         0.07048   -0.01017    0.03913    0.00803
AFIX  43
H23   2    0.241607    0.413270    0.853508    11.00000   -1.20000
AFIX   0
C24   1    0.240829    0.346342    0.777532    11.00000    0.06462    0.07801 =
         0.07815    0.00042    0.03457    0.01862
AFIX  43
H24   2    0.202960    0.310823    0.778478    11.00000   -1.20000
AFIX   0

C25   1    0.496421    0.601337    0.927616    11.00000    0.06767    0.13587 =
         0.12106   -0.00965    0.04761    0.01244
AFIX  43
H25   2    0.504385    0.569279    0.898056    11.00000   -1.20000
AFIX   0
C26   1    0.539817    0.608678    1.001308    11.00000    0.06684    0.13826 =
         0.11358   -0.00039    0.03595    0.02660
AFIX  43
H26   2    0.577847    0.581199    1.023171    11.00000   -1.20000
AFIX   0
C27   1    0.530788    0.653833    1.044778    11.00000    0.08486    0.12766 =
         0.10988   -0.00111    0.05047    0.00744
AFIX  43
H27   2    0.562237    0.658082    1.096774    11.00000   -1.20000
AFIX   0
C28   1    0.475878    0.694078    1.014013    11.00000    0.09425    0.09515 =
         0.13722   -0.00977    0.06081    0.00051
AFIX  43
H28   2    0.469586    0.726566    1.044433    11.00000   -1.20000
AFIX   0
C29   1    0.430613    0.686638    0.939193    11.00000    0.09201    0.08367 =
         0.15696    0.02073    0.05049    0.01359
AFIX  43
H29   2    0.391904    0.713440    0.916988    11.00000   -1.20000
AFIX   0
C30   1    0.441890    0.639122    0.895644    11.00000    0.08949    0.12238 =
         0.11117    0.00580    0.03802    0.00656
AFIX  43
H30   2    0.410981    0.633630    0.843526    11.00000   -1.20000
AFIX  66

C146  1    0.306604   -0.224078   -0.000364    11.00000    0.08279    0.20666 =
         0.26725   -0.11984    0.08150   -0.04577
AFIX  43
H146  2    0.265216   -0.252277   -0.042550    11.00000   -1.20000
AFIX  65
C147  1    0.343105   -0.161763   -0.008127    11.00000    0.11791    0.26835 =
         0.15002    0.01262   -0.02385    0.06332
AFIX  43
H147  2    0.326663   -0.147373   -0.055618    11.00000   -1.20000
AFIX  65
C148  1    0.403661   -0.120503    0.053598    11.00000    0.13906    0.11088 =
         0.14696    0.02715    0.01713    0.01802
AFIX  43
H148  2    0.428607   -0.077913    0.048292    11.00000   -1.20000
AFIX  65
C150  1    0.427718   -0.141557    0.123086    11.00000    0.08464    0.10272 =
         0.13622   -0.01541    0.03597   -0.00270
AFIX  43
H150  2    0.469106   -0.113357    0.165271    11.00000   -1.20000
AFIX  65
C144  1    0.391219   -0.203872    0.130849    11.00000    0.13581    0.12454 =
         0.18006    0.02172    0.10295    0.03423
AFIX  43
H144  2    0.407661   -0.218261    0.178341    11.00000   -1.20000
AFIX  65
C145  1    0.330662   -0.245132    0.069125    11.00000    0.18332    0.08775 =
         0.32785   -0.04427    0.19973   -0.02535
AFIX  43
H145  2    0.305716   -0.287722    0.074432    11.00000   -1.20000
AFIX  66

C157  1    0.665281    0.949090    0.974707    11.00000    0.20838    0.09178 =
         0.23022    0.02560    0.14792    0.02974
AFIX  43
H157  2    0.686474    0.996514    0.986936    11.00000   -1.20000
AFIX  65
C156  1    0.652573    0.911951    1.025255    11.00000    0.12435    0.17453 =
         0.17570    0.02765    0.07697    0.05412
AFIX  43
H156  2    0.665080    0.933992    1.072032    11.00000   -1.20000
AFIX  65
C155  1    0.621564    0.842562    1.007362    11.00000    0.08522    0.19978 =
         0.23006    0.11307    0.07180    0.04915
AFIX  43
H155  2    0.612879    0.817180    1.041910    11.00000   -1.20000
AFIX  65
C154  1    0.603263    0.810312    0.938921    11.00000    0.13558    0.10316 =
         0.27384    0.05233    0.11734    0.03389
AFIX  43
H154  2    0.582070    0.762888    0.926692    11.00000   -1.20000
AFIX  65
C153  1    0.615970    0.847450    0.888372    11.00000    0.29262    0.10449 =
         0.35001   -0.03485    0.25018   -0.01858
AFIX  43
H153  2    0.603463    0.825408    0.841595    11.00000   -1.20000
AFIX  65
C152  1    0.646979    0.916839    0.906264    11.00000    0.28761    0.10447 =
         0.25504   -0.00100    0.20772   -0.00719
AFIX  43
H152  2    0.655664    0.942221    0.871716    11.00000   -1.20000
AFIX  66

C163  1    0.919972    0.517064    0.709932    11.00000    0.10590    0.08092 =
         0.12148    0.03605    0.03436    0.03827
AFIX  43
H163  2    0.897419    0.483996    0.730151    11.00000   -1.20000
AFIX  65
C162  1    0.933884    0.497177    0.652495    11.00000    0.16830    0.10540 =
         0.09411    0.01826    0.01941    0.08920
AFIX  43
H162  2    0.920840    0.450517    0.633458    11.00000   -1.20000
AFIX  65
C161  1    0.966882    0.545561    0.622911    11.00000    0.14604    0.22155 =
         0.07746    0.03896    0.03392    0.12071
AFIX  43
H161  2    0.976391    0.531969    0.583655    11.00000   -1.20000
AFIX  65
C160  1    0.985968    0.613832    0.650764    11.00000    0.07959    0.17193 =
         0.10232    0.05624    0.03448    0.03082
AFIX  43
H160  2    1.008521    0.646900    0.630544    11.00000   -1.20000
AFIX  65
C159  1    0.972056    0.633719    0.708201    11.00000    0.07358    0.08581 =
         0.09535    0.02721    0.02006    0.00822
AFIX  43
H159  2    0.985101    0.680380    0.727237    11.00000   -1.20000
AFIX  65
C158  1    0.939058    0.585337    0.737785    11.00000    0.06314    0.09451 =
         0.09938    0.03317    0.03053    0.03668
AFIX  43
H158  2    0.929550    0.598929    0.777041    11.00000   -1.20000
AFIX  66

C168  1    0.731174    0.311554    0.325933    11.00000    0.13857    0.11489 =
         0.14892   -0.00471    0.04241    0.03318
AFIX  43
H168  2    0.696668    0.296232    0.275241    11.00000   -1.20000
AFIX  65
C169  1    0.701470    0.330759    0.371791    11.00000    0.11525    0.10690 =
         0.22911    0.05071    0.11293    0.03869
AFIX  43
H169  2    0.646662    0.328562    0.352441    11.00000   -1.20000
AFIX  65
C166  1    0.751957    0.353177    0.445961    11.00000    0.31449    0.09576 =
         0.17234    0.08028    0.16507    0.12147
AFIX  43
H166  2    0.731655    0.366302    0.477303    11.00000   -1.20000
AFIX  65
C165  1    0.832150    0.356392    0.474274    11.00000    0.27064    0.10845 =
         0.10362    0.05396    0.04285    0.04977
AFIX  43
H165  2    0.866655    0.371714    0.524966    11.00000   -1.20000
AFIX  65
C164  1    0.861855    0.337188    0.428416    11.00000    0.10897    0.19885 =
         0.17032    0.12041    0.03998    0.03660
AFIX  43
H164  2    0.916663    0.339385    0.447767    11.00000   -1.20000
AFIX  65
C170  1    0.811368    0.314769    0.354246    11.00000    0.16630    0.17335 =
         0.17984    0.07307    0.11459    0.09392
AFIX  43
H170  2    0.831671    0.301644    0.322904    11.00000   -1.20000
AFIX   0

C173  1    1.347186    0.230047    0.638142    11.00000    0.07540    0.05910 =
         0.09792    0.02156    0.05321    0.02237
AFIX  43
H173  2    1.355474    0.251485    0.601224    11.00000   -1.20000
AFIX   0
C174  1    1.404311    0.241839    0.708658    11.00000    0.06450    0.05336 =
         0.12496    0.00191    0.04769    0.00519
AFIX  43
H174  2    1.452723    0.271628    0.721434    11.00000   -1.20000
AFIX   0
C175  1    1.392576    0.210729    0.762268    11.00000    0.09114    0.09859 =
         0.07706   -0.00460    0.02117    0.03496
AFIX  43
H175  2    1.432700    0.218842    0.812127    11.00000   -1.20000
AFIX   0
C176  1    1.320943    0.167045    0.742543    11.00000    0.11103    0.09491 =
         0.11020    0.04270    0.07694    0.04103
AFIX  43
H176  2    1.311659    0.145244    0.778778    11.00000   -1.20000
AFIX   0
C177  1    1.264578    0.156239    0.670380    11.00000    0.06220    0.05413 =
         0.12645    0.01026    0.04964    0.00724
AFIX  43
H177  2    1.215768    0.126399    0.655937    11.00000   -1.20000
AFIX   0
C178  1    1.278307    0.187994    0.619642    11.00000    0.06751    0.05247 =
         0.08489    0.00548    0.03039    0.02099
AFIX  43
H178  2    1.238469    0.180538    0.569671    11.00000   -1.20000
AFIX   0
HKLF 4


REM  1_a.res in P-1
REM wR2 = 0.1993, GooF = S = 1.031, Restrained GooF = 1.031 for all data
REM R1 = 0.0649 for 17709 Fo > 4sig(Fo) and 0.0927 for all 25811 data
REM 1606 parameters refined using 8 restraints

END

WGHT      0.0986      3.5428

REM Highest difference peak  0.539,  deepest hole -0.504,  1-sigma level  0.048
Q1    1  -0.0236  0.1802  0.3021  11.00000  0.05    0.49
Q2    1  -0.0180  0.1526  0.2317  11.00000  0.05    0.30
Q3    1   0.8448  0.3500  0.4531  11.00000  0.05    0.29
Q4    1   0.7805  0.3604  0.4413  11.00000  0.05    0.26
;
_shelx_res_checksum                43686
_shelx_hkl_file
;
  -1   0   0  112.19    4.10
   1   0   0  111.49    4.10
   1   0   0  103.79    3.80
  -2   0   0  876.91   28.10
   2   0   0  739.13   28.00
   2   0   0  801.22   27.30
  -3   0   0   11.30    2.10
   3   0   0    8.20    1.90
   3   0   0   14.30    1.20
  -4   0   0  834.12   28.40
   4   0   0  754.32   26.80
   4   0   0  778.32   27.30
   4   0   0  798.62   28.50
   4   0   0  776.02   26.90
  -5   0   0  450.55   17.00
  -5   0   0  408.66   15.00
   5   0   0  447.56   15.60
   5   0   0  411.96   14.80
   5   0   0  454.15   17.10
   5   0   0  447.26   15.10
   5   0   0  423.76   15.00
  -6   0   0  513.35   18.30
  -6   0   0  558.64   20.60
   6   0   0  509.65   18.00
   6   0   0  517.05   18.30
   6   0   0  523.85   18.20
   6   0   0  546.75   20.80
   6   0   0  533.75   19.00
  -7   0   0   12.90    3.30
  -7   0   0   12.70    1.50
   7   0   0   10.80    1.10
   7   0   0   11.00    1.80
   7   0   0   14.40    1.40
   7   0   0   15.80    1.50
   7   0   0   11.30    1.10
  -8   0   0   81.49    3.70
  -8   0   0   84.79    6.70
   8   0   0   75.29    3.60
   8   0   0   75.69    4.50
   8   0   0   74.39    3.10
   8   0   0   78.89    3.10
   8   0   0   83.59    3.60
  -9   0   0   39.60    5.70
  -9   0   0   26.60    4.40
  -9   0   0   32.80    2.40
   9   0   0   31.90    1.80
   9   0   0   28.60    1.70
   9   0   0   30.60    2.30
   9   0   0   36.90    2.30
   9   0   0   26.90    3.20
 -10   0   0  137.89    5.70
 -10   0   0  142.09   10.30
  10   0   0  139.99    5.20
  10   0   0  135.59    5.80
  10   0   0  150.68    7.10
  10   0   0  133.69    5.20
  10   0   0  140.99    5.70
 -11   0   0   30.90    6.00
 -11   0   0   17.30    2.00
  11   0   0   16.60    1.90
  11   0   0   15.90    1.90
  11   0   0   17.20    2.80
  11   0   0   13.70    1.30
  11   0   0   18.90    1.50
 -12   0   0   50.29    3.20
  12   0   0   43.10    2.30
  12   0   0   53.49    3.30
  12   0   0   54.09    4.70
 -13   0   0    2.80    1.60
  13   0   0    1.80    1.80
  13   0   0    0.30    2.40
 -14   0   0   66.79    4.00
  14   0   0   74.09    4.50
  14   0   0   60.19    5.60
 -15   0   0    2.30    1.90
  15   0   0   -0.60    2.80
  15   0   0   -0.80    2.20
 -16   0   0   30.30    3.00
  16   0   0   37.70    3.80
 -17   0   0    2.10    1.90
  17   0   0    1.20    2.40
 -18   0   0   -0.30    1.80
  18   0   0   -0.50    2.60
 -19   0   0    1.60    1.70
  19   0   0   -0.60    2.50
 -20   0   0   -2.50    1.50
  20   0   0   -0.60    2.60
  20  -1   0    3.30    2.80
 -20   1   0    0.70    1.70
  19  -1   0    0.70    2.80
 -19   1   0    0.20    1.80
  18  -1   0    4.90    2.70
 -18   1   0    5.90    2.10
  17  -1   0   20.40    3.40
 -17   1   0   21.30    2.80
  16  -1   0   19.20    2.80
 -16   1   0   20.30    2.70
  15  -1   0   21.10    2.90
 -15   1   0   22.50    2.70
  14  -1   0    4.50    2.90
  14  -1   0    5.90    2.20
 -14   1   0    3.50    1.90
  13  -1   0   12.30    3.00
  13  -1   0   18.50    2.30
 -13   1   0   14.20    2.10
  12  -1   0   22.10    3.30
  12  -1   0   21.00    1.50
  12  -1   0   20.40    2.20
  12  -1   0   25.40    2.40
 -12   1   0   23.40    2.40
  11  -1   0  117.89    5.00
  11  -1   0  109.49    5.10
  11  -1   0  120.79    6.40
  11  -1   0  110.49    4.40
 -11   1   0  120.09   11.10
 -11   1   0  111.59    5.00
  10  -1   0   74.79    3.10
  10  -1   0   76.99    4.80
  10  -1   0   74.19    3.70
  10  -1   0   75.29    3.60
 -10   1   0   75.89    8.40
 -10   1   0   74.69    3.70
 -10   1   0   74.09    8.30
   9  -1   0  136.79    5.10
   9  -1   0  143.49    6.60
   9  -1   0  127.89    5.60
   9  -1   0  132.69    5.10
   9  -1   0  144.59    5.50
  -9   1   0  139.09    5.60
  -9   1   0  139.79    9.50
   8  -1   0 1263.47   43.60
   8  -1   0 1245.28   43.70
   8  -1   0 1293.97   44.10
   8  -1   0 1306.17   44.90
   8  -1   0 1287.07   43.90
  -8   1   0 1248.98   44.00
  -8   1   0 1356.36   47.70
   7  -1   0   24.80    1.50
   7  -1   0   26.00    1.80
   7  -1   0   25.70    2.00
   7  -1   0   24.70    1.40
   7  -1   0   27.50    2.70
  -7   1   0   34.10    4.80
  -7   1   0   26.80    2.10
   6  -1   0  467.35   17.10
   6  -1   0  483.65   16.90
   6  -1   0  505.85   17.00
   6  -1   0  494.05   19.90
  -6   1   0  487.25   17.20
  -6   1   0  525.45   19.90
   5  -1   0  760.82   26.50
   5  -1   0  778.42   26.40
   5  -1   0  742.33   26.30
   5  -1   0  768.62   28.80
  -5   1   0  837.32   28.90
  -5   1   0  758.52   26.50
   4  -1   0  337.97   12.20
   4  -1   0  355.36   14.10
  -4   1   0  356.06   14.00
   3  -1   0   24.40    1.60
   3  -1   0   26.10    3.30
  -3   1   0   25.90    3.20
   2  -1   0   22.80    2.10
   2  -1   0   19.70    1.10
  -2   1   0   22.20    2.10
   1  -1   0  682.33   23.30
   1  -1   0  618.74   22.60
  -1   1   0  703.23   23.30
   0  -1   0  301.97   11.00
   0   1   0  339.77   11.20
   0   1   0  320.57   11.00
   1   1   0  554.84   19.00
  -2  -1   0  546.95   18.70
   2   1   0  531.25   18.60
   2   1   0  534.35   18.70
  -3  -1   0  122.69    5.10
   3   1   0  112.69    4.70
   3   1   0  115.59    5.20
   3   1   0  109.89    4.20
   4   1   0 6307.87  213.98
  -5  -1   0  814.02   27.20
   5   1   0  747.43   26.20
   5   1   0  750.22   25.60
   5   1   0  754.42   27.30
   5   1   0  739.13   25.60
   5   1   0  691.73   25.40
  -6  -1   0    1.00    1.70
  -6  -1   0    3.00    1.00
   6   1   0    0.90    2.10
   6   1   0    4.00    0.90
   6   1   0    1.10    1.30
   6   1   0    1.60    0.60
   6   1   0    1.90    0.60
   6   1   0    1.90    0.90
  -7  -1   0  729.33   27.10
  -7  -1   0  675.33   24.90
   7   1   0  712.33   24.60
   7   1   0  736.83   24.90
   7   1   0  744.83   25.00
   7   1   0  703.13   24.70
   7   1   0  758.52   25.90
  -8  -1   0   22.60    3.70
  -8  -1   0   22.50    1.90
   8   1   0   20.00    1.40
   8   1   0   19.90    1.40
   8   1   0   19.20    1.90
   8   1   0   19.20    1.90
   8   1   0   21.30    2.50
  -9  -1   0  188.78   10.00
  -9  -1   0  181.28   10.30
  -9  -1   0  183.18    6.90
   9   1   0  183.48    8.10
   9   1   0  179.38    7.00
   9   1   0  175.38    6.50
   9   1   0  178.48    6.50
 -10  -1   0   23.30    4.90
 -10  -1   0   22.50    2.20
  10   1   0   26.10    2.20
  10   1   0   24.90    1.50
  10   1   0   28.80    1.70
  10   1   0   27.40    3.10
 -11  -1   0   39.10    6.40
 -11  -1   0   34.40    2.70
  11   1   0   38.80    4.00
  11   1   0   38.50    2.10
  11   1   0   41.80    2.90
  11   1   0   36.10    1.90
 -12  -1   0   76.69    4.00
  12   1   0   71.79    3.20
  12   1   0   79.19    5.50
  12   1   0   81.19    3.50
  12   1   0   75.09    4.10
 -13  -1   0  196.78    7.80
  13   1   0  182.18    9.40
  13   1   0  195.18    8.10
 -14  -1   0    0.70    1.70
  14   1   0   -1.60    2.60
  14   1   0    2.00    2.20
 -15  -1   0   70.19    4.20
  15   1   0   69.49    4.90
 -16  -1   0    4.20    1.90
  16   1   0    5.40    2.70
 -17  -1   0   18.00    2.40
  17   1   0   22.60    3.40
 -18  -1   0   -1.30    1.60
  18   1   0    0.30    2.50
 -19  -1   0   -1.30    1.50
  19   1   0    0.20    2.70
 -20  -1   0    2.90    1.60
  20   1   0   -2.80    2.60
  20  -2   0   -2.60    2.60
 -20   2   0    1.60    1.80
  19  -2   0    2.20    2.90
 -19   2   0   -1.40    1.80
  18  -2   0   30.40    3.70
 -18   2   0   29.70    3.10
  17  -2   0    1.80    2.30
 -17   2   0   -0.70    2.00
  16  -2   0   23.90    3.20
 -16   2   0   14.30    2.60
  15  -2   0    3.10    2.70
  15  -2   0    3.70    2.10
 -15   2   0    3.80    2.10
  14  -2   0    2.50    2.80
  14  -2   0    2.60    1.70
  14  -2   0    2.30    1.70
 -14   2   0    3.50    2.00
  13  -2   0   20.80    3.30
  13  -2   0   27.50    2.80
  13  -2   0   28.10    2.80
 -13   2   0   23.80    2.50
  12  -2   0    1.30    1.40
  12  -2   0    0.20    0.70
  12  -2   0   -0.80    1.30
  12  -2   0    1.50    2.00
 -12   2   0    0.80    1.50
  11  -2   0   18.90    2.10
  11  -2   0   12.80    1.30
  11  -2   0   13.10    1.70
  11  -2   0   18.90    2.90
 -11   2   0   11.20    5.50
 -11   2   0   19.30    2.00
  10  -2   0  161.58    6.20
  10  -2   0  159.98    7.50
  10  -2   0  151.18    5.70
  10  -2   0  149.88    6.40
 -10   2   0  155.68   11.40
 -10   2   0  156.18   11.30
 -10   2   0  155.78    6.30
   9  -2   0   46.70    3.60
   9  -2   0   41.40    2.50
   9  -2   0   41.20    2.80
   9  -2   0   39.80    2.10
   9  -2   0   39.90    2.00
  -9   2   0   56.99    7.20
  -9   2   0   45.20    2.80
   8  -2   0   44.40    2.70
   8  -2   0   44.90    2.40
   8  -2   0   36.80    2.00
   8  -2   0   40.80    2.10
  -8   2   0   56.49    6.80
  -8   2   0   43.70    2.70
   7  -2   0  166.78    6.40
   7  -2   0  178.18    6.80
   7  -2   0  187.38    6.60
  -7   2   0  172.78    9.90
  -7   2   0  184.98    6.80
   6  -2   0  191.28    7.00
   6  -2   0  182.78    9.80
   6  -2   0  192.88    6.70
   6  -2   0  185.88    6.80
  -6   2   0  196.98    9.90
  -6   2   0  177.88    7.00
   5  -2   0 1559.24   52.49
   5  -2   0 1617.44   55.29
  -5   2   0 1483.15   52.49
  -5   2   0 1520.75   54.99
   4  -2   0   10.70    2.70
   4  -2   0   11.00    1.20
  -4   2   0    7.90    1.20
  -4   2   0   10.10    2.50
   3  -2   0   48.60    4.20
   3  -2   0   47.60    2.30
  -3   2   0   49.99    4.30
   2  -2   0 2250.97   75.79
   2  -2   0 2062.49   74.39
  -2   2   0 2290.17   75.79
   1  -2   0 4194.08  139.79
  -1   2   0 4033.50  139.69
  -1  -2   0 1004.70   32.40
   1   2   0  874.41   32.40
   1   2   0  967.20   32.30
   2   2   0 1531.25   52.19
  -3  -2   0  240.18    8.10
   3   2   0  207.58    8.20
   3   2   0  212.28    8.30
  -4  -2   0  776.42   25.70
   4   2   0  737.23   25.90
   4   2   0  709.83   25.00
   4   2   0  704.73   24.80
   4   2   0  734.23   25.60
  -5  -2   0  688.73   23.10
   5   2   0  644.84   22.10
   5   2   0  628.04   21.90
   5   2   0  648.74   22.80
   5   2   0  652.33   23.30
   5   2   0  600.04   21.90
  -6  -2   0   21.10    2.60
  -6  -2   0   16.90    1.40
   6   2   0   16.10    2.20
   6   2   0   13.80    1.10
   6   2   0   14.50    1.50
   6   2   0   14.20    1.10
  -7  -2   0  198.98    8.90
  -7  -2   0  187.08    7.20
   7   2   0  186.88    6.90
   7   2   0  198.88    7.20
   7   2   0  198.08    6.90
   7   2   0  197.08    8.20
  -8  -2   0   -1.10    2.10
  -8  -2   0    1.80    1.20
   8   2   0   -0.10    1.60
   8   2   0    1.30    0.70
   8   2   0    2.50    0.70
   8   2   0    3.50    1.30
  -9  -2   0    0.30    2.50
  -9  -2   0    2.10    3.00
  -9  -2   0    1.30    1.20
   9   2   0    2.80    1.70
   9   2   0    2.00    0.70
   9   2   0    1.00    0.80
   9   2   0    2.10    1.20
 -10  -2   0   52.09    6.60
 -10  -2   0   52.39    2.90
  10   2   0   55.39    2.50
  10   2   0   50.69    4.20
  10   2   0   52.89    3.10
  10   2   0   51.09    2.40
 -11  -2   0   72.79    8.70
 -11  -2   0   72.69    3.70
  11   2   0   76.49    4.00
  11   2   0   74.19    5.20
  11   2   0   73.69    3.20
  11   2   0   68.39    3.10
 -12  -2   0   47.50    3.00
  12   2   0   46.50    2.60
  12   2   0   41.10    2.30
  12   2   0   44.60    4.60
  12   2   0   49.70    3.40
 -13  -2   0   83.49    4.30
  13   2   0   87.09    6.10
  13   2   0   83.79    4.80
  13   2   0   83.29    3.80
 -14  -2   0    7.60    1.80
  14   2   0    8.70    2.30
 -15  -2   0    2.10    1.80
  15   2   0    2.90    2.40
 -16  -2   0   16.30    2.20
  16   2   0   19.90    3.40
 -17  -2   0    6.40    1.90
  17   2   0    6.00    2.90
 -18  -2   0   -0.20    1.60
  18   2   0    0.30    2.50
 -19  -2   0   -0.70    1.50
  19   2   0    0.60    2.80
  20   2   0    2.60    2.60
  20  -3   0   -2.00    2.70
 -20   3   0    1.80    1.90
  19  -3   0   -0.90    2.70
 -19   3   0    3.40    2.10
  18  -3   0    3.00    2.70
 -18   3   0    2.30    2.20
  17  -3   0   18.30    2.90
 -17   3   0   24.90    3.00
  16  -3   0    1.50    2.30
  16  -3   0    0.60    3.70
 -16   3   0    3.10    2.20
  15  -3   0   -0.70    1.80
  15  -3   0    1.40    2.10
  15  -3   0    0.60    2.60
 -15   3   0    1.20    2.10
  14  -3   0   -0.80    1.80
  14  -3   0    1.50    1.80
  14  -3   0    1.20    2.60
 -14   3   0    1.70    1.90
  13  -3   0    1.30    2.20
  13  -3   0    1.60    1.50
  13  -3   0    5.70    1.80
 -13   3   0    4.90    1.90
  12  -3   0   13.90    1.40
  12  -3   0   20.50    2.40
  12  -3   0   19.60    2.20
  12  -3   0   12.20    2.70
 -12   3   0   13.90    2.10
  11  -3   0   17.90    1.40
  11  -3   0   21.40    2.10
  11  -3   0   17.90    1.60
  11  -3   0   19.10    2.80
  11  -3   0   18.30    2.10
 -11   3   0   22.50    2.20
 -11   3   0   24.70    7.40
  10  -3   0   40.80    2.50
  10  -3   0   38.50    2.00
  10  -3   0   39.90    2.20
  10  -3   0   41.80    2.90
  10  -3   0   37.70    3.70
 -10   3   0   39.70    2.80
 -10   3   0   37.30    6.40
 -10   3   0   48.20    7.30
   9  -3   0   88.89    3.70
   9  -3   0   95.99    3.90
   9  -3   0   88.39    4.20
   9  -3   0   85.69    3.60
  -9   3   0   90.19    8.70
  -9   3   0   91.89    4.20
  -9   3   0   81.69    8.60
   8  -3   0  611.44   22.00
   8  -3   0  609.24   21.70
   8  -3   0  627.14   21.70
  -8   3   0  650.43   26.40
  -8   3   0  651.23   22.00
   7  -3   0    2.80    0.90
   7  -3   0    5.20    1.30
   7  -3   0    5.10    1.00
  -7   3   0    3.80    1.40
  -7   3   0    6.40    3.20
   6  -3   0   84.59    6.80
   6  -3   0   84.79    3.40
   6  -3   0   79.09    3.70
  -6   3   0   82.99    3.60
  -6   3   0   92.59    6.70
   5  -3   0   22.00    3.70
   5  -3   0   16.00    1.40
   5  -3   0   16.00    1.70
  -5   3   0   19.40    1.60
  -5   3   0   26.20    4.20
   4  -3   0 6860.91  264.47
  -4   3   0 8689.63  265.97
   3  -3   0 1704.13   57.99
   3  -3   0 1681.33   59.99
  -3   3   0 1737.43   59.99
   2  -3   0 1518.65   51.69
   2  -3   0 1401.26   49.90
  -2   3   0 1496.55   51.59
   1  -3   0  706.83   24.00
  -1   3   0  700.93   25.30
   0  -3   0 2180.38   75.49
   0   3   0 2194.18   75.89
   0   3   0 2283.77   76.39
   0   3   0 2272.07   76.29
   1   3   0 1256.57   44.60
   1   3   0 1345.07   44.50
   2   3   0  919.11   31.80
   3   3   0  767.92   26.60
   3   3   0  805.12   26.90
   3   3   0  783.02   27.40
   4   3   0   81.69    3.40
   4   3   0   93.09    3.10
   4   3   0   85.19    4.10
   4   3   0   80.49    3.20
   5   3   0  203.18    7.20
   5   3   0  196.28    8.00
   5   3   0  197.88    6.90
   5   3   0  191.48    7.00
  -6  -3   0   13.70    1.90
  -6  -3   0   11.50    1.20
   6   3   0   11.50    1.00
   6   3   0   11.60    1.40
   6   3   0    9.50    1.80
   6   3   0   11.50    1.10
  -7  -3   0    0.30    1.60
  -7  -3   0    1.20    1.00
   7   3   0   -0.20    0.70
   7   3   0    0.30    0.70
   7   3   0    0.10    1.40
   7   3   0    1.10    1.10
  -8  -3   0   64.69    4.40
  -8  -3   0   59.39    5.00
  -8  -3   0   58.49    3.00
   8   3   0   70.99    3.30
   8   3   0   62.19    4.20
   8   3   0   63.39    2.80
   8   3   0   65.09    2.60
  -9  -3   0   40.90    4.90
  -9  -3   0   40.60    4.20
  -9  -3   0   38.10    2.40
   9   3   0   37.50    3.60
   9   3   0   39.80    2.60
   9   3   0   37.50    2.00
   9   3   0   37.80    2.00
 -10  -3   0   30.60    2.20
  10   3   0   30.90    2.60
  10   3   0   29.70    1.80
  10   3   0   26.70    1.80
  10   3   0   33.10    3.60
 -11  -3   0  168.08    6.70
  11   3   0  170.98    8.40
  11   3   0  162.08    6.30
  11   3   0  172.98    7.10
  11   3   0  170.98    6.30
 -12  -3   0   43.00    2.90
  12   3   0   42.60    2.50
  12   3   0   42.10    4.50
  12   3   0   39.00    2.20
  12   3   0   45.40    3.50
 -13  -3   0    4.40    1.60
  13   3   0    1.60    1.80
  13   3   0    4.80    2.70
  13   3   0    3.40    1.30
 -14  -3   0    1.30    1.50
  14   3   0   -2.10    2.60
  14   3   0    0.20    1.40
  14   3   0    2.00    2.20
 -15  -3   0    0.20    1.50
  15   3   0    0.40    2.20
 -16  -3   0    1.10    1.60
  16   3   0    0.90    2.50
 -17  -3   0    0.60    1.60
  17   3   0   -1.30    2.50
 -18  -3   0    1.50    1.50
  18   3   0    1.90    2.60
  19   3   0   -0.20    2.60
  20  -4   0    5.50    2.90
 -20   4   0    5.30    2.20
  19  -4   0   -0.80    2.50
 -19   4   0    0.10    2.10
  18  -4   0   22.10    3.30
 -18   4   0   15.70    2.80
  17  -4   0   -1.20    2.10
 -17   4   0    2.20    2.30
  16  -4   0    1.10    2.20
  16  -4   0    0.30    2.20
  16  -4   0   -0.50    3.40
 -16   4   0    3.30    2.20
  15  -4   0    1.50    2.00
  15  -4   0    0.40    1.90
  15  -4   0   -0.20    3.00
 -15   4   0    2.20    2.10
  14  -4   0    8.10    2.20
  14  -4   0    6.80    1.90
  14  -4   0    1.20    2.50
 -14   4   0    6.70    2.20
  13  -4   0    3.10    2.50
  13  -4   0    5.00    1.80
  13  -4   0    3.80    1.90
 -13   4   0    3.90    2.00
  12  -4   0   25.80    2.60
  12  -4   0   28.60    1.80
  12  -4   0   33.30    3.90
  12  -4   0   31.70    2.50
  12  -4   0   26.20    2.10
 -12   4   0   30.90    2.90
  11  -4   0   10.40    1.50
  11  -4   0   11.40    1.20
  11  -4   0    9.90    1.90
  11  -4   0    7.70    1.20
 -11   4   0   10.30    2.00
 -11   4   0   16.50    7.50
  10  -4   0  305.07   10.70
  10  -4   0  290.57   10.40
  10  -4   0  301.57   10.60
  10  -4   0  297.47   11.10
 -10   4   0  283.97   16.90
 -10   4   0  277.57   16.70
 -10   4   0  289.57   10.90
   9  -4   0  666.73   23.10
   9  -4   0  638.24   22.70
   9  -4   0  677.43   22.70
  -9   4   0  624.94   28.00
  -9   4   0  676.33   28.30
  -9   4   0  646.74   22.90
   8  -4   0  186.88    7.00
   8  -4   0  194.28    7.10
   8  -4   0  190.68    7.50
  -8   4   0  186.68    7.30
  -8   4   0  193.78   11.90
   7  -4   0   33.00    2.00
   7  -4   0   34.50    2.50
  -7   4   0   30.80    2.40
  -7   4   0   27.20    4.10
   6  -4   0   62.19    3.10
   6  -4   0   56.69    2.60
  -6   4   0   58.89    6.10
  -6   4   0   54.79    2.90
   5  -4   0  493.45   17.00
   5  -4   0  489.15   17.20
  -5   4   0  496.85   20.40
  -5   4   0  489.15   17.10
   4  -4   0 1080.79   36.60
   4  -4   0 1064.79   36.80
  -4   4   0 1084.39   36.70
   3  -4   0  148.09    5.30
   3  -4   0  151.18    5.60
  -3   4   0  145.39    5.50
   2  -4   0   81.29    3.50
  -2   4   0   89.69    5.50
   1  -4   0  538.75   18.70
  -1   4   0  549.05   20.30
   0   4   0 5698.93  191.38
   0   4   0 5578.84  191.48
   1   4   0   44.50    3.10
   1   4   0   48.30    2.90
   2   4   0  522.55   18.90
   2   4   0  563.04   19.80
   2   4   0  577.54   18.90
   3   4   0  562.64   20.10
   3   4   0  574.94   19.20
   3   4   0  550.94   19.20
   3   4   0  559.54   19.30
   4   4   0   25.70    1.30
   4   4   0   22.90    1.70
   4   4   0   20.80    2.50
   4   4   0   20.50    1.40
   5   4   0   21.30    1.70
   5   4   0   20.90    1.30
   5   4   0   20.70    1.40
   5   4   0   25.50    2.60
  -6  -4   0   13.40    1.30
   6   4   0   13.70    2.20
   6   4   0   15.90    1.50
   6   4   0   13.80    1.30
   6   4   0   14.20    1.20
  -7  -4   0    3.10    1.00
   7   4   0    1.50    0.80
   7   4   0    1.40    0.70
   7   4   0    0.50    1.70
   7   4   0    0.60    1.20
  -8  -4   0   41.00    2.40
   8   4   0   48.40    2.80
   8   4   0   45.50    2.30
   8   4   0   47.90    2.10
   8   4   0   42.40    3.80
  -9  -4   0   95.29    4.20
   9   4   0  100.79    5.80
   9   4   0  100.79    4.00
   9   4   0  100.19    4.50
   9   4   0   99.69    3.90
 -10  -4   0   13.80    1.60
  10   4   0   12.70    1.30
  10   4   0   13.20    2.60
  10   4   0   17.40    1.40
  10   4   0   11.50    1.80
 -11  -4   0   13.00    1.70
  11   4   0   11.10    1.30
  11   4   0   11.80    1.90
  11   4   0   12.40    1.30
  11   4   0   13.80    2.90
 -12  -4   0   74.19    3.90
  12   4   0   78.49    6.00
  12   4   0   85.79    3.70
  12   4   0   82.99    4.60
  12   4   0   78.29    3.50
 -13  -4   0   12.90    1.80
  13   4   0   12.50    1.60
  13   4   0   10.90    2.40
  13   4   0    8.10    3.20
 -14  -4   0   99.79    4.80
  14   4   0  115.09    6.00
  14   4   0  105.39    4.70
 -15  -4   0    0.80    1.50
  15   4   0   -0.40    2.50
  15   4   0    0.80    1.40
 -16  -4   0   -0.50    1.40
  16   4   0   -1.50    2.40
 -17  -4   0   -0.80    1.50
  17   4   0   -1.10    2.50
  18   4   0    6.40    2.90
  19   4   0   11.40    3.00
  20  -5   0   -1.10    2.60
 -20   5   0    0.80    2.00
  19  -5   0    5.40    2.50
 -19   5   0    8.20    2.40
  18  -5   0   -1.90    2.20
 -18   5   0    0.60    2.20
  17  -5   0    2.40    2.40
 -17   5   0   -0.70    2.30
  16  -5   0   55.79    4.80
  16  -5   0   57.99    4.40
 -16   5   0   58.29    4.40
  15  -5   0    0.60    1.80
  15  -5   0    3.70    3.00
  15  -5   0    0.90    2.00
 -15   5   0    1.70    2.10
  14  -5   0   19.60    2.40
  14  -5   0   14.20    3.40
  14  -5   0   20.20    2.70
 -14   5   0   23.00    2.80
  13  -5   0   49.99    4.10
  13  -5   0   57.09    5.30
  13  -5   0   56.19    3.50
 -13   5   0   55.19    3.90
  12  -5   0   13.10    1.50
  12  -5   0   16.00    1.90
  12  -5   0   17.00    2.50
  12  -5   0   15.80    1.40
 -12   5   0   17.60    2.30
  11  -5   0  218.68    8.30
  11  -5   0  221.78    8.90
  11  -5   0  213.58    8.00
  11  -5   0  223.68    8.40
 -11   5   0  218.88    8.70
 -11   5   0  235.98   16.90
  10  -5   0    2.00    1.40
  10  -5   0    2.70    1.20
  10  -5   0    2.30    1.10
 -10   5   0    0.30    4.30
 -10   5   0    3.30    1.60
 -10   5   0    2.70    6.00
   9  -5   0  868.71   28.50
   9  -5   0  839.72   29.00
   9  -5   0  832.42   28.50
  -9   5   0  834.12   28.80
  -9   5   0  808.62   34.40
  -9   5   0  767.92   34.10
   8  -5   0  541.75   19.40
   8  -5   0  534.55   18.90
  -8   5   0  569.24   24.60
  -8   5   0  521.15   23.90
  -8   5   0  556.34   19.20
   7  -5   0  365.46   13.10
   7  -5   0  356.56   12.70
  -7   5   0  366.16   12.90
  -7   5   0  347.17   17.20
   6  -5   0   37.20    2.10
   6  -5   0   37.80    2.60
  -6   5   0   28.80    4.30
  -6   5   0   39.40    2.40
   5  -5   0   62.89    2.80
   5  -5   0   65.99    3.20
  -5   5   0   66.99    3.00
  -5   5   0   58.59    6.00
   4  -5   0   44.00    2.50
   4  -5   0   40.00    2.10
  -4   5   0   43.50    2.40
  -4   5   0   55.69    6.40
  -3   5   0 4924.41  169.18
   2  -5   0 1445.76   49.99
   2  -5   0 1417.76   49.80
  -2   5   0 1530.95   52.29
  -2   5   0 1408.96   49.80
  -2   5   0 1550.94   52.39
   1  -5   0 1191.28   40.10
  -1   5   0 1253.27   42.00
  -1   5   0 1141.89   39.90
  -1   5   0 1120.09   39.80
   0  -5   0  330.67   11.40
   0   5   0  335.37   12.80
   0   5   0  316.67   11.30
   0   5   0  304.57   11.20
   0   5   0  327.77   12.20
   0   5   0  334.67   13.00
  -1  -5   0  120.49    4.80
   1   5   0  131.29    5.80
   1   5   0  127.69    5.70
   1   5   0  130.59    6.00
   1   5   0  127.09    4.60
   1   5   0  123.99    4.70
   2   5   0  281.77    9.80
   2   5   0  274.07   10.00
   2   5   0  270.67   10.90
   2   5   0  295.47   10.40
   2   5   0  280.87    9.90
   2   5   0  293.27   10.70
   3   5   0  169.18    6.40
   3   5   0  177.78    7.40
   3   5   0  179.88    6.20
   3   5   0  174.98    6.30
   4   5   0   18.40    2.40
   4   5   0   24.10    1.30
   4   5   0   22.40    1.50
   4   5   0   21.40    1.70
   5   5   0   82.79    4.80
   5   5   0   80.19    3.40
   5   5   0   87.59    3.20
   5   5   0   83.49    3.60
  -6  -5   0   27.00    1.60
   6   5   0   29.10    1.80
   6   5   0   31.10    2.20
   6   5   0   28.60    3.10
   6   5   0   30.10    1.60
  -7  -5   0    9.40    1.10
   7   5   0    8.90    1.50
   7   5   0   10.00    1.00
   7   5   0    8.70    1.10
  -8  -5   0   12.80    1.30
   8   5   0   11.10    1.00
   8   5   0   14.10    1.70
   8   5   0   12.00    1.20
   8   5   0    9.60    2.20
  -9  -5   0   23.20    2.00
   9   5   0   25.50    1.80
   9   5   0   25.30    1.70
   9   5   0   25.90    2.50
   9   5   0   24.30    3.10
 -10  -5   0   13.70    1.60
  10   5   0   13.20    1.30
  10   5   0   13.60    1.40
  10   5   0   11.10    1.90
  10   5   0   15.40    3.00
 -11  -5   0   10.10    1.50
  11   5   0    8.10    1.90
  11   5   0    7.70    1.20
  11   5   0   12.00    3.00
  11   5   0    7.40    1.20
 -12  -5   0  581.44   20.80
  12   5   0  562.54   20.60
  12   5   0  589.74   23.20
  12   5   0  613.14   20.60
  12   5   0  607.44   21.50
 -13  -5   0   86.39    4.20
  13   5   0   95.29    5.40
  13   5   0   88.49    4.10
 -14  -5   0    7.30    1.60
  14   5   0    5.70    1.60
  14   5   0    6.00    2.40
  14   5   0   -2.30    3.40
 -15  -5   0   20.80    2.10
  15   5   0   14.00    3.00
  15   5   0   16.20    1.90
 -16  -5   0    4.40    1.50
  16   5   0    2.30    2.60
  17   5   0   17.00    3.30
  18   5   0   33.50    3.70
  19   5   0    9.80    3.00
  20  -6   0    2.00    2.50
 -20   6   0    0.10    2.20
  19  -6   0    2.20    2.40
 -19   6   0   -0.50    2.10
  18  -6   0   12.80    2.70
 -18   6   0   14.80    2.90
  17  -6   0    4.10    2.20
  17  -6   0    3.50    2.70
 -17   6   0    1.70    2.30
  16  -6   0    3.50    2.00
  16  -6   0    6.10    2.60
  16  -6   0   -1.10    3.10
 -16   6   0    0.50    2.10
  15  -6   0    1.80    2.80
  15  -6   0    7.90    2.20
  15  -6   0    6.80    2.50
 -15   6   0    4.40    2.30
  14  -6   0    9.60    2.10
  14  -6   0    5.00    2.20
  14  -6   0    6.90    3.10
 -14   6   0    7.20    2.20
  13  -6   0    3.50    1.70
  13  -6   0    2.50    1.90
  13  -6   0    2.70    1.40
  13  -6   0    2.70    2.50
 -13   6   0    2.40    2.00
  12  -6   0   36.60    2.10
  12  -6   0   33.80    2.50
  12  -6   0   35.60    2.70
  12  -6   0   39.80    3.50
 -12   6   0   35.80    3.30
  11  -6   0  135.29    5.40
  11  -6   0  130.09    6.10
  11  -6   0  131.59    5.40
 -11   6   0  128.99    5.80
 -11   6   0  110.69   14.30
  10  -6   0   40.70    2.50
  10  -6   0   37.70    2.40
  10  -6   0   46.20    3.30
 -10   6   0   46.90    9.10
 -10   6   0   54.29    9.60
 -10   6   0   38.70    2.90
   9  -6   0  149.49    5.80
   9  -6   0  148.29    6.40
   9  -6   0  150.18    5.70
  -9   6   0  145.19   12.10
  -9   6   0  144.79   11.60
  -9   6   0  146.89    6.10
   8  -6   0   93.79    3.90
   8  -6   0   88.69    4.40
  -8   6   0   83.29    4.10
  -8   6   0   84.49    9.30
  -8   6   0   82.39    8.90
   7  -6   0  480.95   16.20
   7  -6   0  463.95   16.60
  -7   6   0  463.35   16.40
  -7   6   0  467.85   21.40
  -7   6   0  421.06   20.80
   6  -6   0   68.59    3.20
   6  -6   0   68.59    3.60
  -6   6   0   88.49    9.00
  -6   6   0   68.99    7.10
  -6   6   0   72.39    3.50
   5  -6   0  629.24   21.70
   5  -6   0  629.44   21.40
  -5   6   0  600.24   25.20
  -5   6   0  618.04   21.50
   4  -6   0    9.00    1.40
   4  -6   0    6.70    1.10
  -4   6   0    7.10    3.40
  -4   6   0    9.60    1.30
  -4   6   0   11.90    3.60
   3  -6   0   13.40    1.40
   3  -6   0   13.20    1.20
  -3   6   0   11.40    3.10
  -3   6   0   16.00    1.40
  -3   6   0   11.80    1.20
  -3   6   0    8.50    2.40
   2  -6   0    5.20    1.20
   2  -6   0    5.60    0.90
  -2   6   0    7.00    0.90
  -2   6   0    8.00    2.90
  -2   6   0    8.80    3.00
   1  -6   0   95.89    4.00
   1  -6   0   96.29    3.60
  -1   6   0   90.89    3.60
  -1   6   0   97.39    6.00
  -1   6   0   97.29    5.90
  -1   6   0   91.59    3.60
   0  -6   0 1168.08   39.50
   0  -6   0 1139.29   39.20
   0   6   0 1117.69   39.20
   0   6   0 1165.38   40.40
   0   6   0 1173.18   41.30
   0   6   0 1178.98   41.10
   0   6   0 1148.09   39.30
  -1  -6   0   18.20    1.60
   1   6   0   16.80    2.30
   1   6   0   19.30    2.60
   1   6   0   18.70    1.40
   1   6   0   18.80    2.70
   1   6   0   20.00    1.30
   2   6   0  565.64   19.80
   2   6   0  563.64   20.10
   2   6   0  564.14   20.30
   2   6   0  541.05   19.00
   2   6   0  542.55   19.20
   2   6   0  553.34   19.10
   3   6   0   54.69    2.30
   3   6   0   53.79    2.40
   3   6   0   50.89    3.90
   3   6   0   50.09    2.60
   4   6   0  935.31   31.80
   4   6   0  936.71   33.10
   4   6   0  931.71   31.90
   4   6   0  914.41   31.60
   5   6   0  140.09    5.00
   5   6   0  134.19    5.40
   5   6   0  133.99    6.60
   5   6   0  131.19    5.10
  -6  -6   0  227.68    8.40
   6   6   0  242.68    8.40
   6   6   0  239.18    8.90
   6   6   0  243.78   10.20
   6   6   0  241.98    8.60
  -7  -6   0   12.50    1.20
   7   6   0   16.10    1.70
   7   6   0   19.10    1.40
   7   6   0   15.50    2.80
   7   6   0   15.90    1.40
  -8  -6   0   32.70    2.00
   8   6   0   37.90    2.20
   8   6   0   34.60    2.70
   8   6   0   39.60    2.00
   8   6   0   37.60    3.90
  -9  -6   0    3.60    1.10
   9   6   0    3.70    1.10
   9   6   0    4.00    1.50
   9   6   0    1.80    2.20
   9   6   0    3.10    0.90
 -10  -6   0   18.30    1.70
  10   6   0   18.40    3.40
  10   6   0   13.20    1.30
  10   6   0   19.10    2.30
  10   6   0   18.10    1.80
 -11  -6   0   -2.00    1.10
  11   6   0    1.60    1.80
  11   6   0    1.20    1.00
  11   6   0   -0.10    0.90
  11   6   0    0.10    2.50
 -12  -6   0  499.85   18.20
  12   6   0  527.85   19.10
  12   6   0  519.45   21.00
  12   6   0  523.65   18.20
 -13  -6   0    5.60    1.40
  13   6   0    4.70    2.30
  13   6   0    0.10    2.70
  13   6   0    4.10    1.40
 -14  -6   0   23.60    2.10
  14   6   0   21.70    2.00
  14   6   0   22.30    3.10
  15   6   0    7.90    1.80
  15   6   0    7.20    2.70
  16   6   0   34.40    4.00
  17   6   0   17.10    3.40
  18   6   0   25.20    3.50
  20  -7   0   63.19    4.90
 -20   7   0   46.90    4.30
  19  -7   0   11.00    2.70
 -19   7   0    8.70    2.70
  18  -7   0    5.80    2.50
  18  -7   0   11.90    3.40
 -18   7   0   10.00    2.60
  17  -7   0   38.10    4.00
  17  -7   0   36.80    3.50
 -17   7   0   33.00    3.50
  16  -7   0   69.49    4.50
  16  -7   0   64.69    5.20
 -16   7   0   59.39    4.70
  15  -7   0   11.60    2.10
  15  -7   0    4.00    3.50
  15  -7   0   14.10    2.80
 -15   7   0   17.80    2.80
  14  -7   0   20.00    2.30
  14  -7   0   23.10    4.20
  14  -7   0   26.30    3.30
 -14   7   0   18.70    2.70
  13  -7   0   16.80    2.80
  13  -7   0   13.40    1.90
  13  -7   0   14.20    1.90
 -13   7   0   11.20    2.30
  12  -7   0    1.50    1.30
  12  -7   0    1.80    1.80
  12  -7   0    2.20    1.40
 -12   7   0    2.00    1.90
  11  -7   0    6.20    1.80
  11  -7   0    5.20    1.50
  11  -7   0    4.00    1.30
 -11   7   0    6.70    2.00
 -11   7   0   12.90    9.60
  10  -7   0   23.60    2.20
  10  -7   0   26.40    2.10
  10  -7   0   24.40    2.50
 -10   7   0   27.30    2.60
 -10   7   0   19.50    8.20
 -10   7   0   24.70    8.40
   9  -7   0   10.20    1.80
   9  -7   0   10.60    1.50
  -9   7   0   12.60    6.10
  -9   7   0   11.60    1.90
  -9   7   0    3.80    4.30
   8  -7   0    5.20    1.30
   8  -7   0    5.50    1.50
  -8   7   0    2.50    4.70
  -8   7   0    1.00    4.60
  -8   7   0    3.10    1.60
   7  -7   0    8.30    1.30
   7  -7   0    5.20    1.50
  -7   7   0    8.60    1.70
  -7   7   0    4.00    4.50
  -7   7   0    0.70    3.70
   6  -7   0   52.29    3.20
   6  -7   0   50.39    2.70
  -6   7   0   49.00    2.90
  -6   7   0   48.90    6.90
   5  -7   0   32.60    2.60
   5  -7   0   34.90    2.00
  -5   7   0   26.00    4.50
  -5   7   0   31.70    5.30
  -5   7   0   33.40    2.30
   4  -7   0  206.78    7.80
   4  -7   0  198.58    7.40
  -4   7   0  206.58    7.30
  -4   7   0  210.08   11.40
  -4   7   0  201.78    7.50
  -4   7   0  190.18   11.10
   3  -7   0  166.28    6.50
   3  -7   0  163.58    6.00
  -3   7   0  162.58    9.50
  -3   7   0  174.88    6.10
  -3   7   0  155.58    9.40
  -3   7   0  155.28    5.90
   2  -7   0    0.20    0.70
   2  -7   0   -0.70    1.10
  -2   7   0    0.30    0.80
  -2   7   0    1.70    2.50
  -2   7   0    1.90    2.20
  -2   7   0    0.40    0.80
   1  -7   0   60.59    2.50
   1  -7   0   62.59    3.10
  -1   7   0   59.59    2.60
  -1   7   0   62.69    5.10
  -1   7   0   59.09    2.60
  -1   7   0   58.09    5.20
   0  -7   0  235.98    8.30
   0  -7   0  230.98    7.90
   0   7   0  218.78    8.10
   0   7   0  233.18   10.10
   0   7   0  220.48    8.00
   0   7   0  202.38   10.20
   0   7   0  224.38    8.00
   0   7   0  235.68    9.50
  -1  -7   0   65.69    3.00
  -1  -7   0   61.99    2.50
   1   7   0   64.69    4.70
   1   7   0   63.39    2.70
   1   7   0   61.89    2.80
   1   7   0   63.89    4.30
   1   7   0   63.19    4.30
   1   7   0   64.79    2.80
  -2  -7   0  982.90   33.90
  -2  -7   0 1018.40   34.20
   2   7   0 1001.70   35.00
   2   7   0 1015.50   35.40
   2   7   0  984.80   34.10
   2   7   0 1020.30   35.50
   2   7   0  958.90   33.90
   2   7   0 1004.70   34.10
   3   7   0  146.89    7.10
   3   7   0  149.49    5.30
   3   7   0  146.49    5.50
   3   7   0  142.69    5.70
   4   7   0  837.02   30.30
   4   7   0  818.52   28.60
   4   7   0  862.11   28.80
   4   7   0  842.12   29.00
  -5  -7   0   41.70    1.90
   5   7   0   46.70    2.70
   5   7   0   46.90    2.40
   5   7   0   50.29    2.20
   5   7   0   44.90    4.10
  -6  -7   0   20.10    1.40
   6   7   0   27.10    3.20
   6   7   0   25.30    1.80
   6   7   0   22.00    1.50
   6   7   0   22.00    2.10
  -7  -7   0   78.99    3.60
   7   7   0   99.19    5.90
   7   7   0   93.29    4.20
   7   7   0   89.89    3.80
   7   7   0   96.09    3.60
  -8  -7   0   22.30    1.70
   8   7   0   24.00    1.90
   8   7   0   27.40    1.70
   8   7   0   27.20    2.50
   8   7   0   24.90    3.60
  -9  -7   0    0.90    1.00
   9   7   0    1.80    1.00
   9   7   0    1.60    1.00
   9   7   0    1.30    1.50
   9   7   0    1.90    2.30
 -10  -7   0    2.80    1.10
  10   7   0    4.50    1.90
  10   7   0    1.00    2.60
  10   7   0    3.40    1.20
  10   7   0    2.80    1.00
 -11  -7   0   31.70    2.20
  11   7   0   33.00    2.20
  11   7   0   29.30    4.40
  11   7   0   29.00    2.30
  11   7   0   37.10    3.40
 -12  -7   0  145.99    6.10
  12   7   0  157.38    9.40
  12   7   0  174.78    7.50
  12   7   0  160.78    6.30
  14   7   0    2.20    2.30
  14   7   0    1.70    1.50
  15   7   0    7.00    2.80
  15   7   0    6.30    1.50
  16   7   0    8.10    1.60
  16   7   0    5.50    2.70
  17   7   0    4.70    2.80
  18   7   0    5.00    2.60
  20  -8   0   -0.20    2.20
 -20   8   0    2.20    2.30
  19  -8   0    3.00    2.30
 -19   8   0    4.80    2.40
  18  -8   0   19.70    3.50
  18  -8   0   20.50    2.90
 -18   8   0   18.60    3.10
  17  -8   0   16.90    3.20
  17  -8   0   18.30    2.80
 -17   8   0   22.60    3.20
  16  -8   0    2.90    2.00
  16  -8   0    1.80    3.70
  16  -8   0    3.10    2.60
 -16   8   0    0.30    2.20
  15  -8   0    5.80    2.00
  15  -8   0    5.60    3.50
  15  -8   0    4.80    2.40
 -15   8   0    7.80    2.50
  14  -8   0   86.59    4.50
  14  -8   0   86.39    4.60
  14  -8   0   79.49    5.50
 -14   8   0   88.59    5.10
  13  -8   0   31.50    3.50
  13  -8   0   26.20    2.50
  13  -8   0   25.40    2.70
 -13   8   0   23.30    2.70
  12  -8   0   46.70    4.00
  12  -8   0   47.10    3.20
  12  -8   0   43.50    2.90
 -12   8   0   44.70    3.60
  11  -8   0    1.30    1.50
  11  -8   0   -1.70    1.60
  11  -8   0    0.20    1.20
 -11   8   0   -0.60    1.60
 -11   8   0    3.20   12.80
  10  -8   0   94.99    4.00
  10  -8   0   93.79    5.00
  10  -8   0   92.29    4.30
 -10   8   0   91.19    4.60
 -10   8   0   73.39   10.00
   9  -8   0    3.30    1.50
   9  -8   0    5.30    1.40
  -9   8   0   -5.20    5.90
  -9   8   0    5.00    1.70
  -9   8   0   -6.70    6.00
   8  -8   0   28.90    2.70
   8  -8   0   22.00    2.10
  -8   8   0   24.20    2.40
  -8   8   0   24.00    6.40
  -8   8   0   21.70    6.30
   7  -8   0  225.68    8.30
   7  -8   0  219.98    8.90
  -7   8   0  220.28   14.40
  -7   8   0  227.88    8.60
   6  -8   0    8.20    1.40
   6  -8   0    9.20    1.70
  -6   8   0   16.50   10.10
  -6   8   0    7.70    1.60
  -6   8   0    6.00    3.80
   5  -8   0   13.10    1.50
   5  -8   0   11.00    1.70
  -5   8   0   15.40    1.70
  -5   8   0   22.80    6.60
  -5   8   0   23.70    5.60
   4  -8   0   48.60    2.50
   4  -8   0   49.00    3.10
  -4   8   0   49.10    2.40
  -4   8   0   46.60    6.40
  -4   8   0   45.90    2.60
  -4   8   0   52.49    6.90
   3  -8   0  125.29    5.30
   3  -8   0  120.69    4.80
  -3   8   0  124.49    8.70
  -3   8   0  121.49    4.70
  -3   8   0  125.89    8.70
  -3   8   0  124.59    4.80
   2  -8   0    1.00    1.20
   2  -8   0    0.70    0.90
  -2   8   0    0.70    0.80
  -2   8   0    2.30    2.70
  -2   8   0    1.60    0.80
  -2   8   0    1.30    0.90
   1  -8   0    2.50    0.80
   1  -8   0    1.90    1.30
  -1   8   0    1.50    2.10
  -1   8   0    0.90    0.90
  -1   8   0    1.60    0.90
  -1   8   0    0.80    2.60
   0  -8   0   89.39    4.00
   0  -8   0   86.59    3.40
   0   8   0   89.19    3.50
   0   8   0   84.69    5.90
   0   8   0   92.39    3.70
   0   8   0   84.39    3.70
   0   8   0   96.79    6.50
  -1  -8   0    4.30    0.70
  -1  -8   0    6.40    1.30
   1   8   0    4.50    2.20
   1   8   0    5.10    1.00
   1   8   0    3.80    2.30
   1   8   0    3.80    1.10
   1   8   0    1.80    2.20
   1   8   0    3.40    0.90
  -2  -8   0   18.60    1.20
  -2  -8   0   19.20    1.70
   2   8   0   18.80    1.60
   2   8   0   15.40    2.70
   2   8   0   23.80    1.80
   2   8   0   20.90    2.80
   2   8   0   17.90    2.70
   2   8   0   18.40    1.80
  -3  -8   0  207.88    7.30
  -3  -8   0  209.48    7.70
   3   8   0  209.48    7.40
   3   8   0  210.88    9.40
   3   8   0  199.18    7.70
   3   8   0  207.98    7.60
  -4  -8   0 1709.53   57.49
  -4  -8   0 1623.54   57.09
   4   8   0 1666.13   57.59
   4   8   0 1740.83   57.49
   4   8   0 1664.73   57.19
   4   8   0 1723.13   59.19
  -5  -8   0  101.69    4.10
  -5  -8   0   95.79    3.70
   5   8   0  106.09    6.10
   5   8   0  100.19    3.90
   5   8   0  102.49    4.20
   5   8   0   94.39    4.40
  -6  -8   0  322.17   11.70
   6   8   0  340.47   12.00
   6   8   0  331.67   12.20
   6   8   0  342.57   11.70
   6   8   0  334.07   13.90
  -7  -8   0   13.60    1.30
   7   8   0   17.80    3.10
   7   8   0   15.50    1.50
   7   8   0   15.30    1.60
   7   8   0   15.70    1.90
  -8  -8   0    5.20    1.00
  -8  -8   0    5.40    1.00
   8   8   0    4.30    1.00
   8   8   0    3.30    1.20
   8   8   0    1.70    2.40
   8   8   0    3.10    1.50
  -9  -8   0   83.99    3.70
   9   8   0   88.39    4.60
   9   8   0   88.99    6.40
   9   8   0   87.79    3.70
   9   8   0   91.09    4.00
 -10  -8   0    9.30    1.30
  10   8   0    8.50    1.30
  10   8   0   10.30    1.50
  10   8   0    9.00    3.40
  10   8   0    9.30    2.20
  11   8   0   17.00    1.80
  11   8   0   14.50    1.60
  11   8   0   15.90    2.60
  11   8   0   14.00    3.90
  12   8   0  132.19    6.70
  12   8   0  133.19    5.40
  12   8   0  123.29    8.70
  14   8   0   15.30    1.80
  14   8   0   25.50    3.40
  15   8   0    6.10    2.70
  15   8   0    5.40    1.50
  16   8   0    9.00    2.70
  16   8   0   11.60    1.70
  17   8   0    1.50    2.50
  18   8   0    4.40    2.50
  20  -9   0    2.80    2.20
 -20   9   0    0.70    2.40
  19  -9   0    1.30    3.80
  19  -9   0    1.20    2.30
 -19   9   0   -1.10    2.20
  18  -9   0   24.60    3.80
  18  -9   0   21.50    3.00
 -18   9   0   27.50    3.30
  17  -9   0    2.80    2.70
  17  -9   0    4.50    2.10
 -17   9   0    4.80    2.50
  16  -9   0    4.30    3.90
  16  -9   0    7.60    2.10
  16  -9   0    6.60    2.60
 -16   9   0   11.60    2.70
  15  -9   0   -0.50    1.20
  15  -9   0   -0.80    3.20
  15  -9   0    1.50    1.80
  15  -9   0    3.10    2.50
 -15   9   0    2.40    2.40
  14  -9   0   33.80    3.20
  14  -9   0   47.00    4.30
  14  -9   0   30.30    3.20
 -14   9   0   37.80    3.60
  13  -9   0   11.70    1.80
  13  -9   0   14.70    2.90
  13  -9   0   10.40    2.00
 -13   9   0    8.10    2.30
  12  -9   0   40.40    4.00
  12  -9   0   39.60    2.80
  12  -9   0   37.40    3.10
 -12   9   0   36.00    3.40
  11  -9   0   61.19    3.30
  11  -9   0   57.99    4.40
  11  -9   0   60.49    3.50
 -11   9   0   63.19    4.00
  10  -9   0   66.29    3.60
  10  -9   0   64.79    4.30
 -10   9   0   52.29   11.20
 -10   9   0   66.09    3.90
 -10   9   0   51.29   10.90
   9  -9   0    7.40    1.50
   9  -9   0    8.30    2.10
  -9   9   0    5.10    1.80
  -9   9   0    2.70    7.00
  -9   9   0    2.90    7.30
   8  -9   0   47.40    3.40
   8  -9   0   49.90    2.80
  -8   9   0   39.70    8.30
  -8   9   0   46.30    3.10
   7  -9   0   16.00    1.70
   7  -9   0   18.00    2.30
  -7   9   0   16.10    1.90
  -7   9   0   19.50    7.90
  -7   9   0   11.10    4.50
   6  -9   0   14.10    1.90
   6  -9   0   21.00    2.00
  -6   9   0   20.40    5.80
  -6   9   0   23.40    6.10
  -6   9   0   24.90    2.20
   5  -9   0   19.90    1.90
   5  -9   0   20.10    2.20
  -5   9   0   15.20    5.20
  -5   9   0   14.00    1.70
  -5   9   0   20.00    5.50
   4  -9   0   32.70    2.80
   4  -9   0   32.30    2.10
  -4   9   0   26.50    4.70
  -4   9   0   24.10    4.60
  -4   9   0   32.10    1.90
  -4   9   0   32.20    2.20
   3  -9   0    2.50    1.40
   3  -9   0    3.00    1.10
  -3   9   0    3.70    3.80
  -3   9   0    1.90    3.70
  -3   9   0    1.30    1.00
  -3   9   0    3.60    1.10
  -3   9   0    1.90    1.00
   2  -9   0   50.09    2.40
   2  -9   0   49.60    3.10
  -2   9   0   45.90    2.20
  -2   9   0   52.49    6.10
  -2   9   0   46.60    5.80
  -2   9   0   48.20    2.50
  -2   9   0   47.00    2.50
   1  -9   0   22.80    1.70
   1  -9   0   22.90    2.30
  -1   9   0   22.00    1.80
  -1   9   0   18.10    3.70
  -1   9   0   24.50    4.00
  -1   9   0   24.50    1.80
   0  -9   0  126.29    4.70
   0  -9   0  129.69    5.30
   0   9   0  127.09    8.10
   0   9   0  127.29    4.80
   0   9   0  116.99    5.00
   0   9   0  127.79    7.80
   0   9   0  124.39    4.90
  -1  -9   0   84.99    4.10
  -1  -9   0   91.49    3.50
   1   9   0   85.49    3.90
   1   9   0   91.99    3.70
   1   9   0   91.99    3.80
   1   9   0   93.29    5.80
   1   9   0   96.79    6.50
   1   9   0   87.39    5.80
  -2  -9   0  829.92   28.10
  -2  -9   0  840.52   28.50
   2   9   0  836.52   30.20
   2   9   0  835.62   28.30
   2   9   0  814.12   28.10
   2   9   0  788.22   29.50
   2   9   0  802.52   28.40
   2   9   0  830.32   30.10
  -3  -9   0  174.18    6.70
  -3  -9   0  177.38    6.30
   3   9   0  180.18    6.60
   3   9   0  181.38    8.60
   3   9   0  171.58    6.40
   3   9   0  165.08    6.70
  -5  -9   0   53.59    2.40
  -5  -9   0   56.79    2.80
   5   9   0   57.59    2.60
   5   9   0   60.39    2.90
   5   9   0   56.19    3.10
   5   9   0   52.59    4.80
  -6  -9   0   48.80    2.30
  -6  -9   0   48.20    2.50
   6   9   0   50.89    2.70
   6   9   0   49.90    3.10
   6   9   0   49.20    4.90
   6   9   0   49.99    2.40
  -7  -9   0   41.20    2.20
  -7  -9   0   44.50    2.40
   7   9   0   49.50    2.40
   7   9   0   44.10    3.10
   7   9   0   45.10    2.70
   7   9   0   45.90    4.90
  -8  -9   0  117.39    5.00
   8   9   0  132.99    5.90
   8   9   0  136.39    5.10
   8   9   0  128.69    8.00
   8   9   0  134.69    5.40
   9   9   0  137.39    5.20
   9   9   0  131.29    5.50
   9   9   0  126.69    8.20
   9   9   0  129.29    6.10
  10   9   0   34.30    2.20
  10   9   0   29.60    2.40
  10   9   0   34.10    3.50
  10   9   0   27.80    4.50
  11   9   0  334.07   11.90
  11   9   0  327.77   12.10
  11   9   0  337.27   13.00
  11   9   0  310.07   15.20
  12   9   0   65.09    4.90
  12   9   0   68.39    6.90
  12   9   0   76.69    3.70
  13   9   0    3.70    1.40
  13   9   0    4.10    2.50
  13   9   0    0.40    1.00
  13   9   0    0.70    6.40
  14   9   0    8.30    2.70
  14   9   0    3.00    1.50
  15   9   0   15.40    3.20
  15   9   0   15.40    1.90
  16   9   0    6.30    1.70
  16   9   0    5.50    2.70
  17   9   0   16.10    3.00
  20 -10   0    2.90    2.10
 -20  10   0    1.60    2.30
  19 -10   0    0.20    2.10
  19 -10   0    0.50    3.30
 -19  10   0   -0.50    2.30
  18 -10   0    3.60    2.10
  18 -10   0    5.30    2.90
 -18  10   0    2.60    2.40
  17 -10   0    4.60    2.10
  17 -10   0    2.70    2.50
 -17  10   0    0.20    2.40
  16 -10   0    6.90    2.20
  16 -10   0    0.00    4.00
  16 -10   0   15.00    3.30
 -16  10   0    5.50    2.40
  15 -10   0    3.10    2.60
  15 -10   0    4.10    2.10
  15 -10   0    5.40    1.70
 -15  10   0    1.80    2.20
  14 -10   0    4.80    2.00
  14 -10   0    8.80    2.10
  14 -10   0    8.00    2.90
 -14  10   0    8.00    2.50
  13 -10   0   -0.20    2.30
  13 -10   0    1.80    1.60
  13 -10   0    0.40    1.90
 -13  10   0    1.20    2.20
  12 -10   0   66.39    4.10
  12 -10   0   64.79    3.60
  12 -10   0   68.59    5.10
 -12  10   0   68.49    4.40
  11 -10   0   20.00    3.00
  11 -10   0   15.80    1.70
  11 -10   0   15.00    2.10
 -11  10   0   14.20    2.30
  10 -10   0   47.00    3.90
  10 -10   0   42.90    3.10
 -10  10   0   45.50    3.40
 -10  10   0   24.60    9.30
 -10  10   0   59.09   13.10
   9 -10   0   10.90    2.30
   9 -10   0   10.50    1.80
  -9  10   0   11.90    1.90
  -9  10   0   17.50   13.00
  -9  10   0    5.90    8.80
   8 -10   0   -0.20    1.30
   8 -10   0   -0.50    1.60
  -8  10   0   -1.60    6.30
  -8  10   0    6.60    6.00
  -8  10   0    0.20    1.40
   7 -10   0    3.30    1.60
   7 -10   0    3.50    1.40
  -7  10   0    9.30    5.90
  -7  10   0    1.60    1.40
  -7  10   0    6.50   12.90
   6 -10   0    3.30    1.30
   6 -10   0    1.90    1.50
  -6  10   0    4.80    5.20
  -6  10   0    3.10    1.40
  -6  10   0   -0.70    4.70
   5 -10   0   28.50    2.20
   5 -10   0   29.40    2.70
  -5  10   0   15.90    4.50
  -5  10   0   27.00    2.20
  -5  10   0   22.60    6.30
   4 -10   0   36.40    2.90
   4 -10   0   36.00    2.30
  -4  10   0   36.60    2.30
  -4  10   0   34.60    2.10
  -4  10   0   43.10    7.00
  -4  10   0   22.50    5.10
   3 -10   0  190.28    7.60
   3 -10   0  196.28    7.00
  -3  10   0  168.98   11.40
  -3  10   0  184.38    6.90
  -3  10   0  187.58    7.00
  -3  10   0  178.48   11.70
  -3  10   0  193.78    7.00
   2 -10   0  292.37   10.20
   2 -10   0  282.37   10.70
  -2  10   0  273.87    9.90
  -2  10   0  269.97   14.40
  -2  10   0  284.37   10.20
  -2  10   0  283.17   10.10
  -2  10   0  291.67   14.50
   1 -10   0  383.76   12.90
   1 -10   0  375.66   13.40
  -1  10   0  364.06   16.70
  -1  10   0  372.26   12.90
  -1  10   0  359.76   13.00
  -1  10   0  338.47   16.70
   0 -10   0    9.40    1.10
   0 -10   0   10.80    1.70
   0  10   0    3.60    3.30
   0  10   0    9.30    3.30
   0  10   0    9.90    1.30
   0  10   0    9.20    1.30
   0  10   0    7.50    1.20
  -1 -10   0   38.60    2.00
  -1 -10   0   37.40    2.70
   1  10   0   40.10    2.10
   1  10   0   39.00    4.60
   1  10   0   36.60    2.30
   1  10   0   34.10    2.30
   1  10   0   37.10    5.30
  -2 -10   0   11.60    1.10
  -2 -10   0   11.50    1.50
   2  10   0    9.40    1.30
   2  10   0    8.20    2.60
   2  10   0   10.40    1.40
   2  10   0    7.30    1.10
   2  10   0   11.80    3.20
   2  10   0   10.90    2.70
  -3 -10   0    0.90    1.00
  -3 -10   0    0.20    0.60
   3  10   0    0.30    1.00
   3  10   0   -1.00    0.80
   3  10   0    0.80    1.10
   3  10   0    0.70    2.20
  -4 -10   0   31.50    1.70
  -4 -10   0   34.80    2.30
   4  10   0   36.10    2.30
   4  10   0   35.50    2.00
   4  10   0   30.80    2.40
   4  10   0   40.40    4.50
  -5 -10   0   43.40    2.10
  -5 -10   0   41.10    2.50
   5  10   0   46.20    2.60
   5  10   0   52.29    4.90
   5  10   0   47.50    2.30
   5  10   0   38.50    2.80
  -6 -10   0   17.80    1.70
   6  10   0   15.40    3.40
   6  10   0   14.50    1.60
   6  10   0   16.00    2.00
   6  10   0   19.70    1.60
  -7 -10   0   38.90    2.30
  -7 -10   0   42.00    2.20
   7  10   0   44.30    5.20
   7  10   0   43.10    3.20
   7  10   0   44.70    2.80
   7  10   0   44.90    2.30
   8  10   0    7.20    1.30
   8  10   0    3.50    1.80
   8  10   0    3.70    1.50
   8  10   0    0.80    3.10
   9  10   0    5.70    1.20
   9  10   0    5.00    3.50
   9  10   0    5.50    1.50
   9  10   0    8.00    2.20
  10  10   0   65.19    4.40
  10  10   0   59.79    3.60
  10  10   0   71.59    6.90
  10  10   0   74.19    3.40
  11  10   0  168.48    7.10
  11  10   0  172.18   10.70
  11  10   0  180.38    8.10
  11  10   0  183.88    6.90
  12  10   0   -1.50    3.80
  12  10   0    3.40    2.50
  12  10   0    2.20    1.40
  13  10   0    7.60    2.60
  13  10   0    7.00    1.70
  14  10   0    2.50    1.60
  14  10   0   -1.60    2.30
  15  10   0   17.90    3.20
  15  10   0   17.60    2.00
  16  10   0   18.70    1.90
  16  10   0   18.80    2.90
  20 -11   0    1.90    2.00
 -20  11   0    2.30    2.40
  19 -11   0    0.20    2.00
  19 -11   0   -4.70    3.10
 -19  11   0   -1.20    2.10
  18 -11   0    3.50    2.70
  18 -11   0    5.20    2.10
 -18  11   0    1.90    2.40
  17 -11   0    8.40    3.00
  17 -11   0    8.40    2.20
  17 -11   0    5.00    6.30
 -17  11   0    5.80    2.60
  16 -11   0   15.70    2.60
  16 -11   0    9.10    4.30
  16 -11   0   10.10    2.90
 -16  11   0   13.10    2.80
  15 -11   0   -1.70    1.70
  15 -11   0    0.40    2.00
  15 -11   0    1.60    2.50
 -15  11   0    1.30    2.30
  14 -11   0    3.20    2.40
  14 -11   0    7.00    2.00
  14 -11   0    3.30    2.10
 -14  11   0    3.50    2.40
  13 -11   0    0.90    2.60
  13 -11   0    1.00    1.60
  13 -11   0    0.60    1.90
 -13  11   0    2.10    2.30
  12 -11   0  312.17   12.10
  12 -11   0  315.17   13.00
  12 -11   0  312.97   11.70
 -12  11   0  313.47   12.20
  11 -11   0   81.49    5.30
  11 -11   0   77.19    3.80
  11 -11   0   81.69    4.40
 -11  11   0   85.29    4.60
  10 -11   0    5.40    1.80
  10 -11   0    3.70    2.20
 -10  11   0  -11.00   13.60
 -10  11   0   16.20   14.00
 -10  11   0    4.90    1.90
   9 -11   0   58.19    4.20
   9 -11   0   61.59    3.50
  -9  11   0   54.39    3.60
   8 -11   0   14.60    2.20
   8 -11   0   19.80    2.00
  -8  11   0   27.90   12.60
  -8  11   0   17.80    2.10
  -8  11   0   19.20    8.00
   7 -11   0  295.17   10.40
   7 -11   0  278.67   11.00
  -7  11   0  259.27   18.50
  -7  11   0  275.27   10.40
  -7  11   0  259.17   18.30
   6 -11   0  102.39    5.10
   6 -11   0  104.29    4.50
  -6  11   0  100.59   11.70
  -6  11   0   92.99   11.80
  -6  11   0  102.49    4.60
   5 -11   0   34.60    3.10
   5 -11   0   38.70    2.50
  -5  11   0   38.60    2.50
  -5  11   0   29.30    7.10
  -5  11   0   58.69    9.10
   4 -11   0  262.57   10.00
   4 -11   0  234.18    9.30
  -4  11   0  244.08   15.30
  -4  11   0  255.97    9.30
  -4  11   0  260.87    9.30
  -4  11   0  261.37    9.30
  -4  11   0  255.47   15.20
   3 -11   0  183.38    7.20
   3 -11   0  167.88    6.50
  -3  11   0  172.88    6.50
  -3  11   0  156.68   11.30
  -3  11   0  160.18    6.30
  -3  11   0  171.28    6.40
   2 -11   0   46.70    2.50
   2 -11   0   43.70    3.10
  -2  11   0   46.80    2.60
  -2  11   0   44.40    2.50
  -2  11   0   49.60    6.70
  -2  11   0   51.59    7.30
   1 -11   0  134.89    5.70
   1 -11   0  135.79    5.10
  -1  11   0  138.09    9.60
  -1  11   0  116.29    5.10
  -1  11   0  125.29    5.00
  -1  11   0  126.39    9.60
   0 -11   0  298.17   11.00
   0 -11   0  311.97   10.50
   0  11   0  267.67   10.60
   0  11   0  295.37   10.60
   0  11   0  297.17   10.50
   0  11   0  288.47   14.50
   0  11   0  286.37   14.10
  -1 -11   0   55.89    2.60
  -1 -11   0   55.09    3.20
   1  11   0   49.50    7.30
   1  11   0   55.19    2.70
   1  11   0   56.79    2.90
   1  11   0   50.49    2.80
   1  11   0   43.40    6.20
  -2 -11   0  196.18    7.00
  -2 -11   0  194.98    7.50
   2  11   0  193.18    7.20
   2  11   0  176.88    7.30
   2  11   0  176.18    9.60
   2  11   0  195.98    7.00
  -3 -11   0   11.20    1.10
  -3 -11   0   12.20    1.60
   3  11   0    8.60    1.40
   3  11   0    7.10    1.50
   3  11   0   10.30    1.30
   3  11   0   14.00    3.20
  -4 -11   0    6.80    1.30
  -4 -11   0   10.00    1.10
   4  11   0    6.70    1.10
   4  11   0    7.90    3.10
   4  11   0    9.50    1.60
   4  11   0    7.70    1.40
  -5 -11   0   32.90    1.90
  -5 -11   0   34.00    2.30
   5  11   0   34.30    2.80
   5  11   0   35.50    2.10
   5  11   0   36.60    2.60
   5  11   0   29.10    4.20
  -6 -11   0   13.80    1.50
   6  11   0   13.60    1.40
   6  11   0   16.30    3.80
   6  11   0   18.40    2.00
   6  11   0   15.00    2.10
   7  11   0  118.29    5.20
   7  11   0  114.89    8.00
   7  11   0  110.79    5.50
   7  11   0  122.09    4.80
   8  11   0    1.30    1.10
   8  11   0    1.70    1.80
   8  11   0    3.30    3.30
   8  11   0    1.60    1.40
   9  11   0   39.50    5.20
   9  11   0   51.59    4.00
   9  11   0   50.69    2.90
   9  11   0   51.89    3.20
  10  11   0    5.00    3.80
  10  11   0    7.20    1.50
  10  11   0    4.30    1.60
  10  11   0    7.70    2.30
  11  11   0    4.40    1.40
  11  11   0    2.40    2.20
  11  11   0    2.20    1.50
  12  11   0   32.60    3.50
  12  11   0   38.10    2.70
  13  11   0    0.90    1.40
  13  11   0    1.50    2.20
  14  11   0    2.10    2.40
  14  11   0    3.40    1.60
  15  11   0    1.90    1.50
  15  11   0    0.30    2.20
  16  11   0    6.00    1.50
  16  11   0    6.40    2.60
  19 -12   0   -2.90    1.80
 -19  12   0    5.50    2.50
  18 -12   0    2.00    2.00
  18 -12   0    4.60    2.80
 -18  12   0    2.30    2.30
  17 -12   0    0.80    1.80
  17 -12   0    0.80    2.70
  17 -12   0   -4.40    8.30
 -17  12   0    4.10    2.60
  16 -12   0    0.90    1.70
  16 -12   0   -2.20    2.60
 -16  12   0    3.50    2.50
  15 -12   0    3.60    2.90
  15 -12   0    4.10    2.20
  15 -12   0    1.50    1.80
 -15  12   0   -0.80    2.20
  14 -12   0    1.00    1.70
  14 -12   0   -1.30    2.00
  14 -12   0   -1.60    2.50
 -14  12   0    0.10    2.20
  13 -12   0   36.10    3.60
  13 -12   0   43.70    4.50
  13 -12   0   31.30    2.90
 -13  12   0   39.40    3.80
  12 -12   0  238.98    9.50
  12 -12   0  262.97   11.10
  12 -12   0  250.87   10.10
 -12  12   0  247.08   10.20
  11 -12   0    1.00    1.90
  11 -12   0    1.80    2.10
  11 -12   0    1.20    1.30
 -11  12   0   -1.10    1.90
  10 -12   0    3.00    1.90
  10 -12   0    3.60    2.10
 -10  12   0    1.30    1.90
   9 -12   0    2.30    1.70
   9 -12   0    0.60    1.80
  -9  12   0    0.90    1.80
   8 -12   0    0.60    1.50
   8 -12   0   -0.40    1.70
  -8  12   0    0.40    1.60
  -8  12   0    6.10    9.10
   7 -12   0    1.10    1.90
   7 -12   0    1.50    1.50
  -7  12   0    1.90    1.50
  -7  12   0    0.30    8.90
   6 -12   0  323.27   11.20
   6 -12   0  308.17   11.90
  -6  12   0  298.07   11.10
  -6  12   0  257.97   19.10
   5 -12   0  169.28    6.60
   5 -12   0  166.98    7.20
  -5  12   0  143.99   14.00
  -5  12   0  160.78    6.40
  -5  12   0  165.88    6.40
   4 -12   0   37.30    2.50
   4 -12   0   41.40    3.20
  -4  12   0   37.60    2.30
  -4  12   0   27.00    6.80
  -4  12   0   38.90    2.40
  -4  12   0   34.80    2.20
   3 -12   0   42.40    3.20
   3 -12   0   36.40    2.50
  -3  12   0   44.40    2.50
  -3  12   0   22.60    6.60
  -3  12   0   42.70    2.60
   2 -12   0   88.39    4.50
   2 -12   0   87.59    3.80
  -2  12   0   80.19    3.80
  -2  12   0   83.79    9.70
  -2  12   0   85.79    3.80
   1 -12   0   49.60    3.30
   1 -12   0   50.09    2.60
  -1  12   0   48.00    7.00
  -1  12   0   50.29    2.80
  -1  12   0   46.80    2.60
   0 -12   0  151.38    5.70
   0 -12   0  136.29    6.30
   0  12   0  133.09   10.40
   0  12   0  150.78    5.90
   0  12   0  158.48    5.80
  -1 -12   0  457.35   16.40
  -1 -12   0  475.95   15.80
   1  12   0  422.06   19.40
   1  12   0  427.86   16.00
   1  12   0  468.35   15.80
   1  12   0  445.26   16.00
  -2 -12   0  217.58    8.80
  -2 -12   0  232.28    8.30
   2  12   0  230.68    8.30
   2  12   0  231.68    8.60
   2  12   0  218.08    8.60
  -3 -12   0   20.40    1.70
  -3 -12   0   20.80    2.00
   3  12   0   19.90    1.90
   3  12   0   18.00    2.00
   3  12   0   22.50    2.00
  -4 -12   0    2.50    0.90
  -4 -12   0    5.70    1.40
   4  12   0    5.00    1.50
   4  12   0    3.80    1.10
   4  12   0    3.10    1.40
  -5 -12   0   17.30    1.80
  -5 -12   0   15.90    1.60
   5  12   0   15.50    2.00
   5  12   0   13.30    1.70
   5  12   0   21.50    1.90
  -6 -12   0   -1.10    1.10
   6  12   0    1.50    3.20
   6  12   0    0.80    1.30
   6  12   0    1.50    1.60
   6  12   0    1.20    1.10
   7  12   0   30.10    2.50
   7  12   0   27.00    4.60
   7  12   0   20.70    2.50
   7  12   0   28.00    2.20
   8  12   0   -1.00    1.40
   8  12   0   -0.10    1.70
   8  12   0   -0.90    3.50
   8  12   0    0.20    1.20
   9  12   0   43.90    3.10
   9  12   0   41.50    2.70
   9  12   0   41.50    3.80
  10  12   0   47.80    4.20
  10  12   0   45.20    3.30
  10  12   0   56.29    3.10
  11  12   0    2.60    1.40
  11  12   0    2.70    1.40
  11  12   0    0.40    2.10
  12  12   0   11.90    1.70
  12  12   0   15.80    2.80
  13  12   0    6.50    2.40
  13  12   0    2.70    1.40
  14  12   0    2.00    2.20
  14  12   0    0.50    1.50
  15  12   0    1.50    1.40
  15  12   0   -2.40    2.10
  19 -13   0    1.40    1.80
 -19  13   0    2.70    2.30
  18 -13   0    1.10    2.50
  18 -13   0   -2.00    1.60
 -18  13   0    2.00    2.40
  17 -13   0    4.30    2.80
  17 -13   0    0.90    1.70
 -17  13   0    8.50    2.70
  16 -13   0    5.30    3.10
  16 -13   0    8.90    2.10
  16 -13   0    9.50    2.30
 -16  13   0    3.50    2.50
  15 -13   0    5.20    2.90
  15 -13   0    1.20    2.20
  15 -13   0    3.40    1.80
 -15  13   0    4.90    2.60
  14 -13   0   -0.60    1.50
  14 -13   0    0.60    2.20
  14 -13   0    0.40    2.60
 -14  13   0   -1.20    2.40
  13 -13   0    3.60    2.70
  13 -13   0   -1.50    2.00
  13 -13   0    1.60    1.50
 -13  13   0    0.10    2.20
  12 -13   0  283.07   11.90
  12 -13   0  261.27   10.10
  12 -13   0  263.37   10.80
 -12  13   0  263.57   10.80
  11 -13   0   60.09    3.40
  11 -13   0   76.49    4.40
  11 -13   0   63.79    5.20
 -11  13   0   61.19    4.30
  10 -13   0    2.20    2.00
  10 -13   0   -0.50    2.10
 -10  13   0   -0.60    1.80
   9 -13   0   -0.70    1.60
   9 -13   0    2.60    2.00
  -9  13   0    2.90    1.90
   8 -13   0   71.79    4.00
   8 -13   0   73.39    4.90
  -8  13   0   75.99    4.20
   7 -13   0   72.69    3.90
   7 -13   0   72.09    4.70
  -7  13   0   72.49    3.90
   6 -13   0   36.30    3.50
   6 -13   0   28.90    2.60
  -6  13   0   34.40    2.60
  -6  13   0   33.10    2.60
   5 -13   0    0.70    1.40
   5 -13   0    0.10    1.70
  -5  13   0    2.70    1.20
  -5  13   0    1.30    8.10
  -5  13   0    1.80    1.40
   4 -13   0  188.58    7.30
   4 -13   0  187.48    8.00
  -4  13   0  192.98    7.20
  -4  13   0  183.68    7.20
  -4  13   0  178.58    6.90
   3 -13   0   39.40    2.70
   3 -13   0   42.90    3.40
  -3  13   0   40.80    2.60
  -3  13   0   36.20    7.50
  -3  13   0   44.00    2.70
   2 -13   0   54.39    3.60
   2 -13   0   52.19    2.90
  -2  13   0   55.89    2.90
  -2  13   0   53.59    3.00
  -2  13   0   44.90    8.30
   1 -13   0   28.70    2.70
   1 -13   0   26.20    2.10
  -1  13   0   21.90    2.10
  -1  13   0   22.90    6.40
  -1  13   0   22.40    2.00
   0 -13   0   10.30    1.40
   0 -13   0    8.10    1.70
   0  13   0    6.70    1.40
   0  13   0    6.80    1.40
   0  13   0    4.50    5.50
  -1 -13   0  299.67   10.60
  -1 -13   0  296.77   11.20
   1  13   0  263.57   15.10
   1  13   0  311.87   10.60
   1  13   0  269.07   10.70
   1  13   0  295.47   10.80
  -2 -13   0   61.29    3.70
  -2 -13   0   70.09    3.20
   2  13   0   64.99    3.20
   2  13   0   65.19    3.40
   2  13   0   58.59    3.40
  -3 -13   0   32.30    2.70
  -3 -13   0   32.40    2.10
   3  13   0   28.70    2.10
   3  13   0   26.90    2.50
   3  13   0   28.60    2.50
  -4 -13   0   14.60    1.90
  -4 -13   0   15.20    1.50
   4  13   0   14.30    1.90
   4  13   0   16.20    1.60
   4  13   0   19.60    2.10
  -5 -13   0    6.00    1.40
  -5 -13   0    2.50    1.10
   5  13   0    5.60    1.70
   5  13   0    5.50    1.60
   5  13   0    3.90    1.30
  -6 -13   0  195.38    8.10
   6  13   0  235.98    8.10
   6  13   0  222.88    8.50
   6  13   0  201.38    8.70
   7  13   0  399.56   15.70
   7  13   0  436.86   15.50
   7  13   0  429.26   15.00
   8  13   0  132.19    6.50
   8  13   0  134.49    6.10
   8  13   0  143.89    5.70
   9  13   0  104.79    6.00
   9  13   0  113.09    5.40
   9  13   0  127.39    5.00
  10  13   0    1.30    1.50
  10  13   0    2.90    1.40
  10  13   0    1.40    2.10
  11  13   0    0.60    1.40
  11  13   0    1.60    1.30
  11  13   0    1.00    2.10
  12  13   0   -1.10    1.20
  12  13   0   -1.40    0.90
  12  13   0    1.90    2.20
  13  13   0   22.60    3.20
  13  13   0   23.40    2.10
  14  13   0    7.80    2.50
  14  13   0    7.30    1.60
  15  13   0    2.10    3.10
  15  13   0    2.90    1.40
  19 -14   0   -0.50    1.70
 -19  14   0   -1.90    2.00
  18 -14   0    5.40    1.80
  18 -14   0   -5.00    2.60
 -18  14   0    0.00    2.30
  17 -14   0    2.10    2.70
  17 -14   0    0.40    1.60
  17 -14   0   -1.30    3.50
 -17  14   0    2.00    2.40
  16 -14   0    9.40    2.40
  16 -14   0    7.90    2.00
  16 -14   0    8.70    3.00
 -16  14   0    9.20    2.60
  15 -14   0    5.90    2.50
  15 -14   0    5.30    2.70
  15 -14   0    8.50    1.90
 -15  14   0    4.30    2.40
  14 -14   0    2.40    2.40
  14 -14   0   -0.40    1.50
  14 -14   0    1.30    2.70
 -14  14   0    0.80    2.30
  13 -14   0   31.60    4.20
  13 -14   0   24.00    3.10
  13 -14   0   21.80    2.30
 -13  14   0   24.10    3.10
  12 -14   0  291.77   11.40
  12 -14   0  278.67   10.60
  12 -14   0  289.37   12.40
 -12  14   0  267.67   11.20
  11 -14   0   83.39    5.90
  11 -14   0   75.19    3.80
  11 -14   0   82.29    4.90
 -11  14   0   78.99    4.80
  10 -14   0   18.00    2.60
  10 -14   0   24.60    3.30
  10 -14   0   21.30    2.10
 -10  14   0   25.70    2.90
   9 -14   0   52.19    3.80
   9 -14   0   60.59    4.80
  -9  14   0   57.29    3.90
   8 -14   0   28.80    3.00
   8 -14   0   37.10    3.70
  -8  14   0   36.20    3.10
  -8  14   0   35.90    2.80
   7 -14   0   11.70    2.10
   7 -14   0    5.90    2.00
  -7  14   0    8.10    1.70
  -7  14   0    6.90    1.70
   6 -14   0   10.60    2.20
   6 -14   0   16.70    2.20
  -6  14   0   18.20    2.10
  -6  14   0   14.90    1.80
   5 -14   0    8.50    2.20
   5 -14   0    8.20    1.80
  -5  14   0    8.30    1.30
  -5  14   0   10.30    1.80
   4 -14   0   60.99    3.40
   4 -14   0   54.19    4.10
  -4  14   0   56.29    3.30
   3 -14   0   25.20    2.60
   3 -14   0   25.30    2.40
  -3  14   0   25.00    2.30
  -3  14   0   26.60    2.20
   2 -14   0   15.30    2.20
   2 -14   0   18.00    1.90
  -2  14   0   16.50    1.80
  -2  14   0   18.00    1.80
   1 -14   0  219.38    8.30
   1 -14   0  214.08    9.00
  -1  14   0  219.08    8.40
  -1  14   0  218.98    8.30
   0 -14   0   31.90    3.20
   0 -14   0   32.60    2.50
   0  14   0   39.20    2.70
   0  14   0   36.70    2.60
  -1 -14   0   74.09    4.30
  -1 -14   0   74.79    3.70
   1  14   0   76.49    3.90
   1  14   0   66.19    8.50
   1  14   0   81.49    3.70
  -2 -14   0   61.29    3.10
  -2 -14   0   55.09    3.60
   2  14   0   59.29    3.00
   2  14   0   55.89    3.30
   2  14   0   48.10    3.20
  -3 -14   0    8.90    1.80
  -3 -14   0    6.10    1.40
   3  14   0    9.40    1.80
   3  14   0    9.80    1.60
   3  14   0    7.90    1.60
  -4 -14   0   73.59    3.60
  -4 -14   0   76.69    4.00
   4  14   0   83.39    3.70
   4  14   0   79.29    4.00
   4  14   0   70.39    4.10
  -5 -14   0    6.30    1.80
  -5 -14   0    5.70    1.30
   5  14   0    5.20    1.40
   5  14   0    6.40    1.70
   5  14   0    7.50    1.80
   6  14   0   54.39    3.10
   6  14   0   53.39    3.80
   6  14   0   48.00    3.40
   7  14   0  252.77    9.00
   7  14   0  223.18    9.60
   7  14   0  239.68    9.40
   8  14   0  305.57   11.40
   8  14   0  306.37   10.90
   8  14   0  275.97   11.60
   9  14   0   17.40    1.90
   9  14   0   21.20    2.80
   9  14   0   23.80    2.50
  10  14   0   63.99    3.40
  10  14   0   59.09    3.60
  10  14   0   55.89    4.40
  11  14   0   -1.40    1.30
  11  14   0    1.50    2.10
  11  14   0    0.50    1.40
  12  14   0    0.10    1.40
  12  14   0   -1.60    1.00
  12  14   0    6.10    2.40
  13  14   0   -0.90    1.30
  13  14   0    4.10    2.40
  14  14   0    9.10    1.70
  18 -15   0    5.60    3.50
  18 -15   0    0.90    1.70
 -18  15   0    1.20    2.10
  17 -15   0   -0.30    1.60
  17 -15   0    4.20    2.20
  17 -15   0   -2.10    2.40
 -17  15   0    3.90    2.30
  16 -15   0   -0.80    1.40
  16 -15   0   -0.50    2.00
  16 -15   0    0.50    2.80
 -16  15   0    3.00    2.30
  15 -15   0    1.80    1.60
  15 -15   0   -0.50    2.30
  15 -15   0    5.00    2.60
 -15  15   0   -2.20    2.20
  14 -15   0    5.30    1.70
  14 -15   0    2.80    2.50
  14 -15   0    4.90    2.90
 -14  15   0    7.20    2.40
  13 -15   0   19.20    2.90
  13 -15   0   25.10    3.90
  13 -15   0   21.50    2.30
 -13  15   0   23.50    3.00
  12 -15   0  142.09    6.20
  12 -15   0  151.78    8.30
  12 -15   0  151.48    7.20
 -12  15   0  152.18    7.00
  11 -15   0   52.09    5.10
  11 -15   0   47.70    4.00
  11 -15   0   44.60    2.80
 -11  15   0   41.50    3.80
  10 -15   0   22.80    2.90
  10 -15   0   20.00    3.50
  10 -15   0   19.60    2.10
 -10  15   0   25.60    2.80
 -10  15   0   26.30    2.60
   9 -15   0   16.30    2.60
   9 -15   0   28.00    3.80
  -9  15   0   19.10    2.30
  -9  15   0   25.00    2.60
   8 -15   0   51.59    4.70
   8 -15   0   52.69    3.80
  -8  15   0   57.89    3.60
  -8  15   0   44.80    3.40
   7 -15   0    6.60    2.50
   7 -15   0    4.10    1.90
  -7  15   0    4.80    1.70
  -7  15   0    6.70    1.70
   6 -15   0  110.69    5.20
   6 -15   0  101.69    5.90
  -6  15   0   95.79    4.50
  -6  15   0  109.99    5.00
   5 -15   0  303.97   11.80
   5 -15   0  313.47   12.60
  -5  15   0  322.57   11.70
   4 -15   0    9.60    2.30
   4 -15   0    7.30    1.80
  -4  15   0   10.30    1.80
   3 -15   0   29.30    3.20
   3 -15   0   25.80    2.60
  -3  15   0   23.80    2.30
  -3  15   0   28.50    2.50
   2 -15   0   25.20    2.80
   2 -15   0   27.80    2.60
  -2  15   0   25.10    2.50
  -2  15   0   29.20    2.60
   1 -15   0  126.29    5.50
   1 -15   0  128.79    6.20
  -1  15   0  114.59    5.40
  -1  15   0  129.39    5.40
   0 -15   0    0.50    1.30
   0 -15   0   -1.00    1.70
   0  15   0    1.20    1.40
   0  15   0    1.30    1.40
  -1 -15   0   22.30    2.50
  -1 -15   0   24.10    2.40
   1  15   0   23.80    2.10
   1  15   0   22.20    2.20
  -2 -15   0   19.60    2.00
  -2 -15   0   23.10    2.50
   2  15   0   24.70    2.40
   2  15   0   17.10    1.90
  -3 -15   0    2.80    1.60
  -3 -15   0    4.80    1.40
   3  15   0    4.50    1.80
   3  15   0    4.40    1.40
  -4 -15   0    1.80    1.20
  -4 -15   0    0.40    1.50
   4  15   0    1.60    1.10
   4  15   0    1.60    1.50
   4  15   0    3.40    1.40
  -5 -15   0   20.60    2.10
   5  15   0   23.70    2.10
   5  15   0   19.00    2.30
   6  15   0   40.30    3.30
   6  15   0   38.70    2.80
   8  15   0    2.80    1.50
   8  15   0    5.40    1.50
   8  15   0    9.30    2.00
   9  15   0   62.59    3.40
   9  15   0   59.19    3.80
  10  15   0   14.40    2.00
  10  15   0   12.80    1.70
  11  15   0   13.20    1.80
  11  15   0   12.80    1.90
  12  15   0    2.00    1.50
  13  15   0    1.80    1.30
 -18  16   0   22.90    2.70
 -18  16   0   14.50    2.00
  17 -16   0   -1.60    2.50
  17 -16   0    0.20    2.70
  17 -16   0   -1.40    2.30
 -17  16   0   -0.40    1.70
 -17  16   0    0.00    2.00
  16 -16   0   -0.90    2.00
  16 -16   0    2.00    1.60
  16 -16   0    1.00    2.90
 -16  16   0    1.20    1.70
 -16  16   0    0.90    2.20
  15 -16   0   21.80    3.20
  15 -16   0   17.90    3.40
  15 -16   0   20.10    2.20
 -15  16   0   23.30    2.60
 -15  16   0   22.70    2.90
  14 -16   0   -2.70    1.40
  14 -16   0    2.30    2.80
  14 -16   0    1.40    2.50
 -14  16   0   -2.40    2.00
 -14  16   0    1.90    2.00
  13 -16   0   31.70    2.80
  13 -16   0   33.80    4.20
  13 -16   0   34.30    3.70
 -13  16   0   42.00    3.40
 -13  16   0   37.90    3.80
  12 -16   0    8.80    1.60
  12 -16   0    9.20    3.50
  12 -16   0    9.10    2.80
 -12  16   0   11.00    2.40
 -12  16   0    8.20    2.00
  11 -16   0   -0.10    2.20
  11 -16   0    0.20    1.20
  11 -16   0   -0.70    2.40
 -11  16   0    0.10    1.80
 -11  16   0    1.20    2.00
  10 -16   0    3.20    2.80
  10 -16   0    3.80    2.40
  10 -16   0    3.00    1.20
 -10  16   0    2.90    2.00
 -10  16   0    5.20    1.90
   9 -16   0  223.88    9.20
   9 -16   0  200.38    8.10
   9 -16   0  220.88   10.10
  -9  16   0  213.28    8.70
  -9  16   0  226.78    8.70
   8 -16   0   89.79    5.20
   8 -16   0   98.49    6.20
  -8  16   0   94.79    4.90
  -8  16   0   88.39    4.60
   7 -16   0  220.18   10.00
   7 -16   0  217.28    9.10
  -7  16   0  222.28    8.80
   6 -16   0    2.10    2.20
   6 -16   0   -1.00    1.70
  -6  16   0    0.70    1.80
   5 -16   0   12.00    2.40
   5 -16   0   15.90    2.30
  -5  16   0   16.80    2.10
   4 -16   0   14.40    2.20
   4 -16   0   16.50    2.60
  -4  16   0   12.10    2.00
   3 -16   0   13.80    2.40
   3 -16   0   12.60    2.00
  -3  16   0   11.80    1.90
  -3  16   0   14.30    2.10
   2 -16   0    1.80    1.70
   2 -16   0   -1.60    1.80
  -2  16   0    3.90    1.50
  -2  16   0    1.30    1.50
   1 -16   0    0.60    1.90
   1 -16   0   -0.30    1.40
  -1  16   0    0.40    1.60
  -1  16   0    0.70    1.50
   0 -16   0   62.39    4.30
   0 -16   0   59.09    3.60
   0  16   0   58.39    3.50
   0  16   0   60.99    3.70
  -1 -16   0   34.10    3.00
  -1 -16   0   34.10    3.40
   1  16   0   37.40    3.10
   1  16   0   39.70    2.80
  -2 -16   0  117.69    5.30
  -2 -16   0  113.49    5.90
   2  16   0  115.69    5.50
   2  16   0  124.39    5.10
  -3 -16   0  162.48    7.50
  -3 -16   0  178.18    7.10
   3  16   0  182.68    7.00
   3  16   0  178.08    7.40
  -4 -16   0   -1.10    1.30
   4  16   0   -0.10    1.50
   4  16   0    0.80    1.40
   5  16   0    9.80    1.60
   5  16   0    8.20    1.90
   6  16   0   19.80    2.50
   6  16   0   15.30    1.80
   7  16   0    1.50    1.40
   7  16   0    2.30    1.80
   8  16   0  108.79    4.80
   8  16   0  105.69    5.30
   9  16   0   15.70    2.10
   9  16   0   15.80    1.80
  10  16   0    3.40    1.50
  10  16   0    0.20    1.30
  11  16   0   18.90    2.00
  12  16   0   10.00    1.70
  17 -17   0   10.70    2.70
 -17  17   0    2.90    2.00
 -17  17   0    5.10    1.80
  16 -17   0    3.80    2.60
  16 -17   0   -2.70    2.00
 -16  17   0    0.00    1.80
 -16  17   0    0.30    1.70
  15 -17   0   11.40    3.30
  15 -17   0    1.90    2.40
 -15  17   0    5.30    1.90
 -15  17   0    2.60    2.00
  14 -17   0   -3.70    2.60
  14 -17   0    5.50    2.50
 -14  17   0    2.40    1.90
 -14  17   0    2.20    1.80
  13 -17   0    6.00    3.10
  13 -17   0    5.00    2.60
 -13  17   0    1.80    1.90
 -13  17   0    4.30    2.10
  12 -17   0   57.29    4.60
  12 -17   0   55.59    5.70
 -12  17   0   51.89    3.90
 -12  17   0   49.50    3.90
  11 -17   0    3.20    2.40
  11 -17   0    6.50    2.80
 -11  17   0    3.40    2.00
 -11  17   0    4.00    2.20
  10 -17   0    3.80    2.40
  10 -17   0    1.10    2.60
 -10  17   0    1.50    2.00
 -10  17   0    0.30    1.80
   9 -17   0    1.00    2.20
   9 -17   0    3.50    2.60
  -9  17   0    0.40    0.90
  -9  17   0   -0.60    2.00
   8 -17   0  116.59    7.00
   8 -17   0  116.49    6.10
  -8  17   0  110.59    5.60
   7 -17   0   85.79    6.00
   7 -17   0   87.89    5.10
  -7  17   0   89.09    4.80
   6 -17   0   73.09    4.60
   6 -17   0   70.39    5.40
  -6  17   0   72.69    4.30
   5 -17   0    2.20    2.00
   5 -17   0    3.20    2.20
  -5  17   0    4.70    1.80
   4 -17   0    8.00    2.10
   4 -17   0   10.30    2.60
  -4  17   0    9.00    1.90
   3 -17   0   19.50    2.90
   3 -17   0   21.90    2.50
  -3  17   0   19.60    2.30
   2 -17   0   16.00    2.80
   2 -17   0   14.70    2.20
  -2  17   0   14.00    2.00
  -2  17   0   13.30    2.00
   1 -17   0    7.20    1.90
   1 -17   0    7.70    2.20
  -1  17   0   10.20    2.00
  -1  17   0    8.60    1.80
   0 -17   0  176.58    8.10
   0 -17   0  191.58    7.70
   0  17   0  183.68    7.40
   0  17   0  176.18    7.60
  -1 -17   0    6.80    2.20
  -1 -17   0    4.30    1.80
   1  17   0    8.40    1.90
   1  17   0    4.20    1.90
  -2 -17   0    5.10    2.00
  -2 -17   0    6.40    1.80
   2  17   0    6.50    1.90
   2  17   0    4.60    1.60
  -3 -17   0   -1.40    1.90
  -3 -17   0    1.10    1.40
   3  17   0    0.80    1.80
   3  17   0    0.50    1.40
  -4 -17   0   17.00    2.10
   4  17   0   20.30    2.40
   4  17   0   18.60    2.00
   5  17   0    3.60    1.60
   5  17   0    0.10    1.80
   6  17   0   76.49    3.90
   6  17   0   76.59    4.40
   7  17   0   10.30    2.00
   8  17   0   33.10    3.10
   8  17   0   32.70    2.70
   9  17   0    4.70    1.60
   9  17   0    4.50    1.60
  10  17   0    1.00    1.40
  11  17   0    1.30    1.40
  16 -18   0   -0.60    2.50
  16 -18   0    2.70    2.30
 -16  18   0    0.40    1.70
 -16  18   0    0.70    1.80
  15 -18   0    2.30    2.70
  15 -18   0    1.50    2.40
 -15  18   0    1.30    1.80
 -15  18   0    4.20    1.90
  14 -18   0   -1.00    2.30
  14 -18   0   -1.20    2.80
 -14  18   0    1.60    1.80
 -14  18   0   -0.50    1.90
  13 -18   0   28.30    3.60
  13 -18   0   30.70    4.10
 -13  18   0   28.00    2.80
 -13  18   0   25.70    2.80
  12 -18   0    8.80    3.40
  12 -18   0   15.60    3.00
 -12  18   0   22.00    2.70
 -12  18   0   11.30    2.20
  11 -18   0    8.10    2.70
  11 -18   0   17.80    3.70
 -11  18   0   11.00    2.20
  10 -18   0   40.20    4.50
  10 -18   0   30.00    3.50
 -10  18   0   42.40    3.70
   9 -18   0   14.60    2.90
   9 -18   0   27.80    4.00
  -9  18   0   21.10    2.80
   8 -18   0  329.57   14.00
   8 -18   0  330.77   13.20
  -8  18   0  333.67   12.60
   7 -18   0    1.80    2.70
   7 -18   0   -1.80    2.00
  -7  18   0   -0.20    2.00
   6 -18   0    6.50    2.30
   6 -18   0    5.60    2.80
  -6  18   0   12.10    2.30
   5 -18   0   55.99    4.90
   5 -18   0   57.79    4.20
  -5  18   0   56.39    3.90
   4 -18   0    4.00    2.30
   4 -18   0    5.50    2.20
  -4  18   0    3.90    2.00
   3 -18   0  157.68    7.20
   3 -18   0  160.08    7.90
  -3  18   0  161.48    6.80
   2 -18   0   20.70    2.60
   2 -18   0   19.40    2.90
  -2  18   0   22.40    2.40
   1 -18   0   54.49    4.60
   1 -18   0   66.89    4.20
  -1  18   0   63.79    3.80
  -1  18   0   55.69    3.80
   0 -18   0   92.19    5.70
   0 -18   0   99.59    5.20
   0  18   0   95.79    5.00
   0  18   0  105.79    4.90
  -1 -18   0    2.20    1.80
  -1 -18   0    7.30    2.30
   1  18   0    2.90    1.60
   1  18   0    1.70    1.80
  -2 -18   0   31.10    3.10
  -2 -18   0   19.90    2.80
   2  18   0   30.70    2.80
   2  18   0   26.30    2.70
  -3 -18   0    8.40    2.00
   3  18   0    8.50    2.00
   3  18   0    6.60    1.70
  -4 -18   0    0.20    1.50
   4  18   0    2.50    1.60
   4  18   0    0.60    1.90
   5  18   0    2.60    1.80
   5  18   0   -1.40    1.50
   6  18   0  132.69    5.60
   6  18   0  126.99    6.10
   7  18   0   30.10    2.80
   7  18   0   22.60    2.10
   8  18   0   42.60    3.00
   8  18   0   38.60    3.20
   9  18   0    0.50    1.30
  10  18   0   35.90    2.60
  16 -19   0    8.60    2.50
 -16  19   0    9.80    2.00
  15 -19   0   -2.50    2.70
  15 -19   0    0.20    2.40
 -15  19   0    1.00    1.90
 -15  19   0    1.20    1.80
  14 -19   0   14.20    3.50
  14 -19   0    9.50    2.70
 -14  19   0    8.00    2.10
 -14  19   0    7.20    2.10
  13 -19   0   23.80    3.70
  13 -19   0   28.70    3.50
 -13  19   0   37.60    3.30
  12 -19   0    2.10    2.70
  12 -19   0   -2.50    2.80
 -12  19   0    1.30    1.90
  11 -19   0   45.00    4.70
  11 -19   0   54.99    5.30
 -11  19   0   45.00    3.80
  10 -19   0   74.99    6.10
  10 -19   0   60.89    5.00
 -10  19   0   64.09    4.30
   9 -19   0    5.70    3.10
   9 -19   0    4.50    2.70
  -9  19   0    4.60    2.20
   8 -19   0    4.40    2.60
   8 -19   0    3.50    2.70
  -8  19   0    1.50    1.90
   7 -19   0   15.50    3.20
   7 -19   0   18.00    2.80
  -7  19   0   17.30    2.60
   6 -19   0   13.10    2.60
   6 -19   0   15.90    3.10
  -6  19   0   18.40    2.50
   5 -19   0    1.80    2.30
   5 -19   0    5.70    2.40
  -5  19   0    5.00    2.20
   4 -19   0   28.10    3.10
   4 -19   0   21.80    3.20
  -4  19   0   22.50    2.50
   3 -19   0   -0.40    1.90
   3 -19   0    4.20    2.40
  -3  19   0    1.50    2.00
   2 -19   0    2.60    2.20
   2 -19   0    0.30    2.00
  -2  19   0    5.90    1.90
   1 -19   0   43.50    3.80
   1 -19   0   48.60    4.40
  -1  19   0   45.50    3.50
   0 -19   0  154.98    7.20
   0 -19   0  161.58    7.70
   0  19   0  165.78    6.90
  -1 -19   0   11.40    2.20
  -1 -19   0   14.90    2.70
   1  19   0   13.90    2.20
   1  19   0   10.50    2.10
  -2 -19   0    3.20    1.80
   2  19   0    1.20    1.90
   2  19   0    0.50    1.50
  -3 -19   0   -0.40    1.60
   3  19   0   -1.10    1.60
   3  19   0    0.60    1.70
   4  19   0   20.00    2.00
   4  19   0   15.30    2.20
   5  19   0   17.40    2.20
   5  19   0   15.90    2.30
   6  19   0   45.50    3.10
   6  19   0   41.90    3.50
   7  19   0    1.70    1.40
   8  19   0   21.20    2.00
   9  19   0    0.80    1.30
  15 -20   0    5.80    2.60
 -15  20   0    6.70    1.90
  14 -20   0    2.30    2.40
  14 -20   0   -1.20    2.70
 -14  20   0   -1.70    1.60
  13 -20   0   15.90    3.20
  13 -20   0   22.20    3.80
 -13  20   0   19.70    2.50
  12 -20   0   22.70    3.30
  12 -20   0   31.40    4.20
 -12  20   0   26.70    2.70
  11 -20   0   11.10    2.80
  11 -20   0   14.40    3.60
 -11  20   0   13.30    2.40
  10 -20   0   20.90    3.50
  10 -20   0   20.60    3.70
 -10  20   0   18.50    2.40
   9 -20   0   38.70    4.40
   9 -20   0   36.00    3.90
  -9  20   0   31.10    2.90
   8 -20   0    3.20    2.60
   8 -20   0    0.40    2.70
  -8  20   0    0.30    1.80
   7 -20   0    2.60    2.60
   7 -20   0   10.70    2.80
  -7  20   0   13.90    2.50
   6 -20   0   -0.50    2.50
   6 -20   0   -0.40    2.40
  -6  20   0    1.10    1.90
   5 -20   0    0.40    2.20
   5 -20   0    0.90    2.40
  -5  20   0   -1.50    1.80
   4 -20   0    0.00    2.10
   4 -20   0    0.30    2.20
  -4  20   0   -1.00    1.90
   3 -20   0    0.40    2.20
   3 -20   0   -1.80    2.00
  -3  20   0    0.00    1.80
   2 -20   0   -0.50    2.00
   2 -20   0    3.70    2.30
  -2  20   0    0.60    2.00
   1 -20   0   15.10    2.50
   1 -20   0   12.50    2.70
  -1  20   0   14.20    2.20
   0 -20   0   54.79    4.20
   0 -20   0   60.49    4.80
   0  20   0   58.59    3.80
  -1 -20   0   23.30    2.80
   1  20   0   23.60    2.40
  -2 -20   0   43.60    3.80
   2  20   0   51.99    3.40
   3  20   0    4.10    1.60
   4  20   0    1.20    1.50
   5  20   0    1.60    1.40
   6  20   0    0.90    1.50
   7  20   0    8.10    1.70
   8  20   0   10.90    1.60
  13 -21   0   12.90    2.80
  13 -21   0   11.80    3.50
 -13  21   0    9.60    2.00
  12 -21   0   18.60    3.60
  12 -21   0   15.30    3.10
 -12  21   0   10.40    2.10
  11 -21   0    3.00    2.50
  11 -21   0    5.40    3.00
 -11  21   0    6.30    2.00
  10 -21   0   19.40    3.50
  10 -21   0   17.00    3.40
 -10  21   0   15.10    2.40
   9 -21   0    8.00    3.00
   9 -21   0    1.70    2.90
  -9  21   0    7.00    2.00
   8 -21   0   33.40    4.30
   8 -21   0   33.40    3.60
  -8  21   0   39.00    3.50
   7 -21   0   17.80    3.30
   7 -21   0   22.40    3.30
  -7  21   0   27.80    2.80
   6 -21   0    1.90    2.40
   6 -21   0    3.90    2.70
  -6  21   0    1.20    1.90
   5 -21   0   24.00    3.20
   5 -21   0   23.80    3.50
  -5  21   0   23.20    2.60
   4 -21   0    1.40    2.50
   4 -21   0    2.70    2.30
  -4  21   0    2.20    1.80
   3 -21   0   10.10    2.50
   3 -21   0    9.30    2.70
  -3  21   0    9.60    2.10
   2 -21   0   20.10    3.20
   2 -21   0   17.10    2.80
  -2  21   0   18.50    2.50
   1 -21   0   27.00    3.10
   1 -21   0   30.10    3.50
  -1  21   0   35.60    3.20
   0 -21   0  218.78    9.50
   0  21   0  240.68    9.10
  -1 -21   0   11.80    2.40
   1  21   0   12.90    2.10
  -2 -21   0    3.10    1.80
   2  21   0    0.20    1.70
   3  21   0    0.80    1.60
   4  21   0   -1.60    1.40
   5  21   0    1.10    1.60
   6  21   0    3.00    1.40
  12 -22   0    0.80    2.50
 -12  22   0    2.20    1.80
  11 -22   0   17.20    3.50
  11 -22   0    9.90    2.70
 -11  22   0   13.20    2.20
  10 -22   0   -2.10    2.60
  10 -22   0    3.50    2.60
 -10  22   0    5.20    2.10
   9 -22   0   25.10    3.30
   9 -22   0   27.60    3.90
  -9  22   0   22.50    2.60
   8 -22   0   35.70    4.40
   8 -22   0   42.60    4.20
  -8  22   0   36.50    3.40
   7 -22   0    6.00    2.90
   7 -22   0    9.10    2.90
  -7  22   0   14.10    2.30
   6 -22   0    3.00    2.30
   6 -22   0    4.80    2.80
  -6  22   0    3.20    1.90
   5 -22   0   -0.30    2.40
   5 -22   0    0.60    2.20
  -5  22   0    1.80    1.90
   4 -22   0    4.90    2.70
   4 -22   0    3.10    2.50
  -4  22   0    5.50    2.10
   3 -22   0   31.20    4.00
   3 -22   0   36.30    3.60
  -3  22   0   42.80    3.40
   2 -22   0   13.50    2.60
   2 -22   0    9.60    3.30
  -2  22   0    9.30    2.00
   1 -22   0   79.39    5.00
  -1  22   0   84.19    4.40
   0 -22   0   19.80    2.80
   0  22   0   24.50    2.50
  -1 -22   0   18.40    2.60
   1  22   0   24.30    2.40
   2  22   0    1.70    1.70
   3  22   0    2.70    1.60
   4  22   0    7.40    1.60
  10 -23   0    9.00    2.90
 -10  23   0    3.00    1.70
   9 -23   0   16.50    3.20
  -9  23   0   12.90    2.20
   8 -23   0    3.30    3.80
   8 -23   0    0.70    2.50
  -8  23   0    0.70    1.80
   7 -23   0    0.60    2.50
   7 -23   0    1.80    2.70
  -7  23   0    1.90    1.90
   6 -23   0    4.60    2.50
   6 -23   0    3.30    3.00
  -6  23   0    2.30    1.80
   5 -23   0    4.50    2.50
   5 -23   0    4.80    3.00
  -5  23   0    6.60    2.10
   4 -23   0    9.90    3.40
   4 -23   0    1.60    2.20
  -4  23   0    4.20    2.00
   3 -23   0   10.60    2.60
  -3  23   0   14.10    2.20
   2 -23   0    4.40    2.20
  -2  23   0    2.60    1.80
   1 -23   0   15.20    2.60
  -1  23   0   17.00    2.10
   0 -23   0   18.30    2.60
   0  23   0   16.80    2.00
   1  23   0    0.40    1.60
   2  23   0   -1.50    1.40
   6 -24   0    7.10    2.60
  -6  24   0    5.70    1.80
   5 -24   0    4.20    2.30
  -5  24   0    1.70    1.80
   4 -24   0   31.20    3.30
  -4  24   0   39.30    3.10
   3 -24   0    3.70    2.20
  -3  24   0    0.40    1.70
   2 -24   0    0.40    2.00
  -2  24   0    0.10    1.60
  -1  24  -1   21.30    2.30
  -2  24  -1    0.20    1.50
   2 -24   1   -0.90    2.10
  -3  24  -1   45.70    3.20
   3 -24   1   45.50    4.40
  -4  24  -1   -1.30    1.60
   4 -24   1    1.20    2.20
  -5  24  -1    1.20    1.70
   5 -24   1    1.40    2.30
  -6  24  -1    0.60    1.70
   6 -24   1    0.10    2.20
   2  23  -1   22.90    2.30
   1  23  -1    4.00    1.60
   0  23  -1    2.80    1.70
   0 -23   1   -0.50    1.90
  -1  23  -1    0.20    1.60
   1 -23   1   -3.80    2.00
  -2  23  -1   -1.40    1.70
   2 -23   1    1.20    2.20
  -3  23  -1    1.90    1.70
   3 -23   1    4.30    2.40
  -4  23  -1    4.20    1.90
   4 -23   1    0.80    2.30
   4 -23   1    2.70    3.00
  -5  23  -1    4.60    1.90
   5 -23   1    2.20    2.40
   5 -23   1    1.60    2.80
  -6  23  -1    1.90    1.70
   6 -23   1    2.30    2.50
   6 -23   1    0.50    2.80
  -7  23  -1    0.30    1.60
   7 -23   1    0.60    2.50
   7 -23   1    1.40    2.90
  -8  23  -1    6.40    1.80
   8 -23   1    1.80    2.50
  -9  23  -1    1.20    1.80
   9 -23   1    2.30    2.70
   5  22  -1   18.70    1.80
   4  22  -1    7.80    1.70
   3  22  -1    1.20    1.60
   2  22  -1    1.10    1.60
   1  22  -1    5.30    1.80
  -1 -22   1    3.80    2.00
   0  22  -1   40.60    3.20
   0 -22   1   37.40    3.60
  -1  22  -1   14.10    2.10
   1 -22   1   15.10    2.70
  -2  22  -1    1.50    1.80
   2 -22   1   -2.30    2.00
   2 -22   1   -8.90    3.70
  -3  22  -1    2.50    2.00
   3 -22   1    2.60    2.30
   3 -22   1    6.60    3.00
  -4  22  -1    3.40    2.00
   4 -22   1    5.10    2.80
   4 -22   1    0.10    2.20
  -5  22  -1    9.10    2.20
   5 -22   1   17.30    3.20
   5 -22   1   11.70    3.00
  -6  22  -1    4.20    1.80
   6 -22   1    3.40    2.70
   6 -22   1    2.60    2.50
  -7  22  -1    8.30    2.10
   7 -22   1    7.70    2.90
   7 -22   1    7.90    3.00
  -8  22  -1    1.50    1.90
   8 -22   1    1.40    2.70
   8 -22   1    3.70    2.70
  -9  22  -1    6.70    1.90
   9 -22   1    3.50    2.80
   9 -22   1    4.60    2.70
 -10  22  -1    1.30    1.90
  10 -22   1   -2.50    2.80
  10 -22   1    5.80    2.70
 -11  22  -1    5.80    1.90
  11 -22   1    5.30    2.90
   7  21  -1    1.60    1.50
   6  21  -1    4.20    1.60
   5  21  -1   12.70    1.80
   4  21  -1    8.60    1.70
   3  21  -1    8.20    1.90
   2  21  -1    0.50    1.70
  -2 -21   1   -1.00    1.80
   1  21  -1    0.20    1.80
  -1 -21   1   -1.00    1.90
   0  21  -1    9.10    2.00
   0 -21   1    7.10    2.30
  -1  21  -1   15.10    2.10
   1 -21   1   16.10    3.10
   1 -21   1   19.80    2.90
  -2  21  -1   11.30    2.20
   2 -21   1    8.70    2.50
   2 -21   1    9.50    2.80
  -3  21  -1   37.40    3.30
   3 -21   1   35.80    3.70
   3 -21   1   29.60    3.60
  -4  21  -1   60.69    3.80
   4 -21   1   48.00    4.90
   4 -21   1   54.69    4.70
  -5  21  -1    2.60    1.90
   5 -21   1    1.80    2.50
   5 -21   1    3.90    2.50
  -6  21  -1    2.10    1.80
   6 -21   1    1.60    2.40
   6 -21   1   -0.90    2.40
  -7  21  -1    2.20    2.00
   7 -21   1    1.40    2.70
   7 -21   1    0.40    2.40
  -8  21  -1   29.90    2.90
   8 -21   1   19.00    3.80
   8 -21   1   18.40    3.30
  -9  21  -1    0.10    1.80
   9 -21   1    1.70    2.40
   9 -21   1    0.80    2.80
 -10  21  -1   13.10    2.10
  10 -21   1   15.50    3.40
  10 -21   1   13.30    3.00
 -11  21  -1    1.00    1.70
  11 -21   1    3.20    2.80
  11 -21   1    6.30    2.90
 -12  21  -1   10.10    1.90
  12 -21   1    9.50    3.10
  12 -21   1    9.50    3.10
 -13  21  -1    0.50    1.70
  13 -21   1    3.00    2.40
   8  20  -1    1.40    1.50
   7  20  -1    2.80    1.50
   6  20  -1  116.19    5.20
   5  20  -1   29.80    2.50
   4  20  -1    8.20    1.80
   3  20  -1    1.90    1.60
  -3 -20   1    2.70    1.90
   2  20  -1   12.10    2.00
  -2 -20   1    7.90    2.30
   1  20  -1    1.20    1.80
  -1 -20   1    5.50    2.00
   0  20  -1   33.10    3.10
   0 -20   1   21.20    2.90
   0 -20   1   27.00    3.30
  -1  20  -1   28.30    2.60
   1 -20   1   22.40    3.20
   1 -20   1   19.40    2.80
  -2  20  -1    3.20    1.80
   2 -20   1    3.00    2.20
   2 -20   1   -1.40    2.20
  -3  20  -1    1.60    2.00
   3 -20   1    2.20    2.30
   3 -20   1    0.00    2.20
  -4  20  -1    9.10    2.20
   4 -20   1   10.80    2.80
   4 -20   1    9.10    2.60
  -5  20  -1    7.80    2.10
   5 -20   1    6.60    2.50
   5 -20   1    6.30    2.70
  -6  20  -1    1.90    2.00
   6 -20   1    2.70    2.80
   6 -20   1    2.60    2.60
  -7  20  -1   11.50    2.20
   7 -20   1   10.30    2.80
   7 -20   1    5.70    2.80
  -8  20  -1    2.50    2.00
   8 -20   1    0.40    2.70
   8 -20   1   -1.50    2.40
  -9  20  -1    5.60    2.10
   9 -20   1    4.50    2.90
   9 -20   1    2.60    2.50
 -10  20  -1    1.50    1.90
  10 -20   1    0.20    2.50
  10 -20   1    6.10    3.00
 -11  20  -1   -2.00    1.80
  11 -20   1    2.80    2.50
  11 -20   1   -1.90    2.70
 -12  20  -1    5.50    2.00
  12 -20   1    9.40    3.20
  12 -20   1    4.90    2.60
 -13  20  -1   -0.80    1.60
  13 -20   1   -6.40    2.30
  13 -20   1   -4.70    2.20
 -14  20  -1    8.40    1.90
  14 -20   1    8.10    2.80
  14 -20   1   11.60    4.20
   9  19  -1   33.90    2.70
   8  19  -1    6.50    1.70
   7  19  -1   29.30    2.50
   6  19  -1   57.89    3.40
   5  19  -1   -0.70    1.50
   4  19  -1    0.50    1.50
   3  19  -1    0.90    1.70
  -3 -19   1   -0.10    1.80
   2  19  -1    2.20    1.60
  -2 -19   1    0.20    1.80
   1  19  -1   20.20    2.20
  -1 -19   1   22.70    3.00
  -1 -19   1   19.90    2.60
   0  19  -1    3.50    1.90
   0 -19   1    3.70    2.10
   0 -19   1    3.70    2.20
  -1  19  -1   10.00    2.00
   1 -19   1    7.30    2.40
   1 -19   1    6.30    2.30
  -2  19  -1    2.50    1.70
   2 -19   1   -0.80    1.90
   2 -19   1   -0.10    2.00
  -3  19  -1   26.80    2.60
   3 -19   1   23.90    3.30
   3 -19   1   20.70    2.90
  -4  19  -1    5.20    2.00
   4 -19   1    5.50    2.50
   4 -19   1    5.20    2.50
  -5  19  -1   -1.00    1.90
   5 -19   1    2.10    2.30
   5 -19   1    1.50    2.50
  -6  19  -1   47.50    3.70
   6 -19   1   35.80    4.00
   6 -19   1   52.59    4.50
  -7  19  -1   45.20    3.70
   7 -19   1   46.00    4.50
   7 -19   1   41.80    4.40
  -8  19  -1   14.90    2.40
   8 -19   1   13.70    3.10
   8 -19   1    7.90    2.80
  -9  19  -1   10.00    2.10
   9 -19   1    9.60    3.00
   9 -19   1   12.50    3.40
 -10  19  -1    0.60    2.00
  10 -19   1    5.40    2.80
  10 -19   1    5.10    3.10
 -11  19  -1    9.60    2.00
  11 -19   1   14.10    3.60
  11 -19   1   16.40    3.30
 -12  19  -1    4.00    1.90
  12 -19   1    6.50    2.90
  12 -19   1    5.90    3.20
 -13  19  -1   -1.50    1.80
 -13  19  -1    0.00    1.70
  13 -19   1   -5.30    2.40
  13 -19   1    1.10    2.50
 -14  19  -1    0.60    1.70
 -14  19  -1   -2.40    1.80
  14 -19   1    2.00    2.40
  14 -19   1    4.00    3.00
 -15  19  -1    3.90    1.90
 -15  19  -1   -0.50    1.60
  15 -19   1    2.20    2.30
  15 -19   1   -0.50    3.40
  11  18  -1   -0.40    1.40
  10  18  -1    2.90    1.50
   9  18  -1    8.80    1.80
   8  18  -1   27.50    2.60
   7  18  -1   25.10    2.30
   7  18  -1   26.40    2.60
   6  18  -1   12.40    1.80
   6  18  -1   13.90    2.20
   5  18  -1   44.60    3.40
   5  18  -1   44.60    3.10
  -5 -18   1   42.00    3.70
   4  18  -1    0.80    1.80
   4  18  -1    0.90    1.60
  -4 -18   1    2.70    1.80
   3  18  -1    5.40    1.70
   3  18  -1    5.40    1.80
  -3 -18   1    5.40    2.00
   2  18  -1  102.39    5.20
   2  18  -1  109.99    4.90
  -2 -18   1   98.69    5.50
  -2 -18   1   98.59    5.30
   1  18  -1  174.28    7.00
   1  18  -1  167.78    7.30
  -1 -18   1  174.48    7.50
  -1 -18   1  164.28    7.80
   0  18  -1  171.88    7.20
   0 -18   1  182.18    8.20
   0 -18   1  172.88    7.70
  -1  18  -1   38.90    3.20
   1 -18   1   34.70    3.60
   1 -18   1   32.40    3.30
  -2  18  -1    8.80    2.10
   2 -18   1   14.20    2.70
   2 -18   1   12.20    2.50
  -3  18  -1   66.19    4.00
   3 -18   1   66.89    4.50
   3 -18   1   68.59    5.10
  -4  18  -1   35.60    3.30
   4 -18   1   41.30    4.10
   4 -18   1   35.70    3.70
  -5  18  -1    7.10    2.00
   5 -18   1    5.80    2.40
   5 -18   1    6.70    2.40
  -6  18  -1   25.60    2.80
   6 -18   1   29.30    3.40
  -7  18  -1  114.99    5.60
   7 -18   1  114.29    7.00
   7 -18   1  109.29    6.10
  -8  18  -1  232.88    9.40
   8 -18   1  230.48   10.10
   8 -18   1  236.78   11.00
  -9  18  -1    7.60    2.10
   9 -18   1   14.00    3.50
   9 -18   1    6.60    2.60
 -10  18  -1   40.50    3.60
  10 -18   1   40.40    4.10
  10 -18   1   47.60    4.90
 -11  18  -1   41.50    3.40
 -11  18  -1   39.10    3.50
  11 -18   1   33.60    3.70
  11 -18   1   35.50    4.40
 -12  18  -1    9.50    2.10
 -12  18  -1    5.50    2.00
  12 -18   1    6.60    2.90
  12 -18   1   15.30    3.50
 -13  18  -1   -1.90    1.70
 -13  18  -1   -0.10    1.70
  13 -18   1    1.40    2.40
  13 -18   1   -0.60    2.80
 -14  18  -1    9.30    2.00
 -14  18  -1    2.00    1.80
  14 -18   1    5.60    2.70
  14 -18   1    6.20    3.10
 -15  18  -1    8.30    2.10
 -15  18  -1    4.50    1.80
  15 -18   1   12.10    3.00
  15 -18   1    5.10    2.60
 -16  18  -1    3.30    1.70
 -16  18  -1   -0.60    1.70
  16 -18   1   -0.40    2.40
  12  17  -1   -0.50    1.20
  11  17  -1    2.40    1.40
  10  17  -1    7.30    1.60
   9  17  -1   45.90    3.20
   9  17  -1   43.90    3.00
   8  17  -1   10.80    2.00
   8  17  -1   10.90    1.70
   7  17  -1   -0.40    1.60
   7  17  -1    2.70    1.40
   6  17  -1   13.50    2.10
   6  17  -1   13.60    1.80
   5  17  -1   66.49    4.20
   5  17  -1   73.49    3.80
   4  17  -1   36.40    3.20
   4  17  -1   29.50    2.70
  -4 -17   1   29.70    3.00
   3  17  -1   -0.50    1.40
   3  17  -1    1.10    1.60
  -3 -17   1    1.50    1.60
   2  17  -1   29.00    3.00
   2  17  -1   29.90    2.50
  -2 -17   1   29.20    2.80
  -2 -17   1   34.10    3.20
   1  17  -1  112.89    5.30
   1  17  -1  112.09    5.20
  -1 -17   1  110.09    5.80
  -1 -17   1  115.09    5.50
   0  17  -1  160.98    6.70
   0  17  -1  154.68    6.50
   0 -17   1  150.98    7.20
   0 -17   1  151.28    6.80
  -1  17  -1    1.50    1.60
   1 -17   1    2.10    1.90
   1 -17   1    2.40    1.90
  -2  17  -1  123.79    5.50
   2 -17   1  115.29    6.30
   2 -17   1  120.39    5.80
  -3  17  -1   34.00    3.20
   3 -17   1   32.20    3.30
   3 -17   1   36.00    3.80
  -4  17  -1   35.80    3.20
   4 -17   1   27.50    3.10
   4 -17   1   34.70    3.40
  -5  17  -1   90.29    4.60
   5 -17   1   88.59    5.80
   5 -17   1   92.19    5.10
  -6  17  -1   48.50    3.60
   6 -17   1   50.69    4.00
   6 -17   1   45.00    4.70
  -7  17  -1  211.18    8.40
   7 -17   1  202.38    8.90
   7 -17   1  196.38    9.60
  -8  17  -1   55.39    3.90
   8 -17   1   59.49    5.40
   8 -17   1   48.70    4.40
  -9  17  -1   89.59    4.80
  -9  17  -1   96.49    4.90
   9 -17   1   87.29    6.40
   9 -17   1   93.59    5.60
 -10  17  -1   62.39    4.10
 -10  17  -1   57.49    3.90
  10 -17   1   56.19    5.70
  10 -17   1   65.89    4.80
 -11  17  -1   10.00    2.20
 -11  17  -1   14.20    2.40
  11 -17   1   10.30    3.20
  11 -17   1    8.60    2.70
 -12  17  -1   22.30    2.70
 -12  17  -1   18.20    2.70
  12 -17   1   19.30    3.30
  12 -17   1   25.50    4.10
 -13  17  -1    0.40    1.90
 -13  17  -1   -1.70    1.90
  13 -17   1    2.30    2.70
  13 -17   1   -2.10    2.40
 -14  17  -1    5.70    2.20
  14 -17   1   11.50    3.30
  14 -17   1    6.50    2.60
 -15  17  -1   -1.90    1.90
 -15  17  -1    1.50    1.80
  15 -17   1   -2.60    2.20
  15 -17   1    0.10    2.80
 -16  17  -1    5.60    2.20
 -16  17  -1    3.10    1.70
  16 -17   1    2.00    2.50
  16 -17   1    6.20    2.70
 -17  17  -1    1.70    1.80
 -17  17  -1    1.30    1.60
  13  16  -1    1.30    1.30
  12  16  -1    0.10    1.40
  11  16  -1   -0.40    1.40
  10  16  -1    1.60    1.40
  10  16  -1   -0.90    1.40
   9  16  -1   18.40    2.10
   9  16  -1   16.30    2.20
   8  16  -1   31.30    3.00
   8  16  -1   31.60    2.70
   7  16  -1  108.99    4.90
   7  16  -1  107.39    5.30
   6  16  -1   55.89    3.70
   6  16  -1   56.39    3.30
  -6 -16   1   52.79    4.40
   5  16  -1   63.99    3.90
   5  16  -1   60.29    3.50
   4  16  -1    7.40    1.60
   4  16  -1   10.60    2.10
  -4 -16   1    7.90    1.80
   3  16  -1    3.10    1.50
   3  16  -1    2.20    1.50
  -3 -16   1    3.90    1.70
  -3 -16   1    2.60    1.50
   2  16  -1   34.80    2.60
   2  16  -1   23.30    2.40
  -2 -16   1   28.70    3.00
  -2 -16   1   32.10    2.90
   1  16  -1  253.07    9.20
   1  16  -1  239.48    9.50
  -1 -16   1  233.18    9.80
  -1 -16   1  240.78    9.50
   0  16  -1   60.09    3.60
   0  16  -1   58.59    3.50
   0 -16   1   60.99    3.70
   0 -16   1   56.29    4.10
  -1  16  -1    3.90    1.60
  -1  16  -1    5.50    1.70
   1 -16   1    4.00    1.90
   1 -16   1    2.10    1.60
  -2  16  -1   23.70    2.30
   2 -16   1   22.80    2.60
   2 -16   1   17.30    2.50
  -3  16  -1   71.39    3.80
   3 -16   1   64.49    4.00
   3 -16   1   63.89    4.70
  -4  16  -1   29.50    2.70
   4 -16   1   20.10    2.50
   4 -16   1   25.30    3.00
  -5  16  -1    2.30    1.70
   5 -16   1    3.30    1.90
   5 -16   1    1.20    2.10
  -6  16  -1  186.78    7.40
   6 -16   1  164.98    8.50
   6 -16   1  181.48    7.80
  -7  16  -1  270.37   10.00
  -7  16  -1  245.68    9.80
   7 -16   1  254.67   10.40
   7 -16   1  257.27   11.20
  -8  16  -1   70.59    4.10
  -8  16  -1   62.19    3.90
   8 -16   1   63.19    5.50
   8 -16   1   70.69    4.60
  -9  16  -1   21.60    2.60
  -9  16  -1   18.90    2.50
   9 -16   1   19.10    3.00
   9 -16   1   11.00    2.80
 -10  16  -1    8.20    2.20
 -10  16  -1    6.80    2.00
  10 -16   1    6.50    1.60
  10 -16   1    7.90    3.00
  10 -16   1   11.20    2.70
 -11  16  -1   11.30    2.40
 -11  16  -1    9.60    2.00
  11 -16   1   18.30    3.50
  11 -16   1   17.40    3.00
  11 -16   1   12.50    1.70
 -12  16  -1   19.10    2.60
 -12  16  -1   20.10    2.30
  12 -16   1   25.80    4.10
  12 -16   1   22.20    2.10
  12 -16   1   20.00    3.10
 -13  16  -1   10.30    2.10
 -13  16  -1   11.30    2.60
  13 -16   1    6.90    2.60
  13 -16   1    8.40    3.30
  13 -16   1   10.20    1.80
 -14  16  -1    2.30    2.10
 -14  16  -1    2.50    1.70
  14 -16   1    0.20    2.50
  14 -16   1    3.00    2.50
  14 -16   1    2.90    1.90
 -15  16  -1    0.60    1.60
 -15  16  -1    4.70    2.40
  15 -16   1    8.00    3.00
  15 -16   1    3.70    2.40
 -16  16  -1    0.10    2.20
 -16  16  -1    5.10    1.80
  16 -16   1    7.40    3.10
  16 -16   1    4.90    2.60
 -17  16  -1   -1.50    1.80
 -17  16  -1    0.30    1.50
  17 -16   1   -3.30    2.70
  13  15  -1    2.90    1.50
  12  15  -1    2.90    1.50
  11  15  -1    9.90    1.70
  11  15  -1    5.20    1.60
  10  15  -1    6.30    1.70
  10  15  -1    2.30    1.50
   9  15  -1   27.20    2.50
   9  15  -1   21.30    2.30
   8  15  -1   18.10    2.30
   8  15  -1   16.40    1.90
   7  15  -1   39.00    3.10
   7  15  -1   40.20    2.80
   6  15  -1  173.58    6.80
   6  15  -1  174.28    7.20
  -6 -15   1  166.18    7.20
   5  15  -1  110.69    5.10
   5  15  -1  114.09    4.80
  -5 -15   1   96.89    4.80
   4  15  -1   31.90    2.50
   4  15  -1   31.10    2.80
  -4 -15   1   31.30    2.60
  -4 -15   1   30.80    2.70
   3  15  -1   98.89    4.70
   3  15  -1   98.69    4.30
  -3 -15   1   96.19    4.70
  -3 -15   1   91.39    4.50
   2  15  -1   25.10    2.50
   2  15  -1   20.30    1.90
  -2 -15   1   21.80    2.20
  -2 -15   1   20.10    2.30
   1  15  -1   93.09    4.20
   1  15  -1   93.29    4.40
  -1 -15   1   92.29    4.80
  -1 -15   1   88.69    4.40
   0  15  -1  138.79    5.60
   0  15  -1  134.69    5.80
   0 -15   1  130.59    6.30
   0 -15   1  136.69    5.80
  -1  15  -1  213.38    8.60
  -1  15  -1  234.08    8.50
   1 -15   1  223.78    9.30
   1 -15   1  218.68    8.70
  -2  15  -1    6.10    1.50
  -2  15  -1    6.90    1.60
   2 -15   1    5.80    2.00
   2 -15   1    6.30    1.80
  -3  15  -1    0.20    1.40
   3 -15   1    1.20    1.50
   3 -15   1    0.50    1.70
  -4  15  -1  140.59    5.70
   4 -15   1  124.09    5.80
   4 -15   1  128.19    6.60
  -5  15  -1   96.19    4.50
  -5  15  -1  111.39    5.00
   5 -15   1  111.99    5.30
   5 -15   1  110.09    6.00
  -6  15  -1    4.20    1.60
  -6  15  -1    5.10    1.60
   6 -15   1    6.40    2.00
   6 -15   1    6.50    2.40
  -7  15  -1   15.40    2.20
  -7  15  -1   12.90    2.00
   7 -15   1   13.60    2.80
   7 -15   1   16.30    2.50
  -8  15  -1    3.50    1.80
  -8  15  -1    5.50    1.90
   8 -15   1    3.90    1.10
   8 -15   1    1.80    1.90
   8 -15   1    3.10    2.30
  -9  15  -1    1.90    1.90
  -9  15  -1    1.70    1.70
   9 -15   1    0.40    1.00
   9 -15   1    1.20    2.10
   9 -15   1    1.00    2.40
 -10  15  -1    1.30    2.00
 -10  15  -1    1.70    1.70
  10 -15   1    1.80    2.30
  10 -15   1    0.20    2.50
  10 -15   1    1.10    1.20
 -11  15  -1    0.40    2.00
  11 -15   1   -0.20    2.20
  11 -15   1    1.30    2.70
  11 -15   1    1.90    1.30
 -12  15  -1   42.80    3.90
  12 -15   1   40.30    3.00
  12 -15   1   48.40    4.90
  12 -15   1   40.70    3.90
 -13  15  -1   37.60    3.90
  13 -15   1   32.90    4.10
  13 -15   1   34.10    3.50
  13 -15   1   40.10    3.00
 -14  15  -1    1.40    2.20
  14 -15   1   -1.50    2.20
  14 -15   1    0.30    2.40
  14 -15   1    2.00    1.60
 -15  15  -1   13.10    2.80
  15 -15   1   12.80    2.00
  15 -15   1   12.00    2.60
  15 -15   1    9.50    3.00
 -16  15  -1    5.30    2.40
  16 -15   1    4.70    1.70
  16 -15   1    5.60    2.50
  16 -15   1    3.30    3.00
 -17  15  -1    1.80    2.20
  17 -15   1    2.70    2.90
  17 -15   1    2.00    1.80
 -18  15  -1    0.80    1.50
 -18  15  -1   -0.90    2.10
  14  14  -1    1.00    1.40
  13  14  -1   12.90    1.70
  11  14  -1    1.10    1.40
  11  14  -1   -0.40    1.30
  11  14  -1   -2.40    1.50
  10  14  -1    6.40    1.60
  10  14  -1    4.30    1.50
   9  14  -1   19.00    2.20
   9  14  -1   19.00    2.00
   8  14  -1    6.60    1.60
   8  14  -1    7.10    1.70
   8  14  -1    2.40    1.30
   7  14  -1    5.40    1.60
   7  14  -1    9.40    1.60
   6  14  -1   57.29    3.10
   6  14  -1   55.79    3.50
   5  14  -1   30.30    2.70
   5  14  -1   32.80    2.40
  -5 -14   1   28.30    2.40
   4  14  -1   12.80    1.60
   4  14  -1   16.50    1.90
  -4 -14   1   15.10    1.80
  -4 -14   1   16.50    1.80
   3  14  -1   83.89    4.00
   3  14  -1   80.69    3.70
  -3 -14   1   72.69    3.80
  -3 -14   1   78.59    4.10
   2  14  -1   52.19    3.10
   2  14  -1   55.09    3.00
   2  14  -1   61.99   11.10
  -2 -14   1   53.99    3.10
  -2 -14   1   50.99    3.40
   1  14  -1    5.00    1.40
   1  14  -1    2.00    1.30
  -1 -14   1    4.90    1.70
  -1 -14   1    5.10    1.40
   0  14  -1   57.29    3.20
   0  14  -1   62.79    3.20
   0 -14   1   52.49    3.70
   0 -14   1   55.89    3.20
  -1  14  -1   35.20    2.60
  -1  14  -1   34.90    2.70
   1 -14   1   40.70    3.30
   1 -14   1   43.90    2.80
  -2  14  -1    0.90    1.30
  -2  14  -1    2.00    1.30
   2 -14   1    0.40    1.40
   2 -14   1    0.90    1.50
  -3  14  -1    3.30    1.40
   3 -14   1    1.20    1.60
   3 -14   1    2.10    1.50
  -4  14  -1    7.80    1.30
  -4  14  -1    8.70    1.70
   4 -14   1    9.00    2.10
   4 -14   1    5.40    1.60
  -5  14  -1  103.29    4.60
  -5  14  -1  110.89    4.80
   5 -14   1  108.19    5.70
   5 -14   1  102.19    5.00
  -6  14  -1    3.90    1.50
  -6  14  -1    4.20    1.60
   6 -14   1    4.90    1.90
   6 -14   1    4.60    2.20
  -7  14  -1   11.90    1.90
  -7  14  -1   10.20    1.80
   7 -14   1   10.30    2.40
   7 -14   1   10.80    2.10
  -8  14  -1   28.50    3.00
  -8  14  -1   25.70    2.30
   8 -14   1   23.80    2.60
   8 -14   1   28.90    3.40
  -9  14  -1  162.88    7.00
   9 -14   1  148.39    6.10
   9 -14   1  154.18    7.00
   9 -14   1  172.18    8.10
 -10  14  -1   37.80    3.60
  10 -14   1   37.70    2.50
  10 -14   1   42.50    3.70
  10 -14   1   28.90    3.40
 -11  14  -1   19.70    2.70
  11 -14   1   22.00    2.10
  11 -14   1   23.10    3.10
  11 -14   1   26.10    3.80
 -12  14  -1   83.19    5.00
  12 -14   1   73.69    4.00
  12 -14   1   79.19    5.10
  12 -14   1   85.09    6.30
 -13  14  -1   21.30    3.10
  13 -14   1   15.90    2.80
  13 -14   1   16.60    3.40
  13 -14   1   18.70    2.30
 -14  14  -1    6.20    2.40
  14 -14   1    3.10    2.30
  14 -14   1    7.40    2.80
  14 -14   1    4.10    1.80
 -15  14  -1    4.30    2.30
  15 -14   1    4.10    3.20
  15 -14   1    2.60    1.70
  15 -14   1    1.90    2.20
 -16  14  -1    4.70    2.50
  16 -14   1    2.00    1.80
  16 -14   1    6.10    2.80
  16 -14   1    6.30    2.20
 -17  14  -1   -1.90    2.10
  17 -14   1   -3.80    2.40
  17 -14   1   -1.50    1.60
 -18  14  -1   -0.50    2.10
  18 -14   1    3.90    4.80
  18 -14   1    3.50    1.80
  15  13  -1   11.10    1.70
  14  13  -1    9.10    2.70
  14  13  -1   12.10    1.90
  13  13  -1    0.90    2.20
  13  13  -1    3.80    1.50
  12  13  -1    0.00    1.90
  12  13  -1    2.00    1.40
  12  13  -1    0.10    0.90
  11  13  -1   17.60    2.70
  11  13  -1   18.90    2.10
  11  13  -1   16.60    1.90
  10  13  -1   -0.70    1.30
  10  13  -1    0.10    1.40
  10  13  -1   -1.80    1.80
   9  13  -1   32.70    2.40
   9  13  -1   29.00    2.70
   9  13  -1   28.50    2.90
   8  13  -1  153.08    5.90
   8  13  -1  149.69    6.30
   8  13  -1  137.69    6.60
   7  13  -1   16.30    2.20
   7  13  -1   18.40    2.00
   7  13  -1   20.40    1.80
  -7 -13   1   13.70    1.80
   6  13  -1   28.00    2.30
   6  13  -1   26.30    2.50
   6  13  -1   24.80    2.30
   5  13  -1    3.80    1.50
   5  13  -1    5.40    1.20
   5  13  -1    3.40    1.50
  -5 -13   1    5.70    1.30
  -5 -13   1    4.70    1.30
   4  13  -1   24.40    2.10
   4  13  -1   21.10    2.20
   4  13  -1   23.50    2.30
  -4 -13   1   21.90    2.20
  -4 -13   1   21.90    2.00
   3  13  -1    1.00    1.10
   3  13  -1    1.10    1.20
   3  13  -1    2.00    1.10
  -3 -13   1    0.90    1.20
  -3 -13   1    0.10    1.10
   2  13  -1   27.30    2.40
   2  13  -1   27.80    2.20
   2  13  -1   33.50    6.30
   2  13  -1   25.40    2.10
  -2 -13   1   28.00    2.20
  -2 -13   1   27.10    2.50
   1  13  -1   -1.00    1.10
   1  13  -1   -1.30    5.60
   1  13  -1   -0.30    1.20
  -1 -13   1    0.90    1.30
  -1 -13   1    0.40    1.10
   0  13  -1    6.20    1.30
   0  13  -1    6.20    1.30
   0  13  -1    2.50    6.10
   0 -13   1    8.60    1.80
   0 -13   1    7.40    1.30
  -1  13  -1   43.90    2.70
  -1  13  -1   43.70    2.70
  -1  13  -1   38.80    7.20
   1 -13   1   45.00    3.30
   1 -13   1   44.00    2.70
  -2  13  -1  105.69    4.40
  -2  13  -1   88.89   12.10
  -2  13  -1  105.09    4.50
   2 -13   1   98.79    5.10
   2 -13   1  105.89    4.60
  -3  13  -1   51.79    2.90
  -3  13  -1   46.20    2.50
   3 -13   1   48.90    3.00
   3 -13   1   52.89    3.60
  -4  13  -1    8.10    1.50
  -4  13  -1    0.80    8.30
  -4  13  -1    8.00    1.30
   4 -13   1   11.10    1.80
   4 -13   1    9.90    2.00
  -5  13  -1   -2.40   10.80
  -5  13  -1    0.00    1.20
  -5  13  -1    1.90    1.40
   5 -13   1    1.00    1.40
   5 -13   1    0.90    1.90
  -6  13  -1    5.10    1.50
  -6  13  -1    6.30    1.60
   6 -13   1    5.90    2.10
   6 -13   1    6.60    1.80
  -7  13  -1   13.90    2.00
   7 -13   1   11.60    2.60
   7 -13   1    9.00    1.90
  -8  13  -1   43.40    3.30
   8 -13   1   44.80    4.10
   8 -13   1   39.90    3.30
  -9  13  -1    2.70    1.80
   9 -13   1    1.50    1.10
   9 -13   1   -1.20    1.80
   9 -13   1    2.70    2.40
 -10  13  -1   13.50    2.50
  10 -13   1   13.50    2.30
  10 -13   1   11.50    2.70
  10 -13   1   13.90    1.70
 -11  13  -1    0.90    2.10
  11 -13   1   -1.20    2.10
  11 -13   1    0.30    2.60
  11 -13   1    0.00    1.30
 -12  13  -1  442.26   16.50
  12 -13   1  446.56   17.50
  12 -13   1  425.56   15.80
 -13  13  -1  136.49    6.80
  13 -13   1  137.99    6.10
  13 -13   1  138.99    6.90
  13 -13   1  156.38    8.10
 -14  13  -1   38.90    3.80
  14 -13   1   39.00    3.20
  14 -13   1   47.10    4.80
  14 -13   1   41.00    3.90
 -15  13  -1    4.20    2.50
  15 -13   1    4.50    1.80
  15 -13   1    7.30    2.40
  15 -13   1    5.40    2.60
 -16  13  -1   -2.70    2.10
  16 -13   1   -0.20    1.60
  16 -13   1    3.50    1.80
  16 -13   1    2.20    2.60
 -17  13  -1    0.60    2.20
  17 -13   1   -4.20    2.40
  17 -13   1    2.70    1.70
 -18  13  -1    1.30    2.30
  18 -13   1   -1.20    2.90
  18 -13   1   -1.80    1.60
 -19  13  -1    5.20    2.20
  19 -13   1    4.20    1.90
  16  12  -1    3.30    1.50
  16  12  -1    7.60    2.60
  15  12  -1   -1.10    1.40
  15  12  -1    5.10    2.20
  14  12  -1   -1.20    1.30
  14  12  -1    4.30    2.20
  13  12  -1    1.50    1.30
  13  12  -1   -1.10    2.00
  12  12  -1    0.80    1.90
  12  12  -1    0.60    0.80
  12  12  -1   -0.20    1.30
  11  12  -1   -1.00    1.20
  11  12  -1    0.00    1.30
  11  12  -1    0.00    1.90
  10  12  -1   90.99    4.40
  10  12  -1   85.89    5.10
  10  12  -1   93.19    4.20
   9  12  -1   -0.90    1.20
   9  12  -1    2.70    1.20
   9  12  -1   -0.40    1.80
   8  12  -1   18.80    2.10
   8  12  -1   15.30    2.30
   8  12  -1   20.70    1.80
   7  12  -1   10.90    1.40
   7  12  -1   12.70    1.80
   7  12  -1    6.40    1.70
  -7 -12   1    8.10    1.50
   6  12  -1   37.20    2.60
   6  12  -1   36.50    2.30
   6  12  -1   31.10    2.80
   5  12  -1   69.99    3.60
   5  12  -1   70.19    3.60
   5  12  -1   75.89    3.30
  -5 -12   1   63.79    3.20
  -5 -12   1   70.09    3.40
   4  12  -1   95.99    4.00
   4  12  -1   93.89    4.20
   4  12  -1   86.69    4.20
  -4 -12   1   92.99    4.20
  -4 -12   1   95.69    4.00
   3  12  -1  295.27   11.40
   3  12  -1  324.87   11.50
   3  12  -1  323.17   11.20
  -3 -12   1  312.87   11.30
  -3 -12   1  309.27   11.60
   2  12  -1    1.90    1.10
   2  12  -1    1.30    1.00
   2  12  -1    1.60    1.10
   2  12  -1   -3.30    4.50
  -2 -12   1    0.30    1.00
  -2 -12   1    2.90    1.30
   1  12  -1  164.68    6.30
   1  12  -1  162.88    6.10
   1  12  -1  139.89   11.00
  -1 -12   1  165.48    6.20
  -1 -12   1  157.28    6.60
   0  12  -1   96.99    9.60
   0  12  -1  107.29    4.30
   0  12  -1   99.29    4.40
   0 -12   1  104.39    4.40
   0 -12   1  105.39    4.90
  -1  12  -1   62.99    3.10
  -1  12  -1   55.59    7.70
  -1  12  -1   60.79    3.10
   1 -12   1   67.69    3.10
   1 -12   1   60.29    3.70
  -2  12  -1   42.60    7.60
  -2  12  -1   57.79    2.90
  -2  12  -1   51.69    2.40
  -2  12  -1   52.49    2.80
   2 -12   1   56.99    3.00
   2 -12   1   58.79    3.60
  -3  12  -1    1.10    1.00
  -3  12  -1    0.80    1.10
  -3  12  -1    1.00    0.90
  -3  12  -1    1.10    4.50
   3 -12   1    0.20    1.10
   3 -12   1    1.10    1.50
  -4  12  -1  308.47   18.90
  -4  12  -1  319.27   11.40
  -4  12  -1  314.27   11.30
   4 -12   1  313.17   11.50
   4 -12   1  313.17   12.10
  -5  12  -1   44.00    9.00
  -5  12  -1   46.70    2.90
  -5  12  -1   49.50    2.70
   5 -12   1   46.60    3.00
   5 -12   1   52.49    3.70
  -6  12  -1    7.20    1.60
  -6  12  -1    9.00    6.80
   6 -12   1    9.20    2.10
   6 -12   1    9.00    1.70
  -7  12  -1    9.90    8.40
  -7  12  -1   35.50    2.80
   7 -12   1   32.70    2.70
   7 -12   1   25.30    2.70
  -8  12  -1   36.40   14.60
  -8  12  -1   35.00    3.10
   8 -12   1   40.80    3.80
   8 -12   1   32.20    2.90
  -9  12  -1   21.00    2.50
   9 -12   1   17.50    1.80
   9 -12   1   15.20    2.70
   9 -12   1   17.10    2.30
 -10  12  -1    0.20    1.90
  10 -12   1    0.10    1.20
  10 -12   1    0.90    2.00
  10 -12   1   -0.30    1.70
 -11  12  -1    5.50    2.10
  11 -12   1    4.90    2.40
  11 -12   1    6.50    2.10
  11 -12   1    8.20    1.60
 -12  12  -1  541.35   20.10
  12 -12   1  555.44   21.00
  12 -12   1  547.25   19.60
  12 -12   1  551.64   20.10
 -13  12  -1    3.40    2.40
  13 -12   1    2.80    2.60
  13 -12   1    1.10    2.10
  13 -12   1    1.40    1.70
 -14  12  -1    8.00    2.60
  14 -12   1   11.30    2.10
  14 -12   1    8.20    3.20
  14 -12   1   11.70    2.50
 -15  12  -1    7.50    2.70
  15 -12   1    7.90    2.40
  15 -12   1    6.80    2.70
  15 -12   1    7.20    2.00
 -16  12  -1    1.30    2.40
  16 -12   1   -0.50    2.30
  16 -12   1   -1.80    1.70
  16 -12   1   -7.60    4.10
 -17  12  -1    2.80    2.40
  17 -12   1    1.10    1.90
  17 -12   1    1.50    7.10
  17 -12   1    1.00    2.50
 -18  12  -1   -0.40    2.50
  18 -12   1    5.80    3.00
  18 -12   1    0.60    1.90
 -19  12  -1    5.30    2.40
  19 -12   1    2.70    1.90
  16  11  -1   17.60    2.80
  16  11  -1   22.00    2.20
  15  11  -1    8.10    2.40
  15  11  -1    6.60    1.70
  14  11  -1    4.80    1.50
  14  11  -1    4.10    2.20
  13  11  -1    1.10    2.10
  13  11  -1    2.30    1.40
  12  11  -1    1.80    1.30
  12  11  -1    1.10    2.00
  11  11  -1   16.70    1.80
  11  11  -1   15.90    2.80
  11  11  -1   18.20    1.90
  10  11  -1   47.00    2.70
  10  11  -1   42.30    3.70
  10  11  -1   41.20    2.90
   9  11  -1   75.79    3.80
   9  11  -1   70.49    4.40
   9  11  -1   76.59    3.50
   8  11  -1    0.00    1.30
   8  11  -1    0.30    1.10
   8  11  -1    2.30    3.10
   8  11  -1   -0.10    1.60
  -8 -11   1   -0.90    1.00
   7  11  -1   70.89    3.60
   7  11  -1   65.69    3.80
   7  11  -1   68.69    3.20
   7  11  -1   73.79    6.20
  -7 -11   1   69.99    3.40
   6  11  -1    4.50    1.10
   6  11  -1    0.80    1.20
   6  11  -1    3.10    1.40
  -6 -11   1    3.90    1.00
   5  11  -1  260.57   10.00
   5  11  -1  267.37    9.60
   5  11  -1  281.87   10.00
  -5 -11   1  261.07    9.80
  -5 -11   1  268.67    9.70
   4  11  -1  316.07   11.20
   4  11  -1  301.27   11.50
   4  11  -1  334.97   11.50
  -4 -11   1  314.87   11.30
  -4 -11   1  312.27   11.50
   3  11  -1   20.30    1.90
   3  11  -1   24.00    1.80
   3  11  -1   26.60    4.20
   3  11  -1   19.80    2.00
  -3 -11   1   21.80    1.70
  -3 -11   1   26.10    2.10
   2  11  -1   18.00    1.70
   2  11  -1   19.10    1.70
   2  11  -1   14.60    4.20
   2  11  -1   19.30    1.90
  -2 -11   1   20.80    2.10
  -2 -11   1   17.40    1.60
   1  11  -1   51.59    2.60
   1  11  -1   49.90    2.50
   1  11  -1   44.40    6.10
   1  11  -1   43.90    2.50
   1  11  -1   44.20    5.90
  -1 -11   1   50.79    2.50
  -1 -11   1   49.50    3.00
   0  11  -1    1.70    1.00
   0  11  -1    5.10    3.70
   0  11  -1    4.50    1.10
   0  11  -1    6.50    3.70
   0 -11   1    3.90    1.10
   0 -11   1    5.90    1.50
  -1  11  -1    1.90    3.70
  -1  11  -1    1.10    1.00
  -1  11  -1    6.00    3.90
  -1  11  -1    1.20    1.10
   1 -11   1    0.40    1.20
   1 -11   1    1.40    1.00
  -2  11  -1   47.00    2.50
  -2  11  -1   44.20    6.60
  -2  11  -1   43.80    2.20
  -2  11  -1   36.30    5.50
  -2  11  -1   47.10    2.50
   2 -11   1   48.60    3.20
   2 -11   1   48.70    2.60
  -3  11  -1   16.10    1.60
  -3  11  -1    9.60    4.40
  -3  11  -1   11.90    1.40
  -3  11  -1   13.40    1.40
  -3  11  -1    3.50    4.60
   3 -11   1   12.50    2.00
   3 -11   1   14.00    1.60
  -4  11  -1  265.27   16.00
  -4  11  -1  271.57   10.20
  -4  11  -1  269.67   16.60
  -4  11  -1  284.17   10.10
   4 -11   1  291.77   10.30
   4 -11   1  286.87   10.80
  -5  11  -1   43.30    8.60
  -5  11  -1   45.50    8.40
  -5  11  -1   50.19    2.90
   5 -11   1   54.69    3.60
   5 -11   1   53.09    2.90
  -6  11  -1  109.39   12.40
  -6  11  -1  120.39   13.10
  -6  11  -1  128.09    5.40
   6 -11   1  130.49    6.00
   6 -11   1  123.29    5.30
  -7  11  -1   42.90   10.50
  -7  11  -1   30.30    2.70
  -7  11  -1   25.20    8.20
   7 -11   1   36.30    2.60
   7 -11   1   33.90    3.30
  -8  11  -1   34.80   10.80
  -8  11  -1   40.20    3.00
  -8  11  -1   32.30   10.00
   8 -11   1   35.70    2.80
   8 -11   1   35.70    3.50
  -9  11  -1   24.90   11.90
  -9  11  -1   44.30    3.40
  -9  11  -1   50.19   12.80
   9 -11   1   48.10    4.10
   9 -11   1   47.50    2.60
   9 -11   1   45.20    3.20
 -10  11  -1    3.20    1.90
  10 -11   1   -0.60    1.70
  10 -11   1    0.90    2.20
  10 -11   1    2.10    1.20
 -11  11  -1  108.89    5.50
  11 -11   1  106.49    4.80
  11 -11   1  108.59    6.20
  11 -11   1  113.39    5.40
 -12  11  -1  551.34   19.70
  12 -11   1  531.95   20.50
  12 -11   1  542.55   19.60
  12 -11   1  526.75   19.20
 -13  11  -1    0.30    2.20
  13 -11   1   -0.60    2.40
  13 -11   1    0.10    1.60
  13 -11   1    1.10    2.00
 -14  11  -1    1.00    2.30
  14 -11   1    2.20    2.00
  14 -11   1    0.80    2.70
  14 -11   1   -1.70    1.50
 -15  11  -1   13.40    2.80
  15 -11   1   12.50    3.20
  15 -11   1    8.60    2.00
 -16  11  -1   -1.80    2.30
  16 -11   1   -0.40    1.70
  16 -11   1   -0.30    2.50
  16 -11   1   -0.40    4.40
 -17  11  -1   10.20    2.80
  17 -11   1    7.00    3.10
  17 -11   1    4.50    2.10
  17 -11   1    7.10    6.70
 -18  11  -1   -2.50    2.20
  18 -11   1   -0.80    2.80
  18 -11   1   -1.90    1.90
 -19  11  -1    9.00    2.50
  19 -11   1    9.10    2.40
  17  10  -1   12.80    2.70
  16  10  -1    7.80    1.70
  16  10  -1   10.70    2.60
  15  10  -1   14.80    2.80
  15  10  -1   16.10    2.00
  14  10  -1   25.00    2.20
  14  10  -1   15.80    2.90
  13  10  -1   19.60    3.10
  13  10  -1   21.40    2.10
  12  10  -1   18.20    1.90
  12  10  -1   18.80    3.00
  11  10  -1   38.90    5.20
  11  10  -1   39.70    2.60
  11  10  -1   36.70    2.60
  11  10  -1   35.90    3.70
  10  10  -1   25.40    2.20
  10  10  -1   27.20    2.40
  10  10  -1   32.10    3.10
  10  10  -1   23.30    4.20
   9  10  -1   76.19    4.20
   9  10  -1   71.59    3.30
   9  10  -1   64.39    6.10
   9  10  -1   76.49    3.60
  -9 -10   1   59.59    3.30
   8  10  -1   15.80    3.60
   8  10  -1   18.80    1.80
   8  10  -1   21.90    1.80
   8  10  -1   20.40    2.30
  -8 -10   1   23.30    1.90
   7  10  -1   67.29    3.30
   7  10  -1   65.69    5.60
   7  10  -1   66.19    3.00
   7  10  -1   66.29    3.70
  -7 -10   1   61.59    3.10
   6  10  -1   82.79    3.30
   6  10  -1   76.79    3.80
   6  10  -1   71.99    5.80
   6  10  -1   78.89    3.60
  -6 -10   1   71.69    3.30
   5  10  -1   13.00    1.50
   5  10  -1   11.90    1.60
   5  10  -1   13.40    1.30
   5  10  -1   13.50    3.20
  -5 -10   1   13.20    1.40
  -5 -10   1   13.60    1.40
   4  10  -1    1.00    1.10
   4  10  -1    2.10    0.90
   4  10  -1   -1.80    2.30
   4  10  -1    1.50    1.10
  -4 -10   1   -1.20    0.80
  -4 -10   1    2.00    0.80
   3  10  -1   66.39    5.90
   3  10  -1   73.29    3.10
   3  10  -1   68.59    4.80
   3  10  -1   71.09    3.30
   3  10  -1   69.59    3.30
  -3 -10   1   72.69    3.00
  -3 -10   1   74.99    3.40
   2  10  -1  110.19    7.70
   2  10  -1  114.19    4.60
   2  10  -1  111.59    4.30
   2  10  -1  105.19    4.50
   2  10  -1  106.59    6.70
  -2 -10   1  112.59    4.30
  -2 -10   1  114.49    4.80
   1  10  -1   18.30    1.70
   1  10  -1   23.80    4.50
   1  10  -1   21.30    1.70
   1  10  -1   21.40    3.90
   1  10  -1   21.60    1.80
  -1 -10   1   21.70    2.20
  -1 -10   1   22.60    1.70
   0  10  -1    2.60    1.10
   0  10  -1    3.00    1.00
   0  10  -1    2.60    3.30
   0  10  -1    2.60    3.20
   0 -10   1    4.00    1.00
   0 -10   1    4.00    1.30
  -1  10  -1  673.43   26.40
  -1  10  -1  628.04   22.20
  -1  10  -1  624.54   26.60
  -1  10  -1  637.94   22.10
   1 -10   1  632.34   22.60
   1 -10   1  650.93   22.20
  -2  10  -1   86.69    3.70
  -2  10  -1   96.69    3.90
  -2  10  -1   93.29    3.90
  -2  10  -1   85.89    8.10
   2 -10   1   96.89    4.50
   2 -10   1  100.69    4.00
  -3  10  -1 1169.18   40.20
  -3  10  -1 1176.58   45.80
  -3  10  -1 1118.49   45.10
  -3  10  -1 1154.88   40.30
  -3  10  -1 1209.48   40.30
   3 -10   1 1216.68   40.40
   3 -10   1 1193.68   40.80
  -4  10  -1  379.06   19.20
  -4  10  -1  365.76   19.40
  -4  10  -1  388.16   13.90
   4 -10   1  404.16   14.00
   4 -10   1  410.26   14.50
  -5  10  -1   21.50    5.10
  -5  10  -1   37.20    7.60
  -5  10  -1   32.80    2.40
   5 -10   1   31.80    2.30
   5 -10   1   33.10    2.90
  -6  10  -1  153.18   12.70
  -6  10  -1  161.98    6.40
  -6  10  -1  171.48   13.40
   6 -10   1  159.08    6.30
   6 -10   1  156.28    6.90
  -7  10  -1   23.60    2.20
  -7  10  -1   23.80    9.10
  -7  10  -1   10.50    6.80
   7 -10   1   17.00    1.90
   7 -10   1   20.90    2.60
  -8  10  -1  289.17   19.50
  -8  10  -1  306.87   11.50
  -8  10  -1  293.07   20.60
   8 -10   1  313.27   11.40
   8 -10   1  315.47   12.00
  -9  10  -1   47.80   11.20
  -9  10  -1   39.80   10.20
  -9  10  -1   50.39    3.50
   9 -10   1   56.89    3.30
   9 -10   1   47.40    4.00
   9 -10   1   52.69    2.80
 -10  10  -1   15.50    2.20
  10 -10   1   18.80    1.80
  10 -10   1   15.50    2.00
  10 -10   1   20.40    3.00
 -11  10  -1    2.40    1.90
  11 -10   1    3.00    1.80
  11 -10   1    3.20    1.50
  11 -10   1    2.90    2.10
 -12  10  -1  229.18    9.60
  12 -10   1  246.98   10.40
  12 -10   1  231.38    9.10
  12 -10   1  229.98    9.40
 -13  10  -1   -1.90    2.00
  13 -10   1   -0.50    1.80
  13 -10   1   -2.10    2.40
  13 -10   1    0.30    1.50
 -14  10  -1   -0.80    2.30
  14 -10   1   -0.80    1.80
  14 -10   1   -0.50    0.90
  14 -10   1    0.20    1.60
  14 -10   1   -1.00    2.20
 -15  10  -1    6.60    2.40
  15 -10   1    7.90    2.70
  15 -10   1    9.10    2.10
  15 -10   1   11.60    4.20
 -16  10  -1    2.50    2.30
  16 -10   1    1.20    4.30
  16 -10   1    1.50    1.80
  16 -10   1    0.30    2.40
 -17  10  -1    0.20    2.50
  17 -10   1   -0.30    1.90
  17 -10   1   -6.00    6.20
  17 -10   1    2.10    2.80
 -18  10  -1    3.60    2.30
  18 -10   1    1.60    2.00
  18 -10   1   -1.40    2.70
 -19  10  -1    6.50    2.40
  19 -10   1    6.40    2.30
  20 -10   1    1.30    2.20
  17   9  -1    0.80    2.30
  16   9  -1   43.60    3.10
  16   9  -1   46.30    4.30
  15   9  -1   16.70    1.90
  15   9  -1   15.70    2.80
  14   9  -1    0.30    2.20
  14   9  -1    1.10    1.40
  13   9  -1   83.29    4.00
  13   9  -1   74.19    5.30
  12   9  -1   -1.50    0.60
  12   9  -1    0.30    3.00
  12   9  -1    3.70    1.50
  12   9  -1   -0.70    2.00
  11   9  -1  136.49    5.70
  11   9  -1  143.39    5.60
  11   9  -1  141.29    6.70
  11   9  -1  128.99    8.50
  10   9  -1   83.29    3.90
  10   9  -1   81.99    4.70
  10   9  -1   88.99    3.80
  10   9  -1   86.39    6.50
 -10  -9   1   78.19    3.80
   9   9  -1   51.39    2.60
   9   9  -1   47.80    3.50
   9   9  -1   50.59    5.30
   9   9  -1   50.49    2.90
  -9  -9   1   45.90    2.70
   8   9  -1  227.48    8.20
   8   9  -1  230.28    8.00
   8   9  -1  217.48    8.60
   8   9  -1  219.28   10.50
  -8  -9   1  196.48    8.10
   7   9  -1   -0.30    1.00
   7   9  -1    1.30    1.40
   7   9  -1   -1.10    2.10
   7   9  -1    1.30    0.90
  -7  -9   1    1.90    0.80
  -7  -9   1    0.80    0.90
   6   9  -1   54.59    4.80
   6   9  -1   58.09    2.60
   6   9  -1   56.89    2.90
   6   9  -1   55.19    3.10
  -6  -9   1   53.89    2.50
   5   9  -1   13.60    1.60
   5   9  -1   16.20    3.00
   5   9  -1   15.30    1.50
   5   9  -1   14.60    1.30
  -5  -9   1   14.30    1.40
  -5  -9   1   11.90    1.30
   4   9  -1  889.71   31.50
   4   9  -1  905.81   33.20
   4   9  -1  933.01   31.40
   4   9  -1  913.91   31.20
  -4  -9   1  924.81   31.20
  -4  -9   1  910.61   31.40
   3   9  -1    5.60    1.00
   3   9  -1    5.10    1.10
   3   9  -1    4.40    1.10
   3   9  -1    2.70    1.80
   3   9  -1    3.80    2.60
   3   9  -1    6.20    2.40
  -3  -9   1    6.80    1.10
  -3  -9   1    5.30    0.90
   2   9  -1   51.49    2.50
   2   9  -1   45.20    2.30
   2   9  -1   47.00    4.30
   2   9  -1   47.20    5.30
   2   9  -1   42.70    2.40
  -2  -9   1   48.90    2.20
  -2  -9   1   46.80    2.70
   1   9  -1   12.70    1.30
   1   9  -1   14.00    3.00
   1   9  -1   11.80    3.30
   1   9  -1   11.20    1.20
   1   9  -1   14.60    1.30
  -1  -9   1   13.90    1.20
  -1  -9   1   12.40    1.50
   0   9  -1  251.47   13.00
   0   9  -1  263.37    9.50
   0   9  -1  254.27    9.50
   0   9  -1  260.57   12.60
   0  -9   1  276.47    9.50
   0  -9   1  285.77    9.90
  -1   9  -1   93.79    7.60
  -1   9  -1  100.79    4.00
  -1   9  -1   96.49    7.90
  -1   9  -1  101.99    4.10
   1  -9   1  105.59    4.50
   1  -9   1   98.39    4.10
  -2   9  -1    0.30    0.90
  -2   9  -1    1.30    3.70
  -2   9  -1    2.20    1.00
  -2   9  -1   -0.50    2.20
  -2   9  -1    1.10    0.90
   2  -9   1    0.90    1.00
   2  -9   1    0.20    1.30
  -3   9  -1  534.75   19.20
  -3   9  -1  560.94   19.10
  -3   9  -1  563.34   23.70
  -3   9  -1  562.84   24.20
  -3   9  -1  543.05   19.10
   3  -9   1  550.64   19.60
   3  -9   1  554.24   19.20
  -4   9  -1   91.09    4.00
  -4   9  -1   82.39    8.30
  -4   9  -1   95.59    9.10
   4  -9   1   92.59    3.90
   4  -9   1   88.79    4.40
  -5   9  -1  216.18   13.70
  -5   9  -1  195.08   13.10
  -5   9  -1  211.68    8.00
   5  -9   1  216.98    8.00
   5  -9   1  216.08    8.50
  -6   9  -1   35.90    7.10
  -6   9  -1   29.40    2.50
  -6   9  -1   29.90    6.90
   6  -9   1   28.60    2.80
   6  -9   1   31.70    2.20
  -7   9  -1  267.07   17.30
  -7   9  -1  325.47   11.20
  -7   9  -1  324.77   18.50
   7  -9   1  279.57   11.00
   7  -9   1  313.67   11.60
  -8   9  -1  422.06   15.20
  -8   9  -1  416.46   23.20
  -8   9  -1  389.56   22.30
   8  -9   1  427.06   15.10
   8  -9   1  426.56   15.60
  -9   9  -1   40.50    3.10
  -9   9  -1   20.60    8.70
  -9   9  -1   20.70    9.10
   9  -9   1   40.30    2.80
   9  -9   1   41.40    2.40
   9  -9   1   42.30    3.50
 -10   9  -1  126.49   15.90
 -10   9  -1  128.09    5.90
  10  -9   1  126.09    5.30
  10  -9   1  126.99    5.60
  10  -9   1  137.69    6.40
 -11   9  -1    1.20    1.90
  11  -9   1   -0.20    1.50
  11  -9   1   -0.30    1.20
  11  -9   1    0.10    2.00
 -12   9  -1   39.30    3.50
  12  -9   1   40.30    4.20
  12  -9   1   37.60    3.20
  12  -9   1   39.40    2.90
 -13   9  -1   -1.00    1.90
  13  -9   1    1.70    2.60
  13  -9   1    0.80    1.70
  13  -9   1   -0.30    1.60
 -14   9  -1   42.60    3.90
  14  -9   1   33.00    3.20
  14  -9   1   27.90    3.50
 -15   9  -1   -1.30    2.20
  15  -9   1    0.70    2.40
  15  -9   1   -3.80    3.10
  15  -9   1    1.60    1.90
 -16   9  -1   37.10    3.70
  16  -9   1   18.30    5.00
  16  -9   1   27.70    2.90
  16  -9   1   31.80    4.00
 -17   9  -1    3.40    2.30
  17  -9   1   -4.20    5.90
  17  -9   1   -2.60    2.40
  17  -9   1   -1.10    1.90
 -18   9  -1    3.40    2.30
  18  -9   1    2.40    2.10
  18  -9   1    4.10    3.10
 -19   9  -1    1.30    2.30
  19  -9   1    1.90    2.20
 -20   9  -1   13.90    2.60
  20  -9   1   17.40    2.80
  18   8  -1    4.60    2.70
  17   8  -1    4.60    2.50
  16   8  -1   11.20    1.80
  16   8  -1   13.90    3.10
  15   8  -1   96.59    5.90
  15   8  -1   91.99    4.50
  14   8  -1    3.50    1.50
  14   8  -1    2.20    2.20
  13   8  -1    0.80    2.20
  13   8  -1   -2.80    3.50
  13   8  -1    5.10    1.60
  12   8  -1   40.50    2.60
  12   8  -1   36.40    3.80
 -12  -8   1   35.20    2.50
  11   8  -1   19.30    1.70
  11   8  -1   18.50    2.50
  11   8  -1   17.40    1.70
  11   8  -1   13.20    3.50
 -11  -8   1   19.80    1.90
  10   8  -1   20.60    2.00
  10   8  -1   23.70    3.80
  10   8  -1   30.80    2.00
  10   8  -1   23.60    2.40
 -10  -8   1   26.10    2.10
   9   8  -1  188.98    6.50
   9   8  -1  171.98    8.90
   9   8  -1  171.38    7.20
   9   8  -1  182.28    6.70
  -9  -8   1  150.18    6.60
   8   8  -1    2.70    1.00
   8   8  -1    3.10    1.50
   8   8  -1    5.00    2.40
   8   8  -1    3.00    0.90
  -8  -8   1    1.70    1.00
   7   8  -1  268.87   10.10
   7   8  -1  284.07    9.60
   7   8  -1  276.47    9.80
   7   8  -1  273.57   11.80
  -7  -8   1  258.47    9.50
  -7  -8   1  264.57    9.80
   6   8  -1  446.06   17.40
   6   8  -1  455.25   15.40
   6   8  -1  437.06   15.80
   6   8  -1  454.55   15.60
  -6  -8   1  428.66   15.40
   5   8  -1  414.86   14.00
   5   8  -1  397.76   14.10
   5   8  -1  396.96   15.70
   5   8  -1  396.16   13.80
  -5  -8   1  400.06   13.90
  -5  -8   1  375.56   13.80
   4   8  -1  321.27   11.70
   4   8  -1  326.37   11.80
   4   8  -1  328.07   11.50
   4   8  -1  331.97   13.40
  -4  -8   1  333.87   11.50
  -4  -8   1  332.07   11.70
   3   8  -1   77.19    4.50
   3   8  -1   76.89    3.40
   3   8  -1   77.49    3.20
   3   8  -1   83.99    5.20
   3   8  -1   83.99    5.60
   3   8  -1   78.29    3.40
  -3  -8   1   77.99    3.10
  -3  -8   1   76.09    3.40
   2   8  -1  701.03   23.60
   2   8  -1  704.43   25.20
   2   8  -1  679.73   23.40
   2   8  -1  653.83   23.60
   2   8  -1  671.83   25.20
   2   8  -1  704.23   25.90
  -2  -8   1  694.63   23.70
  -2  -8   1  669.03   23.40
   1   8  -1   92.89    3.70
   1   8  -1   90.69    3.60
   1   8  -1   82.79    3.60
   1   8  -1   88.39    5.70
  -1  -8   1   91.39    3.50
  -1  -8   1   93.19    3.90
   0   8  -1   19.40    1.60
   0   8  -1   15.80    1.40
   0   8  -1   16.80    3.50
   0   8  -1   14.70    3.20
   0  -8   1   18.50    1.90
   0  -8   1   17.60    1.40
  -1   8  -1  307.07   11.20
  -1   8  -1  329.87   14.50
  -1   8  -1  320.17   14.80
  -1   8  -1  316.87   11.30
   1  -8   1  325.77   11.60
   1  -8   1  325.87   11.30
  -2   8  -1   56.79    5.90
  -2   8  -1   58.89    2.70
  -2   8  -1   61.59    6.40
  -2   8  -1   58.29    2.70
  -2   8  -1   61.59    2.80
   2  -8   1   67.69    3.30
   2  -8   1   67.39    2.90
  -3   8  -1   11.00    1.20
  -3   8  -1   10.00    3.80
  -3   8  -1   13.20    4.10
  -3   8  -1   14.40    1.50
   3  -8   1    9.90    1.50
   3  -8   1   11.10    1.40
  -4   8  -1   19.90    2.00
  -4   8  -1   21.70    5.00
  -4   8  -1   15.70    4.00
   4  -8   1   26.10    2.30
   4  -8   1   26.00    2.00
  -5   8  -1   76.69    3.70
  -5   8  -1   82.99    8.50
   5  -8   1   82.59    4.10
   5  -8   1   81.49    3.60
  -6   8  -1   10.40    5.00
  -6   8  -1    8.80    1.60
  -6   8  -1    3.80    4.80
   6  -8   1    5.70    1.60
   6  -8   1    6.30    1.40
  -7   8  -1  161.58   12.60
  -7   8  -1  177.78    7.10
  -7   8  -1  173.48   13.20
   7  -8   1  190.38    7.00
   7  -8   1  189.78    7.50
  -8   8  -1  171.88   13.70
  -8   8  -1  176.38    7.00
  -8   8  -1  183.98   14.30
   8  -8   1  171.98    6.80
   8  -8   1  170.08    7.30
  -9   8  -1    6.00    1.70
  -9   8  -1    4.00    6.60
  -9   8  -1   -4.80    7.00
   9  -8   1    7.50    2.00
   9  -8   1    6.80    1.50
   9  -8   1    7.10    1.10
 -10   8  -1   78.09    4.20
 -10   8  -1   53.19    9.80
 -10   8  -1   60.09   10.90
  10  -8   1   75.49    3.60
  10  -8   1   78.69    4.60
  10  -8   1   78.49    3.80
 -11   8  -1   81.99    4.50
  11  -8   1   76.99    4.10
  11  -8   1   79.29    3.90
  11  -8   1   84.19    4.90
 -12   8  -1    5.50    2.00
  12  -8   1    7.20    1.70
  12  -8   1    7.00    1.80
  12  -8   1    8.60    2.20
 -13   8  -1   36.90    3.60
  13  -8   1   35.50    3.00
  13  -8   1   36.90    3.10
  13  -8   1   34.90    3.70
 -14   8  -1    3.70    2.20
  14  -8   1    3.30    3.20
  14  -8   1    2.30    1.20
  14  -8   1    2.20    1.90
  14  -8   1    4.70    2.60
 -15   8  -1    6.60    2.40
  15  -8   1   12.60    3.00
  15  -8   1    6.30    2.00
  15  -8   1    6.20    3.70
 -16   8  -1    1.90    2.40
  16  -8   1    4.00    3.90
  16  -8   1    4.30    2.70
  16  -8   1    2.90    2.00
 -17   8  -1    7.10    2.60
  17  -8   1    9.40    2.60
  17  -8   1   10.60    3.00
 -18   8  -1   18.40    3.00
  18  -8   1   20.10    3.70
  18  -8   1   26.30    3.40
 -19   8  -1    5.30    2.50
  19  -8   1    4.30    2.50
 -20   8  -1   27.50    3.10
  20  -8   1   22.50    3.00
  18   7  -1    2.00    2.50
  17   7  -1   32.70    3.90
  16   7  -1   56.39    4.90
  16   7  -1   54.29    3.40
  15   7  -1    2.20    2.60
  15   7  -1    2.60    1.50
  14   7  -1    4.90    1.60
  14   7  -1    0.10    2.20
 -14  -7   1    1.80    1.40
  13   7  -1   -2.60    3.20
  13   7  -1    4.50    1.50
  13   7  -1    7.40    2.50
 -13  -7   1    6.10    1.50
  12   7  -1   -0.80    0.60
  12   7  -1    1.10    2.90
  12   7  -1   -1.50    1.90
  12   7  -1    2.40    1.20
 -12  -7   1   -0.20    1.30
  11   7  -1    0.10    1.00
  11   7  -1    5.80    2.00
  11   7  -1    1.30    1.00
  11   7  -1   -0.90    2.50
 -11  -7   1    4.80    1.40
  10   7  -1   73.19    3.20
  10   7  -1   71.89    4.00
  10   7  -1   71.49    3.30
  10   7  -1   71.09    5.60
 -10  -7   1   68.69    3.50
   9   7  -1    0.80    1.00
   9   7  -1   -0.20    2.00
   9   7  -1    0.40    1.40
   9   7  -1    1.00    0.90
  -9  -7   1   -1.00    1.00
   8   7  -1   44.60    2.20
   8   7  -1   44.70    2.80
   8   7  -1   45.80    2.40
   8   7  -1   47.00    4.20
  -8  -7   1   40.90    2.40
  -8  -7   1   42.00    1.90
   7   7  -1   47.60    2.50
   7   7  -1   51.79    2.20
   7   7  -1   47.20    2.80
   7   7  -1   46.90    4.10
  -7  -7   1   47.90    2.10
  -7  -7   1   44.90    2.40
   6   7  -1  453.35   16.10
   6   7  -1  458.55   17.50
   6   7  -1  468.15   16.00
   6   7  -1  457.95   15.80
  -6  -7   1  445.66   15.80
  -6  -7   1  456.75   15.90
   5   7  -1   73.99    3.20
   5   7  -1   71.89    2.90
   5   7  -1   70.59    3.30
   5   7  -1   71.99    4.80
  -5  -7   1   73.79    3.00
  -5  -7   1   69.49    2.90
   4   7  -1  307.77   12.10
   4   7  -1  303.17   10.50
   4   7  -1  308.27   10.70
   4   7  -1  295.17   10.70
  -4  -7   1  291.77   10.40
  -4  -7   1  295.77   10.60
   3   7  -1  120.19    5.90
   3   7  -1  104.99    4.40
   3   7  -1  113.89    4.20
   3   7  -1  111.89    5.40
   3   7  -1  112.59    4.40
  -3  -7   1  111.99    4.10
  -3  -7   1  110.19    4.40
   2   7  -1  205.18    7.30
   2   7  -1  211.88    8.70
   2   7  -1  195.78    7.30
   2   7  -1  197.68    7.20
   2   7  -1  203.88    8.80
  -2  -7   1  202.48    7.40
  -2  -7   1  207.28    7.20
   1   7  -1  128.69    4.80
   1   7  -1  127.49    4.70
   1   7  -1  134.89    7.30
   1   7  -1  127.99    6.70
  -1  -7   1  122.19    5.00
  -1  -7   1  129.59    4.70
   0   7  -1    2.40    2.10
   0   7  -1    2.40    0.80
   0   7  -1    3.50    2.10
   0   7  -1    4.40    0.90
   0  -7   1    2.80    0.70
   0  -7   1    5.00    1.10
  -1   7  -1  605.94   23.40
  -1   7  -1  576.24   20.50
  -1   7  -1  606.24   20.50
   1  -7   1  617.54   20.80
   1  -7   1  583.14   20.50
  -2   7  -1 1506.15   51.69
  -2   7  -1 1556.04   55.29
  -2   7  -1 1470.55   51.69
  -2   7  -1 1578.04   55.09
   2  -7   1 1514.15   51.69
   2  -7   1 1510.95   51.99
  -3   7  -1  276.57   13.60
  -3   7  -1  287.27   10.00
  -3   7  -1  283.97   13.80
   3  -7   1  278.67    9.90
   3  -7   1  270.27   10.30
  -4   7  -1  244.78    8.80
  -4   7  -1  223.08   12.70
   4  -7   1  249.68    8.70
   4  -7   1  245.38    9.10
  -5   7  -1   35.40    5.70
  -5   7  -1   29.50    2.30
  -5   7  -1   21.70    4.40
   5  -7   1   30.30    2.10
   5  -7   1   32.70    2.60
  -6   7  -1   54.69    3.10
  -6   7  -1   64.29    7.90
   6  -7   1   49.90    2.80
   6  -7   1   52.09    3.30
  -7   7  -1   71.79    8.80
  -7   7  -1   78.09    9.10
  -7   7  -1   89.49    4.10
   7  -7   1   83.19    3.80
   7  -7   1   86.39    4.30
  -8   7  -1  104.59   11.10
  -8   7  -1  115.19   11.00
  -8   7  -1  113.99    5.00
   8  -7   1  117.79    5.40
   8  -7   1  111.39    4.50
   8  -7   1  116.39    4.80
  -9   7  -1   40.70    9.60
  -9   7  -1   18.10    7.10
  -9   7  -1   30.00    2.60
   9  -7   1   31.90    2.10
   9  -7   1   30.10    3.00
   9  -7   1   30.70    2.30
 -10   7  -1   68.79   11.20
 -10   7  -1   72.19    3.90
  10  -7   1   69.69    3.40
  10  -7   1   67.29    3.50
  10  -7   1   67.69    4.20
 -11   7  -1   13.20    2.10
  11  -7   1   19.80    2.00
  11  -7   1   12.50    2.10
  11  -7   1   13.90    1.70
 -12   7  -1   26.50    2.80
  12  -7   1   37.40    3.50
  12  -7   1   27.20    2.60
  12  -7   1   26.20    2.50
 -13   7  -1   49.40    3.70
  13  -7   1   43.60    3.30
  13  -7   1   47.70    3.10
  13  -7   1   44.90    4.20
 -14   7  -1   10.60    2.50
  14  -7   1   22.40    3.20
  14  -7   1   18.30    4.20
  14  -7   1   15.20    2.30
 -15   7  -1   95.99    5.40
  15  -7   1   95.39    5.20
  15  -7   1   70.39    7.20
  15  -7   1  100.19    6.00
 -16   7  -1   79.79    5.00
  16  -7   1   60.79    7.30
  16  -7   1   82.59    4.90
  16  -7   1   67.59    5.50
 -17   7  -1   16.10    2.90
  17  -7   1   14.60    2.90
  17  -7   1    7.30    3.00
 -18   7  -1    3.90    2.30
  18  -7   1    2.90    2.40
 -19   7  -1    0.20    2.30
  19  -7   1    4.30    2.60
 -20   7  -1   -1.10    2.00
  20  -7   1    1.30    2.40
  19   6  -1   10.70    2.80
  18   6  -1   21.60    3.50
  17   6  -1   90.49    5.90
  16   6  -1   40.00    4.20
  16   6  -1   39.90    3.00
 -16  -6   1   36.80    2.90
  15   6  -1   47.50    3.10
  15   6  -1   43.60    4.50
 -15  -6   1   47.20    3.00
  14   6  -1    7.50    2.50
  14   6  -1    6.70    1.50
 -14  -6   1   10.60    1.70
  13   6  -1  178.78    8.00
  13   6  -1  185.58    7.00
 -13  -6   1  170.88    7.10
  12   6  -1   16.60    1.60
  12   6  -1   16.70    3.40
  12   6  -1   13.50    2.30
 -12  -6   1   16.90    1.90
  11   6  -1    2.90    0.90
  11   6  -1    1.80    1.80
  11   6  -1   -1.40    2.10
  11   6  -1    2.60    1.00
 -11  -6   1    1.90    1.30
  10   6  -1   87.59    5.90
  10   6  -1   91.99    4.50
  10   6  -1   94.99    3.90
  10   6  -1   92.19    3.80
 -10  -6   1   87.99    4.10
   9   6  -1   32.10    1.90
   9   6  -1   32.10    2.60
   9   6  -1   32.00    3.80
   9   6  -1   31.60    2.00
  -9  -6   1   29.30    2.20
   8   6  -1  167.18    6.40
   8   6  -1  163.98    6.00
   8   6  -1  164.08    5.90
   8   6  -1  150.38    7.60
  -8  -6   1  150.08    6.10
   7   6  -1   86.49    3.40
   7   6  -1   87.29    3.50
   7   6  -1   87.59    5.10
   7   6  -1   86.89    3.90
  -7  -6   1   79.79    3.50
   6   6  -1  150.48    5.40
   6   6  -1  146.09    7.00
   6   6  -1  150.88    5.60
   6   6  -1  146.59    5.80
  -6  -6   1  147.79    5.50
   5   6  -1   97.09    4.00
   5   6  -1  102.49    5.30
   5   6  -1   99.59    3.80
   5   6  -1   94.59    3.60
  -5  -6   1   87.79    3.60
   4   6  -1  100.09    3.50
   4   6  -1   87.19    4.90
   4   6  -1   87.19    3.70
   4   6  -1   90.69    3.60
  -4  -6   1   83.89    3.50
   3   6  -1   96.09    5.10
   3   6  -1  100.69    3.70
   3   6  -1  104.39    3.90
   3   6  -1  101.09    4.70
   3   6  -1   93.89    3.90
  -3  -6   1  106.19    5.30
  -3  -6   1   99.19    3.90
   2   6  -1  973.20   32.90
   2   6  -1  969.20   34.10
   2   6  -1  968.80   34.00
   2   6  -1  947.31   32.80
  -2  -6   1  970.40   32.80
  -2  -6   1  969.70   33.00
   1   6  -1  457.55   15.50
   1   6  -1  446.26   17.10
   1   6  -1  435.36   15.40
  -1  -6   1  445.26   15.40
  -1  -6   1  456.65   15.60
   0   6  -1  541.05   18.40
   0   6  -1  519.15   18.30
   0   6  -1  544.05   20.50
   0  -6   1  542.75   18.60
   0  -6   1  533.25   18.40
  -1   6  -1  263.87   11.60
  -1   6  -1  236.98   12.70
  -1   6  -1  267.67    9.10
  -1   6  -1  243.48    9.00
   1  -6   1  258.37    9.10
   1  -6   1  281.67    9.40
  -2   6  -1   43.30    2.00
  -2   6  -1   43.00    2.10
   2  -6   1   45.00    2.10
   2  -6   1   44.70    2.50
  -3   6  -1  429.06   18.50
  -3   6  -1  439.16   15.10
  -3   6  -1  438.06   18.40
   3  -6   1  434.76   15.30
   3  -6   1  420.66   15.00
  -4   6  -1  137.59    5.30
  -4   6  -1  128.19    8.60
  -4   6  -1  134.19    8.80
   4  -6   1  136.09    5.20
   4  -6   1  141.39    5.60
  -5   6  -1  589.54   25.70
  -5   6  -1  591.74   25.50
  -5   6  -1  647.84   21.60
   5  -6   1  643.34   21.80
   5  -6   1  625.84   21.50
  -6   6  -1  115.49    4.80
  -6   6  -1  113.49    9.10
  -6   6  -1  106.79    9.00
   6  -6   1  117.09    5.10
   6  -6   1  114.19    4.60
  -7   6  -1  126.89   10.40
  -7   6  -1  130.69    5.50
   7  -6   1  134.69    5.30
   7  -6   1  141.79    5.80
  -8   6  -1   15.30    4.40
  -8   6  -1   -2.10    4.50
  -9   6  -1  374.36   21.30
  -9   6  -1  419.06   14.70
  -9   6  -1  401.56   21.00
   9  -6   1  406.86   14.40
   9  -6   1  418.66   14.50
   9  -6   1  401.46   15.00
 -10   6  -1  239.48    9.10
 -10   6  -1  214.58   16.70
 -10   6  -1  237.18   17.10
  10  -6   1  246.28    8.90
  10  -6   1  238.58    9.50
  10  -6   1  230.78    8.90
 -11   6  -1  111.39    5.20
  11  -6   1  116.49    5.70
  11  -6   1  105.39    4.80
  11  -6   1  109.99    4.80
 -12   6  -1    1.30    1.80
  12  -6   1    2.10    1.60
  12  -6   1    1.70    0.90
  12  -6   1    1.80    1.30
  12  -6   1   -0.40    1.60
 -13   6  -1   16.90    2.50
  13  -6   1   11.90    2.40
  13  -6   1   13.70    2.00
  13  -6   1   15.80    3.70
 -14   6  -1    7.00    2.30
  14  -6   1    4.90    2.30
  14  -6   1    6.40    3.10
  14  -6   1    7.40    2.20
 -15   6  -1   -0.50    2.00
  15  -6   1    2.30    3.20
  15  -6   1    0.10    1.90
  15  -6   1    2.00    2.30
 -16   6  -1    1.70    2.10
  16  -6   1    2.80    2.40
  16  -6   1    1.30    2.10
  16  -6   1    0.30    3.70
 -17   6  -1    5.90    2.30
  17  -6   1    9.30    2.70
  17  -6   1   13.00    3.10
 -18   6  -1   23.70    3.10
  18  -6   1   24.70    3.40
 -19   6  -1    2.50    2.20
  19  -6   1    4.30    2.70
 -20   6  -1    3.10    2.20
  20  -6   1    4.80    2.70
  19   5  -1    0.90    2.50
  18   5  -1   77.09    5.50
  17   5  -1   97.19    6.10
 -17  -5   1   92.99    4.50
  16   5  -1   33.50    3.90
  16   5  -1   31.10    2.80
 -16  -5   1   29.30    2.60
  15   5  -1   55.49    3.30
  15   5  -1   58.99    4.80
 -15  -5   1   57.09    3.50
  14   5  -1    0.60    1.30
  14   5  -1    6.10    2.60
 -14  -5   1    1.40    1.50
  13   5  -1  126.59    5.40
  13   5  -1  135.19    6.40
 -13  -5   1  133.19    5.70
  12   5  -1   18.50    2.50
  12   5  -1   14.10    1.50
  12   5  -1   22.80    3.40
 -12  -5   1   18.60    2.00
  11   5  -1    3.20    2.20
  11   5  -1    3.20    0.90
  11   5  -1    1.60    1.00
  11   5  -1    3.00    1.70
 -11  -5   1    2.20    1.40
  10   5  -1    1.70    0.90
  10   5  -1   -0.60    0.70
  10   5  -1   -0.50    1.70
  10   5  -1    1.60    1.40
 -10  -5   1   -1.40    1.20
   9   5  -1   22.80    1.50
   9   5  -1   18.80    2.70
   9   5  -1   22.20    1.60
   9   5  -1   20.20    1.90
  -9  -5   1   22.80    1.90
   8   5  -1   26.60    3.00
   8   5  -1   25.70    1.60
   8   5  -1   27.10    1.60
   8   5  -1   24.70    2.20
  -8  -5   1   21.90    1.90
   7   5  -1   10.50    1.10
   7   5  -1    9.80    2.00
   7   5  -1   11.90    1.50
   7   5  -1   12.00    1.00
  -7  -5   1   12.20    1.30
   6   5  -1  118.59    4.50
   6   5  -1  124.09    5.90
   6   5  -1  122.39    4.40
   6   5  -1  116.39    4.80
  -6  -5   1  116.29    4.60
   5   5  -1   48.80    2.30
   5   5  -1   50.39    2.10
   5   5  -1   49.50    2.50
   5   5  -1   54.99    3.60
   4   5  -1    5.20    1.00
   4   5  -1    2.30    1.50
   4   5  -1    3.30    0.80
   3   5  -1 1370.66   48.20
   3   5  -1 1461.05   49.30
   3   5  -1 1374.36   48.40
   3   5  -1 1445.36   49.10
   3   5  -1 1416.26   48.40
  -3  -5   1 1486.65   49.40
  -3  -5   1 1424.16   48.30
   2   5  -1  937.51   31.80
   2   5  -1  897.91   31.70
   2   5  -1  882.21   30.80
   2   5  -1  900.11   30.70
  -2  -5   1  893.51   30.90
  -2  -5   1  923.71   32.10
   1   5  -1  927.31   33.40
   1   5  -1  936.01   32.00
   1   5  -1  951.50   32.90
   1   5  -1  915.71   32.00
  -1  -5   1  991.60   33.70
  -1  -5   1  932.41   32.10
   0   5  -1  558.64   19.50
   0   5  -1  562.94   19.60
   0   5  -1  581.64   21.40
   0  -5   1  588.44   19.80
  -1   5  -1 1565.74   53.59
  -1   5  -1 1585.44   55.79
  -1   5  -1 1608.44   55.99
   1  -5   1 1622.54   53.79
   1  -5   1 1534.05   53.59
  -2   5  -1    2.20    0.90
  -2   5  -1    1.00    0.70
  -2   5  -1    3.50    2.30
   2  -5   1    1.80    0.80
   2  -5   1    2.10    0.90
  -3   5  -1   43.30    5.90
  -3   5  -1   30.40    1.90
  -3   5  -1   31.90    4.40
   3  -5   1   30.30    2.10
   3  -5   1   29.00    1.80
  -4   5  -1  986.10   33.40
  -4   5  -1  932.71   36.50
  -4   5  -1  996.40   36.90
   4  -5   1  969.50   33.50
   4  -5   1  989.20   33.30
  -5   5  -1   -1.10    2.10
  -5   5  -1    1.00    2.20
  -5   5  -1    1.10    1.20
   5  -5   1    0.80    1.20
   5  -5   1    0.90    0.90
  -6   5  -1  422.76   19.30
  -6   5  -1  438.46   15.20
  -6   5  -1  443.36   19.60
   6  -5   1  424.06   15.40
   6  -5   1  423.36   15.00
  -7   5  -1    3.40    1.40
  -7   5  -1    3.40    3.70
  -7   5  -1    2.70    3.50
   7  -5   1    3.60    1.00
   7  -5   1    6.50    1.50
   7  -5   1    3.80    1.20
  -8   5  -1   10.20    1.70
  -8   5  -1    2.80    4.10
  -8   5  -1    4.60    3.60
   8  -5   1    9.40    1.80
   8  -5   1    9.10    1.30
   8  -5   1    7.60    1.20
  -9   5  -1   53.89    8.10
  -9   5  -1   53.59    3.20
  -9   5  -1   45.60    7.20
   9  -5   1   55.29    3.40
   9  -5   1   52.59    2.80
   9  -5   1   53.59    2.80
 -10   5  -1   80.59   11.00
 -10   5  -1   83.89    4.10
  10  -5   1   78.19    3.70
  10  -5   1   87.19    3.90
  10  -5   1   81.89    4.50
 -11   5  -1   13.70    7.80
 -11   5  -1   28.20    2.60
  11  -5   1   22.30    1.80
  11  -5   1   25.30    2.10
  11  -5   1   22.10    2.40
  11  -5   1   26.40    2.30
 -12   5  -1   12.00    2.10
  12  -5   1   15.20    2.00
  12  -5   1   10.40    2.20
  12  -5   1   15.20    1.70
  12  -5   1   12.10    1.40
  12  -5   1   12.60    3.30
 -13   5  -1    5.10    2.00
  13  -5   1    4.90    1.70
  13  -5   1    4.70    2.90
  13  -5   1    7.30    2.20
 -14   5  -1   75.89    4.50
  14  -5   1   73.89    4.40
  14  -5   1   69.39    5.10
  14  -5   1   59.29    6.10
 -15   5  -1   19.50    2.90
  15  -5   1   22.20    3.20
  15  -5   1   23.90    4.50
  15  -5   1   19.70    2.80
 -16   5  -1   75.19    4.80
  16  -5   1   72.59    5.40
  16  -5   1   69.29    4.90
 -17   5  -1    8.80    2.50
  17  -5   1    8.40    2.50
 -18   5  -1    2.70    2.20
  18  -5   1    2.40    2.60
 -19   5  -1   -2.60    2.00
  19  -5   1   -5.60    2.30
 -20   5  -1    1.90    2.00
  20  -5   1    4.50    2.60
  20   4  -1    3.60    2.70
  19   4  -1   41.00    4.30
  18   4  -1   48.30    4.90
 -18  -4   1   44.40    3.10
  17   4  -1    0.00    2.40
 -17  -4   1   -1.20    1.50
  16   4  -1   63.79    5.00
 -16  -4   1   61.79    3.80
  15   4  -1   13.00    1.80
  15   4  -1   15.80    2.70
 -15  -4   1   16.00    2.20
  14   4  -1    9.30    2.50
  14   4  -1    2.40    2.90
  14   4  -1    5.20    1.40
 -14  -4   1    5.10    1.70
  13   4  -1  110.39    5.50
  13   4  -1  103.09    4.50
 -13  -4   1  106.19    5.00
  12   4  -1   10.30    2.50
  12   4  -1   15.40    1.50
  12   4  -1   13.50    2.10
  12   4  -1   10.60    1.10
 -12  -4   1   13.30    1.80
  11   4  -1   40.20    2.20
  11   4  -1   38.70    3.00
  11   4  -1   33.20    2.00
  11   4  -1   36.40    3.80
 -11  -4   1   38.50    2.70
  10   4  -1  106.69    6.00
  10   4  -1  107.59    4.30
  10   4  -1  111.39    4.40
  10   4  -1  121.59    5.00
 -10  -4   1  113.89    4.80
   9   4  -1  111.09    5.80
   9   4  -1  117.39    4.30
   9   4  -1  111.29    4.80
   9   4  -1  109.99    4.30
  -9  -4   1  108.69    4.70
   8   4  -1   19.80    2.00
   8   4  -1   19.90    2.40
   8   4  -1   21.30    1.40
   8   4  -1   16.90    1.40
  -8  -4   1   19.60    1.70
   7   4  -1  165.08    7.30
   7   4  -1  171.08    6.00
   7   4  -1  161.68    6.10
   7   4  -1  170.78    7.90
   7   4  -1  175.58    6.40
  -7  -4   1  175.88    7.30
  -7  -4   1  158.78    6.30
   6   4  -1    2.20    0.70
   6   4  -1    0.10    0.60
   6   4  -1    0.20    1.40
   6   4  -1   -0.20    1.60
   6   4  -1    2.20    1.00
  -6  -4   1    1.50    0.80
  -6  -4   1    0.30    1.30
   5   4  -1  113.39    4.10
   5   4  -1  106.89    5.20
   5   4  -1  113.19    4.40
   5   4  -1  109.39    4.20
   5   4  -1  116.89    5.40
  -5  -4   1  117.19    5.10
   4   4  -1  729.03   25.50
   4   4  -1  690.23   24.70
   4   4  -1  750.72   25.50
   4   4  -1  697.43   24.60
   4   4  -1  718.83   24.70
  -4  -4   1  754.32   25.50
   2   4  -1   33.70    2.70
   2   4  -1   39.80    2.60
  -2  -4   1   32.20    1.70
  -2  -4   1   40.20    2.80
   1   4  -1 2312.57   77.99
   1   4  -1 2278.67   78.39
  -1  -4   1 2269.57   77.39
  -1  -4   1 2291.77   78.59
   0   4  -1  356.66   13.10
   0  -4   1  348.57   13.20
   0  -4   1  299.37   11.60
  -1   4  -1 1492.05   51.09
   1  -4   1 1415.46   49.40
  -2   4  -1   62.59    4.70
   2  -4   1   50.09    2.50
   2  -4   1   48.20    2.20
  -3   4  -1  740.73   28.60
  -3   4  -1  783.62   28.60
  -3   4  -1  737.13   26.00
   3  -4   1  759.82   25.90
   3  -4   1  773.72   26.10
  -4   4  -1   16.90    1.70
  -4   4  -1   11.00    2.80
  -4   4  -1   17.00    3.50
   4  -4   1   15.80    1.50
   4  -4   1   14.00    1.30
  -5   4  -1   87.09    6.70
  -5   4  -1   85.49    3.70
  -5   4  -1  100.09    7.20
   5  -4   1   90.59    3.90
   5  -4   1   85.19    3.50
  -6   4  -1  255.67   13.20
  -6   4  -1  252.57   12.90
  -6   4  -1  257.57    9.30
   6  -4   1  248.58    9.10
   6  -4   1  252.77    9.00
   6  -4   1  257.47    9.40
  -7   4  -1    9.30    3.60
  -7   4  -1   12.30    4.30
  -7   4  -1   12.40    1.70
   7  -4   1   12.90    1.30
   7  -4   1   13.40    1.70
   7  -4   1   14.40    1.30
  -8   4  -1  204.48   12.40
  -8   4  -1  201.18    7.70
  -8   4  -1  193.88   12.50
   8  -4   1  198.58    7.40
   8  -4   1  202.78    7.90
   8  -4   1  199.18    7.40
  -9   4  -1   45.10    2.80
  -9   4  -1   42.60    6.90
  -9   4  -1   34.70    6.00
   9  -4   1   42.50    2.50
   9  -4   1   38.80    2.30
   9  -4   1   42.20    3.00
 -10   4  -1  331.57   12.20
 -10   4  -1  323.87   18.60
  10  -4   1  333.77   12.50
  10  -4   1  336.57   12.00
  10  -4   1  335.27   11.80
  10  -4   1  322.17   11.80
 -11   4  -1    5.00    1.70
 -11   4  -1    2.30    6.40
  11  -4   1    2.50    1.60
  11  -4   1    1.80    1.10
  11  -4   1    2.50    1.30
  11  -4   1    0.00    0.80
  11  -4   1    2.40    2.40
 -12   4  -1   11.70    2.10
  12  -4   1   11.20    1.30
  12  -4   1   22.30    3.60
  12  -4   1   17.20    2.40
 -13   4  -1    3.10    1.80
  13  -4   1   -3.00    2.30
  13  -4   1   -0.20    0.60
  13  -4   1    0.50    1.60
  13  -4   1    3.30    2.00
 -14   4  -1   24.20    2.70
  14  -4   1   30.90    3.40
  14  -4   1   30.10    3.20
  14  -4   1   26.70    4.20
 -15   4  -1    6.30    2.20
  15  -4   1    4.80    3.30
  15  -4   1    6.60    2.40
  15  -4   1    4.20    2.50
 -16   4  -1   71.09    4.70
  16  -4   1   72.09    4.90
 -17   4  -1   -0.70    2.10
  17  -4   1   -0.30    2.40
 -18   4  -1    3.70    2.20
  18  -4   1    6.80    2.60
 -19   4  -1   -0.90    1.90
  19  -4   1    0.70    2.60
 -20   4  -1    1.10    1.90
  20  -4   1   -1.10    2.40
  20   3  -1   -1.40    2.40
  19   3  -1    1.40    2.50
 -19  -3   1    5.50    1.70
  18   3  -1    5.70    2.90
 -18  -3   1    4.90    1.80
  17   3  -1   40.80    4.10
 -17  -3   1   35.60    3.30
  16   3  -1   -2.70    2.20
 -16  -3   1   -1.50    1.60
  15   3  -1    0.30    2.20
  15   3  -1    1.30    1.40
 -15  -3   1    4.10    1.80
  14   3  -1   15.00    2.70
  14   3  -1    9.80    1.60
  14   3  -1    4.20    2.60
 -14  -3   1   13.60    2.10
  13   3  -1  176.98    9.10
  13   3  -1  196.48    7.40
  13   3  -1  200.38    8.20
 -13  -3   1  198.38    7.80
  12   3  -1   14.20    1.50
  12   3  -1   16.60    2.30
  12   3  -1   13.00    2.60
  12   3  -1   14.90    1.30
 -12  -3   1    7.50    6.30
 -12  -3   1   12.30    1.90
  11   3  -1   60.19    4.60
  11   3  -1   73.09    3.80
  11   3  -1   72.09    3.10
  11   3  -1   64.79    2.90
 -11  -3   1   68.39    3.60
 -11  -3   1   66.99    8.00
  10   3  -1   81.49    5.00
  10   3  -1   79.79    3.30
  10   3  -1   86.89    3.40
  10   3  -1   84.49    3.90
 -10  -3   1   76.39    7.20
 -10  -3   1   78.89    3.90
   9   3  -1  160.28    7.30
   9   3  -1  165.08    5.90
   9   3  -1  152.68    5.80
   9   3  -1  162.78    6.30
  -9  -3   1  163.28    8.10
  -9  -3   1  158.28    6.30
   8   3  -1  231.78   10.80
   8   3  -1  236.38    8.40
   8   3  -1  233.78    9.60
   8   3  -1  234.88    8.30
   8   3  -1  248.48    8.70
  -8  -3   1  227.28    8.70
  -8  -3   1  238.88   10.20
   7   3  -1   -0.20    0.60
   7   3  -1    1.10    2.20
   7   3  -1    0.40    1.40
   7   3  -1    0.80    0.70
   7   3  -1    0.50    1.00
  -7  -3   1    0.70    1.10
  -7  -3   1   -0.60    1.50
   6   3  -1  151.88    7.20
   6   3  -1  156.28    6.30
   6   3  -1  150.78    5.60
   6   3  -1  150.38    5.30
   6   3  -1  141.49    5.30
  -6  -3   1  134.49    5.50
  -6  -3   1  149.19    6.60
   5   3  -1   43.80    2.00
   5   3  -1   51.49    3.50
   5   3  -1   44.80    2.20
   5   3  -1   45.00    1.90
   5   3  -1   50.29    2.90
  -5  -3   1   50.99    3.10
   4   3  -1    2.60    0.50
   4   3  -1    0.70    1.10
   4   3  -1    0.40    1.40
   4   3  -1    2.80    0.70
  -4  -3   1    2.10    1.10
   3   3  -1  224.98    8.60
   3   3  -1  212.98    7.90
   3   3  -1  240.28    8.80
  -3  -3   1  243.08    8.80
   1   3  -1  412.06   15.20
   1   3  -1  420.96   14.90
  -1  -3   1  432.76   15.30
  -1  -3   1  416.16   14.40
   0   3  -1  117.69    5.50
   0  -3   1  121.89    5.70
   0  -3   1  122.69    4.40
  -1   3  -1 2601.24   85.69
   1  -3   1 2407.66   84.19
   1  -3   1 2462.65   85.69
  -2   3  -1 2455.45   85.29
  -2   3  -1 2483.45   85.49
   2  -3   1 2468.75   83.59
  -3   3  -1    7.80    1.10
  -3   3  -1    7.90    2.40
   3  -3   1    6.80    1.00
  -4   3  -1  693.33   24.30
  -4   3  -1  723.03   27.10
  -4   3  -1  709.73   26.90
   4  -3   1  678.53   24.20
   4  -3   1  736.43   24.40
  -5   3  -1  709.63   27.90
  -5   3  -1  768.02   28.30
  -5   3  -1  728.43   25.00
   5  -3   1  714.53   25.10
   5  -3   1  721.03   24.80
   5  -3   1  723.73   24.90
  -6   3  -1  651.23   25.60
  -6   3  -1  628.84   25.40
  -6   3  -1  631.84   21.90
   6  -3   1  618.64   22.10
   6  -3   1  637.64   21.80
   6  -3   1  635.74   21.80
  -7   3  -1  163.88    6.20
  -7   3  -1  153.28    9.70
  -7   3  -1  153.28   10.00
   7  -3   1  160.08    6.30
   7  -3   1  156.28    5.90
   7  -3   1  157.18    5.90
  -8   3  -1   31.60    2.40
  -8   3  -1   25.50    5.10
  -8   3  -1   20.00    4.30
   8  -3   1   30.50    2.10
   8  -3   1   29.30    1.90
   8  -3   1   31.60    2.60
  -9   3  -1  142.79   10.50
  -9   3  -1  134.59    5.60
  -9   3  -1  129.79   10.50
   9  -3   1  134.59    5.20
   9  -3   1  137.69    5.40
   9  -3   1  127.69    5.10
   9  -3   1  135.99    5.80
 -10   3  -1   49.90    3.00
 -10   3  -1   49.90    7.70
  10  -3   1   48.30    4.30
  10  -3   1   44.40    2.40
  10  -3   1   53.59    2.90
  10  -3   1   45.80    2.40
  10  -3   1   48.90    3.30
 -11   3  -1    1.80    1.50
 -11   3  -1    3.90    7.40
  11  -3   1    2.10    0.90
  11  -3   1    0.20    2.00
  11  -3   1    0.50    1.50
  11  -3   1    3.70    1.40
 -12   3  -1    2.90    1.70
  12  -3   1    0.90    1.40
  12  -3   1    1.50    0.80
  12  -3   1    3.60    1.80
  12  -3   1    4.30    2.70
 -13   3  -1   20.00    2.50
  13  -3   1   13.20    3.20
  13  -3   1   21.80    2.80
  13  -3   1   12.90    2.00
 -14   3  -1   31.80    2.90
  14  -3   1   28.80    3.10
  14  -3   1   21.30    3.90
  14  -3   1   23.60    2.70
 -15   3  -1    1.10    2.00
  15  -3   1    2.30    2.30
  15  -3   1   -1.10    3.30
 -16   3  -1   15.50    2.70
  16  -3   1   15.50    2.80
 -17   3  -1   21.60    2.80
  17  -3   1   22.80    3.20
 -18   3  -1   -0.10    1.90
  18  -3   1   -2.30    2.50
 -19   3  -1    0.90    1.90
  19  -3   1    2.70    2.80
 -20   3  -1    0.50    1.80
  20  -3   1    1.30    2.60
  20   2  -1   -0.60    2.60
 -20  -2   1   -1.60    1.50
  19   2  -1   12.40    3.00
 -19  -2   1   19.40    2.20
  18   2  -1   -1.10    2.60
 -18  -2   1    1.00    1.70
  17   2  -1    0.90    2.40
 -17  -2   1    0.40    1.70
  16   2  -1   10.90    2.50
 -16  -2   1   10.30    2.20
  15   2  -1    2.70    2.20
 -15  -2   1    3.80    1.90
  14   2  -1   34.20    3.50
  14   2  -1   36.70    2.60
 -14  -2   1   36.00    3.10
  13   2  -1    2.10    1.70
  13   2  -1    0.90    2.30
  13   2  -1    5.30    1.20
 -13  -2   1    3.60    1.70
  12   2  -1    1.30    0.70
  12   2  -1    0.50    1.90
  12   2  -1    0.60    1.60
  12   2  -1   -0.20    1.00
 -12  -2   1    2.60    6.00
 -12  -2   1    0.80    1.50
  11   2  -1    7.00    1.10
  11   2  -1    5.30    1.90
  11   2  -1    4.00    1.40
 -11  -2   1    6.20    5.20
 -11  -2   1    7.20    1.60
  10   2  -1  127.79    6.20
  10   2  -1  128.09    5.20
  10   2  -1  118.39    4.60
  10   2  -1  126.59    4.70
 -10  -2   1  119.99    5.20
   9   2  -1   20.60    1.90
   9   2  -1   20.50    1.40
   9   2  -1   16.00    2.20
   9   2  -1   15.50    1.20
  -9  -2   1   17.90    1.80
  -9  -2   1   18.40    3.40
   8   2  -1  137.79    5.20
   8   2  -1  148.09    5.20
   8   2  -1  145.29    5.60
   8   2  -1  140.79    8.20
   8   2  -1  140.89    6.40
  -8  -2   1  136.39    5.70
  -8  -2   1  147.79    7.70
   7   2  -1   83.19    4.30
   7   2  -1   81.09    3.20
   7   2  -1   82.69    5.90
   7   2  -1   87.69    3.20
   7   2  -1   86.59    3.60
  -7  -2   1   85.99    5.40
  -7  -2   1   84.79    3.70
   6   2  -1  123.89    4.30
   6   2  -1  120.39    6.50
   6   2  -1  119.59    5.20
   6   2  -1  121.09    4.60
  -6  -2   1  114.29    4.60
  -6  -2   1  116.19    6.00
   5   2  -1  943.51   32.50
   5   2  -1  979.00   34.00
   5   2  -1  918.71   32.30
   5   2  -1  945.31   33.00
  -5  -2   1  986.00   33.70
   4   2  -1    2.30    0.70
   4   2  -1    4.40    1.50
   4   2  -1    1.40    1.00
   4   2  -1    3.00    0.50
  -4  -2   1    4.50    1.30
   3   2  -1  332.67   12.30
   3   2  -1  347.67   12.70
  -3  -2   1  362.26   12.60
   2   2  -1   44.70    2.40
   2   2  -1   43.20    2.20
  -2  -2   1   42.50    2.40
   1   2  -1  589.94   20.50
   1   2  -1  574.84   20.20
  -1  -2   1  622.14   20.60
  -1  -2   1  556.24   19.80
   0   2  -1  231.38    8.60
   0  -2   1  224.78    8.60
   0  -2   1  217.68    7.70
   1  -2   1  899.61   31.20
   1  -2   1  935.21   32.30
  -2   2  -1  235.58    9.90
  -2   2  -1  249.38   10.10
   2  -2   1  224.68    8.30
  -3   2  -1 1560.94   54.69
  -3   2  -1 1594.14   54.79
   3  -2   1 1515.25   52.79
  -4   2  -1  201.68    9.20
  -4   2  -1  187.28    8.90
  -4   2  -1  179.78    6.70
   4  -2   1  177.68    6.70
   4  -2   1  174.98    6.50
  -5   2  -1 1712.43   57.39
  -5   2  -1 1559.14   54.59
  -5   2  -1 1672.13   57.49
   5  -2   1 1571.04   54.69
   5  -2   1 1523.05   54.39
  -6   2  -1  757.62   29.40
  -6   2  -1  786.12   29.70
  -6   2  -1  761.92   26.30
   6  -2   1  768.42   26.40
   6  -2   1  751.02   26.20
  -7   2  -1  726.53   24.60
  -7   2  -1  729.73   28.20
  -7   2  -1  747.73   28.40
   7  -2   1  643.54   24.60
   7  -2   1  725.53   24.40
   7  -2   1  690.93   24.30
  -8   2  -1    5.80    3.40
  -8   2  -1    7.30    1.50
  -8   2  -1    6.10    3.40
   8  -2   1    7.80    1.40
   8  -2   1    8.60    1.00
   8  -2   1    7.70    1.20
   8  -2   1    6.30    2.20
   8  -2   1   11.80    1.40
  -9   2  -1   52.59    7.00
  -9   2  -1   50.69    7.40
  -9   2  -1   48.10    2.80
   9  -2   1   44.30    3.90
   9  -2   1   48.90    2.70
   9  -2   1   45.00    3.00
   9  -2   1   46.00    2.30
 -10   2  -1    1.10    5.00
 -10   2  -1    1.60    1.30
  10  -2   1    2.60    1.40
  10  -2   1    1.20    1.20
  10  -2   1    0.60    0.80
  10  -2   1    2.80    2.00
 -11   2  -1   14.90    7.20
 -11   2  -1    9.00    1.70
  11  -2   1    6.10    2.40
  11  -2   1    7.50    1.10
  11  -2   1    8.20    1.80
  11  -2   1   11.80    1.80
 -12   2  -1    3.10    1.70
  12  -2   1    3.50    1.70
  12  -2   1    0.40    0.80
  12  -2   1   -0.30    2.10
  12  -2   1    2.70    1.60
 -13   2  -1   31.30    3.00
  13  -2   1   33.80    3.30
  13  -2   1   29.10    4.30
  13  -2   1   29.80    3.10
 -14   2  -1   -0.20    1.70
  14  -2   1    3.00    2.20
  14  -2   1    0.20    2.80
 -15   2  -1    0.70    1.90
  15  -2   1    5.50    3.50
  15  -2   1    0.80    2.20
 -16   2  -1    3.70    2.10
  16  -2   1   -3.80    3.90
  16  -2   1    4.40    2.40
 -17   2  -1    5.10    2.10
  17  -2   1    3.30    2.60
 -18   2  -1    1.40    1.90
  18  -2   1   -0.10    2.70
 -19   2  -1    1.90    1.80
  19  -2   1   -1.70    2.70
 -20   2  -1    2.40    1.80
  20  -2   1    3.40    2.80
  20   1  -1    4.80    2.80
 -20  -1   1    4.20    1.70
  19   1  -1    3.70    2.70
 -19  -1   1    2.10    1.70
  18   1  -1    2.50    2.80
 -18  -1   1    1.80    1.90
  17   1  -1    1.80    2.30
 -17  -1   1   -0.20    1.80
  16   1  -1    9.10    2.70
 -16  -1   1    6.90    2.10
  15   1  -1    7.30    2.40
 -15  -1   1    5.30    2.00
  14   1  -1    3.60    2.20
  14   1  -1    0.80    1.90
 -14  -1   1    0.90    1.70
  13   1  -1   26.90    2.20
  13   1  -1   30.70    3.00
  13   1  -1   32.80    3.70
 -13  -1   1   29.20    2.90
  12   1  -1   31.90    3.70
  12   1  -1   38.00    2.20
  12   1  -1   36.70    2.90
 -12  -1   1   37.50    7.30
 -12  -1   1   38.50    3.00
  11   1  -1   15.70    1.80
  11   1  -1   12.90    1.00
  11   1  -1   15.20    1.40
  11   1  -1   12.90    2.40
 -11  -1   1   15.60    2.00
 -11  -1   1   14.90    5.40
  10   1  -1   45.30    2.60
  10   1  -1   43.60    3.50
  10   1  -1   45.70    2.10
  10   1  -1   37.80    1.90
 -10  -1   1   42.00    2.80
 -10  -1   1   30.60    4.70
   9   1  -1   88.59    7.40
   9   1  -1   87.49    3.80
   9   1  -1   77.39    3.30
   9   1  -1   99.49    3.90
   9   1  -1   83.79    4.70
   9   1  -1   93.89    3.50
  -9  -1   1   95.59    4.10
  -9  -1   1   81.69    6.50
   8   1  -1    4.20    2.90
   8   1  -1    0.90    1.30
   8   1  -1    0.80    0.60
   8   1  -1    0.70    0.90
   8   1  -1    2.00    1.10
  -8  -1   1    3.90    1.40
  -8  -1   1    2.50    2.60
   7   1  -1  306.27   13.50
   7   1  -1  311.57   11.60
   7   1  -1  310.97   10.90
   7   1  -1  308.07   10.70
   7   1  -1  302.87   10.90
  -7  -1   1  293.77   11.00
  -7  -1   1  323.37   13.20
   6   1  -1  312.17   10.80
   6   1  -1  301.57   10.90
   6   1  -1  312.37   11.50
   6   1  -1  319.57   10.90
   6   1  -1  317.67   13.20
  -6  -1   1  325.77   12.90
  -6  -1   1  297.17   11.10
   5   1  -1  146.79    5.30
   5   1  -1  140.39    5.10
   5   1  -1  148.29    7.10
   5   1  -1  141.29    5.30
   5   1  -1  144.79    5.70
  -5  -1   1  156.78    6.90
   4   1  -1  629.64   22.80
   4   1  -1  633.14   21.40
   4   1  -1  626.94   21.80
   4   1  -1  602.64   21.40
  -4  -1   1  658.03   22.70
   3   1  -1   39.30    3.00
   3   1  -1   32.50    1.90
   3   1  -1   35.80    1.40
  -3  -1   1   35.90    2.70
   2   1  -1   40.20    1.80
   2   1  -1   43.80    2.30
  -2  -1   1   44.50    2.20
   1   1  -1   20.70    1.20
  -1  -1   1   19.60    1.20
  -1  -1   1   15.40    0.90
   0   1  -1  846.72   29.20
   0  -1   1  824.12   28.70
   0  -1   1  873.91   29.30
  -1   1  -1 1495.15   51.89
   1  -1   1 1526.95   51.89
  -2   1  -1  733.03   26.70
  -2   1  -1  750.72   26.80
   2  -1   1  769.22   25.60
  -3   1  -1    6.30    1.80
  -3   1  -1    6.60    2.10
   3  -1   1    6.70    0.90
  -4   1  -1  476.65   18.20
  -4   1  -1  489.75   18.40
  -4   1  -1  464.95   16.30
   4  -1   1  459.35   16.20
   4  -1   1  476.75   16.10
   4  -1   1  470.85   16.40
  -5   1  -1   15.00    1.60
  -5   1  -1   16.10    3.10
  -5   1  -1   20.70    3.10
   5  -1   1   16.40    1.30
   5  -1   1   15.50    1.00
   5  -1   1   12.60    1.30
  -6   1  -1   94.79    6.40
  -6   1  -1  100.09    6.70
  -6   1  -1  100.99    3.90
   6  -1   1   93.59    4.00
   6  -1   1   96.09    3.80
   6  -1   1   88.09    3.60
   6  -1   1   89.09    3.50
  -7   1  -1   14.20    3.80
  -7   1  -1   12.40    3.70
  -7   1  -1   11.60    1.40
   7  -1   1   10.10    1.30
   7  -1   1   11.40    1.00
   7  -1   1   12.00    2.30
   7  -1   1   10.40    1.40
   7  -1   1    9.20    1.00
  -8   1  -1   40.30    5.60
  -8   1  -1   29.90    4.50
  -8   1  -1   33.10    2.30
   8  -1   1   34.00    2.50
   8  -1   1   35.30    2.30
   8  -1   1   34.80    1.80
   8  -1   1   27.90    3.30
   8  -1   1   31.40    1.90
  -9   1  -1   37.20    5.50
  -9   1  -1   32.50    2.40
  -9   1  -1   29.80    5.00
   9  -1   1   31.50    1.80
   9  -1   1   31.00    1.80
   9  -1   1   34.90    3.40
   9  -1   1   33.20    2.30
   9  -1   1   33.50    2.60
 -10   1  -1   64.49    8.30
 -10   1  -1   58.09    3.20
  10  -1   1   60.49    3.50
  10  -1   1   58.89    2.70
  10  -1   1   63.69    3.30
  10  -1   1   56.89    4.50
 -11   1  -1    1.20    5.70
 -11   1  -1    1.40    1.40
  11  -1   1    0.80    0.80
  11  -1   1   -1.30    1.30
  11  -1   1    2.00    1.50
  11  -1   1    1.40    2.00
 -12   1  -1   18.70    2.10
  12  -1   1   20.40    1.60
  12  -1   1   20.90    2.50
  12  -1   1   19.60    2.20
  12  -1   1   18.00    3.40
 -13   1  -1   98.09    4.70
  13  -1   1   84.39    6.60
  13  -1   1   93.29    4.90
 -14   1  -1   77.89    4.40
  14  -1   1   79.79    4.70
  14  -1   1   69.09    6.40
 -15   1  -1    3.80    2.00
  15  -1   1   -7.60    2.90
  15  -1   1    3.70    2.20
 -16   1  -1   -2.30    1.80
  16  -1   1   -4.10    2.10
 -17   1  -1    1.60    1.90
  17  -1   1    7.20    2.90
 -18   1  -1    3.90    2.00
  18  -1   1    0.90    2.50
 -19   1  -1    1.50    1.70
  19  -1   1   -0.50    2.60
 -20   1  -1    2.00    1.70
  20  -1   1    3.10    2.90
  20   0  -1   -3.40    2.50
 -20   0   1   -0.80    1.70
  19   0  -1    1.10    2.70
 -19   0   1    1.00    1.80
  18   0  -1    0.40    2.70
 -18   0   1    2.00    2.00
  17   0  -1    1.20    2.40
 -17   0   1   -0.20    1.90
  16   0  -1    1.30    2.30
 -16   0   1    1.10    2.00
  15   0  -1   12.70    2.60
 -15   0   1    8.50    2.20
  14   0  -1   14.60    2.20
 -14   0   1   13.10    2.20
  13   0  -1    9.80    2.50
  13   0  -1    6.30    1.70
 -13   0   1   11.10    2.00
  12   0  -1    4.00    1.50
  12   0  -1    5.00    2.10
  12   0  -1    3.20    1.10
 -12   0   1    5.80    6.80
 -12   0   1    2.60    1.60
  11   0  -1  445.26   16.20
  11   0  -1  447.36   15.70
  11   0  -1  427.86   15.50
  11   0  -1  458.35   17.30
  11   0  -1  473.95   16.20
 -11   0   1  457.25   16.20
  10   0  -1   75.79    3.50
  10   0  -1   67.49    2.80
  10   0  -1   70.59    4.40
  10   0  -1   72.49    3.50
  10   0  -1   74.89    3.10
 -10   0   1   71.19    3.70
 -10   0   1   78.89    7.70
   9   0  -1    3.30    3.40
   9   0  -1    4.00    0.90
   9   0  -1    2.50    1.60
   9   0  -1    4.70    0.70
   9   0  -1    4.20    1.20
   9   0  -1    6.70    1.20
  -9   0   1   -0.80    2.90
  -9   0   1    4.20    1.50
   8   0  -1  201.78    8.00
   8   0  -1  191.88    7.30
   8   0  -1  192.68    7.20
   8   0  -1  189.28   10.50
   8   0  -1  190.88    7.00
  -8   0   1  208.58   10.40
  -8   0   1  196.68    7.40
   7   0  -1  741.53   26.60
   7   0  -1  759.72   28.90
   7   0  -1  759.02   26.00
   7   0  -1  749.23   25.80
   7   0  -1  747.63   26.00
  -7   0   1  727.63   26.10
  -7   0   1  820.82   28.80
   6   0  -1  324.37   13.30
   6   0  -1  301.77   10.70
   6   0  -1  308.47   10.70
   6   0  -1  297.47   11.20
   6   0  -1  296.57   10.50
  -6   0   1  305.27   10.90
  -6   0   1  306.07   12.90
   5   0  -1   26.20    1.50
   5   0  -1   26.80    1.30
   5   0  -1   26.30    2.00
   5   0  -1   27.40    3.50
  -5   0   1   24.00    1.90
  -5   0   1   25.70    3.30
   4   0  -1 4086.99  143.09
  -4   0   1 4299.27  142.99
   3   0  -1  267.57    9.60
   3   0  -1  284.97   10.90
  -3   0   1  283.77   10.70
   2   0  -1  323.57   11.90
   2   0  -1  365.56   12.70
  -2   0   1  360.96   12.70
   1   0  -1 1774.52   60.29
   0   0  -1 1132.69   38.60
  -1   0  -1    1.40    0.60
  -2   0  -1 3593.74  121.69
  -2   0  -1 3562.74  121.59
  -3   0  -1  125.09    6.00
  -3   0  -1  116.59    5.90
   3   0   1  129.09    5.20
   3   0   1  132.49    4.70
  -4   0  -1  400.96   14.90
  -4   0  -1  412.16   15.10
   4   0   1  382.36   13.40
   4   0   1  365.36   13.20
   4   0   1  360.26   13.10
   4   0   1  382.46   13.90
  -5   0  -1   30.10    1.80
  -5   0  -1   31.70    3.80
  -5   0  -1   30.00    3.60
   5   0   1   29.10    1.90
   5   0   1   26.70    2.60
   5   0   1   29.70    1.40
   5   0   1   29.60    1.60
   5   0   1   29.60    1.70
  -6   0  -1  228.28   10.30
  -6   0  -1  210.38   10.10
  -6   0  -1  209.68    7.70
   6   0   1  211.68    7.40
   6   0   1  211.48    7.70
   6   0   1  210.18    7.60
   6   0   1  204.78    7.90
   6   0   1  221.78    8.70
  -7   0  -1   19.90    3.50
  -7   0  -1   27.00    4.20
  -7   0  -1   22.50    1.90
   7   0   1   21.30    1.80
   7   0   1   21.40    2.00
   7   0   1   21.40    1.40
   7   0   1   25.60    2.90
   7   0   1   22.10    1.50
  -8   0  -1  100.89    4.20
  -8   0  -1   94.69    7.30
  -8   0  -1   97.79    7.50
   8   0   1  104.19    5.40
   8   0   1  102.19    4.40
   8   0   1   99.59    3.80
   8   0   1   94.49    3.90
   8   0   1   97.59    4.20
  -9   0  -1    4.10    3.50
  -9   0  -1    3.00    3.30
  -9   0  -1    1.90    1.20
   9   0   1    2.00    0.80
   9   0   1    1.50    1.20
   9   0   1    0.60    1.70
   9   0   1    0.60    1.10
   9   0   1    2.40    0.80
 -10   0  -1  136.59   10.10
 -10   0  -1  127.19    5.30
  10   0   1  131.59    5.40
  10   0   1  134.59    7.00
  10   0   1  125.59    4.90
  10   0   1  126.69    5.00
  10   0   1  123.59    5.60
 -11   0  -1  231.58   14.90
 -11   0  -1  288.27   10.00
  11   0   1  258.27    9.60
  11   0   1  270.97   11.80
  11   0   1  273.27   10.20
  11   0   1  262.77    9.50
 -12   0  -1   98.89    4.60
  12   0   1   89.59    3.90
  12   0   1   98.19    4.90
  12   0   1  102.49    6.60
 -13   0  -1    0.10    1.60
  13   0   1   -0.10    2.50
  13   0   1    0.10    1.70
  13   0   1   -0.70    0.60
 -14   0  -1    5.40    1.90
  14   0   1    1.60    2.10
  14   0   1    5.50    3.10
 -15   0  -1    0.40    1.80
  15   0   1   -1.90    3.10
  15   0   1    3.30    2.40
 -16   0  -1   10.60    2.20
  16   0   1   12.00    3.00
 -17   0  -1   -1.10    1.70
  17   0   1   -2.50    2.40
 -18   0  -1    1.00    1.70
  18   0   1   -0.30    2.70
 -19   0  -1    4.80    1.70
  19   0   1    1.00    2.60
 -20   0  -1    1.40    1.60
  20   0   1    1.60    2.60
  21  -1  -1   -2.80    2.40
 -21   1   1    2.70    1.80
  20  -1  -1   -0.70    2.70
 -20   1   1    3.40    2.00
  19  -1  -1    8.20    3.00
 -19   1   1    9.80    2.20
  18  -1  -1    6.20    2.50
 -18   1   1    7.00    2.20
  17  -1  -1   26.60    3.40
 -17   1   1   21.00    2.70
  16  -1  -1    4.80    2.30
 -16   1   1    6.90    2.20
  15  -1  -1   37.30    3.30
 -15   1   1   26.30    2.80
  14  -1  -1    4.90    2.40
  14  -1  -1    2.30    1.70
 -14   1   1    1.80    1.80
  13  -1  -1    1.30    1.90
  13  -1  -1   -0.40    1.50
  13  -1  -1    0.40    1.30
 -13   1   1   -0.80    1.60
  12  -1  -1   10.70    2.40
  12  -1  -1   17.90    2.00
  12  -1  -1   13.20    1.80
 -12   1   1   18.20    2.20
 -12   1   1   16.50    6.90
  11  -1  -1  126.99    5.50
  11  -1  -1  121.89    4.80
  11  -1  -1  139.79    5.50
  11  -1  -1  133.19    6.60
 -11   1   1  136.89    5.70
  10  -1  -1  134.69    6.50
  10  -1  -1  138.69    5.70
  10  -1  -1  128.19    5.00
  10  -1  -1  138.79    5.20
  10  -1  -1  145.89    5.60
 -10   1   1  149.88    5.80
 -10   1   1  136.19    9.90
   9  -1  -1  299.57   11.50
   9  -1  -1  292.37   10.30
   9  -1  -1  296.47   10.50
   9  -1  -1  282.47   14.80
   9  -1  -1  295.97   10.20
   9  -1  -1  286.87   10.70
  -9   1   1  296.27   10.80
  -9   1   1  285.17   14.30
   8  -1  -1  385.36   13.80
   8  -1  -1  388.46   13.60
   8  -1  -1  380.66   13.90
   8  -1  -1  392.46   14.60
   8  -1  -1  400.86   17.60
  -8   1   1  432.06   17.50
  -8   1   1  375.46   14.00
   7  -1  -1   95.19    4.50
   7  -1  -1   95.89    3.60
   7  -1  -1   92.49    3.90
   7  -1  -1  105.29    7.20
   7  -1  -1   94.49    3.80
  -7   1   1  102.49    6.70
  -7   1   1   91.89    4.10
   6  -1  -1  449.26   15.90
   6  -1  -1  446.66   15.70
   6  -1  -1  477.45   18.70
  -6   1   1  442.56   16.00
  -6   1   1  486.35   18.60
   5  -1  -1 1161.88   40.70
   5  -1  -1 1103.49   38.20
   5  -1  -1 1119.89   38.40
  -5   1   1 1189.88   40.60
  -5   1   1 1067.79   38.40
   4  -1  -1 1531.95   55.59
   4  -1  -1 1575.14   53.89
  -4   1   1 1665.73   55.69
   3  -1  -1  477.85   17.80
   3  -1  -1  551.54   19.30
  -3   1   1  534.75   19.20
   2  -1  -1  826.82   28.00
  -2   1   1  822.12   28.90
   1  -1  -1   40.10    2.10
  -1   1   1   38.90    1.70
  -1   1   1   41.10    2.10
   0  -1  -1  720.83   24.60
   0   1   1  710.43   24.60
   0   1   1  728.73   24.60
  -1  -1  -1  439.96   15.20
   1   1   1  445.16   15.40
  -2  -1  -1  377.66   13.30
  -2  -1  -1  370.86   13.30
   2   1   1  370.06   13.30
  -3  -1  -1 4406.36  151.08
  -3  -1  -1 4498.15  151.08
  -4  -1  -1  429.26   15.50
  -4  -1  -1  419.86   15.50
   4   1   1  402.86   14.90
   4   1   1  412.76   14.30
   4   1   1  402.56   14.00
   4   1   1  405.96   14.40
  -5  -1  -1   23.00    2.80
  -5  -1  -1   19.10    1.50
  -5  -1  -1   22.00    3.10
   5   1   1   16.50    1.60
   5   1   1   21.00    1.10
   5   1   1   20.80    1.50
   5   1   1   16.50    1.30
   5   1   1   18.10    2.10
  -6  -1  -1  237.78    8.80
  -6  -1  -1  264.27   11.00
  -6  -1  -1  252.47   10.90
   6   1   1  247.08    8.90
   6   1   1  232.38    8.70
   6   1   1  245.18    9.00
   6   1   1  249.97    9.90
   6   1   1  246.48    8.60
  -7  -1  -1   15.10    3.30
  -7  -1  -1   14.70    1.40
  -7  -1  -1   15.70    3.10
   7   1   1   13.00    1.20
   7   1   1   12.80    1.50
   7   1   1   12.90    1.30
   7   1   1   15.00    2.30
   7   1   1   13.10    1.60
  -8  -1  -1    5.10    2.90
  -8  -1  -1    6.30    3.10
  -8  -1  -1    8.30    1.30
   8   1   1    7.60    0.90
   8   1   1    7.90    1.40
   8   1   1    4.20    1.90
   8   1   1    8.40    1.00
  -9  -1  -1  158.48    9.50
  -9  -1  -1  147.69    9.30
  -9  -1  -1  162.08    6.20
   9   1   1  154.58    6.30
   9   1   1  158.28    5.90
   9   1   1  162.78    7.70
   9   1   1  160.28    5.80
 -10  -1  -1  276.07   13.80
 -10  -1  -1  270.87   10.00
  10   1   1  268.27   11.60
  10   1   1  267.67    9.60
  10   1   1  277.87   10.20
  10   1   1  263.77    9.70
 -11  -1  -1   43.70    2.80
 -11  -1  -1   41.50    6.70
  11   1   1   41.00    4.50
  11   1   1   40.40    2.20
  11   1   1   40.80    2.20
  11   1   1   41.50    3.10
 -12  -1  -1    0.80    1.40
  12   1   1    4.80    2.70
  12   1   1   -0.40    0.80
  12   1   1    0.50    1.80
  12   1   1   -0.20    1.10
 -13  -1  -1    2.20    1.60
  13   1   1   -0.10    0.60
  13   1   1    0.30    2.60
  13   1   1    1.00    1.90
 -14  -1  -1    6.40    1.90
  14   1   1   10.90    2.50
  14   1   1    7.20    3.60
 -15  -1  -1    8.80    2.10
  15   1   1   11.00    2.90
  15   1   1   -5.60    3.20
 -16  -1  -1    3.40    1.80
  16   1   1    4.00    2.70
 -17  -1  -1   -0.80    1.60
  17   1   1    0.00    2.70
 -18  -1  -1    0.00    1.60
  18   1   1    1.20    2.60
 -19  -1  -1    4.30    1.60
  19   1   1    5.80    3.00
  21  -2  -1    1.90    2.70
 -21   2   1    3.70    1.90
  20  -2  -1    4.30    3.00
 -20   2   1    0.50    2.00
  19  -2  -1   11.30    3.20
 -19   2   1   10.60    2.40
  18  -2  -1    9.50    2.90
 -18   2   1    5.10    2.30
  17  -2  -1   22.90    3.00
 -17   2   1   27.00    3.20
  16  -2  -1   23.40    3.10
 -16   2   1   25.80    3.10
  15  -2  -1    1.40    1.90
  15  -2  -1   -3.80    2.40
 -15   2   1    2.00    2.10
  14  -2  -1    2.40    1.60
  14  -2  -1    0.90    1.70
  14  -2  -1   -1.20    2.20
 -14   2   1    0.10    1.80
  13  -2  -1   35.60    2.90
  13  -2  -1   26.70    3.40
  13  -2  -1   30.40    2.80
 -13   2   1   30.30    3.10
  12  -2  -1    1.40    1.30
  12  -2  -1    1.70    1.30
  12  -2  -1    0.90    1.80
 -12   2   1    1.60    1.60
 -12   2   1   -1.90    6.10
  11  -2  -1   25.40    1.70
  11  -2  -1   30.70    3.30
  11  -2  -1   29.40    2.30
  11  -2  -1   26.60    1.50
  11  -2  -1   28.20    2.40
 -11   2   1   27.10    2.60
  10  -2  -1   36.40    1.90
  10  -2  -1   34.80    1.70
  10  -2  -1   39.10    3.40
  10  -2  -1   37.30    2.50
  10  -2  -1   35.80    2.40
 -10   2   1   24.80    4.60
 -10   2   1   38.80    2.80
   9  -2  -1 1808.22   62.79
   9  -2  -1 1858.81   63.99
   9  -2  -1 1807.02   63.19
   9  -2  -1 1888.11   62.99
   9  -2  -1 1855.41   62.69
   9  -2  -1 1830.22   67.79
  -9   2   1 1867.71   63.19
  -9   2   1 1904.11   67.59
   8  -2  -1  240.08    8.70
   8  -2  -1  246.18    8.50
   8  -2  -1  221.48   12.40
   8  -2  -1  227.38    8.40
  -8   2   1  233.98   12.30
  -8   2   1  239.88    8.80
   7  -2  -1   79.49    3.30
   7  -2  -1   83.69    3.60
   7  -2  -1   81.29    6.70
  -7   2   1   84.29    3.80
  -7   2   1   83.59    6.60
   6  -2  -1  104.69    4.00
   6  -2  -1   99.29    7.00
   6  -2  -1  115.99    4.30
  -6   2   1  110.29    4.50
  -6   2   1  106.39    6.90
   5  -2  -1 3087.19  108.19
   5  -2  -1 3418.26  110.89
  -5   2   1 3040.20  108.19
  -5   2   1 3250.77  110.59
   4  -2  -1 2049.29   74.39
   4  -2  -1 2396.46   76.69
  -4   2   1 2151.48   76.39
   3  -2  -1 1102.49   35.80
   3  -2  -1  964.70   37.30
  -3   2   1 1090.79   37.50
   2  -2  -1 1161.58   40.30
  -2   2   1 1217.58   41.50
   1  -2  -1 1288.97   43.80
  -1   2   1 1250.07   43.30
   0  -2  -1 1563.94   52.29
   0   2   1 1515.55   52.29
   0   2   1 1525.35   52.29
   1   2   1  657.93   22.80
   2   2   1 2508.05   85.29
   3   2   1  518.75   18.90
   3   2   1  535.75   18.30
   3   2   1  545.15   18.20
  -4  -2  -1   61.49    3.30
  -4  -2  -1   59.39    3.30
   4   2   1   57.59    3.40
   4   2   1   57.49    2.20
   4   2   1   56.89    2.40
   4   2   1   59.79    2.60
  -5  -2  -1    9.10    1.80
  -5  -2  -1    5.80    1.70
   5   2   1    6.90    0.90
   5   2   1    8.70    1.20
   5   2   1    6.20    1.70
   5   2   1    8.10    0.70
  -6  -2  -1  218.48    8.20
  -6  -2  -1  236.28    9.70
  -6  -2  -1  245.58    9.90
   6   2   1  230.88    8.40
   6   2   1  220.98    8.20
   6   2   1  225.08    8.00
   6   2   1  232.78    9.40
  -7  -2  -1    3.30    1.10
  -7  -2  -1    4.00    2.20
  -7  -2  -1    3.60    2.30
   7   2   1    4.40    0.90
   7   2   1    4.00    1.20
   7   2   1    5.50    2.00
   7   2   1    4.20    0.70
  -8  -2  -1  120.19    6.90
  -8  -2  -1  115.49    7.00
  -8  -2  -1  118.09    4.80
   8   2   1  119.49    4.70
   8   2   1  126.19    6.30
   8   2   1  125.69    5.10
   8   2   1  125.09    4.50
  -9  -2  -1  107.89    4.60
  -9  -2  -1  109.59    7.30
  -9  -2  -1  110.19    7.10
   9   2   1  102.39    4.20
   9   2   1  118.09    6.30
   9   2   1  110.49    4.40
   9   2   1  121.79    4.90
 -10  -2  -1   -1.00    3.80
 -10  -2  -1    0.70    1.10
  10   2   1    2.80    1.40
  10   2   1    0.90    0.80
  10   2   1    0.70    0.80
  10   2   1    1.90    2.10
 -11  -2  -1   12.40    5.00
 -11  -2  -1    9.10    1.50
  11   2   1    5.10    1.70
  11   2   1    9.60    2.70
  11   2   1    9.50    1.20
  11   2   1   10.20    1.20
 -12  -2  -1    3.80    1.40
  12   2   1    5.60    2.70
  12   2   1    0.70    1.70
  12   2   1    1.70    1.10
  12   2   1    1.40    0.90
 -13  -2  -1   22.30    2.30
  13   2   1   17.60    3.80
  13   2   1   23.50    2.20
  13   2   1   25.20    2.90
 -14  -2  -1    1.40    1.60
  14   2   1    4.90    3.20
  14   2   1   -1.10    2.10
 -15  -2  -1    2.60    1.70
  15   2   1   -1.40    3.60
  15   2   1    1.20    2.60
 -16  -2  -1    8.60    1.90
  16   2   1   18.30    3.30
 -17  -2  -1   14.80    2.10
  17   2   1   21.20    3.50
 -18  -2  -1    9.80    1.80
  18   2   1   13.00    3.30
 -19  -2  -1    1.60    1.50
  19   2   1    5.40    2.80
  21  -3  -1    6.30    2.90
 -21   3   1    0.60    1.90
  20  -3  -1    2.90    2.80
 -20   3   1   -0.10    2.00
  19  -3  -1    9.90    2.90
 -19   3   1   12.50    2.60
  18  -3  -1   16.60    3.20
 -18   3   1    8.60    2.40
  17  -3  -1  151.78    7.30
 -17   3   1  142.99    7.10
  16  -3  -1   12.30    2.40
 -16   3   1   19.50    2.70
  15  -3  -1   33.20    3.10
  15  -3  -1   33.50    3.30
 -15   3   1   37.60    3.60
  14  -3  -1    2.60    1.80
  14  -3  -1    0.40    1.60
  14  -3  -1    2.90    2.40
 -14   3   1    1.00    2.00
  13  -3  -1   27.80    2.60
  13  -3  -1   28.20    3.50
  13  -3  -1   26.00    2.60
 -13   3   1   29.60    3.00
  12  -3  -1   12.10    1.70
  12  -3  -1   14.30    1.90
  12  -3  -1   12.70    1.30
  12  -3  -1    9.10    2.30
 -12   3   1   14.70    2.10
 -12   3   1    5.90    6.50
  11  -3  -1    5.40    1.00
  11  -3  -1    7.70    2.20
  11  -3  -1    9.80    1.60
  11  -3  -1    7.10    1.40
  11  -3  -1    8.20    0.80
 -11   3   1    6.50    1.70
  10  -3  -1  103.59    4.60
  10  -3  -1   99.29    4.10
  10  -3  -1  104.69    4.30
  10  -3  -1   96.99    3.90
 -10   3   1  103.79    4.70
 -10   3   1  105.59    9.70
   9  -3  -1  357.76   13.10
   9  -3  -1  356.56   12.70
   9  -3  -1  369.56   12.80
   9  -3  -1  340.67   17.70
   9  -3  -1  356.86   12.50
  -9   3   1  371.96   17.70
  -9   3   1  368.86   13.10
   8  -3  -1  891.11   30.80
   8  -3  -1  928.01   35.60
   8  -3  -1  847.02   31.00
  -8   3   1  907.51   31.10
  -8   3   1  932.11   35.30
   7  -3  -1  923.91   31.50
   7  -3  -1  867.01   35.10
   7  -3  -1  899.21   31.20
  -7   3   1  948.91   35.20
  -7   3   1  936.01   31.50
   6  -3  -1   67.99    6.00
   6  -3  -1   63.09    2.70
   6  -3  -1   65.19    3.00
  -6   3   1   62.19    3.10
  -6   3   1   71.69    5.90
   5  -3  -1 2072.19   70.89
   5  -3  -1 2167.88   74.09
   5  -3  -1 2097.09   71.09
  -5   3   1 2050.19   71.09
   4  -3  -1 2436.46   84.69
   4  -3  -1 2499.45   84.89
   4  -3  -1 2548.05   87.29
  -4   3   1 2483.05   84.89
  -4   3   1 2569.54   87.19
   3  -3  -1  126.19    5.00
  -3   3   1  137.29    6.90
   2  -3  -1  339.67   12.10
   2  -3  -1  358.96   13.70
  -2   3   1  339.27   13.50
   1  -3  -1 1016.00   33.00
  -1   3   1  966.60   32.30
  -1   3   1  824.62   32.70
   0  -3  -1 3009.20   98.79
   0   3   1 2812.82   98.59
   0   3   1 2889.81   98.69
   1   3   1   86.89    4.10
   2   3   1  887.51   30.90
   3   3   1   21.70    1.60
   3   3   1   22.50    1.10
   3   3   1   20.20    2.20
   3   3   1   17.90    1.30
   4   3   1   54.89    3.50
   4   3   1   58.99    2.50
   4   3   1   61.99    2.30
   4   3   1   62.99    2.80
   5   3   1   -0.10    1.00
   5   3   1    0.10    0.60
   5   3   1   -0.20    1.40
   5   3   1    0.00    0.70
  -6  -3  -1    1.20    0.80
   6   3   1   -0.10    1.60
   6   3   1    0.70    0.80
   6   3   1    0.20    0.60
   6   3   1    1.80    1.10
  -7  -3  -1  470.95   17.10
   7   3   1  495.25   17.20
   7   3   1  492.85   17.00
   7   3   1  507.15   17.40
   7   3   1  508.75   18.70
  -8  -3  -1   28.60    1.90
   8   3   1   28.40    1.80
   8   3   1   29.90    1.60
   8   3   1   31.10    2.40
   8   3   1   30.50    3.40
  -9  -3  -1  247.88    9.20
   9   3   1  248.18    9.20
   9   3   1  257.87   11.10
   9   3   1  254.87    9.00
   9   3   1  264.37    9.70
 -10  -3  -1   70.29    3.40
  10   3   1   67.69    3.10
  10   3   1   66.39    3.80
  10   3   1   70.09    3.20
  10   3   1   81.59    5.40
 -11  -3  -1    2.50    1.30
  11   3   1    0.80    0.90
  11   3   1   -0.70    1.60
  11   3   1    0.00    2.20
  11   3   1    0.10    0.90
 -12  -3  -1   68.89    3.60
  12   3   1   67.59    5.90
  12   3   1   71.79    3.40
  12   3   1   68.59    3.30
  12   3   1   75.59    4.40
 -13  -3  -1   18.10    2.00
  13   3   1   20.10    1.90
  13   3   1   17.20    2.60
  13   3   1   11.50    3.30
 -14  -3  -1   18.60    2.10
  14   3   1   17.70    1.90
  14   3   1   16.20    2.80
 -15  -3  -1   51.69    3.40
  15   3   1   53.69    4.80
 -16  -3  -1    0.60    1.50
  16   3   1    5.70    2.90
 -17  -3  -1    1.10    1.40
  17   3   1    4.70    2.90
 -18  -3  -1   -1.20    1.40
  18   3   1    1.80    2.70
  19   3   1   -1.60    2.40
  21  -4  -1    0.60    2.60
 -21   4   1    0.10    1.90
  20  -4  -1    7.10    2.90
 -20   4   1    9.20    2.50
  19  -4  -1    7.00    3.00
 -19   4   1    4.10    2.30
  18  -4  -1   30.90    3.70
 -18   4   1   23.00    2.90
  17  -4  -1    9.00    2.60
 -17   4   1    8.70    2.40
  16  -4  -1    5.70    2.10
  16  -4  -1    5.20    2.20
  16  -4  -1    0.00    3.40
 -16   4   1    2.80    2.40
  15  -4  -1    3.70    2.00
  15  -4  -1    2.20    1.80
  15  -4  -1   -2.10    2.30
 -15   4   1    2.20    2.00
  14  -4  -1    1.90    1.70
  14  -4  -1   -0.50    2.20
  14  -4  -1    0.00    1.60
 -14   4   1   -1.20    1.80
  13  -4  -1    7.90    1.80
  13  -4  -1    1.30    2.20
  13  -4  -1    2.70    1.70
 -13   4   1    5.30    1.90
  12  -4  -1   28.70    2.90
  12  -4  -1   28.20    2.00
  12  -4  -1   34.60    2.60
  12  -4  -1   31.10    1.90
  12  -4  -1   33.20    3.70
 -12   4   1   26.90    2.90
  11  -4  -1   49.80    2.80
  11  -4  -1   46.00    2.20
  11  -4  -1   43.90    3.10
  11  -4  -1   50.09    2.60
 -11   4   1   50.69    3.20
  10  -4  -1  406.46   14.30
  10  -4  -1  386.56   13.90
  10  -4  -1  373.36   13.60
  10  -4  -1  409.16   13.90
 -10   4   1  388.46   14.20
 -10   4   1  389.96   19.60
   9  -4  -1  688.13   24.10
   9  -4  -1  704.73   24.50
  -9   4   1  697.53   24.40
  -9   4   1  703.93   29.40
   8  -4  -1   16.00    4.70
  -8   4   1   18.90    4.10
   7  -4  -1  355.56   12.70
   7  -4  -1  362.26   17.10
   7  -4  -1  357.56   13.00
  -7   4   1  376.86   16.90
  -7   4   1  361.36   12.90
   6  -4  -1   32.40    1.90
   6  -4  -1   34.30    5.10
   6  -4  -1   34.60    2.30
  -6   4   1   42.00    5.50
  -6   4   1   33.80    2.20
   5  -4  -1  206.48   10.30
   5  -4  -1  188.18    7.20
   5  -4  -1  187.68    6.90
  -5   4   1  196.28    7.20
   4  -4  -1 2474.85   85.59
   4  -4  -1 2593.54   85.79
   4  -4  -1 2529.15   88.49
  -4   4   1 2542.35   85.69
  -4   4   1 2514.05   88.39
   3  -4  -1 1658.23   57.99
   3  -4  -1 1694.13   58.29
   3  -4  -1 1731.63   60.49
  -3   4   1 1776.92   60.49
   2  -4  -1 1794.62   61.69
   2  -4  -1 1735.23   59.79
  -2   4   1 1759.92   61.59
   1  -4  -1 2096.09   70.79
  -1   4   1 2030.00   70.69
  -1   4   1 2018.60   69.99
   0   4   1 4609.04  156.38
   0   4   1 4602.44  156.18
   1   4   1 1280.27   42.30
   1   4   1 1176.88   41.40
   1   4   1 1209.78   41.40
   2   4   1 1088.09   37.10
   2   4   1 1064.89   36.30
   2   4   1 1050.29   36.10
   2   4   1 1056.69   36.20
   3   4   1 1344.77   45.30
   3   4   1 1281.67   45.10
   3   4   1 1404.06   46.30
   3   4   1 1300.77   45.20
   4   4   1  406.56   14.00
   4   4   1  405.96   14.30
   4   4   1  415.66   15.30
   4   4   1  407.26   14.20
   5   4   1   26.20    1.70
   5   4   1   27.00    1.40
   5   4   1   26.50    3.10
   5   4   1   28.40    2.10
  -6  -4  -1   49.90    2.30
   6   4   1   54.79    4.10
   6   4   1   55.09    2.30
   6   4   1   56.39    2.90
   6   4   1   55.49    2.60
  -7  -4  -1   15.50    1.50
   7   4   1   16.00    2.60
   7   4   1   17.90    1.20
   7   4   1   18.60    1.50
   7   4   1   17.90    1.80
  -8  -4  -1  142.99    5.60
   8   4   1  144.89    7.50
   8   4   1  153.28    6.10
   8   4   1  150.58    5.50
   8   4   1  156.28    5.70
  -9  -4  -1   33.10    2.10
   9   4   1   34.40    2.70
   9   4   1   37.20    4.00
   9   4   1   32.50    2.10
   9   4   1   34.50    1.90
 -10  -4  -1   10.60    1.40
  10   4   1   11.40    1.90
  10   4   1   10.60    1.20
  10   4   1    9.30    2.80
  10   4   1    9.40    1.30
 -11  -4  -1   18.60    1.80
  11   4   1   14.10    1.50
  11   4   1   15.30    3.40
  11   4   1   15.20    1.40
  11   4   1   14.40    2.30
 -12  -4  -1   53.39    3.10
  12   4   1   57.29    2.90
  12   4   1   51.89    4.10
  12   4   1   55.09    2.80
  12   4   1   44.60    5.30
 -13  -4  -1    8.50    1.60
  13   4   1    9.60    1.50
  13   4   1   10.00    3.50
  13   4   1    9.50    2.60
 -14  -4  -1   57.19    3.20
  14   4   1   50.29    3.10
  14   4   1   45.90    4.50
 -15  -4  -1   36.70    2.80
  15   4   1   30.10    3.50
 -16  -4  -1   18.80    2.10
  16   4   1   17.80    3.40
  17   4   1    4.20    2.80
  18   4   1    1.70    2.60
  19   4   1   23.60    3.60
  21  -5  -1    4.20    2.80
 -21   5   1    3.40    2.10
  20  -5  -1   -2.30    2.20
 -20   5   1   -2.90    2.10
  19  -5  -1   49.30    4.60
 -19   5   1   48.10    4.30
  18  -5  -1    5.40    2.40
 -18   5   1    7.10    2.50
  17  -5  -1   19.10    2.80
 -17   5   1   24.20    3.20
  16  -5  -1    1.60    1.90
  16  -5  -1    1.10    2.10
  16  -5  -1    0.30    3.10
 -16   5   1    2.80    2.30
  15  -5  -1   -1.80    2.40
  15  -5  -1   -0.10    1.70
  15  -5  -1    0.20    1.90
 -15   5   1   -0.40    2.10
  14  -5  -1   43.50    3.90
  14  -5  -1   41.60    3.20
  14  -5  -1   40.90    4.70
 -14   5   1   42.60    3.70
  13  -5  -1   14.40    3.10
  13  -5  -1   15.10    1.70
  13  -5  -1   17.00    2.50
  13  -5  -1   12.60    1.80
 -13   5   1   13.80    2.40
  12  -5  -1   11.70    2.00
  12  -5  -1   13.20    1.30
  12  -5  -1    9.40    1.40
  12  -5  -1   11.00    1.60
 -12   5   1   14.10    2.20
  11  -5  -1    2.00    1.10
  11  -5  -1    1.60    1.40
  11  -5  -1    1.30    0.80
  11  -5  -1    3.20    1.20
 -11   5   1    0.30    8.10
 -11   5   1   -3.30    5.80
 -11   5   1    0.40    1.60
  10  -5  -1   18.00    2.00
  10  -5  -1   18.90    1.80
  10  -5  -1   18.30    1.80
 -10   5   1   16.40    2.00
 -10   5   1   17.40    5.80
   9  -5  -1  151.28    5.80
   9  -5  -1  147.89    6.20
  -9   5   1  147.29   11.20
  -9   5   1  148.99    6.20
   8  -5  -1  153.78    6.30
   8  -5  -1  142.39    5.80
   8  -5  -1  162.88   11.40
  -8   5   1  151.88    6.10
  -8   5   1  155.98   10.70
   7  -5  -1  196.58    7.60
   7  -5  -1  201.38   12.00
   7  -5  -1  196.98    7.20
  -7   5   1  196.88    7.50
   6  -5  -1   21.00    2.10
   6  -5  -1   18.90    1.60
   6  -5  -1   21.10    4.60
  -6   5   1   15.70    3.40
  -6   5   1   19.30    1.80
   5  -5  -1    4.10    3.30
   5  -5  -1    1.20    1.00
   5  -5  -1    2.80    0.90
  -5   5   1    3.60    1.30
  -5   5   1    3.70    3.50
   4  -5  -1    8.50    1.40
   4  -5  -1    9.30    1.00
  -4   5   1    8.20    0.80
  -4   5   1    7.10    1.30
   3  -5  -1   20.70    2.00
   3  -5  -1   22.00    1.40
   3  -5  -1   19.30    3.20
  -3   5   1   19.90    3.00
  -3   5   1   22.10    1.30
  -3   5   1   20.40    1.70
   2  -5  -1  198.08    7.30
   2  -5  -1  192.38    6.90
   2  -5  -1  206.38    9.50
  -2   5   1  190.98    6.90
   1  -5  -1 2787.42   94.89
  -1   5   1 2744.93   94.69
  -1   5   1 2822.52   96.49
  -1   5   1 2855.61   95.69
   0   5   1 1130.09   38.30
   0   5   1 1061.99   37.20
   0   5   1 1058.19   38.50
   0   5   1 1068.29   37.30
   0   5   1 1170.88   38.70
   1   5   1  507.05   17.80
   1   5   1  507.05   17.90
   1   5   1  526.05   18.80
   1   5   1  539.75   18.50
   1   5   1  504.15   17.70
   1   5   1  517.95   18.40
   2   5   1  615.24   21.50
   2   5   1  649.04   22.80
   2   5   1  628.44   21.70
   2   5   1  635.44   21.80
   3   5   1   50.19    3.70
   3   5   1   53.99    2.40
   3   5   1   52.79    2.60
   4   5   1  151.48    7.00
   4   5   1  154.98    5.80
   4   5   1  149.99    5.40
   4   5   1  147.49    5.60
   5   5   1  142.09    6.90
   5   5   1  142.79    5.20
   5   5   1  146.39    5.50
   5   5   1  145.39    5.70
   6   5   1   62.99    3.20
   6   5   1   61.19    4.50
   6   5   1   61.69    2.60
   6   5   1   62.19    2.80
  -7  -5  -1   18.80    1.50
   7   5   1   25.30    1.50
   7   5   1   25.80    2.30
   7   5   1   20.00    1.70
   7   5   1   24.30    3.20
  -8  -5  -1    0.30    0.80
   8   5   1   -0.40    0.70
   8   5   1   -0.60    0.90
   8   5   1   -2.00    1.70
   8   5   1   -0.40    1.30
  -9  -5  -1    7.00    1.20
   9   5   1   10.40    2.70
   9   5   1    8.30    1.30
   9   5   1    8.80    1.10
   9   5   1    9.40    1.90
 -10  -5  -1   12.20    1.40
  10   5   1   10.30    2.90
  10   5   1   11.90    2.20
  10   5   1   11.20    1.40
  10   5   1   13.70    1.40
 -11  -5  -1    1.60    1.10
  11   5   1   -0.30    1.00
  11   5   1   -2.20    2.40
  11   5   1    1.50    1.10
  11   5   1    1.00    1.80
 -12  -5  -1   45.10    2.80
  12   5   1   46.10    5.50
  12   5   1   44.10    2.70
  12   5   1   48.30    2.80
  12   5   1   51.69    4.10
 -13  -5  -1   29.50    2.40
  13   5   1   27.70    3.10
  13   5   1   16.60    4.20
  13   5   1   33.80    2.50
 -14  -5  -1   22.00    2.00
  14   5   1   19.00    3.00
  14   5   1    6.50    3.90
  14   5   1   16.20    1.80
 -15  -5  -1   37.90    2.70
  15   5   1   39.70    2.90
  15   5   1   49.20    4.50
  16   5   1   -1.80    2.40
  17   5   1   47.00    5.00
  18   5   1   28.40    3.70
  21  -6  -1    0.20    2.40
 -21   6   1    1.10    2.10
  20  -6  -1    1.50    2.50
 -20   6   1   -0.40    2.30
  19  -6  -1    0.20    2.50
 -19   6   1    1.30    2.50
  18  -6  -1    8.60    2.70
 -18   6   1    8.70    2.70
  17  -6  -1    2.20    2.40
  17  -6  -1    2.60    2.30
 -17   6   1    0.70    2.40
  16  -6  -1    4.40    2.40
  16  -6  -1    5.10    3.10
  16  -6  -1    6.90    2.40
 -16   6   1    7.60    2.50
  15  -6  -1   31.10    3.30
  15  -6  -1   27.30    4.00
  15  -6  -1   43.20    3.50
 -15   6   1   43.10    3.90
  14  -6  -1   16.60    2.30
  14  -6  -1   13.30    3.40
  14  -6  -1   17.20    2.50
 -14   6   1   17.50    2.50
  13  -6  -1   99.49    5.20
  13  -6  -1   83.89    4.20
  13  -6  -1   97.19    4.50
 -13   6   1   92.69    5.00
  12  -6  -1   25.00    2.20
  12  -6  -1   24.50    2.30
  12  -6  -1   22.90    2.50
  12  -6  -1   23.30    1.70
 -12   6   1   25.30    2.70
  11  -6  -1    8.90    1.40
  11  -6  -1   10.10    1.50
  11  -6  -1    8.10    1.80
 -11   6   1    9.60    6.90
 -11   6   1    7.80    1.90
 -11   6   1    6.50    6.00
  10  -6  -1   31.10    2.80
  10  -6  -1   29.50    2.20
 -10   6   1   31.30    7.00
 -10   6   1   31.00    2.70
   9  -6  -1  163.78    6.70
   9  -6  -1  159.58    6.20
  -9   6   1  155.58   12.00
  -9   6   1  161.18    6.50
   8  -6  -1    2.10    1.30
   8  -6  -1    2.20    1.10
  -8   6   1    4.10    3.50
  -8   6   1    2.40    1.50
   7  -6  -1  143.49    5.60
   7  -6  -1  141.89    6.10
  -7   6   1  158.08   10.50
  -7   6   1  145.49    5.90
   6  -6  -1  139.09    5.30
   6  -6  -1  146.19   10.00
   6  -6  -1  138.69    5.80
  -6   6   1  142.29    5.60
   5  -6  -1  250.07   12.80
   5  -6  -1  232.58    8.70
   5  -6  -1  244.38    9.10
  -5   6   1  234.78   12.40
  -5   6   1  257.27    8.90
   4  -6  -1 1396.16   51.39
   4  -6  -1 1388.66   47.70
   4  -6  -1 1434.16   48.10
  -4   6   1 1383.06   47.90
  -4   6   1 1424.76   47.70
   3  -6  -1   89.79    3.40
   3  -6  -1   87.09    3.90
  -3   6   1   84.69    6.20
  -3   6   1   87.39    3.40
  -3   6   1   86.39    3.60
   2  -6  -1  192.48    7.00
   2  -6  -1  205.28    7.40
  -2   6   1  194.38    7.00
   1  -6  -1  168.88    6.30
   1  -6  -1  164.28    5.90
  -1   6   1  169.98    6.00
  -1   6   1  173.08    8.20
  -1   6   1  176.38    8.30
  -1   6   1  153.18    6.10
  -1   6   1  157.68    5.90
  -1   6   1  169.48    7.20
   0   6   1  118.99    5.90
   0   6   1  109.39    4.40
   0   6   1  120.29    6.00
   0   6   1  105.59    4.30
   0   6   1  107.39    4.20
   0   6   1  115.19    5.60
   1   6   1  275.77    9.90
   1   6   1  281.37   10.90
   1   6   1  267.47    9.80
   1   6   1  289.27   10.80
   1   6   1  282.77   10.00
   1   6   1  287.57   11.20
   2   6   1 1749.43   59.89
   2   6   1 1780.92   60.19
   2   6   1 1753.32   60.09
   2   6   1 1801.12   61.39
   3   6   1   30.10    1.90
   3   6   1   32.80    3.40
   3   6   1   29.30    2.20
   4   6   1  237.08    8.30
   4   6   1  225.58    8.50
   4   6   1  226.98    9.80
   4   6   1  225.38    8.00
   5   6   1  155.08    6.10
   5   6   1  158.58    7.60
   5   6   1  155.18    5.90
   5   6   1  151.78    5.60
   6   6   1  200.28    7.20
   6   6   1  201.88    7.70
   6   6   1  197.08    9.10
   6   6   1  202.58    7.40
  -7  -6  -1   73.99    3.10
   7   6   1   82.09    3.50
   7   6   1   77.39    3.20
   7   6   1   84.89    3.90
   7   6   1   76.59    5.20
  -8  -6  -1   51.29    2.50
   8   6   1   51.89    3.30
   8   6   1   61.99    4.90
   8   6   1   52.19    2.50
   8   6   1   56.79    2.80
  -9  -6  -1    1.00    0.90
   9   6   1    0.40    1.00
   9   6   1    0.70    1.60
   9   6   1    1.40    0.90
   9   6   1    1.40    2.40
 -10  -6  -1    2.90    1.00
  10   6   1   -0.60    2.50
  10   6   1   -0.90    0.90
  10   6   1    1.60    1.10
  10   6   1   -0.50    1.60
 -11  -6  -1   -0.20    1.00
  11   6   1    4.10    3.10
  11   6   1    2.40    1.90
  11   6   1    2.20    1.10
  11   6   1    2.70    1.20
 -12  -6  -1  360.96   13.20
  12   6   1  355.66   16.50
  12   6   1  368.46   13.40
  12   6   1  371.16   14.40
  12   6   1  397.66   13.40
 -13  -6  -1    1.50    1.20
  13   6   1    2.50    2.20
  13   6   1    4.50    3.50
  13   6   1   -0.30    0.70
  13   6   1   -1.20    1.30
  14   6   1   17.50    1.90
  14   6   1   20.00    3.00
  15   6   1    1.90    1.40
  15   6   1    3.40    2.70
  16   6   1    9.70    2.90
  17   6   1   48.50    4.90
  18   6   1   54.89    5.10
  21  -7  -1    1.00    2.40
 -21   7   1   -0.50    2.10
  20  -7  -1    8.30    2.80
 -20   7   1    5.50    2.50
  19  -7  -1    0.70    2.30
 -19   7   1   -0.10    2.30
  18  -7  -1    3.50    2.20
  18  -7  -1    0.60    2.70
 -18   7   1    3.50    2.60
  17  -7  -1    7.30    2.60
  17  -7  -1    9.60    2.30
 -17   7   1   14.10    2.90
  16  -7  -1    2.20    2.40
  16  -7  -1    7.30    3.20
  16  -7  -1    7.30    2.10
 -16   7   1    6.40    2.50
  15  -7  -1   39.50    3.40
  15  -7  -1   38.30    3.70
  15  -7  -1   41.90    5.10
 -15   7   1   43.00    4.00
  14  -7  -1    1.10    1.60
  14  -7  -1    2.30    2.10
  14  -7  -1   -0.40    1.30
 -14   7   1   -0.70    2.10
  13  -7  -1    0.70    1.50
  13  -7  -1    0.50    1.40
  13  -7  -1    1.70    1.90
 -13   7   1    1.60    2.00
  12  -7  -1   76.69    3.90
  12  -7  -1   76.39    3.80
  12  -7  -1   81.39    4.70
 -12   7   1   76.39    4.40
  11  -7  -1    1.60    1.60
  11  -7  -1    1.90    1.30
  11  -7  -1    0.40    1.10
 -11   7   1   -1.70    7.80
 -11   7   1    0.80    1.70
 -11   7   1   -0.40    7.80
  10  -7  -1  188.48    7.70
  10  -7  -1  186.78    7.10
 -10   7   1  168.48   14.40
 -10   7   1  176.28    7.30
 -10   7   1  184.58   14.90
   9  -7  -1   13.30    2.00
   9  -7  -1   12.30    1.60
  -9   7   1   11.50    4.70
  -9   7   1   11.60    1.90
   8  -7  -1  111.09    4.70
   8  -7  -1  123.29    5.30
  -8   7   1  113.89   10.30
  -8   7   1  111.49    5.00
   7  -7  -1   86.49    3.80
   7  -7  -1   88.89    4.40
  -7   7   1   90.69    9.00
  -7   7   1   87.99    4.10
   6  -7  -1  105.49    4.80
   6  -7  -1  103.39    4.20
  -6   7   1  108.19    4.50
  -6   7   1   96.29    8.40
   5  -7  -1   51.59    2.50
   5  -7  -1   53.99    3.10
  -5   7   1   54.99    2.80
  -5   7   1   51.19    2.30
  -5   7   1   49.80    6.20
   4  -7  -1   16.10    1.50
   4  -7  -1   20.70    2.20
  -4   7   1   17.50    1.40
  -4   7   1   15.60    3.60
  -4   7   1   18.70    1.80
   3  -7  -1   31.10    1.70
   3  -7  -1   32.20    2.40
  -3   7   1   23.70    3.60
  -3   7   1   31.50    1.90
  -3   7   1   31.10    1.70
   2  -7  -1  282.37    9.90
   2  -7  -1  286.17   10.40
  -2   7   1  276.57    9.90
  -2   7   1  293.97   10.00
  -2   7   1  288.67   12.90
  -2   7   1  271.07   12.80
   1  -7  -1  167.88    6.50
   1  -7  -1  164.58    6.00
  -1   7   1  159.88    6.30
  -1   7   1  168.18    6.10
  -1   7   1  164.38    8.50
  -1   7   1  172.88    7.70
  -1   7   1  173.28    6.20
  -1   7   1  179.68    8.80
   0  -7  -1 1129.99   38.90
   0  -7  -1 1159.18   39.40
   0   7   1 1172.28   41.10
   0   7   1 1125.29   39.10
   0   7   1 1153.58   39.20
   0   7   1 1164.48   40.90
   0   7   1 1120.89   39.00
   0   7   1 1161.68   40.50
  -1  -7  -1  167.08    5.90
   1   7   1  164.68    7.70
   1   7   1  175.28    7.50
   1   7   1  166.08    6.40
   1   7   1  168.28    6.20
   1   7   1  169.28    7.60
   1   7   1  170.48    6.10
   2   7   1  166.98    6.30
   2   7   1  167.48    6.10
   2   7   1  169.68    7.90
   2   7   1  171.48    6.40
   3   7   1 1565.64   54.19
   3   7   1 1572.84   54.49
   3   7   1 1601.74   54.39
   3   7   1 1659.73   55.99
   4   7   1  326.27   11.40
   4   7   1  324.37   13.40
   4   7   1  327.17   11.90
   4   7   1  336.77   11.70
   5   7   1    1.60    1.30
   5   7   1    2.30    1.00
   5   7   1    2.10    2.20
   5   7   1    1.60    0.80
  -6  -7  -1    9.50    0.90
   6   7   1   11.70    2.60
   6   7   1   11.70    1.70
   6   7   1   11.20    1.40
   6   7   1    9.00    1.00
  -7  -7  -1   17.30    1.30
   7   7   1   18.90    3.20
   7   7   1   19.00    1.80
   7   7   1   21.00    1.50
   7   7   1   17.90    2.00
  -8  -7  -1   74.79    3.30
   8   7   1   87.49    3.80
   8   7   1   84.99    3.40
   8   7   1   82.99    5.90
   8   7   1   83.79    4.30
  -9  -7  -1   22.10    1.70
   9   7   1   23.60    2.40
   9   7   1   29.10    4.00
   9   7   1   30.30    2.20
   9   7   1   22.90    1.80
 -10  -7  -1   46.50    2.40
  10   7   1   54.49    2.70
  10   7   1   48.60    5.60
  10   7   1   49.10    2.90
  10   7   1   52.99    3.90
 -11  -7  -1   76.59    4.30
  11   7   1   76.79    3.60
  11   7   1   76.79    3.80
  11   7   1   67.39    6.70
  11   7   1   81.69    4.90
  12   7   1  366.46   12.80
  12   7   1  349.57   16.40
  12   7   1  345.17   12.90
  12   7   1  358.96   14.00
  14   7   1   -1.50    2.40
  14   7   1    2.10    1.50
  15   7   1    3.90    1.60
  15   7   1    3.10    2.80
  16   7   1    8.30    2.80
  17   7   1   25.10    3.60
  21  -8  -1    2.20    2.40
 -21   8   1   10.80    2.60
  20  -8  -1    3.70    2.40
 -20   8   1   10.60    2.70
  19  -8  -1    3.90    2.40
 -19   8   1    1.80    2.60
  18  -8  -1    8.10    2.90
  18  -8  -1    7.20    2.30
 -18   8   1   10.90    2.90
  17  -8  -1   12.00    2.80
  17  -8  -1   16.10    2.50
 -17   8   1   18.10    3.10
  16  -8  -1    1.90    1.90
  16  -8  -1    1.20    2.40
  16  -8  -1   -2.00    3.10
 -16   8   1    0.00    2.20
  15  -8  -1   -2.10    2.90
  15  -8  -1    0.70    2.10
  15  -8  -1    3.00    1.90
  15  -8  -1   -0.40    1.00
 -15   8   1    3.40    2.40
  14  -8  -1   21.90    3.10
  14  -8  -1   20.70    2.60
  14  -8  -1   22.40    2.40
 -14   8   1   20.10    2.90
  13  -8  -1    9.60    2.40
  13  -8  -1    4.20    1.70
  13  -8  -1    7.00    1.70
 -13   8   1    5.60    2.10
  12  -8  -1   20.50    2.10
  12  -8  -1   21.50    2.60
  12  -8  -1   22.30    2.30
 -12   8   1   25.10    2.80
  11  -8  -1  120.29    5.20
  11  -8  -1  120.09    6.00
 -11   8   1  118.49    5.60
 -11   8   1  123.49   15.80
  10  -8  -1   23.30    2.10
  10  -8  -1   21.10    2.40
 -10   8   1   15.80    7.10
 -10   8   1   21.60    2.40
   9  -8  -1  122.89    5.70
   9  -8  -1  116.89    5.10
  -9   8   1  118.39   11.80
  -9   8   1  127.59    5.50
  -9   8   1  142.19   15.10
   8  -8  -1   -1.10    1.50
   8  -8  -1    2.10    1.20
  -8   8   1    0.00    1.40
  -8   8   1    7.60    4.40
  -8   8   1    9.20    7.00
   7  -8  -1   49.40    3.30
   7  -8  -1   48.20    2.70
  -7   8   1   46.10    3.00
  -7   8   1   38.90    6.30
   6  -8  -1    7.10    1.50
  -6   8   1    2.40    3.30
   5  -8  -1    0.90    1.10
   5  -8  -1   -0.10    1.40
  -5   8   1    4.80    3.30
  -5   8   1    2.70    1.40
  -5   8   1    1.00    0.90
   4  -8  -1   35.90    2.10
   4  -8  -1   44.00    2.90
  -4   8   1   39.90    2.30
  -4   8   1   25.40    4.20
  -4   8   1   30.40    4.60
  -4   8   1   36.30    2.00
   3  -8  -1   14.10    1.70
   3  -8  -1   15.50    1.40
  -3   8   1   16.10    1.30
  -3   8   1   10.30    3.10
  -3   8   1   16.30    3.90
  -3   8   1   16.10    1.50
   2  -8  -1    2.30    1.30
   2  -8  -1    3.40    0.90
  -2   8   1    4.90    1.00
  -2   8   1    4.90    2.80
  -2   8   1    0.40    2.30
  -2   8   1    4.30    1.00
   1  -8  -1   13.70    1.60
   1  -8  -1   15.20    1.30
  -1   8   1   17.00    1.30
  -1   8   1   16.70    3.10
  -1   8   1   17.00    1.60
  -1   8   1   16.50    3.30
  -1   8   1   15.50    1.50
  -1   8   1   14.40    2.70
   0  -8  -1   15.60    1.20
   0  -8  -1   15.10    1.60
   0   8   1   18.50    3.10
   0   8   1   22.10    3.00
   0   8   1   18.80    3.20
   0   8   1   19.00    1.70
   0   8   1   17.10    1.70
   0   8   1   16.20    1.50
  -1  -8  -1   65.59    3.30
  -1  -8  -1   62.79    2.50
   1   8   1   63.39    4.70
   1   8   1   62.89    3.10
   1   8   1   67.09    3.00
   1   8   1   66.59    4.90
   1   8   1   63.79    2.80
   1   8   1   59.39    4.40
  -2  -8  -1   57.59    2.20
   2   8   1   58.89    2.80
   2   8   1   53.19    4.60
   2   8   1   57.49    2.50
   2   8   1   52.89    3.00
  -3  -8  -1  725.63   24.70
   3   8   1  744.23   25.10
   3   8   1  715.93   26.80
   3   8   1  713.63   24.90
   3   8   1  733.33   25.30
  -4  -8  -1   55.89    2.20
   4   8   1   62.49    3.00
   4   8   1   62.29    2.60
   4   8   1   61.49    4.90
   4   8   1   56.09    3.20
  -5  -8  -1  114.69    4.40
   5   8   1  126.99    4.60
   5   8   1  119.79    6.90
   5   8   1  126.09    5.30
   5   8   1  124.79    5.00
  -6  -8  -1    9.40    0.90
   6   8   1    7.70    1.30
   6   8   1    4.30    2.50
   6   8   1   10.40    1.10
   6   8   1    6.50    1.60
   7   8   1  228.48   10.90
   7   8   1  224.48    8.50
   7   8   1  224.98    8.90
   7   8   1  226.58    8.20
   8   8   1   56.59    3.70
   8   8   1   54.69    2.70
   8   8   1   56.19    3.10
   8   8   1   58.09    5.50
   9   8   1   83.29    4.70
   9   8   1   89.59    6.80
   9   8   1   79.19    4.00
   9   8   1   84.09    3.60
  10   8   1   16.60    1.90
  10   8   1   16.30    2.60
  10   8   1    6.80    3.70
  10   8   1   14.80    1.50
  11   8   1   83.59    7.30
  11   8   1   82.89    5.20
  11   8   1   82.69    3.80
  11   8   1   75.89    3.90
  12   8   1  157.18    6.10
  12   8   1  146.89   10.10
  12   8   1  146.29    6.20
  12   8   1  154.28    7.50
  14   8   1   24.10    2.30
  14   8   1   24.60    3.60
  15   8   1   -1.00    2.50
  15   8   1    0.70    1.50
  16   8   1   23.40    3.30
  17   8   1   -0.40    2.40
  21  -9  -1   12.80    2.60
 -21   9   1   13.40    2.60
  20  -9  -1   -1.10    2.10
 -20   9   1    2.20    2.40
  19  -9  -1    0.10    2.10
  19  -9  -1    3.80    3.30
 -19   9   1    1.60    2.50
  18  -9  -1   36.80    3.90
  18  -9  -1   31.50    3.90
 -18   9   1   43.90    4.40
  17  -9  -1    4.50    2.20
  17  -9  -1    2.00    2.50
 -17   9   1    2.10    2.40
  16  -9  -1   -0.10    2.30
  16  -9  -1    3.30    2.30
  16  -9  -1    1.60    1.80
  16  -9  -1    2.80    3.70
 -16   9   1    4.20    2.50
  15  -9  -1    8.90    2.00
  15  -9  -1    7.00    2.00
  15  -9  -1    4.20    2.50
 -15   9   1    9.30    2.70
  14  -9  -1    6.70    2.00
  14  -9  -1    7.40    1.90
  14  -9  -1    9.00    2.80
 -14   9   1    6.50    2.50
  13  -9  -1  395.46   14.60
  13  -9  -1  390.96   14.40
  13  -9  -1  405.06   15.40
 -13   9   1  386.26   14.90
  12  -9  -1   26.30    2.40
  12  -9  -1   27.40    3.10
  12  -9  -1   24.30    2.40
 -12   9   1   23.40    2.70
  11  -9  -1    4.00    2.00
  11  -9  -1    4.00    1.70
 -11   9   1    2.30    1.90
 -11   9   1   10.90   11.40
 -11   9   1   -4.10   10.40
  10  -9  -1   10.20    1.70
  10  -9  -1    7.60    2.10
 -10   9   1    8.20    1.90
 -10   9   1    2.20    7.00
 -10   9   1    5.30    7.70
   9  -9  -1    0.70    1.70
   9  -9  -1    3.50    1.40
  -9   9   1    1.30    1.60
  -9   9   1    7.70    7.30
  -9   9   1   -1.00    5.80
   8  -9  -1  130.79    5.40
   8  -9  -1  135.99    6.00
  -8   9   1  128.59   12.50
  -8   9   1  110.39   11.80
  -8   9   1  137.39    5.70
   7  -9  -1    3.60    1.60
   7  -9  -1    2.70    1.20
  -7   9   1    7.50    4.70
  -7   9   1   -0.20    1.40
  -7   9   1    1.10    5.00
   6  -9  -1  259.07    9.40
   6  -9  -1  255.77   10.00
  -6   9   1  243.38   14.90
  -6   9   1  266.07    9.60
  -6   9   1  252.37   14.90
   5  -9  -1  553.64   19.50
   5  -9  -1  573.04   20.00
  -5   9   1  558.44   24.70
  -5   9   1  566.84   19.60
  -5   9   1  541.15   24.60
  -5   9   1  561.64   19.40
   4  -9  -1  308.07   11.30
   4  -9  -1  297.67   10.70
  -4   9   1  297.17   10.80
  -4   9   1  291.77   15.20
  -4   9   1  300.27   15.60
  -4   9   1  301.97   10.70
   3  -9  -1   95.29    4.00
   3  -9  -1   97.19    4.60
  -3   9   1  104.49    8.30
  -3   9   1  100.39    4.00
  -3   9   1   96.99    4.00
  -3   9   1   95.49    3.90
   2  -9  -1   16.20    1.90
   2  -9  -1   14.70    1.50
  -2   9   1   15.50    1.40
  -2   9   1   15.50    1.40
  -2   9   1   13.80    3.60
  -2   9   1   18.70    4.50
   1  -9  -1  930.71   32.00
   1  -9  -1  951.60   31.50
  -1   9   1  949.21   34.80
  -1   9   1  912.21   31.50
  -1   9   1  871.61   31.80
  -1   9   1  911.11   31.70
  -1   9   1  935.51   34.80
   0  -9  -1  337.17   11.70
   0  -9  -1  338.27   12.30
   0   9   1  340.77   12.00
   0   9   1  331.27   12.10
   0   9   1  338.27   11.80
   0   9   1  340.37   13.90
   0   9   1  331.97   14.30
   0   9   1  330.37   14.50
  -1  -9  -1   56.39    2.40
  -1  -9  -1   53.59    3.10
   1   9   1   60.89    5.00
   1   9   1   58.69    4.90
   1   9   1   54.69    2.60
   1   9   1   57.09    4.40
   1   9   1   54.39    3.00
   1   9   1   57.79    2.80
  -2  -9  -1  233.38    8.80
  -2  -9  -1  237.58    8.20
   2   9   1  237.58    8.80
   2   9   1  233.28    8.60
   2   9   1  236.78    8.40
   2   9   1  225.38   10.60
  -3  -9  -1  139.09    5.10
  -3  -9  -1  146.19    5.80
   3   9   1  136.69    5.80
   3   9   1  151.18    7.80
   3   9   1  142.19    5.40
   3   9   1  147.89    5.60
  -4  -9  -1 1283.97   44.60
   4   9   1 1287.47   45.20
   4   9   1 1367.86   45.10
   4   9   1 1300.07   44.80
   4   9   1 1343.77   47.20
  -5  -9  -1    8.40    0.90
   5   9   1    7.40    1.00
   5   9   1    8.50    1.50
   5   9   1    6.90    1.60
   5   9   1    6.30    2.60
  -6  -9  -1    1.40    0.90
   6   9   1    0.60    1.50
   6   9   1   -0.20    1.10
   6   9   1    0.70    0.90
   6   9   1    3.30    2.60
   7   9   1   90.29    3.80
   7   9   1   88.49    4.60
   7   9   1   91.19    4.20
   7   9   1   94.29    6.70
  -8  -9  -1   69.39    3.40
   8   9   1   73.09    3.30
   8   9   1   76.39    4.30
   8   9   1   77.09    6.50
   8   9   1   77.09    3.80
   9   9   1    2.20    1.10
   9   9   1    0.10    1.70
   9   9   1    1.20    1.30
   9   9   1   -0.10    3.00
  10   9   1   22.50    2.90
  10   9   1   20.30    2.00
  10   9   1   16.90    1.60
  10   9   1   21.80    4.60
  11   9   1   21.80    3.00
  11   9   1   19.80    4.70
  11   9   1   20.40    1.90
  11   9   1   17.50    2.00
  12   9   1  187.08    8.70
  12   9   1  182.88   11.50
  12   9   1  198.88    7.30
  12   9   1  178.88    7.40
  14   9   1   61.59    3.50
  14   9   1   60.39    5.10
  15   9   1    1.20    1.40
  15   9   1    1.30    2.40
  16   9   1   33.50    3.80
  17   9   1    9.50    2.70
  20 -10  -1    0.30    2.00
 -20  10   1    0.40    2.30
  19 -10  -1   -0.70    3.00
  19 -10  -1   -1.20    2.20
 -19  10   1   -0.60    2.30
  18 -10  -1    0.80    1.90
  18 -10  -1    1.00    2.60
 -18  10   1    1.60    2.40
  17 -10  -1    3.90    2.10
  17 -10  -1    5.40    2.70
 -17  10   1    7.60    2.80
  16 -10  -1    2.50    2.10
  16 -10  -1    8.00    2.70
  16 -10  -1    4.90    3.90
 -16  10   1    4.00    2.50
  15 -10  -1    5.20    2.70
  15 -10  -1    5.80    2.00
  15 -10  -1    8.40    2.10
 -15  10   1    8.00    2.70
  14 -10  -1   43.10    4.20
  14 -10  -1   40.30    3.20
  14 -10  -1   35.00    3.40
 -14  10   1   41.00    3.90
  13 -10  -1   87.89    4.40
  13 -10  -1   85.49    4.70
  13 -10  -1   84.29    5.60
 -13  10   1   86.79    5.10
  12 -10  -1  246.18    9.80
  12 -10  -1  250.77    9.50
  12 -10  -1  256.77   10.60
 -12  10   1  246.18   10.00
  11 -10  -1    4.20    1.90
  11 -10  -1    6.20    1.70
 -11  10   1    6.40    2.10
 -11  10   1   20.00   14.20
  10 -10  -1   39.20    2.90
  10 -10  -1   36.50    3.60
 -10  10   1   41.20   11.10
 -10  10   1   38.30    3.20
   9 -10  -1    4.60    1.80
   9 -10  -1    5.70    1.50
  -9  10   1    5.20    1.80
  -9  10   1   -2.20    7.40
  -9  10   1    7.20    8.00
   8 -10  -1  184.18    7.80
   8 -10  -1  180.88    7.20
  -8  10   1  199.98   15.20
  -8  10   1  191.08    7.40
  -8  10   1  160.58   14.90
   7 -10  -1    8.80    1.50
   7 -10  -1    9.50    1.90
  -7  10   1    8.30    1.60
  -7  10   1    4.70    4.90
  -7  10   1   10.40    6.60
   6 -10  -1  291.67   10.20
   6 -10  -1  285.67   10.80
  -6  10   1  272.57   16.60
  -6  10   1  248.68   16.00
  -6  10   1  282.07   10.30
   5 -10  -1   32.30    2.90
  -5  10   1   17.00    5.00
  -5  10   1   28.20    1.90
   4 -10  -1   10.50    1.90
   4 -10  -1   11.50    1.40
  -4  10   1    9.40    1.30
  -4  10   1   10.20    4.60
  -4  10   1   16.50    5.40
  -4  10   1   10.90    1.30
  -4  10   1   10.10    1.40
   3 -10  -1    3.60    1.10
   3 -10  -1    4.10    1.70
  -3  10   1    6.20    1.10
  -3  10   1    3.20    0.90
  -3  10   1    5.20    1.20
  -3  10   1    7.00    3.90
  -3  10   1    5.60    4.10
   2 -10  -1   60.79    2.90
   2 -10  -1   64.59    3.60
  -2  10   1   58.79    6.60
  -2  10   1   65.19    3.00
  -2  10   1   58.19    6.80
  -2  10   1   67.19    3.10
   1 -10  -1   27.00    2.60
   1 -10  -1   23.10    1.70
  -1  10   1   23.40    1.90
  -1  10   1   24.50    1.90
  -1  10   1   14.50    3.60
  -1  10   1   28.60    4.90
  -1  10   1   20.70    2.10
   0 -10  -1    4.30    1.50
   0 -10  -1    5.20    0.90
   0  10   1    3.10    2.90
   0  10   1    4.90    3.10
   0  10   1    5.20    1.10
   0  10   1    5.50    1.30
   0  10   1    6.40    1.30
  -1 -10  -1    5.20    0.80
  -1 -10  -1    4.00    1.30
   1  10   1    6.00    1.40
   1  10   1    3.00    2.40
   1  10   1    5.70    1.10
   1  10   1    3.80    2.60
   1  10   1    3.80    2.60
   1  10   1    5.70    1.20
  -2 -10  -1  151.08    5.30
  -2 -10  -1  150.78    6.00
   2  10   1  134.49    5.90
   2  10   1  145.09    7.90
   2  10   1  142.89    5.50
   2  10   1  144.79    5.70
  -3 -10  -1   18.80    1.20
  -3 -10  -1   20.50    2.10
   3  10   1   19.00    1.90
   3  10   1   24.20    2.10
   3  10   1   22.70    3.50
   3  10   1   21.30    1.70
  -4 -10  -1  109.79    4.90
  -4 -10  -1  118.19    4.30
   4  10   1  118.29    4.50
   4  10   1  117.99    7.20
   4  10   1  107.09    5.10
   4  10   1  121.39    4.90
  -5 -10  -1   46.40    2.70
  -5 -10  -1   44.40    2.00
   5  10   1   48.10    2.40
   5  10   1   43.90    5.20
   5  10   1   46.00    2.80
   5  10   1   47.20    3.10
  -6 -10  -1   28.40    2.20
   6  10   1   28.40    2.90
   6  10   1   31.70    4.30
   6  10   1   27.40    1.90
   6  10   1   29.30    2.40
  -7 -10  -1   15.00    1.60
   7  10   1   15.40    3.90
   7  10   1   14.70    1.80
   7  10   1   14.10    1.40
   7  10   1   11.60    2.00
   8  10   1    9.30    1.30
   8  10   1    6.80    3.60
   8  10   1    8.10    1.70
   8  10   1    5.70    1.90
   9  10   1   50.49    4.00
   9  10   1   47.80    3.10
   9  10   1   51.69    2.80
   9  10   1   44.90    5.50
  10  10   1   42.40    3.20
  10  10   1   46.10    4.10
  10  10   1   46.80    6.30
  10  10   1   48.80    2.80
  11  10   1  130.59    9.80
  11  10   1  146.89    6.20
  11  10   1  137.59    7.10
  11  10   1  148.19    5.80
  12  10   1   97.99    4.90
  12  10   1  132.79    5.10
  12  10   1  102.19    9.60
  12  10   1  121.59    6.50
  13  10   1    3.00    2.40
  13  10   1    3.20    1.50
  13  10   1   -0.10    1.40
  14  10   1   38.90    4.10
  14  10   1   34.40    2.80
  15  10   1    4.70    1.60
  15  10   1    6.00    2.50
  16  10   1    5.40    2.70
  20 -11  -1    3.10    2.10
 -20  11   1    4.00    2.50
  19 -11  -1    7.80    3.20
  19 -11  -1    7.40    2.50
 -19  11   1    9.40    2.70
  18 -11  -1    5.20    2.70
  18 -11  -1    0.40    1.90
 -18  11   1    2.00    2.50
  17 -11  -1    2.90    2.60
  17 -11  -1    2.20    2.00
 -17  11   1    0.40    2.40
  16 -11  -1   51.39    5.00
  16 -11  -1   50.99    3.70
  16 -11  -1   48.90    3.80
 -16  11   1   48.60    4.50
  15 -11  -1   90.69    4.90
  15 -11  -1   99.99    6.40
  15 -11  -1   88.99    5.10
 -15  11   1   98.59    5.60
  14 -11  -1   85.19    4.50
  14 -11  -1   90.69    6.00
  14 -11  -1   86.09    4.90
 -14  11   1   90.89    5.30
  13 -11  -1   29.20    3.80
  13 -11  -1   21.20    2.60
  13 -11  -1   24.50    2.50
 -13  11   1   23.50    2.90
  12 -11  -1   43.70    3.60
  12 -11  -1   51.79    3.10
  12 -11  -1   46.60    4.60
 -12  11   1   52.59    4.00
  11 -11  -1   43.80    4.10
  11 -11  -1   44.80    3.30
 -11  11   1   46.80    3.70
  10 -11  -1    3.80    1.90
  10 -11  -1    6.20    1.80
 -10  11   1    4.20   12.70
 -10  11   1  -11.60   11.90
 -10  11   1    3.90    1.80
   9 -11  -1   23.70    2.30
   9 -11  -1   22.50    3.00
  -9  11   1   21.40    2.30
  -9  11   1   18.30    9.20
  -9  11   1   16.70    9.90
   8 -11  -1   17.80    2.50
   8 -11  -1   16.80    1.90
  -8  11   1   32.90    9.80
  -8  11   1   21.70   11.70
  -8  11   1   17.60    2.10
   7 -11  -1  123.49    5.20
   7 -11  -1  124.49    5.90
  -7  11   1   97.79   12.70
  -7  11   1  124.19    5.30
  -7  11   1  130.79   13.60
   6 -11  -1  191.08    7.40
   6 -11  -1  199.38    8.20
  -6  11   1  184.78   14.70
  -6  11   1  200.78    7.50
  -6  11   1  185.48   14.30
   5 -11  -1   21.80    2.00
   5 -11  -1   17.80    2.10
  -5  11   1   20.40    6.20
  -5  11   1   22.60    2.00
  -5  11   1   26.90    1.90
  -5  11   1   14.20    6.60
   4 -11  -1  139.19    5.50
   4 -11  -1  139.39    6.20
  -4  11   1  121.19   10.70
  -4  11   1  143.29    5.50
  -4  11   1  144.49    5.50
  -4  11   1  125.99   11.00
  -4  11   1  137.29    5.30
   3 -11  -1   70.49    3.90
   3 -11  -1   65.79    3.10
  -3  11   1   70.19    7.90
  -3  11   1   60.59    8.00
  -3  11   1   63.69    3.10
  -3  11   1   64.49    3.10
  -3  11   1   61.29    2.80
   2 -11  -1  408.26   14.30
   2 -11  -1  399.36   13.60
  -2  11   1  369.46   18.00
  -2  11   1  395.46   13.70
  -2  11   1  380.06   18.20
  -2  11   1  357.86   13.60
   1 -11  -1    2.60    1.40
   1 -11  -1    2.80    1.00
  -1  11   1    2.40    3.80
  -1  11   1    5.80    3.50
  -1  11   1    3.30    1.20
  -1  11   1    2.80    1.10
   0 -11  -1    4.70    1.50
   0 -11  -1    4.40    1.00
   0  11   1    2.40    1.20
   0  11   1    5.30    1.10
   0  11   1    1.80    1.20
   0  11   1    4.40    3.60
   0  11   1    4.50    3.60
  -1 -11  -1  131.79    5.00
  -1 -11  -1  138.49    5.80
   1  11   1  126.39    8.00
   1  11   1  133.79    5.60
   1  11   1  132.39    5.40
   1  11   1  130.49    5.10
  -2 -11  -1   66.29    2.80
  -2 -11  -1   67.69    3.60
   2  11   1   61.29    3.50
   2  11   1   71.39    3.30
   2  11   1   68.69    5.70
   2  11   1   67.79    3.10
  -3 -11  -1  196.28    7.20
  -3 -11  -1  203.68    7.90
   3  11   1  203.08    7.80
   3  11   1  208.28    7.40
   3  11   1  210.58   10.30
   3  11   1  191.18    7.90
  -4 -11  -1   47.50    2.30
  -4 -11  -1   51.69    3.10
   4  11   1   62.49    5.70
   4  11   1   51.29    3.00
   4  11   1   48.00    3.20
   4  11   1   51.69    2.60
  -5 -11  -1   20.70    2.20
  -5 -11  -1   18.90    1.40
   5  11   1   24.20    2.50
   5  11   1   19.20    1.80
   5  11   1   23.40    2.10
   5  11   1   16.70    3.60
  -6 -11  -1    1.10    1.10
   6  11   1    1.10    1.40
   6  11   1    1.70    3.00
   6  11   1   -0.10    1.60
   6  11   1    0.80    1.00
  -7 -11  -1   72.89    4.70
   7  11   1   82.69    4.50
   7  11   1   76.99    4.00
   7  11   1   75.89    7.00
   7  11   1   76.09    3.50
   8  11   1  113.79    8.60
   8  11   1  118.99    6.00
   8  11   1  120.69    5.50
   8  11   1  125.59    5.00
   9  11   1  268.87   11.00
   9  11   1  273.37   10.40
   9  11   1  273.67   10.00
   9  11   1  271.77   14.00
  10  11   1   46.60    3.40
  10  11   1   43.20    6.20
  10  11   1   50.49    3.00
  10  11   1   51.29    4.40
  11  11   1   31.80    3.50
  11  11   1   31.00    2.80
  11  11   1   38.00    2.60
  11  11   1   25.40    5.80
  12  11   1   73.09    5.30
  12  11   1   74.69    3.80
  13  11   1    6.60    1.70
  13  11   1    4.00    2.40
  14  11   1    4.80    1.40
  14  11   1    6.20    2.60
  15  11   1   13.20    2.80
  15  11   1   16.60    1.90
  20 -12  -1    0.40    2.00
 -20  12   1   -0.40    2.10
  19 -12  -1    3.80    3.20
  19 -12  -1    2.90    2.00
 -19  12   1    6.00    2.50
  18 -12  -1   12.50    2.40
  18 -12  -1    5.50    2.80
 -18  12   1    9.30    2.80
  17 -12  -1    1.00    2.60
  17 -12  -1    2.80    1.70
  17 -12  -1    3.90    1.90
 -17  12   1    3.30    2.40
  16 -12  -1    3.20    2.10
  16 -12  -1    2.00    2.50
  16 -12  -1    3.70    2.20
 -16  12   1    0.90    2.50
  15 -12  -1    4.30    2.20
  15 -12  -1    2.10    1.80
  15 -12  -1   -1.50    2.50
 -15  12   1    5.00    2.50
  14 -12  -1    1.00    1.60
  14 -12  -1    3.20    2.70
  14 -12  -1    1.30    2.10
 -14  12   1    3.20    2.40
  13 -12  -1   22.70    3.50
  13 -12  -1   19.60    2.80
  13 -12  -1   26.40    2.50
 -13  12   1   18.60    2.80
  12 -12  -1   58.09    4.90
  12 -12  -1   55.59    3.30
  12 -12  -1   54.39    3.90
 -12  12   1   55.19    4.20
  11 -12  -1  218.48    9.00
  11 -12  -1  226.58    9.90
 -11  12   1  227.38    9.20
  10 -12  -1   12.90    2.60
  10 -12  -1    8.40    1.90
 -10  12   1    9.30    2.20
   9 -12  -1    0.70    2.00
   9 -12  -1   -1.10    1.50
  -9  12   1    1.00    1.70
   8 -12  -1   28.20    3.00
   8 -12  -1   27.50    2.60
  -8  12   1   24.90    2.40
  -8  12   1   31.40   11.30
   7 -12  -1   31.90    3.30
   7 -12  -1   33.60    2.60
  -7  12   1   20.80    7.90
  -7  12   1   33.30    2.80
   6 -12  -1    0.90    1.40
   6 -12  -1   -0.60    1.20
  -6  12   1   -4.60    5.80
  -6  12   1    0.10    1.30
   5 -12  -1    8.30    2.00
  -5  12   1    6.00    1.30
  -5  12   1    5.40    6.90
  -5  12   1    2.20    1.20
   4 -12  -1   15.70    1.60
   4 -12  -1   15.30    2.10
  -4  12   1   15.20    1.60
  -4  12   1   14.70    1.50
  -4  12   1   16.80    1.70
   3 -12  -1  366.06   13.70
   3 -12  -1  372.06   13.00
  -3  12   1  377.16   13.00
  -3  12   1  331.07   18.50
  -3  12   1  363.66   13.10
   2 -12  -1  135.49    5.50
   2 -12  -1  141.39    6.30
  -2  12   1  128.69   10.60
  -2  12   1  146.59    5.60
  -2  12   1  142.59    5.60
   1 -12  -1   53.19    2.70
   1 -12  -1   57.59    3.50
  -1  12   1   50.39    2.80
  -1  12   1   53.79    2.90
  -1  12   1   43.40    6.50
   0 -12  -1  118.29    5.50
   0 -12  -1  121.29    4.70
   0  12   1  108.89    9.20
   0  12   1  122.59    4.80
   0  12   1  123.09    5.00
   0  12   1  112.19    5.10
  -1 -12  -1    0.40    1.20
  -1 -12  -1    1.60    0.90
   1  12   1    0.60    1.30
   1  12   1    3.60    1.10
   1  12   1   -3.20    3.60
   1  12   1   -0.30    1.20
  -2 -12  -1    4.80    1.00
  -2 -12  -1    4.70    1.50
   2  12   1    6.30    1.40
   2  12   1    6.00    1.60
   2  12   1    5.00    1.20
  -3 -12  -1   59.79    2.80
  -3 -12  -1   65.89    3.60
   3  12   1   63.09    3.40
   3  12   1   64.89    3.00
   3  12   1   53.99    5.80
   3  12   1   62.39    3.70
  -4 -12  -1   -0.10    1.20
  -4 -12  -1    1.70    0.80
   4  12   1   -1.20    1.40
   4  12   1    3.50    3.10
   4  12   1    0.30    1.40
   4  12   1   -0.90    1.00
  -5 -12  -1  240.68    9.40
  -5 -12  -1  260.07   10.10
   5  12   1  275.77   13.30
   5  12   1  273.57    9.60
   5  12   1  267.67   10.40
   5  12   1  280.17   10.10
  -6 -12  -1   22.30    2.30
   6  12   1   25.20    2.40
   6  12   1   31.40    5.00
   6  12   1   27.50    2.10
   6  12   1   29.00    2.90
   7  12   1  399.56   14.70
   7  12   1  416.36   14.20
   7  12   1  382.46   15.00
   7  12   1  393.36   18.10
   8  12   1   86.39    5.30
   8  12   1   95.99    4.70
   8  12   1   95.09    4.10
   8  12   1   84.39    8.00
   9  12   1   64.39    7.10
   9  12   1   55.29    4.60
   9  12   1   61.79    3.30
   9  12   1   59.39    3.80
  10  12   1   98.09    8.80
  10  12   1   84.89    5.60
  10  12   1   97.39    4.80
  10  12   1  101.29    4.40
  11  12   1   13.80    2.00
  11  12   1   17.70    3.00
  11  12   1   13.10    1.70
  12  12   1    4.90    1.50
  12  12   1    5.00    1.40
  12  12   1    5.20    2.40
  13  12   1   -1.00    1.40
  13  12   1    3.00    2.20
  14  12   1    0.60    2.30
  14  12   1    0.50    1.30
  15  12   1    5.90    1.50
  15  12   1    7.20    2.50
  19 -13  -1    6.80    4.00
  19 -13  -1   -1.70    1.80
 -19  13   1    1.20    2.30
  18 -13  -1    0.40    2.60
  18 -13  -1    0.40    1.70
 -18  13   1    0.20    2.40
  17 -13  -1   18.80    2.60
  17 -13  -1   16.20    3.40
 -17  13   1   10.90    2.90
  16 -13  -1   -0.30    2.50
  16 -13  -1   -1.10    1.60
  16 -13  -1   -2.40    2.00
 -16  13   1    2.90    2.50
  15 -13  -1   11.60    2.60
  15 -13  -1   14.00    2.20
  15 -13  -1    7.30    3.10
 -15  13   1   16.50    3.00
  14 -13  -1    0.00    2.20
  14 -13  -1    0.40    2.70
  14 -13  -1    0.80    1.60
 -14  13   1    0.00    2.40
  13 -13  -1    3.90    1.60
  13 -13  -1    3.90    2.40
  13 -13  -1    8.60    3.00
 -13  13   1    5.10    2.40
  12 -13  -1  189.68    8.10
  12 -13  -1  187.58    9.10
  12 -13  -1  184.18    7.40
 -12  13   1  181.58    8.10
  11 -13  -1    0.80    1.80
  11 -13  -1   -1.00    2.00
 -11  13   1   -0.30    2.00
  10 -13  -1   20.50    2.50
  10 -13  -1   13.70    2.50
 -10  13   1   22.80    2.60
   9 -13  -1    1.30    1.90
   9 -13  -1   -0.80    1.60
  -9  13   1   -0.50    1.60
   8 -13  -1   77.49    5.00
   8 -13  -1   77.89    4.10
  -8  13   1   75.79    4.10
   7 -13  -1    7.10    2.10
   7 -13  -1    8.10    1.70
  -7  13   1    8.10    1.70
   6 -13  -1   92.19    5.00
   6 -13  -1   81.29    4.10
  -6  13   1   82.29    3.90
  -6  13   1   80.09    4.00
   5 -13  -1   20.70    2.40
   5 -13  -1   28.50    2.40
  -5  13   1   25.80    2.30
  -5  13   1   24.10    2.00
  -5  13   1   23.30    2.10
  -5  13   1   21.40    9.40
   4 -13  -1    2.90    1.40
   4 -13  -1    0.50    1.50
  -4  13   1    4.10    1.40
  -4  13   1    2.40    1.20
  -4  13   1    1.80    0.90
  -4  13   1    0.90    7.00
   3 -13  -1   12.60    1.60
   3 -13  -1   10.10    2.00
  -3  13   1    9.10    1.50
  -3  13   1   11.90    1.50
  -3  13   1   12.80    6.70
   2 -13  -1    2.60    1.70
   2 -13  -1    4.70    1.20
  -2  13   1    3.40    1.30
  -2  13   1    6.50    5.70
  -2  13   1    6.40    1.40
   1 -13  -1   50.49    3.60
   1 -13  -1   51.09    2.70
  -1  13   1   47.40    2.90
  -1  13   1   49.40    2.80
  -1  13   1   55.29    7.80
   0 -13  -1    1.90    1.00
   0 -13  -1    2.20    1.60
   0  13   1   10.50    5.50
   0  13   1    1.50    1.20
   0  13   1    1.60    1.20
  -1 -13  -1    5.60    1.70
  -1 -13  -1    1.30    1.00
   1  13   1    3.90    1.20
   1  13   1    1.20    1.30
   1  13   1    1.10    1.30
  -2 -13  -1   32.10    2.10
  -2 -13  -1   32.00    3.00
   2  13   1   31.80    2.80
   2  13   1   34.40    2.70
   2  13   1   37.80    2.40
  -3 -13  -1   18.70    2.10
  -3 -13  -1   19.30    1.70
   3  13   1   19.10    2.30
   3  13   1   19.30    2.10
   3  13   1   22.90    1.80
  -4 -13  -1   12.90    1.90
  -4 -13  -1   12.80    1.30
   4  13   1   12.60    1.90
   4  13   1   10.90    2.00
   4  13   1   11.20    1.50
  -5 -13  -1  163.48    6.80
  -5 -13  -1  148.09    6.10
   5  13   1  174.18    6.40
   5  13   1  159.58    7.10
   5  13   1  170.78    6.90
   6  13   1   24.00    4.90
   6  13   1   32.80    2.40
   6  13   1   31.70    2.90
   6  13   1   29.60    3.00
   7  13   1   61.99    4.50
   7  13   1   70.99    3.50
   7  13   1   71.39    4.00
   8  13   1   99.49    5.00
   8  13   1   99.69    4.40
   8  13   1   96.89    5.50
   9  13   1   17.00    2.80
   9  13   1   13.70    2.00
  10  13   1    0.30    1.50
  10  13   1    2.50    1.40
  10  13   1    3.80    2.40
  11  13   1   33.90    3.50
  11  13   1   33.30    2.90
  11  13   1   37.40    2.70
  12  13   1   -0.10    2.20
  12  13   1   -0.20    1.20
  12  13   1    2.50    1.50
  13  13   1   22.80    3.20
  13  13   1   23.00    2.10
  14  13   1    3.40    2.50
  14  13   1    5.70    1.50
  19 -14  -1    1.90    1.80
 -19  14   1   -1.10    2.20
  18 -14  -1   -0.80    2.50
  18 -14  -1   -1.80    1.50
 -18  14   1    1.60    2.50
  17 -14  -1    3.10    2.20
  17 -14  -1   -0.30    1.60
  17 -14  -1    4.10    2.80
 -17  14   1    2.00    2.50
  16 -14  -1    2.70    2.20
  16 -14  -1    1.80    1.60
  16 -14  -1    1.20    2.80
 -16  14   1    0.80    2.40
  15 -14  -1    7.70    2.50
  15 -14  -1    7.50    2.90
  15 -14  -1    8.50    1.90
 -15  14   1    4.70    2.40
  14 -14  -1   18.10    2.30
  14 -14  -1   19.90    3.00
  14 -14  -1   24.70    4.00
 -14  14   1   23.10    3.20
  13 -14  -1   21.80    2.20
  13 -14  -1   21.70    3.10
  13 -14  -1   21.70    3.70
 -13  14   1   19.00    2.90
  12 -14  -1   18.80    2.90
  12 -14  -1   18.70    2.10
  12 -14  -1   20.30    3.30
 -12  14   1   16.90    2.80
  11 -14  -1   73.29    4.70
  11 -14  -1   72.89    5.60
 -11  14   1   75.09    4.70
  10 -14  -1   -0.10    1.80
  10 -14  -1    1.30    2.50
 -10  14   1    1.40    2.00
   9 -14  -1  107.09    6.20
   9 -14  -1  109.29    5.30
  -9  14   1  106.59    5.30
   8 -14  -1    0.70    2.10
   8 -14  -1   -0.20    1.60
  -8  14   1   -0.20    1.50
  -8  14   1    0.40    1.50
   7 -14  -1    1.30    1.70
   7 -14  -1    0.90    1.80
  -7  14   1   -2.30    1.30
  -7  14   1   -0.90    1.40
   6 -14  -1   95.79    4.50
   6 -14  -1   87.29    5.20
  -6  14   1   88.09    4.30
  -6  14   1   82.19    4.00
   5 -14  -1   10.80    2.10
   5 -14  -1   14.80    1.90
  -5  14   1   17.40    1.80
  -5  14   1   14.50    1.80
  -5  14   1   15.90    1.70
   4 -14  -1   51.19    3.20
   4 -14  -1   53.59    4.00
  -4  14   1   52.39    3.10
  -4  14   1   59.29    3.30
   3 -14  -1   94.29    5.20
   3 -14  -1   94.29    4.30
  -3  14   1   88.89    4.30
  -3  14   1   94.19    4.30
   2 -14  -1   52.79    3.00
   2 -14  -1   54.09    3.90
  -2  14   1   60.89    3.20
  -2  14   1   52.99    3.10
   1 -14  -1   16.60    1.80
   1 -14  -1   15.70    2.30
  -1  14   1   16.90    1.80
  -1  14   1   14.00    1.80
   0 -14  -1  166.58    7.20
   0 -14  -1  158.08    6.30
   0  14   1  163.68    6.40
   0  14   1  141.79   13.30
   0  14   1  156.38    6.50
  -1 -14  -1   12.30    2.10
  -1 -14  -1   11.50    1.50
   1  14   1   10.20    1.50
   1  14   1    7.20    1.50
   1  14   1    9.20    1.70
  -2 -14  -1   16.30    2.20
  -2 -14  -1   18.60    1.70
   2  14   1   16.70    1.80
   2  14   1   15.50    2.00
   2  14   1   17.30    2.20
  -3 -14  -1    0.40    1.40
  -3 -14  -1    0.30    1.00
   3  14   1    0.30    1.50
   3  14   1   -0.80    1.50
   3  14   1   -1.40    1.10
  -4 -14  -1   26.00    2.00
  -4 -14  -1   29.30    2.60
   4  14   1   26.90    2.70
   4  14   1   25.10    2.30
   4  14   1   20.60    2.30
  -5 -14  -1    8.00    1.80
   5  14   1   10.00    2.10
   5  14   1    7.40    1.80
   5  14   1   10.50    1.50
   6  14   1   27.10    2.40
   6  14   1   24.70    2.90
   6  14   1   29.60    2.80
   7  14   1   31.80    2.60
   7  14   1   30.80    3.20
   7  14   1   30.90    3.10
   8  14   1   31.10    2.50
   8  14   1   23.50    2.40
   8  14   1   28.60    3.20
   9  14   1   18.00    2.80
   9  14   1   15.10    2.10
   9  14   1   17.50    1.80
  10  14   1   93.89    4.20
  10  14   1   80.19    4.40
  10  14   1   79.19    5.30
  11  14   1    4.20    2.40
  11  14   1   -0.50    1.40
  11  14   1   -0.40    1.40
  12  14   1   -0.70    1.30
  12  14   1    4.80    1.40
  12  14   1    2.00    2.30
  13  14   1    4.30    2.50
  13  14   1   -0.70    1.30
  19 -15  -1    1.30    1.70
 -19  15   1    3.80    2.20
  18 -15  -1    1.50    1.60
  18 -15  -1    1.10    3.00
 -18  15   1    1.00    2.10
  17 -15  -1    1.20    2.10
  17 -15  -1    1.90    2.50
  17 -15  -1    1.00    1.60
 -17  15   1    1.60    2.30
  16 -15  -1   -2.70    2.10
  16 -15  -1    0.90    2.70
  16 -15  -1    0.30    1.60
 -16  15   1    2.00    2.30
  15 -15  -1   20.60    3.50
  15 -15  -1   19.50    3.00
  15 -15  -1   21.30    2.30
 -15  15   1   23.00    3.00
  14 -15  -1   10.40    3.50
  14 -15  -1    8.00    1.90
  14 -15  -1    9.40    2.80
 -14  15   1   13.70    2.80
  13 -15  -1    5.30    1.70
  13 -15  -1    4.10    2.40
  13 -15  -1    9.70    3.30
 -13  15   1   11.00    2.70
  12 -15  -1   62.29    4.60
  12 -15  -1   62.29    3.50
  12 -15  -1   59.39    5.60
 -12  15   1   57.79    4.40
  11 -15  -1   46.90    4.10
  11 -15  -1   47.60    5.00
 -11  15   1   44.20    3.90
  10 -15  -1   15.20    3.10
  10 -15  -1   12.30    2.40
 -10  15   1   18.20    2.50
 -10  15   1   12.70    2.10
   9 -15  -1   24.00    3.30
   9 -15  -1   20.60    2.60
  -9  15   1   29.00    2.70
  -9  15   1   27.30    2.60
   8 -15  -1   -1.10    1.80
   8 -15  -1   -0.90    2.20
  -8  15   1   -0.80    1.40
  -8  15   1    0.80    1.60
   7 -15  -1    1.80    2.30
   7 -15  -1   -0.40    1.60
  -7  15   1    0.80    1.70
  -7  15   1    1.50    1.30
   6 -15  -1   75.59    4.10
   6 -15  -1   75.09    5.00
  -6  15   1   70.69    3.90
   5 -15  -1    3.40    1.60
   5 -15  -1    3.40    1.80
  -5  15   1    2.60    1.60
   4 -15  -1   41.50    3.90
   4 -15  -1   40.30    3.00
  -4  15   1   41.30    3.00
  -4  15   1   38.10    2.80
   3 -15  -1   15.80    2.00
   3 -15  -1   19.80    2.90
  -3  15   1   17.80    1.90
  -3  15   1   19.10    2.00
   2 -15  -1    6.10    1.60
   2 -15  -1    8.50    2.20
  -2  15   1    6.60    1.70
  -2  15   1    7.10    1.70
   1 -15  -1   72.79    3.90
   1 -15  -1   81.69    4.90
  -1  15   1   86.99    4.10
  -1  15   1   85.39    4.20
   0 -15  -1   88.09    4.10
   0 -15  -1   87.99    5.10
   0  15   1   84.19    4.30
   0  15   1   90.29    4.20
  -1 -15  -1   41.60    2.70
  -1 -15  -1   43.30    3.70
   1  15   1   42.70    3.00
   1  15   1   39.80    2.80
  -2 -15  -1    7.50    2.10
  -2 -15  -1    8.10    1.50
   2  15   1    7.00    1.50
   2  15   1    7.00    1.70
   2  15   1    7.00    1.80
  -3 -15  -1   28.40    2.30
  -3 -15  -1   29.40    2.80
   3  15   1   29.50    2.50
   3  15   1   27.20    2.80
   3  15   1   20.80    2.30
  -4 -15  -1   15.80    2.20
  -4 -15  -1   17.00    1.70
   4  15   1   18.10    1.90
   4  15   1   22.80    2.50
   4  15   1   18.90    2.30
   5  15   1   27.40    2.40
   5  15   1   30.50    3.00
   5  15   1   33.50    2.90
   6  15   1   49.00    3.00
   6  15   1   49.60    3.70
   6  15   1   49.60    3.50
   7  15   1   50.69    3.70
   7  15   1   59.49    3.20
   7  15   1   53.29    4.00
   8  15   1   14.10    2.20
   8  15   1   15.70    1.90
   8  15   1   11.90    2.30
   9  15   1   27.90    3.20
   9  15   1   29.20    2.60
   9  15   1   30.10    2.80
  10  15   1    2.20    1.30
  10  15   1    1.90    2.10
  10  15   1    0.20    1.50
  11  15   1    0.70    1.40
  11  15   1    1.60    1.50
  11  15   1   -6.20    2.10
  12  15   1    0.70    1.20
  13  15   1    0.30    1.40
  18 -16  -1   28.00    2.90
 -18  16   1   22.60    2.40
 -18  16   1   23.20    2.80
  17 -16  -1   -1.00    2.40
  17 -16  -1    1.70    1.60
  17 -16  -1    2.60    2.20
 -17  16   1    3.30    2.20
  16 -16  -1   -0.80    2.70
  16 -16  -1    1.60    2.20
  16 -16  -1    4.20    1.70
 -16  16   1   -0.30    2.00
  15 -16  -1    9.70    1.90
  15 -16  -1    7.70    3.10
  15 -16  -1   12.00    2.90
 -15  16   1   13.20    2.60
  14 -16  -1   12.20    2.70
  14 -16  -1    9.50    3.20
 -14  16   1   10.70    2.50
  13 -16  -1    0.90    1.40
  13 -16  -1    2.00    2.60
  13 -16  -1   -1.00    2.40
 -13  16   1    3.70    1.90
 -13  16   1    0.20    2.00
  12 -16  -1   13.10    3.40
  12 -16  -1    9.20    2.60
  12 -16  -1    9.00    1.70
 -12  16   1   10.70    2.40
 -12  16   1    5.80    2.00
  11 -16  -1    2.30    2.30
  11 -16  -1    2.50    2.80
  11 -16  -1   -0.40    1.20
 -11  16   1    2.20    1.90
 -11  16   1    2.40    1.90
  10 -16  -1   72.09    5.70
  10 -16  -1   64.39    4.60
 -10  16   1   61.69    4.10
 -10  16   1   72.29    4.30
   9 -16  -1    8.60    2.70
   9 -16  -1   12.90    2.60
  -9  16   1    7.30    2.10
  -9  16   1    7.90    1.90
   8 -16  -1   69.39    4.40
   8 -16  -1   77.59    5.60
  -8  16   1   69.49    4.20
   7 -16  -1    2.80    1.90
   7 -16  -1    7.00    2.50
  -7  16   1    2.90    1.90
   6 -16  -1    0.40    1.80
   6 -16  -1    0.80    2.20
  -6  16   1    0.90    1.60
   5 -16  -1  173.98    8.30
   5 -16  -1  173.98    7.50
  -5  16   1  187.48    7.40
   4 -16  -1    1.30    2.00
   4 -16  -1    3.30    1.70
  -4  16   1    1.50    1.40
  -4  16   1    2.20    1.60
   3 -16  -1    9.80    1.90
   3 -16  -1   11.00    2.40
  -3  16   1    9.00    1.80
  -3  16   1   10.40    1.90
   2 -16  -1   28.70    3.20
   2 -16  -1   25.90    2.50
  -2  16   1   22.80    2.20
  -2  16   1   28.80    2.40
   1 -16  -1   33.00    3.40
   1 -16  -1   30.30    2.80
  -1  16   1   33.50    2.90
  -1  16   1   28.90    2.90
   0 -16  -1   50.59    3.20
   0 -16  -1   41.90    4.00
   0  16   1   46.50    3.30
   0  16   1   44.10    3.10
  -1 -16  -1   12.10    2.30
  -1 -16  -1   12.00    1.80
   1  16   1   12.60    1.80
   1  16   1   10.70    1.90
  -2 -16  -1    2.10    1.40
  -2 -16  -1    2.40    1.80
   2  16   1   -1.00    1.50
   2  16   1    0.40    1.40
  -3 -16  -1    6.30    2.00
  -3 -16  -1    7.20    1.50
   3  16   1    4.00    1.90
   3  16   1    7.60    1.70
  -4 -16  -1    1.40    1.30
   4  16   1    0.20    1.10
   4  16   1    2.40    1.50
   4  16   1   -1.80    1.50
   5  16   1    0.60    1.30
   5  16   1    1.20    1.50
   5  16   1    0.10    1.60
   6  16   1    8.90    2.00
   6  16   1    9.50    1.80
   7  16   1  166.88    6.60
   7  16   1  155.38    7.10
   8  16   1   49.70    3.50
   8  16   1   49.70    3.10
   9  16   1    1.50    1.40
   9  16   1    3.60    1.70
  10  16   1   23.80    2.10
  10  16   1   24.70    2.40
  11  16   1   -2.70    1.30
  11  16   1   -1.30    1.30
  12  16   1    3.40    1.40
  17 -17  -1    6.00    2.90
  17 -17  -1    6.40    2.40
 -17  17   1   13.10    2.40
 -17  17   1    9.80    2.10
  16 -17  -1    4.10    2.30
  16 -17  -1    1.10    2.60
  16 -17  -1    2.30    2.20
 -16  17   1    5.90    2.00
 -16  17   1    4.60    2.10
  15 -17  -1   18.50    3.00
  15 -17  -1   37.00    4.40
  15 -17  -1   25.50    2.70
 -15  17   1   29.30    2.90
 -15  17   1   21.40    2.80
  14 -17  -1   34.10    4.60
  14 -17  -1   34.00    2.90
  14 -17  -1   43.40    4.10
 -14  17   1   37.80    3.60
 -14  17   1   29.60    2.90
  13 -17  -1    1.60    1.40
  13 -17  -1    0.10    2.60
  13 -17  -1    5.10    3.10
 -13  17   1    1.90    2.00
 -13  17   1   -0.20    2.00
  12 -17  -1   35.20    3.70
  12 -17  -1   31.80    2.60
  12 -17  -1   39.40    4.50
 -12  17   1   39.40    3.30
 -12  17   1   37.30    3.50
  11 -17  -1    2.00    2.70
  11 -17  -1    7.20    2.70
  11 -17  -1    2.60    1.30
 -11  17   1    3.10    1.90
 -11  17   1    5.20    2.00
  10 -17  -1    8.40    2.60
  10 -17  -1    7.90    3.00
 -10  17   1   10.10    2.10
   9 -17  -1  303.57   13.30
   9 -17  -1  320.57   12.40
  -9  17   1  313.77   12.00
   8 -17  -1   14.50    2.50
   8 -17  -1   15.20    3.20
  -8  17   1   19.60    2.50
   7 -17  -1   39.30    3.70
   7 -17  -1   36.20    3.90
  -7  17   1   39.50    3.50
   6 -17  -1   25.00    3.30
   6 -17  -1   29.30    2.90
  -6  17   1   22.90    2.50
   5 -17  -1    0.30    1.90
   5 -17  -1    0.90    2.20
  -5  17   1    1.90    1.80
   4 -17  -1    2.30    2.10
   4 -17  -1   -0.50    1.70
  -4  17   1   -0.40    1.70
   3 -17  -1   42.00    3.30
   3 -17  -1   40.30    3.90
  -3  17   1   42.10    3.20
  -3  17   1   43.30    3.40
   2 -17  -1  277.47   11.80
   2 -17  -1  296.27   11.00
  -2  17   1  266.87   10.90
  -2  17   1  300.47   10.90
   1 -17  -1   16.50    2.20
   1 -17  -1   15.00    2.60
  -1  17   1   14.70    2.00
  -1  17   1   14.60    2.10
   0 -17  -1    6.80    1.80
   0 -17  -1    8.50    2.20
   0  17   1    7.90    1.80
   0  17   1    9.60    2.00
  -1 -17  -1    2.00    1.60
  -1 -17  -1    1.90    2.00
   1  17   1    3.50    1.70
   1  17   1    3.20    1.70
  -2 -17  -1   24.00    2.30
  -2 -17  -1   22.90    2.90
   2  17   1   29.20    2.70
   2  17   1   20.80    2.40
  -3 -17  -1    6.10    1.50
   3  17   1    6.30    1.70
   3  17   1    3.50    2.00
   4  17   1    3.20    1.50
   4  17   1    8.60    2.10
   5  17   1    9.50    2.20
   5  17   1    7.60    1.60
   6  17   1   16.90    2.40
   6  17   1   11.60    1.70
   7  17   1   78.59    4.40
   7  17   1   76.49    3.90
   8  17   1    0.30    1.70
   8  17   1    1.60    1.40
   9  17   1    0.90    1.60
   9  17   1    4.30    1.60
  10  17   1   27.60    2.50
  10  17   1   26.90    2.40
  11  17   1    5.50    1.40
  17 -18  -1    4.00    2.40
 -17  18   1    0.10    1.80
 -17  18   1    4.00    1.80
  16 -18  -1    8.40    3.20
  16 -18  -1    4.80    2.40
 -16  18   1    4.30    1.80
 -16  18   1    5.80    2.00
  15 -18  -1    7.10    3.20
  15 -18  -1    4.30    2.50
 -15  18   1    5.60    1.90
 -15  18   1    5.50    2.00
  14 -18  -1    0.70    2.80
  14 -18  -1    1.50    2.60
 -14  18   1    2.40    2.00
 -14  18   1   -0.90    1.90
  13 -18  -1    0.60    2.70
  13 -18  -1    2.70    2.60
 -13  18   1   -2.50    1.70
 -13  18   1    0.20    1.80
  12 -18  -1   10.60    3.40
  12 -18  -1    2.40    2.40
 -12  18   1    4.70    2.00
  11 -18  -1  131.69    8.00
  11 -18  -1  137.49    7.10
 -11  18   1  136.59    6.40
  10 -18  -1   47.70    4.40
  10 -18  -1   39.70    4.50
 -10  18   1   44.10    3.80
   9 -18  -1   50.09    5.00
   9 -18  -1   51.89    4.40
  -9  18   1   43.70    3.90
   8 -18  -1    4.00    2.40
   8 -18  -1    5.20    2.80
  -8  18   1    3.50    2.10
   7 -18  -1   10.60    2.50
   7 -18  -1   15.80    3.30
  -7  18   1   16.90    2.50
   6 -18  -1   15.10    2.50
   6 -18  -1   16.90    3.00
  -6  18   1   15.40    2.40
   5 -18  -1   35.20    3.50
   5 -18  -1   31.90    3.80
  -5  18   1   29.50    2.70
   4 -18  -1  142.59    6.60
   4 -18  -1  140.89    7.50
  -4  18   1  136.89    6.20
   3 -18  -1    1.60    2.30
   3 -18  -1    1.50    1.90
  -3  18   1    1.30    1.80
   2 -18  -1    2.30    1.80
   2 -18  -1    0.40    2.20
  -2  18   1    2.40    1.70
  -2  18   1    1.60    1.80
   1 -18  -1    3.40    1.80
   1 -18  -1    4.20    2.30
  -1  18   1    2.60    1.70
  -1  18   1    1.40    1.60
   0 -18  -1   51.39    4.30
   0 -18  -1   45.00    3.60
   0  18   1   41.90    3.60
   0  18   1   52.39    3.50
  -1 -18  -1   -0.90    1.60
  -1 -18  -1    1.40    2.10
   1  18   1    0.80    1.70
   1  18   1    1.90    1.60
  -2 -18  -1   31.70    3.30
  -2 -18  -1   31.70    3.00
   2  18   1   37.30    3.00
   2  18   1   34.20    3.30
  -3 -18  -1    5.80    1.70
   3  18   1    5.60    1.70
   3  18   1    5.40    1.90
   4  18   1    1.10    1.50
   4  18   1    6.90    2.00
   5  18   1   24.00    2.60
   5  18   1   16.40    1.90
   6  18   1   34.50    2.70
   6  18   1   24.10    2.60
   7  18   1   53.59    3.70
   7  18   1   52.39    3.20
   8  18   1    8.60    1.90
   8  18   1    7.30    1.60
   9  18   1    0.90    1.50
   9  18   1    2.20    1.30
  10  18   1    0.80    1.30
  16 -19  -1   17.20    3.00
 -16  19   1   20.30    2.50
  15 -19  -1    1.50    2.30
  15 -19  -1    2.10    2.80
 -15  19   1    0.70    2.00
 -15  19   1   -1.20    1.90
  14 -19  -1    4.70    2.70
  14 -19  -1    3.60    2.90
 -14  19   1    3.00    2.00
  13 -19  -1    3.30    3.00
  13 -19  -1    3.10    2.50
 -13  19   1    0.70    2.00
  12 -19  -1   30.90    3.70
  12 -19  -1   20.10    3.70
 -12  19   1   28.10    2.90
  11 -19  -1   36.10    4.00
  11 -19  -1   32.80    4.10
 -11  19   1   35.30    3.20
  10 -19  -1   66.39    6.00
  10 -19  -1   65.59    5.10
 -10  19   1   75.29    4.50
   9 -19  -1   16.30    3.60
   9 -19  -1   19.20    3.10
  -9  19   1   28.70    3.00
   8 -19  -1   -1.50    2.20
   8 -19  -1    3.00    2.30
  -8  19   1    0.10    1.90
   7 -19  -1   13.40    2.80
   7 -19  -1    7.20    2.80
  -7  19   1   21.10    2.70
   6 -19  -1   20.50    3.00
   6 -19  -1   14.80    3.10
  -6  19   1   26.70    2.80
   5 -19  -1   47.40    4.90
   5 -19  -1   49.40    4.10
  -5  19   1   56.89    3.90
   4 -19  -1    1.20    2.00
   4 -19  -1    3.30    2.30
  -4  19   1    2.80    2.00
   3 -19  -1   15.90    2.90
   3 -19  -1   16.50    2.50
  -3  19   1   14.70    2.20
   2 -19  -1   16.80    2.50
   2 -19  -1    9.30    2.50
  -2  19   1   14.00    2.10
   1 -19  -1    6.70    2.40
   1 -19  -1    5.80    2.00
  -1  19   1    7.70    2.00
  -1  19   1    5.40    1.90
   0 -19  -1   25.50    2.70
   0 -19  -1   27.90    3.30
   0  19   1   28.20    2.90
   0  19   1   26.30    2.50
  -1 -19  -1   64.39    4.90
  -1 -19  -1   69.79    4.30
   1  19   1   70.69    4.30
   1  19   1   73.09    4.00
  -2 -19  -1   37.70    3.30
   2  19   1   38.50    3.50
   2  19   1   43.50    3.10
   3  19   1   30.10    2.50
   3  19   1   26.40    2.80
   4  19   1    1.20    1.90
   4  19   1    0.40    1.50
   5  19   1   16.50    1.90
   5  19   1   22.00    2.40
   6  19   1   29.50    2.60
   6  19   1   25.30    2.60
   7  19   1   28.90    2.70
   7  19   1   28.20    2.50
   8  19   1    2.20    1.40
  15 -20  -1   19.10    3.00
  14 -20  -1   -1.40    2.70
  14 -20  -1    3.30    2.40
 -14  20   1    2.50    1.80
  13 -20  -1   17.50    3.30
  13 -20  -1   15.30    3.40
 -13  20   1   15.50    2.40
  12 -20  -1   16.40    3.60
  12 -20  -1   15.50    3.10
 -12  20   1   20.00    2.60
  11 -20  -1    2.20    2.90
  11 -20  -1    1.50    2.70
 -11  20   1   -0.20    1.80
  10 -20  -1   -0.50    2.30
  10 -20  -1   -0.30    2.50
 -10  20   1    5.40    2.20
   9 -20  -1    1.70    2.30
   9 -20  -1    9.30    3.10
  -9  20   1    4.70    2.20
   8 -20  -1    9.80    2.70
   8 -20  -1    8.90    3.10
  -8  20   1    8.40    2.10
   7 -20  -1   -1.60    2.40
   7 -20  -1   -0.60    2.10
  -7  20   1    1.50    2.10
   6 -20  -1    7.00    2.80
   6 -20  -1    5.00    2.30
  -6  20   1    4.60    2.20
   5 -20  -1   37.50    3.90
   5 -20  -1   34.70    4.00
  -5  20   1   39.40    3.50
   4 -20  -1    2.70    2.30
   4 -20  -1    1.40    2.10
  -4  20   1    0.20    1.80
   3 -20  -1    0.90    2.30
   3 -20  -1    2.40    2.10
  -3  20   1    0.70    2.00
   2 -20  -1   68.99    5.10
   2 -20  -1   61.09    4.50
  -2  20   1   71.69    4.10
   1 -20  -1    6.80    2.40
   1 -20  -1    1.70    2.00
  -1  20   1    2.20    1.80
   0 -20  -1    4.80    2.00
   0 -20  -1    5.20    2.50
   0  20   1    4.40    1.70
  -1 -20  -1   58.99    4.20
   1  20   1   70.99    4.00
   1  20   1   73.19    4.30
  -2 -20  -1   16.90    2.40
   2  20   1   17.20    2.10
   2  20   1   12.70    2.10
   3  20   1    5.10    1.60
   3  20   1    4.10    1.90
   4  20   1    1.50    1.50
   4  20   1   -0.70    1.60
   5  20   1    6.30    2.00
   5  20   1    9.60    1.80
   6  20   1    0.80    1.30
   7  20   1    1.10    1.30
  14 -21  -1   -0.70    2.20
 -14  21   1   -0.80    1.80
  13 -21  -1    5.70    3.10
  13 -21  -1   10.30    2.70
 -13  21   1    6.00    1.90
  12 -21  -1    6.20    2.60
  12 -21  -1    7.20    3.00
 -12  21   1    3.00    1.80
  11 -21  -1   25.30    3.70
  11 -21  -1   12.20    3.40
 -11  21   1   22.50    2.60
  10 -21  -1    9.10    2.70
  10 -21  -1   15.10    3.50
 -10  21   1   11.40    2.20
   9 -21  -1    1.80    2.50
   9 -21  -1    4.00    2.80
  -9  21   1    4.90    2.10
   8 -21  -1   10.50    2.80
   8 -21  -1   13.90    3.00
  -8  21   1   10.90    2.20
   7 -21  -1   10.10    3.10
   7 -21  -1   16.70    2.90
  -7  21   1   14.10    2.50
   6 -21  -1   -1.90    2.20
   6 -21  -1    1.20    2.30
  -6  21   1    1.70    1.90
   5 -21  -1    1.10    2.20
   5 -21  -1    5.50    2.60
  -5  21   1    2.70    2.00
   4 -21  -1   27.90    3.30
   4 -21  -1   20.40    3.20
  -4  21   1   31.70    2.90
   3 -21  -1   -0.80    2.20
   3 -21  -1   -1.20    2.00
  -3  21   1    1.20    1.80
   2 -21  -1   38.00    3.90
   2 -21  -1   37.70    4.00
  -2  21   1   39.10    3.40
   1 -21  -1   36.60    3.60
   1 -21  -1   25.00    3.40
  -1  21   1   30.90    2.70
   0 -21  -1   59.19    4.20
   0  21   1   64.39    3.80
  -1 -21  -1   69.09    4.60
   1  21   1   85.29    4.20
   2  21   1    3.30    1.80
   3  21   1    4.30    1.50
   4  21   1   10.90    1.80
   5  21   1    0.30    1.30
   6  21   1    0.40    1.30
  12 -22  -1   -2.20    2.30
 -12  22   1   -1.80    1.70
  11 -22  -1    5.20    2.80
  11 -22  -1   -0.60    2.40
 -11  22   1    2.50    1.90
  10 -22  -1   13.00    3.10
  10 -22  -1   10.20    3.20
 -10  22   1    9.50    2.10
   9 -22  -1    8.10    3.10
   9 -22  -1    6.50    2.60
  -9  22   1    1.60    1.80
   8 -22  -1    1.30    2.50
   8 -22  -1    4.00    2.70
  -8  22   1    1.20    1.80
   7 -22  -1    3.70    2.70
   7 -22  -1    0.80    2.40
  -7  22   1    3.80    2.10
   6 -22  -1    0.30    2.50
   6 -22  -1   -0.30    2.30
  -6  22   1    3.80    1.90
   5 -22  -1    0.70    2.30
   5 -22  -1    0.80    2.50
  -5  22   1   -1.80    1.70
   4 -22  -1   21.90    3.00
   4 -22  -1   20.20    3.40
  -4  22   1   21.10    2.40
   3 -22  -1   13.00    2.60
   3 -22  -1   14.70    3.20
  -3  22   1   14.40    2.30
   2 -22  -1   16.50    2.50
   2 -22  -1   17.20    3.50
  -2  22   1   11.40    2.10
   1 -22  -1   61.19    4.40
  -1  22   1   71.59    4.00
   0 -22  -1    5.30    2.10
   0  22   1    6.70    1.90
  -1 -22  -1    8.50    2.50
   1  22   1   16.70    2.10
   2  22   1    0.00    1.60
   3  22   1    1.70    1.50
   4  22   1    0.90    1.40
  10 -23  -1   14.00    3.00
 -10  23   1   15.20    2.30
   9 -23  -1    1.40    2.50
  -9  23   1   -0.10    1.80
   8 -23  -1    0.70    3.00
   8 -23  -1    1.70    2.50
  -8  23   1    1.30    1.90
   7 -23  -1   12.30    2.70
   7 -23  -1   12.30    3.30
  -7  23   1   13.50    2.30
   6 -23  -1    0.70    2.90
   6 -23  -1   -0.30    2.20
  -6  23   1   -0.90    1.70
   5 -23  -1    3.00    2.80
   5 -23  -1   -1.70    2.10
  -5  23   1    1.20    1.80
   4 -23  -1   12.20    4.00
   4 -23  -1    2.80    2.20
  -4  23   1    6.00    1.90
   3 -23  -1    5.40    2.20
  -3  23   1    2.00    1.70
   2 -23  -1    0.10    1.80
  -2  23   1    4.40    1.80
   1 -23  -1    8.60    2.20
  -1  23   1    5.90    1.70
   0 -23  -1   11.00    2.20
   0  23   1   19.30    2.10
   1  23   1   47.40    3.20
   6 -24  -1   -0.10    2.20
  -6  24   1    1.00    1.80
   5 -24  -1    3.90    2.10
  -5  24   1    3.70    1.70
   4 -24  -1    1.10    2.10
  -4  24   1    0.90    1.60
   3 -24  -1    1.70    2.00
  -3  24   1    1.40    1.50
  -1  24  -2   21.60    2.20
   1 -24   2   23.80    3.10
  -2  24  -2   -0.20    1.50
   2 -24   2   -0.40    2.20
  -3  24  -2    0.90    1.50
   3 -24   2    0.80    2.30
  -4  24  -2   -2.90    1.60
   4 -24   2   -0.80    2.30
  -5  24  -2    0.50    1.50
   5 -24   2   -0.40    2.50
   3  23  -2    0.70    1.30
   2  23  -2    3.20    1.60
  -2 -23   2    7.70    2.60
   1  23  -2    1.40    1.60
   0  23  -2   13.30    1.90
   0 -23   2   12.50    2.50
  -1  23  -2    4.60    1.80
   1 -23   2    3.10    2.40
  -2  23  -2   -0.50    1.70
   2 -23   2    2.20    2.50
  -3  23  -2   -0.10    1.70
   3 -23   2   -2.60    2.30
  -4  23  -2   31.20    2.80
   4 -23   2   28.10    3.60
  -5  23  -2    9.80    1.90
   5 -23   2   11.90    2.90
   5 -23   2   16.00    3.50
  -6  23  -2    0.20    1.70
   6 -23   2    0.40    2.50
   6 -23   2    0.90    3.20
  -7  23  -2    0.30    1.70
   7 -23   2    1.30    2.50
  -8  23  -2    0.70    1.50
   8 -23   2    0.50    2.50
  -9  23  -2   -0.40    1.60
   9 -23   2   -3.40    2.30
   5  22  -2   41.70    2.90
   4  22  -2   30.60    2.70
   3  22  -2    0.60    1.50
  -3 -22   2    1.70    2.50
   2  22  -2   18.20    2.00
   1  22  -2    5.20    1.80
  -1 -22   2    0.30    2.00
   0  22  -2   52.19    3.50
   0 -22   2   43.80    4.10
  -1  22  -2    2.00    1.70
   1 -22   2    3.50    2.40
  -2  22  -2   11.50    2.00
   2 -22   2   13.10    2.90
  -3  22  -2    6.30    2.00
   3 -22   2    1.30    2.70
   3 -22   2    4.70    2.50
  -4  22  -2   55.09    3.70
   4 -22   2   50.19    5.00
   4 -22   2   51.59    4.70
  -5  22  -2   14.60    2.10
   5 -22   2   26.50    3.50
   5 -22   2   17.00    3.40
  -6  22  -2    1.20    1.80
   6 -22   2   -2.00    2.50
   6 -22   2    2.70    2.60
  -7  22  -2    5.90    2.10
   7 -22   2    1.30    2.60
   7 -22   2    5.30    2.90
  -8  22  -2    3.40    1.90
   8 -22   2    4.40    2.70
   8 -22   2    0.90    2.80
  -9  22  -2   -0.70    1.60
   9 -22   2   -1.80    2.60
   9 -22   2   -2.70    2.50
 -10  22  -2   11.60    2.00
  10 -22   2    7.60    3.00
  10 -22   2   12.50    3.20
 -11  22  -2   10.60    1.90
  11 -22   2    8.30    2.80
   7  21  -2   18.50    1.90
   6  21  -2   45.50    3.00
   5  21  -2    8.60    1.80
   4  21  -2   15.10    1.90
   3  21  -2    1.60    1.50
   2  21  -2    1.70    1.60
  -2 -21   2    0.60    1.90
   1  21  -2   15.80    2.10
  -1 -21   2   20.00    3.00
   0  21  -2    1.80    1.80
   0 -21   2    0.70    2.20
  -1  21  -2    2.00    1.80
   1 -21   2    1.90    2.40
   1 -21   2    0.90    2.80
  -2  21  -2   15.70    2.30
   2 -21   2   13.90    2.90
   2 -21   2   14.10    3.20
  -3  21  -2    9.90    2.10
   3 -21   2   21.80    3.30
   3 -21   2   12.50    2.90
  -4  21  -2   11.00    2.00
   4 -21   2   12.70    2.90
   4 -21   2   11.30    3.10
  -5  21  -2   22.20    2.50
   5 -21   2   19.60    3.20
   5 -21   2   13.60    3.20
  -6  21  -2   20.80    2.50
   6 -21   2   18.70    3.40
   6 -21   2   15.70    3.20
  -7  21  -2   14.20    2.40
   7 -21   2   16.50    3.50
   7 -21   2   14.40    3.20
  -8  21  -2    0.90    1.90
   8 -21   2    0.30    2.60
   8 -21   2    1.30    2.70
  -9  21  -2    5.40    2.00
   9 -21   2   -0.40    2.80
   9 -21   2    5.30    3.00
 -10  21  -2    0.40    1.70
  10 -21   2   -2.00    2.50
  10 -21   2   -3.40    2.50
 -11  21  -2    4.30    1.80
  11 -21   2    0.90    2.70
  11 -21   2    3.10    2.40
 -12  21  -2    6.30    1.80
  12 -21   2    4.80    2.80
  12 -21   2    1.40    2.60
   8  20  -2    0.10    1.50
   7  20  -2   60.19    3.50
   6  20  -2   13.30    1.90
   5  20  -2    4.10    1.60
   4  20  -2   -1.80    1.60
  -4 -20   2   -1.30    2.20
   3  20  -2   12.10    2.00
  -3 -20   2   11.10    2.30
   2  20  -2   14.30    2.10
  -2 -20   2   13.90    2.60
   1  20  -2    2.20    1.70
  -1 -20   2    1.60    2.10
   0  20  -2   -0.80    1.70
   0 -20   2    2.20    2.10
   0 -20   2   -2.50    2.40
  -1  20  -2    7.00    2.00
   1 -20   2    3.00    2.30
   1 -20   2    5.30    2.40
  -2  20  -2   22.50    2.40
   2 -20   2   25.80    3.30
   2 -20   2   28.70    3.40
  -3  20  -2    2.20    1.90
   3 -20   2    3.50    2.30
   3 -20   2    2.80    2.50
  -4  20  -2   51.19    3.80
   4 -20   2   53.39    5.00
   4 -20   2   60.19    4.70
  -5  20  -2   -0.10    1.90
   5 -20   2    6.30    2.70
   5 -20   2   -0.30    2.50
  -6  20  -2    1.00    1.80
   6 -20   2   -0.30    2.40
   6 -20   2    0.70    2.60
  -7  20  -2    2.20    2.00
   7 -20   2    0.80    2.50
   7 -20   2    2.20    2.70
  -8  20  -2   -0.20    1.80
   8 -20   2    0.30    2.60
   8 -20   2    1.70    2.60
  -9  20  -2   17.30    2.40
   9 -20   2   16.00    3.40
   9 -20   2   10.50    3.00
 -10  20  -2    6.00    1.80
  10 -20   2    3.20    2.80
  10 -20   2    6.20    2.70
 -11  20  -2    0.80    1.70
  11 -20   2   -0.80    2.50
  11 -20   2   -1.70    2.40
 -12  20  -2    9.60    1.90
  12 -20   2   10.70    2.80
  12 -20   2    5.30    2.80
 -13  20  -2    1.30    1.60
  13 -20   2   -2.30    2.40
  13 -20   2    1.00    2.60
 -14  20  -2    6.00    1.70
  14 -20   2    4.00    2.50
  10  19  -2    2.40    1.40
   9  19  -2   -0.70    1.40
   8  19  -2    8.90    1.70
   7  19  -2   60.89    3.50
   6  19  -2   34.60    2.80
   5  19  -2   22.40    2.30
  -5 -19   2   19.60    2.70
   4  19  -2    1.00    1.50
   3  19  -2   22.40    2.20
  -3 -19   2   22.00    2.80
   2  19  -2    5.60    1.80
  -2 -19   2    0.50    1.90
   1  19  -2    0.90    1.80
  -1 -19   2    4.40    2.30
  -1 -19   2    0.20    2.00
   0  19  -2   15.20    2.20
   0 -19   2   11.10    2.50
   0 -19   2    7.30    2.40
  -1  19  -2   46.70    3.50
   1 -19   2   45.90    4.20
   1 -19   2   44.60    4.10
  -2  19  -2   15.40    2.10
   2 -19   2   15.50    2.80
   2 -19   2   11.90    2.60
  -3  19  -2    3.20    1.90
   3 -19   2    6.60    2.50
   3 -19   2    1.40    2.40
  -4  19  -2   21.40    2.40
   4 -19   2   27.70    3.80
   4 -19   2   17.90    2.90
  -5  19  -2   88.19    4.70
   5 -19   2   86.89    5.50
   5 -19   2   79.89    5.90
  -6  19  -2   26.10    2.60
   6 -19   2   30.20    3.50
   6 -19   2   27.90    3.80
  -7  19  -2   78.19    4.60
   7 -19   2   76.49    6.20
   7 -19   2   84.89    5.60
  -8  19  -2   86.59    4.70
   8 -19   2   82.79    6.40
   8 -19   2   87.09    5.80
  -9  19  -2   13.00    2.20
   9 -19   2   13.40    3.10
   9 -19   2   16.90    3.70
 -10  19  -2    0.60    1.80
  10 -19   2    2.80    2.60
  10 -19   2    2.90    2.60
 -11  19  -2    1.90    1.90
 -11  19  -2   -1.00    1.40
  11 -19   2   -1.70    2.80
  11 -19   2    3.10    2.70
 -12  19  -2    3.80    1.80
  12 -19   2    4.80    3.10
  12 -19   2    5.30    2.70
 -13  19  -2    2.70    1.60
 -13  19  -2    2.50    1.90
  13 -19   2   -2.00    2.50
  13 -19   2    3.60    2.70
 -14  19  -2   19.40    2.40
 -14  19  -2   18.40    2.10
  14 -19   2   19.80    3.10
  14 -19   2   28.20    4.00
 -15  19  -2   12.60    1.90
 -15  19  -2    8.10    2.00
  15 -19   2    9.70    2.60
  11  18  -2    2.60    1.40
  10  18  -2    1.80    1.40
   9  18  -2   66.29    3.60
   8  18  -2   28.80    2.70
   7  18  -2    3.80    1.60
   6  18  -2   47.70    3.10
   5  18  -2   28.30    2.50
  -5 -18   2   22.40    3.00
   4  18  -2   28.60    2.60
  -4 -18   2   25.10    2.80
   3  18  -2    3.60    1.80
  -3 -18   2    2.00    1.90
   2  18  -2    8.40    1.80
  -2 -18   2    9.20    2.20
  -2 -18   2    8.50    2.30
   1  18  -2   34.80    3.10
  -1 -18   2   35.60    3.60
  -1 -18   2   39.10    3.50
   0  18  -2    9.80    2.00
   0 -18   2    8.10    2.30
   0 -18   2    2.40    2.20
  -1  18  -2    0.80    1.80
   1 -18   2   -0.70    1.90
   1 -18   2   -0.90    1.90
  -2  18  -2   48.40    3.40
   2 -18   2   38.10    3.90
   2 -18   2   38.90    4.10
  -3  18  -2  124.99    5.70
   3 -18   2  121.19    6.80
   3 -18   2  123.49    6.40
  -4  18  -2   21.60    2.50
   4 -18   2   18.50    2.70
   4 -18   2   15.20    2.80
  -5  18  -2  178.68    7.50
   5 -18   2  176.88    8.80
   5 -18   2  187.58    8.30
  -6  18  -2   95.09    4.90
   6 -18   2   89.79    6.30
   6 -18   2   94.49    5.70
  -7  18  -2  233.08    9.30
   7 -18   2  240.08   10.20
   7 -18   2  228.68   10.80
  -8  18  -2   67.09    4.10
   8 -18   2   70.09    5.80
   8 -18   2   58.29    5.10
  -9  18  -2  132.79    6.10
   9 -18   2  126.19    7.80
   9 -18   2  135.49    7.10
 -10  18  -2    5.10    1.80
 -10  18  -2    2.10    1.90
  10 -18   2   -0.30    2.50
  10 -18   2   -4.30    2.70
 -11  18  -2    3.60    1.90
 -11  18  -2    3.60    1.90
  11 -18   2    5.10    2.80
  11 -18   2    9.00    3.40
 -12  18  -2    2.00    1.90
 -12  18  -2    1.00    1.80
  12 -18   2    4.00    3.20
  12 -18   2    0.10    2.30
 -13  18  -2    1.30    1.80
 -13  18  -2    0.30    1.80
  13 -18   2   -0.70    2.30
  13 -18   2    1.40    2.70
 -14  18  -2   -0.60    1.60
 -14  18  -2    1.80    1.90
  14 -18   2   -2.00    2.20
  14 -18   2    2.70    2.80
 -15  18  -2   15.20    2.00
 -15  18  -2   10.80    2.10
  15 -18   2    7.90    3.20
  15 -18   2   19.10    2.90
  12  17  -2    0.80    1.40
  11  17  -2    1.20    1.40
  10  17  -2    2.90    1.50
   9  17  -2    1.10    1.50
   8  17  -2   22.20    2.20
   7  17  -2   56.39    3.20
   7  17  -2   47.60    3.50
   6  17  -2   53.69    3.70
   6  17  -2   61.89    3.50
  -6 -17   2   62.79    4.10
   5  17  -2   30.00    2.70
   5  17  -2   23.30    2.40
   4  17  -2    9.50    1.90
   4  17  -2   13.50    1.80
  -4 -17   2   14.80    2.30
   3  17  -2    0.10    1.50
   3  17  -2   -0.70    1.60
  -3 -17   2   -0.10    1.70
   2  17  -2    3.00    1.60
   2  17  -2    3.90    1.80
  -2 -17   2    3.50    1.90
  -2 -17   2    3.20    1.80
   1  17  -2  120.19    5.30
  -1 -17   2  117.69    5.80
  -1 -17   2  112.19    5.90
   0  17  -2   13.80    1.90
   0 -17   2   16.30    2.50
   0 -17   2   14.30    2.30
  -1  17  -2  416.56   14.60
   1 -17   2  383.06   15.40
   1 -17   2  397.56   15.00
  -2  17  -2   80.69    4.20
   2 -17   2   71.59    5.00
   2 -17   2   77.19    4.70
  -3  17  -2    9.00    2.10
   3 -17   2    7.40    2.20
   3 -17   2   10.10    2.70
  -4  17  -2  161.28    6.80
   4 -17   2  160.58    7.30
   4 -17   2  162.38    8.00
  -5  17  -2   18.10    2.30
   5 -17   2   23.30    3.50
   5 -17   2   13.60    2.50
  -6  17  -2  160.48    6.80
   6 -17   2  149.09    7.30
   6 -17   2  156.38    8.10
  -7  17  -2  293.17   11.10
   7 -17   2  288.07   12.50
   7 -17   2  287.57   11.70
  -8  17  -2  290.87   11.60
  -8  17  -2  311.07   11.70
   8 -17   2  319.27   13.30
   8 -17   2  312.87   12.50
  -9  17  -2   32.00    2.80
  -9  17  -2   29.10    2.80
   9 -17   2   38.20    4.50
   9 -17   2   30.60    3.40
 -10  17  -2    2.70    1.90
 -10  17  -2    2.80    1.90
  10 -17   2    3.70    2.70
  10 -17   2    4.50    3.00
 -11  17  -2   -0.90    1.80
 -11  17  -2   -2.10    1.70
  11 -17   2    3.00    2.60
  11 -17   2    3.90    3.10
 -12  17  -2    5.70    2.10
 -12  17  -2    2.60    1.80
  12 -17   2    2.70    3.10
  12 -17   2    7.20    2.80
 -13  17  -2    1.30    2.10
 -13  17  -2    2.90    1.90
  13 -17   2    7.40    2.80
  13 -17   2    2.10    2.50
 -14  17  -2    2.60    2.10
 -14  17  -2    3.50    1.80
  14 -17   2    5.50    2.50
  14 -17   2    2.10    2.80
 -15  17  -2    1.40    2.10
 -15  17  -2    3.40    1.70
  15 -17   2    2.40    2.80
  15 -17   2   -1.20    2.20
 -16  17  -2   -0.40    1.40
 -16  17  -2   -2.20    1.90
  16 -17   2    1.00    2.60
  16 -17   2    2.90    2.80
  13  16  -2    3.00    1.40
  12  16  -2    0.10    1.30
  11  16  -2    8.00    1.50
  10  16  -2   -2.90    1.20
   9  16  -2   69.19    3.90
   9  16  -2   67.59    3.60
   8  16  -2    2.00    1.60
   8  16  -2    2.30    1.50
   7  16  -2   16.00    2.10
   7  16  -2   18.90    2.10
   6  16  -2   11.50    2.00
   6  16  -2   13.00    1.80
  -6 -16   2   10.40    2.20
   5  16  -2   20.00    1.90
   5  16  -2   16.20    2.10
  -5 -16   2   18.50    2.20
   4  16  -2   77.79    3.80
   4  16  -2   81.29    4.20
  -4 -16   2   68.99    4.20
   3  16  -2   22.90    2.10
   3  16  -2   17.80    2.10
  -3 -16   2   19.20    2.30
  -3 -16   2   20.90    2.30
   2  16  -2    2.70    1.60
   2  16  -2    3.60    1.50
  -2 -16   2    3.00    1.60
  -2 -16   2    0.80    1.60
   1  16  -2  443.46   15.80
   1  16  -2  427.16   16.00
  -1 -16   2  439.86   18.70
  -1 -16   2  454.45   16.20
   0  16  -2   83.29    4.10
   0 -16   2   76.49    4.40
   0 -16   2   86.79    4.90
  -1  16  -2    8.80    1.80
   1 -16   2   14.60    2.40
   1 -16   2   11.00    2.20
  -2  16  -2   61.69    3.60
   2 -16   2   53.89    4.30
   2 -16   2   52.89    3.80
  -3  16  -2    7.50    1.70
   3 -16   2   10.10    2.40
   3 -16   2    7.80    2.10
  -4  16  -2   13.30    2.00
   4 -16   2   14.40    2.40
   4 -16   2   14.40    2.50
  -5  16  -2   44.40    3.30
   5 -16   2   42.90    3.70
   5 -16   2   41.40    4.30
  -6  16  -2  238.68    9.10
   6 -16   2  229.68   10.30
   6 -16   2  227.78    9.60
  -7  16  -2  292.77   11.40
   7 -16   2  293.57   11.90
   7 -16   2  315.87   12.80
  -8  16  -2  143.99    6.40
  -8  16  -2  144.89    6.40
   8 -16   2  149.69    8.00
   8 -16   2  143.69    7.00
  -9  16  -2   10.80    2.20
  -9  16  -2   13.00    2.20
   9 -16   2   17.20    3.50
   9 -16   2   14.90    2.80
 -10  16  -2    0.90    2.00
 -10  16  -2    2.40    1.80
  10 -16   2   -0.10    2.70
  10 -16   2   -0.30    2.30
 -11  16  -2   -0.30    1.80
 -11  16  -2    0.20    1.90
  11 -16   2    0.20    2.40
  11 -16   2    0.10    2.60
 -12  16  -2    0.00    2.10
 -12  16  -2    0.40    1.80
  12 -16   2    1.10    2.80
  12 -16   2    0.80    2.30
 -13  16  -2    8.10    2.30
 -13  16  -2    6.10    1.80
  13 -16   2    7.70    3.30
  13 -16   2    8.10    2.50
 -14  16  -2   10.00    2.50
  14 -16   2    9.50    2.70
  14 -16   2    7.50    3.20
 -15  16  -2   -1.20    2.00
 -15  16  -2    0.30    1.70
  15 -16   2   -1.40    2.30
  15 -16   2    1.50    2.80
 -16  16  -2    0.20    2.20
 -16  16  -2    2.00    1.60
  16 -16   2   -3.60    2.40
  16 -16   2   -3.10    2.30
 -17  16  -2    2.80    1.60
 -17  16  -2    0.00    1.90
  14  15  -2    0.80    1.30
  13  15  -2    1.50    1.30
  12  15  -2    2.20    1.40
  11  15  -2    4.60    1.40
  10  15  -2   -0.80    1.30
  10  15  -2   -0.10    1.30
   9  15  -2   56.59    3.30
   9  15  -2   60.79    3.60
   8  15  -2   25.70    2.50
   8  15  -2   29.90    2.50
   7  15  -2  117.69    5.30
   7  15  -2  113.69    4.90
  -7 -15   2  101.29    5.20
   6  15  -2   38.10    2.70
   6  15  -2   33.50    3.00
  -6 -15   2   39.10    3.30
   5  15  -2   10.50    1.90
   5  15  -2   15.90    1.90
  -5 -15   2   10.00    1.80
   4  15  -2    3.70    1.60
   4  15  -2    4.30    1.50
  -4 -15   2    2.90    1.50
  -4 -15   2    3.90    1.40
   3  15  -2    2.60    1.40
   3  15  -2    2.90    1.70
  -3 -15   2    3.40    1.50
  -3 -15   2    3.10    1.50
   2  15  -2   54.69    3.10
   2  15  -2   49.00    3.20
  -2 -15   2   49.60    3.40
  -2 -15   2   46.50    3.30
   1  15  -2   59.09    3.50
   1  15  -2   61.19    3.40
  -1 -15   2   65.99    3.70
  -1 -15   2   60.69    3.90
   0  15  -2  295.97   10.60
   0  15  -2  277.47   10.80
   0 -15   2  280.17   11.30
   0 -15   2  296.67   11.00
  -1  15  -2    2.00    1.40
   1 -15   2    1.70    1.50
   1 -15   2    2.10    1.70
  -2  15  -2  118.79    5.10
   2 -15   2  116.39    5.40
   2 -15   2  117.39    6.00
  -3  15  -2    5.10    1.50
   3 -15   2    7.70    2.30
   3 -15   2    5.60    1.80
  -4  15  -2   19.30    2.10
   4 -15   2   22.30    2.80
   4 -15   2   16.80    2.30
  -5  15  -2   28.70    2.70
  -5  15  -2   27.60    2.40
   5 -15   2   22.70    2.50
   5 -15   2   32.00    3.40
  -6  15  -2   39.80    3.00
  -6  15  -2   43.80    3.20
   6 -15   2   41.70    3.50
   6 -15   2   43.60    4.30
  -7  15  -2   95.89    4.60
  -7  15  -2   86.09    4.60
   7 -15   2   93.99    5.90
   7 -15   2   88.79    5.00
  -8  15  -2   31.90    3.20
  -8  15  -2   37.80    3.10
   8 -15   2   25.80    3.30
   8 -15   2   39.30    3.70
  -9  15  -2   22.40    2.40
  -9  15  -2   24.10    2.70
   9 -15   2   21.10    2.00
   9 -15   2   19.50    3.20
   9 -15   2   24.00    3.10
 -10  15  -2    3.00    1.80
 -10  15  -2    2.60    2.20
  10 -15   2    3.50    2.50
  10 -15   2    4.80    1.30
  10 -15   2    7.50    2.60
 -11  15  -2    2.30    2.20
 -11  15  -2    2.60    1.60
  11 -15   2    6.80    3.10
  11 -15   2    6.90    2.50
  11 -15   2    4.00    1.40
 -12  15  -2    2.90    2.20
  12 -15   2    2.30    2.40
  12 -15   2    9.20    3.20
  12 -15   2    2.10    1.50
 -13  15  -2    1.80    2.20
  13 -15   2    0.20    1.40
  13 -15   2   -3.00    2.70
  13 -15   2    0.30    2.20
 -14  15  -2    6.80    2.40
  14 -15   2    5.70    1.80
  14 -15   2    6.60    3.10
  14 -15   2    4.10    2.30
 -15  15  -2   -1.00    2.20
  15 -15   2   -0.40    1.60
  15 -15   2    3.90    2.50
  15 -15   2    2.10    3.00
 -16  15  -2    2.10    2.10
 -16  15  -2    2.60    1.60
  16 -15   2    1.30    2.50
 -17  15  -2    0.40    1.40
 -17  15  -2    1.90    2.20
  17 -15   2   -3.80    2.50
  15  14  -2    5.30    1.60
  14  14  -2    0.50    1.40
  13  14  -2    8.40    1.60
  12  14  -2    2.00    1.40
  11  14  -2    6.10    1.60
  11  14  -2    5.80    1.50
  10  14  -2    1.60    1.50
  10  14  -2   -0.10    1.40
  10  14  -2    0.20    1.50
   9  14  -2   38.30    3.10
   9  14  -2   47.60    2.90
   8  14  -2   12.00    1.70
   8  14  -2    8.90    1.80
  -8 -14   2    8.40    2.10
   7  14  -2    2.70    1.40
   7  14  -2    2.60    1.20
   7  14  -2    1.90    1.40
  -7 -14   2    2.30    1.60
   6  14  -2   13.80    2.00
   6  14  -2    9.80    1.60
   5  14  -2   62.99    3.20
   5  14  -2   63.49    3.60
  -5 -14   2   61.59    3.50
   4  14  -2    0.20    1.20
   4  14  -2    1.40    1.30
  -4 -14   2    1.10    1.20
  -4 -14   2    1.80    1.30
   3  14  -2   53.09    3.10
   3  14  -2   51.69    2.90
  -3 -14   2   51.19    3.20
  -3 -14   2   52.19    3.20
   2  14  -2   -0.20    1.20
   2  14  -2    1.10    1.30
  -2 -14   2   -1.00    1.30
  -2 -14   2   -2.30    1.10
   1  14  -2    0.20    1.20
   1  14  -2   -1.00    1.30
  -1 -14   2   -0.30    1.30
  -1 -14   2   -0.20    1.30
   0  14  -2   32.00    2.40
   0  14  -2   30.40    2.40
   0 -14   2   35.30    2.70
   0 -14   2   28.80    2.90
  -1  14  -2   34.80    2.60
  -1  14  -2   35.10    2.40
   1 -14   2   32.50    2.70
   1 -14   2   36.90    3.20
  -2  14  -2    9.60    1.50
   2 -14   2   13.80    1.90
   2 -14   2   10.10    1.90
  -3  14  -2   68.19    3.40
  -3  14  -2   59.29    2.90
   3 -14   2   68.79    4.30
   3 -14   2   55.29    3.60
  -4  14  -2   66.89    3.50
  -4  14  -2   64.29    3.30
   4 -14   2   68.49    4.50
   4 -14   2   66.59    3.80
  -5  14  -2   81.19    4.00
  -5  14  -2   80.49    4.00
   5 -14   2   82.69    4.40
   5 -14   2   81.99    5.10
  -6  14  -2  167.88    6.90
  -6  14  -2  176.38    6.80
   6 -14   2  178.88    7.90
   6 -14   2  150.58    6.10
   6 -14   2  168.58    7.20
  -7  14  -2   13.20    2.10
  -7  14  -2    9.80    1.70
   7 -14   2   11.50    2.20
   7 -14   2   13.80    1.50
   7 -14   2   14.80    2.90
  -8  14  -2    0.80    1.70
  -8  14  -2    0.70    1.40
   8 -14   2    2.60    1.90
   8 -14   2    0.40    2.30
   8 -14   2    0.70    1.00
  -9  14  -2    2.10    1.90
   9 -14   2    1.60    1.10
   9 -14   2    1.70    2.60
   9 -14   2    0.40    1.90
 -10  14  -2   50.79    3.90
  10 -14   2   51.99    5.10
  10 -14   2   52.99    4.10
  10 -14   2   44.20    2.90
 -11  14  -2    4.90    2.30
  11 -14   2    6.10    2.40
  11 -14   2    7.10    1.50
  11 -14   2    1.80    2.80
 -12  14  -2   74.09    4.80
  12 -14   2   79.89    5.20
  12 -14   2   73.19    3.90
  12 -14   2   73.89    6.00
 -13  14  -2   83.39    5.10
  13 -14   2   78.79    4.20
  13 -14   2   74.99    6.20
  13 -14   2   75.99    5.10
 -14  14  -2   -1.90    2.20
  14 -14   2    1.10    2.20
  14 -14   2    4.70    1.70
  14 -14   2   -4.20    2.50
 -15  14  -2    0.20    2.20
  15 -14   2   -2.00    2.50
  15 -14   2    2.70    2.50
  15 -14   2    2.30    1.60
 -16  14  -2    2.00    2.30
  16 -14   2    1.80    5.30
  16 -14   2    5.80    1.90
  16 -14   2    1.00    2.60
 -17  14  -2    1.10    2.30
  17 -14   2    4.10    2.90
  17 -14   2    4.30    1.80
 -18  14  -2    1.80    2.10
  18 -14   2   -3.20    2.70
  15  13  -2    8.60    1.60
  14  13  -2   -1.00    2.40
  14  13  -2    0.50    1.50
  12  13  -2    0.10    0.90
  12  13  -2    2.50    1.40
  12  13  -2   -1.90    1.40
  11  13  -2   -1.30    1.20
  11  13  -2    0.30    1.30
  11  13  -2   -4.30    1.20
  10  13  -2    2.40    1.40
  10  13  -2    2.10    1.40
  10  13  -2   -1.60    1.10
   9  13  -2   18.20    1.80
   9  13  -2   16.70    2.00
   8  13  -2   26.60    2.60
   8  13  -2   25.70    2.30
  -8 -13   2   27.10    2.70
   7  13  -2   21.30    1.80
   7  13  -2   14.20    1.80
   7  13  -2   20.10    1.90
  -7 -13   2   20.80    2.20
   6  13  -2  122.29    5.20
   6  13  -2  131.19    4.90
   6  13  -2  100.99    5.00
   5  13  -2    2.60    1.20
   5  13  -2    1.00    1.20
   5  13  -2    4.50    1.20
  -5 -13   2    3.90    1.10
  -5 -13   2    1.00    1.30
   4  13  -2    8.30    1.60
   4  13  -2    9.50    1.40
   4  13  -2    6.90    1.30
  -4 -13   2    9.00    1.40
  -4 -13   2    7.30    1.40
   3  13  -2   12.60    1.60
   3  13  -2   13.30    1.50
   3  13  -2    4.60    6.20
   3  13  -2   10.70    1.40
  -3 -13   2   13.80    1.60
  -3 -13   2   10.70    1.60
   2  13  -2    3.60    6.10
   2  13  -2    4.50    1.20
   2  13  -2    2.90    1.40
  -2 -13   2    2.20    1.30
  -2 -13   2    3.60    1.30
   1  13  -2  177.28   14.10
   1  13  -2  190.08    7.40
   1  13  -2  192.08    7.20
  -1 -13   2  189.18    7.70
  -1 -13   2  195.48    7.40
   0  13  -2   10.10    1.40
   0  13  -2    5.30    6.20
   0  13  -2   12.50    1.50
   0 -13   2   14.90    2.00
   0 -13   2   12.00    1.60
  -1  13  -2   55.69    2.90
  -1  13  -2   55.99    2.90
  -1  13  -2   37.50    7.60
   1 -13   2   50.09    3.00
   1 -13   2   51.99    3.50
  -2  13  -2   22.60    8.40
  -2  13  -2   39.60    2.50
  -2  13  -2   35.30    2.00
   2 -13   2   39.10    2.70
   2 -13   2   37.20    3.10
  -3  13  -2   27.20    7.90
  -3  13  -2   24.00    2.00
  -3  13  -2   24.30    2.20
   3 -13   2   29.20    3.00
   3 -13   2   26.10    2.40
  -4  13  -2   72.09    3.60
  -4  13  -2   89.09   12.70
  -4  13  -2   77.19    3.70
   4 -13   2   74.59    3.90
   4 -13   2   75.19    4.50
  -5  13  -2   -1.00    1.20
  -5  13  -2    0.80    1.40
   5 -13   2    0.10    1.50
   5 -13   2    2.10    1.70
  -6  13  -2   37.80    2.60
  -6  13  -2   36.60    2.90
   6 -13   2   40.70    3.10
   6 -13   2   38.10    3.70
  -7  13  -2   47.50    2.90
  -7  13  -2   38.70    3.20
   7 -13   2   44.40    4.00
   7 -13   2   40.40    3.20
   7 -13   2   39.00    2.20
  -8  13  -2    2.30    1.80
   8 -13   2    1.40    1.00
   8 -13   2    3.10    1.80
   8 -13   2    2.40    2.00
  -9  13  -2    0.80    1.90
   9 -13   2    2.90    2.50
   9 -13   2    2.40    1.90
   9 -13   2    1.10    1.10
 -10  13  -2    1.30    2.10
  10 -13   2    2.10    2.40
  10 -13   2    2.20    2.10
  10 -13   2    2.40    1.30
 -11  13  -2   55.49    4.20
  11 -13   2   55.49    5.30
  11 -13   2   60.09    4.40
  11 -13   2   57.69    3.30
 -12  13  -2   21.60    2.90
  12 -13   2   22.70    3.10
  12 -13   2   19.30    2.10
  12 -13   2   14.10    3.20
 -13  13  -2    5.00    2.40
  13 -13   2    2.10    1.60
  13 -13   2    3.70    2.30
  13 -13   2    0.40    2.30
 -14  13  -2    5.80    2.40
  14 -13   2    8.70    2.50
  14 -13   2    8.00    2.80
  14 -13   2   11.40    2.10
 -15  13  -2    1.60    2.20
  15 -13   2    5.90    3.30
  15 -13   2   -0.40    2.00
  15 -13   2    0.50    1.70
 -16  13  -2   13.70    2.80
  16 -13   2   13.80    2.30
  16 -13   2   14.40    5.40
  16 -13   2   17.00    3.30
 -17  13  -2    2.10    2.30
  17 -13   2    3.40    1.80
  17 -13   2    1.90    2.80
 -18  13  -2    1.50    2.00
  18 -13   2   -0.20    1.70
  16  12  -2    0.20    1.50
  16  12  -2   -1.70    2.70
  15  12  -2   21.60    2.20
  15  12  -2   16.20    2.90
  14  12  -2    6.40    1.70
  14  12  -2    6.40    2.30
  13  12  -2   -2.10    1.80
  13  12  -2    0.70    1.50
  12  12  -2   34.70    2.70
  12  12  -2   29.90    3.10
  11  12  -2   21.80    2.00
  11  12  -2   17.30    2.50
  11  12  -2   18.20    1.90
  10  12  -2   93.99    4.30
  10  12  -2   92.29    4.20
  10  12  -2   82.69    4.80
   9  12  -2   43.90    2.60
   9  12  -2   41.40    2.90
   9  12  -2   37.80    3.30
  -9 -12   2   36.70    2.80
   8  12  -2    5.10    1.50
   8  12  -2    9.50    1.50
   8  12  -2    5.90    1.60
  -8 -12   2    5.60    1.60
   7  12  -2   75.39    3.40
   7  12  -2   70.79    3.70
   7  12  -2   70.89    3.80
  -7 -12   2   73.29    3.80
   6  12  -2   70.89    3.50
   6  12  -2   63.79    3.10
   6  12  -2   62.29    3.40
   5  12  -2    1.20    1.10
   5  12  -2    2.60    1.30
   5  12  -2    2.40    1.10
  -5 -12   2    2.20    1.20
   4  12  -2   29.90    2.30
   4  12  -2   27.40    2.10
   4  12  -2   35.10    2.10
  -4 -12   2   34.10    2.20
  -4 -12   2   32.80    2.20
   3  12  -2   30.70    2.10
   3  12  -2   40.70    2.20
   3  12  -2   38.10    5.90
   3  12  -2   36.10    2.50
  -3 -12   2   39.70    2.40
  -3 -12   2   37.70    2.50
   2  12  -2  313.37   11.30
   2  12  -2  325.17   11.50
   2  12  -2  286.77   16.10
  -2 -12   2  336.67   11.50
  -2 -12   2  315.67   11.80
   1  12  -2  222.08   14.10
   1  12  -2  232.38    8.50
   1  12  -2  227.78    8.30
  -1 -12   2  233.88    8.80
  -1 -12   2  217.78    8.50
   0  12  -2  116.09    4.60
   0  12  -2  117.89    4.80
   0  12  -2   94.79   10.50
   0 -12   2  113.29    4.80
   0 -12   2  117.39    5.20
  -1  12  -2  184.88    7.00
  -1  12  -2  184.38    6.90
  -1  12  -2  180.88    6.60
  -1  12  -2  171.38   13.10
   1 -12   2  187.48    7.10
   1 -12   2  184.68    7.50
  -2  12  -2   65.09    3.10
  -2  12  -2   60.19    2.80
   2 -12   2   68.79    3.80
   2 -12   2   62.09    3.30
  -3  12  -2  331.67   12.00
  -3  12  -2  315.37   11.90
  -3  12  -2  346.57   19.60
   3 -12   2  350.26   12.20
   3 -12   2  332.87   12.70
  -4  12  -2   95.19    4.20
  -4  12  -2   75.09   10.20
[truncated: 2,796,512 more chars]
