# Supplementary material for: Structurally diverse macrocycle co-crystals for solid-state luminescence modulation
Source: Nat Commun. 2024 Mar 21;15:2535. doi: 10.1038/s41467-024-46788-6 (PMC10957888; doi:10.1038/s41467-024-46788-6)
Supplement: Supplementary file 5 — Source Data [file 41467_2024_46788_MOESM5_ESM.zip › Single-crystal structures/MCC-CH2Cl2.cif]

data_1
_audit_creation_date               2023-06-29
_audit_creation_method
;
Olex2 1.3
(compiled 2020.11.12 svn.r5f609507 for OlexSys, GUI svn.r6408)
;
_shelx_SHELXL_version_number       '2018/3'
_audit_contact_author_address      ?
_audit_contact_author_email        ?
_audit_contact_author_name         ''
_audit_contact_author_phone        ?
_publ_contact_author_id_orcid      ?
_publ_section_references
;
Dolomanov, O.V., Bourhis, L.J., Gildea, R.J, Howard, J.A.K. & Puschmann, H.
 (2009), J. Appl. Cryst. 42, 339-341.

Sheldrick, G.M. (2015). Acta Cryst. A71, 3-8.

Sheldrick, G.M. (2015). Acta Cryst. C71, 3-8.
;
_chemical_name_common              ?
_chemical_name_systematic          ?
_chemical_formula_moiety           'C99 H78 O12, C10 H2 N4'
_chemical_formula_sum              'C109 H80 N4 O12'
_chemical_formula_weight           1637.77
_chemical_melting_point            ?
loop_
  _atom_type_symbol
  _atom_type_description
  _atom_type_scat_dispersion_real
  _atom_type_scat_dispersion_imag
  _atom_type_scat_source
 'C' 'C' 0.0033 0.0016 'International Tables Vol C Tables 4.2.6.8 and 6.1.1.4'
 'H' 'H' 0.0000 0.0000 'International Tables Vol C Tables 4.2.6.8 and 6.1.1.4'
 'N' 'N' 0.0061 0.0033 'International Tables Vol C Tables 4.2.6.8 and 6.1.1.4'
 'O' 'O' 0.0106 0.0060 'International Tables Vol C Tables 4.2.6.8 and 6.1.1.4'

_shelx_space_group_comment
;
The symmetry employed for this shelxl refinement is uniquely defined
by the following loop, which should always be used as a source of
symmetry information in preference to the above space-group names.
They are only intended as comments.
;
_space_group_crystal_system        'triclinic'
_space_group_IT_number             2
_space_group_name_H-M_alt          'P -1'
_space_group_name_Hall             '-P 1'
loop_
  _space_group_symop_operation_xyz
 'x, y, z'
 '-x, -y, -z'

_cell_length_a                     14.8449(6)
_cell_length_b                     18.0738(8)
_cell_length_c                     22.7299(9)
_cell_angle_alpha                  71.611(2)
_cell_angle_beta                   72.804(2)
_cell_angle_gamma                  72.559(2)
_cell_volume                       5383.1(4)
_cell_formula_units_Z              2
_cell_measurement_reflns_used      9938
_cell_measurement_temperature      193.0
_cell_measurement_theta_max        51.37
_cell_measurement_theta_min        2.56
_shelx_estimated_absorpt_T_max     0.993
_shelx_estimated_absorpt_T_min     0.981
_exptl_absorpt_coefficient_mu      0.066
_exptl_absorpt_correction_T_max    0.7506
_exptl_absorpt_correction_T_min    0.6484
_exptl_absorpt_correction_type     none
_exptl_absorpt_process_details
;
SADABS-2016/2 (Bruker,2016/2) was used for absorption correction.
wR2(int) was 0.1041 before and 0.0593 after correction.
The Ratio of minimum to maximum transmission is 0.8638.
The \l/2 correction factor is Not present.
;
_exptl_absorpt_special_details     ?
_exptl_crystal_colour              'clear reddish red'
_exptl_crystal_colour_lustre       clear
_exptl_crystal_colour_modifier     reddish
_exptl_crystal_colour_primary      red
_exptl_crystal_density_diffrn      1.010
_exptl_crystal_density_meas        .
_exptl_crystal_density_method      ?
_exptl_crystal_description         block
_exptl_crystal_F_000               1716
_exptl_crystal_size_max            0.3
_exptl_crystal_size_mid            0.2
_exptl_crystal_size_min            0.1
_exptl_transmission_factor_max     ?
_exptl_transmission_factor_min     ?
_diffrn_reflns_av_R_equivalents    0.0613
_diffrn_reflns_av_unetI/netI       0.0685
_diffrn_reflns_Laue_measured_fraction_full  0.992
_diffrn_reflns_Laue_measured_fraction_max  0.987
_diffrn_reflns_limit_h_max         17
_diffrn_reflns_limit_h_min         -17
_diffrn_reflns_limit_k_max         17
_diffrn_reflns_limit_k_min         -21
_diffrn_reflns_limit_l_max         27
_diffrn_reflns_limit_l_min         -27
_diffrn_reflns_number              59217
_diffrn_reflns_point_group_measured_fraction_full  0.992
_diffrn_reflns_point_group_measured_fraction_max  0.987
_diffrn_reflns_theta_full          25.242
_diffrn_reflns_theta_max           25.445
_diffrn_reflns_theta_min           0.968
_diffrn_ambient_temperature        193.0
_diffrn_detector_area_resol_mean   ?
_diffrn_measured_fraction_theta_full  0.992
_diffrn_measured_fraction_theta_max  0.987
_diffrn_measurement_device_type    'CCD area detector'
_diffrn_measurement_method         'phi and omega scans'
_diffrn_radiation_monochromator    graphite
_diffrn_radiation_type             MoK\a
_diffrn_radiation_wavelength       0.71073
_diffrn_source                     ?
_diffrn_source_current             2.86
_diffrn_source_power               0.1993134
_diffrn_source_voltage             69.69
_reflns_Friedel_coverage           0.000
_reflns_Friedel_fraction_full      .
_reflns_Friedel_fraction_max       .
_reflns_number_gt                  10553
_reflns_number_total               19642
_reflns_special_details
;
 Reflections were merged by SHELXL according to the crystal
 class for the calculation of statistics and refinement.
 
 Structure factors included contributions from the .fab file.
 
 _reflns_Friedel_fraction is defined as the number of unique
 Friedel pairs measured divided by the number that would be
 possible theoretically, ignoring centric projections and
 systematic absences.
;
_reflns_threshold_expression       'I > 2\s(I)'
_computing_cell_refinement         'SAINT V8.40B (?, 2016)'
_computing_data_collection         ?
_computing_data_reduction          'SAINT V8.40B (?, 2016)'
_computing_molecular_graphics      'Olex2 1.3 (Dolomanov et al., 2009)'
_computing_publication_material    'Olex2 1.3 (Dolomanov et al., 2009)'
_computing_structure_refinement    'SHELXL 2018/3 (Sheldrick, 2015)'
_computing_structure_solution      'SHELXT 2018/2 (Sheldrick, 2018)'
_refine_diff_density_max           0.305
_refine_diff_density_min           -0.258
_refine_diff_density_rms           0.067
_refine_ls_extinction_coef         0.0044(6)
_refine_ls_extinction_expression  
 'Fc^*^=kFc[1+0.001xFc^2^\l^3^/sin(2\q)]^-1/4^'
_refine_ls_extinction_method       'SHELXL-2018/3 (Sheldrick 2018)'
_refine_ls_goodness_of_fit_ref     1.041
_refine_ls_hydrogen_treatment      constr
_refine_ls_matrix_type             full
_refine_ls_number_parameters       1139
_refine_ls_number_reflns           19642
_refine_ls_number_restraints       0
_refine_ls_R_factor_all            0.1356
_refine_ls_R_factor_gt             0.0873
_refine_ls_restrained_S_all        1.041
_refine_ls_shift/su_max            0.001
_refine_ls_shift/su_mean           0.000
_refine_ls_structure_factor_coef   Fsqd
_refine_ls_weighting_details      
 'w=1/[\s^2^(Fo^2^)+(0.1541P)^2^+3.7153P] where P=(Fo^2^+2Fc^2^)/3'
_refine_ls_weighting_scheme        calc
_refine_ls_wR_factor_gt            0.2709
_refine_ls_wR_factor_ref           0.3038
_refine_special_details            ?
_olex2_refinement_description
;
1. Fixed Uiso
 At 1.2 times of:
  All C(H) groups, All C(H,H) groups
 At 1.5 times of:
  All C(H,H,H) groups
2.a Secondary CH2 refined with riding coordinates:
 C33(H33A,H33B), C57(H57A,H57B), C92(H92A,H92B)
2.b Aromatic/amide H refined with riding coordinates:
 C2(H2), C6(H6), C7(H7), C8(H8), C12(H12), C13(H13), C14(H14), C16(H16),
 C18(H18), C21(H21), C27(H27), C30(H30), C35(H35), C36(H36), C40(H40), C41(H41),
  C45(H45), C46(H46), C47(H47), C49(H49), C52(H52), C55(H55), C61(H61),
 C64(H64), C69(H69), C70(H70), C74(H74), C75(H75), C78(H78), C80(H80), C81(H81),
  C84(H84), C85(H85), C89(H89), C97(H97), C100(H100), C106(H106), C107(H107)
2.c Idealised Me refined as rotating group:
 C23(H23A,H23B,H23C), C24(H24A,H24B,H24C), C25(H25A,H25B,H25C), C26(H26A,H26B,
 H26C), C51(H51A,H51B,H51C), C58(H58A,H58B,H58C), C59(H59A,H59B,H59C), C60(H60A,
 H60B,H60C), C88(H88A,H88B,H88C), C93(H93A,H93B,H93C), C94(H94A,H94B,H94C),
 C95(H95A,H95B,H95C)
;
_atom_sites_solution_hydrogens     geom
_atom_sites_solution_primary       dual
_atom_sites_solution_secondary     ?
loop_
  _atom_site_label
  _atom_site_type_symbol
  _atom_site_fract_x
  _atom_site_fract_y
  _atom_site_fract_z
  _atom_site_U_iso_or_equiv
  _atom_site_adp_type
  _atom_site_occupancy
  _atom_site_site_symmetry_order
  _atom_site_calc_flag
  _atom_site_refinement_flags_posn
  _atom_site_refinement_flags_adp
  _atom_site_refinement_flags_occupancy
  _atom_site_disorder_assembly
  _atom_site_disorder_group
 O1 O 0.8949(2) 0.09512(17) 0.33330(14) 0.0631(8) Uani 1 1 d . . . . .
 O2 O 0.8533(2) 0.38311(17) 0.25589(14) 0.0632(8) Uani 1 1 d . . . . .
 O3 O 0.7110(2) 0.89829(16) 0.39682(13) 0.0563(8) Uani 1 1 d . . . . .
 O4 O 0.5711(2) 1.03436(16) 0.56664(14) 0.0558(7) Uani 1 1 d . . . . .
 O5 O 0.7793(2) 0.88613(19) 0.66244(15) 0.0649(8) Uani 1 1 d . . . . .
 O6 O 0.8132(2) 0.6206(2) 0.80634(16) 0.0743(9) Uani 1 1 d . . . . .
 O7 O 0.0458(2) 0.2010(2) 0.88437(16) 0.0793(10) Uani 1 1 d . . . . .
 O8 O -0.0868(2) 0.2292(2) 1.10089(16) 0.0787(10) Uani 1 1 d . . . . .
 O9 O 0.1972(3) 0.07675(19) 1.18479(15) 0.0720(9) Uani 1 1 d . . . . .
 O10 O 0.4882(2) 0.17742(19) 1.11114(16) 0.0708(9) Uani 1 1 d . . . . .
 O11 O 0.8598(2) 0.1543(2) 0.69135(13) 0.0607(8) Uani 1 1 d . . . . .
 O12 O 1.0313(2) 0.10225(18) 0.48733(14) 0.0567(7) Uani 1 1 d . . . . .
 C1 C 0.6196(3) 0.6221(3) 0.8163(2) 0.0575(11) Uani 1 1 d . . . . .
 C2 C 0.5282(3) 0.6410(3) 0.8555(2) 0.0583(11) Uani 1 1 d . . . . .
 H2 H 0.497335 0.695694 0.853444 0.070 Uiso 1 1 calc R U . . .
 C3 C 0.4811(3) 0.5833(3) 0.8969(2) 0.0583(11) Uani 1 1 d . . . . .
 C4 C 0.5266(3) 0.5015(3) 0.9003(2) 0.0588(11) Uani 1 1 d . . . . .
 C5 C 0.6206(4) 0.4806(3) 0.8605(2) 0.0645(12) Uani 1 1 d . . . . .
 C6 C 0.6637(4) 0.5421(3) 0.8197(2) 0.0659(13) Uani 1 1 d . . . . .
 H6 H 0.725632 0.528723 0.792944 0.079 Uiso 1 1 calc R U . . .
 C7 C 0.6626(4) 0.3972(3) 0.8653(2) 0.0724(14) Uani 1 1 d . . . . .
 H7 H 0.722733 0.381697 0.837437 0.087 Uiso 1 1 calc R U . . .
 C8 C 0.6205(4) 0.3410(3) 0.9070(2) 0.0649(12) Uani 1 1 d . . . . .
 H8 H 0.653063 0.286495 0.909389 0.078 Uiso 1 1 calc R U . . .
 C9 C 0.5286(3) 0.3585(3) 0.9486(2) 0.0575(11) Uani 1 1 d . . . . .
 C10 C 0.4813(3) 0.4398(3) 0.9447(2) 0.0589(11) Uani 1 1 d . . . . .
 C11 C 0.3900(3) 0.4599(3) 0.9851(2) 0.0579(11) Uani 1 1 d . . . . .
 C12 C 0.3461(4) 0.5437(3) 0.9807(2) 0.0677(13) Uani 1 1 d . . . . .
 H12 H 0.284662 0.558432 1.007560 0.081 Uiso 1 1 calc R U . . .
 C13 C 0.3894(3) 0.6018(3) 0.9399(2) 0.0642(12) Uani 1 1 d . . . . .
 H13 H 0.358650 0.656150 0.939539 0.077 Uiso 1 1 calc R U . . .
 C14 C 0.3486(3) 0.4004(3) 1.0300(2) 0.0602(12) Uani 1 1 d . . . . .
 H14 H 0.288888 0.414438 1.058629 0.072 Uiso 1 1 calc R U . . .
 C15 C 0.3943(3) 0.3189(3) 1.0338(2) 0.0584(11) Uani 1 1 d . . . . .
 C16 C 0.4832(4) 0.2991(3) 0.9936(2) 0.0625(12) Uani 1 1 d . . . . .
 H16 H 0.514329 0.244286 0.996356 0.075 Uiso 1 1 calc R U . . .
 C17 C 0.3438(4) 0.2564(3) 1.0781(2) 0.0599(12) Uani 1 1 d . . . . .
 C18 C 0.2476(3) 0.2649(3) 1.08459(19) 0.0557(11) Uani 1 1 d . . . . .
 H18 H 0.213268 0.314581 1.062982 0.067 Uiso 1 1 calc R U . . .
 C19 C 0.2475(4) 0.1346(3) 1.15341(19) 0.0605(12) Uani 1 1 d . . . . .
 C20 C 0.1951(3) 0.2072(3) 1.12028(19) 0.0579(11) Uani 1 1 d . . . . .
 C21 C 0.3434(4) 0.1260(3) 1.1506(2) 0.0617(12) Uani 1 1 d . . . . .
 H21 H 0.377347 0.077745 1.174162 0.074 Uiso 1 1 calc R U . . .
 C22 C 0.3915(4) 0.1846(3) 1.1150(2) 0.0583(11) Uani 1 1 d . . . . .
 C23 C 0.5388(4) 0.1083(3) 1.1474(3) 0.0830(16) Uani 1 1 d . . . . .
 H23A H 0.607130 0.110035 1.137448 0.124 Uiso 1 1 calc R U . . .
 H23B H 0.533441 0.060976 1.137565 0.124 Uiso 1 1 calc R U . . .
 H23C H 0.511204 0.105469 1.192744 0.124 Uiso 1 1 calc R U . . .
 C24 C 0.2441(5) 0.0054(3) 1.2220(3) 0.0906(18) Uani 1 1 d . . . . .
 H24A H 0.296864 -0.023736 1.194190 0.136 Uiso 1 1 calc R U . . .
 H24B H 0.197559 -0.027935 1.246338 0.136 Uiso 1 1 calc R U . . .
 H24C H 0.270560 0.018313 1.251317 0.136 Uiso 1 1 calc R U . . .
 C25 C -0.1806(4) 0.2462(6) 1.0933(3) 0.143(4) Uani 1 1 d . . . . .
 H25A H -0.191060 0.294035 1.058456 0.214 Uiso 1 1 calc R U . . .
 H25B H -0.226315 0.255729 1.132736 0.214 Uiso 1 1 calc R U . . .
 H25C H -0.190934 0.200727 1.083446 0.214 Uiso 1 1 calc R U . . .
 C26 C -0.0477(4) 0.2278(5) 0.8709(3) 0.100(2) Uani 1 1 d . . . . .
 H26A H -0.041773 0.236814 0.825189 0.149 Uiso 1 1 calc R U . . .
 H26B H -0.080693 0.277915 0.883621 0.149 Uiso 1 1 calc R U . . .
 H26C H -0.085391 0.187122 0.894510 0.149 Uiso 1 1 calc R U . . .
 C27 C -0.0245(3) 0.2141(3) 0.9921(2) 0.0690(13) Uani 1 1 d . . . . .
 H27 H -0.087708 0.218475 0.987801 0.083 Uiso 1 1 calc R U . . .
 C28 C 0.0551(3) 0.2042(3) 0.9415(2) 0.0596(11) Uani 1 1 d . . . . .
 C29 C 0.1472(3) 0.1979(3) 0.9477(2) 0.0565(11) Uani 1 1 d . . . . .
 C30 C 0.1571(3) 0.1999(3) 1.00622(19) 0.0537(10) Uani 1 1 d . . . . .
 H30 H 0.220394 0.193926 1.011275 0.064 Uiso 1 1 calc R U . . .
 C31 C 0.0798(3) 0.2100(2) 1.05759(19) 0.0527(10) Uani 1 1 d . . . . .
 C32 C -0.0103(3) 0.2175(3) 1.0486(2) 0.0630(12) Uani 1 1 d . . . . .
 C33 C 0.0927(4) 0.2179(3) 1.1183(2) 0.0655(13) Uani 1 1 d . . . . .
 H33A H 0.056157 0.271587 1.124431 0.079 Uiso 1 1 calc R U . . .
 H33B H 0.064113 0.177714 1.154208 0.079 Uiso 1 1 calc R U . . .
 C34 C 0.2367(3) 0.1913(3) 0.89607(19) 0.0545(11) Uani 1 1 d . . . . .
 C35 C 0.3015(3) 0.2373(3) 0.88865(19) 0.0562(11) Uani 1 1 d . . . . .
 H35 H 0.285062 0.273648 0.914608 0.067 Uiso 1 1 calc R U . . .
 C36 C 0.2586(3) 0.1403(3) 0.8567(2) 0.0522(10) Uani 1 1 d . . . . .
 H36 H 0.213834 0.109888 0.860864 0.063 Uiso 1 1 calc R U . . .
 C37 C 0.3455(3) 0.1330(2) 0.81086(18) 0.0453(9) Uani 1 1 d . . . . .
 C38 C 0.4136(3) 0.1774(2) 0.80485(18) 0.0461(9) Uani 1 1 d . . . . .
 C39 C 0.3894(3) 0.2317(3) 0.84443(19) 0.0522(10) Uani 1 1 d . . . . .
 C40 C 0.4577(3) 0.2777(3) 0.8355(2) 0.0585(11) Uani 1 1 d . . . . .
 H40 H 0.442798 0.314740 0.860693 0.070 Uiso 1 1 calc R U . . .
 C41 C 0.5430(3) 0.2701(3) 0.7923(2) 0.0566(11) Uani 1 1 d . . . . .
 H41 H 0.586453 0.301832 0.787915 0.068 Uiso 1 1 calc R U . . .
 C42 C 0.5692(3) 0.2152(2) 0.75290(18) 0.0474(9) Uani 1 1 d . . . . .
 C43 C 0.5020(3) 0.1702(2) 0.75950(18) 0.0435(9) Uani 1 1 d . . . . .
 C44 C 0.5245(3) 0.1179(2) 0.71909(18) 0.0450(9) Uani 1 1 d . . . . .
 C45 C 0.4557(3) 0.0737(2) 0.72560(19) 0.0466(9) Uani 1 1 d . . . . .
 H45 H 0.469509 0.038694 0.698859 0.056 Uiso 1 1 calc R U . . .
 C46 C 0.3697(3) 0.0809(2) 0.76999(19) 0.0488(10) Uani 1 1 d . . . . .
 H46 H 0.325319 0.050432 0.773528 0.059 Uiso 1 1 calc R U . . .
 C47 C 0.6134(3) 0.1097(2) 0.67573(19) 0.0458(9) Uani 1 1 d . . . . .
 H47 H 0.628401 0.074295 0.649187 0.055 Uiso 1 1 calc R U . . .
 C48 C 0.6811(3) 0.1525(2) 0.67037(18) 0.0470(9) Uani 1 1 d . . . . .
 C49 C 0.6565(3) 0.2062(3) 0.70819(19) 0.0513(10) Uani 1 1 d . . . . .
 H49 H 0.700558 0.237638 0.703295 0.062 Uiso 1 1 calc R U . . .
 C50 C 0.8633(3) 0.1421(2) 0.63412(19) 0.0493(10) Uani 1 1 d . . . . .
 C51 C 0.9446(4) 0.1646(4) 0.7015(3) 0.0739(14) Uani 1 1 d . . . . .
 H51A H 0.962397 0.212968 0.671065 0.111 Uiso 1 1 calc R U . . .
 H51B H 0.997712 0.117988 0.695466 0.111 Uiso 1 1 calc R U . . .
 H51C H 0.932422 0.169979 0.744897 0.111 Uiso 1 1 calc R U . . .
 C52 C 0.9491(3) 0.1289(2) 0.5895(2) 0.0474(10) Uani 1 1 d . . . . .
 H52 H 1.007944 0.129724 0.597599 0.057 Uiso 1 1 calc R U . . .
 C53 C 0.9498(3) 0.1144(2) 0.53305(19) 0.0483(10) Uani 1 1 d . . . . .
 C54 C 0.8636(3) 0.1127(2) 0.51978(19) 0.0464(9) Uani 1 1 d . . . . .
 C55 C 0.7803(3) 0.1262(2) 0.56605(19) 0.0468(9) Uani 1 1 d . . . . .
 H55 H 0.721410 0.125482 0.557920 0.056 Uiso 1 1 calc R U . . .
 C56 C 0.7757(3) 0.1406(2) 0.62355(19) 0.0451(9) Uani 1 1 d . . . . .
 C57 C 0.8631(3) 0.0997(2) 0.45842(18) 0.0470(9) Uani 1 1 d . . . . .
 H57A H 0.805265 0.079367 0.464283 0.056 Uiso 1 1 calc R U . . .
 H57B H 0.921026 0.058029 0.446855 0.056 Uiso 1 1 calc R U . . .
 C58 C 1.1184(3) 0.1094(3) 0.4961(2) 0.0693(13) Uani 1 1 d . . . . .
 H58A H 1.172755 0.090659 0.463365 0.104 Uiso 1 1 calc R U . . .
 H58B H 1.128385 0.076834 0.538252 0.104 Uiso 1 1 calc R U . . .
 H58C H 1.114473 0.165569 0.492923 0.104 Uiso 1 1 calc R U . . .
 C59 C 0.9211(5) 0.0847(3) 0.2706(2) 0.0818(17) Uani 1 1 d . . . . .
 H59A H 0.865933 0.110402 0.250247 0.123 Uiso 1 1 calc R U . . .
 H59B H 0.939448 0.027371 0.272279 0.123 Uiso 1 1 calc R U . . .
 H59C H 0.975942 0.109045 0.245996 0.123 Uiso 1 1 calc R U . . .
 C60 C 0.8517(4) 0.3809(3) 0.1940(2) 0.0784(15) Uani 1 1 d . . . . .
 H60A H 0.837058 0.435748 0.167706 0.118 Uiso 1 1 calc R U . . .
 H60B H 0.801878 0.353520 0.197447 0.118 Uiso 1 1 calc R U . . .
 H60C H 0.915087 0.352070 0.174439 0.118 Uiso 1 1 calc R U . . .
 C61 C 0.8757(3) 0.2383(3) 0.2907(2) 0.0533(10) Uani 1 1 d . . . . .
 H61 H 0.886414 0.233763 0.248523 0.064 Uiso 1 1 calc R U . . .
 C62 C 0.8781(3) 0.1704(2) 0.3410(2) 0.0497(10) Uani 1 1 d . . . . .
 C63 C 0.8622(3) 0.1752(2) 0.40346(19) 0.0461(9) Uani 1 1 d . . . . .
 C64 C 0.8439(3) 0.2506(2) 0.41347(19) 0.0482(10) Uani 1 1 d . . . . .
 H64 H 0.832740 0.255152 0.455689 0.058 Uiso 1 1 calc R U . . .
 C65 C 0.8412(3) 0.3200(2) 0.36427(19) 0.0479(10) Uani 1 1 d . . . . .
 C66 C 0.8574(3) 0.3137(2) 0.3025(2) 0.0523(10) Uani 1 1 d . . . . .
 C68 C 0.8181(3) 0.3973(2) 0.38154(19) 0.0494(10) Uani 1 1 d . . . . .
 C69 C 0.7369(3) 0.4161(2) 0.42711(19) 0.0493(10) Uani 1 1 d . . . . .
 H69 H 0.692616 0.382018 0.443495 0.059 Uiso 1 1 calc R U . . .
 C70 C 0.8827(3) 0.4493(2) 0.35643(19) 0.0492(10) Uani 1 1 d . . . . .
 H70 H 0.937894 0.438012 0.323679 0.059 Uiso 1 1 calc R U . . .
 C71 C 0.7170(3) 0.4837(2) 0.45023(19) 0.0480(10) Uani 1 1 d . . . . .
 C72 C 0.8670(3) 0.5162(2) 0.37864(18) 0.0460(9) Uani 1 1 d . . . . .
 C73 C 0.7835(3) 0.5346(2) 0.42562(19) 0.0466(9) Uani 1 1 d . . . . .
 C74 C 0.6315(3) 0.5040(2) 0.4977(2) 0.0557(11) Uani 1 1 d . . . . .
 H74 H 0.587079 0.470053 0.514731 0.067 Uiso 1 1 calc R U . . .
 C75 C 0.6134(3) 0.5700(2) 0.5182(2) 0.0535(11) Uani 1 1 d . . . . .
 H75 H 0.556883 0.581288 0.550095 0.064 Uiso 1 1 calc R U . . .
 C76 C 0.6773(3) 0.6244(2) 0.49330(18) 0.0457(9) Uani 1 1 d . . . . .
 C77 C 0.7638(3) 0.6039(2) 0.44829(18) 0.0429(9) Uani 1 1 d . . . . .
 C78 C 0.9171(3) 0.6337(2) 0.3777(2) 0.0519(10) Uani 1 1 d . . . . .
 H78 H 0.963327 0.665916 0.362382 0.062 Uiso 1 1 calc R U . . .
 C79 C 0.8290(3) 0.6557(2) 0.42348(19) 0.0448(9) Uani 1 1 d . . . . .
 C80 C 0.8037(3) 0.7275(2) 0.44175(19) 0.0461(9) Uani 1 1 d . . . . .
 H80 H 0.846307 0.763021 0.424196 0.055 Uiso 1 1 calc R U . . .
 C81 C 0.6573(3) 0.6949(2) 0.51064(19) 0.0471(9) Uani 1 1 d . . . . .
 H81 H 0.599832 0.707716 0.541422 0.057 Uiso 1 1 calc R U . . .
 C82 C 0.7181(3) 0.7484(2) 0.48487(18) 0.0435(9) Uani 1 1 d . . . . .
 C84 C 0.9342(3) 0.5674(2) 0.3563(2) 0.0531(10) Uani 1 1 d . . . . .
 H84 H 0.992026 0.554534 0.325750 0.064 Uiso 1 1 calc R U . . .
 C85 C 0.6589(3) 0.8254(2) 0.56739(19) 0.0458(9) Uani 1 1 d . . . . .
 H85 H 0.664081 0.775319 0.597986 0.055 Uiso 1 1 calc R U . . .
 C86 C 0.6879(3) 0.8253(2) 0.50409(18) 0.0447(9) Uani 1 1 d . . . . .
 C87 C 0.6812(3) 0.8998(2) 0.45936(18) 0.0445(9) Uani 1 1 d . . . . .
 C88 C 0.7179(4) 0.9715(3) 0.3511(2) 0.0691(14) Uani 1 1 d . . . . .
 H88A H 0.747009 0.961302 0.308895 0.104 Uiso 1 1 calc R U . . .
 H88B H 0.758368 0.997602 0.361378 0.104 Uiso 1 1 calc R U . . .
 H88C H 0.653032 1.006445 0.351335 0.104 Uiso 1 1 calc R U . . .
 C89 C 0.6429(3) 0.9698(2) 0.47926(19) 0.0458(9) Uani 1 1 d . . . . .
 H89 H 0.637704 1.019998 0.448731 0.055 Uiso 1 1 calc R U . . .
 C90 C 0.6123(3) 0.9673(2) 0.54321(19) 0.0456(9) Uani 1 1 d . . . . .
 C91 C 0.6225(3) 0.8947(2) 0.58914(18) 0.0446(9) Uani 1 1 d . . . . .
 C92 C 0.5944(3) 0.8908(2) 0.66005(18) 0.0488(10) Uani 1 1 d . . . . .
 H92A H 0.601982 0.940517 0.665860 0.059 Uiso 1 1 calc R U . . .
 H92B H 0.525104 0.889479 0.675872 0.059 Uiso 1 1 calc R U . . .
 C93 C 0.5556(3) 1.1097(2) 0.5214(2) 0.0591(12) Uani 1 1 d . . . . .
 H93A H 0.510959 1.110309 0.496849 0.089 Uiso 1 1 calc R U . . .
 H93B H 0.617525 1.117920 0.492520 0.089 Uiso 1 1 calc R U . . .
 H93C H 0.527767 1.152637 0.543604 0.089 Uiso 1 1 calc R U . . .
 C94 C 0.8782(4) 0.8868(4) 0.6604(3) 0.0799(16) Uani 1 1 d . . . . .
 H94A H 0.923199 0.841230 0.644995 0.120 Uiso 1 1 calc R U . . .
 H94B H 0.884129 0.882865 0.703126 0.120 Uiso 1 1 calc R U . . .
 H94C H 0.893790 0.936791 0.631579 0.120 Uiso 1 1 calc R U . . .
 C95 C 0.9125(4) 0.6135(4) 0.7981(3) 0.0887(17) Uani 1 1 d . . . . .
 H95A H 0.945061 0.613260 0.753839 0.133 Uiso 1 1 calc R U . . .
 H95B H 0.939511 0.563379 0.826322 0.133 Uiso 1 1 calc R U . . .
 H95C H 0.922245 0.658828 0.808419 0.133 Uiso 1 1 calc R U . . .
 C96 C 0.7607(3) 0.6877(3) 0.7705(2) 0.0588(11) Uani 1 1 d . . . . .
 C97 C 0.8029(3) 0.7529(3) 0.7329(2) 0.0593(11) Uani 1 1 d . . . . .
 H97 H 0.868081 0.751504 0.731208 0.071 Uiso 1 1 calc R U . . .
 C98 C 0.7475(3) 0.8181(3) 0.6988(2) 0.0573(11) Uani 1 1 d . . . . .
 C99 C 0.6512(3) 0.8213(2) 0.69957(18) 0.0480(10) Uani 1 1 d . . . . .
 C100 C 0.6139(3) 0.7553(3) 0.7383(2) 0.0546(11) Uani 1 1 d . . . . .
 H100 H 0.548700 0.756036 0.740550 0.065 Uiso 1 1 calc R U . . .
 C101 C 0.6677(3) 0.6884(3) 0.7738(2) 0.0562(11) Uani 1 1 d . . . . .
 N1 N 0.4874(5) 0.5452(4) 0.3463(3) 0.136(3) Uani 1 1 d . . . . .
 N2 N 0.4420(4) 0.7103(3) 0.4408(3) 0.0894(15) Uani 1 1 d . . . . .
 N3 N 0.9299(5) 0.6182(4) 0.1844(3) 0.1101(19) Uani 1 1 d . . . . .
 N4 N 0.8683(3) 0.8103(3) 0.26643(19) 0.0738(12) Uani 1 1 d . . . . .
 C103 C 0.6155(4) 0.6274(3) 0.3215(3) 0.0758(15) Uani 1 1 d . . . . .
 C104 C 0.5968(4) 0.6884(3) 0.3523(2) 0.0646(13) Uani 1 1 d . . . . .
 C105 C 0.5098(4) 0.7005(3) 0.4012(3) 0.0781(16) Uani 1 1 d . . . . .
 C106 C 0.7025(4) 0.6124(3) 0.2777(2) 0.0749(15) Uani 1 1 d . . . . .
 H106 H 0.715683 0.569948 0.258014 0.090 Uiso 1 1 calc R U . . .
 C107 C 0.6639(3) 0.7340(3) 0.3376(2) 0.0575(11) Uani 1 1 d . . . . .
 H107 H 0.651919 0.774956 0.358694 0.069 Uiso 1 1 calc R U . . .
 C109 C 0.8593(5) 0.6367(3) 0.2183(3) 0.0784(15) Uani 1 1 d . . . . .
 C110 C 0.7690(4) 0.6570(3) 0.2624(2) 0.0663(13) Uani 1 1 d . . . . .
 C111 C 0.8174(4) 0.7692(3) 0.2769(2) 0.0618(12) Uani 1 1 d . . . . .
 C112 C 0.7495(4) 0.7199(3) 0.2918(2) 0.0617(12) Uani 1 1 d . . . . .
 C113 C 0.5427(5) 0.5814(4) 0.3363(3) 0.098(2) Uani 1 1 d . . . . .

loop_
  _atom_site_aniso_label
  _atom_site_aniso_U_11
  _atom_site_aniso_U_22
  _atom_site_aniso_U_33
  _atom_site_aniso_U_23
  _atom_site_aniso_U_13
  _atom_site_aniso_U_12
 O1 0.083(2) 0.0553(18) 0.0568(18) -0.0303(14) -0.0010(16) -0.0206(16)
 O2 0.088(2) 0.0529(17) 0.0528(18) -0.0148(14) -0.0188(16) -0.0163(16)
 O3 0.079(2) 0.0494(16) 0.0403(15) -0.0126(12) -0.0087(14) -0.0170(15)
 O4 0.0666(19) 0.0420(15) 0.0635(18) -0.0220(13) -0.0182(15) -0.0060(13)
 O5 0.067(2) 0.076(2) 0.0593(18) -0.0152(16) -0.0034(16) -0.0380(17)
 O6 0.061(2) 0.084(2) 0.072(2) -0.0071(18) -0.0237(17) -0.0107(18)
 O7 0.059(2) 0.133(3) 0.061(2) -0.042(2) -0.0084(16) -0.029(2)
 O8 0.050(2) 0.117(3) 0.060(2) -0.027(2) -0.0022(16) -0.0109(19)
 O9 0.082(2) 0.067(2) 0.060(2) 0.0053(16) -0.0146(18) -0.0308(18)
 O10 0.064(2) 0.071(2) 0.071(2) 0.0017(17) -0.0218(17) -0.0217(17)
 O11 0.0551(18) 0.092(2) 0.0494(17) -0.0224(16) -0.0108(14) -0.0333(17)
 O12 0.0385(16) 0.0734(19) 0.0599(18) -0.0246(15) -0.0029(14) -0.0147(14)
 C1 0.062(3) 0.059(3) 0.048(2) -0.010(2) -0.011(2) -0.015(2)
 C2 0.065(3) 0.053(3) 0.056(3) -0.009(2) -0.023(2) -0.008(2)
 C3 0.059(3) 0.055(3) 0.053(3) -0.005(2) -0.009(2) -0.013(2)
 C4 0.061(3) 0.052(3) 0.054(3) -0.006(2) -0.008(2) -0.011(2)
 C5 0.070(3) 0.066(3) 0.053(3) -0.012(2) -0.014(2) -0.012(2)
 C6 0.066(3) 0.071(3) 0.053(3) -0.014(2) 0.001(2) -0.019(3)
 C7 0.071(3) 0.066(3) 0.064(3) -0.014(2) -0.002(3) -0.008(3)
 C8 0.074(3) 0.052(3) 0.062(3) -0.015(2) -0.004(2) -0.017(2)
 C9 0.064(3) 0.052(2) 0.053(3) -0.010(2) -0.015(2) -0.008(2)
 C10 0.063(3) 0.067(3) 0.044(2) -0.008(2) -0.011(2) -0.017(2)
 C11 0.057(3) 0.055(3) 0.056(3) -0.008(2) -0.013(2) -0.009(2)
 C12 0.059(3) 0.060(3) 0.064(3) -0.004(2) -0.002(2) -0.008(2)
 C13 0.058(3) 0.059(3) 0.066(3) -0.009(2) -0.017(2) -0.004(2)
 C14 0.056(3) 0.067(3) 0.052(3) -0.009(2) -0.014(2) -0.009(2)
 C15 0.063(3) 0.063(3) 0.046(2) -0.004(2) -0.014(2) -0.018(2)
 C16 0.073(3) 0.057(3) 0.051(3) -0.007(2) -0.012(2) -0.014(2)
 C17 0.071(3) 0.061(3) 0.047(2) -0.008(2) -0.012(2) -0.021(2)
 C18 0.061(3) 0.060(3) 0.040(2) -0.0083(19) -0.009(2) -0.010(2)
 C19 0.074(3) 0.070(3) 0.036(2) -0.004(2) -0.007(2) -0.028(3)
 C20 0.059(3) 0.070(3) 0.039(2) -0.013(2) -0.005(2) -0.012(2)
 C21 0.072(3) 0.058(3) 0.048(2) -0.002(2) -0.015(2) -0.014(2)
 C22 0.066(3) 0.063(3) 0.045(2) -0.012(2) -0.013(2) -0.013(2)
 C23 0.072(4) 0.075(3) 0.094(4) -0.004(3) -0.036(3) -0.006(3)
 C24 0.099(4) 0.073(4) 0.084(4) 0.010(3) -0.016(3) -0.032(3)
 C25 0.039(3) 0.273(11) 0.096(5) -0.067(6) 0.014(3) -0.013(5)
 C26 0.067(4) 0.168(6) 0.079(4) -0.043(4) -0.029(3) -0.024(4)
 C27 0.043(3) 0.102(4) 0.063(3) -0.026(3) -0.007(2) -0.015(3)
 C28 0.052(3) 0.084(3) 0.049(2) -0.025(2) -0.005(2) -0.022(2)
 C29 0.048(3) 0.072(3) 0.051(2) -0.023(2) -0.005(2) -0.015(2)
 C30 0.046(2) 0.068(3) 0.045(2) -0.016(2) -0.0052(19) -0.015(2)
 C31 0.049(3) 0.055(2) 0.046(2) -0.0141(19) -0.0033(19) -0.007(2)
 C32 0.046(3) 0.081(3) 0.052(3) -0.020(2) -0.002(2) -0.005(2)
 C33 0.062(3) 0.084(3) 0.042(2) -0.009(2) -0.004(2) -0.019(3)
 C34 0.052(3) 0.073(3) 0.042(2) -0.020(2) -0.0017(19) -0.022(2)
 C35 0.056(3) 0.075(3) 0.044(2) -0.026(2) -0.002(2) -0.021(2)
 C36 0.047(2) 0.066(3) 0.052(2) -0.020(2) -0.008(2) -0.020(2)
 C37 0.049(2) 0.049(2) 0.041(2) -0.0120(17) -0.0100(18) -0.0152(18)
 C38 0.052(2) 0.052(2) 0.040(2) -0.0133(17) -0.0106(18) -0.0161(19)
 C39 0.050(2) 0.069(3) 0.046(2) -0.025(2) -0.0077(19) -0.018(2)
 C40 0.062(3) 0.070(3) 0.057(3) -0.033(2) -0.006(2) -0.023(2)
 C41 0.061(3) 0.066(3) 0.055(3) -0.025(2) -0.005(2) -0.028(2)
 C42 0.052(2) 0.058(2) 0.042(2) -0.0172(18) -0.0070(19) -0.023(2)
 C43 0.044(2) 0.048(2) 0.040(2) -0.0142(17) -0.0065(17) -0.0128(18)
 C44 0.043(2) 0.048(2) 0.046(2) -0.0156(18) -0.0058(18) -0.0125(18)
 C45 0.048(2) 0.050(2) 0.049(2) -0.0171(18) -0.0111(19) -0.0150(18)
 C46 0.052(3) 0.050(2) 0.049(2) -0.0134(18) -0.010(2) -0.0184(19)
 C47 0.047(2) 0.047(2) 0.047(2) -0.0165(17) -0.0112(19) -0.0100(18)
 C48 0.050(2) 0.051(2) 0.045(2) -0.0120(18) -0.0103(19) -0.0176(19)
 C49 0.054(3) 0.062(3) 0.046(2) -0.0209(19) -0.007(2) -0.023(2)
 C50 0.053(3) 0.051(2) 0.049(2) -0.0118(18) -0.011(2) -0.021(2)
 C51 0.065(3) 0.105(4) 0.070(3) -0.033(3) -0.021(3) -0.030(3)
 C52 0.039(2) 0.052(2) 0.057(2) -0.0123(19) -0.0107(19) -0.0193(18)
 C53 0.044(2) 0.045(2) 0.051(2) -0.0095(18) -0.0048(19) -0.0133(18)
 C54 0.046(2) 0.044(2) 0.051(2) -0.0181(18) -0.0084(19) -0.0090(18)
 C55 0.047(2) 0.046(2) 0.052(2) -0.0145(18) -0.0110(19) -0.0141(18)
 C56 0.043(2) 0.047(2) 0.050(2) -0.0155(18) -0.0102(18) -0.0141(18)
 C57 0.050(2) 0.043(2) 0.050(2) -0.0186(18) -0.0078(19) -0.0087(18)
 C58 0.046(3) 0.090(4) 0.074(3) -0.028(3) 0.001(2) -0.025(2)
 C59 0.125(5) 0.066(3) 0.064(3) -0.038(3) 0.004(3) -0.037(3)
 C60 0.098(4) 0.084(4) 0.050(3) -0.014(2) -0.024(3) -0.011(3)
 C61 0.057(3) 0.059(3) 0.052(2) -0.027(2) -0.005(2) -0.017(2)
 C62 0.050(2) 0.052(2) 0.056(2) -0.026(2) -0.006(2) -0.0152(19)
 C63 0.043(2) 0.045(2) 0.052(2) -0.0197(18) -0.0077(18) -0.0071(17)
 C64 0.051(2) 0.052(2) 0.048(2) -0.0238(19) -0.0084(19) -0.0100(19)
 C65 0.049(2) 0.048(2) 0.050(2) -0.0189(19) -0.0121(19) -0.0080(18)
 C66 0.054(3) 0.050(2) 0.055(2) -0.017(2) -0.015(2) -0.0075(19)
 C68 0.056(3) 0.046(2) 0.049(2) -0.0190(18) -0.012(2) -0.0075(19)
 C69 0.056(3) 0.044(2) 0.053(2) -0.0158(18) -0.009(2) -0.0174(19)
 C70 0.054(3) 0.043(2) 0.044(2) -0.0160(17) -0.0006(19) -0.0068(19)
 C71 0.051(2) 0.041(2) 0.051(2) -0.0149(18) -0.0057(19) -0.0098(18)
 C72 0.050(2) 0.036(2) 0.046(2) -0.0141(17) -0.0041(19) -0.0040(17)
 C73 0.052(2) 0.036(2) 0.049(2) -0.0123(17) -0.0105(19) -0.0046(18)
 C74 0.057(3) 0.046(2) 0.062(3) -0.018(2) 0.003(2) -0.018(2)
 C75 0.056(3) 0.043(2) 0.058(3) -0.0177(19) 0.003(2) -0.0154(19)
 C76 0.048(2) 0.044(2) 0.047(2) -0.0168(17) -0.0031(18) -0.0140(18)
 C77 0.046(2) 0.039(2) 0.045(2) -0.0115(16) -0.0111(18) -0.0097(17)
 C78 0.050(3) 0.049(2) 0.059(3) -0.0181(19) -0.006(2) -0.0153(19)
 C79 0.041(2) 0.041(2) 0.052(2) -0.0133(17) -0.0102(18) -0.0077(17)
 C80 0.055(3) 0.038(2) 0.050(2) -0.0130(17) -0.0110(19) -0.0158(18)
 C81 0.050(2) 0.044(2) 0.046(2) -0.0176(17) -0.0002(18) -0.0120(18)
 C82 0.048(2) 0.038(2) 0.043(2) -0.0116(16) -0.0078(18) -0.0094(17)
 C84 0.047(2) 0.047(2) 0.060(3) -0.022(2) 0.002(2) -0.0078(19)
 C85 0.045(2) 0.044(2) 0.049(2) -0.0137(18) -0.0083(18) -0.0126(18)
 C86 0.046(2) 0.044(2) 0.044(2) -0.0122(17) -0.0081(18) -0.0106(17)
 C87 0.045(2) 0.048(2) 0.043(2) -0.0150(17) -0.0095(18) -0.0114(18)
 C88 0.106(4) 0.060(3) 0.047(2) -0.006(2) -0.018(3) -0.032(3)
 C89 0.052(2) 0.039(2) 0.049(2) -0.0097(17) -0.0159(19) -0.0092(18)
 C90 0.044(2) 0.044(2) 0.054(2) -0.0213(18) -0.0118(19) -0.0082(18)
 C91 0.047(2) 0.047(2) 0.042(2) -0.0158(17) -0.0044(18) -0.0149(18)
 C92 0.055(3) 0.051(2) 0.044(2) -0.0172(18) -0.0081(19) -0.0139(19)
 C93 0.061(3) 0.041(2) 0.081(3) -0.020(2) -0.024(2) -0.008(2)
 C94 0.067(3) 0.114(4) 0.070(3) -0.025(3) -0.003(3) -0.048(3)
 C95 0.058(3) 0.095(4) 0.106(4) -0.028(3) -0.029(3) 0.007(3)
 C96 0.056(3) 0.070(3) 0.048(2) -0.012(2) -0.013(2) -0.013(2)
 C97 0.049(3) 0.079(3) 0.052(3) -0.021(2) -0.012(2) -0.012(2)
 C98 0.059(3) 0.075(3) 0.046(2) -0.025(2) -0.005(2) -0.023(2)
 C99 0.053(3) 0.054(2) 0.042(2) -0.0187(18) -0.0072(19) -0.0164(19)
 C100 0.053(3) 0.063(3) 0.050(2) -0.017(2) -0.009(2) -0.015(2)
 C101 0.059(3) 0.062(3) 0.042(2) -0.008(2) -0.005(2) -0.016(2)
 N1 0.171(6) 0.167(6) 0.102(4) 0.012(4) -0.032(4) -0.132(6)
 N2 0.069(3) 0.080(3) 0.101(4) -0.004(3) -0.010(3) -0.020(3)
 N3 0.124(5) 0.118(4) 0.078(3) -0.037(3) 0.007(3) -0.029(4)
 N4 0.078(3) 0.089(3) 0.061(3) -0.008(2) -0.021(2) -0.034(3)
 C103 0.090(4) 0.072(3) 0.072(3) 0.002(3) -0.029(3) -0.038(3)
 C104 0.062(3) 0.073(3) 0.061(3) -0.001(2) -0.024(2) -0.025(2)
 C105 0.066(4) 0.071(3) 0.088(4) 0.016(3) -0.031(3) -0.027(3)
 C106 0.098(4) 0.082(3) 0.061(3) -0.012(3) -0.022(3) -0.045(3)
 C107 0.058(3) 0.063(3) 0.055(3) -0.003(2) -0.021(2) -0.023(2)
 C109 0.100(5) 0.084(4) 0.058(3) -0.017(3) -0.015(3) -0.034(3)
 C110 0.079(4) 0.070(3) 0.057(3) -0.011(2) -0.024(3) -0.025(3)
 C111 0.065(3) 0.075(3) 0.051(3) -0.004(2) -0.016(2) -0.033(3)
 C112 0.073(3) 0.062(3) 0.058(3) 0.000(2) -0.028(3) -0.028(2)
 C113 0.121(5) 0.112(5) 0.078(4) 0.000(3) -0.027(4) -0.070(4)

_geom_special_details
;
 All esds (except the esd in the dihedral angle between two l.s. planes)
 are estimated using the full covariance matrix.  The cell esds are taken
 into account individually in the estimation of esds in distances, angles
 and torsion angles; correlations between esds in cell parameters are only
 used when they are defined by crystal symmetry.  An approximate (isotropic)
 treatment of cell esds is used for estimating esds involving l.s. planes.
;
loop_
  _geom_bond_atom_site_label_1
  _geom_bond_atom_site_label_2
  _geom_bond_distance
  _geom_bond_site_symmetry_2
  _geom_bond_publ_flag
 O1 C59 1.420(5) . ?
 O1 C62 1.365(5) . ?
 O2 C60 1.426(6) . ?
 O2 C66 1.361(5) . ?
 O3 C87 1.365(5) . ?
 O3 C88 1.411(5) . ?
 O4 C90 1.377(5) . ?
 O4 C93 1.426(5) . ?
 O5 C94 1.458(6) . ?
 O5 C98 1.376(5) . ?
 O6 C95 1.401(6) . ?
 O6 C96 1.389(5) . ?
 O7 C26 1.418(6) . ?
 O7 C28 1.367(5) . ?
 O8 C25 1.385(7) . ?
 O8 C32 1.401(5) . ?
 O9 C19 1.358(5) . ?
 O9 C24 1.409(6) . ?
 O10 C22 1.381(6) . ?
 O10 C23 1.400(6) . ?
 O11 C50 1.370(5) . ?
 O11 C51 1.418(5) . ?
 O12 C53 1.354(5) . ?
 O12 C58 1.413(5) . ?
 C1 C2 1.397(6) . ?
 C1 C6 1.386(7) . ?
 C1 C101 1.501(6) . ?
 C2 H2 0.9500 . ?
 C2 C3 1.375(6) . ?
 C3 C4 1.417(6) . ?
 C3 C13 1.438(6) . ?
 C4 C5 1.435(7) . ?
 C4 C10 1.433(6) . ?
 C5 C6 1.388(6) . ?
 C5 C7 1.432(7) . ?
 C6 H6 0.9500 . ?
 C7 H7 0.9500 . ?
 C7 C8 1.321(7) . ?
 C8 H8 0.9500 . ?
 C8 C9 1.422(7) . ?
 C9 C10 1.414(6) . ?
 C9 C16 1.409(6) . ?
 C10 C11 1.411(6) . ?
 C11 C12 1.443(7) . ?
 C11 C14 1.381(6) . ?
 C12 H12 0.9500 . ?
 C12 C13 1.346(6) . ?
 C13 H13 0.9500 . ?
 C14 H14 0.9500 . ?
 C14 C15 1.411(6) . ?
 C15 C16 1.385(6) . ?
 C15 C17 1.482(6) . ?
 C16 H16 0.9500 . ?
 C17 C18 1.356(7) . ?
 C17 C22 1.414(6) . ?
 C18 H18 0.9500 . ?
 C18 C20 1.392(6) . ?
 C19 C20 1.415(6) . ?
 C19 C21 1.369(7) . ?
 C20 C33 1.486(7) . ?
 C21 H21 0.9500 . ?
 C21 C22 1.364(6) . ?
 C23 H23A 0.9800 . ?
 C23 H23B 0.9800 . ?
 C23 H23C 0.9800 . ?
 C24 H24A 0.9800 . ?
 C24 H24B 0.9800 . ?
 C24 H24C 0.9800 . ?
 C25 H25A 0.9800 . ?
 C25 H25B 0.9800 . ?
 C25 H25C 0.9800 . ?
 C26 H26A 0.9800 . ?
 C26 H26B 0.9800 . ?
 C26 H26C 0.9800 . ?
 C27 H27 0.9500 . ?
 C27 C28 1.397(6) . ?
 C27 C32 1.383(7) . ?
 C28 C29 1.382(6) . ?
 C29 C30 1.392(6) . ?
 C29 C34 1.493(6) . ?
 C30 H30 0.9500 . ?
 C30 C31 1.389(6) . ?
 C31 C32 1.374(6) . ?
 C31 C33 1.502(6) . ?
 C33 H33A 0.9900 . ?
 C33 H33B 0.9900 . ?
 C34 C35 1.393(6) . ?
 C34 C36 1.388(6) . ?
 C35 H35 0.9500 . ?
 C35 C39 1.391(6) . ?
 C36 H36 0.9500 . ?
 C36 C37 1.398(6) . ?
 C37 C38 1.422(5) . ?
 C37 C46 1.425(5) . ?
 C38 C39 1.434(5) . ?
 C38 C43 1.409(6) . ?
 C39 C40 1.426(6) . ?
 C40 H40 0.9500 . ?
 C40 C41 1.354(6) . ?
 C41 H41 0.9500 . ?
 C41 C42 1.436(6) . ?
 C42 C43 1.414(5) . ?
 C42 C49 1.392(6) . ?
 C43 C44 1.424(5) . ?
 C44 C45 1.423(5) . ?
 C44 C47 1.394(5) . ?
 C45 H45 0.9500 . ?
 C45 C46 1.374(6) . ?
 C46 H46 0.9500 . ?
 C47 H47 0.9500 . ?
 C47 C48 1.398(5) . ?
 C48 C49 1.395(5) . ?
 C48 C56 1.493(6) . ?
 C49 H49 0.9500 . ?
 C50 C52 1.384(6) . ?
 C50 C56 1.401(6) . ?
 C51 H51A 0.9800 . ?
 C51 H51B 0.9800 . ?
 C51 H51C 0.9800 . ?
 C52 H52 0.9500 . ?
 C52 C53 1.384(6) . ?
 C53 C54 1.409(6) . ?
 C54 C55 1.381(5) . ?
 C54 C57 1.488(5) . ?
 C55 H55 0.9500 . ?
 C55 C56 1.390(5) . ?
 C57 H57A 0.9900 . ?
 C57 H57B 0.9900 . ?
 C57 C63 1.531(5) . ?
 C58 H58A 0.9800 . ?
 C58 H58B 0.9800 . ?
 C58 H58C 0.9800 . ?
 C59 H59A 0.9800 . ?
 C59 H59B 0.9800 . ?
 C59 H59C 0.9800 . ?
 C60 H60A 0.9800 . ?
 C60 H60B 0.9800 . ?
 C60 H60C 0.9800 . ?
 C61 H61 0.9500 . ?
 C61 C62 1.389(6) . ?
 C61 C66 1.403(6) . ?
 C62 C63 1.395(6) . ?
 C63 C64 1.386(5) . ?
 C64 H64 0.9500 . ?
 C64 C65 1.391(6) . ?
 C65 C66 1.388(6) . ?
 C65 C68 1.485(5) . ?
 C68 C69 1.371(6) . ?
 C68 C70 1.415(6) . ?
 C69 H69 0.9500 . ?
 C69 C71 1.398(5) . ?
 C70 H70 0.9500 . ?
 C70 C72 1.386(5) . ?
 C71 C73 1.424(6) . ?
 C71 C74 1.438(6) . ?
 C72 C73 1.407(5) . ?
 C72 C84 1.437(6) . ?
 C73 C77 1.422(5) . ?
 C74 H74 0.9500 . ?
 C74 C75 1.342(6) . ?
 C75 H75 0.9500 . ?
 C75 C76 1.440(6) . ?
 C76 C77 1.417(5) . ?
 C76 C81 1.375(5) . ?
 C77 C79 1.421(5) . ?
 C78 H78 0.9500 . ?
 C78 C79 1.447(6) . ?
 C78 C84 1.360(6) . ?
 C79 C80 1.399(5) . ?
 C80 H80 0.9500 . ?
 C80 C82 1.389(5) . ?
 C81 H81 0.9500 . ?
 C81 C82 1.394(5) . ?
 C82 C86 1.489(5) . ?
 C84 H84 0.9500 . ?
 C85 H85 0.9500 . ?
 C85 C86 1.375(5) . ?
 C85 C91 1.390(5) . ?
 C86 C87 1.404(5) . ?
 C87 C89 1.381(5) . ?
 C88 H88A 0.9800 . ?
 C88 H88B 0.9800 . ?
 C88 H88C 0.9800 . ?
 C89 H89 0.9500 . ?
 C89 C90 1.379(6) . ?
 C90 C91 1.394(5) . ?
 C91 C92 1.525(5) . ?
 C92 H92A 0.9900 . ?
 C92 H92B 0.9900 . ?
 C92 C99 1.482(6) . ?
 C93 H93A 0.9800 . ?
 C93 H93B 0.9800 . ?
 C93 H93C 0.9800 . ?
 C94 H94A 0.9800 . ?
 C94 H94B 0.9800 . ?
 C94 H94C 0.9800 . ?
 C95 H95A 0.9800 . ?
 C95 H95B 0.9800 . ?
 C95 H95C 0.9800 . ?
 C96 C97 1.414(6) . ?
 C96 C101 1.357(6) . ?
 C97 H97 0.9500 . ?
 C97 C98 1.373(6) . ?
 C98 C99 1.409(6) . ?
 C99 C100 1.398(6) . ?
 C100 H100 0.9500 . ?
 C100 C101 1.391(6) . ?
 N1 C113 1.127(7) . ?
 N2 C105 1.146(7) . ?
 N3 C109 1.131(7) . ?
 N4 C111 1.139(6) . ?
 C103 C104 1.404(8) . ?
 C103 C106 1.390(8) . ?
 C103 C113 1.456(8) . ?
 C104 C105 1.444(8) . ?
 C104 C107 1.380(6) . ?
 C106 H106 0.9500 . ?
 C106 C110 1.358(7) . ?
 C107 H107 0.9500 . ?
 C107 C112 1.399(7) . ?
 C109 C110 1.442(8) . ?
 C110 C112 1.410(7) . ?
 C111 C112 1.439(7) . ?

loop_
  _geom_angle_atom_site_label_1
  _geom_angle_atom_site_label_2
  _geom_angle_atom_site_label_3
  _geom_angle
  _geom_angle_site_symmetry_1
  _geom_angle_site_symmetry_3
  _geom_angle_publ_flag
 C62 O1 C59 118.6(3) . . ?
 C66 O2 C60 118.4(4) . . ?
 C87 O3 C88 117.8(3) . . ?
 C90 O4 C93 117.1(3) . . ?
 C98 O5 C94 116.8(4) . . ?
 C96 O6 C95 118.8(4) . . ?
 C28 O7 C26 118.3(4) . . ?
 C25 O8 C32 118.3(4) . . ?
 C19 O9 C24 117.8(4) . . ?
 C22 O10 C23 118.9(4) . . ?
 C50 O11 C51 118.5(3) . . ?
 C53 O12 C58 118.3(3) . . ?
 C2 C1 C101 119.4(4) . . ?
 C6 C1 C2 118.2(4) . . ?
 C6 C1 C101 122.4(4) . . ?
 C1 C2 H2 118.7 . . ?
 C3 C2 C1 122.5(4) . . ?
 C3 C2 H2 118.7 . . ?
 C2 C3 C4 119.0(4) . . ?
 C2 C3 C13 123.0(4) . . ?
 C4 C3 C13 117.9(4) . . ?
 C3 C4 C5 119.5(4) . . ?
 C3 C4 C10 120.5(4) . . ?
 C10 C4 C5 119.9(4) . . ?
 C6 C5 C4 118.3(4) . . ?
 C6 C5 C7 124.6(5) . . ?
 C7 C5 C4 117.1(4) . . ?
 C1 C6 C5 122.5(5) . . ?
 C1 C6 H6 118.8 . . ?
 C5 C6 H6 118.8 . . ?
 C5 C7 H7 118.9 . . ?
 C8 C7 C5 122.1(5) . . ?
 C8 C7 H7 118.9 . . ?
 C7 C8 H8 118.6 . . ?
 C7 C8 C9 122.9(5) . . ?
 C9 C8 H8 118.6 . . ?
 C10 C9 C8 117.9(4) . . ?
 C16 C9 C8 123.4(4) . . ?
 C16 C9 C10 118.7(4) . . ?
 C9 C10 C4 119.9(4) . . ?
 C11 C10 C4 120.3(4) . . ?
 C11 C10 C9 119.8(4) . . ?
 C10 C11 C12 117.7(4) . . ?
 C14 C11 C10 120.2(4) . . ?
 C14 C11 C12 122.0(4) . . ?
 C11 C12 H12 118.9 . . ?
 C13 C12 C11 122.2(4) . . ?
 C13 C12 H12 118.9 . . ?
 C3 C13 H13 119.3 . . ?
 C12 C13 C3 121.5(4) . . ?
 C12 C13 H13 119.3 . . ?
 C11 C14 H14 119.7 . . ?
 C11 C14 C15 120.6(4) . . ?
 C15 C14 H14 119.7 . . ?
 C14 C15 C17 119.5(4) . . ?
 C16 C15 C14 119.2(4) . . ?
 C16 C15 C17 121.3(4) . . ?
 C9 C16 H16 119.3 . . ?
 C15 C16 C9 121.5(4) . . ?
 C15 C16 H16 119.3 . . ?
 C18 C17 C15 120.9(4) . . ?
 C18 C17 C22 116.0(4) . . ?
 C22 C17 C15 123.0(5) . . ?
 C17 C18 H18 117.2 . . ?
 C17 C18 C20 125.5(4) . . ?
 C20 C18 H18 117.2 . . ?
 O9 C19 C20 115.7(4) . . ?
 O9 C19 C21 124.6(4) . . ?
 C21 C19 C20 119.7(4) . . ?
 C18 C20 C19 116.1(4) . . ?
 C18 C20 C33 121.7(4) . . ?
 C19 C20 C33 121.9(4) . . ?
 C19 C21 H21 119.1 . . ?
 C22 C21 C19 121.8(4) . . ?
 C22 C21 H21 119.1 . . ?
 O10 C22 C17 116.3(4) . . ?
 C21 C22 O10 123.1(4) . . ?
 C21 C22 C17 120.6(5) . . ?
 O10 C23 H23A 109.5 . . ?
 O10 C23 H23B 109.5 . . ?
 O10 C23 H23C 109.5 . . ?
 H23A C23 H23B 109.5 . . ?
 H23A C23 H23C 109.5 . . ?
 H23B C23 H23C 109.5 . . ?
 O9 C24 H24A 109.5 . . ?
 O9 C24 H24B 109.5 . . ?
 O9 C24 H24C 109.5 . . ?
 H24A C24 H24B 109.5 . . ?
 H24A C24 H24C 109.5 . . ?
 H24B C24 H24C 109.5 . . ?
 O8 C25 H25A 109.5 . . ?
 O8 C25 H25B 109.5 . . ?
 O8 C25 H25C 109.5 . . ?
 H25A C25 H25B 109.5 . . ?
 H25A C25 H25C 109.5 . . ?
 H25B C25 H25C 109.5 . . ?
 O7 C26 H26A 109.5 . . ?
 O7 C26 H26B 109.5 . . ?
 O7 C26 H26C 109.5 . . ?
 H26A C26 H26B 109.5 . . ?
 H26A C26 H26C 109.5 . . ?
 H26B C26 H26C 109.5 . . ?
 C28 C27 H27 120.3 . . ?
 C32 C27 H27 120.3 . . ?
 C32 C27 C28 119.4(4) . . ?
 O7 C28 C27 122.1(4) . . ?
 O7 C28 C29 117.5(4) . . ?
 C29 C28 C27 120.3(4) . . ?
 C28 C29 C30 117.7(4) . . ?
 C28 C29 C34 125.1(4) . . ?
 C30 C29 C34 117.2(4) . . ?
 C29 C30 H30 118.1 . . ?
 C31 C30 C29 123.8(4) . . ?
 C31 C30 H30 118.1 . . ?
 C30 C31 C33 122.1(4) . . ?
 C32 C31 C30 116.4(4) . . ?
 C32 C31 C33 121.4(4) . . ?
 C27 C32 O8 122.6(4) . . ?
 C31 C32 O8 114.9(4) . . ?
 C31 C32 C27 122.5(4) . . ?
 C20 C33 C31 114.3(4) . . ?
 C20 C33 H33A 108.7 . . ?
 C20 C33 H33B 108.7 . . ?
 C31 C33 H33A 108.7 . . ?
 C31 C33 H33B 108.7 . . ?
 H33A C33 H33B 107.6 . . ?
 C35 C34 C29 117.9(4) . . ?
 C36 C34 C29 122.9(4) . . ?
 C36 C34 C35 119.2(4) . . ?
 C34 C35 H35 119.0 . . ?
 C39 C35 C34 122.1(4) . . ?
 C39 C35 H35 119.0 . . ?
 C34 C36 H36 119.4 . . ?
 C34 C36 C37 121.2(4) . . ?
 C37 C36 H36 119.4 . . ?
 C36 C37 C38 119.8(4) . . ?
 C36 C37 C46 122.2(4) . . ?
 C38 C37 C46 118.0(4) . . ?
 C37 C38 C39 118.9(4) . . ?
 C43 C38 C37 120.7(4) . . ?
 C43 C38 C39 120.4(4) . . ?
 C35 C39 C38 118.8(4) . . ?
 C35 C39 C40 123.7(4) . . ?
 C40 C39 C38 117.5(4) . . ?
 C39 C40 H40 119.0 . . ?
 C41 C40 C39 122.0(4) . . ?
 C41 C40 H40 119.0 . . ?
 C40 C41 H41 119.3 . . ?
 C40 C41 C42 121.4(4) . . ?
 C42 C41 H41 119.3 . . ?
 C43 C42 C41 117.9(4) . . ?
 C49 C42 C41 122.5(4) . . ?
 C49 C42 C43 119.6(4) . . ?
 C38 C43 C42 120.8(4) . . ?
 C38 C43 C44 120.2(4) . . ?
 C42 C43 C44 119.0(4) . . ?
 C45 C44 C43 118.5(4) . . ?
 C47 C44 C43 119.5(4) . . ?
 C47 C44 C45 122.0(4) . . ?
 C44 C45 H45 119.5 . . ?
 C46 C45 C44 120.9(4) . . ?
 C46 C45 H45 119.5 . . ?
 C37 C46 H46 119.2 . . ?
 C45 C46 C37 121.6(4) . . ?
 C45 C46 H46 119.2 . . ?
 C44 C47 H47 119.2 . . ?
 C44 C47 C48 121.6(4) . . ?
 C48 C47 H47 119.2 . . ?
 C47 C48 C56 119.2(4) . . ?
 C49 C48 C47 118.4(4) . . ?
 C49 C48 C56 122.4(4) . . ?
 C42 C49 C48 121.9(4) . . ?
 C42 C49 H49 119.1 . . ?
 C48 C49 H49 119.1 . . ?
 O11 C50 C52 122.3(4) . . ?
 O11 C50 C56 116.7(4) . . ?
 C52 C50 C56 120.9(4) . . ?
 O11 C51 H51A 109.5 . . ?
 O11 C51 H51B 109.5 . . ?
 O11 C51 H51C 109.5 . . ?
 H51A C51 H51B 109.5 . . ?
 H51A C51 H51C 109.5 . . ?
 H51B C51 H51C 109.5 . . ?
 C50 C52 H52 119.8 . . ?
 C53 C52 C50 120.5(4) . . ?
 C53 C52 H52 119.8 . . ?
 O12 C53 C52 122.9(4) . . ?
 O12 C53 C54 116.1(4) . . ?
 C52 C53 C54 121.0(4) . . ?
 C53 C54 C57 121.4(4) . . ?
 C55 C54 C53 116.1(4) . . ?
 C55 C54 C57 122.5(4) . . ?
 C54 C55 H55 117.4 . . ?
 C54 C55 C56 125.3(4) . . ?
 C56 C55 H55 117.4 . . ?
 C50 C56 C48 123.6(4) . . ?
 C55 C56 C48 120.1(4) . . ?
 C55 C56 C50 116.3(4) . . ?
 C54 C57 H57A 108.8 . . ?
 C54 C57 H57B 108.8 . . ?
 C54 C57 C63 113.8(3) . . ?
 H57A C57 H57B 107.7 . . ?
 C63 C57 H57A 108.8 . . ?
 C63 C57 H57B 108.8 . . ?
 O12 C58 H58A 109.5 . . ?
 O12 C58 H58B 109.5 . . ?
 O12 C58 H58C 109.5 . . ?
 H58A C58 H58B 109.5 . . ?
 H58A C58 H58C 109.5 . . ?
 H58B C58 H58C 109.5 . . ?
 O1 C59 H59A 109.5 . . ?
 O1 C59 H59B 109.5 . . ?
 O1 C59 H59C 109.5 . . ?
 H59A C59 H59B 109.5 . . ?
 H59A C59 H59C 109.5 . . ?
 H59B C59 H59C 109.5 . . ?
 O2 C60 H60A 109.5 . . ?
 O2 C60 H60B 109.5 . . ?
 O2 C60 H60C 109.5 . . ?
 H60A C60 H60B 109.5 . . ?
 H60A C60 H60C 109.5 . . ?
 H60B C60 H60C 109.5 . . ?
 C62 C61 H61 120.2 . . ?
 C62 C61 C66 119.6(4) . . ?
 C66 C61 H61 120.2 . . ?
 O1 C62 C61 123.0(4) . . ?
 O1 C62 C63 115.5(4) . . ?
 C61 C62 C63 121.5(4) . . ?
 C62 C63 C57 120.7(3) . . ?
 C64 C63 C57 121.9(3) . . ?
 C64 C63 C62 117.4(4) . . ?
 C63 C64 H64 118.6 . . ?
 C63 C64 C65 122.7(4) . . ?
 C65 C64 H64 118.6 . . ?
 C64 C65 C68 117.4(3) . . ?
 C66 C65 C64 118.9(4) . . ?
 C66 C65 C68 123.7(4) . . ?
 O2 C66 C61 123.2(4) . . ?
 O2 C66 C65 116.9(4) . . ?
 C65 C66 C61 119.9(4) . . ?
 C69 C68 C65 119.6(4) . . ?
 C69 C68 C70 118.6(4) . . ?
 C70 C68 C65 121.5(4) . . ?
 C68 C69 H69 118.9 . . ?
 C68 C69 C71 122.2(4) . . ?
 C71 C69 H69 118.9 . . ?
 C68 C70 H70 119.3 . . ?
 C72 C70 C68 121.4(4) . . ?
 C72 C70 H70 119.3 . . ?
 C69 C71 C73 118.7(4) . . ?
 C69 C71 C74 122.4(4) . . ?
 C73 C71 C74 118.9(3) . . ?
 C70 C72 C73 119.4(4) . . ?
 C70 C72 C84 122.3(4) . . ?
 C73 C72 C84 118.3(3) . . ?
 C72 C73 C71 119.7(3) . . ?
 C72 C73 C77 121.0(4) . . ?
 C77 C73 C71 119.3(4) . . ?
 C71 C74 H74 119.5 . . ?
 C75 C74 C71 121.1(4) . . ?
 C75 C74 H74 119.5 . . ?
 C74 C75 H75 119.0 . . ?
 C74 C75 C76 121.9(4) . . ?
 C76 C75 H75 119.0 . . ?
 C77 C76 C75 117.8(3) . . ?
 C81 C76 C75 123.0(4) . . ?
 C81 C76 C77 119.2(4) . . ?
 C76 C77 C73 120.8(4) . . ?
 C76 C77 C79 119.3(3) . . ?
 C79 C77 C73 119.8(4) . . ?
 C79 C78 H78 119.7 . . ?
 C84 C78 H78 119.7 . . ?
 C84 C78 C79 120.6(4) . . ?
 C77 C79 C78 118.5(3) . . ?
 C80 C79 C77 118.9(4) . . ?
 C80 C79 C78 122.5(4) . . ?
 C79 C80 H80 119.1 . . ?
 C82 C80 C79 121.8(4) . . ?
 C82 C80 H80 119.1 . . ?
 C76 C81 H81 118.7 . . ?
 C76 C81 C82 122.7(4) . . ?
 C82 C81 H81 118.7 . . ?
 C80 C82 C81 118.1(3) . . ?
 C80 C82 C86 123.1(3) . . ?
 C81 C82 C86 118.8(3) . . ?
 C72 C84 H84 119.2 . . ?
 C78 C84 C72 121.7(4) . . ?
 C78 C84 H84 119.2 . . ?
 C86 C85 H85 118.1 . . ?
 C86 C85 C91 123.7(4) . . ?
 C91 C85 H85 118.1 . . ?
 C85 C86 C82 120.2(3) . . ?
 C85 C86 C87 117.6(3) . . ?
 C87 C86 C82 122.1(3) . . ?
 O3 C87 C86 116.6(3) . . ?
 O3 C87 C89 123.1(3) . . ?
 C89 C87 C86 120.2(4) . . ?
 O3 C88 H88A 109.5 . . ?
 O3 C88 H88B 109.5 . . ?
 O3 C88 H88C 109.5 . . ?
 H88A C88 H88B 109.5 . . ?
 H88A C88 H88C 109.5 . . ?
 H88B C88 H88C 109.5 . . ?
 C87 C89 H89 119.8 . . ?
 C90 C89 C87 120.3(4) . . ?
 C90 C89 H89 119.8 . . ?
 O4 C90 C89 123.7(4) . . ?
 O4 C90 C91 115.2(3) . . ?
 C89 C90 C91 121.1(3) . . ?
 C85 C91 C90 116.9(3) . . ?
 C85 C91 C92 121.1(3) . . ?
 C90 C91 C92 122.0(3) . . ?
 C91 C92 H92A 108.5 . . ?
 C91 C92 H92B 108.5 . . ?
 H92A C92 H92B 107.5 . . ?
 C99 C92 C91 115.0(3) . . ?
 C99 C92 H92A 108.5 . . ?
 C99 C92 H92B 108.5 . . ?
 O4 C93 H93A 109.5 . . ?
 O4 C93 H93B 109.5 . . ?
 O4 C93 H93C 109.5 . . ?
 H93A C93 H93B 109.5 . . ?
 H93A C93 H93C 109.5 . . ?
 H93B C93 H93C 109.5 . . ?
 O5 C94 H94A 109.5 . . ?
 O5 C94 H94B 109.5 . . ?
 O5 C94 H94C 109.5 . . ?
 H94A C94 H94B 109.5 . . ?
 H94A C94 H94C 109.5 . . ?
 H94B C94 H94C 109.5 . . ?
 O6 C95 H95A 109.5 . . ?
 O6 C95 H95B 109.5 . . ?
 O6 C95 H95C 109.5 . . ?
 H95A C95 H95B 109.5 . . ?
 H95A C95 H95C 109.5 . . ?
 H95B C95 H95C 109.5 . . ?
 O6 C96 C97 120.8(4) . . ?
 C101 C96 O6 117.3(4) . . ?
 C101 C96 C97 121.8(4) . . ?
 C96 C97 H97 120.8 . . ?
 C98 C97 C96 118.5(4) . . ?
 C98 C97 H97 120.8 . . ?
 O5 C98 C99 114.2(4) . . ?
 C97 C98 O5 123.8(4) . . ?
 C97 C98 C99 122.0(4) . . ?
 C98 C99 C92 121.0(4) . . ?
 C100 C99 C92 122.6(4) . . ?
 C100 C99 C98 116.4(4) . . ?
 C99 C100 H100 118.5 . . ?
 C101 C100 C99 123.1(4) . . ?
 C101 C100 H100 118.5 . . ?
 C96 C101 C1 122.7(4) . . ?
 C96 C101 C100 118.2(4) . . ?
 C100 C101 C1 119.0(4) . . ?
 C104 C103 C113 118.8(6) . . ?
 C106 C103 C104 119.5(5) . . ?
 C106 C103 C113 121.6(6) . . ?
 C103 C104 C105 119.8(5) . . ?
 C107 C104 C103 119.7(5) . . ?
 C107 C104 C105 120.4(5) . . ?
 N2 C105 C104 178.5(7) . . ?
 C103 C106 H106 119.2 . . ?
 C110 C106 C103 121.6(5) . . ?
 C110 C106 H106 119.2 . . ?
 C104 C107 H107 120.0 . . ?
 C104 C107 C112 120.0(5) . . ?
 C112 C107 H107 120.0 . . ?
 N3 C109 C110 177.7(6) . . ?
 C106 C110 C109 118.9(5) . . ?
 C106 C110 C112 119.2(5) . . ?
 C112 C110 C109 121.8(5) . . ?
 N4 C111 C112 177.3(6) . . ?
 C107 C112 C110 120.0(4) . . ?
 C107 C112 C111 118.6(4) . . ?
 C110 C112 C111 121.4(5) . . ?
 N1 C113 C103 178.2(8) . . ?

loop_
  _geom_torsion_atom_site_label_1
  _geom_torsion_atom_site_label_2
  _geom_torsion_atom_site_label_3
  _geom_torsion_atom_site_label_4
  _geom_torsion
  _geom_torsion_site_symmetry_1
  _geom_torsion_site_symmetry_2
  _geom_torsion_site_symmetry_3
  _geom_torsion_site_symmetry_4
  _geom_torsion_publ_flag
 O1 C62 C63 C57 -0.6(6) . . . . ?
 O1 C62 C63 C64 -179.3(4) . . . . ?
 O3 C87 C89 C90 178.8(4) . . . . ?
 O4 C90 C91 C85 176.6(4) . . . . ?
 O4 C90 C91 C92 -3.0(6) . . . . ?
 O5 C98 C99 C92 4.2(6) . . . . ?
 O5 C98 C99 C100 -177.0(3) . . . . ?
 O6 C96 C97 C98 -179.4(4) . . . . ?
 O6 C96 C101 C1 2.9(7) . . . . ?
 O6 C96 C101 C100 179.8(4) . . . . ?
 O7 C28 C29 C30 -179.0(4) . . . . ?
 O7 C28 C29 C34 2.7(7) . . . . ?
 O9 C19 C20 C18 -176.0(4) . . . . ?
 O9 C19 C20 C33 -2.0(6) . . . . ?
 O9 C19 C21 C22 175.8(4) . . . . ?
 O11 C50 C52 C53 178.0(4) . . . . ?
 O11 C50 C56 C48 0.8(6) . . . . ?
 O11 C50 C56 C55 -178.4(3) . . . . ?
 O12 C53 C54 C55 -179.2(3) . . . . ?
 O12 C53 C54 C57 -1.0(5) . . . . ?
 C1 C2 C3 C4 0.0(7) . . . . ?
 C1 C2 C3 C13 176.5(5) . . . . ?
 C2 C1 C6 C5 -0.5(7) . . . . ?
 C2 C1 C101 C96 131.2(5) . . . . ?
 C2 C1 C101 C100 -45.7(6) . . . . ?
 C2 C3 C4 C5 0.1(7) . . . . ?
 C2 C3 C4 C10 177.6(4) . . . . ?
 C2 C3 C13 C12 -178.7(5) . . . . ?
 C3 C4 C5 C6 -0.3(7) . . . . ?
 C3 C4 C5 C7 -179.2(5) . . . . ?
 C3 C4 C10 C9 -178.4(5) . . . . ?
 C3 C4 C10 C11 0.8(7) . . . . ?
 C4 C3 C13 C12 -2.2(7) . . . . ?
 C4 C5 C6 C1 0.5(8) . . . . ?
 C4 C5 C7 C8 -4.3(8) . . . . ?
 C4 C10 C11 C12 -1.3(7) . . . . ?
 C4 C10 C11 C14 -176.8(4) . . . . ?
 C5 C4 C10 C9 -0.9(7) . . . . ?
 C5 C4 C10 C11 178.3(5) . . . . ?
 C5 C7 C8 C9 2.8(9) . . . . ?
 C6 C1 C2 C3 0.2(7) . . . . ?
 C6 C1 C101 C96 -47.1(7) . . . . ?
 C6 C1 C101 C100 136.0(5) . . . . ?
 C6 C5 C7 C8 176.9(5) . . . . ?
 C7 C5 C6 C1 179.3(5) . . . . ?
 C7 C8 C9 C10 -0.2(8) . . . . ?
 C7 C8 C9 C16 -179.7(5) . . . . ?
 C8 C9 C10 C4 -0.8(7) . . . . ?
 C8 C9 C10 C11 -180.0(4) . . . . ?
 C8 C9 C16 C15 179.0(5) . . . . ?
 C9 C10 C11 C12 177.9(5) . . . . ?
 C9 C10 C11 C14 2.4(7) . . . . ?
 C10 C4 C5 C6 -177.8(4) . . . . ?
 C10 C4 C5 C7 3.3(7) . . . . ?
 C10 C9 C16 C15 -0.5(7) . . . . ?
 C10 C11 C12 C13 0.0(8) . . . . ?
 C10 C11 C14 C15 -3.5(7) . . . . ?
 C11 C12 C13 C3 1.8(8) . . . . ?
 C11 C14 C15 C16 2.6(7) . . . . ?
 C11 C14 C15 C17 -173.9(4) . . . . ?
 C12 C11 C14 C15 -178.8(5) . . . . ?
 C13 C3 C4 C5 -176.6(4) . . . . ?
 C13 C3 C4 C10 0.9(7) . . . . ?
 C14 C11 C12 C13 175.4(5) . . . . ?
 C14 C15 C16 C9 -0.6(7) . . . . ?
 C14 C15 C17 C18 41.2(7) . . . . ?
 C14 C15 C17 C22 -139.7(5) . . . . ?
 C15 C17 C18 C20 174.0(4) . . . . ?
 C15 C17 C22 O10 4.2(6) . . . . ?
 C15 C17 C22 C21 -174.1(4) . . . . ?
 C16 C9 C10 C4 178.7(4) . . . . ?
 C16 C9 C10 C11 -0.5(7) . . . . ?
 C16 C15 C17 C18 -135.3(5) . . . . ?
 C16 C15 C17 C22 43.9(7) . . . . ?
 C17 C15 C16 C9 175.9(4) . . . . ?
 C17 C18 C20 C19 1.7(7) . . . . ?
 C17 C18 C20 C33 -172.2(5) . . . . ?
 C18 C17 C22 O10 -176.6(4) . . . . ?
 C18 C17 C22 C21 5.0(7) . . . . ?
 C18 C20 C33 C31 72.4(6) . . . . ?
 C19 C20 C33 C31 -101.2(5) . . . . ?
 C19 C21 C22 O10 -179.8(4) . . . . ?
 C19 C21 C22 C17 -1.6(7) . . . . ?
 C20 C19 C21 C22 -2.1(7) . . . . ?
 C21 C19 C20 C18 2.1(6) . . . . ?
 C21 C19 C20 C33 176.0(4) . . . . ?
 C22 C17 C18 C20 -5.2(7) . . . . ?
 C23 O10 C22 C17 178.9(4) . . . . ?
 C23 O10 C22 C21 -2.8(7) . . . . ?
 C24 O9 C19 C20 -175.8(4) . . . . ?
 C24 O9 C19 C21 6.2(7) . . . . ?
 C25 O8 C32 C27 -6.8(8) . . . . ?
 C25 O8 C32 C31 173.0(6) . . . . ?
 C26 O7 C28 C27 15.6(8) . . . . ?
 C26 O7 C28 C29 -163.7(5) . . . . ?
 C27 C28 C29 C30 1.6(7) . . . . ?
 C27 C28 C29 C34 -176.7(5) . . . . ?
 C28 C27 C32 O8 178.5(5) . . . . ?
 C28 C27 C32 C31 -1.3(8) . . . . ?
 C28 C29 C30 C31 -1.9(7) . . . . ?
 C28 C29 C34 C35 136.0(5) . . . . ?
 C28 C29 C34 C36 -45.6(7) . . . . ?
 C29 C30 C31 C32 0.6(7) . . . . ?
 C29 C30 C31 C33 -175.4(4) . . . . ?
 C29 C34 C35 C39 176.1(4) . . . . ?
 C29 C34 C36 C37 -176.8(4) . . . . ?
 C30 C29 C34 C35 -42.3(6) . . . . ?
 C30 C29 C34 C36 136.1(5) . . . . ?
 C30 C31 C32 O8 -178.8(4) . . . . ?
 C30 C31 C32 C27 1.0(7) . . . . ?
 C30 C31 C33 C20 -4.9(6) . . . . ?
 C32 C27 C28 O7 -179.4(5) . . . . ?
 C32 C27 C28 C29 -0.1(8) . . . . ?
 C32 C31 C33 C20 179.4(4) . . . . ?
 C33 C31 C32 O8 -2.8(7) . . . . ?
 C33 C31 C32 C27 177.0(5) . . . . ?
 C34 C29 C30 C31 176.5(4) . . . . ?
 C34 C35 C39 C38 0.6(7) . . . . ?
 C34 C35 C39 C40 -179.9(4) . . . . ?
 C34 C36 C37 C38 0.9(6) . . . . ?
 C34 C36 C37 C46 179.8(4) . . . . ?
 C35 C34 C36 C37 1.6(7) . . . . ?
 C35 C39 C40 C41 179.5(4) . . . . ?
 C36 C34 C35 C39 -2.4(7) . . . . ?
 C36 C37 C38 C39 -2.6(6) . . . . ?
 C36 C37 C38 C43 179.3(4) . . . . ?
 C36 C37 C46 C45 -179.4(4) . . . . ?
 C37 C38 C39 C35 1.9(6) . . . . ?
 C37 C38 C39 C40 -177.6(4) . . . . ?
 C37 C38 C43 C42 179.2(4) . . . . ?
 C37 C38 C43 C44 -0.2(6) . . . . ?
 C38 C37 C46 C45 -0.4(6) . . . . ?
 C38 C39 C40 C41 -1.1(7) . . . . ?
 C38 C43 C44 C45 0.2(6) . . . . ?
 C38 C43 C44 C47 -178.2(4) . . . . ?
 C39 C38 C43 C42 1.1(6) . . . . ?
 C39 C38 C43 C44 -178.2(4) . . . . ?
 C39 C40 C41 C42 0.1(7) . . . . ?
 C40 C41 C42 C43 1.5(7) . . . . ?
 C40 C41 C42 C49 -179.9(4) . . . . ?
 C41 C42 C43 C38 -2.1(6) . . . . ?
 C41 C42 C43 C44 177.3(4) . . . . ?
 C41 C42 C49 C48 179.8(4) . . . . ?
 C42 C43 C44 C45 -179.2(4) . . . . ?
 C42 C43 C44 C47 2.4(6) . . . . ?
 C43 C38 C39 C35 180.0(4) . . . . ?
 C43 C38 C39 C40 0.4(6) . . . . ?
 C43 C42 C49 C48 -1.6(6) . . . . ?
 C43 C44 C45 C46 -0.3(6) . . . . ?
 C43 C44 C47 C48 -0.7(6) . . . . ?
 C44 C45 C46 C37 0.4(6) . . . . ?
 C44 C47 C48 C49 -2.1(6) . . . . ?
 C44 C47 C48 C56 179.3(4) . . . . ?
 C45 C44 C47 C48 -179.0(4) . . . . ?
 C46 C37 C38 C39 178.4(4) . . . . ?
 C46 C37 C38 C43 0.3(6) . . . . ?
 C47 C44 C45 C46 178.0(4) . . . . ?
 C47 C48 C49 C42 3.3(6) . . . . ?
 C47 C48 C56 C50 -144.7(4) . . . . ?
 C47 C48 C56 C55 34.5(5) . . . . ?
 C49 C42 C43 C38 179.3(4) . . . . ?
 C49 C42 C43 C44 -1.3(6) . . . . ?
 C49 C48 C56 C50 36.8(6) . . . . ?
 C49 C48 C56 C55 -144.0(4) . . . . ?
 C50 C52 C53 O12 179.0(4) . . . . ?
 C50 C52 C53 C54 -0.1(6) . . . . ?
 C51 O11 C50 C52 8.8(6) . . . . ?
 C51 O11 C50 C56 -173.6(4) . . . . ?
 C52 C50 C56 C48 178.5(4) . . . . ?
 C52 C50 C56 C55 -0.8(6) . . . . ?
 C52 C53 C54 C55 -0.1(6) . . . . ?
 C52 C53 C54 C57 178.1(4) . . . . ?
 C53 C54 C55 C56 -0.2(6) . . . . ?
 C53 C54 C57 C63 -80.8(5) . . . . ?
 C54 C55 C56 C48 -178.6(4) . . . . ?
 C54 C55 C56 C50 0.6(6) . . . . ?
 C54 C57 C63 C62 169.1(4) . . . . ?
 C54 C57 C63 C64 -12.3(6) . . . . ?
 C55 C54 C57 C63 97.3(5) . . . . ?
 C56 C48 C49 C42 -178.2(4) . . . . ?
 C56 C50 C52 C53 0.5(6) . . . . ?
 C57 C54 C55 C56 -178.4(4) . . . . ?
 C57 C63 C64 C65 -178.8(4) . . . . ?
 C58 O12 C53 C52 -3.9(6) . . . . ?
 C58 O12 C53 C54 175.3(4) . . . . ?
 C59 O1 C62 C61 6.9(7) . . . . ?
 C59 O1 C62 C63 -173.9(4) . . . . ?
 C60 O2 C66 C61 10.6(7) . . . . ?
 C60 O2 C66 C65 -168.6(4) . . . . ?
 C61 C62 C63 C57 178.7(4) . . . . ?
 C61 C62 C63 C64 0.0(6) . . . . ?
 C62 C61 C66 O2 -179.6(4) . . . . ?
 C62 C61 C66 C65 -0.4(7) . . . . ?
 C62 C63 C64 C65 -0.2(6) . . . . ?
 C63 C64 C65 C66 0.0(6) . . . . ?
 C63 C64 C65 C68 178.4(4) . . . . ?
 C64 C65 C66 O2 179.5(4) . . . . ?
 C64 C65 C66 C61 0.3(6) . . . . ?
 C64 C65 C68 C69 -52.3(6) . . . . ?
 C64 C65 C68 C70 121.7(4) . . . . ?
 C65 C68 C69 C71 172.9(4) . . . . ?
 C65 C68 C70 C72 -171.7(4) . . . . ?
 C66 C61 C62 O1 179.6(4) . . . . ?
 C66 C61 C62 C63 0.3(7) . . . . ?
 C66 C65 C68 C69 126.0(5) . . . . ?
 C66 C65 C68 C70 -60.0(6) . . . . ?
 C68 C65 C66 O2 1.3(6) . . . . ?
 C68 C65 C66 C61 -178.0(4) . . . . ?
 C68 C69 C71 C73 -0.1(6) . . . . ?
 C68 C69 C71 C74 179.5(4) . . . . ?
 C68 C70 C72 C73 -2.1(6) . . . . ?
 C68 C70 C72 C84 176.6(4) . . . . ?
 C69 C68 C70 C72 2.4(6) . . . . ?
 C69 C71 C73 C72 0.4(6) . . . . ?
 C69 C71 C73 C77 179.4(4) . . . . ?
 C69 C71 C74 C75 -178.8(4) . . . . ?
 C70 C68 C69 C71 -1.3(6) . . . . ?
 C70 C72 C73 C71 0.7(6) . . . . ?
 C70 C72 C73 C77 -178.3(4) . . . . ?
 C70 C72 C84 C78 178.8(4) . . . . ?
 C71 C73 C77 C76 -2.2(6) . . . . ?
 C71 C73 C77 C79 -179.2(4) . . . . ?
 C71 C74 C75 C76 1.0(7) . . . . ?
 C72 C73 C77 C76 176.9(4) . . . . ?
 C72 C73 C77 C79 -0.2(6) . . . . ?
 C73 C71 C74 C75 0.8(7) . . . . ?
 C73 C72 C84 C78 -2.4(6) . . . . ?
 C73 C77 C79 C78 -3.1(6) . . . . ?
 C73 C77 C79 C80 173.8(4) . . . . ?
 C74 C71 C73 C72 -179.2(4) . . . . ?
 C74 C71 C73 C77 -0.2(6) . . . . ?
 C74 C75 C76 C77 -3.3(7) . . . . ?
 C74 C75 C76 C81 175.8(4) . . . . ?
 C75 C76 C77 C73 3.9(6) . . . . ?
 C75 C76 C77 C79 -179.1(4) . . . . ?
 C75 C76 C81 C82 -178.0(4) . . . . ?
 C76 C77 C79 C78 179.9(4) . . . . ?
 C76 C77 C79 C80 -3.3(6) . . . . ?
 C76 C81 C82 C80 -2.4(6) . . . . ?
 C76 C81 C82 C86 176.9(4) . . . . ?
 C77 C76 C81 C82 1.1(6) . . . . ?
 C77 C79 C80 C82 2.0(6) . . . . ?
 C78 C79 C80 C82 178.7(4) . . . . ?
 C79 C78 C84 C72 -0.9(7) . . . . ?
 C79 C80 C82 C81 0.8(6) . . . . ?
 C79 C80 C82 C86 -178.4(4) . . . . ?
 C80 C82 C86 C85 -130.1(4) . . . . ?
 C80 C82 C86 C87 54.5(6) . . . . ?
 C81 C76 C77 C73 -175.3(4) . . . . ?
 C81 C76 C77 C79 1.8(6) . . . . ?
 C81 C82 C86 C85 50.6(6) . . . . ?
 C81 C82 C86 C87 -124.7(4) . . . . ?
 C82 C86 C87 O3 -5.0(6) . . . . ?
 C82 C86 C87 C89 173.0(4) . . . . ?
 C84 C72 C73 C71 -178.1(4) . . . . ?
 C84 C72 C73 C77 2.9(6) . . . . ?
 C84 C78 C79 C77 3.6(6) . . . . ?
 C84 C78 C79 C80 -173.2(4) . . . . ?
 C85 C86 C87 O3 179.5(4) . . . . ?
 C85 C86 C87 C89 -2.6(6) . . . . ?
 C85 C91 C92 C99 30.4(6) . . . . ?
 C86 C85 C91 C90 2.3(6) . . . . ?
 C86 C85 C91 C92 -178.1(4) . . . . ?
 C86 C87 C89 C90 0.9(6) . . . . ?
 C87 C89 C90 O4 -178.2(4) . . . . ?
 C87 C89 C90 C91 2.5(6) . . . . ?
 C88 O3 C87 C86 -171.4(4) . . . . ?
 C88 O3 C87 C89 10.8(6) . . . . ?
 C89 C90 C91 C85 -4.0(6) . . . . ?
 C89 C90 C91 C92 176.5(4) . . . . ?
 C90 C91 C92 C99 -150.1(4) . . . . ?
 C91 C85 C86 C82 -174.7(4) . . . . ?
 C91 C85 C86 C87 0.9(6) . . . . ?
 C91 C92 C99 C98 74.2(5) . . . . ?
 C91 C92 C99 C100 -104.6(5) . . . . ?
 C92 C99 C100 C101 177.5(4) . . . . ?
 C93 O4 C90 C89 3.1(6) . . . . ?
 C93 O4 C90 C91 -177.5(4) . . . . ?
 C94 O5 C98 C97 0.6(6) . . . . ?
 C94 O5 C98 C99 179.3(4) . . . . ?
 C95 O6 C96 C97 -8.6(7) . . . . ?
 C95 O6 C96 C101 172.2(5) . . . . ?
 C96 C97 C98 O5 177.6(4) . . . . ?
 C96 C97 C98 C99 -1.0(6) . . . . ?
 C97 C96 C101 C1 -176.3(4) . . . . ?
 C97 C96 C101 C100 0.6(7) . . . . ?
 C97 C98 C99 C92 -177.1(4) . . . . ?
 C97 C98 C99 C100 1.7(6) . . . . ?
 C98 C99 C100 C101 -1.3(6) . . . . ?
 C99 C100 C101 C1 177.2(4) . . . . ?
 C99 C100 C101 C96 0.1(7) . . . . ?
 C101 C1 C2 C3 -178.1(4) . . . . ?
 C101 C1 C6 C5 177.8(4) . . . . ?
 C101 C96 C97 C98 -0.2(7) . . . . ?
 C103 C104 C107 C112 0.8(7) . . . . ?
 C103 C106 C110 C109 177.8(5) . . . . ?
 C103 C106 C110 C112 0.2(8) . . . . ?
 C104 C103 C106 C110 -2.0(8) . . . . ?
 C104 C107 C112 C110 -2.6(7) . . . . ?
 C104 C107 C112 C111 179.1(4) . . . . ?
 C105 C104 C107 C112 177.7(4) . . . . ?
 C106 C103 C104 C105 -175.4(5) . . . . ?
 C106 C103 C104 C107 1.5(7) . . . . ?
 C106 C110 C112 C107 2.1(7) . . . . ?
 C106 C110 C112 C111 -179.6(4) . . . . ?
 C109 C110 C112 C107 -175.4(4) . . . . ?
 C109 C110 C112 C111 2.8(7) . . . . ?
 C113 C103 C104 C105 4.8(7) . . . . ?
 C113 C103 C104 C107 -178.3(5) . . . . ?
 C113 C103 C106 C110 177.8(5) . . . . ?

_smtbx_masks_special_details
;
A solvent mask was calculated and 474 electrons were 
found in a volume of 1829\%A^3^ in 1 void per unit cell. 
This is consistent with the presence of 
0.237[1CH2Cl2] per Asymmetric Unit 
which account for 9 electrons 
per unit cell.
;
loop_
  _smtbx_masks_void_nr
  _smtbx_masks_void_average_x
  _smtbx_masks_void_average_y
  _smtbx_masks_void_average_z
  _smtbx_masks_void_volume
  _smtbx_masks_void_count_electrons
  _smtbx_masks_void_content
 1 -0.570 0.401 -0.099 1829.2 474.2 '0.474 1CH2Cl2'

_smtbx_masks_void_probe_radius     1.2
_smtbx_masks_void_truncation_radius  1.2
_shelx_res_file
;
TITL 1_a.res in P-1
    1.res
    created by SHELXL-2018/3 at 09:04:59 on 29-Jun-2023
REM Old TITL 1 in P-1
REM SHELXT solution in P-1: R1 0.273, Rweak 0.037, Alpha 0.086
REM <I/s> 0.000 for 0 systematic absences, Orientation as input
REM Formula found by SHELXT: C118 N15 O10
CELL 0.71073 14.8449 18.0738 22.7299 71.611 72.804 72.559
ZERR 2 0.0006 0.0008 0.0009 0.002 0.002 0.002
LATT 1
SFAC C H N O
UNIT 218 160 8 24

L.S. 10
PLAN  4
SIZE 0.1 0.2 0.3
TEMP -80.15
CONF
list 4
MORE -1
BOND $H
ABIN
fmap 2
acta
OMIT 3 -1 6
OMIT -3 4 0
OMIT 2 -4 6
OMIT 5 -4 2
OMIT 3 3 2
OMIT -1 -3 4
OMIT 3 8 1
OMIT 2 -2 9
OMIT -2 5 5
OMIT 4 -4 4
OMIT 7 5 1
OMIT 4 -1 8
OMIT 6 -4 7
OMIT 4 -3 6
OMIT -5 -4 3
OMIT -4 5 3
OMIT 7 1 10
OMIT 6 1 6
OMIT 0 2 1
REM <olex2.extras>
REM <HklSrc "%.\\1.hkl">
REM </olex2.extras>

WGHT    0.154100    3.715300
EXTI    0.004389
FVAR       0.31237
O1    4    0.894873    0.095116    0.333297    11.00000    0.08267    0.05526 =
         0.05685   -0.03033   -0.00096   -0.02062
O2    4    0.853311    0.383107    0.255885    11.00000    0.08760    0.05294 =
         0.05279   -0.01484   -0.01880   -0.01627
O3    4    0.711034    0.898288    0.396818    11.00000    0.07871    0.04944 =
         0.04031   -0.01256   -0.00871   -0.01695
O4    4    0.571091    1.034359    0.566639    11.00000    0.06656    0.04197 =
         0.06352   -0.02196   -0.01825   -0.00597
O5    4    0.779348    0.886125    0.662439    11.00000    0.06651    0.07577 =
         0.05931   -0.01524   -0.00336   -0.03799
O6    4    0.813171    0.620598    0.806344    11.00000    0.06085    0.08359 =
         0.07166   -0.00713   -0.02373   -0.01075
O7    4    0.045765    0.200977    0.884372    11.00000    0.05873    0.13253 =
         0.06120   -0.04205   -0.00840   -0.02857
O8    4   -0.086751    0.229219    1.100887    11.00000    0.04989    0.11717 =
         0.06039   -0.02720   -0.00222   -0.01095
O9    4    0.197175    0.076754    1.184795    11.00000    0.08158    0.06739 =
         0.06027    0.00531   -0.01462   -0.03084
O10   4    0.488174    0.177418    1.111142    11.00000    0.06431    0.07115 =
         0.07150    0.00168   -0.02183   -0.02173
O11   4    0.859814    0.154322    0.691348    11.00000    0.05513    0.09208 =
         0.04937   -0.02241   -0.01076   -0.03333
O12   4    1.031309    0.102251    0.487327    11.00000    0.03845    0.07342 =
         0.05991   -0.02458   -0.00287   -0.01468
C1    1    0.619618    0.622134    0.816346    11.00000    0.06243    0.05929 =
         0.04830   -0.01014   -0.01065   -0.01550
C2    1    0.528172    0.640954    0.855512    11.00000    0.06486    0.05343 =
         0.05618   -0.00901   -0.02347   -0.00795
AFIX  43
H2    2    0.497335    0.695694    0.853444    11.00000   -1.20000
AFIX   0
C3    1    0.481091    0.583297    0.896936    11.00000    0.05871    0.05503 =
         0.05331   -0.00521   -0.00944   -0.01338
C4    1    0.526641    0.501544    0.900258    11.00000    0.06062    0.05194 =
         0.05428   -0.00617   -0.00813   -0.01097
C5    1    0.620631    0.480646    0.860533    11.00000    0.07040    0.06588 =
         0.05272   -0.01163   -0.01359   -0.01242
C6    1    0.663652    0.542078    0.819657    11.00000    0.06636    0.07058 =
         0.05269   -0.01443    0.00103   -0.01913
AFIX  43
H6    2    0.725632    0.528723    0.792944    11.00000   -1.20000
AFIX   0
C7    1    0.662630    0.397172    0.865254    11.00000    0.07115    0.06647 =
         0.06356   -0.01422   -0.00170   -0.00783
AFIX  43
H7    2    0.722733    0.381697    0.837437    11.00000   -1.20000
AFIX   0
C8    1    0.620532    0.340972    0.907029    11.00000    0.07400    0.05240 =
         0.06214   -0.01453   -0.00363   -0.01654
AFIX  43
H8    2    0.653063    0.286495    0.909389    11.00000   -1.20000
AFIX   0
C9    1    0.528650    0.358471    0.948614    11.00000    0.06358    0.05181 =
         0.05303   -0.00968   -0.01519   -0.00849
C10   1    0.481272    0.439831    0.944663    11.00000    0.06266    0.06735 =
         0.04359   -0.00785   -0.01081   -0.01742
C11   1    0.390001    0.459863    0.985089    11.00000    0.05716    0.05464 =
         0.05553   -0.00779   -0.01294   -0.00943
C12   1    0.346111    0.543723    0.980740    11.00000    0.05937    0.05970 =
         0.06376   -0.00380   -0.00243   -0.00792
AFIX  43
H12   2    0.284662    0.558432    1.007560    11.00000   -1.20000
AFIX   0
C13   1    0.389387    0.601763    0.939936    11.00000    0.05834    0.05867 =
         0.06607   -0.00884   -0.01669   -0.00390
AFIX  43
H13   2    0.358650    0.656150    0.939539    11.00000   -1.20000
AFIX   0
C14   1    0.348645    0.400369    1.030019    11.00000    0.05602    0.06665 =
         0.05204   -0.00939   -0.01443   -0.00879
AFIX  43
H14   2    0.288888    0.414438    1.058629    11.00000   -1.20000
AFIX   0
C15   1    0.394308    0.318898    1.033825    11.00000    0.06284    0.06321 =
         0.04588   -0.00360   -0.01427   -0.01818
C16   1    0.483240    0.299111    0.993582    11.00000    0.07335    0.05652 =
         0.05094   -0.00709   -0.01167   -0.01414
AFIX  43
H16   2    0.514329    0.244286    0.996356    11.00000   -1.20000
AFIX   0
C17   1    0.343769    0.256365    1.078053    11.00000    0.07096    0.06080 =
         0.04745   -0.00800   -0.01202   -0.02112
C18   1    0.247641    0.264932    1.084593    11.00000    0.06055    0.05993 =
         0.03961   -0.00834   -0.00904   -0.01003
AFIX  43
H18   2    0.213268    0.314581    1.062982    11.00000   -1.20000
AFIX   0
C19   1    0.247451    0.134644    1.153409    11.00000    0.07367    0.07031 =
         0.03554   -0.00380   -0.00732   -0.02822
C20   1    0.195069    0.207162    1.120278    11.00000    0.05927    0.07002 =
         0.03865   -0.01304   -0.00524   -0.01243
C21   1    0.343358    0.125971    1.150613    11.00000    0.07222    0.05819 =
         0.04765   -0.00234   -0.01543   -0.01392
AFIX  43
H21   2    0.377347    0.077745    1.174162    11.00000   -1.20000
AFIX   0
C22   1    0.391476    0.184641    1.114961    11.00000    0.06562    0.06321 =
         0.04456   -0.01236   -0.01306   -0.01281
C23   1    0.538782    0.108291    1.147447    11.00000    0.07185    0.07488 =
         0.09440   -0.00416   -0.03618   -0.00588
AFIX 137
H23A  2    0.607130    0.110035    1.137448    11.00000   -1.50000
H23B  2    0.533441    0.060976    1.137565    11.00000   -1.50000
H23C  2    0.511204    0.105469    1.192744    11.00000   -1.50000
AFIX   0
C24   1    0.244111    0.005422    1.221990    11.00000    0.09862    0.07336 =
         0.08444    0.00968   -0.01646   -0.03232
AFIX 137
H24A  2    0.296864   -0.023736    1.194190    11.00000   -1.50000
H24B  2    0.197559   -0.027935    1.246338    11.00000   -1.50000
H24C  2    0.270560    0.018313    1.251317    11.00000   -1.50000
AFIX   0
C25   1   -0.180626    0.246166    1.093329    11.00000    0.03900    0.27266 =
         0.09647   -0.06654    0.01372   -0.01251
AFIX 137
H25A  2   -0.191060    0.294035    1.058456    11.00000   -1.50000
H25B  2   -0.226315    0.255729    1.132736    11.00000   -1.50000
H25C  2   -0.190934    0.200727    1.083446    11.00000   -1.50000
AFIX   0
C26   1   -0.047743    0.227776    0.870881    11.00000    0.06697    0.16777 =
         0.07941   -0.04253   -0.02867   -0.02379
AFIX 137
H26A  2   -0.041773    0.236814    0.825189    11.00000   -1.50000
H26B  2   -0.080693    0.277915    0.883621    11.00000   -1.50000
H26C  2   -0.085391    0.187122    0.894510    11.00000   -1.50000
AFIX   0
C27   1   -0.024467    0.214110    0.992125    11.00000    0.04255    0.10162 =
         0.06297   -0.02612   -0.00713   -0.01503
AFIX  43
H27   2   -0.087708    0.218475    0.987801    11.00000   -1.20000
AFIX   0
C28   1    0.055141    0.204153    0.941503    11.00000    0.05227    0.08365 =
         0.04927   -0.02484   -0.00476   -0.02219
C29   1    0.147159    0.197889    0.947746    11.00000    0.04824    0.07215 =
         0.05109   -0.02290   -0.00473   -0.01482
C30   1    0.157126    0.199855    1.006221    11.00000    0.04641    0.06847 =
         0.04533   -0.01554   -0.00515   -0.01515
AFIX  43
H30   2    0.220394    0.193926    1.011275    11.00000   -1.20000
AFIX   0
C31   1    0.079848    0.209990    1.057589    11.00000    0.04937    0.05529 =
         0.04576   -0.01407   -0.00325   -0.00655
C32   1   -0.010324    0.217550    1.048589    11.00000    0.04590    0.08111 =
         0.05168   -0.01951   -0.00224   -0.00492
C33   1    0.092663    0.217911    1.118272    11.00000    0.06171    0.08387 =
         0.04241   -0.00852   -0.00429   -0.01926
AFIX  23
H33A  2    0.056157    0.271587    1.124431    11.00000   -1.20000
H33B  2    0.064113    0.177714    1.154208    11.00000   -1.20000
AFIX   0
C34   1    0.236684    0.191302    0.896071    11.00000    0.05170    0.07276 =
         0.04245   -0.02001   -0.00165   -0.02185
C35   1    0.301473    0.237310    0.888647    11.00000    0.05630    0.07537 =
         0.04357   -0.02647   -0.00192   -0.02115
AFIX  43
H35   2    0.285062    0.273648    0.914608    11.00000   -1.20000
AFIX   0
C36   1    0.258629    0.140328    0.856655    11.00000    0.04674    0.06559 =
         0.05192   -0.02038   -0.00815   -0.02032
AFIX  43
H36   2    0.213834    0.109888    0.860864    11.00000   -1.20000
AFIX   0
C37   1    0.345481    0.132976    0.810865    11.00000    0.04893    0.04948 =
         0.04087   -0.01201   -0.00997   -0.01521
C38   1    0.413566    0.177439    0.804855    11.00000    0.05170    0.05166 =
         0.03975   -0.01334   -0.01061   -0.01606
C39   1    0.389446    0.231736    0.844426    11.00000    0.05003    0.06901 =
         0.04605   -0.02461   -0.00770   -0.01777
C40   1    0.457656    0.277695    0.835533    11.00000    0.06215    0.06993 =
         0.05672   -0.03335   -0.00580   -0.02296
AFIX  43
H40   2    0.442798    0.314740    0.860693    11.00000   -1.20000
AFIX   0
C41   1    0.542996    0.270114    0.792287    11.00000    0.06086    0.06595 =
         0.05459   -0.02515   -0.00514   -0.02810
AFIX  43
H41   2    0.586453    0.301832    0.787915    11.00000   -1.20000
AFIX   0
C42   1    0.569207    0.215174    0.752905    11.00000    0.05162    0.05778 =
         0.04168   -0.01715   -0.00700   -0.02344
C43   1    0.501995    0.170229    0.759496    11.00000    0.04430    0.04806 =
         0.04014   -0.01418   -0.00650   -0.01281
C44   1    0.524453    0.117882    0.719086    11.00000    0.04254    0.04776 =
         0.04640   -0.01563   -0.00578   -0.01248
C45   1    0.455712    0.073683    0.725598    11.00000    0.04794    0.04961 =
         0.04875   -0.01711   -0.01106   -0.01503
AFIX  43
H45   2    0.469509    0.038694    0.698859    11.00000   -1.20000
AFIX   0
C46   1    0.369716    0.080904    0.769993    11.00000    0.05197    0.05029 =
         0.04897   -0.01338   -0.01037   -0.01836
AFIX  43
H46   2    0.325319    0.050432    0.773528    11.00000   -1.20000
AFIX   0
C47   1    0.613406    0.109728    0.675728    11.00000    0.04663    0.04676 =
         0.04747   -0.01650   -0.01120   -0.01000
AFIX  43
H47   2    0.628401    0.074295    0.649187    11.00000   -1.20000
AFIX   0
C48   1    0.681082    0.152452    0.670371    11.00000    0.05019    0.05055 =
         0.04454   -0.01198   -0.01032   -0.01756
C49   1    0.656482    0.206227    0.708194    11.00000    0.05448    0.06212 =
         0.04638   -0.02089   -0.00707   -0.02257
AFIX  43
H49   2    0.700558    0.237638    0.703295    11.00000   -1.20000
AFIX   0
C50   1    0.863310    0.142139    0.634119    11.00000    0.05289    0.05134 =
         0.04922   -0.01179   -0.01059   -0.02126
C51   1    0.944642    0.164609    0.701477    11.00000    0.06550    0.10513 =
         0.07040   -0.03317   -0.02059   -0.02956
AFIX 137
H51A  2    0.962397    0.212968    0.671065    11.00000   -1.50000
H51B  2    0.997712    0.117988    0.695466    11.00000   -1.50000
H51C  2    0.932422    0.169979    0.744897    11.00000   -1.50000
AFIX   0
C52   1    0.949106    0.128886    0.589464    11.00000    0.03922    0.05154 =
         0.05695   -0.01228   -0.01073   -0.01927
AFIX  43
H52   2    1.007944    0.129724    0.597599    11.00000   -1.20000
AFIX   0
C53   1    0.949765    0.114425    0.533052    11.00000    0.04440    0.04538 =
         0.05133   -0.00948   -0.00476   -0.01328
C54   1    0.863631    0.112749    0.519775    11.00000    0.04584    0.04432 =
         0.05124   -0.01813   -0.00842   -0.00904
C55   1    0.780320    0.126169    0.566046    11.00000    0.04663    0.04570 =
         0.05220   -0.01449   -0.01105   -0.01412
AFIX  43
H55   2    0.721410    0.125482    0.557920    11.00000   -1.20000
AFIX   0
C56   1    0.775653    0.140602    0.623545    11.00000    0.04283    0.04746 =
         0.05008   -0.01545   -0.01015   -0.01413
C57   1    0.863062    0.099731    0.458421    11.00000    0.04988    0.04297 =
         0.04972   -0.01862   -0.00782   -0.00871
AFIX  23
H57A  2    0.805265    0.079367    0.464283    11.00000   -1.20000
H57B  2    0.921026    0.058029    0.446855    11.00000   -1.20000
AFIX   0
C58   1    1.118408    0.109374    0.496143    11.00000    0.04613    0.08991 =
         0.07445   -0.02822    0.00108   -0.02524
AFIX 137
H58A  2    1.172755    0.090659    0.463365    11.00000   -1.50000
H58B  2    1.128385    0.076834    0.538252    11.00000   -1.50000
H58C  2    1.114473    0.165569    0.492923    11.00000   -1.50000
AFIX   0
C59   1    0.921078    0.084675    0.270600    11.00000    0.12505    0.06587 =
         0.06370   -0.03759    0.00440   -0.03735
AFIX 137
H59A  2    0.865933    0.110402    0.250247    11.00000   -1.50000
H59B  2    0.939448    0.027371    0.272279    11.00000   -1.50000
H59C  2    0.975942    0.109045    0.245996    11.00000   -1.50000
AFIX   0
C60   1    0.851708    0.380942    0.194032    11.00000    0.09821    0.08361 =
         0.05025   -0.01396   -0.02439   -0.01114
AFIX 137
H60A  2    0.837058    0.435748    0.167706    11.00000   -1.50000
H60B  2    0.801878    0.353520    0.197447    11.00000   -1.50000
H60C  2    0.915087    0.352070    0.174439    11.00000   -1.50000
AFIX   0
C61   1    0.875714    0.238316    0.290689    11.00000    0.05671    0.05949 =
         0.05174   -0.02716   -0.00522   -0.01723
AFIX  43
H61   2    0.886414    0.233763    0.248523    11.00000   -1.20000
AFIX   0
C62   1    0.878130    0.170354    0.341005    11.00000    0.04955    0.05171 =
         0.05574   -0.02647   -0.00564   -0.01519
C63   1    0.862235    0.175203    0.403458    11.00000    0.04301    0.04473 =
         0.05231   -0.01974   -0.00768   -0.00706
C64   1    0.843905    0.250626    0.413468    11.00000    0.05077    0.05176 =
         0.04758   -0.02375   -0.00841   -0.01004
AFIX  43
H64   2    0.832740    0.255152    0.455689    11.00000   -1.20000
AFIX   0
C65   1    0.841171    0.319993    0.364267    11.00000    0.04859    0.04819 =
         0.05046   -0.01889   -0.01210   -0.00801
C66   1    0.857388    0.313713    0.302484    11.00000    0.05375    0.05011 =
         0.05523   -0.01714   -0.01530   -0.00750
C68   1    0.818118    0.397340    0.381539    11.00000    0.05606    0.04551 =
         0.04945   -0.01901   -0.01240   -0.00750
C69   1    0.736857    0.416095    0.427105    11.00000    0.05567    0.04367 =
         0.05335   -0.01578   -0.00897   -0.01742
AFIX  43
H69   2    0.692616    0.382018    0.443495    11.00000   -1.20000
AFIX   0
C70   1    0.882668    0.449278    0.356432    11.00000    0.05380    0.04314 =
         0.04444   -0.01600   -0.00058   -0.00680
AFIX  43
H70   2    0.937894    0.438012    0.323679    11.00000   -1.20000
AFIX   0
C71   1    0.716977    0.483710    0.450232    11.00000    0.05057    0.04092 =
         0.05085   -0.01487   -0.00565   -0.00978
C72   1    0.866970    0.516227    0.378645    11.00000    0.04978    0.03643 =
         0.04620   -0.01410   -0.00415   -0.00401
C73   1    0.783537    0.534560    0.425622    11.00000    0.05168    0.03637 =
         0.04882   -0.01227   -0.01054   -0.00457
C74   1    0.631501    0.503984    0.497659    11.00000    0.05651    0.04554 =
         0.06200   -0.01769    0.00273   -0.01816
AFIX  43
H74   2    0.587079    0.470053    0.514731    11.00000   -1.20000
AFIX   0
C75   1    0.613442    0.570044    0.518203    11.00000    0.05569    0.04305 =
         0.05767   -0.01765    0.00310   -0.01541
AFIX  43
H75   2    0.556883    0.581288    0.550095    11.00000   -1.20000
AFIX   0
C76   1    0.677320    0.624378    0.493303    11.00000    0.04751    0.04446 =
         0.04655   -0.01677   -0.00312   -0.01402
C77   1    0.763757    0.603937    0.448292    11.00000    0.04624    0.03851 =
         0.04534   -0.01146   -0.01112   -0.00968
C78   1    0.917057    0.633702    0.377661    11.00000    0.05019    0.04872 =
         0.05862   -0.01808   -0.00564   -0.01529
AFIX  43
H78   2    0.963327    0.665916    0.362382    11.00000   -1.20000
AFIX   0
C79   1    0.829029    0.655671    0.423481    11.00000    0.04125    0.04147 =
         0.05166   -0.01325   -0.01024   -0.00767
C80   1    0.803735    0.727529    0.441752    11.00000    0.05472    0.03827 =
         0.05007   -0.01297   -0.01104   -0.01580
AFIX  43
H80   2    0.846307    0.763021    0.424196    11.00000   -1.20000
AFIX   0
C81   1    0.657340    0.694910    0.510639    11.00000    0.04980    0.04356 =
         0.04643   -0.01756   -0.00023   -0.01198
AFIX  43
H81   2    0.599832    0.707716    0.541422    11.00000   -1.20000
AFIX   0
C82   1    0.718054    0.748407    0.484874    11.00000    0.04792    0.03844 =
         0.04339   -0.01164   -0.00778   -0.00941
C84   1    0.934167    0.567369    0.356267    11.00000    0.04674    0.04722 =
         0.05979   -0.02192    0.00249   -0.00776
AFIX  43
H84   2    0.992026    0.554534    0.325750    11.00000   -1.20000
AFIX   0
C85   1    0.658908    0.825435    0.567387    11.00000    0.04522    0.04434 =
         0.04940   -0.01367   -0.00833   -0.01262
AFIX  43
H85   2    0.664081    0.775319    0.597986    11.00000   -1.20000
AFIX   0
C86   1    0.687880    0.825317    0.504085    11.00000    0.04620    0.04362 =
         0.04400   -0.01221   -0.00805   -0.01057
C87   1    0.681168    0.899776    0.459356    11.00000    0.04502    0.04837 =
         0.04310   -0.01499   -0.00949   -0.01143
C88   1    0.717884    0.971501    0.351116    11.00000    0.10558    0.05996 =
         0.04719   -0.00636   -0.01832   -0.03249
AFIX 137
H88A  2    0.747009    0.961302    0.308895    11.00000   -1.50000
H88B  2    0.758368    0.997602    0.361378    11.00000   -1.50000
H88C  2    0.653032    1.006445    0.351335    11.00000   -1.50000
AFIX   0
C89   1    0.642937    0.969824    0.479258    11.00000    0.05155    0.03866 =
         0.04896   -0.00971   -0.01591   -0.00921
AFIX  43
H89   2    0.637704    1.019998    0.448731    11.00000   -1.20000
AFIX   0
C90   1    0.612332    0.967286    0.543215    11.00000    0.04411    0.04406 =
         0.05448   -0.02128   -0.01177   -0.00820
C91   1    0.622483    0.894725    0.589142    11.00000    0.04746    0.04652 =
         0.04241   -0.01577   -0.00444   -0.01495
C92   1    0.594443    0.890830    0.660055    11.00000    0.05494    0.05098 =
         0.04392   -0.01719   -0.00810   -0.01392
AFIX  23
H92A  2    0.601982    0.940517    0.665860    11.00000   -1.20000
H92B  2    0.525104    0.889479    0.675872    11.00000   -1.20000
AFIX   0
C93   1    0.555626    1.109699    0.521361    11.00000    0.06142    0.04127 =
         0.08124   -0.01970   -0.02425   -0.00802
AFIX 137
H93A  2    0.510959    1.110309    0.496849    11.00000   -1.50000
H93B  2    0.617525    1.117920    0.492520    11.00000   -1.50000
H93C  2    0.527767    1.152637    0.543604    11.00000   -1.50000
AFIX   0
C94   1    0.878223    0.886809    0.660365    11.00000    0.06738    0.11447 =
         0.07040   -0.02480   -0.00330   -0.04850
AFIX 137
H94A  2    0.923199    0.841230    0.644995    11.00000   -1.50000
H94B  2    0.884129    0.882865    0.703126    11.00000   -1.50000
H94C  2    0.893790    0.936791    0.631579    11.00000   -1.50000
AFIX   0
C95   1    0.912453    0.613482    0.798113    11.00000    0.05807    0.09519 =
         0.10598   -0.02820   -0.02937    0.00693
AFIX 137
H95A  2    0.945061    0.613260    0.753839    11.00000   -1.50000
H95B  2    0.939511    0.563379    0.826322    11.00000   -1.50000
H95C  2    0.922245    0.658828    0.808419    11.00000   -1.50000
AFIX   0
C96   1    0.760704    0.687734    0.770485    11.00000    0.05641    0.07004 =
         0.04781   -0.01219   -0.01258   -0.01314
C97   1    0.802913    0.752872    0.732875    11.00000    0.04941    0.07859 =
         0.05245   -0.02115   -0.01233   -0.01202
AFIX  43
H97   2    0.868081    0.751504    0.731208    11.00000   -1.20000
AFIX   0
C98   1    0.747522    0.818148    0.698821    11.00000    0.05893    0.07523 =
         0.04612   -0.02545   -0.00480   -0.02327
C99   1    0.651226    0.821322    0.699572    11.00000    0.05311    0.05414 =
         0.04234   -0.01868   -0.00720   -0.01642
C100  1    0.613888    0.755254    0.738322    11.00000    0.05266    0.06309 =
         0.04985   -0.01683   -0.00941   -0.01485
AFIX  43
H100  2    0.548700    0.756036    0.740550    11.00000   -1.20000
AFIX   0
C101  1    0.667690    0.688411    0.773778    11.00000    0.05870    0.06185 =
         0.04198   -0.00827   -0.00517   -0.01565

N1    3    0.487421    0.545247    0.346297    11.00000    0.17118    0.16687 =
         0.10203    0.01192   -0.03197   -0.13173
N2    3    0.441983    0.710251    0.440837    11.00000    0.06882    0.08024 =
         0.10133   -0.00384   -0.00958   -0.02037
N3    3    0.929894    0.618189    0.184377    11.00000    0.12422    0.11837 =
         0.07767   -0.03660    0.00689   -0.02897
N4    3    0.868261    0.810290    0.266426    11.00000    0.07761    0.08886 =
         0.06148   -0.00828   -0.02067   -0.03428
C103  1    0.615498    0.627414    0.321484    11.00000    0.08955    0.07244 =
         0.07206    0.00196   -0.02878   -0.03833
C104  1    0.596759    0.688448    0.352275    11.00000    0.06198    0.07279 =
         0.06095   -0.00067   -0.02400   -0.02490
C105  1    0.509829    0.700472    0.401236    11.00000    0.06631    0.07081 =
         0.08819    0.01632   -0.03133   -0.02684
C106  1    0.702469    0.612415    0.277704    11.00000    0.09781    0.08155 =
         0.06085   -0.01213   -0.02153   -0.04456
AFIX  43
H106  2    0.715683    0.569948    0.258014    11.00000   -1.20000
AFIX   0
C107  1    0.663862    0.734020    0.337639    11.00000    0.05841    0.06276 =
         0.05495   -0.00349   -0.02074   -0.02289
AFIX  43
H107  2    0.651919    0.774956    0.358694    11.00000   -1.20000
AFIX   0
C109  1    0.859345    0.636682    0.218334    11.00000    0.09991    0.08373 =
         0.05806   -0.01704   -0.01488   -0.03359
C110  1    0.769018    0.657025    0.262402    11.00000    0.07909    0.07016 =
         0.05742   -0.01120   -0.02366   -0.02479
C111  1    0.817369    0.769203    0.276945    11.00000    0.06451    0.07526 =
         0.05135   -0.00409   -0.01598   -0.03343
C112  1    0.749491    0.719907    0.291779    11.00000    0.07260    0.06151 =
         0.05795    0.00007   -0.02806   -0.02790
C113  1    0.542665    0.581449    0.336275    11.00000    0.12075    0.11168 =
         0.07801   -0.00041   -0.02722   -0.06997
HKLF 4


REM  1_a.res in P-1
REM wR2 = 0.3038, GooF = S = 1.041, Restrained GooF = 1.041 for all data
REM R1 = 0.0873 for 10553 Fo > 4sig(Fo) and 0.1356 for all 19642 data
REM 1139 parameters refined using 0 restraints

END

WGHT      0.1542      3.7145

REM Highest difference peak  0.305,  deepest hole -0.258,  1-sigma level  0.067
Q1    1   1.1064  0.3250  0.3995  11.00000  0.05    0.30
Q2    1   0.8018  0.3754  0.6912  11.00000  0.05    0.30
Q3    1   0.6981  0.5295  0.6507  11.00000  0.05    0.29
Q4    1   0.9474  0.6979  0.1825  11.00000  0.05    0.28
;
_shelx_res_checksum                95146
_shelx_hkl_file
;
  -1   0   0  168.48    8.90
  -1   0   0  188.38    9.50
   1   0   0  186.08    9.50
  -2   0   0   53.79    2.90
  -2   0   0   54.89    5.00
   2   0   0   48.30    4.80
  -3   0   0  839.92   44.90
  -3   0   0  942.81   46.60
   3   0   0  958.90   46.60
  -4   0   0 2092.89  102.79
   4   0   0 2062.39  102.69
   4   0   0 2121.79  104.79
  -5   0   0   40.00    2.60
  -5   0   0   40.70    3.00
  -5   0   0   40.80    5.80
   5   0   0   38.80    2.70
   5   0   0   40.80    6.50
  -6   0   0   89.79    4.90
  -6   0   0   96.29   11.70
  -6   0   0   88.49    5.30
   6   0   0   85.69    5.00
   6   0   0   91.09   11.60
  -7   0   0  438.26   21.60
  -7   0   0  433.16   28.00
  -7   0   0  435.26   22.00
   7   0   0  432.86   27.80
   7   0   0  429.86   21.60
  -8   0   0  153.08    8.60
  -8   0   0  149.99   19.40
  -8   0   0  143.69    8.00
   8   0   0  152.98    8.10
   8   0   0  163.38   20.20
  -9   0   0   52.29    4.70
  -9   0   0   50.69    3.60
  -9   0   0   48.00   13.90
   9   0   0   41.40   15.80
   9   0   0   50.29    3.90
 -10   0   0   59.89    4.30
 -10   0   0   62.69    5.60
  10   0   0   66.79    4.70
 -11   0   0   71.79    6.40
 -11   0   0   57.89    4.60
  11   0   0   70.19    5.00
 -12   0   0   17.50    2.70
 -12   0   0   15.00    4.30
  12   0   0   18.60    2.90
 -13   0   0    0.90    4.20
  13   0   0    3.90    3.20
  13   0   0    4.00    2.80
 -14   0   0   -1.70    4.40
  14   0   0   -0.90    4.80
  14   0   0    5.90    3.10
 -15   0   0   10.20    5.00
  15   0   0   13.50    2.80
 -16   0   0    5.90    6.90
  16  -1   0   -0.90    2.30
  15  -1   0    5.10    3.00
 -15   1   0    2.80    4.80
  14  -1   0   -3.30    2.50
 -14   1   0    0.10    4.40
  13  -1   0    5.90    2.70
  13  -1   0    4.30    3.00
 -13   1   0    3.70    4.40
  12  -1   0   15.90    3.40
  12  -1   0   16.30    2.90
 -12   1   0   19.40    4.30
  11  -1   0   14.70    2.50
 -11   1   0   21.00    2.40
 -11   1   0   21.90    3.90
  10  -1   0   82.69    5.30
 -10   1   0   76.99    5.00
 -10   1   0   89.89    6.60
   9  -1   0   42.40   16.90
   9  -1   0    6.00    1.60
  -9   1   0    8.80    2.60
  -9   1   0    9.80    1.70
  -9   1   0    3.60   14.80
   8  -1   0  102.99   14.60
   8  -1   0  109.39    6.10
  -8   1   0  110.49    6.70
  -8   1   0  106.59    5.80
  -8   1   0   76.19   14.10
   7  -1   0   19.00    9.20
   7  -1   0    7.30    1.60
  -7   1   0   10.20    2.00
  -7   1   0    8.10    1.40
  -7   1   0    6.10    7.70
   6  -1   0  150.78    7.60
   6  -1   0  157.38   14.60
  -6   1   0  135.49    7.50
  -6   1   0  141.99   14.00
  -6   1   0  147.59    8.00
   5  -1   0   10.50    5.30
  -5   1   0    9.90    1.60
  -5   1   0    6.40    5.20
  -5   1   0   12.40    1.20
   4  -1   0  681.43   35.70
   4  -1   0  753.02   38.20
  -4   1   0  784.52   38.40
  -4   1   0  693.33   35.90
   3  -1   0  155.18   10.70
   3  -1   0  138.99    7.40
  -3   1   0  161.88   10.90
  -3   1   0  136.09    7.50
   2  -1   0 1026.30   49.99
  -2   1   0  960.60   48.80
   1  -1   0 3898.81  193.48
  -1   1   0 3969.70  193.58
   0  -1   0   70.29    3.70
   0   1   0   68.69    3.70
   0   1   0   77.59    3.90
   0   1   0   67.49    3.50
  -1  -1   0 1259.37   60.39
  -1  -1   0 1165.48   59.99
   1   1   0 1246.38   60.39
  -2  -1   0 1321.87   62.49
  -2  -1   0 1154.28   61.59
   2   1   0 1291.77   62.49
  -3  -1   0 1059.49   53.09
  -3  -1   0 1123.99   54.59
   3   1   0 1053.99   54.49
  -4  -1   0  230.68   13.90
  -4  -1   0  227.98   11.00
  -4  -1   0  216.98   11.00
  -4  -1   0  201.08   10.90
   4   1   0  215.78   13.70
  -5  -1   0   55.59    3.40
  -5  -1   0   58.69    8.20
  -5  -1   0   55.89    3.50
  -5  -1   0   53.39    3.20
   5   1   0   52.49    3.40
   5   1   0   58.99    7.00
  -6  -1   0  540.65   30.00
  -6  -1   0  540.75   25.90
  -6  -1   0  512.15   26.10
  -6  -1   0  500.05   25.90
   6   1   0  524.45   30.00
   6   1   0  520.75   25.90
  -7  -1   0  204.68   10.30
  -7  -1   0  199.08   10.60
   7   1   0  193.58   10.30
   7   1   0  206.58   17.50
  -8  -1   0   77.19   13.40
  -8  -1   0   77.79    5.00
  -8  -1   0   90.89    5.70
   8   1   0   83.59   12.60
   8   1   0   90.79    5.00
  -9  -1   0   70.99   14.80
  -9  -1   0  106.69    6.10
  -9  -1   0  110.09    6.80
   9   1   0  111.89    6.10
   9   1   0   78.29   16.80
 -10  -1   0    1.10    1.90
 -10  -1   0    0.20    2.50
  10   1   0    2.50    1.80
 -11  -1   0   23.30    3.90
 -11  -1   0   29.10    3.10
  11   1   0   33.50    3.00
 -12  -1   0    8.20    3.90
 -12  -1   0    1.10    2.50
  12   1   0    5.80    2.50
 -13  -1   0   86.79    7.70
 -13  -1   0   64.79    5.40
  13   1   0   86.59    6.00
 -14  -1   0    2.30    4.60
  14   1   0    5.80    3.30
  14   1   0    5.10    2.60
 -15  -1   0    7.30    4.90
 -15  -1   0    8.70    9.50
  15   1   0    0.60    2.80
 -16  -1   0    3.90    5.90
  16   1   0    3.40    3.00
  16  -2   0   -0.80    2.90
 -15   2   0    8.70    4.80
  14  -2   0    3.40    2.90
 -14   2   0   -7.90    4.40
  13  -2   0    5.90    2.90
  13  -2   0    4.30    2.60
 -13   2   0    5.30    4.50
  12  -2   0    3.60    2.60
  12  -2   0    6.40    3.00
 -12   2   0    0.50    3.90
  11  -2   0   10.90    3.30
  11  -2   0   19.30    2.80
 -11   2   0   17.70    3.90
  10  -2   0    1.40    2.80
  10  -2   0    2.90    1.90
 -10   2   0   -1.20    2.70
   9  -2   0    0.50    1.70
   9  -2   0   15.30   18.80
  -9   2   0  -27.50   17.80
  -9   2   0   -3.60    1.30
  -9   2   0   -1.20    2.30
   8  -2   0  178.28    8.80
   8  -2   0  145.19   17.40
  -8   2   0  172.08    9.40
  -8   2   0  175.48   23.00
  -8   2   0  152.28    8.50
   7  -2   0    3.10    1.50
   7  -2   0   10.70    9.10
  -7   2   0   10.90    8.60
  -7   2   0    2.80    1.10
  -7   2   0    3.50    1.90
   6  -2   0    7.20    6.90
   6  -2   0    7.90    1.40
  -6   2   0    7.30    1.80
  -6   2   0    6.10    6.40
  -6   2   0    4.30    1.10
   5  -2   0   57.99    7.60
   5  -2   0   54.59    3.50
  -5   2   0   67.09    8.60
  -5   2   0   61.49    4.00
   4  -2   0    3.50    4.20
   4  -2   0   10.00    1.10
  -4   2   0    4.70    4.40
  -4   2   0    8.30    1.30
   3  -2   0  345.07   17.90
   3  -2   0  277.27   15.10
  -3   2   0  300.27   15.30
  -3   2   0  309.27   17.90
   2  -2   0  625.64   32.30
  -2   2   0  665.33   32.60
  -2   2   0  586.04   30.80
  -1   2   0  222.28   12.10
  -1   2   0  212.68   10.80
   0  -2   0  668.03   33.20
   0  -2   0  708.13   33.60
   0   2   0  686.93   33.60
   0   2   0  626.94   33.00
  -1  -2   0   95.09    5.50
  -1  -2   0   95.49    5.40
  -1  -2   0   86.19    4.90
  -2  -2   0  940.11   45.00
  -2  -2   0  844.92   44.10
   2   2   0  907.61   44.90
  -3  -2   0  793.92   40.00
  -3  -2   0  771.72   38.50
   3   2   0  777.52   40.00
  -4  -2   0  455.75   23.40
  -4  -2   0  501.25   25.70
  -4  -2   0  461.35   23.40
  -4  -2   0  449.16   23.40
   4   2   0  504.55   25.60
  -5  -2   0  145.39    7.30
  -5  -2   0  133.79    7.30
  -5  -2   0  130.89   11.00
  -5  -2   0  138.29    7.20
   5   2   0  152.68   11.20
  -6  -2   0  135.09    7.40
  -6  -2   0  151.08    7.50
  -6  -2   0  141.79    7.60
  -6  -2   0  127.69   12.20
   6   2   0  147.09   12.90
  -7  -2   0    2.70    1.80
  -7  -2   0   -0.70    6.90
  -7  -2   0    5.80    1.80
  -7  -2   0    8.10    1.60
   7   2   0   -3.40    6.50
   7   2   0    4.60    1.60
  -8  -2   0    2.30    1.50
  -8  -2   0    3.60    2.00
  -8  -2   0    2.60    9.10
  -8  -2   0    2.20    1.80
   8   2   0   11.90    9.80
   8   2   0    2.10    1.60
  -9  -2   0   18.70    2.80
  -9  -2   0   21.40    2.20
   9   2   0   12.40   13.70
   9   2   0   17.20    2.10
 -10  -2   0   21.70    2.50
 -10  -2   0   22.30    3.10
  10   2   0   21.10    2.40
 -11  -2   0    3.50    3.10
 -11  -2   0    6.40    2.30
  11   2   0    3.80    2.20
 -12  -2   0  153.98    9.40
 -12  -2   0  163.38   10.80
  12   2   0  178.28    9.40
 -13  -2   0   -3.60    2.70
 -13  -2   0   -3.90    3.80
  13   2   0    3.30    2.70
 -14  -2   0   -0.10    4.20
 -14  -2   0   -5.80    2.40
  14   2   0    3.80    2.60
 -15  -2   0   -1.00    4.60
 -15  -2   0   -3.50    9.40
  15   2   0    1.70    2.90
 -16  -2   0  -12.70    6.60
  16   2   0   -1.90    2.80
  15  -3   0   -1.40    3.00
 -15   3   0    6.40    5.00
  14  -3   0   -4.30    3.00
 -14   3   0    4.70    4.80
  13  -3   0    1.90    2.60
 -13   3   0    7.50    4.70
  12  -3   0   52.59    4.90
  12  -3   0   42.30    4.10
 -12   3   0   49.00    5.60
  11  -3   0   61.99    5.70
  11  -3   0   73.49    5.40
 -11   3   0   79.39    7.30
  10  -3   0   22.20    2.70
  10  -3   0   21.90    3.30
 -10   3   0   25.30    3.80
   9  -3   0   -7.40   20.70
   9  -3   0    7.70    2.00
  -9   3   0   -5.90   19.50
   8  -3   0   69.39   16.90
   8  -3   0  100.19    5.60
   8  -3   0   89.09    6.10
  -8   3   0   98.79    6.40
   7  -3   0   -6.20   10.10
   7  -3   0   10.50    1.60
   7  -3   0   14.80    2.40
  -7   3   0   13.30    2.40
  -7   3   0    8.10    9.70
   6  -3   0   11.60    1.60
   6  -3   0    8.20    1.00
   6  -3   0   12.10    2.30
   6  -3   0   15.00    8.20
  -6   3   0    9.00    2.00
  -6   3   0    7.50    8.30
   5  -3   0  275.97   14.40
   5  -3   0  315.07   20.00
   5  -3   0  284.17   14.80
   5  -3   0  290.47   14.60
  -5   3   0  297.37   14.90
  -5   3   0  297.67   20.10
   4  -3   0  179.28   13.10
   4  -3   0  166.18    8.90
   4  -3   0  167.78    8.60
   4  -3   0  153.18    8.50
  -4   3   0  181.28   13.40
  -4   3   0  179.48    8.90
   3  -3   0   -1.50    3.50
   3  -3   0   -1.00    1.40
   3  -3   0    1.40    0.90
  -3   3   0   -6.80    3.70
  -3   3   0    1.40    1.10
   2  -3   0  154.98    8.60
   2  -3   0  202.18   11.40
  -2   3   0  167.28    8.70
  -1   3   0  573.44   30.30
  -1   3   0  661.03   32.00
   0  -3   0  784.32   38.70
   0   3   0  729.23   37.70
   0   3   0  787.22   38.80
  -1  -3   0  120.79    7.10
  -1  -3   0  131.19    8.00
   1   3   0  133.89    7.90
  -2  -3   0  361.06   19.00
  -2  -3   0  391.56   19.80
  -3  -3   0 1018.70   50.49
  -3  -3   0  993.30   50.49
  -3  -3   0  923.81   50.79
  -3  -3   0  990.80   50.49
  -3  -3   0 1039.80   50.49
  -3  -3   0 1142.89   51.99
   3   3   0 1088.29   51.89
  -4  -3   0   21.90    1.80
  -4  -3   0   21.00    1.60
  -4  -3   0   16.50    1.90
  -4  -3   0   15.20    4.10
  -4  -3   0   21.10    1.60
   4   3   0   12.30    3.80
  -5  -3   0  509.05   25.30
  -5  -3   0  502.15   25.30
  -5  -3   0  494.35   25.20
  -5  -3   0  519.45   28.10
   5   3   0  526.55   28.10
  -6  -3   0   53.99    3.60
  -6  -3   0   46.80    7.10
  -6  -3   0   50.99    3.50
  -6  -3   0   53.99    3.70
   6   3   0   48.20    7.70
  -7  -3   0   13.40    2.10
  -7  -3   0    6.50    6.10
  -7  -3   0    9.10    1.90
  -7  -3   0   14.60    1.80
   7   3   0   18.40    7.20
  -8  -3   0  195.08   10.40
  -8  -3   0  194.48   10.60
  -8  -3   0  197.58   10.30
  -8  -3   0  202.28   18.50
   8   3   0  196.68   10.30
   8   3   0  211.48   20.30
  -9  -3   0    5.90    2.00
  -9  -3   0   10.90    2.00
  -9  -3   0    8.60    2.30
   9   3   0    8.10    1.90
 -10  -3   0    1.70    2.50
 -10  -3   0   -0.90    2.00
  10   3   0   -0.40    1.60
 -11  -3   0   95.49    7.20
 -11  -3   0   96.69    6.30
  11   3   0   98.29    6.20
 -12  -3   0   -0.50    3.60
 -12  -3   0    3.80    2.70
  12   3   0    0.50    2.50
 -13  -3   0    7.80    3.10
 -13  -3   0   11.20    4.30
  13   3   0    5.00    2.60
 -14  -3   0   71.59    7.80
 -14  -3   0   59.49   10.10
 -14  -3   0   74.99    6.00
  14   3   0   84.79    6.00
 -15  -3   0    0.30    5.00
 -15  -3   0    2.50    2.70
 -15  -3   0    0.30   10.50
  15   3   0    7.80    2.90
  16   3   0    0.90    2.50
  17   3   0   -0.90    2.80
  15  -4   0   -3.10    2.70
 -15   4   0    7.20    4.90
  14  -4   0   -1.80    3.00
 -14   4   0   -0.60    4.80
  13  -4   0   -3.40    2.60
 -13   4   0    4.50    4.70
  12  -4   0   13.60    3.20
  12  -4   0   16.80    2.80
 -12   4   0   17.60    4.70
  11  -4   0  133.19    7.70
  11  -4   0  112.49    7.80
 -11   4   0  130.29    9.30
  10  -4   0   15.80    3.10
  10  -4   0   15.30    2.70
 -10   4   0   19.20    3.80
   9  -4   0    0.40    2.70
   9  -4   0   -1.10    2.00
  -9   4   0    1.90    2.90
   8  -4   0   37.00    4.30
   8  -4   0   42.10    3.60
   8  -4   0   28.70   17.20
  -8   4   0   43.20    4.60
  -8   4   0   10.90   16.30
   7  -4   0    1.30    2.30
   7  -4   0  -11.20   11.80
   7  -4   0    1.10    1.40
  -7   4   0    0.00    1.90
  -7   4   0    4.60   11.20
   6  -4   0   25.00    1.90
   6  -4   0   17.10    8.60
   6  -4   0   22.80    2.00
   6  -4   0   29.90    2.70
  -6   4   0   22.70    2.60
   5  -4   0    8.50    1.50
   5  -4   0   13.90    6.90
   5  -4   0   11.10    1.20
   5  -4   0   11.70    2.20
  -5   4   0   13.10    7.00
  -5   4   0    8.80    2.00
   4  -4   0  247.48   12.50
   4  -4   0  241.28   12.80
   4  -4   0  256.67   17.10
   4  -4   0  240.08   12.60
  -4   4   0  254.47   17.50
  -4   4   0  263.67   12.90
   3  -4   0  101.89    9.40
   3  -4   0   96.49    4.90
   3  -4   0   83.49    5.00
   3  -4   0   91.09    5.40
  -3   4   0   97.99    5.20
  -3   4   0   97.89   10.00
   2  -4   0   62.49    7.30
   2  -4   0   72.99    4.40
   2  -4   0   69.09    3.90
   2  -4   0   74.79    3.90
  -2   4   0   70.89    4.10
  -2   4   0   70.69    8.10
   1  -4   0  264.47   14.40
   1  -4   0  295.07   14.60
   1  -4   0  288.77   14.40
  -1   4   0  319.97   17.00
  -1   4   0  290.67   14.50
   0  -4   0 2464.85  124.59
   0  -4   0 2548.05  124.59
   0  -4   0 2413.96  124.59
   0  -4   0 2660.83  125.79
   0   4   0 2617.94  125.89
   0   4   0 2527.65  124.59
  -1  -4   0   71.29    4.00
  -1  -4   0   66.69    7.00
  -1  -4   0   65.69    3.80
  -1  -4   0   67.49    3.90
   1   4   0   66.29    6.60
  -2  -4   0 1073.59   52.29
  -2  -4   0 1042.60   51.69
  -2  -4   0 1049.40   51.39
  -2  -4   0 1000.60   51.29
  -2  -4   0 1009.40   51.29
  -2  -4   0 1141.49   52.59
  -2  -4   0  993.00   51.29
  -3  -4   0  876.71   43.00
  -3  -4   0  882.51   41.60
  -3  -4   0  809.92   41.50
  -3  -4   0  885.01   41.60
  -3  -4   0  802.02   41.50
  -3  -4   0  805.82   41.90
  -4  -4   0   20.00    1.60
  -4  -4   0   16.50    2.50
  -4  -4   0   13.50    1.60
  -4  -4   0   17.20    4.20
  -4  -4   0   13.90    1.30
  -4  -4   0   18.50    1.50
   4   4   0   16.30    4.10
  -5  -4   0   66.29    3.50
  -5  -4   0   64.09    3.90
  -5  -4   0   64.69    5.30
  -5  -4   0   55.49    3.70
  -5  -4   0   57.79    8.50
  -5  -4   0   58.69    3.70
   5   4   0   52.39    6.70
  -6  -4   0   26.30    2.80
  -6  -4   0   26.70    2.90
  -6  -4   0   17.60    6.10
  -6  -4   0   23.50    2.60
   6   4   0   21.80    6.90
  -7  -4   0   24.50    2.40
  -7  -4   0   23.30    6.80
  -7  -4   0   24.50    2.40
  -7  -4   0   24.40    2.20
   7   4   0   28.90    8.10
  -8  -4   0   11.40    7.50
   8   4   0   13.90   10.80
  -9  -4   0   56.29    4.90
  -9  -4   0   61.39    4.50
  -9  -4   0   62.49    4.40
   9   4   0   68.49    4.40
 -10  -4   0    1.80    2.50
 -10  -4   0   -0.50    2.10
 -10  -4   0    1.90    2.10
  10   4   0    3.30    2.00
 -11  -4   0    9.40    3.30
 -11  -4   0   10.10    2.60
  11   4   0   13.10    2.20
 -12  -4   0    1.70    6.30
 -12  -4   0    5.00    3.60
 -12  -4   0   -2.40    2.80
  12   4   0    5.20    2.50
 -13  -4   0   18.20    7.60
 -13  -4   0    4.80    3.90
 -13  -4   0   14.60    3.30
  13   4   0   13.50    2.90
 -14  -4   0   10.70    3.20
 -14  -4   0   13.40    4.20
 -14  -4   0  -11.00    8.10
  14   4   0    5.80    2.70
 -15  -4   0   -0.50    2.80
  15   4   0    3.70    2.60
  16   4   0   -1.10    2.90
  17   4   0    0.80    2.30
  15  -5   0   -1.50    2.60
  14  -5   0    2.10    2.90
 -14   5   0  -10.90    4.30
  13  -5   0   26.70    3.20
 -13   5   0   26.60    5.50
  12  -5   0   10.30    2.90
  12  -5   0    4.40    3.10
 -12   5   0    6.10    4.30
  11  -5   0   24.20    3.50
  11  -5   0   21.70    3.00
 -11   5   0   32.70    4.90
  10  -5   0   -1.70    2.00
  10  -5   0    1.70    2.90
 -10   5   0   -0.20    3.50
   9  -5   0    1.10    2.80
   9  -5   0    1.60    2.10
  -9   5   0   -1.10    3.00
   8  -5   0    9.10    2.00
   8  -5   0   10.50    2.70
  -8   5   0   10.00    3.00
   7  -5   0   -6.80   13.10
   7  -5   0    0.50    2.30
   7  -5   0    0.10    0.90
   7  -5   0    2.40    1.70
  -7   5   0   -2.20    2.10
  -7   5   0   11.10   14.40
   6  -5   0   51.99    3.60
   6  -5   0   45.20    2.90
   6  -5   0   47.20    4.20
   6  -5   0   40.10   10.90
  -6   5   0   49.00    4.10
  -6   5   0   34.40   10.70
   5  -5   0    2.60    1.10
   5  -5   0   -6.40    6.80
   5  -5   0    2.40    2.10
   5  -5   0    2.30    1.30
  -5   5   0  -13.40    7.10
  -5   5   0    3.10    1.80
   4  -5   0  157.38    8.30
   4  -5   0  162.08   14.20
   4  -5   0  160.58    8.10
   4  -5   0  153.78    8.70
  -4   5   0  149.09   14.70
  -4   5   0  168.58    8.70
   3  -5   0    1.40    1.70
   3  -5   0    0.60    1.00
   3  -5   0    0.10    4.30
   3  -5   0    2.20    1.00
  -3   5   0    2.00    4.90
  -3   5   0    2.10    1.30
   2  -5   0   25.00    2.90
   2  -5   0   26.30    2.20
   2  -5   0   31.40    2.20
  -2   5   0   28.30    2.40
  -2   5   0   24.30    5.20
   1  -5   0 1482.15   74.79
   1  -5   0 1584.84   76.49
   1  -5   0 1490.25   74.69
   1  -5   0 1496.95   74.69
  -1   5   0 1550.54   76.79
  -1   5   0 1527.45   74.79
   0  -5   0  270.77   14.20
   0  -5   0  262.47   14.40
   0  -5   0  308.07   16.30
   0  -5   0  285.07   14.30
   0   5   0  308.67   16.60
   0   5   0  291.57   14.30
  -1  -5   0  542.25   28.10
  -1  -5   0  625.34   29.70
  -1  -5   0  581.34   28.70
  -1  -5   0  523.75   28.20
  -1  -5   0  560.04   28.20
   1   5   0  562.74   28.10
   1   5   0  605.64   29.70
  -2  -5   0   22.60    1.80
  -2  -5   0   24.90    2.10
  -2  -5   0   18.70    2.50
  -2  -5   0   15.30    3.20
  -2  -5   0   23.00    2.00
  -2  -5   0   16.10    3.70
  -2  -5   0   20.40    1.80
  -3  -5   0   81.19    7.20
  -3  -5   0   79.49    7.80
  -3  -5   0   90.59    5.60
  -3  -5   0   94.79    4.60
  -3  -5   0   73.19    4.50
  -3  -5   0   81.39    4.60
  -3  -5   0   80.39    4.40
  -4  -5   0   19.20    1.60
  -4  -5   0   15.00    1.40
  -4  -5   0   20.10    1.80
  -4  -5   0   15.30    2.60
  -4  -5   0   17.60    4.40
  -4  -5   0   14.50    1.50
  -5  -5   0   53.89    3.60
  -5  -5   0   55.99    3.40
  -5  -5   0   51.49    5.10
  -5  -5   0   62.09    8.50
  -5  -5   0   47.30    3.10
  -5  -5   0   46.60    2.80
   5   5   0   43.90    6.30
  -6  -5   0   19.60    6.10
  -6  -5   0   11.60    3.10
  -6  -5   0   10.60    1.60
  -6  -5   0   13.60    1.80
  -6  -5   0   15.50    2.10
   6   5   0   12.20    6.20
  -7  -5   0   38.70    3.30
  -7  -5   0   46.40    3.50
  -7  -5   0   37.30    3.40
  -7  -5   0   31.00    7.70
  -7  -5   0   43.00    4.60
   7   5   0   27.70    8.10
  -8  -5   0  144.89    9.90
  -8  -5   0  150.68    8.00
  -8  -5   0  147.69    8.00
  -8  -5   0  140.59    8.10
   8   5   0  127.99   18.60
  -9  -5   0  120.69    9.80
  -9  -5   0  123.49    7.40
  -9  -5   0  130.29    7.20
  -9  -5   0  124.29    7.20
 -10  -5   0    4.20    4.60
 -10  -5   0   -0.40    2.10
 -10  -5   0    1.30    2.40
 -10  -5   0    1.40    2.10
  10   5   0   -0.60    1.90
 -11  -5   0   34.60    4.00
 -11  -5   0   30.20    3.40
 -11  -5   0   40.90    6.70
 -11  -5   0   39.00    4.40
  11   5   0   34.70    3.30
 -12  -5   0  245.88   14.40
 -12  -5   0  263.97   14.00
 -12  -5   0  261.07   17.70
  12   5   0  262.17   13.70
 -13  -5   0   45.20    5.20
 -13  -5   0   54.89    8.40
  13   5   0   45.10    4.70
 -14  -5   0    7.70    3.10
 -14  -5   0   -1.60    9.00
  14   5   0    8.30    2.80
 -15  -5   0   -0.20    2.90
  15   5   0    3.20    3.00
 -16  -5   0    0.70    2.60
  16   5   0    1.70    2.50
  17   5   0   -1.40    2.30
  14  -6   0   17.90    3.30
 -14   6   0   12.10    4.90
  13  -6   0   14.70    3.00
 -13   6   0    4.50    4.70
  12  -6   0    1.30    2.90
 -12   6   0    9.30    4.30
  11  -6   0   43.20    3.80
  11  -6   0   34.30    4.00
 -11   6   0   38.80    5.40
  10  -6   0   77.59    5.50
  10  -6   0   59.49    5.70
 -10   6   0   78.99    7.40
   9  -6   0    5.40    3.10
   9  -6   0    4.50    2.30
  -9   6   0    1.60    3.40
   8  -6   0   80.29    5.20
   8  -6   0   71.59    5.80
  -8   6   0   86.09    6.50
   7  -6   0    2.20    1.50
   7  -6   0    0.50    1.00
   7  -6   0    4.10    2.50
   7  -6   0   10.60   19.20
  -7   6   0  -18.10   25.50
  -7   6   0    4.20    2.40
   6  -6   0   16.50   11.80
   6  -6   0    2.20    1.40
   6  -6   0    1.90    2.30
   6  -6   0    4.30    1.20
  -6   6   0    8.40   12.40
  -6   6   0    3.80    2.00
   5  -6   0    2.90    1.20
   5  -6   0    8.90    8.10
   5  -6   0    3.30    1.40
   5  -6   0    6.80    2.30
  -5   6   0    1.40    9.00
  -5   6   0    2.80    2.00
   4  -6   0   -0.40    1.20
   4  -6   0    3.70    6.00
   4  -6   0    1.80    2.10
   4  -6   0    1.70    1.20
  -4   6   0    1.40    1.80
  -4   6   0    6.80    7.30
   3  -6   0  248.18   13.10
   3  -6   0  245.28   17.60
   3  -6   0  254.37   12.80
   3  -6   0  258.17   12.80
  -3   6   0  257.97   13.10
  -3   6   0  252.87   18.40
   2  -6   0  200.28   13.20
   2  -6   0  166.48    9.40
   2  -6   0  172.98    9.10
   2  -6   0  173.88    9.10
  -2   6   0  184.48    9.30
  -2   6   0  185.58   14.00
   1  -6   0    3.00    1.10
   1  -6   0    6.20    4.00
   1  -6   0    2.90    1.20
   1  -6   0    4.60    1.10
   1  -6   0    7.20    1.60
  -1   6   0    6.30    4.60
  -1   6   0    3.80    1.10
   0  -6   0  162.68   10.90
   0  -6   0  161.58    8.10
   0  -6   0  158.78    8.30
   0  -6   0  154.48    8.20
   0   6   0  157.38    8.10
   0   6   0  161.68   11.40
  -1  -6   0    8.20    1.40
  -1  -6   0    5.50    1.00
  -1  -6   0   10.50    3.50
  -1  -6   0    4.80    1.00
  -1  -6   0    7.70    1.30
   1   6   0   -1.00    3.30
   1   6   0    6.30    0.80
  -2  -6   0   21.90    2.20
  -2  -6   0   16.00    3.60
  -2  -6   0   31.00    2.30
  -2  -6   0   20.60    2.10
  -2  -6   0   26.90    2.90
  -2  -6   0   21.80    4.20
  -2  -6   0   25.10    2.00
  -3  -6   0   88.59    6.10
  -3  -6   0   88.59    5.10
  -3  -6   0  101.09    5.10
  -3  -6   0   89.89    8.00
  -3  -6   0   89.99    8.40
  -3  -6   0   93.19    5.20
  -3  -6   0   94.29    4.90
  -4  -6   0  108.89   10.60
  -4  -6   0  115.99    6.50
  -4  -6   0  127.59    6.70
  -4  -6   0  126.09    6.30
  -4  -6   0  129.69    7.70
  -4  -6   0  126.49    6.50
  -4  -6   0  116.19   10.00
  -5  -6   0   23.80    5.50
  -5  -6   0   26.90    2.40
  -5  -6   0   35.40    4.70
  -5  -6   0   25.90    2.00
  -5  -6   0   24.30    2.30
  -5  -6   0   20.90    2.10
  -6  -6   0   60.29    6.00
  -6  -6   0   56.29    3.90
  -6  -6   0   63.09    3.60
  -6  -6   0   48.30    7.60
  -6  -6   0   56.79    4.20
   6   6   0   42.90    7.90
  -7  -6   0    4.20    6.80
  -7  -6   0    6.40    1.70
  -7  -6   0   13.00    3.50
  -7  -6   0    3.70    2.00
   7   6   0   15.80    8.10
  -8  -6   0  101.99    6.30
  -8  -6   0  112.79    8.70
  -8  -6   0  112.29    6.50
  -8  -6   0  116.09    6.40
  -9  -6   0    6.50    2.30
  -9  -6   0   10.40    4.20
  -9  -6   0    3.40    1.90
  -9  -6   0    1.30    1.90
 -10  -6   0    7.30    2.50
 -10  -6   0    7.20    2.30
 -10  -6   0    6.30    4.70
 -10  -6   0    2.60    2.20
 -11  -6   0  169.68    9.40
 -11  -6   0  167.18    9.60
 -11  -6   0  145.09   12.80
  11   6   0  172.68    9.40
 -12  -6   0  176.98    9.20
 -12  -6   0  156.78    9.60
 -12  -6   0  132.49   13.10
  12   6   0  159.58    9.10
 -13  -6   0   32.80    3.90
  13   6   0   33.90    3.40
 -14  -6   0   -3.20    3.00
  14   6   0   -0.90    2.60
 -15  -6   0    1.50    2.90
  15   6   0    2.70    2.90
 -16  -6   0    0.20    2.90
  16   6   0    1.00    2.40
 -17  -6   0    3.30    2.70
  17   6   0    4.60    2.30
  14  -7   0   -2.00    2.40
 -14   7   0    4.00    5.10
  13  -7   0   -1.90    2.90
  13  -7   0   -3.50    2.60
 -13   7   0    2.20    4.50
  12  -7   0    7.10    2.80
 -12   7   0    1.50    4.60
  11  -7   0   27.00    3.70
  11  -7   0   34.70    3.60
 -11   7   0   35.40    5.50
  10  -7   0   16.60    2.80
  10  -7   0   17.90    3.40
 -10   7   0   20.60    4.80
   9  -7   0   46.60    5.20
   9  -7   0   54.99    4.70
  -9   7   0   44.10    5.20
   8  -7   0    1.80    2.10
   8  -7   0    3.60    1.30
   8  -7   0    2.50    3.00
  -8   7   0    6.40    3.40
   7  -7   0    5.60    1.80
   7  -7   0    7.40    1.30
   7  -7   0    5.00    2.70
  -7   7   0    2.70    2.60
   6  -7   0    2.60    2.40
   6  -7   0    3.10    1.30
   6  -7   0   21.70   13.80
   6  -7   0    1.80    1.60
  -6   7   0    1.40    2.30
  -6   7   0    5.10   15.30
   5  -7   0    6.90    2.40
   5  -7   0    9.30    1.70
   5  -7   0   17.50   11.10
   5  -7   0   13.00    1.40
  -5   7   0   12.20   11.30
  -5   7   0   11.30    2.30
   4  -7   0   63.89   10.20
   4  -7   0   78.69    4.70
   4  -7   0   75.99    5.30
   4  -7   0   79.59    4.50
  -4   7   0   82.09    5.20
   3  -7   0   40.50    3.80
   3  -7   0   40.80    2.90
   3  -7   0   41.80    3.10
  -3   7   0   36.00    8.50
  -3   7   0   41.50    3.60
   2  -7   0    7.40    5.20
   2  -7   0    9.30    2.00
   2  -7   0    7.00    1.30
   2  -7   0   10.00    1.40
  -2   7   0    7.50    6.40
  -2   7   0    6.50    1.60
   1  -7   0  146.49    7.80
   1  -7   0  144.39    8.00
   1  -7   0  150.38   11.90
   1  -7   0  147.19    7.60
  -1   7   0  148.79    7.80
  -1   7   0  147.39   13.00
   0  -7   0   88.99    4.80
   0  -7   0   86.19    4.90
   0  -7   0   85.19    9.00
   0  -7   0   87.99    5.10
   0   7   0   87.69    9.60
   0   7   0   79.69    4.70
  -1  -7   0  205.28   10.40
  -1  -7   0  206.38   10.20
  -1  -7   0  208.18   10.40
  -1  -7   0  194.48   10.20
  -1  -7   0  201.08   13.10
   1   7   0  213.98   13.50
   1   7   0  191.18   10.10
  -2  -7   0  194.38    9.60
  -2  -7   0  185.98    9.60
  -2  -7   0  189.28   10.50
  -2  -7   0  179.98   12.30
  -2  -7   0  186.18    9.50
  -2  -7   0  182.98    9.60
  -3  -7   0   -1.10    4.10
  -3  -7   0    2.10    2.40
  -3  -7   0    1.80    1.30
  -3  -7   0   -0.60    3.80
  -3  -7   0   -0.20    1.00
  -3  -7   0   -0.40    1.30
  -3  -7   0    1.90    1.40
  -4  -7   0  977.80   49.90
  -4  -7   0 1060.29   49.99
  -4  -7   0 1037.30   52.39
  -4  -7   0 1030.80   50.59
  -4  -7   0 1023.00   50.09
  -4  -7   0  978.60   51.99
  -4  -7   0  991.40   50.09
  -5  -7   0  329.47   20.00
  -5  -7   0  327.67   16.80
  -5  -7   0  326.07   20.80
  -5  -7   0  341.77   16.70
  -5  -7   0  339.07   17.60
  -5  -7   0  342.27   16.80
  -5  -7   0  318.07   16.50
  -6  -7   0   -2.10    5.90
  -6  -7   0    6.00    2.90
  -6  -7   0    1.90    1.60
  -6  -7   0    0.30    1.20
  -6  -7   0    2.90    1.80
  -7  -7   0    5.00    3.30
  -7  -7   0    7.60    1.80
  -7  -7   0    7.10    1.40
  -7  -7   0    5.70    2.00
  -8  -7   0  163.08    8.60
  -8  -7   0  136.09   10.20
  -8  -7   0  161.98    8.60
  -9  -7   0   -0.90    2.10
  -9  -7   0    3.30    2.00
  -9  -7   0    0.90    3.60
 -10  -7   0   81.09    5.50
 -10  -7   0   58.49    8.40
 -10  -7   0   77.19    5.50
 -11  -7   0   33.80    3.50
 -11  -7   0   37.80    3.70
  11   7   0   26.10    3.20
 -12  -7   0   75.99    5.80
 -12  -7   0   72.79    6.20
  12   7   0   71.49    5.80
 -13  -7   0   30.50    4.00
  13   7   0   30.40    3.40
 -14  -7   0    0.00    3.10
  14   7   0    4.20    2.80
 -15  -7   0    0.90    3.10
  15   7   0    3.70    3.00
 -16  -7   0    1.80    2.90
  16   7   0    0.20    2.50
  13  -8   0    1.80    2.40
  13  -8   0   12.80    4.20
 -13   8   0    3.50    4.60
  12  -8   0    0.20    2.80
  12  -8   0    1.60    2.50
 -12   8   0    1.40    4.40
  11  -8   0    2.50    2.60
 -11   8   0    5.20    4.40
  10  -8   0    4.40    2.90
  10  -8   0    2.30    2.80
 -10   8   0   -0.20    4.00
   9  -8   0    4.70    3.00
   9  -8   0    7.20    2.70
  -9   8   0   13.70    4.40
   8  -8   0   21.00    1.80
   8  -8   0   20.70    2.80
   8  -8   0   30.10    3.50
  -8   8   0   25.20    4.20
   7  -8   0    2.40    1.30
   7  -8   0    2.80    2.00
   7  -8   0    0.90    2.80
  -7   8   0    2.70    2.90
   6  -8   0    0.50    1.80
   6  -8   0    1.30    1.30
   6  -8   0    3.60    2.60
  -6   8   0    4.00    2.50
   5  -8   0   35.40    3.30
   5  -8   0   17.40   13.90
   5  -8   0   32.70    2.80
   5  -8   0   36.20    3.30
  -5   8   0   16.60   14.90
  -5   8   0   37.90    4.10
   4  -8   0   88.29    5.70
   4  -8   0   76.69   16.10
   4  -8   0   85.79    5.00
   4  -8   0   91.89    5.20
  -4   8   0   84.49    5.70
   3  -8   0   43.80    4.10
   3  -8   0   46.90    3.40
   3  -8   0   48.00    3.20
   3  -8   0   42.20    8.80
  -3   8   0   45.00   10.00
  -3   8   0   46.90    3.90
   2  -8   0  809.12   39.90
   2  -8   0  793.02   43.70
   2  -8   0  770.12   39.90
   2  -8   0  814.62   39.70
  -2   8   0  813.72   40.00
  -2   8   0  833.12   44.90
   1  -8   0   36.40    2.70
   1  -8   0   29.80    2.80
   1  -8   0   36.70    3.50
   1  -8   0   24.60    6.30
  -1   8   0   28.20    7.10
  -1   8   0   28.70    2.90
   0  -8   0  262.77   14.40
   0  -8   0  304.47   14.50
   0  -8   0  286.07   14.60
   0  -8   0  265.87   18.00
   0  -8   0  310.27   14.70
   0   8   0  304.27   18.80
   0   8   0  284.17   14.50
  -1  -8   0  264.37   13.50
  -1  -8   0  270.47   13.30
  -1  -8   0  272.47   13.50
  -1  -8   0  257.57   13.40
  -1  -8   0  276.67   16.70
   1   8   0  250.37   13.30
   1   8   0  270.37   17.00
  -2  -8   0    2.30    1.50
  -2  -8   0    2.70    1.40
  -2  -8   0    3.30    1.10
  -2  -8   0    0.70    1.20
  -2  -8   0    5.80    4.50
  -3  -8   0    1.60    1.30
  -3  -8   0    1.20    1.50
  -3  -8   0   -2.90    3.90
  -3  -8   0   -2.10    2.40
  -3  -8   0    1.60    1.60
  -3  -8   0    1.20    1.20
  -3  -8   0   -0.10    4.90
  -4  -8   0  157.78    9.50
  -4  -8   0  170.48   13.10
  -4  -8   0  156.78    8.40
  -4  -8   0  166.38    8.60
  -4  -8   0  160.98   12.30
  -4  -8   0  149.39    8.20
  -4  -8   0  164.38    8.50
  -5  -8   0   33.70    7.30
  -5  -8   0   35.10    3.80
  -5  -8   0   29.10    3.20
  -5  -8   0   31.50    2.90
  -5  -8   0   33.70    2.50
  -5  -8   0   33.50    3.30
  -6  -8   0    9.60    3.00
  -6  -8   0   10.40    1.60
  -6  -8   0    3.50    9.60
  -6  -8   0    9.60    1.20
  -6  -8   0    9.30    2.00
  -6  -8   0    7.60    1.70
  -6  -8   0   14.20    7.80
  -7  -8   0   32.80    2.90
  -7  -8   0   30.50    4.10
  -7  -8   0   22.00   10.10
  -7  -8   0   32.50    2.90
  -7  -8   0   34.60    3.40
  -8  -8   0   23.90    4.20
  -8  -8   0   30.50    2.90
  -8  -8   0   33.10    3.50
  -9  -8   0    4.20    2.40
  -9  -8   0    4.10    2.20
 -10  -8   0   19.10    2.80
 -10  -8   0   17.10    2.80
 -11  -8   0   33.80    3.80
 -11  -8   0   36.00    3.70
 -12  -8   0  168.58   10.30
 -12  -8   0  193.58   10.70
  12   8   0  181.58   10.20
 -13  -8   0    2.40    3.10
 -13  -8   0    3.00    3.00
  13   8   0    0.90    2.70
 -14  -8   0    0.40    3.20
  14   8   0   -0.20    2.50
 -15  -8   0   -3.30    2.90
  15   8   0    3.70    2.80
 -16  -8   0   -1.50    3.00
  16   8   0   -2.60    2.90
  13  -9   0    4.10    2.70
  12  -9   0   -2.80    2.60
  12  -9   0   -1.70    2.70
 -12   9   0    2.60    4.50
  11  -9   0    0.00    2.90
  11  -9   0   -1.80    2.90
 -11   9   0    1.50    4.20
  10  -9   0   -0.80    2.70
  10  -9   0   -1.30    2.80
  10  -9   0    0.20    2.50
 -10   9   0   -1.20    4.30
   9  -9   0   -0.40    2.90
   9  -9   0    3.00    2.60
  -9   9   0    0.30    3.80
   8  -9   0   -1.10    2.90
   8  -9   0   -4.20    1.10
   8  -9   0   -2.00    2.20
  -8   9   0   -1.70    3.70
   7  -9   0    8.80    2.40
   7  -9   0   13.30    1.70
   7  -9   0    9.40    3.00
  -7   9   0   10.80    3.70
   6  -9   0   36.00    3.10
   6  -9   0   33.40    3.00
   6  -9   0   41.70    4.50
  -6   9   0   40.50    4.50
   5  -9   0    6.80    2.50
   5  -9   0    1.90    1.80
   5  -9   0    4.30    1.50
  -5   9   0    2.30    2.40
   4  -9   0   -2.40   12.60
  -4   9   0   -6.20   15.00
   3  -9   0    4.90    1.40
   3  -9   0    2.70    1.70
   3  -9   0   -4.00    9.20
   3  -9   0    4.50    2.20
  -3   9   0    4.70    1.90
  -3   9   0   20.90   11.00
   2  -9   0   18.80    2.30
   2  -9   0   15.50    2.00
   2  -9   0   19.20    1.80
   2  -9   0    8.10    7.70
  -2   9   0   17.70    2.20
  -2   9   0   11.20    9.30
   1  -9   0   90.99    5.30
   1  -9   0   95.39    5.00
   1  -9   0   86.99    5.50
   1  -9   0   78.09    9.60
  -1   9   0   89.19    5.30
  -1   9   0   71.49   10.20
   0  -9   0  124.29    7.10
   0  -9   0  134.59    7.00
   0  -9   0  133.89    6.80
   0  -9   0  124.09    6.70
   0  -9   0  128.49   12.70
   0   9   0  107.89   13.60
   0   9   0  126.19    6.90
  -1  -9   0  536.35   25.40
  -1  -9   0  539.25   25.30
  -1  -9   0  480.15   28.40
  -1  -9   0  517.55   25.40
  -1  -9   0  510.45   25.30
   1   9   0  481.65   25.20
   1   9   0  484.45   28.90
  -2  -9   0  332.27   17.20
  -2  -9   0  344.47   17.40
  -2  -9   0  362.46   17.40
  -2  -9   0  342.97   17.40
  -2  -9   0  338.57   20.70
  -3  -9   0  399.26   23.50
  -3  -9   0  402.36   20.70
  -3  -9   0  426.96   20.90
  -3  -9   0  428.96   24.10
  -3  -9   0  433.56   20.90
  -3  -9   0  405.76   20.80
  -4  -9   0   58.99    3.50
  -4  -9   0   49.80    3.90
  -4  -9   0   58.29    3.80
  -4  -9   0   60.99    4.00
  -4  -9   0   47.40    7.10
  -4  -9   0   47.80    5.20
  -4  -9   0   40.70    7.40
  -5  -9   0   95.79    6.60
  -5  -9   0   94.39    5.30
  -5  -9   0   74.89    9.60
  -5  -9   0   89.39    5.50
  -5  -9   0   92.69    5.50
  -5  -9   0   85.89    5.00
  -6  -9   0   82.49    5.00
  -6  -9   0   75.59    4.60
  -6  -9   0   73.19    6.30
  -6  -9   0   76.99    5.10
  -6  -9   0   67.19   10.40
  -6  -9   0   72.49    4.30
  -7  -9   0   76.29    5.30
  -7  -9   0   78.09    4.80
  -7  -9   0   79.99    5.20
  -7  -9   0   72.89    6.60
  -8  -9   0   46.40    6.00
  -8  -9   0   42.50    4.20
  -8  -9   0   46.80    4.30
  -9  -9   0    2.50    2.50
  -9  -9   0    4.70    2.30
 -10  -9   0   21.70    3.20
 -10  -9   0   23.80    3.30
 -11  -9   0    6.50    2.90
 -11  -9   0    8.40    2.90
 -12  -9   0   82.89    6.90
 -12  -9   0   90.49    6.40
  12   9   0   90.89    6.30
 -13  -9   0    0.60    2.80
 -13  -9   0   -1.10    3.10
  13   9   0   -2.80    2.60
 -14  -9   0    1.80    3.30
  14   9   0    2.30    2.80
 -15  -9   0   -0.30    3.10
  15   9   0    2.30    2.90
 -16  -9   0    9.90    3.20
  12 -10   0   -0.80    2.90
 -12  10   0    9.50    4.50
  11 -10   0   -0.30    2.90
  11 -10   0    1.20    2.40
 -11  10   0    1.80    4.20
  10 -10   0   16.80    3.20
  10 -10   0   14.70    3.40
  10 -10   0    7.90    3.90
 -10  10   0   14.00    4.50
   9 -10   0    1.70    2.90
   9 -10   0    2.20    2.70
   9 -10   0    2.80    2.80
  -9  10   0    5.10    4.30
   8 -10   0    6.60    2.70
   8 -10   0    6.60    1.70
   8 -10   0    9.40    2.80
   8 -10   0    9.70    3.10
  -8  10   0    7.20    3.80
   7 -10   0   13.20    2.50
   7 -10   0   11.20    2.80
   7 -10   0   19.50    3.30
   7 -10   0   14.40    1.90
  -7  10   0   14.60    3.70
   6 -10   0    1.50    1.60
   6 -10   0   -1.00    2.00
   6 -10   0   -1.70    2.70
   6 -10   0    1.10    2.50
  -6  10   0   -1.70    3.30
   5 -10   0   30.90    3.00
   5 -10   0   28.50    3.20
   5 -10   0   36.60    3.70
   5 -10   0   29.00    3.30
  -5  10   0   26.40    3.50
   4 -10   0    8.40    1.70
   4 -10   0    6.50    2.20
   4 -10   0    7.80    2.40
  -4  10   0    5.40    2.40
   3 -10   0    9.90    2.40
   3 -10   0   11.20    2.00
   3 -10   0   10.50    1.60
  -3  10   0   10.50    2.50
   2 -10   0   35.80   11.00
   2 -10   0   19.60    2.60
   2 -10   0   21.20    1.90
   2 -10   0   22.60    2.40
  -2  10   0   23.50    2.70
  -2  10   0   20.30   11.70
   1 -10   0   24.30    2.50
   1 -10   0   22.50    2.40
   1 -10   0   13.50    8.50
   1 -10   0   23.80    2.40
  -1  10   0    4.60    9.60
  -1  10   0   21.00    2.40
   0 -10   0  368.56   18.90
   0 -10   0  353.86   24.20
   0 -10   0  395.16   19.20
   0 -10   0  392.76   18.90
   0 -10   0  391.66   19.10
   0  10   0  367.06   25.20
   0  10   0  363.76   19.00
  -1 -10   0   53.49    3.60
  -1 -10   0   46.80    7.80
  -1 -10   0   54.59    3.90
  -1 -10   0   46.30    3.90
  -1 -10   0   54.89    3.50
   1  10   0   53.59    9.10
  -2 -10   0   29.50    3.00
  -2 -10   0   16.40    6.20
  -2 -10   0   29.50    2.60
  -2 -10   0   26.40    2.50
  -2 -10   0   27.60    2.60
  -3 -10   0   68.39    4.50
  -3 -10   0   69.09    4.60
  -3 -10   0   72.49    4.50
  -3 -10   0   58.49    8.10
  -3 -10   0   66.79    4.20
  -4 -10   0   12.40    1.90
  -4 -10   0    9.90    2.10
  -4 -10   0    2.30    6.60
  -4 -10   0   13.20    1.50
  -4 -10   0   10.40    1.80
  -5 -10   0   48.00    3.20
  -5 -10   0   35.50    4.90
  -5 -10   0   41.40    3.80
  -5 -10   0   38.30    8.80
  -5 -10   0   51.39    3.60
  -5 -10   0   46.30    3.90
  -6 -10   0   20.60    2.50
  -6 -10   0   19.80    2.60
  -6 -10   0   26.30    9.60
  -6 -10   0   18.00    1.70
  -6 -10   0   18.60    2.10
  -7 -10   0   25.60    2.90
  -7 -10   0    8.30   12.20
  -7 -10   0   26.00    2.40
  -7 -10   0   22.90    2.80
  -8 -10   0    1.50    1.80
  -8 -10   0    1.40    2.50
  -8 -10   0   -0.20    2.10
  -9 -10   0   11.30    2.80
  -9 -10   0    8.70    2.60
 -10 -10   0    1.10    2.70
 -10 -10   0    0.40    2.50
 -11 -10   0   17.30    3.00
 -11 -10   0   11.20    3.20
 -12 -10   0    6.20    3.20
 -12 -10   0    3.00    2.90
 -13 -10   0    2.20    3.10
 -13 -10   0    2.00    3.10
  13  10   0   -1.10    2.90
 -14 -10   0    3.50    2.90
 -14 -10   0   -0.50    3.40
  14  10   0    2.30    2.90
 -15 -10   0   -2.30    3.00
  15  10   0    1.80    2.90
 -16 -10   0   -2.50    3.00
  16  10   0   -4.50    2.80
 -11  11   0   -0.30    4.30
  10 -11   0    2.50    2.90
 -10  11   0   -1.00    4.10
   9 -11   0    7.40    2.80
   9 -11   0    5.10    3.10
  -9  11   0    3.90    4.40
   8 -11   0    6.10    2.90
   8 -11   0    7.40    3.10
  -8  11   0    7.60    4.00
   7 -11   0    3.10    2.80
   7 -11   0    6.60    1.60
   7 -11   0    7.60    3.00
  -7  11   0   12.50    3.90
   6 -11   0   12.50    3.10
   6 -11   0    7.50    2.80
   6 -11   0   11.80    1.90
  -6  11   0   12.60    3.60
   5 -11   0   42.60    4.00
   5 -11   0   52.99    4.60
   5 -11   0   44.40    3.70
  -5  11   0   46.30    4.90
   4 -11   0   21.80    3.00
   4 -11   0   24.30    2.30
   4 -11   0   25.90    2.80
  -4  11   0   20.00    3.40
   3 -11   0    7.00    1.70
   3 -11   0   11.80    2.30
   3 -11   0    8.20    2.50
  -3  11   0    8.40    2.70
   2 -11   0   55.49    4.30
   2 -11   0   53.09    3.80
   2 -11   0   52.69    4.40
  -2  11   0   49.40    4.40
   1 -11   0    7.60    2.20
   1 -11   0    8.10    1.70
   1 -11   0   10.20   11.60
   1 -11   0    9.20    2.10
  -1  11   0    5.80   12.30
  -1  11   0    7.50    2.10
   0 -11   0   74.39    4.20
   0 -11   0   71.29    4.60
   0 -11   0   49.70   10.70
   0 -11   0   67.19    4.60
   0  11   0   60.39    4.40
   0  11   0   42.10   11.50
  -1 -11   0   35.90    3.60
  -1 -11   0   17.70    8.60
  -1 -11   0   40.00    3.10
  -1 -11   0   35.80    3.50
  -1 -11   0   39.30    3.10
  -2 -11   0   34.20    3.30
  -2 -11   0   23.70    8.10
  -2 -11   0   34.80    3.50
  -2 -11   0   37.60    3.00
  -2 -11   0   36.90    3.60
  -3 -11   0    7.60    1.50
  -3 -11   0    5.80    1.90
  -3 -11   0    4.60    2.10
  -3 -11   0    4.90    1.80
  -4 -11   0   83.79    5.20
  -4 -11   0   83.19    4.90
  -4 -11   0   84.19    5.50
  -4 -11   0   81.29    5.40
  -5 -11   0    9.70    1.80
  -5 -11   0   10.10    1.50
  -5 -11   0   14.20    2.40
  -5 -11   0    9.30    2.10
  -6 -11   0    0.20    2.00
  -6 -11   0    0.70    1.30
  -6 -11   0    2.90    2.40
  -6 -11   0    2.70    1.80
  -7 -11   0    4.30    1.90
  -7 -11   0    4.70    2.40
  -7 -11   0    2.30    2.20
  -8 -11   0   11.90    2.10
  -8 -11   0   13.00    2.90
  -8 -11   0   11.00    2.60
  -9 -11   0   -0.20    2.40
  -9 -11   0   -0.90    2.70
 -10 -11   0   -0.30    2.90
 -10 -11   0   -0.60    2.80
 -11 -11   0    4.40    3.00
 -11 -11   0    6.50    3.10
 -12 -11   0   -2.00    3.10
 -12 -11   0    1.80    3.00
 -13 -11   0    1.30    2.90
 -13 -11   0    7.10    3.40
  13  11   0   -1.90    2.90
 -14 -11   0    2.10    2.80
 -14 -11   0   -0.10    3.20
  14  11   0   -2.20    2.80
 -15 -11   0    0.60    3.00
  15  11   0    2.50    2.90
 -16 -11   0    4.40    3.00
  16  11   0    4.10    2.50
  11 -12   0    0.80    2.90
  10 -12   0   -1.90    2.80
 -10  12   0   -3.00    4.20
   9 -12   0   -1.30    3.00
   9 -12   0   11.20    3.20
  -9  12   0    5.10    4.20
   8 -12   0   32.30    4.00
   8 -12   0   27.10    3.50
  -8  12   0   37.90    5.20
   7 -12   0   11.80    3.30
   7 -12   0   14.90    1.90
  -7  12   0   12.90    3.80
   6 -12   0   14.70    2.00
   6 -12   0    9.10    3.00
   6 -12   0    7.20    3.10
  -6  12   0    9.60    3.90
   5 -12   0   31.70    3.20
   5 -12   0   30.10    3.50
   5 -12   0   26.70    3.40
  -5  12   0   26.70    4.20
   4 -12   0    4.10    1.90
   4 -12   0    7.00    2.80
   4 -12   0    3.90    2.60
  -4  12   0    5.40    2.90
   3 -12   0    8.50    2.70
   3 -12   0   10.30    2.60
   3 -12   0   13.80    2.00
  -3  12   0   11.60    2.90
   2 -12   0   -0.60    2.20
   2 -12   0   -1.80    2.30
   2 -12   0   -0.60    1.70
  -2  12   0    1.00    2.30
   1 -12   0   20.20    2.70
   1 -12   0   13.50    2.50
   1 -12   0   23.40    2.20
  -1  12   0   18.80    2.60
   0 -12   0   36.00    3.20
   0 -12   0   32.60    3.70
   0 -12   0   35.50    3.70
   0  12   0   29.50    2.80
  -1 -12   0   77.29    4.60
  -1 -12   0   72.89    5.00
  -1 -12   0   54.59   12.30
  -1 -12   0   70.99    4.60
  -1 -12   0   74.39    5.10
  -2 -12   0   28.20    2.90
  -2 -12   0   29.90    2.60
  -2 -12   0   27.30    2.70
  -2 -12   0   26.30    2.90
  -3 -12   0   27.70    2.70
  -3 -12   0   29.40    3.00
  -3 -12   0   26.00    2.40
  -3 -12   0   32.40    2.90
  -4 -12   0    7.60    2.40
  -4 -12   0    6.70    2.00
  -4 -12   0    7.60    1.60
  -4 -12   0    7.20    2.20
  -5 -12   0   -0.30    1.80
  -5 -12   0   -1.00    2.10
  -5 -12   0   -1.20    2.20
  -5 -12   0    0.60    1.40
  -6 -12   0   -2.50    2.20
  -6 -12   0    3.30    1.90
  -6 -12   0   -0.20    1.50
  -6 -12   0    0.00    2.40
  -7 -12   0    0.20    1.90
  -7 -12   0    4.30    2.40
  -7 -12   0    0.30    2.50
  -8 -12   0    9.10    2.40
  -8 -12   0   10.60    2.80
  -8 -12   0   16.80    3.30
  -9 -12   0   25.30    3.60
  -9 -12   0   26.30    3.50
 -10 -12   0    4.20    3.00
 -10 -12   0    1.00    2.80
 -11 -12   0    4.20    2.90
 -11 -12   0    5.80    3.10
 -12 -12   0   -2.60    3.20
 -12 -12   0   -0.50    2.90
 -13 -12   0   -2.00    3.30
 -13 -12   0    2.70    2.80
  13  12   0    4.80    2.90
 -14 -12   0    4.10    2.90
 -14 -12   0   -0.30    3.40
  14  12   0    3.20    2.80
 -15 -12   0    8.40    2.80
  15  12   0    3.60    2.90
  10 -13   0   21.80    3.50
   9 -13   0    1.40    3.00
  -9  13   0    4.30    4.50
   8 -13   0   -5.60    2.30
   8 -13   0   -3.10    2.90
  -8  13   0    2.20    4.20
   7 -13   0    0.70    3.00
   7 -13   0    3.40    2.70
  -7  13   0   -0.30    3.60
   6 -13   0    6.80    2.90
   6 -13   0   11.00    1.90
   6 -13   0   11.00    3.30
  -6  13   0   16.30    4.20
   5 -13   0    2.00    1.90
   5 -13   0    4.70    2.80
   5 -13   0    3.50    2.80
  -5  13   0    6.80    3.50
   4 -13   0    2.20    2.80
   4 -13   0    2.20    2.70
   4 -13   0    4.60    1.90
  -4  13   0    2.10    3.30
   3 -13   0    6.30    2.70
   3 -13   0    2.60    2.90
   3 -13   0    7.10    2.00
  -3  13   0   -0.70    2.90
   2 -13   0  127.29    7.00
   2 -13   0  116.29    7.50
   2 -13   0  122.79    7.60
  -2  13   0  117.69    7.70
   1 -13   0   48.40    4.70
   1 -13   0   49.20    4.00
   1 -13   0   60.19    4.80
  -1  13   0   43.50    4.60
   0 -13   0   19.00    2.90
   0 -13   0   20.80    2.30
   0 -13   0   24.40    2.90
   0  13   0   18.90    2.60
  -1 -13   0   30.70    3.30
  -1 -13   0   28.10    3.00
  -1 -13   0   30.40    3.40
  -2 -13   0   29.70    3.30
  -2 -13   0   37.60    3.40
  -2 -13   0   35.60    3.90
  -2 -13   0   45.70    3.60
  -3 -13   0   34.60    4.00
  -3 -13   0   40.10    4.00
  -3 -13   0   38.10    3.50
  -3 -13   0   40.50    4.30
  -4 -13   0   19.50    2.60
  -4 -13   0   17.80    2.80
  -4 -13   0   18.60    3.10
  -4 -13   0   19.30    2.10
  -5 -13   0   21.60    3.40
  -5 -13   0   24.40    2.40
  -5 -13   0   35.60    3.80
  -5 -13   0   28.40    3.10
  -6 -13   0    0.50    1.60
  -6 -13   0    1.20    2.50
  -6 -13   0    0.70    2.80
  -6 -13   0   -1.90    2.20
  -7 -13   0   17.90    2.60
  -7 -13   0   15.60    3.00
  -7 -13   0   16.10    3.30
  -8 -13   0    5.60    2.30
  -8 -13   0    2.80    2.80
  -8 -13   0    3.00    2.90
  -9 -13   0    6.60    3.00
  -9 -13   0    4.30    3.20
 -10 -13   0   -1.80    2.90
 -10 -13   0    0.90    3.00
 -11 -13   0   10.70    3.60
 -11 -13   0   12.40    3.60
 -12 -13   0    2.40    3.30
 -12 -13   0    4.10    3.30
 -13 -13   0   -1.40    3.00
 -13 -13   0    0.20    3.30
  13  13   0   -1.40    2.80
 -14 -13   0   -0.10    2.80
 -14 -13   0   -1.20    3.30
  14  13   0   -2.00    2.60
 -15 -13   0    1.00    2.60
  15  13   0    8.20    3.00
   9 -14   0   -1.10    2.80
   8 -14   0    0.00    3.20
  -8  14   0   -6.60    3.90
   7 -14   0    2.60    2.50
   7 -14   0   -0.90    2.90
  -7  14   0    0.60    4.10
   6 -14   0   -1.70    2.70
   6 -14   0   -1.10    3.20
   6 -14   0    3.10    1.80
  -6  14   0    2.50    3.80
   5 -14   0    5.40    2.10
   5 -14   0    4.60    3.20
   5 -14   0    5.20    2.80
  -5  14   0    8.60    3.70
   4 -14   0   70.99    4.90
   4 -14   0   76.29    6.10
   4 -14   0   74.29    5.70
  -4  14   0   54.89    6.50
   3 -14   0    2.50    2.10
   3 -14   0    5.50    2.80
   3 -14   0    2.60    2.90
  -3  14   0    1.90    3.30
   2 -14   0   20.10    2.40
   2 -14   0   19.50    3.10
   2 -14   0   16.70    3.00
  -2  14   0   14.20    3.40
   1 -14   0    5.70    2.70
   1 -14   0    9.10    2.80
   1 -14   0    9.10    2.10
  -1  14   0   13.00    4.20
   0 -14   0  204.38   11.00
   0 -14   0  207.08   11.30
   0 -14   0  207.38   11.50
  -1 -14   0    7.50    2.80
  -1 -14   0    9.60    2.50
  -1 -14   0    5.70    2.10
  -2 -14   0  356.66   18.70
  -2 -14   0  359.26   18.90
  -2 -14   0  372.36   18.50
  -3 -14   0   20.50    2.90
  -3 -14   0   23.00    2.50
  -3 -14   0   22.30    2.80
  -3 -14   0   18.70    3.20
  -4 -14   0   65.49    5.20
  -4 -14   0   59.69    5.60
  -4 -14   0   62.79    4.60
  -4 -14   0   57.29    5.10
  -5 -14   0   13.50    2.20
  -5 -14   0   12.70    2.80
  -5 -14   0    6.80    3.10
  -5 -14   0   12.20    2.60
  -6 -14   0   85.09    5.40
  -6 -14   0   86.39    6.00
  -6 -14   0   83.79    6.60
  -6 -14   0   78.99    6.30
  -7 -14   0   35.20    3.90
  -7 -14   0   40.60    4.40
  -7 -14   0   35.30    4.00
  -8 -14   0   32.20    3.20
  -8 -14   0   26.20    3.80
  -8 -14   0   31.10    3.90
  -9 -14   0   26.30    3.60
  -9 -14   0   19.20    3.70
 -10 -14   0   13.40    3.70
 -10 -14   0   16.50    3.60
 -11 -14   0    3.40    3.40
 -11 -14   0    2.00    3.10
 -12 -14   0   -0.70    3.30
 -12 -14   0    3.30    3.20
 -13 -14   0   -1.20    3.20
 -13 -14   0    4.10    3.10
  13  14   0    5.30    3.20
 -14 -14   0    0.50    2.80
 -14 -14   0    0.40    3.50
  14  14   0   -2.30    2.90
   8 -15   0    0.30    2.90
   7 -15   0   -1.20    2.90
   7 -15   0    6.30    2.20
  -7  15   0   -1.60    4.50
   6 -15   0    2.10    3.20
   6 -15   0    3.30    2.50
  -6  15   0    9.70    4.50
   5 -15   0    8.60    2.10
   5 -15   0    6.20    2.70
   5 -15   0   10.50    3.40
  -5  15   0   11.80    4.20
   4 -15   0    1.90    2.70
   4 -15   0    3.50    1.90
   4 -15   0   -3.20    3.00
  -4  15   0   -5.20    3.60
   3 -15   0   -0.80    2.80
   3 -15   0   -2.20    2.60
   3 -15   0    0.50    1.90
  -3  15   0    8.30    5.20
   2 -15   0    3.20    2.10
   2 -15   0    2.30    2.70
   2 -15   0    1.10    3.10
   1 -15   0   -1.10    2.50
   1 -15   0   -0.50    2.10
   1 -15   0   -0.40    2.70
   0 -15   0   45.80    4.10
   0 -15   0   39.90    4.30
   0 -15   0   42.90    4.70
  -1 -15   0   78.69    6.40
  -1 -15   0   85.49    5.50
  -1 -15   0   79.59    5.90
  -2 -15   0  331.37   17.30
  -2 -15   0  319.87   17.60
  -2 -15   0  341.87   17.00
  -3 -15   0    2.50    2.20
  -3 -15   0    1.50    2.90
  -3 -15   0   -1.40    2.70
  -3 -15   0    0.50    1.40
  -4 -15   0  125.59    8.50
  -4 -15   0  143.39    9.00
  -4 -15   0  147.19    8.50
  -4 -15   0  149.49    8.10
  -5 -15   0   66.59    6.10
  -5 -15   0   63.49    5.60
  -5 -15   0   70.99    4.90
  -5 -15   0   69.79    5.70
  -6 -15   0    3.00    3.00
  -6 -15   0    2.40    2.60
  -6 -15   0    4.70    3.10
  -7 -15   0   38.80    4.20
  -7 -15   0   33.90    4.20
  -7 -15   0   39.30    3.70
  -8 -15   0    7.00    3.30
  -8 -15   0    6.50    2.70
  -8 -15   0    7.00    3.30
  -9 -15   0    2.70    3.20
  -9 -15   0    1.40    3.00
 -10 -15   0    2.10    3.10
 -10 -15   0    2.40    3.20
 -11 -15   0    5.20    3.30
 -11 -15   0    7.10    3.40
 -12 -15   0    5.10    2.90
 -12 -15   0    2.90    3.50
 -13 -15   0   -0.10    3.60
 -13 -15   0    0.80    2.80
  13  15   0    6.50    3.00
 -14 -15   0    0.30    2.50
 -14 -15   0    0.80    2.90
  14  15   0    4.30    3.00
   7 -16   0    4.50    3.10
   6 -16   0    4.60    3.20
   6 -16   0    0.20    2.20
   5 -16   0    3.80    3.10
   5 -16   0    0.80    2.50
   4 -16   0   11.20    3.40
   4 -16   0    8.70    2.10
   4 -16   0    5.60    2.70
   3 -16   0    4.70    3.10
   3 -16   0    0.60    2.10
   3 -16   0    0.20    2.60
   2 -16   0    1.40    2.00
   2 -16   0    0.20    2.80
   2 -16   0    1.60    3.30
   1 -16   0   -0.80    2.00
   1 -16   0   -0.10    3.20
   1 -16   0    3.60    2.70
   0 -16   0    2.00    2.90
   0 -16   0    1.10    2.70
   0 -16   0    4.60    2.20
  -1 -16   0    0.30    2.50
  -1 -16   0   -2.80    2.80
  -1 -16   0   -1.90    2.10
  -2 -16   0    2.60    2.50
  -2 -16   0    2.40    2.20
  -2 -16   0    4.40    3.30
  -3 -16   0    1.60    2.40
  -3 -16   0    0.70    2.10
  -3 -16   0    4.80    3.30
  -4 -16   0   -0.80    2.10
  -4 -16   0    1.00    2.70
  -4 -16   0   -6.00    3.40
  -4 -16   0    1.20    1.50
  -5 -16   0   20.80    3.30
  -5 -16   0   28.70    2.80
  -5 -16   0   19.40    3.40
  -5 -16   0   19.10    3.70
  -6 -16   0    6.50    3.00
  -6 -16   0   11.10    2.60
  -6 -16   0    9.20    3.40
  -7 -16   0    0.80    3.10
  -7 -16   0    1.80    2.70
  -7 -16   0    2.40    3.30
  -8 -16   0    9.20    3.30
  -8 -16   0    3.50    3.30
  -8 -16   0    4.10    2.80
  -9 -16   0   13.60    3.70
  -9 -16   0    7.80    3.30
 -10 -16   0    1.20    3.30
 -10 -16   0    4.00    3.20
 -11 -16   0    2.70    3.70
 -11 -16   0    2.40    3.30
 -12 -16   0    7.20    3.00
 -12 -16   0   -0.70    3.00
 -13 -16   0    6.10    2.90
 -13 -16   0    4.20    3.00
  13  16   0   10.50    3.20
   6 -17   0    3.40    2.90
   5 -17   0   -0.40    2.90
   5 -17   0   -0.70    2.10
   4 -17   0    4.70    3.10
   4 -17   0    8.40    2.50
   3 -17   0    9.60    2.80
   3 -17   0   12.80    2.40
   3 -17   0    9.20    3.60
   2 -17   0   -0.90    2.10
   2 -17   0    0.50    3.30
   2 -17   0   -2.20    2.40
   1 -17   0    1.80    3.20
   1 -17   0   -0.70    2.60
   1 -17   0    3.50    2.20
   0 -17   0    0.40    3.40
   0 -17   0    1.80    2.20
   0 -17   0    2.20    2.70
  -1 -17   0   42.80    4.10
  -1 -17   0   37.50    3.90
  -1 -17   0   35.20    4.30
  -2 -17   0   17.90    3.90
  -2 -17   0   19.50    3.00
  -2 -17   0   16.40    2.70
  -3 -17   0   72.59    5.10
  -3 -17   0   59.99    6.40
  -3 -17   0   67.59    5.50
  -4 -17   0   20.10    3.10
  -4 -17   0   12.10    3.60
  -4 -17   0   19.40    2.60
  -5 -17   0    2.40    2.70
  -5 -17   0    0.20    3.30
  -5 -17   0    2.90    1.70
  -6 -17   0   -2.20    2.70
  -6 -17   0   -0.20    3.20
  -6 -17   0    3.20    2.60
  -7 -17   0    1.50    3.40
  -7 -17   0   -0.20    2.90
  -7 -17   0    1.80    2.50
  -8 -17   0    3.60    3.20
  -8 -17   0    5.30    3.30
  -8 -17   0    4.90    2.80
  -9 -17   0    1.90    3.30
  -9 -17   0    4.20    3.40
 -10 -17   0    3.70    3.30
 -10 -17   0    1.40    3.00
 -11 -17   0    1.30    3.30
 -11 -17   0    2.30    3.00
 -12 -17   0   -0.20    3.10
 -12 -17   0   -5.10    2.80
   4 -18   0    2.80    2.20
   4 -18   0    7.50    3.20
   3 -18   0    0.10    3.10
   3 -18   0    0.70    2.40
   2 -18   0    1.30    2.60
   2 -18   0   -0.60    3.00
   1 -18   0    1.40    2.40
   1 -18   0    4.30    3.30
   0 -18   0    2.20    2.30
   0 -18   0    1.80    3.20
   0 -18   0   -1.80    2.60
  -1 -18   0   -2.60    2.50
  -1 -18   0    0.20    2.30
  -1 -18   0    0.00    3.70
  -2 -18   0    7.50    3.80
  -2 -18   0   10.20    3.00
  -2 -18   0   15.90    2.50
  -3 -18   0    4.40    3.60
  -3 -18   0    5.00    2.90
  -4 -18   0    3.10    3.50
  -4 -18   0    9.50    3.00
  -5 -18   0    1.60    3.40
  -5 -18   0    2.30    2.70
  -6 -18   0    9.70    2.80
  -6 -18   0   12.60    3.70
  -7 -18   0    0.30    2.50
  -7 -18   0    0.40    3.30
  -7 -18   0    5.70    2.90
  -8 -18   0   -6.10    2.70
  -8 -18   0    1.60    3.40
  -9 -18   0    0.90    3.30
  -9 -18   0   -4.30    2.90
 -10 -18   0   -2.90    2.90
 -10 -18   0    0.60    3.00
 -11 -18   0    0.90    2.80
 -11 -18   0   -3.60    2.90
   3 -19   0   -0.60    2.20
   3 -19   0   -1.50    2.90
   2 -19   0   -0.30    2.30
   2 -19   0   -1.90    3.20
   1 -19   0    0.20    3.50
   1 -19   0    4.10    2.50
   0 -19   0   -0.70    3.20
   0 -19   0   -1.00    2.60
  -1 -19   0    6.70    3.50
  -1 -19   0    4.10    2.80
  -2 -19   0    0.50    3.40
  -2 -19   0   -1.40    2.80
  -3 -19   0    2.40    2.60
  -3 -19   0   -3.90    3.20
  -4 -19   0   -5.30    3.20
  -4 -19   0   -4.90    2.50
  -5 -19   0    1.20    3.10
  -5 -19   0    1.80    2.60
  -6 -19   0    0.50    3.00
  -6 -19   0   -0.30    2.70
  -7 -19   0   11.50    3.50
  -7 -19   0    6.60    2.80
  -8 -19   0   -2.70    3.10
  -8 -19   0   -1.10    2.70
  -9 -19   0    4.00    2.70
  -9 -19   0    3.90    3.30
 -10 -19   0    0.50    2.60
 -10 -19   0   -0.20    3.00
   0 -20   0    1.70    3.20
   0 -20   0    0.80    2.20
  -1 -20   0   -0.50    2.40
  -1 -20   0   -0.60    3.30
  -2 -20   0    1.30    2.70
  -2 -20   0   -2.20    3.20
  -3 -20   0   -1.20    2.50
  -3 -20   0    2.50    3.30
  -4 -20   0    4.20    2.50
  -4 -20   0   -0.30    3.30
  -5 -20   0   -1.40    2.30
  -5 -20   0   -1.70    3.00
  -6 -20   0    1.50    2.50
  -6 -20   0   -1.90    3.20
  -7 -20   0    2.80    3.00
  -8 -20   0    6.80    3.30
  -7 -20   1   -3.00    3.10
  -6 -20   1    3.20    3.30
  -6 -20   1   -1.30    2.30
  -5 -20   1   -2.40    3.00
  -5 -20   1   -0.10    2.40
  -4 -20   1    1.80    2.50
  -4 -20   1    0.50    3.20
  -3 -20   1    3.00    2.50
  -3 -20   1    0.90    3.20
  -2 -20   1    7.10    2.50
  -2 -20   1    7.40    3.50
  -1 -20   1    1.00    3.30
  -1 -20   1   -2.90    2.60
  -9 -19   1   -0.10    2.70
  -9 -19   1    1.20    3.10
  -8 -19   1   -0.80    3.10
  -7 -19   1   -1.20    3.10
  -7 -19   1    0.70    2.50
  -6 -19   1    0.10    3.20
  -6 -19   1   -1.40    2.50
  -5 -19   1    0.10    2.70
  -5 -19   1    1.60    3.10
  -4 -19   1   -4.60    3.10
  -4 -19   1    0.40    2.80
  -3 -19   1    0.70    3.10
  -3 -19   1    4.20    2.90
  -2 -19   1    0.20    2.60
  -2 -19   1   -0.70    3.20
  -1 -19   1   18.60    3.10
  -1 -19   1   18.90    3.90
   0 -19   1    6.20    2.80
   0 -19   1    0.90    3.40
   1 -19   1    0.30    3.20
   1 -19   1   -1.40    2.50
   2 -19   1    4.60    3.10
   2 -19   1    0.50    2.30
 -11 -18   1    1.40    3.00
 -10 -18   1    4.20    3.00
 -10 -18   1    4.90    3.10
  -9 -18   1    6.10    3.30
  -9 -18   1    3.10    3.20
  -8 -18   1    3.40    3.10
  -8 -18   1    0.00    2.80
  -7 -18   1   -0.80    3.10
  -7 -18   1    1.20    2.80
  -7 -18   1   -2.90    2.60
  -6 -18   1    5.70    3.40
  -6 -18   1    7.30    2.90
  -5 -18   1    1.70    3.50
  -5 -18   1   -0.70    2.70
  -4 -18   1    0.60    2.80
  -4 -18   1    2.40    3.50
  -3 -18   1   16.20    2.60
  -3 -18   1   13.60    3.10
  -3 -18   1   19.10    3.90
  -2 -18   1   -1.10    3.70
  -2 -18   1    1.80    2.70
  -2 -18   1   -0.90    2.30
  -1 -18   1    2.80    2.70
  -1 -18   1    4.70    3.50
  -1 -18   1   -0.80    2.20
   0 -18   1   -0.30    3.50
   0 -18   1    1.60    2.80
   0 -18   1   -3.80    2.00
   1 -18   1    4.70    3.60
   1 -18   1    2.40    2.50
   1 -18   1    2.30    2.30
   2 -18   1    1.70    2.40
   2 -18   1   -2.70    3.20
   2 -18   1   -0.40    2.00
   3 -18   1    5.10    3.40
   3 -18   1    7.70    2.40
   4 -18   1    0.80    3.10
   4 -18   1    0.50    2.20
 -12 -17   1    2.50    3.10
 -12 -17   1    0.90    3.40
 -11 -17   1    2.60    3.20
 -11 -17   1    2.80    3.10
 -10 -17   1   -0.60    3.10
  -9 -17   1   -1.70    3.40
  -9 -17   1    0.60    3.20
  -8 -17   1    2.70    2.80
  -8 -17   1   -0.20    3.00
  -8 -17   1    0.90    3.40
  -7 -17   1    1.20    2.80
  -7 -17   1    3.70    2.70
  -7 -17   1    3.20    3.50
  -6 -17   1   -4.10    3.20
  -6 -17   1    0.00    2.80
  -6 -17   1    5.70    2.90
  -5 -17   1    0.50    2.80
  -5 -17   1   -4.00    1.70
  -5 -17   1   -1.10    3.10
  -4 -17   1   22.10    2.80
  -4 -17   1   18.10    3.70
  -4 -17   1   19.50    3.40
  -3 -17   1   63.29    4.80
  -3 -17   1   52.39    5.00
  -3 -17   1   60.19    5.30
  -2 -17   1   -3.90    2.60
  -2 -17   1   -2.20    3.60
  -2 -17   1   -0.10    2.30
  -1 -17   1   45.50    5.00
  -1 -17   1   49.10    5.10
  -1 -17   1   54.99    4.40
   0 -17   1   -2.30    3.00
   0 -17   1    0.80    2.20
   0 -17   1    0.20    2.80
   1 -17   1    1.10    2.80
   1 -17   1    5.00    2.40
   1 -17   1    0.60    3.30
   2 -17   1    3.30    2.80
   2 -17   1    0.10    2.20
   2 -17   1    1.30    3.10
   3 -17   1    4.00    2.10
   3 -17   1    0.50    3.10
   3 -17   1    0.60    2.50
   4 -17   1   -3.00    2.40
   4 -17   1    3.90    3.30
   5 -17   1    0.10    2.30
   5 -17   1   -1.00    3.10
   6 -17   1    4.60    2.30
   6 -17   1   -2.20    2.90
  13  16  -1   -2.20    2.50
 -13 -16   1   -0.10    3.40
 -13 -16   1    0.80    2.90
 -12 -16   1   19.70    4.10
 -11 -16   1    2.70    3.30
 -11 -16   1    3.70    3.30
 -10 -16   1    3.00    3.70
 -10 -16   1    5.60    3.40
  -9 -16   1    7.40    3.40
  -9 -16   1    8.30    3.60
  -8 -16   1   16.80    3.80
  -8 -16   1   18.20    3.00
  -8 -16   1   15.40    3.60
  -7 -16   1    0.20    3.20
  -7 -16   1    0.30    2.60
  -7 -16   1    1.00    3.10
  -6 -16   1   -2.30    2.70
  -6 -16   1   -3.00    2.60
  -6 -16   1    1.40    3.10
  -5 -16   1   61.79    4.40
  -5 -16   1   46.40    4.80
  -5 -16   1   47.30    4.50
  -4 -16   1   -0.10    1.50
  -4 -16   1    3.10    3.30
  -4 -16   1    0.30    2.20
  -4 -16   1    1.90    2.40
  -3 -16   1  134.99    7.60
  -3 -16   1  119.79    8.50
  -3 -16   1  129.09    8.00
  -2 -16   1    2.10    2.10
  -2 -16   1    0.70    3.20
  -2 -16   1   -3.10    2.40
  -1 -16   1    1.10    2.20
  -1 -16   1    2.30    3.20
  -1 -16   1    4.90    2.70
   0 -16   1    0.60    3.20
   0 -16   1   -1.50    2.80
   0 -16   1    1.70    2.20
   1 -16   1    1.50    2.90
   1 -16   1    3.30    3.00
   1 -16   1    5.30    2.20
   2 -16   1   -1.90    2.90
   2 -16   1    0.20    2.70
   2 -16   1    2.30    2.20
   3 -16   1    1.30    3.50
   3 -16   1   -0.20    2.00
   3 -16   1   -0.50    2.80
   4 -16   1    0.70    3.30
   4 -16   1   -1.20    2.60
   4 -16   1    3.70    2.10
   5 -16   1    2.10    2.50
   5 -16   1    2.00    1.80
   5 -16   1    4.30    3.40
   6 -16   1    1.80    2.30
   6 -16   1   -1.40    3.00
   7 -16   1   -5.80    2.40
   7 -16   1    2.30    3.00
  13  15  -1    4.10    3.10
 -13 -15   1    4.80    3.10
 -13 -15   1   -0.90    3.00
 -12 -15   1    4.60    3.20
 -12 -15   1    2.60    3.10
 -11 -15   1   -4.50    3.50
 -11 -15   1    3.20    3.40
 -10 -15   1    2.20    3.30
 -10 -15   1    7.30    3.40
  -9 -15   1   -1.20    3.30
  -9 -15   1    5.10    3.40
  -8 -15   1    2.20    3.20
  -8 -15   1    4.30    3.50
  -8 -15   1    2.10    2.60
  -7 -15   1    3.90    3.00
  -7 -15   1    2.30    3.20
  -7 -15   1    2.90    2.50
  -6 -15   1   21.60    3.70
  -6 -15   1   27.20    3.10
  -6 -15   1   14.20    3.60
  -6 -15   1   20.60    2.60
  -5 -15   1   25.40    3.30
  -5 -15   1   24.50    3.70
  -5 -15   1   26.40    2.70
  -5 -15   1   24.50    4.10
  -4 -15   1   22.10    3.20
  -4 -15   1   27.40    3.90
  -4 -15   1   26.30    2.70
  -4 -15   1   20.70    3.30
  -3 -15   1  271.17   14.80
  -3 -15   1  262.67   14.40
  -3 -15   1  277.97   14.10
  -2 -15   1   71.39    5.00
  -2 -15   1   68.19    5.90
  -2 -15   1   57.19    5.40
  -1 -15   1    1.10    3.10
  -1 -15   1    0.10    2.10
  -1 -15   1   -1.50    2.50
   0 -15   1   -1.40    2.60
   0 -15   1   -0.40    2.90
   0 -15   1    0.20    2.00
   1 -15   1    8.60    3.20
   1 -15   1    2.30    2.70
   1 -15   1    4.90    2.20
   2 -15   1    1.10    3.00
   2 -15   1    2.00    2.10
   2 -15   1    1.50    2.60
   3 -15   1    8.80    2.90
   3 -15   1    9.40    3.40
  -4  15  -1    1.30    4.00
   4 -15   1    0.60    2.10
   4 -15   1   -2.70    2.70
   4 -15   1   -1.10    3.10
  -5  15  -1   -9.30    3.90
   5 -15   1    3.70    2.00
   5 -15   1   -0.60    2.70
   5 -15   1    1.00    3.20
  -6  15  -1    6.30    4.40
   6 -15   1    4.20    3.10
   6 -15   1    5.60    2.60
   6 -15   1    3.90    1.80
  -7  15  -1    9.30    4.90
   7 -15   1    1.90    3.00
   7 -15   1   -1.60    2.30
   8 -15   1   -0.30    2.80
  14  14  -1    2.50    2.70
 -14 -14   1   -0.90    2.50
 -14 -14   1    1.80    2.90
  13  14  -1    3.00    3.00
 -13 -14   1    2.50    2.80
 -13 -14   1    5.40    3.70
 -12 -14   1    6.20    3.30
 -12 -14   1   13.40    3.80
 -11 -14   1   18.30    3.80
 -11 -14   1   20.30    4.00
 -10 -14   1   -2.10    3.20
 -10 -14   1    2.90    3.50
  -9 -14   1   20.40    3.80
  -9 -14   1   18.60    3.80
  -8 -14   1   36.00    4.30
  -8 -14   1   47.50    4.50
  -8 -14   1   35.10    4.30
  -7 -14   1   27.30    4.00
  -7 -14   1   35.80    4.10
  -7 -14   1   45.40    4.50
  -6 -14   1   -1.50    2.90
  -6 -14   1    1.10    1.90
  -6 -14   1   -2.00    2.80
  -6 -14   1   -1.20    2.50
  -5 -14   1   12.20    2.80
  -5 -14   1   13.30    3.20
  -5 -14   1   12.30    2.20
  -5 -14   1   10.70    3.30
  -4 -14   1   19.20    3.10
  -4 -14   1   13.10    2.70
  -4 -14   1   15.30    3.10
  -4 -14   1   15.40    2.40
  -3 -14   1   58.29    5.20
  -3 -14   1   58.79    5.70
  -3 -14   1   68.89    4.80
  -3 -14   1   70.09    5.30
  -2 -14   1   24.90    3.40
  -2 -14   1   26.90    2.80
  -2 -14   1   23.10    3.20
  -1 -14   1  139.59    8.10
  -1 -14   1  147.49    8.80
  -1 -14   1  141.69    8.50
   0 -14   1  220.48   12.10
   0 -14   1  225.48   11.80
   1 -14   1    5.50    2.20
   1 -14   1    0.40    2.60
   1 -14   1    4.80    2.60
  -2  14  -1   14.50    3.20
   2 -14   1   15.90    3.30
   2 -14   1   15.10    2.40
   2 -14   1   18.50    3.00
  -3  14  -1   -2.90    2.90
   3 -14   1   -3.50    2.10
   3 -14   1   -2.30    2.80
   3 -14   1    4.00    2.90
  -4  14  -1   15.40    3.70
   4 -14   1   22.20    3.40
   4 -14   1   22.70    3.60
  -5  14  -1    8.90    3.70
   5 -14   1    5.50    2.90
   5 -14   1    7.90    3.20
   5 -14   1    3.70    2.10
  -6  14  -1    3.00    3.80
   6 -14   1    8.10    3.10
   6 -14   1    5.80    2.00
   6 -14   1    6.30    2.90
  -7  14  -1   -3.60    3.70
   7 -14   1   -6.80    2.50
   7 -14   1   -1.50    3.10
  -8  14  -1   -1.30    4.10
   8 -14   1    2.60    2.90
   8 -14   1    3.10    2.40
   9 -14   1    3.40    3.00
  15  13  -1    1.40    2.90
 -15 -13   1   -1.20    3.20
  14  13  -1    1.20    2.80
 -14 -13   1    1.90    2.70
 -14 -13   1   -0.50    2.70
  13  13  -1    3.90    3.00
 -13 -13   1    4.60    3.40
 -13 -13   1    8.40    3.00
 -12 -13   1    8.20    3.70
 -12 -13   1    7.60    3.10
 -11 -13   1    0.50    3.40
 -11 -13   1   -3.10    3.20
 -10 -13   1   -1.60    2.80
 -10 -13   1   -1.10    3.10
  -9 -13   1   -3.10    3.20
  -9 -13   1    1.40    3.10
  -8 -13   1   -1.40    2.80
  -8 -13   1    1.90    2.40
  -8 -13   1    3.10    3.20
  -7 -13   1    1.60    2.80
  -7 -13   1    3.60    3.00
  -7 -13   1    5.70    2.50
  -6 -13   1    4.70    2.40
  -6 -13   1    0.80    2.90
  -6 -13   1    3.00    2.80
  -6 -13   1    2.40    1.70
  -5 -13   1   54.89    5.20
  -5 -13   1   59.29    4.80
  -5 -13   1   64.19    4.40
  -5 -13   1   65.69    5.40
  -4 -13   1   14.40    2.90
  -4 -13   1   13.70    2.70
  -4 -13   1   14.40    2.50
  -4 -13   1   11.90    2.00
  -3 -13   1   16.50    2.90
  -3 -13   1   12.70    2.70
  -3 -13   1   15.60    2.10
  -3 -13   1   16.30    2.60
  -2 -13   1    2.80    2.40
  -2 -13   1    3.90    2.20
  -2 -13   1    1.00    2.10
  -2 -13   1    0.70    1.70
  -1 -13   1   55.39    4.80
  -1 -13   1   52.49    4.70
  -1 -13   1   53.59    4.20
   0 -13   1  265.47   13.90
   0 -13   1  258.07   13.60
  -1  13  -1   29.00    3.20
   1 -13   1   32.40    3.50
   1 -13   1   39.50    3.70
   1 -13   1   40.10    3.70
  -2  13  -1    4.30    2.70
   2 -13   1    4.20    2.10
   2 -13   1   -0.40    2.30
   2 -13   1    3.50    2.70
  -3  13  -1   41.80    4.20
   3 -13   1   31.70    3.80
   3 -13   1   41.70    3.80
   3 -13   1   32.20    3.60
  -4  13  -1   72.99    6.70
   4 -13   1   93.59    6.40
   4 -13   1   86.69    5.50
   4 -13   1   87.19    6.40
  -5  13  -1    1.30    3.10
   5 -13   1   -4.10    2.90
   5 -13   1   -0.70    3.00
   5 -13   1    1.10    2.10
  -6  13  -1    5.30    3.50
   6 -13   1   10.70    2.10
   6 -13   1   11.50    3.30
   6 -13   1   12.60    3.30
  -7  13  -1    4.70    3.60
   7 -13   1    5.00    2.90
   7 -13   1    0.10    3.20
   7 -13   1    1.30    1.70
  -8  13  -1    4.30    3.70
   8 -13   1    4.20    3.20
   8 -13   1    8.80    2.80
  -9  13  -1    4.70    4.30
   9 -13   1    1.90    3.00
   9 -13   1    0.80    3.20
  10 -13   1    9.10    3.10
  15  12  -1    4.00    2.70
 -15 -12   1    3.10    3.00
  14  12  -1    0.20    2.70
 -14 -12   1   -0.20    2.60
 -14 -12   1   -1.40    2.70
  13  12  -1    0.90    2.80
 -13 -12   1    2.70    3.30
 -13 -12   1    0.90    2.80
 -12 -12   1    3.50    3.50
 -12 -12   1   10.10    3.40
 -11 -12   1   12.60    3.50
 -11 -12   1   19.90    3.60
 -10 -12   1   -1.40    2.80
 -10 -12   1   -0.30    3.00
  -9 -12   1    0.80    3.10
  -9 -12   1    2.90    2.90
  -8 -12   1   47.30    5.20
  -8 -12   1   47.70    5.20
  -8 -12   1   46.00    4.40
  -7 -12   1    9.30    2.90
  -7 -12   1   13.30    2.50
  -7 -12   1   16.80    3.30
  -6 -12   1    4.10    2.60
  -6 -12   1    4.70    2.10
  -6 -12   1    6.70    1.70
  -6 -12   1    4.10    2.70
  -5 -12   1    2.00    1.50
  -5 -12   1    2.50    2.00
  -5 -12   1    2.20    2.30
  -5 -12   1    3.20    2.30
  -4 -12   1  111.89    6.30
  -4 -12   1  109.09    6.60
  -4 -12   1  113.69    6.90
  -4 -12   1  109.39    7.00
  -3 -12   1   31.90    3.10
  -3 -12   1   34.90    3.10
  -3 -12   1   32.70    3.60
  -3 -12   1   25.20    3.10
  -2 -12   1    3.10    1.90
  -2 -12   1    2.00    2.10
  -2 -12   1    0.80    2.00
  -2 -12   1    2.40    1.50
  -1 -12   1   85.99    5.80
  -1 -12   1   89.09    5.90
  -1 -12   1   90.99    5.40
  -1 -12   1   91.39    5.40
   0  12  -1   11.50    2.00
   0 -12   1    9.90    2.20
   0 -12   1   10.70    1.90
   0 -12   1    6.00    2.40
  -1  12  -1  129.49    7.80
   1 -12   1  138.79    7.90
   1 -12   1  139.69    8.00
   1 -12   1  133.49    7.50
  -2  12  -1   60.19    5.10
   2 -12   1   66.49    5.20
   2 -12   1   60.09    4.40
   2 -12   1   68.29    5.10
  -3  12  -1   87.59    6.50
   3 -12   1   93.19    6.20
   3 -12   1   89.69    6.30
   3 -12   1   88.49    5.50
  -4  12  -1   24.60    3.60
   4 -12   1   17.20    2.30
   4 -12   1   14.20    3.00
   4 -12   1   16.50    3.00
  -5  12  -1   23.80    3.90
   5 -12   1   27.50    3.30
   5 -12   1   24.80    2.60
   5 -12   1   21.70    3.50
  -6  12  -1   23.80    4.40
   6 -12   1   23.00    3.50
   6 -12   1   28.50    2.60
   6 -12   1   27.10    3.70
  -7  12  -1   13.30    3.80
   7 -12   1   24.00    3.60
   7 -12   1   11.80    3.30
   7 -12   1   19.90    2.20
  -8  12  -1   -0.90    3.50
   8 -12   1    5.00    3.20
   8 -12   1    1.40    1.50
   8 -12   1    0.60    2.90
  -9  12  -1   18.30    4.40
   9 -12   1   13.50    3.00
   9 -12   1   22.60    3.50
 -10  12  -1    5.00    4.10
  10 -12   1   12.00    3.20
  15  11  -1    5.50    3.00
 -15 -11   1    3.10    3.40
  14  11  -1   -3.00    3.00
 -14 -11   1   -4.40    3.30
 -14 -11   1   -0.30    2.60
  13  11  -1   53.69    5.10
 -13 -11   1   45.30    4.90
 -13 -11   1   47.70    5.20
 -12 -11   1    2.60    3.20
 -12 -11   1    3.80    2.80
 -11 -11   1    7.30    3.10
 -11 -11   1    7.40    3.30
 -10 -11   1   48.00    5.10
 -10 -11   1   42.10    4.30
  -9 -11   1    2.10    2.90
  -9 -11   1    3.70    2.80
  -8 -11   1   15.50    2.40
  -8 -11   1   16.30    2.90
  -8 -11   1   11.00    2.90
  -7 -11   1    3.50    2.30
  -7 -11   1    2.80    2.60
  -7 -11   1    2.60    1.90
  -6 -11   1    2.90    1.50
  -6 -11   1    8.50    2.40
  -6 -11   1    7.00    2.40
  -6 -11   1    4.60    1.90
  -5 -11   1    3.00    2.10
  -5 -11   1    2.00    1.40
  -5 -11   1   -0.70    1.90
  -5 -11   1   -0.10    1.70
  -4 -11   1    2.00    2.10
  -4 -11   1    2.30    2.30
  -4 -11   1    2.10    1.70
  -4 -11   1    0.00    1.40
  -3 -11   1  384.16   19.30
  -3 -11   1  393.16   19.40
  -3 -11   1  375.16   19.10
  -3 -11   1  370.36   19.30
  -2 -11   1   16.90    2.40
  -2 -11   1   16.20    2.40
  -2 -11   1   18.40    2.00
  -2 -11   1   18.90    2.30
  -1 -11   1    2.30    1.60
  -1 -11   1    0.50    1.50
  -1 -11   1   -0.60    1.80
  -1 -11   1    1.10    2.00
   0  11  -1    5.00   10.60
   0  11  -1   -0.10    1.50
   0 -11   1    2.60    1.50
   0 -11   1    1.90    1.70
   0 -11   1   -8.80    9.10
   0 -11   1    1.70    1.90
   0 -11   1    0.30    1.40
  -1  11  -1    4.30    1.90
  -1  11  -1    3.70   12.50
   1 -11   1    5.90    2.10
   1 -11   1    4.60    1.50
   1 -11   1    6.70   11.40
   1 -11   1    4.10    2.00
  -2  11  -1   17.10    2.50
   2 -11   1   15.10    1.90
   2 -11   1   14.10    2.50
   2 -11   1   11.70    2.30
  -3  11  -1    1.80    2.30
   3 -11   1    1.80    2.10
   3 -11   1   -1.90    2.40
   3 -11   1    0.90    1.70
  -4  11  -1   -0.50    2.40
   4 -11   1   -2.40    2.20
   4 -11   1   -3.00    2.70
   4 -11   1    0.30    1.80
  -5  11  -1   35.80    4.10
   5 -11   1   48.10    4.50
   5 -11   1   45.70    5.00
   5 -11   1   43.60    3.70
  -6  11  -1    4.00    3.60
   6 -11   1    2.60    3.00
   6 -11   1    4.70    1.90
   6 -11   1    6.80    2.90
  -7  11  -1   -5.50    3.30
   7 -11   1   -1.30    1.70
   7 -11   1    1.30    2.90
   7 -11   1   -0.20    3.00
  -8  11  -1    2.30    3.90
   8 -11   1   -0.60    1.40
   8 -11   1    0.50    2.80
   8 -11   1    0.90    3.00
  -9  11  -1   19.80    4.80
   9 -11   1   27.80    3.80
   9 -11   1   24.80    3.40
 -10  11  -1    4.50    4.30
  10 -11   1    1.20    2.90
  10 -11   1   -1.80    2.70
 -11  11  -1   -4.20    4.10
  11 -11   1   -2.20    2.90
  16  10  -1    3.40    2.40
 -16 -10   1    0.70    2.90
  15  10  -1   -0.50    2.40
 -15 -10   1    0.00    3.40
  14  10  -1    5.50    2.70
 -14 -10   1    3.90    3.40
  13  10  -1   58.89    5.30
 -13 -10   1   48.00    5.40
 -13 -10   1   61.59    6.10
  12  10  -1   35.90    3.70
 -12 -10   1   27.40    3.80
 -12 -10   1   32.80    4.30
 -11 -10   1   -1.40    3.10
 -11 -10   1   -2.20    2.80
 -10 -10   1    4.00    2.90
 -10 -10   1    0.30    3.00
  -9 -10   1    1.00    2.70
  -9 -10   1    1.00    2.30
  -8 -10   1   -1.30    2.30
  -8 -10   1   -4.60    3.50
  -8 -10   1    0.30    1.80
  -8 -10   1    0.90    2.50
  -7 -10   1   42.20    4.60
  -7 -10   1   42.80    4.20
  -7 -10   1   37.00    3.60
  -7 -10   1   38.20    4.10
  -6 -10   1    5.40    3.20
  -6 -10   1    6.40    2.10
  -6 -10   1    5.60    1.30
  -6 -10   1    3.90    2.30
  -6 -10   1    5.80    1.80
  -5 -10   1    3.80    1.90
  -5 -10   1    2.60    1.60
  -5 -10   1    0.20    2.20
  -5 -10   1    3.50    1.30
  -5 -10   1    7.00    3.00
  -4 -10   1    7.40    3.00
  -4 -10   1    2.30    2.10
  -4 -10   1    3.20    1.70
  -4 -10   1    4.40    1.90
  -4 -10   1    2.80    1.20
  -3 -10   1    7.40    1.40
  -3 -10   1    5.60    1.80
  -3 -10   1    6.70    1.80
  -3 -10   1    4.30    1.90
  -2 -10   1    5.50    1.90
  -2 -10   1    4.00    1.30
  -2 -10   1    4.00    1.90
  -2 -10   1    4.70    1.80
   1  10  -1   21.10    1.90
  -1 -10   1   23.30    2.10
  -1 -10   1   18.90    2.30
  -1 -10   1   21.60    2.30
  -1 -10   1   27.20    2.30
   0  10  -1   10.10    1.60
   0  10  -1   21.30    7.90
   0 -10   1   11.80    7.00
   0 -10   1    9.60    2.00
   0 -10   1    9.50    2.00
   0 -10   1    9.90    1.50
   0 -10   1    8.10    1.50
  -1  10  -1   62.49   10.80
  -1  10  -1   65.49    4.60
   1 -10   1   74.99    5.00
   1 -10   1   76.09    4.80
   1 -10   1   62.09   10.10
   1 -10   1   75.29    4.40
  -2  10  -1   37.20    3.70
  -2  10  -1   21.20   12.00
   2 -10   1   43.80    4.10
   2 -10   1   39.80    3.60
   2 -10   1   42.90    3.20
   2 -10   1   32.80   11.20
  -3  10  -1   54.29    4.70
   3 -10   1   62.69    4.10
   3 -10   1   60.79    4.90
   3 -10   1   64.79    4.40
  -4  10  -1    8.00    2.40
   4 -10   1    7.50    2.20
   4 -10   1    8.80    2.80
   4 -10   1   12.80    1.90
  -5  10  -1    0.50    2.60
   5 -10   1    0.60    1.70
   5 -10   1    1.30    2.10
   5 -10   1    0.80    2.60
  -6  10  -1   20.40    3.50
   6 -10   1   22.00    3.00
   6 -10   1   24.70    2.80
   6 -10   1   24.20    2.30
   6 -10   1   17.70    3.50
  -7  10  -1   11.50    3.60
   7 -10   1    9.10    2.90
   7 -10   1    8.40    3.20
   7 -10   1    8.50    1.80
   7 -10   1    5.30    2.30
  -8  10  -1   -6.00    3.20
   8 -10   1   -1.50    1.40
   8 -10   1    6.10    2.60
   8 -10   1    2.90    2.70
   8 -10   1   -0.50    3.10
  -9  10  -1   -4.30    3.80
   9 -10   1   -0.60    2.70
   9 -10   1   -3.70    3.00
   9 -10   1    0.70    2.80
 -10  10  -1    9.70    4.20
  10 -10   1   13.00    2.80
  10 -10   1   14.50    3.20
  10 -10   1    9.00    3.00
 -11  10  -1    5.90    4.20
  11 -10   1    4.80    2.80
  11 -10   1    4.00    2.90
 -12  10  -1    2.00    4.40
  16   9  -1    0.50    2.30
 -16  -9   1   -0.50    2.80
  15   9  -1    1.50    2.50
 -15  -9   1   -3.70    2.90
  14   9  -1   -2.60    2.50
 -14  -9   1    1.30    3.50
  13   9  -1    1.90    2.80
 -13  -9   1    0.20    3.20
 -13  -9   1    1.60    2.90
  12   9  -1   -1.30    2.80
 -12  -9   1    2.80    3.20
 -12  -9   1   -0.90    2.80
 -11  -9   1    6.40    3.10
 -11  -9   1    6.10    2.80
 -10  -9   1   17.40    3.00
 -10  -9   1   17.80    3.10
  -9  -9   1   25.10    3.00
  -9  -9   1   18.70    2.90
  -8  -9   1    3.10    2.10
  -8  -9   1   -0.10    1.70
  -8  -9   1   -2.70    2.20
  -7  -9   1   11.80    1.80
  -7  -9   1    3.20   10.60
  -7  -9   1    6.60    3.50
  -7  -9   1    8.50    2.10
  -7  -9   1   10.20    2.40
  -6  -9   1    5.20    1.90
  -6  -9   1    4.20    1.10
  -6  -9   1    4.60    2.10
  -6  -9   1    3.80    1.60
  -6  -9   1   -3.90    7.90
  -6  -9   1    3.60    3.20
  -5  -9   1    9.80    2.10
  -5  -9   1   12.20    2.00
  -5  -9   1   12.00    1.80
  -5  -9   1    9.10    1.40
  -5  -9   1    8.90    3.10
  -4  -9   1   59.59    3.60
  -4  -9   1   61.49    4.30
  -4  -9   1   58.69    4.00
  -4  -9   1   54.69    4.20
  -4  -9   1   48.60    5.90
  -3  -9   1  158.18    9.70
  -3  -9   1  139.79    8.30
  -3  -9   1  151.58    8.30
  -3  -9   1  161.78    8.00
  -3  -9   1  159.48    8.30
  -2  -9   1   35.30    3.20
  -2  -9   1   35.60    3.30
  -2  -9   1   29.10    3.20
  -2  -9   1   35.50    2.90
   1   9  -1    3.00    1.10
  -1  -9   1    2.30    1.30
  -1  -9   1    1.50    1.60
  -1  -9   1    9.70    5.00
  -1  -9   1    1.20    1.80
  -1  -9   1    3.20    1.50
   0   9  -1  104.99    5.90
   0   9  -1   82.09   12.80
   0  -9   1   99.09    5.90
   0  -9   1  115.19    6.10
   0  -9   1   94.09   11.40
   0  -9   1  115.39    6.30
   0  -9   1  110.89    5.90
  -1   9  -1   87.39    5.30
  -1   9  -1   80.39   10.30
   1  -9   1   93.69    5.20
   1  -9   1   94.29    5.40
   1  -9   1   97.09    5.70
   1  -9   1   73.39    9.40
  -2   9  -1   23.70    2.50
  -2   9  -1   24.30    9.30
   2  -9   1   24.00    2.70
   2  -9   1   25.50    2.40
   2  -9   1   29.20    8.50
   2  -9   1   24.90    2.60
  -3   9  -1   32.60   11.90
  -3   9  -1   39.80    3.70
   3  -9   1   16.30   10.20
   3  -9   1   35.20    3.00
   3  -9   1   46.50    3.40
   3  -9   1   35.20    3.20
  -4   9  -1   18.10    2.50
   4  -9   1    5.20   17.40
   4  -9   1   16.70    2.80
   4  -9   1   17.10    2.20
   4  -9   1   17.90    1.90
   4  -9   1   16.40    2.00
  -5   9  -1    5.10    2.30
   5  -9   1    1.10    1.60
   5  -9   1    2.10    1.70
   5  -9   1    6.00    1.90
   5  -9   1    3.60    2.50
  -6   9  -1    2.30    2.70
   6  -9   1    1.60    1.90
   6  -9   1    1.90    2.20
   6  -9   1   -2.50    2.60
   6  -9   1    1.30    1.60
  -7   9  -1    7.20    3.20
   7  -9   1   11.80    2.40
   7  -9   1   10.50    3.20
   7  -9   1   11.70    2.50
   7  -9   1    9.90    1.70
  -8   9  -1    7.80    3.60
   8  -9   1    6.30    2.40
   8  -9   1    8.60    1.60
   8  -9   1    6.00    2.80
   8  -9   1    7.10    3.20
  -9   9  -1   -1.30    3.70
   9  -9   1    2.80    2.80
   9  -9   1   -1.60    2.40
   9  -9   1    0.50    3.20
 -10   9  -1   -2.50    4.10
  10  -9   1    5.60    2.80
  10  -9   1    2.10    3.00
  10  -9   1   10.80    3.10
 -11   9  -1    4.10    4.40
  11  -9   1    1.40    2.80
  11  -9   1    2.50    2.50
  11  -9   1    3.30    2.90
 -12   9  -1    8.10    4.70
  12  -9   1   11.50    2.90
 -13   9  -1    8.20    6.40
  13  -9   1    2.20    2.40
  16   8  -1    3.40    2.40
 -16  -8   1    0.80    2.90
  15   8  -1    8.90    2.80
 -15  -8   1    8.60    3.40
  14   8  -1   16.00    3.20
 -14  -8   1   14.10    3.60
  13   8  -1    8.80    2.80
 -13  -8   1    7.20    3.30
 -13  -8   1    6.80    2.90
  12   8  -1    5.40    2.60
 -12  -8   1    4.40    3.20
 -12  -8   1    2.10    2.90
  11   8  -1   83.59    6.20
 -11  -8   1   93.79    6.70
 -11  -8   1   80.79    6.30
  -9  -8   1   -0.40    2.00
  -9  -8   1   -0.60    4.10
  -9  -8   1    2.20    2.40
  -8  -8   1    4.30    3.90
  -8  -8   1    0.40    2.10
  -8  -8   1    2.30    2.00
  -7  -8   1    1.10    1.70
  -7  -8   1    6.20    2.20
  -7  -8   1    5.90    1.60
  -7  -8   1   -2.30    3.50
  -7  -8   1    3.30    9.90
  -6  -8   1   37.50    8.70
  -6  -8   1   50.99    6.10
  -6  -8   1   55.29    3.50
  -6  -8   1   53.49    4.00
  -6  -8   1   48.20    3.20
  -6  -8   1   48.50    4.10
  -5  -8   1   29.80    4.00
  -5  -8   1   28.20    2.60
  -5  -8   1   29.50    2.50
  -5  -8   1   30.60    2.90
  -5  -8   1   26.70    6.00
  -5  -8   1   25.10    6.50
  -5  -8   1   37.40    2.80
  -4  -8   1  293.57   15.00
  -4  -8   1  303.87   15.10
  -4  -8   1  301.07   18.10
  -4  -8   1  285.47   14.80
  -4  -8   1  308.07   15.10
  -4  -8   1  283.57   16.10
  -3  -8   1  598.54   31.70
  -3  -8   1  597.24   30.70
  -3  -8   1  656.03   31.00
  -3  -8   1  616.84   30.90
  -3  -8   1  640.14   30.90
  -2  -8   1   30.70    2.90
  -2  -8   1   32.30    2.50
  -2  -8   1   25.80    4.50
  -2  -8   1   26.10    3.70
  -2  -8   1   26.80    2.50
  -2  -8   1   31.80    3.10
   1   8  -1    0.60    0.90
  -1  -8   1   -0.70    1.20
  -1  -8   1    1.60    1.70
  -1  -8   1    4.30    4.10
  -1  -8   1   -1.60    1.30
  -1  -8   1    2.10    1.40
   0   8  -1  525.25   28.70
   0   8  -1  501.55   25.40
   0  -8   1  486.55   25.40
   0  -8   1  525.95   25.60
   0  -8   1  533.75   25.40
   0  -8   1  482.55   28.00
   0  -8   1  523.85   25.50
  -1   8  -1  107.79    6.10
  -1   8  -1  118.79   12.80
   1  -8   1   95.69   11.00
   1  -8   1  109.49    6.10
   1  -8   1  114.79    6.00
   1  -8   1  105.39    6.40
  -2   8  -1   47.70    3.60
  -2   8  -1   36.00    8.70
   2  -8   1   46.00    3.20
   2  -8   1   47.20    3.40
   2  -8   1   47.70    4.10
   2  -8   1   28.50    7.40
  -3   8  -1   -4.80    8.50
  -3   8  -1    2.90    1.70
   3  -8   1    3.40    1.50
   3  -8   1   11.40    7.70
   3  -8   1    2.50    1.40
   3  -8   1    2.50    2.00
   3  -8   1    1.70    1.50
  -4   8  -1   25.70    2.90
  -4   8  -1   12.00   11.50
   4  -8   1   24.10    2.70
   4  -8   1   23.00    2.10
   4  -8   1   13.50   10.90
   4  -8   1   24.40    2.10
   4  -8   1   26.80    2.80
  -5   8  -1    6.10    2.30
  -5   8  -1    7.70   17.10
   5  -8   1    0.30    2.30
   5  -8   1    2.90    1.70
   5  -8   1    3.40    1.40
  -6   8  -1   -0.40    2.30
   6  -8   1    4.60    1.60
   6  -8   1    2.10    2.60
   6  -8   1    0.60    1.70
  -7   8  -1   -2.40    2.60
   7  -8   1   -2.50    2.90
   7  -8   1   -0.50    1.40
   7  -8   1    1.10    1.90
  -8   8  -1    4.70    3.40
   8  -8   1   -2.10    3.20
   8  -8   1    0.10    2.20
   8  -8   1    3.00    1.30
  -9   8  -1    8.20    4.00
   9  -8   1    5.30    3.20
   9  -8   1    3.80    2.50
 -10   8  -1   -3.30    3.60
  10  -8   1    3.10    2.50
  10  -8   1    0.30    3.10
 -11   8  -1    8.50    4.30
  11  -8   1   -2.90    2.90
  11  -8   1   -0.40    2.80
  11  -8   1    1.50    2.80
 -12   8  -1   24.80    5.40
  12  -8   1   39.80    4.30
  12  -8   1   29.90    3.70
 -13   8  -1    6.20    4.50
  13  -8   1    0.20    2.30
  16   7  -1    5.30    3.00
 -16  -7   1    4.40    2.90
  15   7  -1    0.70    2.80
 -15  -7   1    3.60    3.00
  14   7  -1   -2.50    2.50
 -14  -7   1    5.20    3.30
  13   7  -1   29.50    3.40
 -13  -7   1   29.70    4.00
  12   7  -1   -1.80    2.40
 -12  -7   1   19.80    6.20
 -12  -7   1    2.30    3.00
 -12  -7   1   -4.90    2.80
  11   7  -1    7.90    2.80
 -11  -7   1    9.90    3.10
 -11  -7   1    7.00    3.00
 -11  -7   1   20.80    5.70
 -10  -7   1   -8.90    4.50
 -10  -7   1   -0.80    2.30
 -10  -7   1   -2.50    2.30
  -9  -7   1   57.29    4.80
  -9  -7   1   57.09    6.20
  -9  -7   1   59.89    4.70
  -8  -7   1    4.10    2.00
  -8  -7   1    7.60    3.90
  -8  -7   1    4.00    2.20
  -7  -7   1    1.70    1.70
  -7  -7   1    2.80    1.90
  -7  -7   1    5.40    3.60
  -7  -7   1    2.30    1.40
  -6  -7   1  187.58    9.60
  -6  -7   1  176.18    9.40
  -6  -7   1  205.28    9.90
  -6  -7   1  190.18   11.40
  -6  -7   1  160.38   14.20
  -6  -7   1  187.78    9.90
  -5  -7   1  609.14   29.20
  -5  -7   1  598.54   29.20
  -5  -7   1  610.34   29.10
  -5  -7   1  550.84   32.10
  -5  -7   1  549.65   31.50
  -5  -7   1  593.74   30.10
  -5  -7   1  577.74   28.90
  -4  -7   1  223.58   14.30
  -4  -7   1  210.48   12.20
  -4  -7   1  215.28   11.00
  -4  -7   1  212.48   11.00
  -4  -7   1  209.38   10.70
  -4  -7   1  210.98   10.80
  -4  -7   1  197.28   13.60
  -3  -7   1  692.33   35.70
  -3  -7   1  726.13   35.00
  -3  -7   1  689.43   36.40
  -3  -7   1  718.53   35.00
  -3  -7   1  692.43   34.90
  -3  -7   1  718.53   35.00
  -2  -7   1   26.00    4.10
  -2  -7   1   31.70    2.90
  -2  -7   1   31.80    2.80
  -2  -7   1   32.20    3.70
  -2  -7   1   31.90    4.50
  -2  -7   1   29.10    2.50
  -2  -7   1   32.10    2.80
   1   7  -1    0.80    3.70
   1   7  -1    0.60    0.80
  -1  -7   1    1.40    1.10
  -1  -7   1   -1.30    3.20
  -1  -7   1    0.50    1.60
  -1  -7   1   -4.00    2.60
  -1  -7   1   -0.10    1.30
  -1  -7   1    0.50    1.20
   0   7  -1  584.54   28.90
   0   7  -1  612.44   31.40
   0  -7   1  599.84   31.00
   0  -7   1  559.14   28.90
   0  -7   1  569.84   28.90
   0  -7   1  571.04   29.00
   0  -7   1  595.74   29.00
  -1   7  -1  421.86   23.50
  -1   7  -1  398.86   20.00
   1  -7   1  400.96   22.80
   1  -7   1  395.26   20.10
   1  -7   1  394.76   19.90
   1  -7   1  389.66   20.00
  -2   7  -1  513.95   26.00
  -2   7  -1  537.25   30.30
   2  -7   1  492.45   29.10
   2  -7   1  540.75   25.90
   2  -7   1  491.15   25.80
   2  -7   1  531.75   26.00
   2  -7   1  529.75   25.80
  -3   7  -1  314.17   15.70
  -3   7  -1  292.77   21.70
   3  -7   1  300.67   15.80
   3  -7   1  310.77   15.50
   3  -7   1  292.57   20.70
   3  -7   1  317.77   15.40
  -4   7  -1   17.30    2.40
  -4   7  -1   11.50    9.40
   4  -7   1   10.70    1.60
   4  -7   1   11.20    2.40
   4  -7   1   13.90    1.60
  -5   7  -1    3.20    2.00
  -5   7  -1   -4.10   11.60
   5  -7   1    3.30    2.30
   5  -7   1   19.20   11.10
   5  -7   1    6.00    1.40
   5  -7   1    8.50    1.60
  -6   7  -1   -4.60   16.90
  -6   7  -1    4.20    2.20
   6  -7   1    4.80    2.60
   6  -7   1    4.40    1.40
   6  -7   1    1.80    1.70
   6  -7   1    3.40   16.60
  -7   7  -1    2.50    2.50
   7  -7   1    7.90    1.50
   7  -7   1    4.00    1.90
   7  -7   1   11.10    3.10
  -8   7  -1   16.70    3.80
   8  -7   1   20.60    3.50
   8  -7   1   22.10    2.60
   8  -7   1   21.50    1.80
  -9   7  -1    1.10    3.60
   9  -7   1    1.00    3.30
   9  -7   1    0.60    2.40
 -10   7  -1   31.80    4.80
  10  -7   1   28.50    3.30
  10  -7   1   22.30    3.80
 -11   7  -1   36.50    5.20
  11  -7   1   28.20    3.90
  11  -7   1   29.30    3.30
 -12   7  -1    2.10    4.30
  12  -7   1    3.70    2.60
  12  -7   1    0.90    5.20
 -13   7  -1   -1.30    4.20
  13  -7   1    1.60    2.90
 -14   7  -1    5.70    4.60
  14  -7   1    6.50    2.50
  16   6  -1    2.10    2.50
 -16  -6   1    2.90    2.80
  15   6  -1   -0.50    2.90
 -15  -6   1    0.20    3.00
  14   6  -1   -4.00    2.50
 -14  -6   1   -1.50    3.00
  13   6  -1   22.30    3.20
 -13  -6   1   27.40    3.80
  12   6  -1   18.00    3.00
 -12  -6   1   26.20    3.70
 -12  -6   1   28.90    7.20
  11   6  -1   -1.10    2.40
 -11  -6   1   -4.60    6.00
 -11  -6   1    0.10    2.00
 -11  -6   1    3.70    2.70
 -11  -6   1    2.50    2.60
  10   6  -1    6.10    2.20
 -10  -6   1   12.90    2.40
 -10  -6   1    4.50    2.60
 -10  -6   1    8.60    2.60
 -10  -6   1    0.30    5.00
  -9  -6   1   11.40    4.50
  -9  -6   1    2.50    2.00
  -9  -6   1    6.20    2.10
  -9  -6   1    3.20    2.40
  -8  -6   1    0.20    1.90
  -8  -6   1   -0.10    1.60
  -8  -6   1   -2.40    3.60
  -8  -6   1   -0.50    1.80
   7   6  -1   78.49   10.70
  -7  -6   1   79.49    5.00
  -7  -6   1   72.39    7.40
  -7  -6   1   83.49    5.10
   6   6  -1  344.77   23.10
  -6  -6   1  384.56   19.20
  -6  -6   1  332.77   22.40
  -6  -6   1  402.36   19.20
  -6  -6   1  389.56   20.30
  -6  -6   1  408.06   19.00
  -5  -6   1   78.09    4.90
  -5  -6   1   81.59    4.50
  -5  -6   1   78.79    6.70
  -5  -6   1   67.09    9.30
  -5  -6   1   77.49    4.80
  -5  -6   1   77.69    4.20
  -4  -6   1  478.45   23.50
  -4  -6   1  455.65   25.00
  -4  -6   1  434.76   22.40
  -4  -6   1  448.86   22.60
  -4  -6   1  461.55   22.60
  -4  -6   1  430.46   24.50
  -4  -6   1  466.35   22.70
  -3  -6   1  273.47   16.30
  -3  -6   1  288.77   14.60
  -3  -6   1  299.07   14.70
  -3  -6   1  288.77   16.60
  -3  -6   1  300.27   14.70
  -3  -6   1  287.57   14.70
  -3  -6   1  304.87   15.60
  -2  -6   1  111.89    6.30
  -2  -6   1  116.19    8.40
  -2  -6   1  126.19    7.70
  -2  -6   1  118.29    8.10
  -2  -6   1  119.59    6.20
  -2  -6   1  122.69    6.40
  -2  -6   1  120.49    6.40
   1   6  -1   18.40    1.50
   1   6  -1   19.20    3.70
  -1  -6   1   16.10    3.50
  -1  -6   1   20.90    1.90
  -1  -6   1   19.50    2.10
  -1  -6   1   17.40    1.60
  -1  -6   1   25.10    1.90
  -1  -6   1   21.60    3.00
   0   6  -1    9.10    1.10
   0   6  -1    9.20    3.70
   0  -6   1    5.50    1.50
   0  -6   1    7.20    1.20
   0  -6   1    9.60    1.70
   0  -6   1    9.90    1.20
   0  -6   1    5.00    3.30
  -1   6  -1  124.39   10.70
  -1   6  -1  130.29    6.70
   1  -6   1  128.69    7.00
   1  -6   1  129.99    6.70
   1  -6   1  125.89    6.70
   1  -6   1  115.69    9.70
  -2   6  -1   89.49   10.50
  -2   6  -1   96.89    5.10
   2  -6   1   86.69    4.90
   2  -6   1   83.89    9.40
   2  -6   1   82.59    5.50
   2  -6   1   88.29    4.90
   2  -6   1   90.89    5.00
  -3   6  -1  255.37   18.20
  -3   6  -1  259.37   13.00
   3  -6   1  269.57   17.50
   3  -6   1  248.98   12.80
   3  -6   1  237.48   13.10
   3  -6   1  255.17   12.80
  -4   6  -1   29.20    3.20
  -4   6  -1   16.70    8.00
   4  -6   1   31.50    2.70
   4  -6   1   28.20    2.50
   4  -6   1   13.30    7.80
   4  -6   1   28.10    2.80
  -5   6  -1    1.70    1.80
  -5   6  -1   -1.40    9.30
   5  -6   1    2.90    2.30
   5  -6   1   -2.40    8.40
   5  -6   1   -0.10    1.20
   5  -6   1   -0.10    1.30
  -6   6  -1   58.39    4.60
  -6   6  -1   50.89   13.10
   6  -6   1   53.89    3.80
   6  -6   1   55.19    3.40
   6  -6   1   52.19    4.60
  -7   6  -1    3.00    2.20
   7  -6   1    1.10    1.70
   7  -6   1    1.90    2.60
   7  -6   1    1.90    1.20
  -8   6  -1   71.09    5.60
   8  -6   1   63.89    4.40
   8  -6   1   48.20    3.30
   8  -6   1   55.69    5.30
  -9   6  -1  258.67   14.00
   9  -6   1  223.88   13.20
   9  -6   1  249.18   12.90
 -10   6  -1   24.00    4.50
  10  -6   1   13.40    2.60
  10  -6   1   20.90    3.70
 -11   6  -1   -0.50    4.10
  11  -6   1    0.50    2.60
  11  -6   1    1.20    3.30
 -12   6  -1    2.00    4.10
  12  -6   1    1.80    2.90
  12  -6   1    1.00    3.00
 -13   6  -1   -7.00    4.20
  13  -6   1   -1.70    2.50
 -14   6  -1   11.80    4.80
  14  -6   1    5.50    2.90
  16   5  -1    0.70    2.40
 -16  -5   1    2.70    2.60
  15   5  -1   -2.30    2.90
 -15  -5   1   -3.10    2.90
  14   5  -1   -1.10    2.60
 -14  -5   1  -22.30    9.40
 -14  -5   1    2.10    3.00
  13   5  -1    8.70    2.70
 -13  -5   1   10.50    3.30
 -13  -5   1   12.90    3.30
 -13  -5   1    5.00    7.70
  12   5  -1   -0.20    2.50
 -12  -5   1    3.30    3.00
 -12  -5   1   -3.40    6.60
  11   5  -1   99.69    6.20
 -11  -5   1  105.09    6.40
 -11  -5   1   78.99    7.00
 -11  -5   1   97.69    6.70
 -11  -5   1   81.19   10.90
  10   5  -1    0.80    2.00
 -10  -5   1    0.50    2.20
 -10  -5   1   -2.70    2.40
 -10  -5   1    5.10    4.80
 -10  -5   1   -2.80    2.30
  -9  -5   1   37.70    5.60
  -9  -5   1   35.50    3.70
  -9  -5   1   36.40    3.30
  -9  -5   1   34.30    3.40
  -8  -5   1   -3.50    1.80
  -8  -5   1    0.80    2.00
  -8  -5   1    1.50    1.80
  -8  -5   1   10.30    3.90
   7   5  -1   -2.20    7.90
  -7  -5   1   -0.60    6.00
  -7  -5   1    4.30    3.40
  -7  -5   1    3.70    1.70
  -7  -5   1    6.10    1.70
  -7  -5   1    4.10    1.90
   6   5  -1  189.28   14.80
  -6  -5   1  184.78    9.60
  -6  -5   1  171.68    9.60
  -6  -5   1  180.58   11.10
  -6  -5   1  197.18    9.70
  -6  -5   1  155.48   13.80
  -6  -5   1  188.58    9.30
   5   5  -1   30.60    5.70
  -5  -5   1   40.20    2.60
  -5  -5   1   36.20    3.00
  -5  -5   1   32.90    5.70
  -5  -5   1   37.10    3.20
  -5  -5   1   34.30    2.30
  -5  -5   1   41.90    5.20
  -4  -5   1  209.38   10.30
  -4  -5   1  189.48   10.20
  -4  -5   1  206.98   10.30
  -4  -5   1  192.58   10.10
  -4  -5   1  219.88   12.80
  -4  -5   1  194.08   11.30
  -3  -5   1  158.98    9.10
  -3  -5   1  155.58    8.10
  -3  -5   1  150.58    8.00
  -3  -5   1  179.38   10.50
  -3  -5   1  150.48   10.10
  -3  -5   1  147.89    7.90
  -3  -5   1  159.28    8.10
  -2  -5   1  406.26   21.70
  -2  -5   1  446.86   21.80
  -2  -5   1  485.15   23.00
  -2  -5   1  436.06   21.80
  -2  -5   1  438.66   22.50
  -2  -5   1  410.96   21.80
  -2  -5   1  454.25   22.80
   1   5  -1 4366.76  209.68
   1   5  -1 4517.85  210.58
  -1  -5   1 4302.07  209.78
  -1  -5   1 4414.16  210.58
  -1  -5   1 4112.69  209.68
  -1  -5   1 4066.09  209.68
  -1  -5   1 4323.27  210.18
  -1  -5   1 4093.79  209.78
   0   5  -1 2912.11  143.69
   0   5  -1 2966.30  144.89
   0  -5   1 3007.50  144.69
   0  -5   1 2874.01  143.69
   0  -5   1 2831.32  143.69
   0  -5   1 3033.10  144.29
   0  -5   1 2866.91  143.69
  -1   5  -1 1484.65   71.89
  -1   5  -1 1429.56   73.59
   1  -5   1 1479.55   73.39
   1  -5   1 1427.96   71.89
   1  -5   1 1460.75   71.89
   1  -5   1 1445.96   71.79
   1  -5   1 1501.35   71.79
  -2   5  -1   -3.60    4.00
  -2   5  -1    3.10    1.10
   2  -5   1   -0.70    0.90
   2  -5   1    0.50    1.60
   2  -5   1    1.00    3.70
   2  -5   1    0.70    1.00
  -3   5  -1    0.40    5.10
  -3   5  -1    1.80    1.20
   3  -5   1    1.20    1.10
   3  -5   1    2.80    1.90
   3  -5   1    1.20    1.10
  -4   5  -1   45.60    8.40
  -4   5  -1   46.90    3.60
   4  -5   1   43.90    4.10
   4  -5   1   44.20    3.10
   4  -5   1   46.20    3.10
   4  -5   1   44.50    7.90
  -5   5  -1   -4.40    7.60
  -5   5  -1    4.00    1.70
   5  -5   1   -6.30    7.00
   5  -5   1    5.40    2.20
   5  -5   1    4.30    1.20
   5  -5   1    3.60    1.30
  -6   5  -1   44.20    4.00
  -6   5  -1   27.10   10.80
   6  -5   1   41.90    2.80
   6  -5   1   41.50    4.20
   6  -5   1   49.00    3.30
   6  -5   1   29.10   10.30
  -7   5  -1   20.00   14.70
  -7   5  -1   36.80    4.00
   7  -5   1   37.70    4.20
   7  -5   1   39.40    3.30
   7  -5   1   34.30    2.50
   7  -5   1   11.10   13.80
  -8   5  -1   18.60    3.00
   8  -5   1   19.80    1.80
   8  -5   1   15.90    3.10
   8  -5   1   17.60    2.10
  -9   5  -1   28.20    3.70
   9  -5   1   26.10    2.60
   9  -5   1   24.80    3.60
 -10   5  -1   19.80    4.00
  10  -5   1   17.20    2.50
  10  -5   1   17.00    3.60
 -11   5  -1   28.40    4.80
  11  -5   1   15.20    3.50
  11  -5   1   14.00    2.60
 -12   5  -1   38.80    5.20
  12  -5   1   21.00    3.70
  12  -5   1   26.10    3.20
 -13   5  -1    7.50    4.60
  13  -5   1    3.10    2.60
 -14   5  -1   11.80    4.70
  14  -5   1    7.20    2.70
  15  -5   1    1.80    2.40
  16   4  -1    3.70    2.60
  15   4  -1   -0.10    2.60
 -15  -4   1   -1.10    2.70
  14   4  -1    3.60    2.90
 -14  -4   1   -2.50    3.80
 -14  -4   1    0.00    8.70
 -14  -4   1    1.40    3.00
 -13  -4   1   11.60    4.20
 -13  -4   1   15.50    7.40
 -13  -4   1   15.50    3.30
  12   4  -1    0.70    2.50
 -12  -4   1   -1.30    3.60
 -12  -4   1   -1.30    2.90
 -12  -4   1    0.60    6.70
  11   4  -1  359.36   17.90
 -11  -4   1  340.17   18.20
 -11  -4   1  346.07   18.70
 -11  -4   1  349.87   21.50
  10   4  -1   30.90    2.90
 -10  -4   1   36.60    3.80
 -10  -4   1   33.60    3.90
 -10  -4   1   36.30    3.30
 -10  -4   1   32.80    5.80
   9   4  -1   26.40    2.50
  -9  -4   1   27.00    3.10
  -9  -4   1   23.70    2.60
  -9  -4   1   20.20    2.60
   8   4  -1    4.90    9.90
  -8  -4   1    2.60    2.00
  -8  -4   1    2.40    1.60
  -8  -4   1    2.20    2.10
   7   4  -1   -4.00    7.50
  -7  -4   1    4.90    1.70
  -7  -4   1    6.60    6.00
  -7  -4   1    3.60    1.70
  -7  -4   1    4.00    1.90
   6   4  -1   65.39    8.40
  -6  -4   1   66.49   10.00
  -6  -4   1   71.39    4.50
  -6  -4   1   67.99    4.30
  -6  -4   1   66.99    6.60
  -6  -4   1   67.19    4.60
   5   4  -1    3.70    4.40
  -5  -4   1    3.30    4.00
  -5  -4   1    6.70    1.10
  -5  -4   1    5.50    1.30
  -5  -4   1    7.50    1.70
  -5  -4   1    6.20    1.50
  -5  -4   1    5.50    2.70
   4   4  -1   45.80    6.10
  -4  -4   1   38.70    2.80
  -4  -4   1   33.00    2.10
  -4  -4   1   30.10    3.40
  -4  -4   1   31.80    2.40
  -4  -4   1   41.90    2.70
  -4  -4   1   50.29    6.70
  -4  -4   1   37.10    2.60
   3   4  -1   49.00    5.70
  -3  -4   1   52.69    3.30
  -3  -4   1   49.90    3.10
  -3  -4   1   57.29    4.70
  -3  -4   1   53.69    6.10
  -3  -4   1   56.99    3.40
  -3  -4   1   62.29    3.20
  -2  -4   1  592.74   27.90
  -2  -4   1  522.85   27.40
  -2  -4   1  545.05   26.80
  -2  -4   1  555.64   27.70
  -2  -4   1  541.85   26.80
  -2  -4   1  511.35   26.70
  -2  -4   1  532.15   26.80
  -1  -4   1 6617.84  308.97
  -1  -4   1 5978.50  308.37
  -1  -4   1 6551.64  308.77
  -1  -4   1 6249.97  308.37
  -1  -4   1 6040.40  308.37
   0   4  -1 4098.99  196.98
   0   4  -1 4175.78  195.98
   0  -4   1 3919.01  195.98
   0  -4   1 4120.69  196.48
   0  -4   1 3889.61  195.98
   0  -4   1 3894.11  196.78
   0  -4   1 3868.61  196.08
  -1   4  -1 3012.80  144.59
  -1   4  -1 2954.90  143.29
   1  -4   1 3048.50  144.49
   1  -4   1 2814.32  143.19
   1  -4   1 2892.61  143.19
   1  -4   1 2845.22  143.29
   1  -4   1 2861.11  143.19
  -2   4  -1   73.99    8.20
  -2   4  -1   83.09    4.50
   2  -4   1   79.39    4.40
   2  -4   1   79.79    4.30
   2  -4   1   87.89    7.60
   2  -4   1   76.09    4.80
  -3   4  -1  161.68    8.30
  -3   4  -1  155.98   12.10
   3  -4   1  146.99    8.40
   3  -4   1  163.68    8.10
   3  -4   1  155.08    8.00
   3  -4   1  167.68   11.90
  -4   4  -1  152.68    8.20
  -4   4  -1  159.08   13.50
   4  -4   1  150.68    8.00
   4  -4   1  150.48   12.90
   4  -4   1  153.78    7.90
   4  -4   1  158.28    8.40
  -5   4  -1    0.40    1.60
  -5   4  -1    4.00    6.50
   5  -4   1    1.80    1.10
   5  -4   1    3.50    6.60
   5  -4   1    5.50    2.30
   5  -4   1    2.80    1.40
  -6   4  -1   22.40    9.70
  -6   4  -1   11.00    2.10
   6  -4   1   16.10    2.60
   6  -4   1   11.40    1.30
   6  -4   1   21.10    9.10
   6  -4   1   11.40    1.70
  -7   4  -1   -1.10   11.10
  -7   4  -1    6.30    2.00
   7  -4   1    9.90   11.30
   7  -4   1    4.20    2.40
   7  -4   1    7.80    1.10
   7  -4   1    7.50    1.60
  -8   4  -1  137.19    8.00
   8  -4   1  137.29    7.30
   8  -4   1  124.19    6.70
   8  -4   1  129.89    7.80
  -9   4  -1    4.50    2.70
   9  -4   1    4.30    2.90
   9  -4   1    1.50    2.00
 -10   4  -1    0.70    3.30
  10  -4   1    3.60    2.20
  10  -4   1    2.80    3.10
 -11   4  -1  112.99    8.20
  11  -4   1   87.59    7.10
  11  -4   1  100.69    6.60
 -12   4  -1    1.80    4.00
  12  -4   1   -0.60    2.50
  12  -4   1   -3.00    3.10
 -13   4  -1    9.40    4.60
  13  -4   1    3.80    2.90
  13  -4   1   -0.40    3.10
 -14   4  -1    3.20    4.50
  14  -4   1   -2.20    2.50
 -15   4  -1   -5.80    4.70
  15  -4   1    2.80    2.60
  16   3  -1   -1.90    2.80
  15   3  -1   -2.60    2.90
 -15  -3   1   -0.10    2.60
 -15  -3   1    4.50   11.30
 -15  -3   1    8.90    5.20
  14   3  -1    4.30    2.90
 -14  -3   1    1.80    2.80
 -14  -3   1   -1.00    4.40
 -14  -3   1   -6.00    8.20
  13   3  -1   -0.40    2.60
 -13  -3   1    5.20    3.00
 -13  -3   1   16.30    7.70
 -13  -3   1   -2.70    4.00
  12   3  -1   60.79    5.20
 -12  -3   1   62.39    6.10
 -12  -3   1   64.79    5.50
  11   3  -1    0.00    2.20
 -11  -3   1   -2.00    2.40
 -11  -3   1    0.70    3.30
  10   3  -1    2.80    1.80
 -10  -3   1    4.70    2.30
 -10  -3   1    2.30    2.70
   9   3  -1    6.20    1.90
  -9  -3   1    7.70    2.00
  -9  -3   1    8.40    2.30
  -9  -3   1    5.40    2.50
   8   3  -1    7.70   10.30
   8   3  -1   15.30    2.00
  -8  -3   1   10.60    9.40
  -8  -3   1   14.10    2.10
  -8  -3   1   18.50    2.60
  -8  -3   1   16.20    2.20
   7   3  -1    4.00    7.50
  -7  -3   1   10.00    2.10
  -7  -3   1    9.80    2.10
  -7  -3   1    7.80    6.80
  -7  -3   1   12.60    1.80
   6   3  -1   36.30    6.90
  -6  -3   1   49.90    7.60
  -6  -3   1   44.80    3.50
  -6  -3   1   38.00    3.60
  -6  -3   1   42.60    3.30
   5   3  -1    5.60    4.50
  -5  -3   1    5.90    4.10
  -5  -3   1    7.10    1.50
  -5  -3   1    4.80    1.50
  -5  -3   1    7.90    1.30
   4   3  -1    9.00    3.70
  -4  -3   1   10.40    1.10
  -4  -3   1   12.20    1.50
  -4  -3   1   13.30    1.50
  -4  -3   1   10.50    3.80
  -4  -3   1   12.20    1.30
  -3  -3   1  202.18   11.40
  -3  -3   1  191.88    9.30
  -3  -3   1  164.88    9.10
  -3  -3   1  180.78    9.30
  -3  -3   1  173.38   10.00
  -3  -3   1  184.38    9.30
   2   3  -1  205.98   11.80
  -2  -3   1  208.78   11.50
  -2  -3   1  198.78   10.70
  -2  -3   1  215.98   12.00
  -2  -3   1  229.98   11.10
  -1  -3   1    6.40    2.40
   0   3  -1    9.30    2.80
   0  -3   1    8.00    2.50
   0  -3   1    6.80    2.40
  -1   3  -1   18.10    3.80
  -1   3  -1   21.00    1.90
   1  -3   1   15.30    3.40
  -2   3  -1  105.69    5.50
  -2   3  -1  104.19    8.80
   2  -3   1   99.39    5.50
   2  -3   1  111.49    5.90
   2  -3   1   97.19    5.30
  -3   3  -1  285.17   16.00
  -3   3  -1  261.67   13.10
   3  -3   1  247.28   13.10
   3  -3   1  279.97   15.80
   3  -3   1  240.18   12.90
   3  -3   1  252.17   12.90
  -4   3  -1   80.69    4.70
  -4   3  -1   85.99    9.90
   4  -3   1   78.29    9.50
   4  -3   1   82.39    4.40
   4  -3   1   81.29    4.50
   4  -3   1   79.99    5.00
  -5   3  -1    3.60    1.40
  -5   3  -1    1.00    6.20
   5  -3   1    4.10    2.10
   5  -3   1   -1.30    5.50
   5  -3   1    3.20    1.20
  -6   3  -1   21.20    8.80
  -6   3  -1    3.80    1.70
   6  -3   1    1.50    7.40
   6  -3   1    2.60    1.00
   6  -3   1    3.90    2.30
   6  -3   1    4.70    1.30
  -7   3  -1  140.59   18.70
  -7   3  -1  136.99    7.60
   7  -3   1  122.59    7.50
   7  -3   1  133.49    7.00
   7  -3   1  142.69   18.00
   7  -3   1  124.89    6.60
  -8   3  -1   19.00   13.30
  -8   3  -1    1.60    2.10
   8  -3   1    3.10    1.50
   8  -3   1    3.10    2.40
   8  -3   1  -17.70   13.30
  -9   3  -1   16.40    3.10
  -9   3  -1   41.70   22.50
   9  -3   1   17.20   24.10
   9  -3   1   25.40    3.20
   9  -3   1   16.30    2.30
 -10   3  -1   -0.10    3.00
  10  -3   1    2.60    2.10
  10  -3   1    5.00    3.00
 -11   3  -1   52.09    5.30
  11  -3   1   50.49    4.70
  11  -3   1   59.79    4.80
 -12   3  -1   22.10    4.70
  12  -3   1   14.20    3.60
  12  -3   1   27.20    3.20
 -13   3  -1   13.20    4.50
  13  -3   1    0.70    2.90
  13  -3   1   -4.70    3.10
 -14   3  -1    8.90    4.60
  14  -3   1    7.30    2.70
 -15   3  -1   -2.40    4.50
  15  -3   1    3.10    2.60
  16   2  -1   -0.90    2.60
  15   2  -1   -3.10    2.50
 -15  -2   1  -10.60    9.50
 -15  -2   1    7.00    5.10
  14   2  -1    1.30    2.90
 -14  -2   1   -2.60    4.30
 -14  -2   1    0.90    2.70
 -14  -2   1   -2.50    7.70
  13   2  -1    3.40    2.50
 -13  -2   1    2.80    2.90
 -13  -2   1   -6.70    3.80
  12   2  -1   60.39    5.10
 -12  -2   1   61.89    6.00
 -12  -2   1   54.99    5.10
  11   2  -1   80.89    5.40
 -11  -2   1   73.09    5.60
 -11  -2   1   71.69    6.80
  10   2  -1   26.00    2.60
 -10  -2   1   29.40    3.60
 -10  -2   1   30.30    3.00
   9   2  -1   34.40    3.20
  -9  -2   1   35.70    3.50
  -9  -2   1   29.60    3.40
   8   2  -1   42.60   11.80
   8   2  -1   57.79    4.10
  -8  -2   1   34.40   10.20
  -8  -2   1   61.89    4.10
  -8  -2   1   60.09    4.10
  -8  -2   1   57.79    4.70
   7   2  -1   27.00    8.00
   7   2  -1   28.30    3.00
  -7  -2   1   25.90    2.80
  -7  -2   1   30.70    2.70
  -7  -2   1   22.80    2.60
  -7  -2   1   27.80    8.40
   6   2  -1   27.00    6.10
  -6  -2   1   22.50    2.30
  -6  -2   1   25.00    2.10
  -6  -2   1   26.80    2.90
   5   2  -1   69.29    8.70
  -5  -2   1   76.89    4.30
  -5  -2   1   72.79    4.40
  -5  -2   1   74.09    4.40
  -5  -2   1   74.09    8.60
   4   2  -1   88.59    8.00
  -4  -2   1   99.19    5.10
  -4  -2   1   90.49    8.30
  -4  -2   1   93.39    5.00
  -4  -2   1   91.49    5.20
   3   2  -1 1306.77   63.99
  -3  -2   1 1201.78   62.59
  -3  -2   1 1269.47   62.69
  -3  -2   1 1339.57   63.99
  -3  -2   1 1258.47   62.69
   2   2  -1  100.69    7.00
  -2  -2   1  109.99    5.60
  -2  -2   1  102.99    7.10
  -2  -2   1  107.29    6.40
  -1  -2   1    3.20    1.40
   0   2  -1  366.66   18.80
   0  -2   1  364.66   18.80
   0  -2   1  390.96   18.80
  -1   2  -1    1.70    0.80
  -1   2  -1    2.10    2.10
   1  -2   1    5.60    2.00
  -2   2  -1   19.90    2.00
  -2   2  -1   14.40    3.80
   2  -2   1   20.60    3.80
  -3   2  -1  329.07   17.70
  -3   2  -1  305.27   15.10
   3  -2   1  280.77   15.00
   3  -2   1  297.97   17.50
  -4   2  -1    5.40    4.30
  -4   2  -1    4.20    1.20
   4  -2   1    3.80    4.20
   4  -2   1    2.80    1.00
  -5   2  -1   29.80    7.00
  -5   2  -1   27.80    2.60
   5  -2   1   30.50    6.30
   5  -2   1   23.90    2.40
  -6   2  -1   18.70    1.80
  -6   2  -1   19.60    7.70
  -6   2  -1   22.50    2.30
   6  -2   1   27.80    2.50
   6  -2   1   18.80    7.60
   6  -2   1   19.20    1.90
  -7   2  -1  119.89    6.40
  -7   2  -1   93.49    5.50
  -7   2  -1  123.09   16.00
   7  -2   1  102.49    5.90
   7  -2   1  118.59   16.20
  -8   2  -1  178.08    9.70
  -8   2  -1  201.98   10.50
  -8   2  -1  163.58   22.30
   8  -2   1  198.98    9.90
   8  -2   1  184.78   22.60
  -9   2  -1   46.40   18.70
  -9   2  -1   75.79    4.80
  -9   2  -1   95.89    6.20
   9  -2   1   96.59    5.30
   9  -2   1  102.19   19.90
 -10   2  -1    3.20    2.90
  10  -2   1    3.80    2.00
  10  -2   1    7.80    3.10
 -11   2  -1    9.50    3.30
  11  -2   1    8.10    3.30
  11  -2   1    6.40    2.20
 -12   2  -1    9.80    4.00
  12  -2   1    5.30    2.30
  12  -2   1    6.30    3.30
 -13   2  -1   48.80    5.80
  13  -2   1   55.99    5.10
  13  -2   1   45.20    4.70
 -14   2  -1   -0.30    4.30
  14  -2   1    1.90    4.60
  14  -2   1    4.00    2.70
 -15   2  -1   -4.00    4.60
  15  -2   1    3.90    2.70
  16  -2   1    1.40    2.70
  16   1  -1   -0.50    2.40
  15   1  -1   -2.40    2.50
 -15  -1   1    0.10    4.90
 -15  -1   1  -16.80    9.70
  14   1  -1   -3.10    2.90
 -14  -1   1  -14.10    4.10
  13   1  -1    6.80    2.70
 -13  -1   1    4.80    2.70
 -13  -1   1   -2.30    4.00
  12   1  -1   52.99    4.70
 -12  -1   1   51.19    5.50
 -12  -1   1   42.00    4.50
  11   1  -1  200.88   10.50
 -11  -1   1  203.88   11.80
 -11  -1   1  178.68   10.50
  10   1  -1   73.99    4.90
 -10  -1   1   70.89    6.00
 -10  -1   1   64.19    4.90
   9   1  -1    6.00    1.70
  -9  -1   1    4.30    2.50
  -9  -1   1    7.50    1.90
   8   1  -1   33.80   10.70
   8   1  -1   33.10    3.00
  -8  -1   1   16.20   10.30
  -8  -1   1   28.70    3.00
  -8  -1   1   33.20    3.00
   7   1  -1   28.30    2.80
   7   1  -1   18.40    8.00
  -7  -1   1   28.50    8.60
  -7  -1   1   25.70    2.80
  -7  -1   1   31.80    3.50
   6   1  -1   33.20    7.10
   6   1  -1   35.40    3.00
  -6  -1   1   40.20    3.20
  -6  -1   1   42.10    3.60
  -6  -1   1   39.00    7.60
  -6  -1   1   38.10    3.00
   5   1  -1  150.38    8.00
   5   1  -1  154.98   12.10
  -5  -1   1  157.78    8.00
  -5  -1   1  152.08    8.20
  -5  -1   1  162.78   12.00
  -5  -1   1  151.58    7.90
   4   1  -1  105.79    8.70
  -4  -1   1   97.29    8.60
  -4  -1   1   93.99    5.00
  -4  -1   1   91.29    5.10
  -4  -1   1   89.99    5.20
   3   1  -1 1458.05   71.09
  -3  -1   1 1458.65   70.99
  -3  -1   1 1334.77   69.59
   2   1  -1 1484.05   75.29
  -2  -1   1 1565.34   75.29
  -2  -1   1 1502.15   74.49
   1   1  -1 1440.06   68.79
  -1  -1   1 1537.25   68.79
  -1  -1   1 1309.17   68.49
  -1  -1   1 1294.07   68.69
   0  -1   1   59.89    3.50
  -1   1  -1 1253.27   60.59
   1  -1   1 1194.18   60.29
  -2   1  -1  271.67   14.30
  -2   1  -1  302.17   15.80
   2  -1   1  293.97   15.80
  -3   1  -1  638.64   32.30
  -3   1  -1  573.44   30.30
   3  -1   1  635.34   32.30
  -4   1  -1  226.98   11.70
  -4   1  -1  248.58   14.90
   4  -1   1  232.28   14.70
   4  -1   1  224.18   11.60
  -5   1  -1  145.79   12.10
  -5   1  -1  135.49    7.40
   5  -1   1  137.19    7.20
   5  -1   1  150.68   12.10
  -6   1  -1  113.09    6.50
  -6   1  -1  106.29    5.90
  -6   1  -1  115.49   12.70
   6  -1   1  120.39    6.20
   6  -1   1  127.79   13.00
  -7   1  -1   -2.60    1.10
  -7   1  -1  -10.30    7.10
  -7   1  -1    1.30    1.60
   7  -1   1    0.90    7.70
   7  -1   1    1.10    1.40
  -8   1  -1   -0.70    1.20
  -8   1  -1  -22.30    9.40
  -8   1  -1   -0.50    1.90
   8  -1   1    1.20    1.60
   8  -1   1    1.30   11.10
  -9   1  -1   15.00    1.90
  -9   1  -1   23.30   14.40
  -9   1  -1   20.40    2.90
   9  -1   1   34.20   17.50
   9  -1   1   21.10    2.20
 -10   1  -1    5.40    1.70
 -10   1  -1    6.30    2.60
  10  -1   1    4.70    2.00
 -11   1  -1    7.90    3.40
 -11   1  -1    2.70    1.90
  11  -1   1    4.60    2.30
 -12   1  -1   49.40    5.10
  12  -1   1   41.60    4.40
  12  -1   1   43.30    4.60
 -13   1  -1   15.60    4.80
  13  -1   1   19.10    3.70
  13  -1   1   16.70    3.10
 -14   1  -1   -5.60    4.30
  14  -1   1   -1.20    2.70
  14  -1   1   -5.60    3.00
 -15   1  -1    1.10    4.40
  15  -1   1    3.30    3.10
 -16   1  -1    2.10    7.10
  16  -1   1    0.80    2.50
  16   0  -1    4.40    2.50
  15   0  -1    0.40    2.60
 -15   0   1  -10.10    9.60
 -15   0   1   -4.10    4.60
  14   0  -1   19.80    3.10
 -14   0   1   21.30    5.40
  13   0  -1    7.50    2.90
  13   0  -1    7.10    3.00
 -13   0   1   10.40    4.40
  12   0  -1   66.09    5.20
 -12   0   1   65.39    6.30
 -12   0   1   54.39    4.60
  11   0  -1   63.59    4.80
 -11   0   1   75.39    6.80
 -11   0   1   54.49    4.60
  10   0  -1   26.50    2.60
 -10   0   1   23.30    3.50
 -10   0   1   20.10    2.60
   9   0  -1   44.80   17.00
   9   0  -1   85.79    5.30
  -9   0   1   93.49    6.20
  -9   0   1   82.49    5.20
   8   0  -1  272.37   24.20
   8   0  -1  263.27   12.80
  -8   0   1  255.77   13.40
  -8   0   1  214.08   23.20
  -8   0   1  238.78   12.80
   7   0  -1  147.69    7.80
   7   0  -1  136.79   16.30
  -7   0   1  152.68    8.40
  -7   0   1  129.29   16.10
  -7   0   1  150.88    7.80
   6   0  -1  954.60   47.90
   6   0  -1  991.90   51.99
  -6   0   1  952.70   47.90
  -6   0   1 1021.80   51.99
  -6   0   1  947.11   48.10
   5   0  -1  173.78   13.20
   5   0  -1  168.28    8.60
  -5   0   1  168.88    8.90
  -5   0   1  177.48   13.40
  -5   0   1  165.78    8.60
   4   0  -1  404.86   20.70
   4   0  -1  420.86   23.30
  -4   0   1  458.85   23.50
  -4   0   1  398.56   20.70
  -4   0   1  434.06   20.80
  -4   0   1  403.36   20.90
   3   0  -1  765.72   37.20
   3   0  -1  655.33   35.30
  -3   0   1  760.12   37.30
  -3   0   1  696.23   35.40
   2   0  -1  461.25   22.50
  -2   0   1  401.86   21.30
  -2   0   1  434.56   22.50
   1   0  -1  128.59    7.00
  -1   0   1  122.49    6.40
  -1   0   1  132.09    7.00
   0   0  -1  577.24   26.80
   0   0  -1  495.35   26.70
   0   0   1  501.65   26.70
   0   0   1  591.04   26.80
  -1   0  -1  424.16   21.70
   1   0   1  438.76   21.70
  -2   0  -1 4124.39  197.38
  -2   0  -1 3729.53  196.48
   2   0   1 4166.98  197.38
  -3   0  -1  748.53   36.80
  -3   0  -1  664.33   35.00
   3   0   1  719.13   36.70
  -4   0  -1  800.52   39.50
  -4   0  -1  705.03   37.10
   4   0   1  802.32   39.50
   4   0   1  711.33   37.00
  -5   0  -1  236.58   12.40
  -5   0  -1  265.97   16.10
   5   0   1  266.67   16.20
   5   0   1  228.08   12.30
  -6   0  -1  497.15   25.40
  -6   0  -1  490.95   25.10
  -6   0  -1  515.45   29.30
   6   0   1  543.95   29.70
   6   0   1  502.45   25.10
  -7   0  -1  843.42   41.20
  -7   0  -1  819.72   40.90
   7   0   1  823.32   40.90
   7   0   1  831.62   46.20
  -8   0  -1  332.17   17.00
  -8   0  -1  343.47   25.90
  -8   0  -1  341.17   17.40
   8   0   1  345.27   17.00
   8   0   1  323.67   25.80
  -9   0  -1   18.50   13.40
  -9   0  -1   51.79    4.50
  -9   0  -1   44.50    3.40
   9   0   1   48.70    3.70
   9   0   1   36.80   15.00
 -10   0  -1   -0.40    2.40
 -10   0  -1    1.50    1.70
  10   0   1    2.10    1.90
 -11   0  -1   30.60    4.00
 -11   0  -1   28.90    2.70
  11   0   1   21.10    2.50
 -12   0  -1   24.60    2.90
 -12   0  -1   32.10    4.50
  12   0   1   30.70    3.20
 -13   0  -1   -2.00    4.10
  13   0   1    4.70    2.80
  13   0   1    3.40    3.40
 -14   0  -1    0.70    4.30
  14   0   1    2.70    2.90
  14   0   1    0.30    3.30
 -15   0  -1   -0.60    4.40
  15   0   1   -2.60    2.50
 -16   0  -1    7.20    5.10
  16   0   1    7.00    3.00
  16  -1  -1    1.40    2.50
  15  -1  -1    2.70    3.10
 -15   1   1   -6.20    4.80
  14  -1  -1    1.50    2.70
 -14   1   1    4.50    4.50
  13  -1  -1   21.80    3.20
 -13   1   1   22.00    5.30
  12  -1  -1  100.89    6.30
  12  -1  -1   75.99    6.20
 -12   1   1   92.49    8.20
  11  -1  -1   18.40    2.60
  11  -1  -1   32.70    3.50
 -11   1   1   23.80    2.60
 -11   1   1   19.10    4.20
  10  -1  -1    1.00    1.80
 -10   1   1    1.10    1.80
 -10   1   1    1.50    3.10
   9  -1  -1   36.40   17.70
   9  -1  -1   20.20    2.00
  -9   1   1   20.60    2.20
  -9   1   1    6.80   18.90
  -9   1   1   19.30    2.90
   8  -1  -1    0.80   11.80
   8  -1  -1   -0.30    1.50
  -8   1   1    9.50   11.60
  -8   1   1    1.50    2.20
  -8   1   1    0.30    1.40
   7  -1  -1   26.80    2.10
   7  -1  -1   17.60    8.80
  -7   1   1   22.10    2.70
  -7   1   1   29.00    9.60
  -7   1   1   21.30    2.40
   6  -1  -1   27.40    2.60
   6  -1  -1   21.70    6.90
  -6   1   1   29.00    2.50
  -6   1   1   33.80    8.40
  -6   1   1   34.40    3.30
   5  -1  -1  103.59   10.70
   5  -1  -1  103.89    5.50
  -5   1   1  102.39    5.80
  -5   1   1   97.89    5.40
  -5   1   1  111.09   11.30
   4  -1  -1  456.25   24.70
   4  -1  -1  407.26   21.80
  -4   1   1  479.95   24.90
  -4   1   1  431.06   22.00
   3  -1  -1  272.57   16.60
   3  -1  -1  288.87   14.10
  -3   1   1  289.67   14.20
  -3   1   1  275.47   16.70
   2  -1  -1  219.48   12.80
  -2   1   1  213.98   11.20
  -2   1   1  236.18   13.10
   1  -1  -1 1412.76   68.09
  -1   1   1 1251.57   67.39
  -1   1   1 1453.35   68.09
   0  -1  -1   19.10    2.10
   0   1   1   15.80    1.00
   0   1   1   19.50    2.00
  -1  -1  -1  446.36   22.20
   1   1   1  436.36   22.20
  -2  -1  -1 1466.55   70.19
  -2  -1  -1 1321.37   69.29
   2   1   1 1450.15   70.19
  -3  -1  -1 1063.59   57.29
  -3  -1  -1 1222.88   58.89
   3   1   1 1217.98   58.89
  -4  -1  -1 8236.58  403.06
   4   1   1 8130.09  403.16
  -5  -1  -1   22.10    2.20
  -5  -1  -1   15.30    4.70
  -5  -1  -1   28.70    2.20
   5   1   1   22.40    5.50
   5   1   1   23.40    2.20
  -6  -1  -1   15.40    1.90
  -6  -1  -1   23.20    6.50
  -6  -1  -1   21.40    1.90
  -6  -1  -1   18.00    2.00
   6   1   1   19.20    1.70
   6   1   1   18.80    6.80
  -7  -1  -1  208.88   17.30
  -7  -1  -1  205.78   11.10
  -7  -1  -1  221.08   10.80
   7   1   1  201.88   10.80
   7   1   1  220.58   17.90
  -8  -1  -1  719.43   44.10
  -8  -1  -1  781.32   38.20
  -8  -1  -1  816.42   38.60
   8   1   1  738.83   38.20
   8   1   1  801.62   45.30
  -9  -1  -1  202.28   10.90
  -9  -1  -1  148.29   20.00
  -9  -1  -1  192.58   10.30
   9   1   1  219.68   25.00
   9   1   1  207.28   10.30
 -10  -1  -1   88.09    6.20
 -10  -1  -1   81.39    5.20
  10   1   1   83.29    5.40
 -11  -1  -1    8.80    3.00
 -11  -1  -1    6.20    2.20
  11   1   1   14.60    2.40
 -12  -1  -1  181.88   10.90
 -12  -1  -1  209.88   12.30
  12   1   1  222.68   11.20
 -13  -1  -1   37.00    4.90
 -13  -1  -1   26.10    3.20
  13   1   1   32.40    3.40
 -14  -1  -1   13.20    4.50
  14   1   1    9.70    3.40
  14   1   1    8.60    2.60
 -15  -1  -1    6.20    4.90
  15   1   1    4.90    3.10
  15   1   1    7.70    4.10
 -16  -1  -1   -1.50    5.20
  16   1   1   -2.50    2.90
  16  -2  -1    1.50    2.90
  15  -2  -1   -1.10    2.60
 -15   2   1    2.50    5.00
  14  -2  -1    3.60    3.00
 -14   2   1    2.90    4.60
 -13   2   1   12.40    5.00
  12  -2  -1   30.70    3.40
  12  -2  -1   30.20    3.40
 -12   2   1   26.30    5.00
  11  -2  -1   50.09    4.80
 -11   2   1   49.20    5.40
  10  -2  -1    7.20    2.70
  10  -2  -1   10.80    2.30
 -10   2   1    8.60    3.40
   9  -2  -1  -23.50   18.70
   9  -2  -1    0.30    1.50
  -9   2   1    0.10    1.50
  -9   2   1  -10.60   17.90
  -9   2   1   -0.50    2.40
   8  -2  -1    1.20   12.80
   8  -2  -1    0.50    1.60
  -8   2   1    0.20    1.30
  -8   2   1    3.70    2.30
  -8   2   1    7.10   12.20
   7  -2  -1   20.20    9.70
   7  -2  -1   20.70    1.90
  -7   2   1   23.20    2.70
  -7   2   1   18.40    2.10
  -7   2   1   19.70    9.30
   6  -2  -1  604.34   29.90
   6  -2  -1  627.94   35.10
  -6   2   1  627.24   35.40
  -6   2   1  625.04   30.20
  -6   2   1  546.55   29.80
   5  -2  -1   48.30    3.20
   5  -2  -1   50.49    7.50
  -5   2   1   49.60    7.90
  -5   2   1   49.99    3.70
   4  -2  -1  590.94   32.00
   4  -2  -1  585.64   29.10
  -4   2   1  574.94   29.20
  -4   2   1  605.54   32.20
   3  -2  -1   46.90    3.00
   3  -2  -1   53.19    7.00
  -3   2   1   56.19    7.80
  -3   2   1   51.29    3.30
   2  -2  -1  235.68   14.40
  -2   2   1  245.48   14.90
  -2   2   1  246.68   12.30
   1  -2  -1   27.00    3.30
  -1   2   1   19.00    1.70
  -1   2   1   28.00    3.60
   0  -2  -1   57.29    4.50
   0   2   1   61.29    4.50
   0   2   1   53.99    2.90
  -2  -2  -1   31.60    1.70
  -2  -2  -1   27.80    4.20
   2   2   1   27.40    4.10
  -3  -2  -1  402.36   21.90
  -3  -2  -1  465.15   23.90
   3   2   1  472.85   23.80
  -4  -2  -1    1.50    3.70
  -4  -2  -1    1.90    1.00
   4   2   1    5.90    3.60
  -5  -2  -1   -2.20    4.00
  -5  -2  -1    0.80    1.00
  -5  -2  -1    3.60    1.20
   5   2   1    3.60    4.10
  -6  -2  -1  258.87   17.50
  -6  -2  -1  274.97   13.20
  -6  -2  -1  254.77   13.30
  -6  -2  -1  253.77   13.10
   6   2   1  262.67   17.70
  -7  -2  -1  563.24   26.60
  -7  -2  -1  531.25   26.50
  -7  -2  -1  517.05   31.20
  -7  -2  -1  524.75   26.70
   7   2   1  524.95   31.70
   7   2   1  535.45   26.50
  -8  -2  -1   38.70    3.70
  -8  -2  -1   38.90    3.20
   8   2   1   45.10    3.30
   8   2   1   42.30   10.40
  -9  -2  -1   56.09    4.80
  -9  -2  -1   62.49    4.10
   9   2   1   59.39    4.00
   9   2   1   68.49   14.20
 -10  -2  -1  117.29    6.90
 -10  -2  -1  119.29    7.60
  10   2   1  128.29    7.00
 -11  -2  -1   -1.10    2.80
 -11  -2  -1    1.50    2.10
  11   2   1   -1.20    2.10
 -12  -2  -1   99.49    7.90
 -12  -2  -1   91.09    6.30
 -13  -2  -1   -4.10    2.50
 -13  -2  -1    3.00    4.20
  13   2   1   -2.70    2.40
 -14  -2  -1    1.80    2.70
 -14  -2  -1    0.60    4.40
  14   2   1    2.70    2.90
 -15  -2  -1   -1.50    9.30
 -15  -2  -1   -1.40    4.30
  15   2   1   -1.20    2.80
  15   2   1    3.40    3.00
 -16  -2  -1    4.90    5.50
  16   2   1   -0.90    2.80
  17   2   1    3.20    2.70
  15  -3  -1    5.20    3.10
 -15   3   1    3.20    4.80
  14  -3  -1    0.60    3.00
 -14   3   1    5.10    4.70
  13  -3  -1   -2.20    2.80
 -13   3   1    1.30    4.50
  12  -3  -1   -4.50    3.20
  12  -3  -1    0.30    2.80
 -12   3   1    0.50    4.20
  11  -3  -1   -2.30    2.40
  11  -3  -1    1.00    2.60
 -11   3   1    7.90    3.90
  10  -3  -1    3.10    2.00
  10  -3  -1    2.40    2.60
 -10   3   1    1.60    3.10
   9  -3  -1   18.50   22.80
   9  -3  -1    0.50    1.70
   9  -3  -1    6.60    2.40
  -9   3   1  -31.00   21.80
  -9   3   1   -0.50    2.70
   8  -3  -1   29.70   14.70
   8  -3  -1   20.00    2.10
   8  -3  -1   23.00    2.70
  -8   3   1   16.80    2.90
  -8   3   1   24.20   15.60
   7  -3  -1    9.20    2.20
   7  -3  -1   -3.30    9.80
   7  -3  -1    3.90    1.40
  -7   3   1    8.10    2.10
  -7   3   1    4.20    9.70
   6  -3  -1    2.90    2.00
   6  -3  -1    3.30    1.40
   6  -3  -1   10.70    8.00
  -6   3   1   -1.90    7.20
  -6   3   1    4.70    1.90
   5  -3  -1   28.20    2.70
   5  -3  -1   23.60    7.20
   5  -3  -1   33.20    3.20
  -5   3   1   19.00    7.00
  -5   3   1   30.30    3.20
   4  -3  -1   20.40    1.60
   4  -3  -1   20.00    2.00
   4  -3  -1   19.60    5.30
  -4   3   1   16.00    5.60
  -4   3   1   19.00    1.90
   3  -3  -1   26.10    2.20
   3  -3  -1   22.20    2.00
   3  -3  -1   24.20    4.60
  -3   3   1   19.60    2.30
  -3   3   1   17.10    4.80
   2  -3  -1    4.20    1.10
   2  -3  -1    0.80    3.70
  -2   3   1    1.60    4.10
  -2   3   1    2.70    1.30
   1  -3  -1 1349.77   64.69
  -1   3   1 1190.58   63.29
  -1   3   1 1324.77   64.89
   0   3   1    8.10    0.90
   0   3   1    7.60    3.20
  -1  -3  -1  677.43   34.90
   1   3   1  700.03   34.90
  -2  -3  -1 1878.11   93.19
  -3  -3  -1  241.28   12.10
  -3  -3  -1  256.37   14.60
  -3  -3  -1  237.58   12.10
   3   3   1  242.48   14.40
  -4  -3  -1   64.39    3.50
  -4  -3  -1   62.49    7.60
  -4  -3  -1   60.09    3.60
   4   3   1   65.39    7.40
  -5  -3  -1  223.28   11.00
  -5  -3  -1  217.08   14.50
  -5  -3  -1  212.48   10.90
   5   3   1  207.68   14.30
  -6  -3  -1   15.80    1.70
  -6  -3  -1   16.00    1.90
  -6  -3  -1   15.40    1.60
  -6  -3  -1   13.60    6.10
   6   3   1   11.70    6.10
  -7  -3  -1   -3.20    5.90
  -7  -3  -1    1.90    1.60
  -7  -3  -1    2.60    1.40
  -7  -3  -1    2.50    1.50
   7   3   1    1.50    6.80
  -8  -3  -1  123.99    6.60
  -8  -3  -1  123.29   15.70
  -8  -3  -1  127.69    6.70
  -8  -3  -1  124.49    7.00
   8   3   1   93.49   12.80
   8   3   1  112.99    6.70
  -9  -3  -1  119.69    6.70
  -9  -3  -1  123.89    6.70
  -9  -3  -1  118.39    7.10
   9   3   1  104.69   15.40
   9   3   1  116.19    6.70
 -10  -3  -1    9.80    2.60
 -10  -3  -1   11.60    2.10
  10   3   1    9.00    1.90
 -11  -3  -1   26.10    2.90
 -11  -3  -1   29.50    3.70
  11   3   1   28.30    2.70
 -12  -3  -1  469.25   24.60
 -12  -3  -1  484.65   25.30
  12   3   1  500.55   24.60
 -13  -3  -1   27.30    3.40
 -13  -3  -1   19.60    4.70
  13   3   1   23.90    3.30
 -14  -3  -1   47.30    9.40
 -14  -3  -1   74.69    7.70
 -14  -3  -1   61.89    5.50
  14   3   1   74.69    5.80
 -15  -3  -1   11.50    2.80
 -15  -3  -1   -2.10    9.80
 -15  -3  -1    2.60    4.60
  15   3   1    9.50    3.10
  16   3   1    0.80    3.00
  17   3   1    2.90    2.40
  15  -4  -1   -3.60    2.30
 -15   4   1   -5.70    5.20
  14  -4  -1    3.20    2.60
 -14   4   1   -1.10    4.50
  13  -4  -1    1.00    3.10
 -13   4   1    4.70    4.60
  12  -4  -1   -0.50    2.80
 -12   4   1    0.30    4.20
  11  -4  -1   10.40    2.90
  11  -4  -1   12.10    2.50
 -11   4   1   15.20    4.30
  10  -4  -1   10.40    2.80
  10  -4  -1   10.10    2.50
 -10   4   1    8.00    3.60
   9  -4  -1   -1.80    1.80
   9  -4  -1    4.10    2.50
  -9   4   1   -0.90    3.00
   8  -4  -1    4.70   17.00
   8  -4  -1    1.20    2.30
   8  -4  -1    1.60    1.80
  -8   4   1  -13.30   16.10
  -8   4   1    2.40    2.50
   7  -4  -1   -1.50   11.30
   7  -4  -1    2.90    2.10
   7  -4  -1    2.70    1.50
  -7   4   1   -0.50   11.00
  -7   4   1   -1.60    1.90
   6  -4  -1   42.90    9.70
   6  -4  -1   58.79    3.60
   6  -4  -1   48.20    2.80
   6  -4  -1   49.70    4.10
  -6   4   1   37.50   10.00
  -6   4   1   52.29    4.30
   5  -4  -1   89.59   12.90
   5  -4  -1   81.09    5.30
   5  -4  -1   83.29    4.40
   5  -4  -1   89.79    4.90
  -5   4   1   87.39    5.40
  -5   4   1   69.59   10.00
   4  -4  -1   15.70    1.60
   4  -4  -1   16.60    1.60
   4  -4  -1   19.90    2.20
   4  -4  -1   12.10    5.70
  -4   4   1   24.40    6.50
  -4   4   1   18.50    2.00
   3  -4  -1  145.59   11.10
   3  -4  -1  128.99    6.80
   3  -4  -1  130.29    7.10
   3  -4  -1  134.59    6.90
  -3   4   1  134.69   11.40
  -3   4   1  134.09    7.10
   2  -4  -1  123.39    6.60
   2  -4  -1  128.99    6.50
   2  -4  -1  114.39    6.80
   2  -4  -1  149.29   10.10
  -2   4   1  134.39    6.80
  -2   4   1  135.99   10.60
   1  -4  -1  328.87   17.10
   1  -4  -1  357.76   19.50
   1  -4  -1  335.17   17.20
  -1   4   1  365.86   19.90
  -1   4   1  350.26   17.30
   0  -4  -1 3134.49  148.59
   0  -4  -1 2918.41  147.09
   0   4   1 3023.00  148.59
   0   4   1 2920.11  147.09
  -1  -4  -1 5479.25  250.27
  -1  -4  -1 4489.05  249.18
   1   4   1 5262.47  250.17
  -2  -4  -1 1307.87   63.39
  -2  -4  -1 1282.07   63.29
  -2  -4  -1 1280.07   62.19
  -2  -4  -1 1212.38   61.99
  -2  -4  -1 1187.08   61.99
  -2  -4  -1 1305.37   61.99
  -3  -4  -1   32.60    1.80
  -3  -4  -1   27.50    2.10
  -3  -4  -1   23.40    1.80
  -3  -4  -1   27.40    2.30
  -4  -4  -1   23.80    1.80
  -4  -4  -1   23.00    4.60
  -4  -4  -1   21.80    2.20
  -4  -4  -1   23.10    2.40
   4   4   1   20.70    4.20
  -5  -4  -1  453.45   22.80
  -5  -4  -1  454.65   22.80
  -5  -4  -1  456.55   25.70
  -5  -4  -1  461.25   22.80
   5   4   1  470.75   25.70
  -6  -4  -1   39.70    3.00
  -6  -4  -1   39.20    3.20
  -6  -4  -1   41.10    3.10
  -6  -4  -1   47.40    7.40
   6   4   1   44.10    6.70
  -7  -4  -1    1.40    6.30
  -7  -4  -1    2.00    1.60
  -7  -4  -1    1.90    1.40
  -7  -4  -1    2.00    1.50
   7   4   1    1.30    7.40
  -8  -4  -1    2.80    1.50
  -8  -4  -1   -7.00    7.60
  -8  -4  -1    3.40    1.70
  -8  -4  -1    2.20    1.80
   8   4   1   -3.00    8.90
  -9  -4  -1   42.00    3.70
  -9  -4  -1   35.80    4.00
  -9  -4  -1   44.20    3.60
   9   4   1   46.80    3.60
 -10  -4  -1    0.20    2.10
 -10  -4  -1    1.70    2.00
 -10  -4  -1    1.70    2.30
  10   4   1   -0.60    1.80
 -11  -4  -1   49.80    5.50
 -11  -4  -1   58.09    4.70
  11   4   1   53.79    4.20
 -12  -4  -1   44.10    4.80
 -12  -4  -1   55.69    6.00
  12   4   1   50.69    4.80
 -13  -4  -1    9.50    6.90
 -13  -4  -1   11.10    3.10
 -13  -4  -1    8.20    4.00
  13   4   1   10.00    2.80
 -14  -4  -1   88.79    7.90
 -14  -4  -1   84.59   10.40
 -14  -4  -1   76.39    6.30
  14   4   1   93.39    6.40
 -15  -4  -1    2.20    2.80
 -15  -4  -1   -8.60    4.60
  15   4   1    1.10    3.00
 -16  -4  -1   -6.70    2.60
  16   4   1   -0.80    2.50
  17   4   1   -3.00    2.80
  15  -5  -1    0.00    2.30
  14  -5  -1    4.60    2.60
 -14   5   1   -1.90    4.70
  13  -5  -1   10.60    3.20
 -13   5   1    8.40    4.90
  12  -5  -1    3.40    2.80
 -12   5   1    5.60    4.60
  11  -5  -1   12.70    3.00
  11  -5  -1   20.90    3.00
 -11   5   1    8.60    4.40
  10  -5  -1   10.00    2.50
  10  -5  -1    6.30    2.70
 -10   5   1   10.40    4.00
   9  -5  -1   38.60    3.60
   9  -5  -1   44.20    4.20
  -9   5   1   33.10    4.40
   8  -5  -1   14.00    2.20
   8  -5  -1   13.70    2.70
  -8   5   1   15.80    3.20
   7  -5  -1   28.00    1.90
   7  -5  -1   32.50    3.30
   7  -5  -1    5.10   14.40
  -7   5   1   38.30   14.30
  -7   5   1   28.30    3.40
   6  -5  -1   52.79    3.10
   6  -5  -1   57.19    3.90
   6  -5  -1   51.89    4.30
   6  -5  -1   44.20   11.20
  -6   5   1   60.19    4.60
  -6   5   1   49.90   11.80
   5  -5  -1    9.60    2.20
   5  -5  -1    7.70    1.50
   5  -5  -1    8.90    1.10
   5  -5  -1   17.60    7.80
  -5   5   1    7.70    2.00
  -5   5   1    5.60    8.00
   4  -5  -1   12.10    5.90
   4  -5  -1   12.80    2.10
   4  -5  -1    9.70    1.40
   4  -5  -1   12.00    1.20
  -4   5   1   11.80    1.80
  -4   5   1   10.10    6.60
   3  -5  -1    4.50    4.90
   3  -5  -1    4.60    1.70
   3  -5  -1    2.50    1.10
  -3   5   1    4.30    5.40
  -3   5   1    3.50    1.30
   2  -5  -1  122.09    6.30
   2  -5  -1  118.39    6.30
   2  -5  -1  122.29   10.20
   2  -5  -1  115.79    6.60
  -2   5   1  129.99    6.60
  -2   5   1  125.39   10.90
   1  -5  -1   25.90    2.50
   1  -5  -1   25.80    2.00
   1  -5  -1   24.10    1.90
  -1   5   1   24.90    4.90
  -1   5   1   24.80    2.20
   0  -5  -1 2162.98  104.59
   0  -5  -1 2094.59  102.89
   0  -5  -1 2071.09  102.79
   0   5   1 2126.59  104.69
   0   5   1 2023.80  102.89
  -1  -5  -1 1236.48   58.99
  -1  -5  -1 1186.78   58.89
  -1  -5  -1 1169.08   58.89
  -1  -5  -1 1274.77   60.59
   1   5   1 1097.69   58.89
   1   5   1 1230.68   60.59
  -2  -5  -1 3230.58  147.19
  -2  -5  -1 2846.12  145.59
  -2  -5  -1 2931.61  145.69
  -2  -5  -1 2817.12  145.59
  -2  -5  -1 3084.29  145.89
  -2  -5  -1 2903.81  145.69
  -2  -5  -1 2971.40  145.69
  -3  -5  -1   29.40    3.30
  -3  -5  -1   31.10    2.10
  -3  -5  -1   33.00    4.60
  -3  -5  -1   33.40    1.90
  -3  -5  -1   32.00    2.40
  -3  -5  -1   29.90    4.90
  -3  -5  -1   32.40    2.30
  -3  -5  -1   30.00    2.30
  -4  -5  -1    6.90    2.00
  -4  -5  -1    7.10    0.80
  -4  -5  -1    5.70    1.20
  -4  -5  -1    8.70    1.40
  -4  -5  -1    8.30    1.10
  -4  -5  -1    4.30    3.80
  -5  -5  -1    2.30    2.20
  -5  -5  -1    6.00    1.30
  -5  -5  -1    6.10    4.50
  -5  -5  -1    7.80    1.20
  -5  -5  -1    8.10    1.40
   5   5   1    5.20    4.60
  -6  -5  -1  302.17   15.10
  -6  -5  -1  317.87   15.20
  -6  -5  -1  291.77   15.20
  -6  -5  -1  297.67   16.00
  -6  -5  -1  288.47   19.40
   6   5   1  303.57   19.60
  -7  -5  -1   46.00    3.50
  -7  -5  -1   38.20    8.10
  -7  -5  -1   42.60    3.40
  -7  -5  -1   48.20    3.60
  -7  -5  -1   46.10    5.70
   7   5   1   52.79    9.50
  -8  -5  -1   19.80    8.50
  -8  -5  -1   24.90    2.40
  -8  -5  -1   23.30    2.20
  -8  -5  -1   22.40    2.40
   8   5   1   17.60   10.30
  -9  -5  -1   12.50    2.20
  -9  -5  -1   14.60    2.10
  -9  -5  -1   13.60    2.40
 -10  -5  -1    3.40    2.10
 -10  -5  -1    7.40    2.40
 -10  -5  -1    5.50    2.30
  10   5   1    5.60    2.00
 -11  -5  -1   -0.60    2.40
 -11  -5  -1    0.80    2.70
 -11  -5  -1   -1.80    2.30
 -11  -5  -1    6.30    5.20
  11   5   1    0.10    2.10
 -12  -5  -1  169.68   13.90
 -12  -5  -1  166.78    9.80
 -12  -5  -1  152.68   10.30
  12   5   1  186.18    9.50
 -13  -5  -1   26.40    7.30
 -13  -5  -1   26.00    3.60
  13   5   1   26.10    3.30
 -14  -5  -1   -7.30    3.50
 -14  -5  -1   14.80    8.70
 -14  -5  -1    5.00    3.20
  14   5   1    1.10    2.80
 -15  -5  -1    7.20    3.00
  15   5   1    2.70    2.80
 -16  -5  -1   -0.30    2.70
  16   5   1    3.80    2.90
  17   5   1   -0.40    2.30
  14  -6  -1    5.80    2.50
 -14   6   1    7.30    4.90
  13  -6  -1    1.50    3.00
 -13   6   1    2.70    4.90
  12  -6  -1    1.70    2.70
 -12   6   1    1.00    4.40
  11  -6  -1   12.90    3.00
 -11   6   1   10.10    4.70
  10  -6  -1    9.00    3.00
  10  -6  -1   10.40    2.60
 -10   6   1    4.40    4.10
   9  -6  -1    5.50    2.80
   9  -6  -1    8.10    2.40
  -9   6   1   10.90    3.70
   8  -6  -1   10.80    2.80
   8  -6  -1    9.10    2.00
  -8   6   1   11.70    3.30
   7  -6  -1   41.00    3.50
   7  -6  -1   40.50    3.40
   7  -6  -1   33.20    2.30
   7  -6  -1   44.70   19.20
  -7   6   1   39.20    4.00
  -7   6   1   23.80   18.20
   6  -6  -1   77.59    4.50
   6  -6  -1   88.69    5.50
   6  -6  -1   85.69    5.00
   6  -6  -1   71.19   13.90
  -6   6   1   87.19    5.80
   5  -6  -1   48.90    3.40
   5  -6  -1   42.00    9.90
   5  -6  -1   46.20    4.00
   5  -6  -1   48.10    3.00
  -5   6   1   41.90   10.20
   4  -6  -1  282.57   14.00
   4  -6  -1  274.47   20.20
   4  -6  -1  268.47   14.20
   4  -6  -1  283.67   13.90
  -4   6   1  265.07   21.10
  -4   6   1  281.67   14.40
   3  -6  -1   65.79    3.70
   3  -6  -1   70.89    4.40
   3  -6  -1   61.49    8.00
   3  -6  -1   60.09    4.00
  -3   6   1   60.89    4.30
  -3   6   1   65.59    9.00
   2  -6  -1    7.30    1.20
   2  -6  -1    6.50    1.10
   2  -6  -1   -0.10    4.70
   2  -6  -1    6.50    1.70
  -2   6   1    2.30    5.10
  -2   6   1    3.60    1.30
   1  -6  -1   93.29    4.90
   1  -6  -1   88.09    4.90
   1  -6  -1   95.89    8.70
   1  -6  -1   91.99    5.20
  -1   6   1   91.69    5.10
  -1   6   1   80.99    9.70
   0  -6  -1   20.90    4.60
   0  -6  -1   20.30    2.00
   0  -6  -1   25.50    1.90
   0  -6  -1   26.80    2.50
   0   6   1   18.90    1.90
   0   6   1   17.10    4.70
  -1  -6  -1    2.70    3.50
  -1  -6  -1    2.00    1.10
  -1  -6  -1    2.70    0.60
  -1  -6  -1    3.70    1.30
  -1  -6  -1    2.50    0.90
  -1  -6  -1    3.80    0.90
   1   6   1    2.80    0.80
   1   6   1    4.30    3.60
  -2  -6  -1   65.99    3.50
  -2  -6  -1   59.49    3.60
  -2  -6  -1   70.59    3.60
  -2  -6  -1   57.99    3.40
  -2  -6  -1   55.19    3.20
  -2  -6  -1   54.89    7.40
  -3  -6  -1    6.40    3.50
  -3  -6  -1    3.00    1.00
  -3  -6  -1    2.50    0.70
  -3  -6  -1    4.00    1.10
  -3  -6  -1   -1.90    3.80
  -3  -6  -1    2.80    0.80
  -3  -6  -1    1.90    1.20
  -3  -6  -1    1.10    1.80
  -4  -6  -1   92.29    5.20
  -4  -6  -1   98.89   10.00
  -4  -6  -1   95.19    5.30
  -4  -6  -1   90.99    5.00
  -4  -6  -1  104.49    9.20
  -4  -6  -1   95.59    6.00
  -4  -6  -1  102.19    5.20
  -5  -6  -1    6.10    1.40
  -5  -6  -1    7.10    1.50
  -5  -6  -1    4.30    2.30
  -5  -6  -1    0.00    4.90
  -5  -6  -1    6.50    1.30
  -6  -6  -1  255.37   14.40
  -6  -6  -1  279.87   13.70
  -6  -6  -1  246.28   18.00
  -6  -6  -1  284.57   13.50
  -6  -6  -1  274.37   13.60
   6   6   1  243.68   18.20
  -7  -6  -1   10.70    1.70
  -7  -6  -1    7.30    3.10
  -7  -6  -1   13.40    1.90
  -7  -6  -1    5.80    6.90
   7   6   1    6.90    8.10
  -8  -6  -1   69.99    4.40
  -8  -6  -1   59.19    4.30
  -8  -6  -1   64.19    4.50
  -8  -6  -1   70.29    6.60
   8   6   1   66.29   14.20
  -9  -6  -1    4.20    2.00
  -9  -6  -1    4.60    1.90
  -9  -6  -1   10.70    3.80
  -9  -6  -1    3.90    1.90
 -10  -6  -1   36.50    5.20
 -10  -6  -1   30.10    3.10
 -10  -6  -1   27.10    2.90
 -10  -6  -1   29.70    3.10
 -11  -6  -1   17.70    2.80
 -11  -6  -1   22.40    5.50
  11   6   1   22.10    2.80
 -12  -6  -1   12.40    3.00
  12   6   1   19.20    2.70
 -13  -6  -1   -1.90    6.90
 -13  -6  -1    4.50    4.70
 -13  -6  -1    3.80    3.10
  13   6   1    2.50    2.60
 -14  -6  -1    5.70    3.20
  14   6   1    1.60    2.60
 -15  -6  -1   -1.10    2.90
  15   6   1    0.40    2.90
 -16  -6  -1   -0.60    2.80
  16   6   1    5.70    2.50
 -17  -6  -1    2.50    2.70
  17   6   1   -3.40    2.20
  14  -7  -1    1.30    2.30
  13  -7  -1    7.90    2.90
 -13   7   1    8.10    4.70
  12  -7  -1    5.50    2.60
 -12   7   1    4.90    4.70
  11  -7  -1    2.50    2.80
 -11   7   1    7.10    4.60
  10  -7  -1   28.70    3.40
  10  -7  -1   31.50    3.30
 -10   7   1   38.90    5.20
   9  -7  -1    3.00    2.20
   9  -7  -1   -0.20    2.80
  -9   7   1   -0.70    3.80
   8  -7  -1  114.19    6.60
   8  -7  -1   91.89    6.70
  -8   7   1  113.99    8.10
   7  -7  -1    4.30    2.50
   7  -7  -1    2.00    1.90
  -7   7   1    4.60    2.80
   6  -7  -1   37.10   15.00
   6  -7  -1   36.50    2.60
   6  -7  -1   39.50    3.50
   6  -7  -1   37.40    4.00
  -6   7   1   31.90    3.50
  -6   7   1   22.70   15.40
   5  -7  -1   57.09    3.90
   5  -7  -1   53.49    4.30
   5  -7  -1   52.59    3.30
   5  -7  -1   42.60   11.90
  -5   7   1   47.20   12.20
  -5   7   1   57.69    4.60
   4  -7  -1   29.70    3.00
   4  -7  -1   34.90    3.60
   4  -7  -1   27.60    8.50
   4  -7  -1   30.40    2.50
  -4   7   1   38.10    3.60
  -4   7   1   26.20    9.70
   3  -7  -1    3.60    1.20
   3  -7  -1   -0.60    5.90
   3  -7  -1    5.60    1.40
   3  -7  -1    4.10    2.00
  -3   7   1    3.30    1.80
  -3   7   1   -0.90    7.00
   2  -7  -1   44.10    3.00
   2  -7  -1   43.10    3.20
   2  -7  -1   43.20    3.80
  -2   7   1   50.29    3.50
  -2   7   1   45.90    8.00
   1  -7  -1  258.47   13.10
   1  -7  -1  260.27   12.90
   1  -7  -1  244.18   16.70
  -1   7   1  252.77   13.10
  -1   7   1  266.27   17.70
   0  -7  -1  232.58   11.80
   0  -7  -1  253.87   15.10
   0  -7  -1  228.98   11.60
   0  -7  -1  219.48   11.80
   0   7   1  225.18   11.70
   0   7   1  238.18   15.60
  -1  -7  -1   50.99    6.10
  -1  -7  -1   40.80    2.70
  -1  -7  -1   40.20    2.90
  -1  -7  -1   40.80    2.20
  -1  -7  -1   45.00    2.60
  -1  -7  -1   33.90    3.00
   1   7   1   36.00    2.60
   1   7   1   46.50    6.30
  -2  -7  -1    2.80    0.70
  -2  -7  -1    3.80    1.00
  -2  -7  -1    2.30    4.20
  -2  -7  -1    3.60    1.30
  -2  -7  -1    5.70    1.40
  -2  -7  -1    5.40    1.00
  -3  -7  -1  613.84   31.30
  -3  -7  -1  560.54   28.50
  -3  -7  -1  580.94   28.70
  -3  -7  -1  542.65   30.60
  -3  -7  -1  594.14   29.00
  -3  -7  -1  588.14   28.60
  -3  -7  -1  562.34   28.60
  -4  -7  -1   63.49    4.00
  -4  -7  -1   60.29    8.50
  -4  -7  -1   63.39    4.20
  -4  -7  -1   62.39    7.80
  -4  -7  -1   73.09    4.10
  -4  -7  -1   66.99    3.80
  -4  -7  -1   65.89    5.00
  -5  -7  -1  136.89    7.10
  -5  -7  -1  131.69   12.30
  -5  -7  -1  132.79    6.90
  -5  -7  -1  114.29   12.90
  -5  -7  -1  137.09    7.30
  -5  -7  -1  134.89    7.20
  -6  -7  -1  140.49   13.00
  -6  -7  -1  131.89    7.10
  -6  -7  -1  135.39    7.40
  -6  -7  -1  147.79    7.30
  -6  -7  -1  114.19    8.30
  -7  -7  -1  139.39   15.70
  -7  -7  -1  155.58    8.10
  -7  -7  -1  133.49    9.10
  -7  -7  -1  150.98    8.00
  -8  -7  -1   23.60    2.40
  -8  -7  -1   22.30    2.60
  -8  -7  -1   15.80    3.50
  -9  -7  -1   12.80    2.40
  -9  -7  -1    7.50    3.80
  -9  -7  -1   16.30    2.20
 -10  -7  -1   30.90    3.20
 -10  -7  -1   22.20    4.70
 -10  -7  -1   31.60    3.10
 -11  -7  -1   12.80    2.90
 -11  -7  -1   11.60    2.70
  11   7   1   13.90    2.70
 -12  -7  -1  131.89    8.10
 -12  -7  -1  141.79    8.40
  12   7   1  129.59    8.10
 -13  -7  -1   15.00    3.50
  13   7   1   13.10    2.80
 -14  -7  -1    4.20    3.20
  14   7   1    6.00    2.80
 -15  -7  -1    3.20    3.10
  15   7   1    0.60    2.90
 -16  -7  -1   -2.30    2.80
  16   7   1    0.30    2.60
 -17  -7  -1    4.40    2.80
  17   7   1    2.70    2.50
  13  -8  -1    4.70    2.90
  13  -8  -1    2.20    2.40
 -13   8   1   -2.00    4.50
  12  -8  -1    3.80    2.70
 -12   8   1    3.80    4.70
  11  -8  -1   21.20    3.00
 -11   8   1   17.80    5.00
  10  -8  -1    2.70    2.80
  10  -8  -1   -0.90    2.50
 -10   8   1   -2.50    4.20
   9  -8  -1  116.39    7.30
   9  -8  -1   95.29    6.90
  -9   8   1  134.99    9.10
   8  -8  -1    2.40    2.20
   8  -8  -1    0.70    2.70
  -8   8   1    3.50    3.60
   7  -8  -1    0.80    1.10
   7  -8  -1    2.60    2.60
   7  -8  -1    0.00    2.00
  -7   8   1    1.70    3.10
   6  -8  -1   13.90    1.50
   6  -8  -1   11.20    2.00
   6  -8  -1   13.20    2.60
  -6   8   1   14.40    2.90
   5  -8  -1    2.30    2.20
   5  -8  -1    2.10    1.20
   5  -8  -1    0.30   13.50
   5  -8  -1   -0.10    1.60
  -5   8   1   -2.10   15.30
  -5   8   1    3.90    2.40
   4  -8  -1   46.60    3.10
   4  -8  -1   42.60   10.90
   4  -8  -1   52.49    3.50
   4  -8  -1   37.20    3.90
  -4   8   1   38.50    4.10
  -4   8   1   32.40   12.90
   3  -8  -1  114.19   16.00
   3  -8  -1  108.69    6.60
   3  -8  -1  111.19    6.10
   3  -8  -1  116.09    6.20
  -3   8   1  117.09    6.70
  -3   8   1  115.79   17.10
   2  -8  -1   91.79   12.40
   2  -8  -1   82.19    4.70
   2  -8  -1   80.49    4.60
   2  -8  -1   80.09    5.10
  -2   8   1   72.69    5.00
   1  -8  -1    2.90    1.40
   1  -8  -1    2.50    1.60
   1  -8  -1    3.10    1.20
   1  -8  -1    6.90    5.40
  -1   8   1    3.00    1.40
  -1   8   1    3.20    6.20
   0  -8  -1   57.79    3.30
   0  -8  -1   71.99    9.90
   0  -8  -1   74.09    3.80
   0  -8  -1   67.09    4.10
   0   8   1   90.49   11.00
   0   8   1   54.99    3.90
  -1  -8  -1   99.89    5.40
  -1  -8  -1  111.29    5.70
  -1  -8  -1  102.49    5.70
  -1  -8  -1  115.49    6.00
  -1  -8  -1  124.49   10.80
  -1  -8  -1  112.19    6.00
   1   8   1   99.49   11.20
   1   8   1  100.19    5.70
  -2  -8  -1   31.30    2.90
  -2  -8  -1   37.40    6.20
  -2  -8  -1   30.80    2.50
  -2  -8  -1   34.10    2.60
  -2  -8  -1   31.20    2.00
  -2  -8  -1   39.00    3.00
  -3  -8  -1   67.69    7.80
  -3  -8  -1   50.09    3.40
  -3  -8  -1   53.79    3.70
  -3  -8  -1   59.89    3.60
  -3  -8  -1   57.69    3.80
  -3  -8  -1   52.09    6.70
  -4  -8  -1  191.88   14.90
  -4  -8  -1  210.58   10.40
  -4  -8  -1  200.18   10.40
  -4  -8  -1  197.48   10.20
  -4  -8  -1  186.48   14.20
  -4  -8  -1  208.98   10.50
  -5  -8  -1  903.71   43.70
  -5  -8  -1  897.31   47.10
  -5  -8  -1  877.71   43.70
  -5  -8  -1  829.42   46.50
  -5  -8  -1  894.31   43.50
  -5  -8  -1  887.81   43.60
  -6  -8  -1  162.78    8.50
  -6  -8  -1  129.09   14.20
  -6  -8  -1  152.58    8.10
  -6  -8  -1  141.49   15.80
  -6  -8  -1  162.68    8.30
  -7  -8  -1    2.90    1.50
  -7  -8  -1    2.10    1.80
  -7  -8  -1    1.20    1.80
  -7  -8  -1    9.50    9.60
  -8  -8  -1    5.40    2.10
  -8  -8  -1    2.30    1.90
  -9  -8  -1   11.40    2.30
  -9  -8  -1   17.90    3.70
  -9  -8  -1   13.10    2.60
 -10  -8  -1   47.40    4.40
 -10  -8  -1   42.30    4.40
 -11  -8  -1    7.80    6.90
 -11  -8  -1    0.10    2.60
 -11  -8  -1    1.90    2.70
 -12  -8  -1   15.80    3.10
 -12  -8  -1   18.60    3.30
  12   8   1   29.10    3.30
 -13  -8  -1   -4.00    2.80
 -13  -8  -1   -1.10    2.80
  13   8   1   -1.30    2.50
 -14  -8  -1    3.10    3.20
  14   8   1    5.30    2.70
 -15  -8  -1   10.90    3.30
  15   8   1   11.90    3.20
 -16  -8  -1   -1.20    2.80
  16   8   1    1.60    2.90
 -17  -8  -1   -1.20    2.80
  17   8   1   -0.30    2.70
  13  -9  -1   -7.80    3.40
  13  -9  -1    5.00    2.70
  12  -9  -1   -1.00    2.80
  12  -9  -1   -1.40    2.90
 -12   9   1    2.30    4.50
  11  -9  -1   -2.60    2.80
  11  -9  -1    0.30    2.90
 -11   9   1    2.00    4.40
  10  -9  -1   24.20    3.30
 -10   9   1   32.00    5.50
   9  -9  -1    7.50    2.60
   9  -9  -1    7.90    2.60
  -9   9   1    6.20    4.10
   8  -9  -1    1.50    2.60
   8  -9  -1    0.60    2.60
  -8   9   1    1.90    3.60
   7  -9  -1   11.00    1.50
   7  -9  -1   10.20    2.30
   7  -9  -1   14.70    2.90
  -7   9   1    2.80    3.40
   6  -9  -1    3.90    2.60
   6  -9  -1    7.10    1.50
   6  -9  -1    5.40    2.00
  -6   9   1    8.40    3.20
   5  -9  -1    1.30    1.40
   5  -9  -1    0.70    2.30
   5  -9  -1    2.60    1.80
  -5   9   1   -1.30    2.40
   4  -9  -1   -1.60    1.30
   4  -9  -1   -0.70    1.60
   4  -9  -1   -2.80   11.80
   4  -9  -1    0.70    2.00
  -4   9   1  -17.10   14.90
  -4   9   1   -0.60    2.10
   3  -9  -1    4.90    1.50
   3  -9  -1    8.40   10.50
   3  -9  -1    6.10    1.40
   3  -9  -1    3.80    2.00
  -3   9   1   21.80   11.60
  -3   9   1    5.10    2.00
   2  -9  -1  410.06   20.10
   2  -9  -1  411.06   20.30
   2  -9  -1  409.06   20.30
  -2   9   1  377.76   27.50
  -2   9   1  391.76   20.40
   1  -9  -1   43.30    3.10
   1  -9  -1   47.10    3.40
   1  -9  -1   44.80    3.70
  -1   9   1   41.90    3.50
  -1   9   1   34.50    8.60
   0  -9  -1  137.59    7.40
   0  -9  -1  130.49    7.10
   0  -9  -1  142.69    7.50
   0  -9  -1  139.59    7.20
   0  -9  -1  134.19   13.30
   0   9   1  116.79   14.10
   0   9   1  135.89    7.30
  -1  -9  -1   39.80    3.50
  -1  -9  -1   46.10    3.10
  -1  -9  -1   43.40    7.00
  -1  -9  -1   43.90    3.40
  -1  -9  -1   49.10    3.10
   1   9   1   40.80    3.00
   1   9   1   35.60    7.50
  -2  -9  -1    4.10    5.30
  -2  -9  -1    9.40    1.70
  -2  -9  -1    6.60    1.20
  -2  -9  -1    4.60    1.60
  -2  -9  -1    8.70    1.40
  -3  -9  -1  110.39    5.80
  -3  -9  -1  106.39    5.90
  -3  -9  -1  105.99    6.00
  -3  -9  -1   97.49   10.60
  -3  -9  -1   98.99    5.70
  -3  -9  -1  103.99   11.50
  -4  -9  -1   35.30    7.50
  -4  -9  -1   35.70    3.20
  -4  -9  -1   36.90    2.80
  -4  -9  -1   42.20    3.40
  -4  -9  -1   41.80    3.20
  -4  -9  -1   35.90    7.00
  -5  -9  -1  133.39    7.30
  -5  -9  -1  132.89    7.00
  -5  -9  -1  134.29    7.20
  -5  -9  -1  109.79   13.30
  -5  -9  -1  150.48    7.50
  -5  -9  -1  112.89   13.90
  -6  -9  -1   30.00    8.90
  -6  -9  -1   11.40    2.30
  -6  -9  -1   16.40    1.80
  -6  -9  -1   21.60    2.30
  -7  -9  -1    3.50   10.20
  -7  -9  -1    3.30    1.40
  -7  -9  -1    1.70    1.90
  -7  -9  -1    1.10    1.80
  -8  -9  -1   38.00   14.70
  -8  -9  -1   12.80    2.10
  -8  -9  -1   10.30    2.30
  -9  -9  -1   -0.60    2.20
  -9  -9  -1    3.00    2.10
 -10  -9  -1   41.90    4.60
 -10  -9  -1   42.80    4.50
 -11  -9  -1    3.10    2.60
 -11  -9  -1    4.00    2.60
 -12  -9  -1   31.60    3.80
 -12  -9  -1   25.90    3.60
  12   9   1   32.30    3.50
 -13  -9  -1    4.30    3.00
 -13  -9  -1   -1.70    2.70
  13   9   1   -2.60    2.70
 -14  -9  -1    3.70    3.10
  14   9   1    3.80    2.80
  15   9   1    2.60    2.60
 -16  -9  -1    2.00    3.00
  16   9   1   -2.40    2.40
  12 -10  -1   -2.30    2.30
  12 -10  -1   -0.90    2.60
 -12  10   1   -7.00    4.20
  11 -10  -1   10.00    3.20
  11 -10  -1    9.90    2.90
 -11  10   1   11.70    4.90
  10 -10  -1    7.40    2.80
  10 -10  -1    5.80    3.00
 -10  10   1    2.50    4.40
   9 -10  -1   18.20    3.00
   9 -10  -1   24.10    3.40
   9 -10  -1   22.30    3.20
  -9  10   1   27.60    5.20
   8 -10  -1   32.20    3.60
   8 -10  -1   48.90    4.70
   8 -10  -1   53.99    4.80
  -8  10   1   45.20    5.60
   7 -10  -1    4.50    2.40
   7 -10  -1    2.90    2.60
   7 -10  -1    4.90    1.40
  -7  10   1    2.50    3.70
   6 -10  -1   20.30    2.00
   6 -10  -1   16.70    2.60
   6 -10  -1   21.20    3.10
  -6  10   1   15.80    3.50
   5 -10  -1   16.80    2.20
   5 -10  -1   19.80    2.80
   5 -10  -1   20.30    2.00
   5 -10  -1   16.80    2.50
  -5  10   1   17.40    3.30
   4 -10  -1    2.00    1.80
   4 -10  -1    8.20    2.30
   4 -10  -1    5.70    1.90
   4 -10  -1    5.50    1.60
  -4  10   1    4.80    2.50
   3 -10  -1   23.80    2.70
   3 -10  -1   23.40    2.60
   3 -10  -1   24.60    2.10
  -3  10   1   21.10    2.80
   2 -10  -1    1.40    1.90
   2 -10  -1    3.70    1.60
   2 -10  -1    0.00    9.60
   2 -10  -1    2.20    1.30
  -2  10   1    0.80    1.90
  -2  10   1   12.70   11.30
   1 -10  -1  156.68    7.90
   1 -10  -1  161.88    8.20
   1 -10  -1  147.49    8.20
   1 -10  -1  124.49   17.00
  -1  10   1  135.79   18.40
  -1  10   1  143.39    8.30
   0 -10  -1    3.10    1.90
   0 -10  -1    3.30    1.40
   0 -10  -1    4.10    1.70
   0 -10  -1    1.50    7.10
   0  10   1    4.80    1.50
   0  10   1   19.60    8.10
  -1 -10  -1   13.30    2.00
  -1 -10  -1   10.10    1.80
  -1 -10  -1   13.00    1.60
  -1 -10  -1   11.10    1.50
  -1 -10  -1    4.50    6.50
   1  10   1   12.50    7.50
   1  10   1   11.10    1.50
  -2 -10  -1   19.50    1.70
  -2 -10  -1   16.40    6.60
  -2 -10  -1   14.40    2.10
  -2 -10  -1   19.30    1.90
  -2 -10  -1   21.20    2.20
  -3 -10  -1   51.29    3.80
  -3 -10  -1   48.40    3.60
  -3 -10  -1   50.09    3.30
  -3 -10  -1   48.30    8.30
  -3 -10  -1   53.39    3.90
  -4 -10  -1    5.20    1.50
  -4 -10  -1   -5.40    6.60
  -4 -10  -1    1.90    1.20
  -4 -10  -1    2.80    1.80
  -4 -10  -1    4.20    1.60
  -5 -10  -1   30.80    2.70
  -5 -10  -1   25.50    2.50
  -5 -10  -1   21.90    8.80
  -5 -10  -1   26.30    2.90
  -5 -10  -1   32.00    3.10
  -6 -10  -1   18.10    2.10
  -6 -10  -1   18.60    2.50
  -6 -10  -1   16.70    9.50
  -6 -10  -1   15.30    1.60
  -6 -10  -1   14.90    2.10
  -7 -10  -1   16.80    2.00
  -7 -10  -1   15.20    2.40
  -7 -10  -1   11.00   12.40
  -7 -10  -1   15.50    2.60
  -8 -10  -1   -3.60    2.20
  -8 -10  -1   -0.70    2.00
  -8 -10  -1   -0.50    1.70
  -9 -10  -1    5.10    2.30
  -9 -10  -1    2.20    2.40
 -10 -10  -1    8.00    3.00
 -10 -10  -1   12.50    2.90
 -11 -10  -1   27.30    3.50
 -11 -10  -1   36.70    3.90
 -12 -10  -1    4.40    3.10
 -12 -10  -1    4.70    3.00
 -13 -10  -1    5.50    3.00
 -13 -10  -1    0.50    2.90
  13  10   1    8.20    2.70
 -14 -10  -1    7.80    3.00
 -14 -10  -1    3.40    3.30
  14  10   1    6.20    2.70
 -15 -10  -1    1.40    3.00
  15  10   1    0.00    2.50
 -16 -10  -1    0.70    2.80
  16  10   1    3.20    2.40
  11 -11  -1    2.20    2.70
 -11  11   1   10.20    4.70
  10 -11  -1   53.19    5.20
 -10  11   1   53.19    6.30
   9 -11  -1    1.90    3.10
   9 -11  -1    0.80    2.90
  -9  11   1    2.20    4.30
   8 -11  -1   16.90    3.40
   8 -11  -1   18.90    3.00
   8 -11  -1   20.70    3.20
  -8  11   1   24.40    4.60
   7 -11  -1   11.30    1.60
   7 -11  -1    7.50    2.80
   7 -11  -1    7.30    2.70
   7 -11  -1   11.40    2.80
  -7  11   1    8.20    4.30
   6 -11  -1    3.00    1.60
   6 -11  -1    1.50    2.60
   6 -11  -1    3.20    2.40
  -6  11   1   -0.20    3.30
   5 -11  -1   12.10    1.90
   5 -11  -1    9.50    2.70
   5 -11  -1   13.40    2.70
  -5  11   1   10.50    3.30
   4 -11  -1    1.90    2.40
   4 -11  -1   -1.00    1.60
   4 -11  -1    1.40    2.10
  -4  11   1    5.90    2.90
   3 -11  -1    8.10    1.70
   3 -11  -1    7.00    2.30
   3 -11  -1    8.70    2.20
  -3  11   1    9.50    2.70
   2 -11  -1    0.80    1.50
   2 -11  -1    0.30    1.80
   2 -11  -1    3.30    2.10
  -2  11   1    0.90    2.10
   1 -11  -1  129.39    6.90
   1 -11  -1  126.99    7.30
   1 -11  -1  130.89    7.30
  -1  11   1  108.19   15.90
  -1  11   1  124.79    7.30
   0 -11  -1    2.70    1.80
   0 -11  -1    9.60    9.60
   0 -11  -1   -0.40    1.30
   0 -11  -1    3.60    1.80
   0  11   1  -13.30   10.30
   0  11   1    1.90    1.60
  -1 -11  -1    0.70    1.80
  -1 -11  -1   11.60    8.50
  -1 -11  -1    1.90    1.70
  -1 -11  -1    0.90    1.30
  -1 -11  -1    3.50    1.30
   1  11   1    5.40    9.60
  -2 -11  -1    9.50    1.50
  -2 -11  -1    6.80    1.90
  -2 -11  -1   10.00    2.00
  -2 -11  -1   -9.80    7.50
  -2 -11  -1   13.80    1.80
  -3 -11  -1    2.70    1.30
  -3 -11  -1    2.90    1.80
  -3 -11  -1   -0.50    1.60
  -3 -11  -1    7.20    7.90
  -3 -11  -1   -0.70    1.60
  -4 -11  -1  163.08    9.00
  -4 -11  -1  172.38    9.10
  -4 -11  -1  160.78    8.90
  -4 -11  -1  169.08    8.70
  -5 -11  -1    0.40    9.20
  -5 -11  -1    1.70    2.30
  -5 -11  -1    5.30    1.40
  -5 -11  -1    2.40    1.70
  -5 -11  -1    3.70    1.80
  -6 -11  -1   51.69    4.40
  -6 -11  -1   56.39    3.60
  -6 -11  -1   55.09    4.60
  -6 -11  -1   54.09    4.00
  -7 -11  -1   93.89    6.40
  -7 -11  -1   97.19    6.20
  -7 -11  -1   98.79    5.80
  -8 -11  -1    0.20    2.20
  -8 -11  -1   -0.70    1.70
  -8 -11  -1    2.90    2.60
  -9 -11  -1    3.10    2.60
  -9 -11  -1    2.20    2.40
 -10 -11  -1   57.39    5.50
 -10 -11  -1   68.09    5.60
 -11 -11  -1    3.10    2.90
 -11 -11  -1    4.30    3.10
 -12 -11  -1    9.10    3.30
 -12 -11  -1   10.40    3.20
 -13 -11  -1    6.90    2.80
 -13 -11  -1    3.60    3.40
  13  11   1    8.50    2.90
 -14 -11  -1    6.50    2.90
 -14 -11  -1    4.70    3.30
  14  11   1   12.10    2.90
 -15 -11  -1    0.20    3.10
  15  11   1    4.00    2.70
 -16 -11  -1   -2.20    2.90
  16  11   1    1.20    2.80
  11 -12  -1   -2.90    2.60
  10 -12  -1    7.30    3.20
 -10  12   1    7.80    4.50
   9 -12  -1    9.10    3.20
  -9  12   1    6.70    4.50
   8 -12  -1    6.10    3.10
   8 -12  -1    3.50    2.40
  -8  12   1    9.30    4.50
   7 -12  -1   15.40    3.30
   7 -12  -1   14.30    3.00
  -7  12   1   17.30    4.20
   6 -12  -1    5.70    2.70
   6 -12  -1    7.00    2.80
   6 -12  -1    7.50    1.80
  -6  12   1    6.20    3.90
   5 -12  -1    4.20    2.70
   5 -12  -1    2.70    2.70
   5 -12  -1    4.80    1.80
  -5  12   1    5.80    3.40
   4 -12  -1    2.70    2.60
   4 -12  -1    3.30    1.80
   4 -12  -1    0.30    2.30
  -4  12   1    2.30    3.20
   3 -12  -1   -0.10    2.30
   3 -12  -1    0.10    2.30
   3 -12  -1   -1.10    1.60
  -3  12   1   -0.80    2.50
   2 -12  -1   67.59    4.40
   2 -12  -1   64.49    5.00
   2 -12  -1   66.79    5.00
  -2  12   1   62.29    5.20
   1 -12  -1   97.69    5.80
   1 -12  -1   89.79    5.30
   1 -12  -1   92.99    5.80
  -1  12   1   73.59    5.80
   0 -12  -1    1.80    1.50
   0 -12  -1    2.10    1.90
   0 -12  -1    3.90    2.00
   0  12   1   -0.80    1.80
  -1 -12  -1   19.60    1.90
  -1 -12  -1   19.20    2.00
  -1 -12  -1   15.40    2.50
  -1 -12  -1   23.40   11.80
  -1 -12  -1   19.30    2.30
  -2 -12  -1   13.90    1.90
  -2 -12  -1   12.40    1.70
  -2 -12  -1   11.00    2.10
  -2 -12  -1   11.10   10.70
  -2 -12  -1   12.20    2.30
  -3 -12  -1   37.30    3.60
  -3 -12  -1   41.00    3.30
  -3 -12  -1   37.60    3.70
  -3 -12  -1   48.30    4.00
  -4 -12  -1   74.29    4.80
  -4 -12  -1   87.29    5.40
  -4 -12  -1   85.79    5.20
  -4 -12  -1   78.79    5.50
  -5 -12  -1    4.90    2.40
  -5 -12  -1    6.10    1.60
  -5 -12  -1   12.00    2.30
  -5 -12  -1    7.10    1.90
  -5 -12  -1   -3.10   11.30
  -6 -12  -1    8.30    1.60
  -6 -12  -1    5.30    2.60
  -6 -12  -1    6.30    2.00
  -6 -12  -1    8.20    2.30
  -7 -12  -1    7.40    2.70
  -7 -12  -1    5.60    2.40
  -7 -12  -1    8.60    2.10
  -8 -12  -1   43.50    4.10
  -8 -12  -1   43.30    4.70
  -8 -12  -1   45.40    4.80
  -9 -12  -1    9.60    2.90
  -9 -12  -1    8.10    3.00
 -10 -12  -1    0.00    2.80
 -10 -12  -1    4.20    3.10
 -11 -12  -1    2.80    3.20
 -11 -12  -1    2.80    2.90
 -12 -12  -1    3.90    3.30
 -12 -12  -1    0.60    3.10
 -13 -12  -1   -0.60    2.70
 -13 -12  -1    0.60    3.30
  13  12   1    4.50    3.10
 -14 -12  -1   -1.70    3.20
 -14 -12  -1    5.10    3.10
  14  12   1    4.60    3.00
 -15 -12  -1    2.80    3.40
  15  12   1    2.10    2.80
 -16 -12  -1   -3.80    2.40
  16  12   1    2.90    2.30
  10 -13  -1    4.40    3.00
   9 -13  -1   16.40    3.50
  -9  13   1   14.80    4.70
   8 -13  -1   -1.70    3.10
  -8  13   1   -1.60    3.80
   7 -13  -1    7.80    2.60
   7 -13  -1    4.40    3.20
  -7  13   1    8.30    4.30
   6 -13  -1    5.80    2.80
   6 -13  -1    7.80    2.90
   6 -13  -1    6.10    1.80
  -6  13   1    4.10    3.80
   5 -13  -1    4.50    2.80
   5 -13  -1    9.40    2.00
   5 -13  -1    4.90    2.70
   4 -13  -1    1.20    2.60
   4 -13  -1    3.30    2.70
   4 -13  -1    2.10    1.90
  -4  13   1    7.90    3.30
   3 -13  -1   16.70    2.80
   3 -13  -1   14.40    2.20
   3 -13  -1   12.90    2.80
  -3  13   1   11.20    3.30
   2 -13  -1   19.10    3.00
   2 -13  -1   24.60    2.50
   2 -13  -1   27.00    3.00
  -2  13   1   21.30    3.30
   1 -13  -1   48.30    4.40
   1 -13  -1   48.70    3.80
   1 -13  -1   47.10    4.60
  -1  13   1   43.50    4.60
   0 -13  -1    4.10    2.10
   0 -13  -1    1.30    2.10
   0 -13  -1    2.90    1.70
   0  13   1    4.90    2.10
  -1 -13  -1    4.60    2.30
  -1 -13  -1    6.90    2.10
  -1 -13  -1    6.70    1.70
  -2 -13  -1   12.10    1.80
  -2 -13  -1   13.30    2.70
  -2 -13  -1   11.40    2.30
  -2 -13  -1   13.70    2.00
  -3 -13  -1  217.88   11.30
  -3 -13  -1  216.78   11.80
  -3 -13  -1  214.88   11.50
  -3 -13  -1  221.28   11.60
  -4 -13  -1    1.20    1.60
  -4 -13  -1    2.10    2.40
  -4 -13  -1    2.10    2.10
  -4 -13  -1    3.00    2.20
  -5 -13  -1   31.00    3.30
  -5 -13  -1   36.90    3.80
  -5 -13  -1   27.30    3.50
  -5 -13  -1   35.70    3.20
  -6 -13  -1   13.00    2.80
  -6 -13  -1   16.30    3.30
  -6 -13  -1   14.30    2.50
  -7 -13  -1    3.30    2.60
  -7 -13  -1   -0.40    2.00
  -7 -13  -1    1.10    2.60
  -8 -13  -1   14.40    3.10
  -8 -13  -1   21.70    2.70
  -8 -13  -1   21.50    3.60
  -9 -13  -1    1.10    3.00
  -9 -13  -1   -0.60    2.60
 -10 -13  -1   12.20    3.20
 -10 -13  -1    9.00    3.20
 -11 -13  -1   34.00    4.10
 -11 -13  -1   32.70    3.80
 -12 -13  -1   21.70    3.50
 -12 -13  -1   30.10    4.00
 -13 -13  -1    3.90    3.40
 -13 -13  -1    2.80    3.00
 -14 -13  -1   -1.10    2.70
 -14 -13  -1    2.50    3.30
  14  13   1    2.90    3.10
 -15 -13  -1   -1.10    3.20
  15  13   1    6.50    3.10
   9 -14  -1    6.50    3.00
   8 -14  -1    1.30    3.00
  -8  14   1    0.00    4.40
   7 -14  -1    2.60    3.20
   7 -14  -1   -2.50    2.20
  -7  14   1    2.50    3.90
   6 -14  -1   21.10    3.50
   6 -14  -1   19.60    3.00
  -6  14   1   16.00    4.40
   5 -14  -1   27.20    3.70
   5 -14  -1   24.30    3.20
   5 -14  -1   20.80    2.30
  -5  14   1   17.50    4.40
   4 -14  -1    2.00    2.70
   4 -14  -1    7.20    2.00
   4 -14  -1    4.60    2.90
  -4  14   1    1.90    3.60
   3 -14  -1    0.80    1.90
   3 -14  -1   -0.80    2.70
   3 -14  -1    1.80    2.80
  -3  14   1    0.40    3.20
   2 -14  -1   64.99    5.30
   2 -14  -1   75.69    4.80
   2 -14  -1   75.59    5.80
  -2  14   1   58.49    6.10
   1 -14  -1   13.50    2.70
   1 -14  -1   12.10    2.10
   1 -14  -1   12.70    2.70
  -1  14   1    5.80    2.80
   0 -14  -1   48.40    4.70
   0 -14  -1   54.99    4.10
   0 -14  -1   48.00    4.80
  -1 -14  -1   10.10    2.60
  -1 -14  -1    3.50    1.90
  -1 -14  -1    3.20    2.40
  -2 -14  -1   76.79    5.10
  -2 -14  -1   81.99    5.50
  -2 -14  -1   74.09    5.80
  -3 -14  -1   -0.90    1.70
  -3 -14  -1   -0.90    2.40
  -3 -14  -1    4.40    2.00
  -3 -14  -1    0.10    2.30
  -4 -14  -1  219.28   12.50
  -4 -14  -1  231.18   12.80
  -4 -14  -1  245.38   12.30
  -4 -14  -1  240.68   12.60
  -5 -14  -1   29.70    2.70
  -5 -14  -1   31.00    3.50
  -5 -14  -1   25.60    3.10
  -5 -14  -1   27.70    3.70
  -6 -14  -1   92.79    6.70
  -6 -14  -1  103.89    6.50
  -6 -14  -1   98.09    7.00
  -7 -14  -1   28.00    3.70
  -7 -14  -1   28.30    3.50
  -7 -14  -1   24.90    3.20
  -8 -14  -1   15.30    3.50
  -8 -14  -1   16.20    3.40
  -9 -14  -1    5.10    3.10
  -9 -14  -1    2.20    3.00
 -10 -14  -1    1.70    3.10
 -10 -14  -1   -5.20    3.10
 -11 -14  -1   25.10    3.70
 -11 -14  -1   29.20    4.00
 -12 -14  -1   -1.10    2.70
 -12 -14  -1   -1.60    3.20
 -13 -14  -1    2.40    2.70
 -13 -14  -1    0.90    3.30
 -14 -14  -1   -1.50    3.20
 -14 -14  -1    1.10    2.90
  14  14   1   -1.10    2.90
 -15 -14  -1    3.00    3.40
  15  14   1    3.20    2.60
   8 -15  -1   -0.40    3.00
   7 -15  -1    1.00    2.90
  -7  15   1    7.70    4.50
   6 -15  -1    1.20    2.20
   6 -15  -1    0.20    2.90
  -6  15   1   -1.70    4.30
   5 -15  -1   -1.90    2.50
   5 -15  -1    3.30    3.10
  -5  15   1   12.40    4.30
   4 -15  -1   41.10    3.60
   4 -15  -1   38.00    3.70
   4 -15  -1   31.30    4.20
  -4  15   1   45.70    5.00
   3 -15  -1    4.00    3.00
   3 -15  -1    4.10    2.60
   3 -15  -1    6.50    2.10
  -3  15   1    7.80    3.90
   2 -15  -1    5.70    2.90
   2 -15  -1    2.70    2.00
   2 -15  -1    4.10    2.60
   1 -15  -1    1.40    2.00
   1 -15  -1   -1.20    2.70
   1 -15  -1   -0.10    2.90
   0 -15  -1  394.66   20.40
   0 -15  -1  393.16   19.90
   0 -15  -1  385.56   20.10
  -1 -15  -1   16.30    3.30
  -1 -15  -1   24.50    2.60
  -1 -15  -1   21.70    3.00
  -2 -15  -1   33.70    2.90
  -2 -15  -1   31.10    3.40
  -2 -15  -1   32.70    3.90
  -3 -15  -1  113.29    7.10
  -3 -15  -1  103.59    7.60
  -3 -15  -1  117.29    6.80
  -4 -15  -1  528.45   27.90
  -4 -15  -1  543.55   27.90
  -4 -15  -1  561.04   28.30
  -4 -15  -1  576.64   27.70
  -5 -15  -1    1.20    2.10
  -5 -15  -1    1.80    2.70
  -5 -15  -1   -0.20    2.50
  -5 -15  -1   -0.50    3.20
  -6 -15  -1   60.19    5.60
  -6 -15  -1   65.59    6.00
  -6 -15  -1   69.99    5.40
  -7 -15  -1   24.70    3.00
  -7 -15  -1   21.80    3.60
  -7 -15  -1   21.10    3.50
  -8 -15  -1   36.60    4.30
  -8 -15  -1   40.70    4.50
  -8 -15  -1   34.20    4.10
  -9 -15  -1   31.20    4.00
  -9 -15  -1   31.80    4.10
 -10 -15  -1   87.29    7.00
 -10 -15  -1   78.79    6.70
 -11 -15  -1   -2.40    3.20
 -11 -15  -1    1.70    3.30
 -12 -15  -1   16.00    3.60
 -12 -15  -1   15.80    3.60
 -13 -15  -1   -0.20    3.00
 -13 -15  -1    0.50    3.30
 -14 -15  -1    3.50    2.70
 -14 -15  -1   -5.90    3.00
  14  15   1   -0.10    2.90
   7 -16  -1   -1.20    3.10
   6 -16  -1    4.30    2.30
   6 -16  -1   10.50    3.20
   5 -16  -1   -2.40    3.10
   5 -16  -1    1.30    2.30
   4 -16  -1    9.00    2.60
   4 -16  -1   12.40    3.30
   3 -16  -1   11.40    3.30
   3 -16  -1    8.80    2.80
   3 -16  -1   12.00    2.20
   2 -16  -1    8.80    2.20
   2 -16  -1    8.60    2.70
   2 -16  -1    8.80    3.10
   1 -16  -1    2.40    2.90
   1 -16  -1    1.70    2.60
   1 -16  -1   -3.00    2.00
   0 -16  -1    7.00    2.30
   0 -16  -1    5.70    3.00
   0 -16  -1    2.20    2.50
  -1 -16  -1   85.29    6.50
  -1 -16  -1   81.29    6.00
  -1 -16  -1   85.09    5.60
  -2 -16  -1    0.60    2.10
  -2 -16  -1    2.50    2.50
  -2 -16  -1    1.00    3.00
  -3 -16  -1    5.30    2.10
  -3 -16  -1    4.50    3.10
  -3 -16  -1    2.30    2.50
  -4 -16  -1   -1.50    1.90
  -4 -16  -1    0.10    3.30
  -4 -16  -1    1.30    1.40
  -4 -16  -1    1.50    2.70
  -5 -16  -1    2.30    3.30
  -5 -16  -1    2.00    2.70
  -5 -16  -1    4.30    2.70
  -6 -16  -1   24.50    3.40
  -6 -16  -1   31.20    3.30
  -6 -16  -1   23.20    4.00
  -7 -16  -1    4.60    2.60
  -7 -16  -1   -2.90    2.90
  -7 -16  -1    2.40    3.10
  -8 -16  -1   40.80    4.40
  -8 -16  -1   36.10    4.50
  -8 -16  -1   52.29    4.90
  -9 -16  -1    6.00    3.40
  -9 -16  -1    4.50    3.10
 -10 -16  -1    1.70    3.30
 -10 -16  -1    0.00    3.00
 -11 -16  -1    4.90    3.20
 -11 -16  -1    5.40    3.40
 -12 -16  -1   -1.00    3.30
 -12 -16  -1   -1.10    2.90
 -13 -16  -1   17.20    3.50
 -13 -16  -1   23.50    3.40
 -14 -16  -1    2.90    3.00
   6 -17  -1    3.60    3.10
   5 -17  -1    1.30    3.20
   5 -17  -1    2.70    2.10
   4 -17  -1    3.90    2.40
   4 -17  -1    8.10    3.50
   3 -17  -1   -0.10    2.30
   3 -17  -1    4.70    3.30
   2 -17  -1    1.70    2.00
   2 -17  -1    6.00    2.70
   2 -17  -1    5.70    3.40
   1 -17  -1    9.00    2.50
   1 -17  -1    8.00    2.70
   1 -17  -1    7.20    3.30
   0 -17  -1    5.90    2.90
   0 -17  -1    4.90    3.30
   0 -17  -1    5.00    2.20
  -1 -17  -1   19.50    3.30
  -1 -17  -1   16.70    3.50
  -1 -17  -1   25.00    2.70
  -2 -17  -1   13.50    3.60
  -2 -17  -1   19.20    2.70
  -2 -17  -1   19.00    3.10
  -3 -17  -1   22.50    2.80
  -3 -17  -1   22.60    3.70
  -3 -17  -1   27.70    3.40
  -4 -17  -1   48.40    5.00
  -4 -17  -1   44.90    4.50
  -5 -17  -1   -5.40    2.60
  -5 -17  -1    0.30    3.30
  -5 -17  -1   -2.50    1.50
  -6 -17  -1    8.50    2.90
  -6 -17  -1   13.90    3.40
  -6 -17  -1   10.90    2.90
  -7 -17  -1    1.30    2.90
  -7 -17  -1    1.40    3.20
  -7 -17  -1    4.70    2.70
  -8 -17  -1    0.20    3.00
  -8 -17  -1    0.20    2.50
  -8 -17  -1    3.10    3.40
  -9 -17  -1    5.90    3.20
  -9 -17  -1    2.60    3.30
 -10 -17  -1    6.50    3.20
 -10 -17  -1    9.30    3.50
 -11 -17  -1    0.00    3.00
 -11 -17  -1   -0.40    2.90
 -12 -17  -1   -0.40    3.00
 -12 -17  -1    2.30    3.00
 -13 -17  -1    0.60    2.70
 -13 -17  -1   -4.10    2.80
   4 -18  -1    5.40    2.30
   4 -18  -1    4.70    3.30
   3 -18  -1    3.20    2.30
   3 -18  -1   -0.20    3.00
   2 -18  -1    9.90    3.40
   1 -18  -1    2.10    3.20
   1 -18  -1   -0.30    2.50
   0 -18  -1    3.30    3.20
   0 -18  -1    0.40    2.60
  -1 -18  -1   -1.10    3.30
  -1 -18  -1   -3.40    2.40
  -2 -18  -1   10.60    2.90
  -2 -18  -1   11.80    3.90
  -3 -18  -1   26.00    3.60
  -3 -18  -1   31.30    4.20
  -4 -18  -1    1.30    3.50
  -4 -18  -1    1.20    2.80
  -5 -18  -1    1.90    3.50
  -5 -18  -1    0.00    2.60
  -6 -18  -1    5.80    3.30
  -6 -18  -1    6.90    2.90
  -7 -18  -1    1.30    3.10
  -7 -18  -1   -1.40    2.70
  -7 -18  -1    2.00    2.80
  -8 -18  -1   -3.10    2.80
  -8 -18  -1    2.20    3.10
  -9 -18  -1    8.60    3.50
  -9 -18  -1    4.90    3.00
 -10 -18  -1    7.90    3.30
 -10 -18  -1    3.40    3.10
 -11 -18  -1   -0.80    3.00
 -11 -18  -1   -2.70    2.70
 -12 -18  -1    0.90    2.90
 -12 -18  -1    1.80    3.20
   3 -19  -1    0.90    3.00
   3 -19  -1   -3.20    2.10
   2 -19  -1    2.40    3.20
   2 -19  -1    1.30    2.20
   1 -19  -1    2.10    3.30
   1 -19  -1    1.60    2.40
   0 -19  -1   -1.80    2.60
   0 -19  -1    1.80    3.10
  -1 -19  -1   -2.50    3.20
  -1 -19  -1   -1.40    2.60
  -2 -19  -1   16.30    3.80
  -2 -19  -1   16.00    3.20
  -3 -19  -1    1.60    3.20
  -3 -19  -1    2.90    2.70
  -4 -19  -1    0.70    2.70
  -4 -19  -1    0.00    3.40
  -5 -19  -1    2.90    2.80
  -5 -19  -1   -5.50    3.20
  -6 -19  -1    4.50    2.60
  -6 -19  -1    1.00    3.20
  -7 -19  -1    1.50    2.70
  -7 -19  -1    2.30    3.10
  -8 -19  -1    3.80    2.80
  -8 -19  -1    1.60    3.30
  -9 -19  -1    2.20    2.90
  -9 -19  -1    1.60    2.80
 -10 -19  -1    2.20    3.10
 -10 -19  -1   -2.70    2.70
   1 -20  -1    3.90    3.00
   1 -20  -1    1.40    2.30
   0 -20  -1   -1.60    2.20
   0 -20  -1   -3.70    3.10
  -1 -20  -1    2.80    3.10
  -1 -20  -1   -0.50    2.30
  -2 -20  -1   -0.90    2.60
  -2 -20  -1    1.70    3.30
  -3 -20  -1    4.20    3.40
  -3 -20  -1    2.10    2.70
  -4 -20  -1   -2.20    3.30
  -4 -20  -1   -1.30    2.50
  -5 -20  -1    7.10    2.70
  -5 -20  -1    4.70    3.20
  -6 -20  -1   -0.90    2.90
  -6 -20  -1   -0.10    2.50
  -7 -20  -1   -1.30    3.20
  -8 -20  -1    7.10    3.10
  -5 -20   2   -0.30    3.10
  -5 -20   2    2.80    2.40
  -4 -20   2    2.60    3.20
  -4 -20   2    2.10    2.50
  -3 -20   2    4.00    3.30
  -3 -20   2    3.00    2.40
  -2 -20   2   -1.10    2.50
  -2 -20   2    4.40    3.10
  -8 -19   2    0.00    3.00
  -8 -19   2    0.40    3.20
  -7 -19   2   -4.90    2.50
  -7 -19   2   -0.30    3.00
  -6 -19   2    0.10    3.30
  -6 -19   2   -1.90    2.50
  -5 -19   2    0.70    3.00
  -5 -19   2    2.60    2.70
  -4 -19   2    6.80    2.80
  -4 -19   2    6.50    3.40
  -3 -19   2   -3.20    3.00
  -3 -19   2    1.10    2.80
  -2 -19   2    2.50    3.40
  -2 -19   2   -1.80    2.80
  -1 -19   2   25.00    3.50
  -1 -19   2   32.50    4.20
   0 -19   2    0.20    2.40
   0 -19   2    1.70    3.20
   1 -19   2    1.00    3.20
   1 -19   2    0.40    2.30
   2 -19   2    1.60    3.10
   2 -19   2   -1.40    2.40
 -10 -18   2   -1.90    2.70
 -10 -18   2    5.30    3.10
  -9 -18   2    2.20    3.10
  -9 -18   2    2.30    3.10
  -8 -18   2    1.70    3.00
  -8 -18   2    0.60    3.30
  -7 -18   2    0.00    2.80
  -7 -18   2    0.90    2.60
  -7 -18   2   -1.10    3.10
  -6 -18   2    0.30    2.70
  -6 -18   2   -0.10    3.40
  -5 -18   2    0.60    2.80
  -5 -18   2    3.50    3.50
  -4 -18   2    3.90    3.30
  -4 -18   2    1.60    2.60
  -3 -18   2    5.30    3.30
  -3 -18   2   -1.00    2.10
  -3 -18   2   -2.60    2.80
  -2 -18   2    7.20    2.40
  -2 -18   2    9.40    2.80
  -2 -18   2    5.60    3.40
  -1 -18   2   26.80    3.60
  -1 -18   2   29.00    3.00
  -1 -18   2   23.70    4.10
   0 -18   2   -0.40    2.70
   0 -18   2    2.40    3.30
   0 -18   2    2.90    2.40
   1 -18   2   -1.80    2.60
   1 -18   2   -1.50    2.10
   1 -18   2    2.20    3.20
   2 -18   2    1.10    2.60
   2 -18   2   -1.30    1.90
   2 -18   2    2.30    3.30
   3 -18   2    8.20    2.50
   3 -18   2   -0.90    2.90
   4 -18   2    2.00    2.90
   4 -18   2    2.50    2.30
 -11 -17   2   -0.30    3.00
 -11 -17   2    1.90    3.00
 -10 -17   2   -4.30    3.10
 -10 -17   2    3.20    3.40
  -9 -17   2   11.90    3.70
  -9 -17   2   13.80    3.50
  -8 -17   2    0.30    2.70
  -8 -17   2   -1.70    3.10
  -8 -17   2   -3.50    3.00
  -7 -17   2    0.10    3.30
  -7 -17   2    1.70    2.70
  -7 -17   2    0.30    3.00
  -6 -17   2    7.50    2.90
  -6 -17   2    0.90    3.40
  -6 -17   2   -5.50    2.70
  -5 -17   2    2.50    1.90
  -5 -17   2    1.30    2.00
  -5 -17   2   -0.40    2.60
  -5 -17   2    0.50    3.20
  -4 -17   2    9.10    2.40
  -4 -17   2   10.10    3.00
  -4 -17   2   -1.60    3.20
  -3 -17   2   -1.00    3.40
  -3 -17   2    5.20    3.00
  -3 -17   2    5.70    2.50
  -2 -17   2    6.50    3.00
  -2 -17   2    7.60    3.50
  -2 -17   2    8.50    2.40
  -1 -17   2    6.70    2.40
  -1 -17   2    6.40    3.40
  -1 -17   2    3.30    2.60
   0 -17   2    1.60    2.40
   0 -17   2    4.70    3.50
   0 -17   2    0.30    2.70
   1 -17   2   -0.60    3.30
   1 -17   2   -0.70    2.60
   1 -17   2    4.00    2.20
   2 -17   2    1.30    2.10
   2 -17   2    2.20    3.50
   2 -17   2    2.30    2.70
   3 -17   2    0.20    2.10
   3 -17   2   -2.70    3.20
   3 -17   2    1.20    2.60
   4 -17   2   -1.20    1.70
   4 -17   2    0.20    2.40
   4 -17   2   -2.20    2.90
   5 -17   2    4.30    2.40
   5 -17   2    8.60    3.20
  12  16  -2    0.40    2.70
 -12 -16   2   -2.30    2.80
 -12 -16   2   -0.30    3.10
 -11 -16   2    2.00    3.00
 -11 -16   2   -1.10    3.00
 -10 -16   2    2.70    3.40
 -10 -16   2   -0.30    2.90
  -9 -16   2    4.20    3.50
  -9 -16   2    6.90    3.60
  -8 -16   2    3.80    3.20
  -8 -16   2    2.80    3.20
  -8 -16   2   -0.20    2.60
  -7 -16   2    0.60    3.20
  -7 -16   2   -1.50    3.30
  -7 -16   2    1.30    2.50
  -6 -16   2    1.50    3.10
  -6 -16   2   -4.10    2.60
  -6 -16   2   -1.50    2.90
  -5 -16   2    9.50    2.90
  -5 -16   2   11.50    2.50
  -5 -16   2    7.80    3.50
  -5 -16   2   13.10    3.20
  -4 -16   2    4.00    3.20
  -4 -16   2    5.90    2.80
  -4 -16   2    7.20    2.40
  -3 -16   2   51.89    4.50
  -3 -16   2   48.10    4.90
  -3 -16   2   54.09    5.10
  -2 -16   2   96.89    7.50
  -2 -16   2   95.49    6.90
  -2 -16   2  113.39    6.50
  -1 -16   2    8.80    3.40
  -1 -16   2    8.90    2.50
  -1 -16   2    5.30    2.90
   0 -16   2   -0.20    2.60
   0 -16   2   -0.60    3.00
   0 -16   2    2.50    2.20
   1 -16   2    4.80    2.30
   1 -16   2    1.40    2.70
   1 -16   2    0.10    3.40
   2 -16   2    0.20    2.90
   2 -16   2   -0.40    3.30
   2 -16   2   -0.80    2.10
   3 -16   2    3.00    2.20
   3 -16   2   -3.50    3.20
   3 -16   2   -0.20    2.90
   4 -16   2   -0.30    2.00
   4 -16   2    2.80    3.30
   4 -16   2   -0.60    2.60
   5 -16   2    6.10    2.60
   5 -16   2    2.80    2.00
   5 -16   2    6.00    3.30
   6 -16   2   -2.90    2.80
   6 -16   2   -2.30    2.50
   7 -16   2   -1.90    2.10
   7 -16   2   -0.90    2.90
  13  15  -2    2.50    2.80
 -13 -15   2    7.90    2.90
 -13 -15   2    4.20    2.70
 -12 -15   2    5.60    3.10
 -12 -15   2    2.50    3.10
 -11 -15   2   -1.90    3.20
 -11 -15   2    3.30    3.60
 -10 -15   2   -0.90    3.30
 -10 -15   2    0.70    3.70
  -9 -15   2    5.80    3.50
  -9 -15   2    5.00    3.40
  -8 -15   2    1.50    2.40
  -8 -15   2   -1.20    3.30
  -8 -15   2    4.50    3.50
  -7 -15   2    0.60    2.70
  -7 -15   2    0.90    3.30
  -7 -15   2    3.80    3.10
  -6 -15   2    3.00    3.20
  -6 -15   2    1.60    2.10
  -6 -15   2    0.50    2.70
  -6 -15   2   -2.10    3.10
  -5 -15   2   -0.20    2.10
  -5 -15   2    1.50    3.10
  -5 -15   2   -1.20    2.90
  -5 -15   2    1.90    2.60
  -4 -15   2   31.90    3.50
  -4 -15   2   31.60    3.90
  -4 -15   2   30.60    3.60
  -4 -15   2   31.70    3.10
  -3 -15   2  157.08    8.80
  -3 -15   2  142.69    8.30
  -3 -15   2  138.99    9.20
  -2 -15   2   63.69    5.40
  -2 -15   2   60.39    4.80
  -2 -15   2   59.59    6.00
  -1 -15   2  127.69    8.10
  -1 -15   2  135.69    7.70
  -1 -15   2  132.59    8.60
   0 -15   2   -2.40    2.10
   0 -15   2   -1.40    2.80
   0 -15   2    0.60    2.80
   1 -15   2   41.20    3.80
   1 -15   2   31.40    3.60
   1 -15   2   30.40    3.90
   2 -15   2    0.10    2.70
   2 -15   2   -0.20    2.10
   2 -15   2    3.60    3.00
   3 -15   2   21.30    3.30
   3 -15   2   15.00    2.50
   3 -15   2   17.90    3.50
   4 -15   2   -0.90    2.10
   4 -15   2   -0.40    2.80
   4 -15   2   -3.70    2.90
  -5  15  -2    1.90    4.80
   5 -15   2    4.90    1.90
   5 -15   2    3.60    2.80
   5 -15   2    2.80    3.40
  -6  15  -2   -8.20    4.30
   6 -15   2    2.30    1.70
   6 -15   2   -1.90    2.60
   6 -15   2    3.40    3.10
  -7  15  -2  -12.70    6.50
   7 -15   2   -2.20    2.30
   7 -15   2   -1.80    2.90
   8 -15   2    1.00    2.80
   8 -15   2    2.10    2.20
  14  14  -2    4.80    2.80
 -14 -14   2    6.20    2.60
 -14 -14   2    2.30    3.00
  13  14  -2    6.10    2.90
 -13 -14   2    4.00    2.90
 -13 -14   2    5.90    3.10
 -12 -14   2   11.50    3.20
 -12 -14   2    5.20    3.00
 -11 -14   2    5.60    3.30
 -11 -14   2    4.10    3.40
 -10 -14   2    2.40    3.30
 -10 -14   2    1.10    3.30
  -9 -14   2   52.09    5.20
  -9 -14   2   66.19    6.20
  -8 -14   2    0.90    3.30
  -8 -14   2    7.90    3.30
  -8 -14   2   -0.10    2.60
  -7 -14   2    6.00    3.30
  -7 -14   2    5.40    2.70
  -7 -14   2    3.50    3.30
  -6 -14   2   33.10    3.50
  -6 -14   2   40.30    3.20
  -6 -14   2   31.20    3.90
  -6 -14   2   30.50    3.90
  -5 -14   2   32.90    3.40
  -5 -14   2   30.00    2.90
  -5 -14   2   38.00    4.00
  -5 -14   2   32.60    4.20
  -4 -14   2   12.30    2.30
  -4 -14   2   13.00    3.20
  -4 -14   2   15.40    2.80
  -4 -14   2    9.30    3.50
  -3 -14   2   -2.70    2.50
  -3 -14   2    2.20    2.40
  -3 -14   2    6.10    2.00
  -3 -14   2    4.80    3.00
  -2 -14   2   -3.50    2.90
  -2 -14   2   -0.10    2.60
  -2 -14   2    0.30    2.00
  -2 -14   2   -1.10    1.30
  -1 -14   2   34.00    3.60
  -1 -14   2   33.20    4.00
  -1 -14   2   40.40    4.00
   0 -14   2   20.50    3.10
   0 -14   2   17.80    3.10
   0 -14   2   21.20    2.70
   1 -14   2   15.20    3.10
   1 -14   2   13.60    3.00
   1 -14   2   12.70    2.40
  -2  14  -2   17.30    3.40
   2 -14   2   25.40    2.70
   2 -14   2   19.60    3.20
   2 -14   2   19.40    3.40
  -3  14  -2   11.90    3.30
   3 -14   2   10.10    3.20
   3 -14   2    9.70    2.30
   3 -14   2   12.00    3.20
  -4  14  -2   32.80    4.30
   4 -14   2   42.60    3.80
   4 -14   2   43.00    4.20
   4 -14   2   35.70    4.00
  -5  14  -2    8.60    3.80
   5 -14   2   16.60    3.30
   5 -14   2    9.00    3.10
   5 -14   2   16.40    2.40
  -6  14  -2   13.10    4.10
   6 -14   2   10.40    3.30
   6 -14   2    8.60    3.10
   6 -14   2   12.40    2.20
  -7  14  -2    6.10    3.90
   7 -14   2   -0.30    2.80
   7 -14   2   -2.20    1.60
   7 -14   2    0.60    3.30
  -8  14  -2    0.70    4.10
   8 -14   2   -1.90    2.90
   8 -14   2    1.70    2.50
   9 -14   2    1.60    3.00
  14  13  -2   10.20    3.00
 -14 -13   2    3.10    3.30
 -14 -13   2    6.60    2.90
  13  13  -2    2.80    3.00
 -13 -13   2   -1.30    3.30
 -13 -13   2   -0.30    3.10
 -12 -13   2    0.30    3.10
 -12 -13   2    5.70    3.50
 -11 -13   2    0.30    3.50
 -11 -13   2    0.90    3.20
 -10 -13   2    7.70    3.30
 -10 -13   2   10.70    3.60
  -9 -13   2    6.10    3.50
  -9 -13   2    8.50    3.20
  -8 -13   2    3.10    3.00
  -8 -13   2    8.00    2.40
  -8 -13   2    5.70    3.10
  -7 -13   2    2.00    3.00
  -7 -13   2    0.10    2.20
  -7 -13   2   -0.20    2.80
  -6 -13   2    1.10    3.00
  -6 -13   2    0.60    1.90
  -6 -13   2    4.30    2.90
  -6 -13   2    1.90    2.40
  -5 -13   2   17.40    2.70
  -5 -13   2   17.80    3.10
  -5 -13   2   17.00    3.30
  -5 -13   2   18.70    2.30
  -4 -13   2   -1.60    2.80
  -4 -13   2    0.70    1.80
  -4 -13   2    1.00    2.70
  -4 -13   2   -0.60    2.20
  -3 -13   2   69.59    5.30
  -3 -13   2   67.39    5.50
  -3 -13   2   66.39    5.60
  -3 -13   2   72.69    4.80
  -2 -13   2   61.19    5.30
  -2 -13   2   71.69    5.40
  -2 -13   2   76.69    5.80
  -2 -13   2   82.49    5.00
  -1 -13   2   74.19    5.80
  -1 -13   2   89.29    6.00
  -1 -13   2   78.29    5.30
   0 -13   2  389.66   19.50
   0 -13   2  378.76   19.80
  -1  13  -2   50.79    4.90
   1 -13   2   62.99    5.30
   1 -13   2   65.79    5.30
   1 -13   2   60.79    4.60
  -2  13  -2    0.20    2.60
   2 -13   2    3.10    2.60
   2 -13   2   -2.90    2.50
   2 -13   2    2.10    2.10
  -3  13  -2    0.70    2.90
   3 -13   2   -0.70    2.70
   3 -13   2    1.00    2.80
   3 -13   2    1.70    2.10
  -4  13  -2  211.28   13.10
   4 -13   2  239.68   12.30
   4 -13   2  243.08   12.80
   4 -13   2  234.18   12.80
  -5  13  -2    5.80    3.30
   5 -13   2    7.10    3.10
   5 -13   2   10.20    2.30
   5 -13   2    4.80    3.10
  -6  13  -2    9.90    3.50
   6 -13   2    2.30    3.10
   6 -13   2    4.40    1.90
   6 -13   2    6.10    3.10
  -7  13  -2   -5.30    3.30
   7 -13   2   -2.00    1.70
   7 -13   2   -3.80    3.00
   7 -13   2   -4.60    2.90
  -8  13  -2   -4.40    3.60
   8 -13   2   -2.50    1.50
   8 -13   2   -2.70    2.80
   8 -13   2    1.30    3.10
  -9  13  -2    4.40    4.20
   9 -13   2    9.40    3.20
   9 -13   2    5.50    2.60
  15  12  -2   -2.10    2.80
 -15 -12   2   -0.70    3.20
  14  12  -2    6.80    3.10
 -14 -12   2    8.70    3.20
 -14 -12   2    9.90    3.30
  13  12  -2   43.00    4.20
 -13 -12   2   53.19    5.70
 -13 -12   2   31.70    4.30
  12  12  -2   -0.20    3.00
 -12 -12   2   -2.20    3.30
 -12 -12   2    1.20    3.00
 -11 -12   2    0.60    3.20
 -11 -12   2    3.50    3.20
 -10 -12   2   26.50    4.00
 -10 -12   2   30.20    3.80
  -9 -12   2    2.20    3.10
  -9 -12   2    5.50    3.10
  -8 -12   2    9.30    3.10
  -8 -12   2    2.40    3.10
  -8 -12   2    8.60    2.40
  -7 -12   2    8.10    2.30
  -7 -12   2    7.50    1.80
  -7 -12   2    8.00    2.80
  -7 -12   2    7.30    3.00
  -6 -12   2   -2.50    2.50
  -6 -12   2    0.00    1.60
  -6 -12   2   -0.30    2.20
  -6 -12   2    3.40    2.80
  -5 -12   2    6.10    2.60
  -5 -12   2    4.80    1.70
  -5 -12   2    3.90    2.70
  -5 -12   2    7.80    2.20
  -4 -12   2    7.70    2.10
  -4 -12   2    6.50    1.80
  -4 -12   2    7.30    2.80
  -4 -12   2    8.00    2.50
  -3 -12   2   73.49    4.80
  -3 -12   2   74.19    5.50
  -3 -12   2   76.39    5.60
  -3 -12   2   75.79    5.20
  -2 -12   2    1.90    2.20
  -2 -12   2    2.90    2.10
  -2 -12   2    2.50    1.60
  -2 -12   2    2.60    2.20
  -1 -12   2    4.70    1.70
  -1 -12   2    6.10    2.20
  -1 -12   2    3.20    2.20
  -1 -12   2    3.80    1.90
   0  12  -2   29.40    3.30
   0 -12   2   29.90    2.60
   0 -12   2   27.20    3.00
   0 -12   2   29.90    3.20
  -1  12  -2   41.30    4.10
   1 -12   2   42.70    4.50
   1 -12   2   41.20    3.70
   1 -12   2   41.70    4.30
  -2  12  -2  122.39    7.90
   2 -12   2  134.59    8.00
   2 -12   2  131.89    7.80
   2 -12   2  132.89    7.40
  -3  12  -2    3.10    2.70
   3 -12   2    0.90    2.50
   3 -12   2   -0.50    2.00
   3 -12   2    0.00    2.90
  -4  12  -2   28.10    3.70
   4 -12   2   32.10    3.70
   4 -12   2   32.90    2.90
   4 -12   2   28.20    3.50
  -5  12  -2    9.90    3.40
   5 -12   2   18.00    2.50
   5 -12   2   17.30    3.20
   5 -12   2   10.90    3.20
  -6  12  -2   43.30    5.30
   6 -12   2   49.90    5.50
   6 -12   2   59.39    5.20
   6 -12   2   52.09    4.10
  -7  12  -2    2.10    3.50
   7 -12   2   -1.50    3.00
   7 -12   2    5.30    2.00
   7 -12   2    5.00    3.30
  -8  12  -2   23.20    4.80
   8 -12   2   26.20    2.90
   8 -12   2   29.20    3.80
   8 -12   2   38.20    4.10
  -9  12  -2   38.70    5.00
   9 -12   2   45.90    4.80
 -10  12  -2   -4.40    4.30
  10 -12   2    6.60    3.00
  10 -12   2    3.30    2.80
  15  11  -2    1.10    2.90
 -15 -11   2    0.20    2.80
  14  11  -2    3.80    3.00
 -14 -11   2    1.50    3.20
 -14 -11   2    1.20    2.60
  13  11  -2    4.80    3.00
 -13 -11   2    7.70    3.50
 -13 -11   2    1.60    2.90
  12  11  -2   -0.40    2.80
 -12 -11   2   -2.40    3.30
 -12 -11   2   -0.50    3.20
 -11 -11   2    0.50    3.00
 -11 -11   2    5.00    3.30
 -10 -11   2   24.30    3.80
 -10 -11   2   25.00    3.70
  -9 -11   2    2.30    3.10
  -9 -11   2   -0.40    2.80
  -8 -11   2   -1.90    2.60
  -8 -11   2   12.30    7.80
  -8 -11   2    0.30    2.90
  -8 -11   2    2.40    2.10
  -7 -11   2    8.30    1.60
  -7 -11   2    7.20    2.00
  -7 -11   2   12.90    2.80
  -7 -11   2    0.00    3.80
  -7 -11   2    9.30    2.70
  -6 -11   2    2.30    1.50
  -6 -11   2    3.30    2.40
  -6 -11   2   -0.30    1.90
  -6 -11   2    0.10    2.40
  -5 -11   2   -0.60    2.20
  -5 -11   2   -0.30    2.40
  -5 -11   2    2.80    1.40
  -5 -11   2   -7.50    3.30
  -5 -11   2    0.30    1.80
  -4 -11   2   13.80    1.80
  -4 -11   2    9.60    2.40
  -4 -11   2   13.00    2.10
  -4 -11   2   11.10    2.50
  -3 -11   2    4.00    2.20
  -3 -11   2    0.40    2.20
  -3 -11   2    1.10    1.80
  -3 -11   2    4.30    1.50
  -2 -11   2    0.70    1.40
  -2 -11   2   -1.00    1.90
  -2 -11   2   -0.70    2.10
  -2 -11   2    1.70    2.00
  -1 -11   2    7.90    2.20
  -1 -11   2    8.70    2.10
  -1 -11   2    7.30    1.90
  -1 -11   2    8.50    1.70
   0  11  -2   -0.50    1.40
   0 -11   2    1.80    1.60
   0 -11   2    0.30    1.90
   0 -11   2   -3.00    1.80
   0 -11   2   -1.10    1.50
  -1  11  -2   24.90   12.80
  -1  11  -2   51.49    4.10
   1 -11   2   56.59    4.30
   1 -11   2   54.39   12.30
   1 -11   2   44.00    4.40
   1 -11   2   58.89    3.80
  -2  11  -2   37.90    3.90
   2 -11   2   44.40    4.10
   2 -11   2   40.90    3.50
   2 -11   2   40.20    4.40
  -3  11  -2   25.40    3.20
   3 -11   2   21.30    2.80
   3 -11   2   25.60    2.50
   3 -11   2   25.30    3.10
  -4  11  -2   26.70    3.50
   4 -11   2   27.80    2.50
   4 -11   2   19.20    3.30
   4 -11   2   20.10    3.00
  -5  11  -2   44.80    4.60
   5 -11   2   50.79    4.70
   5 -11   2   48.30    5.30
   5 -11   2   51.39    4.00
  -6  11  -2   56.19    5.40
   6 -11   2   51.49    4.10
   6 -11   2   49.90    5.50
   6 -11   2   54.09    5.00
  -7  11  -2   23.20    4.50
   7 -11   2   23.10    3.70
   7 -11   2   27.90    3.60
   7 -11   2   28.80    2.50
  -8  11  -2   -0.10    3.80
   8 -11   2    0.80    2.90
   8 -11   2    3.50    1.70
   8 -11   2    0.90    3.10
  -9  11  -2   28.80    4.50
   9 -11   2   27.40    3.70
   9 -11   2   23.50    3.70
 -10  11  -2    0.50    3.90
  10 -11   2   -1.30    2.90
  10 -11   2    2.90    2.70
 -11  11  -2    8.10    4.40
  15  10  -2    2.20    2.50
 -15 -10   2    0.50    3.00
  14  10  -2   -0.70    2.40
 -14 -10   2    3.00    3.00
  13  10  -2    5.40    2.80
 -13 -10   2    4.50    3.00
 -13 -10   2    0.10    3.60
  12  10  -2   15.50    3.20
 -12 -10   2    9.60    3.60
 -12 -10   2   11.60    3.40
 -11 -10   2    2.00    3.00
 -11 -10   2    1.60    3.10
 -10 -10   2   -0.10    2.80
 -10 -10   2   -2.00    2.90
  -9 -10   2    3.70    2.80
  -9 -10   2   -0.50    2.80
  -9 -10   2    8.70    4.90
  -8 -10   2    1.40    2.50
  -8 -10   2    2.20    1.80
  -8 -10   2   -0.90    2.50
  -8 -10   2    3.20    3.80
  -7 -10   2   30.50    3.40
  -7 -10   2   40.30    3.50
  -7 -10   2   37.10    2.80
  -7 -10   2   33.00    3.30
  -7 -10   2   22.50    4.60
  -6 -10   2   18.20    1.80
  -6 -10   2   18.50    4.10
  -6 -10   2   17.10    2.60
  -6 -10   2   16.60    2.60
  -6 -10   2   17.70    2.20
  -5 -10   2   42.20    4.00
  -5 -10   2   38.90    3.10
  -5 -10   2   36.50    4.00
  -5 -10   2   44.30    6.00
  -5 -10   2   39.00    3.50
  -4 -10   2   28.90    2.80
  -4 -10   2   27.80    3.10
  -4 -10   2   29.20    2.70
  -4 -10   2   23.60    2.70
  -4 -10   2   18.10    3.90
  -3 -10   2   45.40    3.60
  -3 -10   2   45.60    3.80
  -3 -10   2   41.00    4.80
  -3 -10   2   41.50    3.90
  -3 -10   2   38.10    3.20
  -2 -10   2  262.37   13.90
  -2 -10   2  269.87   13.60
  -2 -10   2  271.57   13.90
  -2 -10   2  269.67   13.90
   1  10  -2  147.89    8.60
  -1 -10   2  174.38    8.70
  -1 -10   2  169.58    9.00
  -1 -10   2  164.08    9.00
  -1 -10   2  176.28    8.90
   0  10  -2   36.50    8.50
   0  10  -2   37.70    3.00
   0 -10   2   41.30    3.10
   0 -10   2   34.60    3.70
   0 -10   2   42.20    3.50
   0 -10   2   29.30    3.10
  -1  10  -2   34.30    3.20
  -1  10  -2   12.80    9.50
   1 -10   2   37.10    3.10
   1 -10   2   27.00    9.10
   1 -10   2   35.60    3.40
   1 -10   2   38.10    3.90
  -2  10  -2   -0.80   11.50
  -2  10  -2   -1.20    1.80
   2 -10   2   -2.50    2.20
   2 -10   2   -1.40    1.60
   2 -10   2  -12.70   10.50
   2 -10   2    3.20    1.50
  -3  10  -2  206.28   11.00
   3 -10   2  202.68   10.50
   3 -10   2  208.98   10.80
   3 -10   2  189.78   11.00
  -4  10  -2    6.30    2.30
   4 -10   2    4.60    2.70
   4 -10   2    5.60    2.20
   4 -10   2    4.00    1.70
  -5  10  -2   19.60    3.30
   5 -10   2   16.30    3.10
   5 -10   2   18.20    2.80
   5 -10   2   19.20    2.30
  -6  10  -2    2.30    3.10
   6 -10   2    3.10    2.40
   6 -10   2    0.60    3.00
   6 -10   2    3.30    1.90
  -7  10  -2    1.20    3.30
   7 -10   2   -2.90    3.10
   7 -10   2    1.40    2.60
   7 -10   2    3.50    1.80
  -8  10  -2   -0.60    3.50
   8 -10   2   -0.30    3.20
   8 -10   2    4.00    1.60
   8 -10   2    2.90    2.80
   8 -10   2    2.50    2.60
  -9  10  -2   18.20    4.20
   9 -10   2   24.70    3.50
   9 -10   2   21.60    3.70
   9 -10   2   22.10    3.30
 -10  10  -2   37.80    5.50
  10 -10   2   41.50    4.20
  10 -10   2   42.70    4.70
 -11  10  -2    3.60    4.30
  11 -10   2   -0.40    2.80
  11 -10   2    8.20    2.60
 -12  10  -2    2.80    4.30
  16   9  -2   -0.40    2.80
 -16  -9   2   -0.10    2.70
  15   9  -2    4.90    2.90
 -15  -9   2    2.90    3.20
  14   9  -2    0.70    2.60
 -14  -9   2    2.00    3.30
  13   9  -2    4.10    2.80
 -13  -9   2    0.70    3.40
 -13  -9   2   -4.70    2.90
  12   9  -2    3.20    2.80
 -12  -9   2    0.20    3.30
 -12  -9   2    2.30    2.90
 -11  -9   2  148.39    9.00
 -11  -9   2  132.29    8.60
 -10  -9   2   48.60    5.10
 -10  -9   2   51.89    5.40
  -9  -9   2   28.80    3.50
  -9  -9   2   32.70    3.40
  -8  -9   2   10.90    1.90
  -8  -9   2    9.80    2.40
  -8  -9   2   12.20    2.70
  -8  -9   2    9.20    4.40
  -7  -9   2   75.29    8.20
  -7  -9   2   92.39    6.10
  -7  -9   2   94.39    5.50
  -7  -9   2   95.59    6.00
  -7  -9   2   92.29    5.00
  -6  -9   2    7.80    2.30
  -6  -9   2    9.00    1.80
  -6  -9   2   14.60    3.90
  -6  -9   2   10.50    2.20
  -5  -9   2    4.70    1.60
  -5  -9   2    4.90    1.30
  -5  -9   2    6.30    2.20
  -5  -9   2   -0.10    3.30
  -5  -9   2    7.00    1.90
  -4  -9   2    2.80    1.60
  -4  -9   2   -0.20    1.30
  -4  -9   2    4.50    3.30
  -4  -9   2    1.50    1.70
  -4  -9   2   -1.40    1.70
  -3  -9   2    5.00    1.80
  -3  -9   2    8.20    3.40
  -3  -9   2    2.10    1.30
  -3  -9   2    3.40    1.90
  -3  -9   2    1.80    1.70
  -2  -9   2   20.00    1.90
  -2  -9   2   22.00    2.30
  -2  -9   2   29.40    3.10
  -2  -9   2   26.00    4.00
  -2  -9   2   19.20    2.30
   1   9  -2  658.53   34.20
  -1  -9   2  709.43   34.30
  -1  -9   2  695.53   34.40
  -1  -9   2  731.03   34.40
  -1  -9   2  668.63   34.40
   0   9  -2  672.53   34.30
   0   9  -2  662.13   37.20
   0  -9   2  726.13   34.30
   0  -9   2  698.23   34.40
   0  -9   2  674.73   34.30
   0  -9   2  710.53   34.40
  -1   9  -2  384.96   18.90
  -1   9  -2  386.06   24.00
   1  -9   2  333.07   22.90
   1  -9   2  378.66   19.00
   1  -9   2  391.76   18.80
   1  -9   2  348.27   18.60
   1  -9   2  386.96   18.90
  -2   9  -2   49.30    3.70
   2  -9   2   43.10    4.30
   2  -9   2   46.90    3.50
   2  -9   2   51.39    3.60
   2  -9   2   35.90    9.30
  -3   9  -2   24.60   12.20
  -3   9  -2   49.90    4.00
   3  -9   2   47.70    3.80
   3  -9   2   53.09    3.50
   3  -9   2   54.39   11.60
   3  -9   2   43.60    4.40
  -4   9  -2  119.19    7.30
   4  -9   2  120.19    6.60
   4  -9   2  120.29    6.90
   4  -9   2  117.59    7.30
  -5   9  -2    2.20    2.20
   5  -9   2    1.70    2.70
   5  -9   2    0.90    1.80
   5  -9   2    0.90    1.70
   5  -9   2   -1.30    1.60
  -6   9  -2    4.00    2.60
   6  -9   2    6.70    3.00
   6  -9   2    7.20    2.40
   6  -9   2    4.20    1.80
   6  -9   2    5.60    2.10
  -7   9  -2    2.30    3.20
   7  -9   2    2.30    2.20
   7  -9   2    2.90    3.30
   7  -9   2    5.70    1.80
   7  -9   2    0.90    2.40
  -8   9  -2    3.90    3.40
   8  -9   2    2.60    3.30
   8  -9   2    3.20    2.60
   8  -9   2    7.70    1.60
   8  -9   2    6.40    2.30
  -9   9  -2   11.30    3.90
   9  -9   2    4.20    3.40
   9  -9   2    7.40    2.90
   9  -9   2    4.20    2.50
 -10   9  -2   23.80    4.70
  10  -9   2   34.10    3.50
  10  -9   2   18.70    3.80
  10  -9   2   25.50    3.50
 -11   9  -2    4.00    4.00
  11  -9   2   11.30    2.90
  11  -9   2    2.70    2.60
  11  -9   2    6.60    3.10
 -12   9  -2   -0.90    4.10
  12  -9   2   -0.70    2.50
  16   8  -2    1.30    2.70
 -16  -8   2    0.80    2.80
  15   8  -2    8.50    2.90
 -15  -8   2    8.50    3.40
  14   8  -2    9.10    2.70
 -14  -8   2    5.70    3.30
  13   8  -2    8.40    2.80
 -13  -8   2    6.20    3.20
 -13  -8   2    9.70    3.40
  12   8  -2    2.10    2.60
 -12  -8   2    0.90    3.40
 -12  -8   2    0.10    2.90
  11   8  -2  176.68   10.20
 -11  -8   2  173.68   10.40
 -11  -8   2  191.08   10.80
 -10  -8   2   54.89    5.30
 -10  -8   2   70.99    9.30
 -10  -8   2   57.39    5.60
  -9  -8   2    5.80    2.40
  -9  -8   2    5.10    4.70
  -9  -8   2    4.50    2.50
  -8  -8   2   28.30    5.30
  -8  -8   2   29.60   18.50
  -8  -8   2   43.80    4.20
  -8  -8   2   37.10    4.10
  -7  -8   2   18.60    2.50
  -7  -8   2   19.00    2.50
  -7  -8   2   23.10    2.20
  -7  -8   2   19.00   10.60
  -6  -8   2  180.18   16.50
  -6  -8   2  210.08   10.80
  -6  -8   2  206.48   10.50
  -6  -8   2  192.78   10.20
  -6  -8   2  198.88   12.40
  -6  -8   2  211.98   10.80
  -5  -8   2    9.70    1.30
  -5  -8   2    7.10    1.50
  -5  -8   2   10.00    2.00
  -5  -8   2    8.70    3.50
  -5  -8   2    5.70    1.90
  -4  -8   2  112.49    6.50
  -4  -8   2  108.49    6.00
  -4  -8   2  124.49    6.50
  -4  -8   2  107.79    8.30
  -4  -8   2  108.09    6.20
  -3  -8   2   70.39    4.60
  -3  -8   2   75.59    4.70
  -3  -8   2   61.89    6.70
  -3  -8   2   67.59    4.20
  -3  -8   2   70.09    4.50
  -2  -8   2  102.29    5.80
  -2  -8   2   97.89    5.80
  -2  -8   2  107.29    5.80
  -2  -8   2   97.99    5.50
  -2  -8   2   85.69    7.60
   1   8  -2   38.20    2.50
  -1  -8   2   36.20    2.90
  -1  -8   2   34.00    3.10
  -1  -8   2   36.20    3.20
  -1  -8   2   37.30    4.40
  -1  -8   2   34.90    3.50
   0   8  -2    4.70    1.20
   0   8  -2   -2.20    4.80
   0  -8   2    4.30    1.50
   0  -8   2    6.00    1.90
   0  -8   2    9.00    4.40
   0  -8   2    5.60    1.60
   0  -8   2    5.20    1.30
  -1   8  -2    1.80    1.30
  -1   8  -2    8.80    6.20
   1  -8   2    2.10    1.40
   1  -8   2    2.60    1.30
   1  -8   2   -2.20    1.90
   1  -8   2    1.00    5.00
   1  -8   2   -2.30    1.20
  -2   8  -2   24.80    8.20
  -2   8  -2   29.90    3.00
   2  -8   2   33.40    2.70
   2  -8   2   26.30    2.90
   2  -8   2   26.00    7.00
   2  -8   2   32.30    2.90
  -3   8  -2   70.29    4.60
  -3   8  -2   74.09   11.10
   3  -8   2   65.59    4.30
   3  -8   2   65.19    4.20
   3  -8   2   60.49    9.80
   3  -8   2   70.49    4.90
  -4   8  -2   -0.10    1.70
  -4   8  -2    3.70   11.20
   4  -8   2    0.50    1.60
   4  -8   2    1.50    1.40
   4  -8   2   -2.90    2.20
   4  -8   2   -7.30   10.30
   4  -8   2    2.30    1.40
  -5   8  -2  100.89    6.30
   5  -8   2   99.59    5.80
   5  -8   2   84.89    6.40
   5  -8   2   95.69    5.50
   5  -8   2   99.19    5.70
  -6   8  -2    2.10    2.20
   6  -8   2    2.90    1.60
   6  -8   2    1.20    1.90
   6  -8   2    4.60    2.70
   6  -8   2    1.00    1.80
  -7   8  -2   -0.60    2.80
   7  -8   2    4.30    3.10
   7  -8   2    4.20    2.00
   7  -8   2    4.30    2.20
   7  -8   2    2.40    1.60
  -8   8  -2    7.70    3.50
   8  -8   2   10.10    2.60
   8  -8   2    9.60    3.40
   8  -8   2    8.60    2.40
   8  -8   2   11.60    1.70
  -9   8  -2    4.80    3.60
   9  -8   2   10.10    2.50
   9  -8   2    7.80    2.80
   9  -8   2   12.40    3.70
 -10   8  -2   -1.50    3.70
  10  -8   2    1.40    2.50
  10  -8   2   -0.90    3.30
  10  -8   2    4.60    2.70
 -11   8  -2    0.90    4.20
  11  -8   2    2.30    2.80
  11  -8   2    0.70    2.50
  11  -8   2    2.30    3.20
 -12   8  -2   24.40    4.90
  12  -8   2   14.70    3.30
  12  -8   2   15.70    2.80
 -13   8  -2    0.90    4.70
  16   7  -2    0.80    2.30
 -16  -7   2    3.90    2.90
  15   7  -2   -0.90    2.50
 -15  -7   2   -2.60    3.00
  14   7  -2    7.20    3.00
 -14  -7   2   -0.50    3.10
  13   7  -2   -0.50    2.50
 -13  -7   2    2.60    3.10
  12   7  -2   27.00    3.10
 -12  -7   2   33.20    4.00
 -12  -7   2   25.20    3.70
  11   7  -2   59.49    5.30
 -11  -7   2   55.89    5.70
 -11  -7   2   75.69    6.20
 -11  -7   2   66.69    8.00
 -10  -7   2  224.38   12.00
 -10  -7   2  237.18   12.20
 -10  -7   2  182.18   14.90
  -9  -7   2    1.30    2.40
  -9  -7   2    4.90    4.50
  -9  -7   2    3.60    2.50
  -8  -7   2   -0.10    2.10
  -8  -7   2   -6.60    3.80
  -8  -7   2   -1.50    2.10
  -7  -7   2   10.70    2.30
  -7  -7   2   11.10    1.60
  -7  -7   2    8.20    3.90
  -7  -7   2    7.80    2.00
  -6  -7   2    6.40    1.10
  -6  -7   2    3.50    3.60
  -6  -7   2    5.90    1.90
  -6  -7   2    6.30    2.10
  -6  -7   2    9.40    1.50
  -5  -7   2  260.87   18.20
  -5  -7   2  292.27   16.20
  -5  -7   2  295.07   14.80
  -5  -7   2  290.57   14.80
  -5  -7   2  299.47   14.60
  -5  -7   2  282.87   14.40
  -4  -7   2  145.49    7.40
  -4  -7   2  142.89    7.50
  -4  -7   2  128.39    7.50
  -4  -7   2  132.99    9.30
  -4  -7   2  132.29    7.10
  -3  -7   2 1337.87   65.79
  -3  -7   2 1373.56   65.79
  -3  -7   2 1307.27   65.59
  -3  -7   2 1320.67   66.59
  -3  -7   2 1331.47   65.69
  -2  -7   2   11.90    1.80
  -2  -7   2    9.10    1.40
  -2  -7   2   14.90    1.80
  -2  -7   2    8.70    1.70
  -2  -7   2    9.30    3.30
   1   7  -2  637.54   31.40
  -1  -7   2  646.04   32.50
  -1  -7   2  645.94   31.50
  -1  -7   2  628.34   31.50
  -1  -7   2  627.24   31.50
  -1  -7   2  624.84   31.40
   0   7  -2   -3.10    4.00
   0   7  -2    0.20    1.00
   0  -7   2   -1.50    1.30
   0  -7   2    4.40    3.60
   0  -7   2    0.00    1.20
   0  -7   2    0.30    1.80
   0  -7   2    0.10    1.30
  -1   7  -2    4.20    5.00
  -1   7  -2    0.60    1.20
   1  -7   2    2.70    1.40
   1  -7   2    3.20    2.00
   1  -7   2    1.20    1.30
   1  -7   2    1.50    1.30
   1  -7   2   -0.20    4.20
  -2   7  -2    2.10    1.40
  -2   7  -2   13.70    6.50
   2  -7   2    3.10    1.90
   2  -7   2   -3.00    5.20
   2  -7   2    4.40    1.30
   2  -7   2    2.00    1.40
  -3   7  -2   46.30    3.70
  -3   7  -2   42.00    8.60
   3  -7   2   52.59    3.60
   3  -7   2   52.49    3.40
   3  -7   2   41.20    8.40
   3  -7   2   50.09    4.40
   3  -7   2   50.69    3.40
  -4   7  -2  493.85   24.30
  -4   7  -2  468.75   31.00
   4  -7   2  495.75   24.00
   4  -7   2  494.15   24.00
   4  -7   2  466.95   24.30
   4  -7   2  492.65   24.10
   4  -7   2  445.56   29.70
  -5   7  -2   11.50    2.20
  -5   7  -2   23.40   12.00
   5  -7   2   11.90    2.60
   5  -7   2   10.40    1.70
   5  -7   2   11.00    1.60
  -6   7  -2    7.90    2.30
   6  -7   2    2.40    2.60
   6  -7   2    4.90    1.50
   6  -7   2    2.80    1.70
  -7   7  -2    1.70    2.40
   7  -7   2    6.50    1.50
   7  -7   2    0.90    3.00
   7  -7   2   -1.10    1.80
  -8   7  -2   16.00    3.20
   8  -7   2   20.50    3.50
   8  -7   2   14.00    2.40
   8  -7   2   15.80    1.80
  -9   7  -2    6.00    3.40
   9  -7   2    4.60    3.50
   9  -7   2    6.60    2.40
 -10   7  -2    9.80    4.00
  10  -7   2    1.60    3.60
  10  -7   2    7.10    2.50
 -11   7  -2   11.30    4.30
  11  -7   2    9.30    3.70
  11  -7   2   17.10    3.10
 -12   7  -2   23.00    4.90
  12  -7   2   20.00    3.50
  12  -7   2   30.30    3.50
 -13   7  -2   13.60    4.80
  13  -7   2   10.00    2.70
 -14   7  -2    9.40    4.60
  16   6  -2    4.30    3.00
 -16  -6   2   -0.80    2.80
  15   6  -2   -2.10    2.60
 -15  -6   2    0.20    2.90
  14   6  -2    0.40    2.80
 -14  -6   2    2.50    3.10
  12   6  -2   48.90    4.80
 -12  -6   2   40.70    4.10
 -12  -6   2   33.10    7.90
 -12  -6   2   56.69    5.70
  11   6  -2 1601.44   77.69
 -11  -6   2 1506.45   77.79
 -11  -6   2 1602.94   77.99
 -11  -6   2 1581.64   80.09
  10   6  -2    0.20    2.20
 -10  -6   2   -0.70    5.20
 -10  -6   2   -1.50    2.30
 -10  -6   2   -1.80    2.50
  -9  -6   2   19.20    5.30
  -9  -6   2   23.40    3.00
  -9  -6   2   22.60    2.80
  -8  -6   2   20.90    4.70
  -8  -6   2   14.90    2.50
  -8  -6   2   17.30    2.50
  -7  -6   2   85.79    8.30
  -7  -6   2   99.99    5.90
  -7  -6   2   96.39    5.80
   6   6  -2    4.20    6.20
  -6  -6   2    4.00    1.70
  -6  -6   2    1.80    3.40
  -6  -6   2    5.70    2.00
  -6  -6   2    2.90    1.30
  -6  -6   2   12.50    5.30
  -6  -6   2    4.00    0.90
  -5  -6   2  139.99    7.50
  -5  -6   2  141.29    7.20
  -5  -6   2  127.89    7.00
  -5  -6   2  137.69    7.50
  -5  -6   2  131.09    9.30
  -4  -6   2 2088.19  100.69
  -4  -6   2 2059.69   99.39
  -4  -6   2 2037.60  100.19
  -4  -6   2 1955.00   99.19
  -4  -6   2 2019.80   99.39
  -4  -6   2 1925.91  100.39
  -4  -6   2 2050.69   99.29
  -3  -6   2   58.29    3.60
  -3  -6   2   55.99    6.00
  -3  -6   2   59.99    4.00
  -3  -6   2   63.49    3.90
  -3  -6   2   64.29    4.00
  -2  -6   2    5.70    1.10
  -2  -6   2    4.10    2.70
  -2  -6   2    4.20    1.40
  -2  -6   2    7.60    1.50
  -2  -6   2    5.80    1.50
   1   6  -2   59.49    3.20
  -1  -6   2   61.29    3.60
  -1  -6   2   57.29    3.70
  -1  -6   2   59.99    3.90
  -1  -6   2   52.89    5.50
  -1  -6   2   55.99    3.50
   0   6  -2   26.10    4.20
   0   6  -2   31.00    2.20
   0  -6   2   35.60    2.60
   0  -6   2   37.50    4.90
   0  -6   2   34.90    3.10
   0  -6   2   26.20    2.50
   0  -6   2   26.20    3.90
   0  -6   2   25.70    2.50
  -1   6  -2  208.28   13.60
  -1   6  -2  203.68   10.30
   1  -6   2  205.58   10.30
   1  -6   2  206.48   10.30
   1  -6   2  194.68   12.90
   1  -6   2  190.88   10.50
  -2   6  -2   70.69    4.40
  -2   6  -2   82.39   10.10
   2  -6   2   76.09    9.40
   2  -6   2   77.89    5.00
   2  -6   2   73.49    4.40
   2  -6   2   75.09    4.40
   2  -6   2   72.99    4.20
  -3   6  -2 1036.10   53.49
  -3   6  -2  998.90   49.90
   3  -6   2  969.30   49.70
   3  -6   2  997.20   52.79
   3  -6   2  979.20   49.90
   3  -6   2 1050.19   49.70
   3  -6   2 1025.60   49.70
  -4   6  -2   27.60    2.40
  -4   6  -2   25.70    7.80
   4  -6   2   23.20    2.00
   4  -6   2   28.10    2.80
   4  -6   2   28.70    7.90
   4  -6   2   25.10    2.70
  -5   6  -2    1.60    1.80
  -5   6  -2    6.40    9.90
   5  -6   2    1.10    1.40
   5  -6   2   -0.90    2.40
   5  -6   2   -1.10    8.30
   5  -6   2    1.50    1.30
  -6   6  -2   -2.80   12.20
  -6   6  -2    6.80    2.30
   6  -6   2   17.90   12.60
   6  -6   2   11.50    1.70
   6  -6   2   11.40    2.70
   6  -6   2   10.70    1.50
  -7   6  -2    0.60    2.30
   7  -6   2    4.40    1.40
   7  -6   2    3.80    1.60
   7  -6   2   -0.90    2.60
  -8   6  -2   72.49    5.80
   8  -6   2   65.69    4.00
   8  -6   2   66.99    4.80
   8  -6   2   69.39    5.70
  -9   6  -2   13.60    3.40
   9  -6   2   10.50    3.50
   9  -6   2   17.60    2.50
 -10   6  -2  293.07   15.90
  10  -6   2  284.97   14.60
  10  -6   2  255.37   15.00
 -11   6  -2   15.50    4.50
  11  -6   2   13.90    2.90
  11  -6   2   11.70    3.70
 -12   6  -2    2.20    4.10
  12  -6   2    4.20    2.70
  12  -6   2    1.50    3.30
 -13   6  -2   -3.80    4.10
  13  -6   2    1.70    2.80
  13  -6   2   -1.50    3.30
 -14   6  -2   -5.40    4.20
  14  -6   2    5.70    2.80
  16   5  -2    3.30    2.70
 -16  -5   2    2.10    2.60
  15   5  -2    3.60    2.70
 -15  -5   2   -1.40    2.80
  14   5  -2    1.10    2.80
 -14  -5   2    1.30    2.90
 -14  -5   2   -7.60    9.90
  13   5  -2    2.50    2.70
 -13  -5   2    1.80    3.00
 -13  -5   2    4.60    8.20
  12   5  -2  139.19    8.00
 -12  -5   2  114.19   13.80
 -12  -5   2  129.29    8.40
  11   5  -2   42.30    4.40
 -11  -5   2   40.30    4.50
 -11  -5   2   53.59    5.10
 -11  -5   2   39.40    7.80
 -11  -5   2   34.40    3.80
  10   5  -2   12.20    2.30
 -10  -5   2    6.60    2.70
 -10  -5   2   11.30    2.70
 -10  -5   2    8.70    5.60
 -10  -5   2   10.90    2.90
   9   5  -2   10.90    2.10
  -9  -5   2   11.20    2.40
  -9  -5   2   10.40    2.30
  -9  -5   2   11.00    2.70
  -9  -5   2    7.60    4.60
  -8  -5   2   -2.00    3.80
  -8  -5   2   -0.40    2.10
  -8  -5   2    0.90    2.00
  -8  -5   2    2.20    1.80
   7   5  -2    5.50    8.40
  -7  -5   2    5.00    1.80
  -7  -5   2    5.50    3.60
  -7  -5   2    7.70    2.10
  -7  -5   2    4.70    1.80
  -7  -5   2    4.90    7.20
   6   5  -2   -2.00    5.90
  -6  -5   2    5.00    1.20
  -6  -5   2   -4.30    4.80
  -6  -5   2    1.40    3.20
  -6  -5   2    8.60    2.00
  -6  -5   2    3.00    1.70
   5   5  -2   -4.40    4.50
  -5  -5   2    3.10    1.60
  -5  -5   2    3.90    3.10
  -5  -5   2    5.10    4.10
  -5  -5   2    4.10    1.80
  -5  -5   2    3.50    0.90
  -5  -5   2    4.10    1.20
  -4  -5   2    6.20    1.20
  -4  -5   2    7.80    1.00
  -4  -5   2    8.90    3.60
  -4  -5   2    9.90    1.60
  -4  -5   2    9.70    3.20
  -4  -5   2   10.60    1.70
  -3  -5   2  116.09    7.90
  -3  -5   2  122.09    6.40
  -3  -5   2  124.59    6.60
  -3  -5   2  123.99    6.60
  -3  -5   2  127.69    6.50
  -2  -5   2    5.50    1.30
  -2  -5   2    4.10    1.30
  -2  -5   2    3.80    1.00
  -2  -5   2    5.10    2.50
  -2  -5   2    3.80    1.30
  -1  -5   2   82.09    6.30
  -1  -5   2   85.29    4.90
  -1  -5   2   83.79    4.60
  -1  -5   2   89.39    4.80
  -1  -5   2   85.09    4.70
   0   5  -2  522.85   26.70
   0   5  -2  529.85   25.40
   0  -5   2  504.25   25.50
   0  -5   2  506.05   25.40
   0  -5   2  526.95   26.40
   0  -5   2  502.95   25.40
   0  -5   2  504.25   25.40
   0  -5   2  512.55   26.30
  -1   5  -2    5.20    3.50
  -1   5  -2    5.30    1.10
   1  -5   2    5.30    1.20
   1  -5   2    5.70    1.10
   1  -5   2    9.20    3.40
   1  -5   2    4.40    1.70
  -2   5  -2   30.70    2.40
  -2   5  -2   40.10    5.60
   2  -5   2   28.20    2.30
   2  -5   2   34.00    5.10
   2  -5   2   31.40    2.60
   2  -5   2   30.20    2.60
   2  -5   2   28.20    2.40
  -3   5  -2   19.70    6.00
  -3   5  -2   28.50    2.60
   3  -5   2   25.70    5.70
   3  -5   2   27.80    2.60
   3  -5   2   30.70    2.40
   3  -5   2   32.60    2.70
  -4   5  -2   36.20    3.20
  -4   5  -2   28.70    7.90
   4  -5   2   34.00    2.80
   4  -5   2   37.20    2.80
   4  -5   2   40.50    4.00
  -5   5  -2    0.10    1.50
  -5   5  -2    3.00    8.20
   5  -5   2   -1.20    1.20
   5  -5   2    0.50    2.30
   5  -5   2    2.30    7.30
   5  -5   2    1.60    1.20
  -6   5  -2    4.00   10.40
  -6   5  -2   18.30    2.40
   6  -5   2   17.90    1.70
   6  -5   2   14.60    1.90
   6  -5   2    7.00   10.10
   6  -5   2   21.30    2.70
  -7   5  -2   62.59   16.00
  -7   5  -2   86.29    5.70
   7  -5   2   54.49   14.50
   7  -5   2   84.79    4.90
   7  -5   2   77.89    5.70
   7  -5   2   78.99    4.50
  -8   5  -2    9.10    2.50
   8  -5   2   17.80    3.10
   8  -5   2   15.00    1.50
   8  -5   2   12.60    1.90
  -9   5  -2  146.79    8.70
   9  -5   2  136.89    7.70
   9  -5   2  117.29    8.30
 -10   5  -2   -1.60    3.30
  10  -5   2    2.50    3.30
  10  -5   2    3.00    2.30
 -11   5  -2   17.90    4.10
  11  -5   2   15.80    2.70
  11  -5   2   17.40    3.70
 -12   5  -2    6.40    4.20
  12  -5   2    6.80    3.60
  12  -5   2    9.10    2.80
 -13   5  -2   -0.50    4.00
  13  -5   2   -2.70    2.50
  13  -5   2   -5.50    3.00
 -14   5  -2    5.10    4.50
  14  -5   2    0.10    2.50
 -15   5  -2    1.50    5.20
  15  -5   2    0.30    2.40
  16   4  -2   -1.00    2.70
  15   4  -2    1.00    2.50
 -15  -4   2   -1.80    2.60
  14   4  -2    2.70    2.70
 -14  -4   2    1.20    2.90
 -14  -4   2  -12.80    8.90
 -14  -4   2  -12.90    4.20
  13   4  -2   90.59    6.40
 -13  -4   2  101.89   13.70
 -13  -4   2   86.79    6.90
 -13  -4   2   98.19    8.20
  12   4  -2   24.80    3.10
 -12  -4   2   28.60    4.70
 -12  -4   2   30.70    3.80
 -12  -4   2   23.20    7.50
  11   4  -2    6.30    2.40
 -11  -4   2   -1.70    3.30
 -11  -4   2   -8.40    5.80
 -11  -4   2   -0.50    2.90
  10   4  -2   56.59    4.50
 -10  -4   2   60.49    7.50
 -10  -4   2   60.29    4.80
 -10  -4   2   56.99    5.80
 -10  -4   2   70.29    5.10
   9   4  -2   12.70    2.10
  -9  -4   2   10.10    2.30
  -9  -4   2    3.10    4.50
  -9  -4   2   11.50    2.80
  -9  -4   2   15.60    2.60
  -8  -4   2   30.20    2.80
  -8  -4   2   26.40    2.60
  -8  -4   2   28.30    3.10
  -8  -4   2   32.30    4.80
   7   4  -2   43.90    8.90
  -7  -4   2   37.40    4.70
  -7  -4   2   23.00    7.80
  -7  -4   2   37.00    3.70
  -7  -4   2   33.90    3.50
  -7  -4   2   33.40    3.40
   6   4  -2   39.20    7.30
  -6  -4   2   41.90    3.60
  -6  -4   2   37.30    4.60
  -6  -4   2   31.70    6.40
  -6  -4   2   39.30    3.50
  -6  -4   2   42.30    3.50
   5   4  -2   95.29   10.00
  -5  -4   2  101.29    5.70
  -5  -4   2  100.69    5.70
  -5  -4   2   95.39    5.30
  -5  -4   2  105.29    9.30
  -5  -4   2  102.49    5.70
  -5  -4   2   98.59    7.50
  -5  -4   2   95.59    5.10
   4   4  -2  357.86   20.10
  -4  -4   2  380.66   18.40
  -4  -4   2  388.96   18.40
  -4  -4   2  351.06   19.30
  -4  -4   2  364.46   18.20
  -4  -4   2  372.66   20.20
  -4  -4   2  353.16   18.10
   3   4  -2   35.10    4.70
  -3  -4   2   26.30    2.10
  -3  -4   2   35.10    2.60
  -3  -4   2   26.60    2.20
  -3  -4   2   23.40    3.20
  -3  -4   2   31.60    2.50
  -3  -4   2   32.30    4.80
  -2  -4   2    7.70    1.00
  -2  -4   2    7.80    1.30
  -2  -4   2   10.00    1.20
  -2  -4   2    8.30    2.50
  -2  -4   2    8.30    1.30
  -1  -4   2 1298.27   61.59
  -1  -4   2 1205.68   61.59
  -1  -4   2 1221.38   61.59
  -1  -4   2 1297.47   62.19
  -1  -4   2 1240.58   61.59
   0  -4   2  859.51   42.10
   0  -4   2  855.81   42.70
   0  -4   2  851.41   42.00
   0  -4   2  845.32   42.00
  -1   4  -2 1470.85   72.89
  -1   4  -2 1481.45   71.69
   1  -4   2 1391.86   71.59
   1  -4   2 1531.95   72.29
   1  -4   2 1460.25   72.69
   1  -4   2 1461.15   71.69
   1  -4   2 1406.76   71.59
  -2   4  -2 1066.39   53.99
  -2   4  -2 1108.99   52.29
   2  -4   2 1073.29   53.89
   2  -4   2 1016.30   52.09
   2  -4   2 1022.50   52.29
   2  -4   2 1073.09   52.19
  -3   4  -2   26.60    5.40
  -3   4  -2   34.00    2.60
   3  -4   2   25.90    5.10
   3  -4   2   32.90    2.20
   3  -4   2   28.80    3.30
   3  -4   2   28.50    2.50
  -4   4  -2   47.70    7.80
  -4   4  -2   48.30    3.40
   4  -4   2   47.60    4.10
   4  -4   2   48.40    3.20
   4  -4   2   48.30    3.10
   4  -4   2   41.70    7.10
  -5   4  -2   74.79    4.60
  -5   4  -2   62.89    9.90
   5  -4   2   71.89    4.20
   5  -4   2   64.19    8.90
   5  -4   2   66.49    5.10
   5  -4   2   70.49    4.30
  -6   4  -2   14.80    8.70
  -6   4  -2   14.70    2.20
   6  -4   2   16.90    2.70
   6  -4   2   16.10    1.60
   6  -4   2   22.30    8.90
   6  -4   2   12.30    1.60
  -7   4  -2  -25.40   11.90
  -7   4  -2    1.10    1.80
   7  -4   2   10.20   11.60
   7  -4   2   -2.10    2.50
   7  -4   2    2.30    1.40
   7  -4   2    1.60    1.10
  -8   4  -2  -11.80   16.20
  -8   4  -2    2.40    2.30
   8  -4   2    4.70    1.10
   8  -4   2    3.30    1.70
   8  -4   2    9.00    2.80
   8  -4   2   28.40   16.20
  -9   4  -2  226.38   12.10
   9  -4   2  222.18   11.30
   9  -4   2  192.38   11.70
 -10   4  -2   81.49    6.80
  10  -4   2   82.09    6.50
  10  -4   2   78.09    5.60
 -11   4  -2   33.60    4.60
  11  -4   2   28.90    3.30
  11  -4   2   29.90    4.20
 -12   4  -2   73.89    7.40
  12  -4   2   61.49    6.40
  12  -4   2   74.49    5.60
 -13   4  -2   17.90    4.60
  13  -4   2    2.60    3.20
  13  -4   2    3.90    2.90
 -14   4  -2    7.00    4.60
  14  -4   2    7.20    2.70
 -15   4  -2   -7.40    4.60
  15  -4   2   -2.40    2.50
  16   3  -2    1.10    2.90
  15   3  -2    9.70    3.00
 -15  -3   2   14.50    9.70
 -15  -3   2    3.20    2.90
 -15  -3   2  -10.80   11.80
  14   3  -2    4.80    2.90
 -14  -3   2    0.50    4.30
 -14  -3   2    1.20    3.00
 -14  -3   2   -6.90    8.20
  13   3  -2   15.10    3.10
 -13  -3   2   15.40    4.50
 -13  -3   2    7.30    7.20
 -13  -3   2    8.70    3.30
  12   3  -2   30.50    3.30
 -12  -3   2   41.80    5.30
 -12  -3   2   33.70    8.10
 -12  -3   2   39.10    4.10
  11   3  -2  171.18    9.30
 -11  -3   2  162.48    9.50
 -11  -3   2  174.18   14.40
 -11  -3   2  153.98   10.50
  10   3  -2   25.00    2.50
 -10  -3   2   28.90    3.10
 -10  -3   2   26.60    3.70
   9   3  -2    2.00    1.80
  -9  -3   2    3.00    2.00
  -9  -3   2   -1.80    2.40
  -9  -3   2   -0.40    2.00
   8   3  -2   22.50   19.20
   8   3  -2   32.50    2.50
  -8  -3   2   30.80    3.30
  -8  -3   2   28.50    2.70
  -8  -3   2   32.40    2.80
   7   3  -2   21.50    8.30
  -7  -3   2   20.70    2.20
  -7  -3   2   20.40    2.60
  -7  -3   2   19.10    2.30
  -7  -3   2   26.60    8.10
   6   3  -2  202.78   15.80
  -6  -3   2  215.98   10.60
  -6  -3   2  200.48   10.80
  -6  -3   2  197.88   15.20
  -6  -3   2  196.28   10.60
   5   3  -2  218.48   14.80
  -5  -3   2  234.58   11.50
  -5  -3   2  225.38   11.60
  -5  -3   2  221.28   11.50
  -5  -3   2  215.48   14.50
   4   3  -2   52.19    6.80
  -4  -3   2   52.59    6.70
  -4  -3   2   58.09    3.80
  -4  -3   2   59.49    3.30
  -4  -3   2   58.69    5.20
  -4  -3   2   63.49    3.70
  -4  -3   2   65.49    3.80
   3   3  -2   44.60    5.40
  -3  -3   2   52.29    3.30
  -3  -3   2   52.29    3.30
  -3  -3   2   49.10    4.90
  -3  -3   2   53.89    5.60
  -3  -3   2   48.20    2.90
  -2  -3   2   16.80    1.50
  -2  -3   2   10.30    2.80
  -2  -3   2   15.30    1.60
  -2  -3   2   11.90    1.40
  -1  -3   2    9.30    2.70
   0  -3   2  200.08   10.90
   0  -3   2  237.98   11.80
   0  -3   2  201.18   10.80
  -1   3  -2 5508.65  262.07
   1  -3   2 5077.19  261.17
   1  -3   2 5509.15  261.97
   1  -3   2 5085.99  261.17
   1  -3   2 5445.16  261.67
  -2   3  -2 1452.65   69.99
  -2   3  -2 1497.35   71.49
   2  -3   2 1367.76   69.89
   2  -3   2 1376.46   69.99
   2  -3   2 1495.25   71.39
   2  -3   2 1357.16   69.89
  -3   3  -2  109.39    9.60
  -3   3  -2  116.49    6.00
   3  -3   2  111.19    5.80
   3  -3   2  112.39    5.90
   3  -3   2  109.19    6.20
  -4   3  -2   51.79    3.20
  -4   3  -2   33.40    6.30
   4  -3   2   59.19    7.40
   4  -3   2   45.80    3.00
   4  -3   2   48.50    3.80
   4  -3   2   47.10    3.10
  -5   3  -2   66.69    4.50
  -5   3  -2   60.89    8.60
   5  -3   2   75.19    5.10
   5  -3   2   69.59    9.40
   5  -3   2   78.69    4.30
   5  -3   2   76.19    4.20
  -6   3  -2    0.60    1.50
  -6   3  -2   -4.10    7.70
   6  -3   2   -1.60    1.10
   6  -3   2    2.20    2.20
   6  -3   2  -11.70    7.10
   6  -3   2    0.90    1.30
  -7   3  -2   43.20    3.80
  -7   3  -2   41.90   11.60
   7  -3   2   39.60    4.20
   7  -3   2   39.40    2.70
   7  -3   2   38.50    3.20
  -8   3  -2   23.40   13.70
  -8   3  -2    0.40    2.10
   8  -3   2    1.90   13.40
   8  -3   2    1.60    1.00
   8  -3   2    0.60    1.50
   8  -3   2    0.70    2.50
  -9   3  -2   13.40    2.80
   9  -3   2   21.20    3.20
   9  -3   2   15.00    2.20
 -10   3  -2   -1.00    2.80
  10  -3   2    0.60    2.10
  10  -3   2   -1.60    3.10
 -11   3  -2   19.60    4.00
  11  -3   2   23.90    2.90
  11  -3   2   19.80    3.80
 -12   3  -2    2.00    3.80
  12  -3   2   -1.10    3.50
  12  -3   2   -1.00    2.50
 -13   3  -2    5.20    4.30
  13  -3   2    4.50    2.80
  13  -3   2    6.10    3.60
 -14   3  -2   -2.10    4.40
  14  -3   2    5.00    3.10
  14  -3   2    3.10    2.90
 -15   3  -2   -3.50    4.40
  15  -3   2    1.50    2.60
  16  -3   2    1.60    2.30
  16   2  -2    2.60    2.30
  15   2  -2    0.10    2.40
 -15  -2   2   -6.60    4.90
  14   2  -2   -2.90    2.60
 -14  -2   2   -1.60    8.20
 -14  -2   2    4.60    4.40
 -14  -2   2    1.80    2.80
  13   2  -2   28.50    3.40
 -13  -2   2   34.10    5.40
 -13  -2   2   33.70    3.80
 -13  -2   2   34.20    8.60
  12   2  -2   -1.20    2.30
 -12  -2   2   -1.80    2.70
 -12  -2   2    4.40    4.20
  11   2  -2    3.30    2.30
 -11  -2   2    6.80    3.70
 -11  -2   2    5.50    2.70
  10   2  -2    1.60    1.90
 -10  -2   2    1.30    3.10
 -10  -2   2   -1.30    2.30
   9   2  -2    1.80    1.70
  -9  -2   2    3.80    2.40
  -9  -2   2    4.50    2.00
   8   2  -2    1.30   11.10
   8   2  -2    1.20    1.50
  -8  -2   2    1.20    2.10
  -8  -2   2   -0.50    1.80
  -8  -2   2   16.00   10.30
  -8  -2   2    1.10    1.80
   7   2  -2   67.79    4.30
   7   2  -2   59.79    9.50
  -7  -2   2   65.69    4.90
  -7  -2   2   46.10    9.30
  -7  -2   2   67.69    4.30
  -7  -2   2   65.49    4.40
   6   2  -2   47.10    8.20
   6   2  -2   47.60    3.60
  -6  -2   2   48.90    3.80
  -6  -2   2   53.49    4.20
  -6  -2   2   53.49    3.70
  -6  -2   2   46.40    7.50
   5   2  -2   11.20    5.30
  -5  -2   2   16.40    1.80
  -5  -2   2   16.00    1.60
  -5  -2   2   11.80    1.80
  -5  -2   2    9.40    5.20
   4   2  -2  251.47   15.60
  -4  -2   2  276.37   15.70
  -4  -2   2  251.17   13.30
  -4  -2   2  274.57   13.30
  -4  -2   2  265.27   13.10
  -4  -2   2  269.17   13.40
   3   2  -2  378.56   19.30
  -3  -2   2  368.16   19.30
  -3  -2   2  337.07   17.80
  -3  -2   2  346.57   17.70
  -3  -2   2  337.27   18.40
  -3  -2   2  365.46   17.70
   2   2  -2   69.09    5.60
  -2  -2   2   64.79    4.00
  -2  -2   2   63.19    5.50
  -2  -2   2   65.99    5.70
  -1  -2   2   65.49    5.10
   0  -2   2  628.14   31.40
  -1   2  -2  776.52   37.70
   1  -2   2  723.73   37.50
   1  -2   2  751.12   37.70
  -2   2  -2   32.70    2.50
  -2   2  -2   40.40    4.60
   2  -2   2   32.70    3.50
  -3   2  -2  287.57   16.40
  -3   2  -2  284.87   13.90
   3  -2   2  260.87   13.70
   3  -2   2  287.47   16.40
   3  -2   2  267.27   13.80
  -4   2  -2  185.28   12.30
  -4   2  -2  166.68    8.40
   4  -2   2  174.78   12.20
   4  -2   2  154.68    8.20
   4  -2   2  148.39    8.20
  -5   2  -2   33.20    6.30
  -5   2  -2   29.10    2.50
   5  -2   2   30.40    6.20
   5  -2   2   22.90    2.30
   5  -2   2   25.40    2.20
  -6   2  -2   -6.80    6.30
  -6   2  -2    3.50    1.60
   6  -2   2    2.70    1.30
   6  -2   2    5.80    7.20
   6  -2   2    3.70    1.20
  -7   2  -2   58.89    4.10
  -7   2  -2   40.00    9.70
  -7   2  -2   47.90    3.10
   7  -2   2   38.00    9.90
   7  -2   2   57.69    3.60
   7  -2   2   53.39    3.10
  -8   2  -2    4.20   12.30
  -8   2  -2    2.70    1.10
  -8   2  -2    0.40    1.90
   8  -2   2    1.90    1.40
   8  -2   2  -10.70    9.90
   8  -2   2    3.90    1.00
  -9   2  -2    0.10    2.20
  -9   2  -2   18.40   16.50
   9  -2   2    9.90   15.50
   9  -2   2    4.10    1.50
 -10   2  -2   68.99    5.60
  10  -2   2   55.79    5.30
  10  -2   2   54.29    4.50
 -11   2  -2   -1.50    3.00
  11  -2   2   -3.90    3.20
  11  -2   2    2.20    2.10
 -12   2  -2   31.80    4.70
  12  -2   2   26.00    3.00
  12  -2   2   21.40    3.90
 -13   2  -2   18.40    4.60
  13  -2   2    8.30    3.70
  13  -2   2   14.80    2.80
 -14   2  -2   -2.00    4.30
  14  -2   2    1.90    2.90
  14  -2   2    3.90    3.30
 -15   2  -2   -3.00    4.30
  15  -2   2    2.60    2.80
  16  -2   2    3.70    2.60
  16   1  -2    1.00    2.80
  15   1  -2    0.00    2.70
 -15  -1   2   -4.50    4.70
 -15  -1   2   10.80   10.70
  14   1  -2    0.80    2.50
 -14  -1   2   -0.80    4.40
  13   1  -2   -0.40    2.60
 -13  -1   2   -1.50    2.60
 -13  -1   2   11.90    4.70
  12   1  -2   82.59    5.70
 -12  -1   2   92.89    7.80
 -12  -1   2   63.59    5.50
  11   1  -2    5.30    2.40
 -11  -1   2    7.00    3.70
 -11  -1   2    8.70    2.70
  10   1  -2   25.10    2.60
 -10  -1   2   28.10    3.80
 -10  -1   2   27.80    3.10
   9   1  -2    3.20    1.70
  -9  -1   2    9.20    2.70
  -9  -1   2    3.90    2.00
   8   1  -2  155.38    8.20
   8   1  -2  159.58   21.30
  -8  -1   2  153.38    8.30
  -8  -1   2  149.69    8.90
  -8  -1   2  143.39   19.80
   7   1  -2   70.19    4.20
   7   1  -2   71.89   10.20
  -7  -1   2   65.59    4.40
  -7  -1   2   75.09    4.50
  -7  -1   2   65.49    5.00
  -7  -1   2   53.29   10.10
   6   1  -2  115.69   12.90
   6   1  -2  110.39    6.20
  -6  -1   2  118.49    6.40
  -6  -1   2  110.09    6.70
  -6  -1   2  102.69   12.60
  -6  -1   2  116.69    6.30
   5   1  -2  365.46   18.50
   5   1  -2  384.26   22.20
  -5  -1   2  362.76   18.60
  -5  -1   2  374.06   22.00
  -5  -1   2  389.16   18.60
  -5  -1   2  360.46   18.80
   4   1  -2   67.09    7.70
  -4  -1   2   75.19    4.10
  -4  -1   2   62.79    3.90
  -4  -1   2   63.69    4.20
  -4  -1   2   68.99    8.10
   3   1  -2 3386.06  164.48
  -3  -1   2 3495.35  164.58
  -3  -1   2 3258.97  163.18
  -3  -1   2 3202.08  163.08
  -3  -1   2 3281.27  163.08
   2   1  -2   46.30    5.40
  -2  -1   2   48.40    5.60
  -2  -1   2   46.90    3.30
   1   1  -2  408.56   19.90
  -1  -1   2  389.86   19.90
  -1  -1   2  385.36   19.90
   0  -1   2  426.86   21.40
  -1   1  -2  430.06   21.90
   1  -1   2  424.56   21.90
   1  -1   2  439.06   21.70
  -2   1  -2  942.61   47.50
  -3   1  -2   73.69    7.90
  -3   1  -2   75.79    4.20
   3  -1   2   66.89    7.90
  -4   1  -2  426.36   21.20
  -4   1  -2  471.85   24.00
   4  -1   2  375.16   21.00
   4  -1   2  442.86   23.80
  -5   1  -2   51.99    7.30
  -5   1  -2   52.29    3.40
   5  -1   2   52.89    3.10
   5  -1   2   48.20    6.60
  -6   1  -2   10.00    1.70
  -6   1  -2    9.00    6.90
   6  -1   2   10.70    1.20
   6  -1   2    8.10    1.40
   6  -1   2   13.80    6.20
  -7   1  -2    0.30    1.60
  -7   1  -2   -0.40    1.00
  -7   1  -2   -1.20    6.10
   7  -1   2   -1.30    1.00
   7  -1   2    3.00    1.40
   7  -1   2   10.10    8.80
  -8   1  -2  157.68    8.20
  -8   1  -2  142.79   19.30
  -8   1  -2  172.78    9.00
   8  -1   2  157.88    8.40
   8  -1   2  134.19   19.80
  -9   1  -2   15.80    2.50
  -9   1  -2   15.80    1.80
  -9   1  -2   13.10   15.50
   9  -1   2   10.10   15.30
   9  -1   2   16.40    2.00
 -10   1  -2   52.89    4.90
 -10   1  -2   -0.70   21.70
 -10   1  -2   42.90    3.40
  10  -1   2   48.80    4.10
  10  -1   2   61.79   26.00
 -11   1  -2    3.70    1.70
 -11   1  -2    2.70    3.10
  11  -1   2    1.10    1.90
 -12   1  -2   15.60    3.80
  12  -1   2   12.50    3.60
  12  -1   2   11.90    2.80
 -13   1  -2    2.60    3.90
  13  -1   2   -3.50    3.50
  13  -1   2    1.20    2.40
 -14   1  -2   -0.20    3.90
  14  -1   2    2.10    2.80
  14  -1   2    0.80    3.40
 -15   1  -2   -9.40    4.10
  15  -1   2   -2.70    2.60
 -16   1  -2    3.20    4.90
  16  -1   2   -0.30    2.80
  16   0  -2    1.40    2.90
  15   0  -2   -0.40    2.90
 -15   0   2   -4.50    4.80
 -15   0   2    2.00   10.60
  14   0  -2   -1.30    2.70
 -14   0   2    1.60    4.80
  13   0  -2    5.10    2.50
 -13   0   2    6.60    4.50
  12   0  -2   -1.20    2.60
  12   0  -2    0.90    2.40
 -12   0   2    1.70    2.40
 -12   0   2    1.80    4.20
  11   0  -2   -3.50    2.20
 -11   0   2    4.20    2.40
 -11   0   2    0.60    3.80
  10   0  -2   28.10    2.80
 -10   0   2   29.80    3.00
 -10   0   2   27.50    3.90
   9   0  -2   25.60    2.40
  -9   0   2   23.20    2.50
  -9   0   2   22.10    3.30
   8   0  -2   12.10    1.80
   8   0  -2   38.70   12.30
  -8   0   2   14.30    2.70
  -8   0   2    0.70   11.90
  -8   0   2   12.10    1.90
   7   0  -2    2.30    1.40
   7   0  -2   10.30    8.20
  -7   0   2    1.50    8.10
  -7   0   2    1.90    1.50
  -7   0   2    4.20    2.10
   6   0  -2    1.50    6.00
   6   0  -2    2.60    1.40
  -6   0   2    2.70    1.90
  -6   0   2    0.80    1.30
  -6   0   2    1.00    6.40
   5   0  -2  203.68   14.30
   5   0  -2  193.88    9.90
  -5   0   2  200.98    9.90
  -5   0   2  178.98   10.20
  -5   0   2  196.48   10.00
  -5   0   2  202.78   14.70
   4   0  -2  464.15   24.80
   4   0  -2  429.36   22.00
  -4   0   2  424.16   22.00
  -4   0   2  428.56   22.20
  -4   0   2  466.75   22.10
  -4   0   2  466.85   24.90
   3   0  -2  543.05   26.70
   3   0  -2  521.25   28.50
  -3   0   2  534.95   26.80
  -3   0   2  562.94   26.70
  -3   0   2  536.55   28.70
   2   0  -2  165.18    9.90
  -2   0   2  162.18   10.30
  -2   0   2  152.48    8.30
   1   0  -2 1268.07   63.59
  -1   0   2 1330.97   63.69
  -1   0   2 1252.17   63.09
   0   0  -2  290.27   14.70
   0   0   2  295.97   14.70
   0   0   2  280.27   14.50
  -1   0  -2    3.00    1.40
   1   0   2    2.20    1.00
  -2   0  -2 1349.36   67.69
   2   0   2 1367.96   67.69
  -3   0  -2  994.40   49.70
  -3   0  -2  943.11   48.00
   3   0   2  991.90   49.70
  -4   0  -2   -0.90    1.00
  -4   0  -2   -4.90    3.70
   4   0   2    0.50    0.80
   4   0   2    4.50    3.70
  -5   0  -2   56.69    3.50
  -5   0  -2   66.39    8.80
   5   0   2   53.49    3.30
   5   0   2   56.89    8.40
  -6   0  -2  343.87   17.40
  -6   0  -2  348.07   21.50
   6   0   2  336.77   17.10
   6   0   2  349.07   21.80
  -7   0  -2   46.60    3.80
  -7   0  -2   35.50    8.40
   7   0   2   52.79   10.70
   7   0   2   52.49    3.30
  -8   0  -2    1.10    1.20
  -8   0  -2    1.00    7.30
  -8   0  -2    1.00    1.90
   8   0   2    3.80   10.30
   8   0   2    4.00    1.50
  -9   0  -2   16.80   13.30
  -9   0  -2   24.20    2.90
  -9   0  -2   25.40    2.60
   9   0   2   26.30    2.30
   9   0   2   14.50   13.70
 -10   0  -2   49.90    4.60
 -10   0  -2   37.30    3.40
 -10   0  -2   13.60   23.20
  10   0   2   43.20    3.90
  10   0   2   30.10   22.40
 -11   0  -2    3.80    1.90
 -11   0  -2    6.70    3.00
  11   0   2    3.10    2.20
 -12   0  -2   34.20    4.50
 -12   0  -2   20.00    2.70
  12   0   2   23.80    2.80
 -13   0  -2    0.80    4.00
  13   0   2    4.80    3.60
  13   0   2    3.00    2.40
 -14   0  -2    4.50    4.20
  14   0   2   10.30    3.70
  14   0   2    5.40    2.60
 -15   0  -2   10.10    4.70
  15   0   2    6.60    2.90
  15   0   2    4.20    3.50
 -16   0  -2    3.50    4.90
  16   0   2    6.10    2.70
  16  -1  -2    0.40    2.90
  15  -1  -2    2.20    2.70
 -15   1   2    2.10    4.90
  14  -1  -2    0.20    3.10
 -14   1   2    4.10    4.60
  13  -1  -2    0.20    2.90
 -13   1   2   -4.70    4.30
  12  -1  -2   11.50    2.60
 -12   1   2   27.60    5.20
  11  -1  -2   25.10    3.10
  11  -1  -2   27.90    3.10
 -11   1   2   29.50    4.70
 -11   1   2   25.50    2.80
  10  -1  -2   30.10    2.80
 -10   1   2   28.70    2.80
 -10   1   2   31.40    4.20
   9  -1  -2   12.50    1.90
  -9   1   2   13.00    2.10
  -9   1   2   17.80    3.10
   8  -1  -2    2.00    1.60
   8  -1  -2   -3.70   12.10
  -8   1   2    4.50    2.30
  -8   1   2    1.10    1.60
  -8   1   2  -17.00   11.40
   7  -1  -2  856.61   48.40
   7  -1  -2  899.11   42.20
  -7   1   2  800.12   47.90
  -7   1   2  808.92   42.10
  -7   1   2  888.91   42.60
   6  -1  -2  454.65   21.50
   6  -1  -2  439.26   26.80
  -6   1   2  397.66   21.40
  -6   1   2  434.86   21.80
  -6   1   2  428.16   26.90
   5  -1  -2   51.69    3.10
   5  -1  -2   44.20    7.10
  -5   1   2   47.60    3.70
  -5   1   2   41.90    3.00
  -5   1   2   41.50    6.90
   4  -1  -2   21.00    1.90
   4  -1  -2   13.20    4.40
  -4   1   2   13.80    4.80
  -4   1   2   18.60    1.90
   3  -1  -2   97.79    8.00
   3  -1  -2   83.29    4.50
  -3   1   2   89.69    8.60
  -3   1   2   74.29    4.80
   2  -1  -2  373.86   20.70
  -2   1   2  404.36   21.10
  -2   1   2  372.76   19.10
   1  -1  -2    5.30    2.20
  -1   1   2    8.00    1.00
  -1   1   2    5.70    2.20
   0  -1  -2   83.29    5.20
   0   1   2   79.99    5.10
   0   1   2   75.49    4.10
  -1  -1  -2  960.10   46.80
   1   1   2  919.21   46.20
  -2  -1  -2   99.19    6.70
   2   1   2   98.39    6.70
  -3  -1  -2   37.10    5.30
  -3  -1  -2   36.10    2.40
   3   1   2   37.80    5.00
  -4  -1  -2 1776.32   93.69
  -4  -1  -2 1985.80   95.69
   4   1   2 1964.30   95.69
  -5  -1  -2  369.46   18.60
  -5  -1  -2  380.16   18.50
  -5  -1  -2  380.06   21.80
   5   1   2  355.76   18.50
   5   1   2  379.56   21.80
  -6  -1  -2  110.19   11.60
  -6  -1  -2  107.09    6.10
   6   1   2  113.09   11.70
   6   1   2  112.19    5.90
  -7  -1  -2  413.56   25.80
  -7  -1  -2  398.56   20.60
   7   1   2  412.16   26.20
   7   1   2  414.96   20.40
  -8  -1  -2   10.70    2.00
  -8  -1  -2   -7.80    7.60
  -8  -1  -2   16.90    1.70
   8   1   2   12.50   10.10
   8   1   2   11.90    1.60
  -9  -1  -2   -6.50   10.30
  -9  -1  -2    4.10    2.00
  -9  -1  -2    2.10    1.50
   9   1   2   -4.40   12.70
 -10  -1  -2   89.49    6.20
 -10  -1  -2   84.09    5.30
  10   1   2   90.99    5.50
  10   1   2   75.99   26.20
 -11  -1  -2  100.29    7.10
 -11  -1  -2   91.69    5.80
  11   1   2   98.29    6.10
 -12  -1  -2   37.40    4.30
 -12  -1  -2   30.50    3.10
  12   1   2   34.50    3.20
 -13  -1  -2   -0.50    2.30
 -13  -1  -2   -2.60    3.40
  13   1   2    0.10    2.50
 -14  -1  -2   -1.10    3.90
  14   1   2    0.70    3.60
  14   1   2    2.50    2.60
 -15  -1  -2    8.30    4.90
  15   1   2   11.90    3.60
  15   1   2   13.10    3.10
 -16  -1  -2   -0.90    5.00
  16   1   2    3.30    3.00
  17   1   2    2.50    2.60
  15  -2  -2    0.80    2.50
 -15   2   2    1.30    4.80
  14  -2  -2   -1.70    2.60
 -14   2   2   -8.80    4.40
  13  -2  -2    5.80    2.70
 -13   2   2    8.60    5.00
  12  -2  -2   -0.50    2.70
 -12   2   2    5.00    4.50
  11  -2  -2   -0.40    2.50
  11  -2  -2   -0.10    2.40
 -11   2   2   -1.00    4.00
  10  -2  -2   -0.10    2.30
  10  -2  -2    1.80    2.20
 -10   2   2    0.40    3.20
 -10   2   2    0.50    2.40
   9  -2  -2    5.50    1.70
   9  -2  -2    3.70    2.30
  -9   2   2    1.20    2.80
  -9   2   2    2.20    1.60
   8  -2  -2   25.10   14.40
   8  -2  -2   37.20    3.40
  -8   2   2   41.60    4.30
  -8   2   2   26.70    2.80
  -8   2   2   26.50   13.30
   7  -2  -2    3.30    1.50
   7  -2  -2    3.80   10.00
  -7   2   2    4.10    2.20
  -7   2   2    0.10    1.30
  -7   2   2   11.70    9.80
   6  -2  -2  360.26   23.30
   6  -2  -2  332.67   16.60
  -6   2   2  344.27   17.10
  -6   2   2  333.07   23.20
  -6   2   2  304.07   16.50
   5  -2  -2  668.93   32.70
   5  -2  -2  690.83   36.80
  -5   2   2  671.63   36.90
  -5   2   2  688.03   33.00
  -5   2   2  597.24   32.60
   4  -2  -2  733.23   38.40
   4  -2  -2  694.53   35.40
  -4   2   2  771.72   38.70
  -4   2   2  680.73   35.60
   3  -2  -2    3.10    3.50
   3  -2  -2    0.60    1.00
  -3   2   2    1.00    4.10
  -3   2   2    0.60    1.30
   2  -2  -2   23.60    2.10
   2  -2  -2   23.30    4.50
  -2   2   2   34.30    2.70
  -2   2   2   29.90    5.30
   1  -2  -2 1029.30   50.79
  -1   2   2 1063.99   50.89
  -1   2   2  927.61   49.50
   0  -2  -2 2311.17  109.89
   0   2   2 2319.97  109.89
   0   2   2 2027.30  108.89
  -1  -2  -2  444.66   22.60
   1   2   2  430.46   22.60
  -2  -2  -2  171.08   10.10
   2   2   2  170.08   10.10
  -3  -2  -2   14.10    3.80
   3   2   2   11.40    3.90
  -4  -2  -2 6096.99  321.57
  -4  -2  -2 6846.81  323.47
   4   2   2 6733.13  323.47
  -5  -2  -2   -1.30    4.20
   5   2   2    7.30    4.60
  -6  -2  -2   14.70    1.60
  -6  -2  -2   11.30    1.60
  -6  -2  -2   15.70    5.60
   6   2   2   22.10    6.30
  -7  -2  -2  432.06   20.80
  -7  -2  -2  407.96   25.70
  -7  -2  -2  412.86   21.00
   7   2   2  410.86   26.20
   7   2   2  415.56   20.80
  -8  -2  -2  324.57   24.30
  -8  -2  -2  348.17   17.70
  -8  -2  -2  353.46   17.40
   8   2   2  350.96   17.40
   8   2   2  343.47   25.30
  -9  -2  -2   74.89    5.10
  -9  -2  -2   72.09    4.40
   9   2   2   47.20   13.50
   9   2   2   68.69    4.40
 -10  -2  -2   -2.20    2.20
 -10  -2  -2   -1.20    1.70
  10   2   2    1.70    1.70
 -11  -2  -2   20.60    3.40
 -11  -2  -2   21.60    2.70
  11   2   2   21.80    2.60
 -12  -2  -2    6.40    2.50
 -12  -2  -2    3.40    3.20
  12   2   2   10.50    2.50
 -13  -2  -2    7.50    2.70
 -13  -2  -2   10.00    3.90
  13   2   2   10.70    2.70
 -14  -2  -2    8.40    2.80
 -14  -2  -2   -1.10    4.00
  14   2   2    7.70    3.00
 -15  -2  -2    0.40    4.50
  15   2   2    5.60    3.00
  15   2   2    9.40    3.40
 -16  -2  -2  -10.50    4.80
  16   2   2    3.00    2.90
  17   2   2    3.40    2.80
  15  -3  -2   -4.90    2.90
 -15   3   2    4.10    5.10
  14  -3  -2   -1.20    3.10
 -14   3   2    3.80    5.00
  13  -3  -2    3.30    2.80
 -13   3   2   -2.20    4.40
  12  -3  -2    8.50    3.00
 -12   3   2    4.50    4.50
  11  -3  -2   36.10    3.50
 -11   3   2   34.00    5.10
  10  -3  -2   30.40    2.80
  10  -3  -2   29.90    3.10
 -10   3   2   39.10    4.70
   9  -3  -2   95.59    6.20
   9  -3  -2  109.09    6.30
  -9   3   2  112.49    7.60
   8  -3  -2  141.69    7.70
   8  -3  -2  129.99    7.70
   8  -3  -2  120.29   19.70
  -8   3   2  153.68    8.60
   7  -3  -2   30.70    2.60
   7  -3  -2   27.80    2.40
   7  -3  -2   20.30   11.60
  -7   3   2   23.20    2.20
  -7   3   2   13.50   10.90
  -7   3   2   25.60    3.10
   6  -3  -2  320.57   23.60
   6  -3  -2  342.07   16.40
   6  -3  -2  324.57   16.40
  -6   3   2  362.16   16.90
  -6   3   2  292.77   16.50
  -6   3   2  286.07   23.50
   5  -3  -2   22.00    1.80
   5  -3  -2   21.00    7.00
  -5   3   2   15.70    7.10
  -5   3   2   22.40    2.50
   4  -3  -2  195.28   10.00
   4  -3  -2  183.38   14.20
   4  -3  -2  204.88   10.00
  -4   3   2  195.48   15.00
  -4   3   2  197.28   10.30
   3  -3  -2    0.00    3.50
   3  -3  -2    3.60    1.00
  -3   3   2    0.90    1.30
  -3   3   2    6.10    4.40
   2  -3  -2    9.30    1.10
   2  -3  -2    3.50    4.00
  -2   3   2    7.60    1.30
  -2   3   2    9.10    4.60
   1  -3  -2    8.00    4.20
  -1   3   2   10.40    4.20
  -1   3   2    8.10    1.40
   0  -3  -2  331.37   17.50
   0   3   2  290.47   15.60
   0   3   2  327.57   17.60
  -1  -3  -2 1029.20   49.99
   1   3   2  942.41   48.70
   1   3   2 1002.80   49.90
  -2  -3  -2  577.24   30.60
  -2  -3  -2  608.14   30.90
  -3  -3  -2   80.99    4.60
  -3  -3  -2   91.49    4.60
  -3  -3  -2   99.69    8.50
   3   3   2   97.89    8.30
  -4  -3  -2  176.38   12.30
  -4  -3  -2  176.08    8.90
  -4  -3  -2  177.18    8.90
   4   3   2  181.68   12.00
  -5  -3  -2   29.20    2.40
  -5  -3  -2   44.20    6.40
  -5  -3  -2   26.00    2.20
   5   3   2   34.90    5.70
  -6  -3  -2  461.05   23.70
  -6  -3  -2  489.75   23.70
  -6  -3  -2  482.75   27.60
   6   3   2  474.25   27.50
  -7  -3  -2  107.59    6.00
  -7  -3  -2  109.89    5.90
  -7  -3  -2  100.39   13.00
   7   3   2   96.69   13.40
  -8  -3  -2   12.60    2.00
  -8  -3  -2   10.40    1.90
  -8  -3  -2    6.10    7.30
  -8  -3  -2   14.50    1.80
   8   3   2   17.50    1.80
   8   3   2   18.70    9.00
  -9  -3  -2    1.90    1.90
  -9  -3  -2    3.00   10.30
  -9  -3  -2    1.60    1.60
   9   3   2    0.10    1.60
   9   3   2    2.10   11.80
 -10  -3  -2    8.90    2.40
 -10  -3  -2   13.20    2.20
  10   3   2   12.30    1.90
 -11  -3  -2    5.50    2.10
 -11  -3  -2    6.60    2.80
  11   3   2    8.30    2.10
 -12  -3  -2  254.77   14.80
 -12  -3  -2  246.78   14.00
  12   3   2  293.17   14.00
 -13  -3  -2  386.36   21.50
 -13  -3  -2  376.06   20.60
  13   3   2  435.36   20.60
 -14  -3  -2    8.90    3.10
 -14  -3  -2   16.90    4.40
  14   3   2   17.70    3.10
 -15  -3  -2    1.70    9.70
 -15  -3  -2    9.30    4.60
 -15  -3  -2    2.00    2.70
  15   3   2    6.20    2.90
  16   3   2   -5.50    2.90
  16   3   2   -2.20    2.80
  17   3   2   -0.10    2.50
  15  -4  -2    2.00    2.40
  14  -4  -2    0.90    2.60
 -14   4   2    1.60    4.90
  13  -4  -2   18.70    3.50
 -13   4   2    9.20    5.10
  12  -4  -2    8.80    3.00
 -12   4   2   15.80    5.10
  11  -4  -2   46.70    4.90
 -11   4   2   53.89    6.00
  10  -4  -2   46.60    4.50
  10  -4  -2   67.39    5.00
 -10   4   2   69.09    6.90
   9  -4  -2   14.30    2.40
   9  -4  -2   11.70    2.50
  -9   4   2   16.80    3.50
   8  -4  -2   18.00    2.50
   8  -4  -2   30.50   19.30
   8  -4  -2   18.40    2.10
  -8   4   2   21.20    3.30
  -8   4   2   38.20   17.30
   7  -4  -2  177.98    9.20
   7  -4  -2  164.38    9.30
   7  -4  -2  182.58   23.00
  -7   4   2  181.58   10.00
   6  -4  -2   47.80    3.20
   6  -4  -2   26.70   10.00
   6  -4  -2   31.10    3.40
  -6   4   2   44.30    4.10
  -6   4   2   15.20    9.30
   5  -4  -2    5.00    6.90
   5  -4  -2    7.60    1.00
   5  -4  -2    9.80    1.90
   5  -4  -2   14.40    2.00
  -5   4   2   -2.60    6.60
  -5   4   2    7.90    2.00
   4  -4  -2   25.00    2.60
   4  -4  -2   34.50    2.80
   4  -4  -2   24.50    6.20
   4  -4  -2   26.50    1.80
  -4   4   2   34.60    3.10
  -4   4   2   21.10    6.80
   3  -4  -2   92.39    9.90
   3  -4  -2   98.69    5.40
   3  -4  -2   96.09    5.10
   3  -4  -2  103.69    5.30
  -3   4   2  101.89   10.70
  -3   4   2  101.59    5.60
   2  -4  -2  612.64   32.80
   2  -4  -2  621.24   30.30
   2  -4  -2  612.74   30.30
  -2   4   2  618.24   30.50
  -2   4   2  605.84   33.10
   1  -4  -2   55.39    3.40
   1  -4  -2   64.79    7.60
   1  -4  -2   55.59    3.40
  -1   4   2   68.69    8.20
   0  -4  -2  384.76   20.30
   0  -4  -2  434.96   22.80
   0   4   2  390.26   20.40
   0   4   2  443.16   22.90
  -1  -4  -2   31.30    2.50
   1   4   2   42.00    2.50
   1   4   2   52.99    7.30
  -3  -4  -2  740.53   35.60
  -3  -4  -2  639.14   33.70
  -3  -4  -2  705.63   33.60
  -3  -4  -2  650.73   33.60
  -4  -4  -2  347.17   20.20
  -4  -4  -2  380.16   17.70
  -4  -4  -2  346.27   17.60
  -4  -4  -2  356.16   17.70
  -4  -4  -2  354.46   17.60
   4   4   2  347.47   20.10
  -5  -4  -2   81.19    9.30
  -5  -4  -2   91.69    4.60
  -5  -4  -2   73.19    4.40
  -6  -4  -2   41.10    2.70
  -6  -4  -2   29.40    6.60
  -6  -4  -2   37.30    3.00
   6   4   2   24.50    6.10
  -7  -4  -2   68.29    9.70
  -7  -4  -2   81.99    4.80
  -7  -4  -2   82.39    4.90
  -7  -4  -2   82.19    4.70
  -8  -4  -2    5.60    8.00
   8   4   2    9.90    8.60
  -9  -4  -2  115.59    6.60
  -9  -4  -2  114.89    6.50
  -9  -4  -2  114.89    6.80
   9   4   2  114.29    6.60
   9   4   2  133.59   17.40
 -10  -4  -2   19.30    2.80
 -10  -4  -2   26.50    2.60
 -10  -4  -2   26.10    2.60
  10   4   2   25.00    2.50
 -11  -4  -2    4.30    2.70
 -11  -4  -2    3.20    2.10
  11   4   2    0.60    1.80
 -12  -4  -2    1.30    2.50
 -12  -4  -2    2.90    3.20
  12   4   2    3.40    2.40
 -13  -4  -2   62.79    5.40
 -13  -4  -2   52.09    5.60
  13   4   2   59.69    5.30
 -14  -4  -2  125.69    9.70
 -14  -4  -2  133.29    8.40
 -14  -4  -2  132.29   14.60
  14   4   2  147.49    8.20
 -15  -4  -2    0.20    2.70
 -15  -4  -2    6.80    4.30
  15   4   2    3.60    2.80
 -16  -4  -2    5.90    2.80
  16   4   2   13.60    3.20
  17   4   2    0.20    2.40
  14  -5  -2    3.50    2.80
 -14   5   2    8.50    5.10
  13  -5  -2   22.50    3.50
 -13   5   2   25.80    5.50
  12  -5  -2   -0.30    2.90
 -12   5   2   -3.90    4.40
  11  -5  -2    2.50    2.40
 -11   5   2    9.50    4.40
  10  -5  -2   -0.80    2.40
  10  -5  -2    0.20    2.20
 -10   5   2    6.00    4.00
   9  -5  -2    2.40    2.10
   9  -5  -2    2.80    2.40
  -9   5   2    3.60    3.40
   8  -5  -2   -2.00    1.70
   8  -5  -2   -0.40    2.20
  -8   5   2   -3.60    2.70
   7  -5  -2  136.59    7.30
   7  -5  -2  125.89    7.30
   7  -5  -2  102.49   16.80
  -7   5   2  138.19    8.20
   6  -5  -2   30.70    3.20
   6  -5  -2   31.40    3.30
   6  -5  -2   27.00   10.40
   6  -5  -2   31.40    2.00
  -6   5   2   37.90   11.10
  -6   5   2   35.90    4.00
   5  -5  -2  159.08    8.50
   5  -5  -2  159.88    8.40
   5  -5  -2  164.78   16.80
   5  -5  -2  154.08    8.00
  -5   5   2  165.88    8.90
  -5   5   2  154.58   17.10
   4  -5  -2    4.50    1.30
   4  -5  -2    1.30    5.80
   4  -5  -2    6.60    1.80
   4  -5  -2    5.50    0.90
  -4   5   2    5.00    6.30
  -4   5   2    1.00    1.70
   3  -5  -2  176.98   14.10
   3  -5  -2  188.58    9.40
   3  -5  -2  177.18    9.20
   3  -5  -2  176.78    9.50
  -3   5   2  191.78   14.90
  -3   5   2  190.58    9.70
   2  -5  -2    3.00    4.20
   2  -5  -2    5.40    1.40
   2  -5  -2    4.90    1.10
   2  -5  -2    4.50    0.90
  -2   5   2   -1.80    4.50
  -2   5   2    3.00    1.30
   1  -5  -2  107.59    8.90
   1  -5  -2   89.19    5.30
   1  -5  -2   90.89    5.10
   1  -5  -2   93.79    5.00
  -1   5   2  103.69    5.30
  -1   5   2  118.99    9.80
   0  -5  -2  165.58   12.40
   0  -5  -2  140.59    7.50
   0  -5  -2  152.48    7.70
   0  -5  -2  147.09    7.60
   0   5   2  149.99    7.70
   0   5   2  150.28   11.20
  -1  -5  -2  134.39    6.70
  -1  -5  -2  136.99    6.70
  -1  -5  -2  128.69    6.60
   1   5   2  121.29   10.00
   1   5   2  122.49    6.60
  -2  -5  -2  317.97   15.70
  -2  -5  -2  334.67   15.90
  -2  -5  -2  303.77   15.80
  -2  -5  -2  316.27   15.80
  -3  -5  -2  102.09    5.80
  -3  -5  -2  112.09    5.60
  -3  -5  -2  111.09    5.70
  -3  -5  -2  114.19    8.80
  -3  -5  -2  126.69    9.50
  -3  -5  -2  107.49    5.60
  -4  -5  -2   15.30    1.60
  -4  -5  -2   10.30    1.10
  -4  -5  -2   10.00    1.40
  -5  -5  -2   60.69    3.60
  -5  -5  -2   55.19    3.30
  -5  -5  -2   58.69    4.40
  -5  -5  -2   48.90    6.90
   5   5   2   51.59    6.60
  -6  -5  -2   85.79    5.10
  -6  -5  -2   77.19   10.80
  -6  -5  -2   89.49    4.90
   6   5   2  100.09   11.50
  -7  -5  -2  130.99    7.10
  -7  -5  -2  121.79   14.30
  -7  -5  -2  133.49    7.20
  -7  -5  -2  133.89    7.30
   7   5   2  144.29   14.90
  -8  -5  -2  191.88   19.40
  -8  -5  -2  222.78   11.40
  -8  -5  -2  229.48   11.40
  -8  -5  -2  211.08   11.40
   8   5   2  239.88   20.80
  -9  -5  -2  117.49    6.80
  -9  -5  -2  118.79    6.80
  -9  -5  -2  123.99    7.00
 -10  -5  -2   41.40    3.70
 -10  -5  -2   42.40    3.70
 -10  -5  -2   40.20    4.20
  10   5   2   38.50    3.70
 -11  -5  -2   72.59    5.20
 -11  -5  -2   70.99    5.80
 -11  -5  -2   71.49    5.00
  11   5   2   72.79    5.00
 -12  -5  -2    9.10    2.70
 -12  -5  -2    5.60    3.20
 -12  -5  -2   -1.50    5.60
  12   5   2    7.80    2.40
 -13  -5  -2  238.08   12.80
 -13  -5  -2  214.48   13.10
  13   5   2  244.78   12.60
 -14  -5  -2   -0.70    3.20
 -15  -5  -2    1.30    2.90
  15   5   2    1.90    2.90
 -16  -5  -2   -0.20    2.60
  16   5   2    0.40    2.50
  17   5   2    1.80    2.70
  14  -6  -2    1.20    3.00
 -14   6   2    2.50    4.90
  13  -6  -2    2.20    2.80
 -13   6   2   -3.90    4.60
  12  -6  -2   56.29    5.50
 -12   6   2   50.49    6.70
  11  -6  -2   17.40    2.80
 -11   6   2   24.80    5.30
  10  -6  -2   10.60    2.50
  10  -6  -2    8.60    4.00
 -10   6   2   15.40    4.50
   9  -6  -2    7.40    2.20
   9  -6  -2    5.20    2.50
  -9   6   2   14.50    4.10
   8  -6  -2   14.80    2.70
   8  -6  -2   10.00    2.10
  -8   6   2   11.40    3.40
   7  -6  -2   12.10   17.00
   7  -6  -2    7.60    2.30
   7  -6  -2   10.90    2.00
  -7   6   2   10.10    2.90
  -7   6   2   25.60   17.40
   6  -6  -2    9.90   11.80
   6  -6  -2   13.80    1.80
   6  -6  -2   13.10    2.30
   6  -6  -2   11.60    1.10
  -6   6   2    7.90    2.70
  -6   6   2    6.50   12.00
   5  -6  -2    2.20    1.90
   5  -6  -2    0.90    0.90
   5  -6  -2   -2.20    1.40
   5  -6  -2   14.80    8.80
  -5   6   2    1.60    2.00
  -5   6   2    7.10    9.30
   4  -6  -2   28.20    7.30
   4  -6  -2   29.90    1.80
   4  -6  -2   32.50    2.70
   4  -6  -2   32.10    2.30
   4  -6  -2   31.70    3.20
  -4   6   2   35.80    3.50
  -4   6   2   34.90    8.80
   3  -6  -2  124.09   12.80
   3  -6  -2  114.99    6.70
   3  -6  -2  118.99    6.00
   3  -6  -2  124.09    6.50
   3  -6  -2  122.09    6.30
  -3   6   2  122.19    6.90
  -3   6   2  120.89   13.60
   2  -6  -2    0.50    4.70
   2  -6  -2    1.70    1.50
   2  -6  -2    0.00    1.10
   2  -6  -2    1.40    0.90
  -2   6   2   -3.70    4.90
  -2   6   2    0.70    1.30
   1  -6  -2   55.89    3.30
   1  -6  -2   60.29    3.40
   1  -6  -2   54.99    3.70
   1  -6  -2   67.89    8.30
  -1   6   2   57.29    7.40
  -1   6   2   58.39    3.60
   0  -6  -2   20.40    1.80
   0  -6  -2   21.00    2.20
   0   6   2   18.50    2.10
   0   6   2   20.50    4.90
  -1  -6  -2  145.89   10.30
  -1  -6  -2  127.39    6.40
  -1  -6  -2  130.89    6.60
  -1  -6  -2  115.29    6.30
  -1  -6  -2  129.69    6.60
   1   6   2  127.09   10.10
   1   6   2  118.09    6.50
  -2  -6  -2  779.42   41.00
  -2  -6  -2  810.32   41.10
  -2  -6  -2  846.12   41.20
  -2  -6  -2  848.62   41.20
  -2  -6  -2  898.51   43.50
  -3  -6  -2   46.40    2.90
  -3  -6  -2   40.20    2.50
  -3  -6  -2   43.80    2.80
  -3  -6  -2   42.40    2.60
  -3  -6  -2   44.50    6.10
  -3  -6  -2   44.20    6.60
  -4  -6  -2  233.98   15.90
  -4  -6  -2  231.18   15.30
  -4  -6  -2  249.08   12.20
  -4  -6  -2  249.48   12.30
  -4  -6  -2  241.08   12.10
  -4  -6  -2  245.68   12.10
  -5  -6  -2   32.50    6.00
  -5  -6  -2   26.30    2.30
  -5  -6  -2   24.40    2.60
  -6  -6  -2   20.80    2.10
  -6  -6  -2   15.40    6.50
  -6  -6  -2   22.40    2.50
  -7  -6  -2   49.10    3.40
  -7  -6  -2   44.30    3.70
  -7  -6  -2   43.00    5.10
  -7  -6  -2   39.70    8.60
   7   6   2   53.19    8.70
  -8  -6  -2   89.29    5.10
  -8  -6  -2   84.19    5.20
  -8  -6  -2   79.29   11.60
  -8  -6  -2   76.09    6.80
  -8  -6  -2   80.09    4.90
   8   6   2   86.19   13.80
  -9  -6  -2   22.10    2.50
  -9  -6  -2   26.50    2.60
  -9  -6  -2   18.80    4.00
  -9  -6  -2   25.60    2.60
 -10  -6  -2   13.00    2.40
 -10  -6  -2   13.50    2.40
 -10  -6  -2    7.20    4.10
 -10  -6  -2   17.50    2.40
 -11  -6  -2    2.40    2.50
 -11  -6  -2    9.10    4.50
 -11  -6  -2   10.00    2.30
 -11  -6  -2    0.80    2.30
  11   6   2    4.80    2.30
 -12  -6  -2   -1.80    2.00
 -12  -6  -2    1.20    2.60
  12   6   2   -1.20    2.50
 -13  -6  -2    1.20    2.80
 -13  -6  -2    6.40    6.80
 -13  -6  -2   10.90    3.10
  13   6   2   16.30    2.70
 -14  -6  -2   -0.60    3.00
  14   6   2    3.10    2.70
 -15  -6  -2    3.10    3.10
  15   6   2    4.30    2.70
 -16  -6  -2   -0.80    2.70
  16   6   2    9.80    3.20
 -17  -6  -2    5.90    2.70
  17   6   2    7.60    2.90
  14  -7  -2   -3.80    2.60
  13  -7  -2    3.00    2.80
 -13   7   2   -4.80    4.40
  12  -7  -2    6.50    3.20
 -12   7   2   11.40    5.10
  11  -7  -2    1.50    2.60
 -11   7   2    1.10    4.60
  10  -7  -2    3.20    2.60
 -10   7   2   -0.30    4.30
   9  -7  -2   -1.90    2.30
   9  -7  -2   -1.40    2.30
  -9   7   2   -4.30    3.70
   8  -7  -2   41.30    4.30
   8  -7  -2   55.49    4.50
  -8   7   2   54.99    6.20
   7  -7  -2   48.20    4.40
   7  -7  -2   55.49    4.40
  -7   7   2   63.49    5.80
   6  -7  -2   25.30    2.70
   6  -7  -2   24.10    1.60
   6  -7  -2   21.90    1.90
   6  -7  -2   20.40    2.20
   6  -7  -2   13.50   15.50
  -6   7   2   20.50   15.30
  -6   7   2   22.80    3.20
   5  -7  -2   -3.40   10.80
   5  -7  -2    8.00    0.80
   5  -7  -2   12.40    2.10
   5  -7  -2    8.50    1.60
   5  -7  -2   11.10    1.20
  -5   7   2   10.60    2.60
  -5   7   2    9.00   11.30
   4  -7  -2   14.50    8.60
   4  -7  -2   39.00    3.10
   4  -7  -2   32.60    3.40
   4  -7  -2   36.20    2.50
   4  -7  -2   33.70    1.90
  -4   7   2   34.00    3.70
  -4   7   2   32.50   10.30
   3  -7  -2   25.70    2.10
   3  -7  -2   23.50    2.20
   3  -7  -2   22.90    1.50
   3  -7  -2   18.00    7.30
   3  -7  -2   23.90    2.30
  -3   7   2   23.40    2.60
  -3   7   2   21.70    8.50
   2  -7  -2   40.60    3.00
   2  -7  -2   38.80    2.70
   2  -7  -2   40.30    7.40
   2  -7  -2   40.80    3.40
  -2   7   2   24.10    7.60
  -2   7   2   40.00    3.40
   1  -7  -2   94.89    5.10
   1  -7  -2   97.09    5.50
   1  -7  -2   90.59    4.80
   1  -7  -2   96.39    5.30
  -1   7   2   97.69    5.50
  -1   7   2  100.29   11.40
   0  -7  -2  155.58    8.20
   0  -7  -2  162.98    8.20
   0  -7  -2  145.69    7.80
   0  -7  -2  164.68    8.00
   0  -7  -2  178.28   12.20
   0   7   2  151.68    8.20
   0   7   2  149.39   12.70
  -1  -7  -2    1.40    0.90
  -1  -7  -2    0.30    0.70
  -1  -7  -2    3.60    1.20
  -1  -7  -2    0.10    0.60
  -1  -7  -2    2.70    1.20
  -1  -7  -2   -3.30    4.00
   1   7   2   -1.30    1.00
   1   7   2    2.70    4.40
  -2  -7  -2   11.60    1.50
  -2  -7  -2   15.50    1.50
  -2  -7  -2    8.50    4.70
  -2  -7  -2   13.20    1.30
  -2  -7  -2   15.10    1.30
  -2  -7  -2   11.50    1.00
   2   7   2    8.30    4.60
  -3  -7  -2    4.10    4.10
  -3  -7  -2    7.30    1.40
  -3  -7  -2    8.80    1.20
  -3  -7  -2    6.30    0.80
  -3  -7  -2    7.80    4.60
  -3  -7  -2    6.20    1.10
  -3  -7  -2    8.10    1.00
  -4  -7  -2  364.96   18.30
  -4  -7  -2  367.16   18.40
  -4  -7  -2  372.76   18.30
  -4  -7  -2  352.16   21.50
  -4  -7  -2  383.46   22.10
  -4  -7  -2  365.86   18.10
  -4  -7  -2  360.16   18.20
  -5  -7  -2  498.85   23.90
  -5  -7  -2  486.05   24.00
  -5  -7  -2  461.65   27.30
  -5  -7  -2  469.15   27.90
  -5  -7  -2  477.75   23.90
  -6  -7  -2  600.74   28.80
  -6  -7  -2  584.14   28.70
  -6  -7  -2  534.25   33.30
  -6  -7  -2  549.35   32.60
  -6  -7  -2  602.34   28.70
  -7  -7  -2   19.90    2.20
  -7  -7  -2    7.40    7.80
  -7  -7  -2   20.40    2.00
  -8  -7  -2   33.30    3.70
  -8  -7  -2   32.20    3.20
  -8  -7  -2   32.70    2.90
  -9  -7  -2    3.50    3.30
  -9  -7  -2    2.50    1.70
  -9  -7  -2   -0.20    1.80
 -10  -7  -2   16.80    2.60
 -10  -7  -2   17.80    2.60
 -10  -7  -2   26.70    4.20
 -12  -7  -2    3.70    2.70
 -12  -7  -2    1.10    2.50
 -12  -7  -2    2.80    6.20
  12   7   2    0.30    2.50
 -13  -7  -2    4.90    3.00
  13   7   2   -0.60    2.50
 -14  -7  -2    1.60    3.10
  14   7   2    0.50    2.60
 -15  -7  -2    4.10    3.20
  15   7   2    9.30    3.00
 -16  -7  -2   -3.10    2.70
  16   7   2   -1.00    2.90
 -17  -7  -2   -3.50    2.60
  17   7   2    1.60    2.90
  13  -8  -2    2.30    2.60
  13  -8  -2   -3.40    2.80
 -13   8   2   -6.10    4.60
  12  -8  -2    8.60    3.20
 -12   8   2    3.30    4.70
  11  -8  -2    3.40    3.00
 -11   8   2    7.90    4.90
  10  -8  -2    8.60    3.00
 -10   8   2   16.40    4.90
   9  -8  -2   77.29    5.80
   9  -8  -2   53.59    4.80
  -9   8   2   79.79    7.60
   8  -8  -2   76.99    5.60
   8  -8  -2   66.89    5.20
  -8   8   2   79.79    7.40
   7  -8  -2   55.09    4.60
   7  -8  -2   46.70    4.40
  -7   8   2   64.99    6.20
   6  -8  -2    8.20    2.20
   6  -8  -2    7.90    1.20
   6  -8  -2    6.40    1.90
  -6   8   2    8.00    3.00
   5  -8  -2  123.59    6.60
   5  -8  -2  106.29    6.70
   5  -8  -2  101.49   17.30
   5  -8  -2  115.09    6.10
  -5   8   2  116.79    7.40
   4  -8  -2  144.79    7.60
   4  -8  -2  153.68    7.90
   4  -8  -2  156.68   19.20
   4  -8  -2  139.59    8.00
  -4   8   2  145.39    8.50
   3  -8  -2    2.90    7.20
   3  -8  -2    3.00    1.20
   3  -8  -2    3.40    1.80
   3  -8  -2    1.90    1.40
  -3   8   2   -8.70    8.00
  -3   8   2    2.50    2.00
   2  -8  -2   75.89    5.00
   2  -8  -2   87.19    4.70
   2  -8  -2   87.39    4.50
   2  -8  -2   74.69    4.10
  -2   8   2   75.79    5.10
  -2   8   2   75.99   11.00
   1  -8  -2   91.99    5.00
   1  -8  -2   83.89   11.60
   1  -8  -2  113.79    5.40
  -1   8   2   95.49    5.80
  -1   8   2  106.69   13.20
   0  -8  -2  316.57   19.60
   0  -8  -2  300.57   15.20
   0  -8  -2  316.67   15.60
   0  -8  -2  287.07   15.40
   0  -8  -2  318.17   15.60
   0   8   2  319.07   20.30
   0   8   2  307.57   15.60
  -1  -8  -2    5.50    1.10
  -1  -8  -2    2.90    1.00
  -1  -8  -2    3.00    0.70
  -1  -8  -2    7.10    1.50
  -1  -8  -2    3.60    1.40
  -1  -8  -2    2.30    4.70
   1   8   2   -4.10    5.10
   1   8   2    4.10    1.20
  -2  -8  -2   21.20    2.00
  -2  -8  -2   20.40    1.60
  -2  -8  -2   20.80    5.80
  -2  -8  -2   23.60    2.60
  -2  -8  -2   23.30    2.20
  -2  -8  -2   24.60    2.10
   2   8   2   19.00    5.90
  -3  -8  -2  588.04   31.20
  -3  -8  -2  590.04   27.60
  -3  -8  -2  538.65   27.50
  -3  -8  -2  524.05   30.40
  -3  -8  -2  556.54   27.70
  -3  -8  -2  535.25   27.40
  -3  -8  -2  560.74   27.50
  -4  -8  -2   18.20    5.40
  -4  -8  -2    9.60    6.00
  -4  -8  -2   15.30    1.40
  -4  -8  -2   11.70    1.60
  -4  -8  -2   16.20    1.60
  -4  -8  -2   16.00    1.90
  -5  -8  -2   20.90    7.30
  -5  -8  -2   25.00    2.60
  -5  -8  -2   18.90    6.30
  -5  -8  -2   17.80    1.90
  -5  -8  -2   21.00    1.60
  -5  -8  -2   18.00    2.20
  -6  -8  -2   12.30    7.90
  -6  -8  -2    2.50    1.40
  -6  -8  -2    1.90    1.70
  -6  -8  -2    3.10    6.80
  -6  -8  -2    3.90    1.50
  -7  -8  -2  176.08    9.20
  -7  -8  -2  177.38    9.20
  -7  -8  -2  132.79   18.90
  -8  -8  -2    0.60    2.00
  -8  -8  -2    2.20    1.70
  -9  -8  -2   23.20    2.50
  -9  -8  -2   24.90    2.70
 -10  -8  -2    1.00    2.50
 -10  -8  -2   -0.10    2.10
 -11  -8  -2  111.39    7.10
 -11  -8  -2  117.89    7.30
 -12  -8  -2   -0.50    2.60
 -12  -8  -2    1.90    2.70
  12   8   2    0.90    2.60
 -13  -8  -2   15.20    3.00
 -13  -8  -2   17.30    3.20
  13   8   2   19.00    2.90
 -14  -8  -2   -0.90    3.10
  14   8   2   -0.70    2.50
 -15  -8  -2   -6.30    3.10
  15   8   2   -1.50    2.80
 -16  -8  -2    0.30    2.70
  16   8   2   -2.20    2.80
 -17  -8  -2    1.40    2.80
  17   8   2   -0.20    2.70
  13  -9  -2   -2.20    2.60
  13  -9  -2    2.20    2.70
  12  -9  -2    1.40    2.70
  12  -9  -2   -5.70    2.50
 -12   9   2   -5.90    4.40
  11  -9  -2   -4.00    3.00
 -11   9   2   -3.90    4.50
  10  -9  -2   16.00    3.00
 -10   9   2   20.00    5.10
   9  -9  -2   35.10    3.60
  -9   9   2   51.69    6.00
   8  -9  -2   18.80    2.90
   8  -9  -2   14.00    2.50
  -8   9   2   10.30    4.40
   7  -9  -2    2.50    2.40
   7  -9  -2    6.70    2.50
  -7   9   2    7.20    3.70
   6  -9  -2    2.40    1.20
   6  -9  -2    3.40    2.10
   6  -9  -2    4.80    2.30
  -6   9   2    3.80    3.20
   5  -9  -2   14.10    2.10
   5  -9  -2   13.10    1.60
   5  -9  -2   15.90    2.50
  -5   9   2   18.80    3.20
   4  -9  -2    3.70    2.00
   4  -9  -2  -13.50   12.30
   4  -9  -2    4.90    1.70
  -4   9   2   -3.00   14.90
  -4   9   2    7.00    2.40
   3  -9  -2   30.30    3.00
   3  -9  -2   29.00    2.60
   3  -9  -2   25.20   10.10
   3  -9  -2   31.10    2.80
  -3   9   2   26.50   12.20
  -3   9   2   35.00    3.90
   2  -9  -2  219.68   11.70
   2  -9  -2  225.98   11.40
  -2   9   2  227.68   11.90
  -2   9   2  224.78   20.70
   1  -9  -2   36.70    2.20
   1  -9  -2   47.30    3.00
   1  -9  -2   45.10    3.30
   1  -9  -2   39.70    7.90
   1  -9  -2   40.70    3.50
  -1   9   2   41.60    3.60
  -1   9   2   34.00    8.60
   0  -9  -2   12.40    1.80
   0  -9  -2   15.60    1.30
   0  -9  -2   18.30    1.60
   0  -9  -2   21.80    2.10
   0  -9  -2   16.00    6.40
   0   9   2    8.40    6.70
   0   9   2   17.60    1.90
  -1  -9  -2  102.59   11.90
  -1  -9  -2   99.09    5.30
  -1  -9  -2  102.49    5.50
  -1  -9  -2  107.49    5.60
  -1  -9  -2  114.49    5.90
  -1  -9  -2  103.09    5.80
   1   9   2   95.39    5.70
   1   9   2   97.59   12.80
  -2  -9  -2  290.97   15.00
  -2  -9  -2  293.77   15.00
  -2  -9  -2  288.17   14.80
  -2  -9  -2  317.27   15.20
  -2  -9  -2  302.27   15.20
  -2  -9  -2  307.67   19.90
  -3  -9  -2   74.89    4.30
  -3  -9  -2   82.09    4.40
  -3  -9  -2   73.29    4.00
  -3  -9  -2   64.49    8.20
  -3  -9  -2   76.19    4.60
  -3  -9  -2   73.69    4.60
  -3  -9  -2   80.89   11.70
  -4  -9  -2   22.30    6.10
  -4  -9  -2   19.70    2.00
  -4  -9  -2   19.00    7.00
  -4  -9  -2   19.60    2.20
  -4  -9  -2   18.30    1.70
  -4  -9  -2   20.30    1.80
  -5  -9  -2   -4.50    6.20
  -5  -9  -2    2.10    1.10
  -5  -9  -2    0.50    1.80
  -5  -9  -2    2.10    1.40
  -5  -9  -2   -0.60    6.70
  -5  -9  -2   -0.60    1.40
  -6  -9  -2   70.69   10.90
  -6  -9  -2   80.79    5.00
  -6  -9  -2   70.79    5.10
  -6  -9  -2   92.89    4.90
  -7  -9  -2   56.49    3.80
  -7  -9  -2   61.19   12.00
  -7  -9  -2   54.29    4.20
  -7  -9  -2   53.19    4.00
  -8  -9  -2   30.80   14.50
  -8  -9  -2   35.60    3.50
  -8  -9  -2   31.70    3.00
  -9  -9  -2   22.60    2.90
  -9  -9  -2   24.80    2.80
 -10  -9  -2   -1.70    2.10
 -10  -9  -2    3.20    2.60
 -11  -9  -2   32.60    3.50
 -11  -9  -2   30.40    3.70
 -12  -9  -2   80.69    6.00
 -12  -9  -2   88.09    6.40
 -13  -9  -2    6.50    2.80
 -13  -9  -2   10.40    3.10
  13   9   2   11.70    2.90
 -14  -9  -2    6.90    3.20
  14   9   2    9.60    2.90
 -15  -9  -2    6.10    3.20
  15   9   2    2.30    2.70
 -16  -9  -2   -2.70    2.70
  16   9   2    1.40    2.60
 -17  -9  -2    3.80    2.90
  17   9   2    9.30    2.90
  12 -10  -2    2.70    2.70
  12 -10  -2   -1.00    2.30
 -12  10   2   -7.90    4.40
  11 -10  -2   -3.00    2.60
  11 -10  -2    1.00    2.80
 -11  10   2   -5.30    4.30
  10 -10  -2    9.00    2.90
  10 -10  -2    6.00    2.90
 -10  10   2    8.00    4.70
   9 -10  -2   -0.10    2.60
  -9  10   2   -2.10    4.40
   8 -10  -2    4.20    2.60
   8 -10  -2    4.30    2.30
  -8  10   2    5.40    4.30
   7 -10  -2    6.00    2.30
   7 -10  -2    3.20    2.40
  -7  10   2    1.30    3.70
   6 -10  -2    0.50    2.20
   6 -10  -2   -3.70    1.20
   6 -10  -2    0.30    2.30
  -6  10   2   -2.60    3.20
   5 -10  -2   13.30    1.70
   5 -10  -2   12.80    2.50
   5 -10  -2   16.90    2.40
  -5  10   2   13.10    3.20
   4 -10  -2   -0.20    1.80
   4 -10  -2    0.30    1.40
   4 -10  -2   -2.30    2.00
  -4  10   2    0.30    2.60
   3 -10  -2    1.00    1.30
   3 -10  -2    2.10    1.90
   3 -10  -2    0.40    1.60
  -3  10   2    0.90    2.10
   2 -10  -2   21.60    2.30
   2 -10  -2   26.50   10.80
   2 -10  -2   26.10    2.50
   2 -10  -2   23.80    2.40
  -2  10   2   23.80   11.70
  -2  10   2   20.80    2.60
   1 -10  -2   56.39    3.50
   1 -10  -2   30.00    9.80
   1 -10  -2   51.69    3.80
   1 -10  -2   50.89    3.90
  -1  10   2   51.09   10.60
  -1  10   2   49.99    4.00
   0 -10  -2   33.50    2.00
   0 -10  -2   36.30    2.80
   0 -10  -2   39.00    3.20
   0 -10  -2   40.80    3.20
   0  10   2   25.30    8.90
   0  10   2   28.90    3.10
  -1 -10  -2    4.80    0.80
  -1 -10  -2   -1.50    6.40
  -1 -10  -2    5.60    1.30
  -1 -10  -2    7.10    1.70
  -1 -10  -2    6.20    1.60
  -1 -10  -2    6.10    1.30
   1  10   2    4.40    1.50
   1  10   2   -6.60    7.20
  -2 -10  -2    5.70    1.30
  -2 -10  -2   10.20    6.80
  -2 -10  -2    5.00    1.60
  -2 -10  -2    5.20    1.70
  -2 -10  -2    6.20    1.30
  -2 -10  -2    4.60    0.80
  -3 -10  -2    2.70    1.20
  -3 -10  -2    1.70    1.50
  -3 -10  -2   -5.30    6.60
  -3 -10  -2    6.70    6.10
  -3 -10  -2    1.10    1.60
  -3 -10  -2    2.00    1.40
  -4 -10  -2    1.90    1.50
  -4 -10  -2    3.70    1.40
  -4 -10  -2    3.80    1.20
  -4 -10  -2    3.90    1.90
  -4 -10  -2   -3.60    7.40
  -5 -10  -2  120.29   16.60
  -5 -10  -2  144.29    8.10
  -5 -10  -2  150.58    7.80
  -5 -10  -2  158.38    8.30
  -5 -10  -2  155.38    8.10
  -6 -10  -2  273.07   22.70
  -6 -10  -2  287.77   14.60
  -6 -10  -2  287.17   14.70
  -6 -10  -2  291.17   14.80
  -7 -10  -2   -5.00   12.40
  -7 -10  -2    5.70    1.60
  -7 -10  -2    2.60    1.90
  -7 -10  -2    6.30    2.10
  -8 -10  -2   -1.30    2.20
  -8 -10  -2   -0.70    1.80
  -9 -10  -2    3.60    2.50
  -9 -10  -2    3.50    2.10
 -10 -10  -2   65.99    5.30
 -10 -10  -2   55.79    5.20
 -11 -10  -2   65.89    5.70
 -11 -10  -2   80.09    6.00
 -12 -10  -2   20.70    3.40
 -12 -10  -2   16.40    3.20
 -13 -10  -2    2.70    3.00
 -13 -10  -2    6.50    3.10
  13  10   2    2.40    2.70
 -14 -10  -2   -1.90    3.00
 -14 -10  -2    3.30    2.80
  14  10   2    0.50    2.60
 -15 -10  -2    1.10    3.20
  15  10   2    1.40    2.60
 -16 -10  -2    7.60    3.20
  16  10   2    3.40    2.50
  11 -11  -2    1.00    2.80
 -11  11   2    3.40    4.20
  10 -11  -2    0.40    3.10
  10 -11  -2    3.20    3.30
 -10  11   2    4.80    4.80
   9 -11  -2    4.80    3.00
   9 -11  -2   -2.10    2.90
  -9  11   2    4.30    4.40
   8 -11  -2   79.69    6.00
   8 -11  -2   76.89    6.00
  -8  11   2   80.69    8.10
   7 -11  -2   -0.20    2.30
   7 -11  -2    0.70    2.50
   7 -11  -2   -1.00    2.30
  -7  11   2    1.10    4.00
   6 -11  -2   70.79    5.00
   6 -11  -2   54.09    4.80
   6 -11  -2   57.49    3.90
   6 -11  -2   63.09    5.10
  -6  11   2   65.79    6.60
   5 -11  -2   12.50    2.50
   5 -11  -2    7.50    1.70
   5 -11  -2    9.60    2.40
  -5  11   2   13.40    3.50
   4 -11  -2    0.40    1.50
   4 -11  -2    2.50    2.20
   4 -11  -2   -1.30    2.20
  -4  11   2   -1.90    2.90
   3 -11  -2   34.20    3.70
   3 -11  -2   37.10    3.60
   3 -11  -2   34.10    3.00
  -3  11   2   26.80    3.40
   2 -11  -2    5.20    1.50
   2 -11  -2    4.20    2.00
   2 -11  -2    6.10    1.90
  -2  11   2    4.10    2.40
   1 -11  -2  200.68   10.00
   1 -11  -2  181.38   10.10
   1 -11  -2  199.28   10.30
  -1  11   2  156.58   24.30
  -1  11   2  192.08   10.40
   0 -11  -2   78.09    4.40
   0 -11  -2   55.29   10.90
   0 -11  -2   77.69    4.80
   0 -11  -2   79.99    4.80
   0  11   2   54.59   12.80
   0  11   2   60.49    4.80
  -1 -11  -2   14.60    2.10
  -1 -11  -2   17.30    1.60
  -1 -11  -2   16.70    2.00
  -1 -11  -2   14.60    1.70
  -1 -11  -2   15.40    8.90
   1  11   2    0.50    9.60
   1  11   2   11.60    1.90
  -2 -11  -2   62.09    3.80
  -2 -11  -2   57.89    4.10
  -2 -11  -2   57.19    4.20
  -2 -11  -2   49.50    9.80
  -2 -11  -2   58.39    3.90
  -3 -11  -2   31.00    2.70
  -3 -11  -2   33.90    3.30
  -3 -11  -2   33.70    3.10
  -3 -11  -2   14.30    8.70
  -3 -11  -2   29.10    2.90
  -4 -11  -2    5.20    1.90
  -4 -11  -2    3.80    8.60
  -4 -11  -2    6.90    1.70
  -4 -11  -2    7.90    1.40
  -4 -11  -2    6.40    1.70
  -5 -11  -2   12.90    1.50
  -5 -11  -2   11.20    1.90
  -5 -11  -2   14.80   10.20
  -5 -11  -2   10.60    2.10
  -5 -11  -2   13.00    2.30
  -6 -11  -2   -1.00    1.60
  -6 -11  -2    3.20    1.70
  -6 -11  -2   -0.50    1.80
  -6 -11  -2   -6.70   11.90
  -7 -11  -2    2.90    1.80
  -7 -11  -2    2.50    1.80
  -7 -11  -2    0.90    2.30
  -8 -11  -2    2.50    1.90
  -8 -11  -2    0.80    2.00
  -8 -11  -2    3.60    2.50
  -9 -11  -2    5.40    2.50
  -9 -11  -2    4.00    2.40
 -10 -11  -2    2.50    2.80
 -10 -11  -2    2.00    2.60
 -11 -11  -2   97.99    6.80
 -11 -11  -2   81.09    6.50
 -12 -11  -2    5.70    3.20
 -12 -11  -2    2.30    2.80
 -13 -11  -2    1.70    3.00
 -13 -11  -2    0.10    2.90
  13  11   2   -2.10    2.80
 -14 -11  -2    5.90    3.10
 -14 -11  -2    2.90    3.30
  14  11   2    1.00    2.70
 -15 -11  -2    2.30    3.40
  15  11   2    0.60    2.60
 -16 -11  -2   -2.10    2.90
  16  11   2    4.90    2.50
  11 -12  -2   -3.90    2.50
  10 -12  -2   -4.40    2.90
 -10  12   2   -2.30    4.60
   9 -12  -2   11.00    3.20
  -9  12   2    6.30    4.50
   8 -12  -2   55.99    5.40
  -8  12   2   51.39    6.10
   7 -12  -2   18.60    3.30
   7 -12  -2   15.30    2.70
  -7  12   2   11.90    4.20
   6 -12  -2    2.80    2.70
   6 -12  -2    7.50    2.50
  -6  12   2    4.30    3.80
   5 -12  -2    1.90    1.60
   5 -12  -2    6.90    2.50
   5 -12  -2    4.50    2.60
  -5  12   2   -0.10    3.30
   4 -12  -2   10.80    2.60
   4 -12  -2   11.00    1.90
   4 -12  -2    8.70    2.50
  -4  12   2   11.30    3.30
   3 -12  -2    0.80    2.40
   3 -12  -2   -0.90    1.60
   3 -12  -2    0.20    2.10
  -3  12   2   -0.10    2.70
   2 -12  -2   29.20    3.10
   2 -12  -2   30.90    3.00
   2 -12  -2   25.80    2.90
  -2  12   2   25.80    3.40
   1 -12  -2   50.59    4.10
   1 -12  -2   48.50    3.60
   1 -12  -2   51.29    4.20
  -1  12   2   40.90    4.50
   0 -12  -2    2.40    1.40
   0 -12  -2    2.60    1.90
   0 -12  -2    1.10    1.80
   0  12   2    3.50    1.90
  -1 -12  -2   36.40    3.70
  -1 -12  -2   38.40    3.50
  -1 -12  -2   23.80   12.00
  -1 -12  -2   38.10    3.10
  -1 -12  -2   33.50    2.90
  -2 -12  -2   35.30    3.10
  -2 -12  -2   35.60    3.50
  -2 -12  -2   39.00    3.20
  -2 -12  -2   37.80    3.50
  -2 -12  -2   27.20   11.10
  -3 -12  -2   28.50    2.60
  -3 -12  -2   29.70    2.80
  -3 -12  -2    2.00   10.90
  -3 -12  -2   30.50    2.60
  -3 -12  -2   26.70    2.90
  -4 -12  -2    0.80    1.70
  -4 -12  -2    0.80    1.90
  -4 -12  -2    1.60    1.30
  -4 -12  -2   17.90   11.00
  -4 -12  -2    0.70    1.70
  -5 -12  -2    7.60    2.10
  -5 -12  -2   -1.00   12.30
  -5 -12  -2    8.00    1.50
  -5 -12  -2    6.30    2.30
  -5 -12  -2    5.30    1.90
  -6 -12  -2   14.30    2.00
  -6 -12  -2   14.20    2.80
  -6 -12  -2   15.10    2.40
  -7 -12  -2   15.00    2.30
  -7 -12  -2   17.10    2.50
  -7 -12  -2   16.70    2.80
  -8 -12  -2   27.40    2.80
  -8 -12  -2   23.80    3.10
  -8 -12  -2   26.70    3.20
  -9 -12  -2    7.60    3.00
  -9 -12  -2    6.40    2.70
 -10 -12  -2   12.00    3.10
 -10 -12  -2   10.50    3.10
 -11 -12  -2   39.60    4.20
 -11 -12  -2   47.50    5.10
 -12 -12  -2   -3.10    2.90
 -12 -12  -2    2.60    3.00
 -13 -12  -2    0.50    2.80
 -13 -12  -2    1.00    3.10
 -14 -12  -2    0.90    2.60
 -14 -12  -2    0.90    3.10
  14  12   2    3.60    2.70
 -15 -12  -2    8.10    3.20
  15  12   2    8.50    3.00
 -16 -12  -2   -0.80    3.10
  16  12   2    3.40    3.00
  10 -13  -2   12.60    3.10
   9 -13  -2    6.80    3.30
  -9  13   2    3.10    4.40
   8 -13  -2    9.20    3.30
  -8  13   2   -5.20    3.90
   7 -13  -2    6.80    3.20
   7 -13  -2    0.90    2.30
  -7  13   2    7.80    4.30
   6 -13  -2   -0.40    2.80
   6 -13  -2    6.00    2.50
  -6  13   2   -1.70    3.80
   5 -13  -2   -1.20    2.50
   5 -13  -2    0.40    1.70
   5 -13  -2    3.80    2.50
  -5  13   2    1.30    3.30
   4 -13  -2    1.90    2.50
   4 -13  -2   -1.60    1.70
   4 -13  -2    3.00    2.50
  -4  13   2   -0.50    3.10
   3 -13  -2    9.70    2.60
   3 -13  -2    5.20    2.70
   3 -13  -2    7.40    1.90
  -3  13   2    5.90    3.20
   2 -13  -2    3.90    2.30
   2 -13  -2    2.10    2.30
   2 -13  -2    0.80    1.70
  -2  13   2   -2.70    2.70
   1 -13  -2   11.10    1.90
   1 -13  -2   10.80    2.40
   1 -13  -2   12.00    2.50
  -1  13   2   12.90    2.70
   0 -13  -2    7.20    2.30
   0 -13  -2   12.20    2.30
   0 -13  -2   10.30    1.80
   0  13   2    7.10    2.20
  -1 -13  -2    4.70    2.10
  -1 -13  -2    1.40    2.10
  -1 -13  -2    2.10    1.60
  -2 -13  -2    1.90    2.00
  -2 -13  -2    3.20    2.10
  -2 -13  -2    3.00    1.60
  -2 -13  -2    5.70    1.60
  -3 -13  -2    2.40    2.00
  -3 -13  -2    1.00    1.50
  -3 -13  -2    0.00    1.80
  -3 -13  -2    0.90    2.30
  -4 -13  -2    0.70    1.50
  -4 -13  -2   -1.20    1.80
  -4 -13  -2    3.60    2.10
  -4 -13  -2   -0.50    2.20
  -5 -13  -2   -1.10    2.40
  -5 -13  -2   -0.20    1.80
  -5 -13  -2    0.20    1.50
  -5 -13  -2   -0.60    2.10
  -6 -13  -2   78.69    5.30
  -6 -13  -2   74.59    5.80
  -6 -13  -2   81.29    5.60
  -7 -13  -2   28.50    3.30
  -7 -13  -2   29.80    3.70
  -7 -13  -2   27.10    2.90
  -8 -13  -2   11.20    2.30
  -8 -13  -2   10.80    2.90
  -8 -13  -2    8.70    3.00
  -9 -13  -2   23.70    3.30
  -9 -13  -2   13.90    3.30
 -10 -13  -2    4.20    2.90
 -10 -13  -2    1.40    3.10
 -11 -13  -2    0.20    3.20
 -11 -13  -2   15.20    3.30
 -12 -13  -2    5.00    3.00
 -12 -13  -2    7.50    3.30
 -13 -13  -2   -2.80    2.90
 -13 -13  -2   -1.10    3.00
 -14 -13  -2    2.00    3.20
 -14 -13  -2    0.20    2.60
  14  13   2   -1.50    2.70
 -15 -13  -2    5.70    3.20
  15  13   2    2.90    2.60
   9 -14  -2    3.70    2.90
   8 -14  -2   -1.90    2.90
  -8  14   2    0.20    4.20
   7 -14  -2    3.90    3.20
  -7  14   2    1.90    4.50
   6 -14  -2    2.70    2.30
   6 -14  -2   -1.00    2.90
  -6  14   2    3.50    4.10
   5 -14  -2   12.30    2.70
   5 -14  -2   17.30    3.20
  -5  14   2   10.80    4.20
   4 -14  -2   -1.70    2.70
   4 -14  -2    2.70    1.90
   4 -14  -2    3.60    2.50
  -4  14   2   -5.50    3.60
   3 -14  -2    1.20    2.40
   3 -14  -2    3.60    1.90
   3 -14  -2    1.20    2.60
  -3  14   2    3.50    3.40
   2 -14  -2    0.00    2.50
   2 -14  -2    2.70    1.80
   2 -14  -2    0.30    2.40
  -2  14   2    4.10    3.20
   1 -14  -2   15.20    3.00
   1 -14  -2   16.60    2.20
   1 -14  -2   22.50    2.80
  -1  14   2   14.20    3.00
   0 -14  -2    5.90    1.90
   0 -14  -2    4.40    2.30
   0 -14  -2    7.30    2.40
  -1 -14  -2   41.10    4.00
  -1 -14  -2   29.60    3.50
  -1 -14  -2   37.80    3.50
  -2 -14  -2    6.70    2.30
  -2 -14  -2   10.70    2.60
  -2 -14  -2    1.50    1.90
  -2 -14  -2    7.30    1.80
  -3 -14  -2  175.58    9.10
  -3 -14  -2  174.58    9.40
  -3 -14  -2  169.68    9.70
  -3 -14  -2  154.38    9.10
  -4 -14  -2    5.00    2.60
  -4 -14  -2    1.80    2.30
  -4 -14  -2    3.30    2.20
  -4 -14  -2    5.40    1.80
  -5 -14  -2   94.89    6.70
  -5 -14  -2   90.99    6.20
  -5 -14  -2   97.99    6.40
  -5 -14  -2   96.39    5.80
  -6 -14  -2    4.30    3.10
  -6 -14  -2    5.00    2.60
  -6 -14  -2    7.70    2.40
  -7 -14  -2   -3.50    2.90
  -7 -14  -2    1.80    2.30
  -7 -14  -2   -0.40    2.60
  -8 -14  -2   31.40    3.90
  -8 -14  -2   44.90    4.20
  -8 -14  -2   34.20    3.90
  -9 -14  -2    0.90    2.90
  -9 -14  -2    2.20    3.00
 -10 -14  -2    7.10    3.20
 -10 -14  -2    5.60    3.40
 -11 -14  -2    4.70    3.10
 -11 -14  -2    4.10    3.20
 -12 -14  -2    0.40    3.10
 -12 -14  -2   -1.90    3.10
 -13 -14  -2   -2.70    3.20
 -13 -14  -2    2.50    2.80
 -14 -14  -2    2.00    2.80
 -14 -14  -2    3.10    3.40
  14  14   2   -0.40    2.60
 -15 -14  -2    2.70    3.20
 -15 -14  -2    5.60    2.60
  15  14   2   -0.40    2.60
   8 -15  -2   -0.30    3.10
   7 -15  -2    4.30    3.20
  -7  15   2   10.00    4.60
   6 -15  -2   -2.40    2.10
   6 -15  -2    3.70    3.00
  -6  15   2   -2.40    4.30
   5 -15  -2    5.00    2.40
   5 -15  -2    0.70    3.00
  -5  15   2    0.30    4.00
   4 -15  -2   -1.80    3.00
   4 -15  -2    1.30    2.40
  -4  15   2   -2.60    3.70
   3 -15  -2    3.10    3.00
   3 -15  -2    5.30    2.00
   3 -15  -2    3.60    2.50
  -3  15   2    6.40    3.70
   2 -15  -2   13.80    3.00
   2 -15  -2   13.40    2.20
   2 -15  -2   12.50    2.70
   1 -15  -2    2.90    2.50
   1 -15  -2    4.10    2.00
   1 -15  -2    0.40    2.70
   0 -15  -2   26.00    2.60
   0 -15  -2   21.00    3.20
   0 -15  -2   25.90    3.10
  -1 -15  -2    4.20    2.30
  -1 -15  -2    1.60    1.90
  -1 -15  -2    2.60    2.80
  -2 -15  -2   21.10    2.50
  -2 -15  -2   23.70    2.90
  -2 -15  -2   18.60    3.40
  -3 -15  -2   -1.00    1.30
  -3 -15  -2    1.70    2.60
  -3 -15  -2    5.10    2.10
  -3 -15  -2    1.40    2.30
  -4 -15  -2   27.50    3.30
  -4 -15  -2   38.00    3.70
  -4 -15  -2   30.40    3.70
  -4 -15  -2   39.80    3.40
  -5 -15  -2   89.99    5.90
  -5 -15  -2   68.79    6.30
  -5 -15  -2   73.39    5.70
  -6 -15  -2  171.38   10.40
  -6 -15  -2  186.98   10.70
  -6 -15  -2  187.78   10.20
  -7 -15  -2   18.20    3.40
  -7 -15  -2   22.60    2.90
  -7 -15  -2   21.20    3.70
  -8 -15  -2   -2.20    2.80
  -8 -15  -2   -0.30    2.20
  -8 -15  -2   -0.70    3.20
  -9 -15  -2    3.50    3.10
  -9 -15  -2    7.20    3.30
 -10 -15  -2    2.50    3.20
 -10 -15  -2    4.90    3.30
 -11 -15  -2   24.10    4.00
 -11 -15  -2   26.40    3.60
 -12 -15  -2    2.00    2.80
 -12 -15  -2    0.40    3.30
 -13 -15  -2    1.20    2.80
 -13 -15  -2    2.00    3.30
 -14 -15  -2   -0.70    3.30
 -14 -15  -2    2.60    2.70
  14  15   2    8.20    3.30
   7 -16  -2   -1.00    2.90
   6 -16  -2    4.60    3.00
   5 -16  -2   15.70    2.50
   5 -16  -2   17.30    3.50
   4 -16  -2    0.10    2.40
   4 -16  -2   -2.30    2.90
   3 -16  -2    2.10    2.90
   3 -16  -2    4.00    2.50
   2 -16  -2   26.70    3.60
   2 -16  -2   30.30    3.30
   1 -16  -2   -1.60    2.70
   1 -16  -2    1.60    2.00
   1 -16  -2   -2.50    2.40
   0 -16  -2   32.70    3.80
   0 -16  -2   35.50    3.70
   0 -16  -2   28.70    3.40
  -1 -16  -2   -3.00    2.00
  -1 -16  -2    1.90    2.70
  -1 -16  -2   -4.00    2.30
  -2 -16  -2   20.10    3.50
  -2 -16  -2   19.10    3.10
  -2 -16  -2   25.70    2.70
  -3 -16  -2   71.19    5.40
  -3 -16  -2   70.49    5.00
  -3 -16  -2   68.19    6.00
  -4 -16  -2   88.29    6.90
  -4 -16  -2   97.19    6.40
  -5 -16  -2   54.39    5.00
  -5 -16  -2   50.89    4.80
  -5 -16  -2   52.59    5.70
  -6 -16  -2    9.00    2.70
  -6 -16  -2    9.10    2.80
  -6 -16  -2   12.20    3.30
  -7 -16  -2    3.60    2.50
  -7 -16  -2    6.00    3.00
  -7 -16  -2   -0.30    3.20
  -8 -16  -2   91.29    6.40
  -8 -16  -2   94.79    7.00
  -8 -16  -2   88.19    6.80
  -9 -16  -2   24.30    3.50
  -9 -16  -2   17.00    3.60
 -10 -16  -2    4.60    3.30
 -10 -16  -2    0.90    3.30
 -11 -16  -2   25.60    3.60
 -11 -16  -2   28.80    4.20
 -12 -16  -2   15.70    3.50
 -12 -16  -2   11.20    3.30
 -13 -16  -2    4.40    2.80
 -13 -16  -2    6.80    3.30
 -14 -16  -2    0.10    2.80
 -14 -16  -2   -0.70    3.10
  14  16   2    1.10    3.10
   6 -17  -2    1.10    3.10
   5 -17  -2    1.00    3.30
   4 -17  -2   -1.00    3.30
   4 -17  -2   -2.00    2.10
   3 -17  -2   -1.20    2.30
   3 -17  -2   -0.90    3.10
   2 -17  -2    0.90    3.30
   2 -17  -2    6.70    2.50
   1 -17  -2    2.50    2.50
   1 -17  -2   -0.60    2.90
   0 -17  -2    0.80    1.90
   0 -17  -2   -2.20    2.50
   0 -17  -2    0.30    3.00
  -1 -17  -2   30.00    3.30
  -1 -17  -2   19.30    3.50
  -1 -17  -2   29.30    2.80
  -2 -17  -2   16.40    2.80
  -2 -17  -2   13.60    3.60
  -3 -17  -2    1.30    2.90
  -3 -17  -2   -0.40    2.50
  -4 -17  -2    6.90    3.30
  -4 -17  -2    4.70    2.60
  -5 -17  -2    0.30    1.50
  -5 -17  -2    5.60    2.80
  -5 -17  -2    3.60    3.50
  -6 -17  -2   29.10    3.40
  -6 -17  -2   26.80    4.20
  -6 -17  -2   23.20    3.30
  -7 -17  -2    7.30    3.50
  -7 -17  -2    8.80    2.80
  -7 -17  -2    6.60    3.00
  -8 -17  -2   28.10    3.80
  -8 -17  -2   28.80    4.00
  -8 -17  -2   34.80    3.60
  -9 -17  -2   12.50    3.30
  -9 -17  -2    3.80    2.90
 -10 -17  -2    9.50    3.20
 -10 -17  -2   12.50    3.30
 -11 -17  -2    0.90    3.10
 -11 -17  -2    2.60    3.10
 -12 -17  -2    4.20    3.00
 -12 -17  -2    5.50    2.90
 -13 -17  -2   -0.20    2.50
 -13 -17  -2    2.60    3.40
   5 -18  -2    2.70    2.90
   4 -18  -2   -0.40    2.10
   4 -18  -2    4.90    3.40
   3 -18  -2   -2.70    2.10
   3 -18  -2   -0.70    3.00
   2 -18  -2    2.50    3.10
   2 -18  -2    4.30    2.30
   1 -18  -2   -0.20    3.00
   1 -18  -2    1.80    2.40
   0 -18  -2    3.60    3.10
   0 -18  -2    3.00    2.40
  -1 -18  -2   26.70    3.90
  -1 -18  -2   26.80    3.40
  -2 -18  -2   22.00    3.90
  -2 -18  -2   19.40    3.30
  -3 -18  -2   59.39    5.30
  -3 -18  -2   56.39    6.20
  -4 -18  -2   32.60    4.30
  -4 -18  -2   30.00    3.60
  -5 -18  -2   -3.40    2.50
  -5 -18  -2   -0.70    3.10
  -6 -18  -2   10.90    2.90
  -6 -18  -2    9.60    3.70
  -7 -18  -2   -1.50    3.20
  -7 -18  -2   -1.30    2.50
  -7 -18  -2   -1.60    2.60
  -8 -18  -2    3.50    3.10
  -8 -18  -2   -0.50    3.40
  -9 -18  -2   11.40    3.40
  -9 -18  -2    8.50    3.40
 -10 -18  -2   -0.40    2.80
 -10 -18  -2   -0.90    2.90
 -11 -18  -2   -3.10    2.90
 -11 -18  -2    0.90    2.80
 -12 -18  -2   -2.50    2.80
 -12 -18  -2    0.80    2.90
   3 -19  -2    3.60    2.00
   3 -19  -2   -0.60    2.90
   2 -19  -2    7.40    2.30
   2 -19  -2    3.00    3.20
   1 -19  -2   -1.90    3.30
   1 -19  -2    0.20    2.30
   0 -19  -2   -1.40    3.00
   0 -19  -2    3.10    2.40
  -1 -19  -2    1.30    3.20
  -1 -19  -2   -1.90    2.40
  -2 -19  -2    0.30    2.70
  -2 -19  -2    4.20    3.20
  -3 -19  -2    0.00    2.60
  -3 -19  -2    4.50    3.30
  -4 -19  -2   -1.30    2.70
  -4 -19  -2   -2.40    3.30
  -5 -19  -2   -1.00    3.50
  -5 -19  -2    3.30    2.80
  -6 -19  -2    1.90    3.10
  -6 -19  -2    0.30    2.60
  -7 -19  -2    4.60    3.40
  -8 -19  -2    3.20    3.30
  -8 -19  -2   -2.20    2.60
  -9 -19  -2    6.00    3.30
  -9 -19  -2   -1.40    2.80
 -10 -19  -2    3.40    3.20
 -10 -19  -2   -1.30    2.90
 -11 -19  -2   -2.20    2.90
 -11 -19  -2   -0.40    2.90
   1 -20  -2    2.60    2.20
   1 -20  -2    1.00    3.00
   0 -20  -2    1.20    2.20
   0 -20  -2    4.50    3.50
  -1 -20  -2    2.80    3.40
  -1 -20  -2    4.50    2.40
  -2 -20  -2    2.60    3.30
  -2 -20  -2    2.10    2.50
  -3 -20  -2    9.80    2.80
  -3 -20  -2   15.30    3.80
  -4 -20  -2   -0.70    3.00
  -4 -20  -2   -0.20    2.60
  -5 -20  -2    1.70    3.30
  -5 -20  -2    1.40    2.40
  -6 -20  -2    0.80    3.20
  -6 -20  -2    0.50    2.50
  -7 -20  -2    2.40    2.90
  -8 -20  -2    5.50    3.30
  -9 -20  -2   -0.80    2.90
  -3 -21  -2   -0.10    3.20
  -3 -21  -2    3.00    2.30
  -4 -21  -2    0.40    3.10
  -4 -21  -2   -0.50    2.20
  -5 -21  -2    3.00    2.40
  -5 -21  -2    2.80    3.00
  -6 -21  -2    3.10    3.10
  -7 -19   3    3.50    2.50
  -7 -19   3    8.20    3.10
  -6 -19   3    1.00    2.60
  -6 -19   3    1.10    3.00
  -5 -19   3    3.40    2.60
  -5 -19   3    1.00    3.10
  -4 -19   3    5.90    2.80
  -4 -19   3   -1.80    3.20
  -3 -19   3    9.80    2.90
  -3 -19   3   -0.60    3.30
  -2 -19   3    0.60    3.30
  -2 -19   3   -1.20    2.80
  -1 -19   3   37.00    3.80
  -1 -19   3   31.90    3.70
  -1 -19   3   27.50    4.20
   0 -19   3    6.40    3.40
   0 -19   3    3.50    2.20
   0 -19   3    4.30    2.70
   1 -19   3    1.00    2.70
   1 -19   3    1.80    3.00
  -9 -18   3    0.90    3.20
  -9 -18   3   -8.30    2.80
  -8 -18   3   -0.50    3.00
  -8 -18   3    5.50    3.50
  -7 -18   3    6.90    3.30
  -7 -18   3   -3.00    2.70
  -7 -18   3    1.70    2.50
  -6 -18   3    0.90    2.60
  -6 -18   3    2.80    3.40
  -5 -18   3   -0.10    3.30
  -5 -18   3   -0.40    2.60
  -4 -18   3   -1.50    3.30
  -4 -18   3   -2.70    2.10
  -4 -18   3    3.50    2.70
  -3 -18   3    3.00    2.20
  -3 -18   3    4.20    2.90
  -3 -18   3   -0.30    3.40
  -2 -18   3    1.90    2.80
  -2 -18   3   -0.20    3.50
  -2 -18   3    4.00    2.30
  -1 -18   3    0.50    2.90
  -1 -18   3    0.30    2.30
  -1 -18   3    4.60    3.50
   0 -18   3    2.60    2.30
   0 -18   3   -0.80    3.40
   0 -18   3   -1.90    2.80
   1 -18   3    9.00    3.50
   1 -18   3    7.80    2.70
   1 -18   3    7.70    2.30
   2 -18   3    0.40    3.30
   2 -18   3   -4.90    2.00
   2 -18   3   -1.00    2.40
   3 -18   3    4.90    3.00
   3 -18   3    0.90    2.60
   3 -18   3    5.70    2.20
 -11 -17   3    0.00    2.90
 -11 -17   3    1.50    2.90
 -10 -17   3    4.60    3.30
 -10 -17   3    1.20    3.20
  -9 -17   3    3.60    3.10
  -9 -17   3    2.20    3.00
  -8 -17   3   -4.60    3.10
  -8 -17   3   -1.50    2.50
  -8 -17   3   -1.60    3.00
  -7 -17   3   -0.40    3.20
  -7 -17   3    4.10    3.20
  -7 -17   3    3.40    2.60
  -6 -17   3    2.70    2.90
  -6 -17   3    8.00    3.20
  -6 -17   3    5.30    3.50
  -5 -17   3    3.20    2.70
  -5 -17   3    3.70    2.30
  -5 -17   3   -0.80    1.90
  -5 -17   3    2.00    3.50
  -4 -17   3   -3.80    2.20
  -4 -17   3    1.70    3.50
  -4 -17   3    2.00    2.80
  -3 -17   3   -3.10    3.50
  -3 -17   3   -2.90    2.80
  -3 -17   3   -2.20    2.30
  -2 -17   3    4.70    3.60
  -2 -17   3    8.30    3.10
  -2 -17   3   11.10    2.50
  -1 -17   3    7.10    2.50
  -1 -17   3   10.30    3.70
  -1 -17   3    7.00    3.00
   0 -17   3    6.30    3.30
   0 -17   3    4.60    3.00
   0 -17   3    4.10    2.40
   1 -17   3   15.80    2.70
   1 -17   3   11.80    3.50
   1 -17   3   11.50    3.30
   2 -17   3    2.40    2.80
   2 -17   3   -2.50    3.40
   2 -17   3    2.70    2.20
   3 -17   3    0.50    2.80
   3 -17   3    0.70    2.00
   3 -17   3    4.10    3.40
   4 -17   3    3.40    3.10
   4 -17   3    4.00    1.90
   4 -17   3   -0.20    2.60
   5 -17   3    0.90    1.80
   5 -17   3    3.30    3.10
   5 -17   3    1.00    2.30
  12  16  -3    2.40    2.50
 -12 -16   3    2.70    2.90
 -12 -16   3   -1.20    2.60
 -11 -16   3    1.00    2.80
 -11 -16   3    4.00    3.20
 -10 -16   3   -3.40    3.20
 -10 -16   3   -0.60    3.20
  -9 -16   3    5.40    3.20
  -9 -16   3    6.60    3.50
  -8 -16   3    2.30    3.50
  -8 -16   3    1.50    3.30
  -8 -16   3    4.20    2.90
  -7 -16   3   11.70    2.90
  -7 -16   3    5.40    3.40
  -7 -16   3   11.70    3.70
  -6 -16   3    3.70    2.80
  -6 -16   3   -1.20    3.10
  -6 -16   3    4.00    3.10
  -5 -16   3    2.80    2.30
  -5 -16   3    3.10    3.40
  -5 -16   3    2.60    2.90
  -5 -16   3    4.90    2.90
  -4 -16   3   14.00    2.60
  -4 -16   3   12.50    3.60
  -4 -16   3    8.20    2.80
  -3 -16   3    5.10    3.50
  -3 -16   3    9.90    2.40
  -3 -16   3    7.20    3.00
  -2 -16   3   44.90    4.90
  -2 -16   3   39.40    4.80
  -2 -16   3   47.10    4.40
  -1 -16   3    4.50    3.70
  -1 -16   3    6.40    2.40
  -1 -16   3    7.00    2.80
   0 -16   3    1.30    3.00
   0 -16   3    5.70    3.70
   0 -16   3    3.50    2.40
   1 -16   3    8.70    3.50
   1 -16   3   10.70    2.50
   1 -16   3    5.40    3.00
   2 -16   3   -0.40    3.40
   2 -16   3    4.70    2.30
   2 -16   3   -1.20    2.90
   3 -16   3   -2.60    2.10
   3 -16   3    1.90    3.20
   3 -16   3    2.30    3.00
   4 -16   3    0.70    3.30
   4 -16   3   -0.20    2.10
   4 -16   3   -2.30    2.70
   5 -16   3    0.10    3.20
   5 -16   3   -1.50    1.90
   5 -16   3   -6.30    2.50
   6 -16   3    0.80    1.80
   6 -16   3    1.80    2.50
   6 -16   3    2.40    3.00
   7 -16   3   -6.40    2.80
   7 -16   3   -3.50    2.20
 -13 -15   3   -0.70    2.80
  12  15  -3    3.50    2.80
 -12 -15   3   -0.80    3.20
 -12 -15   3   -1.90    2.80
 -11 -15   3    1.90    3.10
 -11 -15   3    1.30    3.10
 -10 -15   3   -0.30    3.40
 -10 -15   3    1.60    3.10
  -9 -15   3   -6.40    3.20
  -9 -15   3    0.90    3.40
  -8 -15   3   -2.30    3.10
  -8 -15   3   -0.80    3.40
  -8 -15   3    3.00    2.60
  -7 -15   3   -1.80    3.30
  -7 -15   3   -0.70    2.60
  -7 -15   3    2.10    3.40
  -6 -15   3    3.70    2.10
  -6 -15   3   -0.70    3.20
  -6 -15   3   -2.10    2.70
  -6 -15   3    7.70    3.40
  -5 -15   3   -2.40    3.00
  -5 -15   3   -4.20    3.00
  -5 -15   3    0.50    2.10
  -5 -15   3   -1.30    2.70
  -4 -15   3    0.40    2.20
  -4 -15   3    0.80    2.80
  -4 -15   3   -0.40    2.40
  -4 -15   3   -1.00    3.20
  -3 -15   3   11.50    2.70
  -3 -15   3   12.10    2.50
  -3 -15   3    6.70    3.40
  -2 -15   3    3.70    2.70
  -2 -15   3    4.90    2.40
  -2 -15   3    3.00    3.20
  -1 -15   3   10.70    3.50
  -1 -15   3    7.10    2.90
  -1 -15   3    5.80    2.40
   0 -15   3    7.50    3.40
   0 -15   3    4.70    2.80
   0 -15   3    6.40    2.40
   1 -15   3    3.70    3.00
   1 -15   3    5.20    3.00
   1 -15   3    5.10    2.30
   2 -15   3    5.80    3.20
   2 -15   3    3.90    3.20
   2 -15   3    3.20    2.20
   3 -15   3    5.10    2.30
   3 -15   3    8.60    3.30
   3 -15   3    9.20    3.10
   4 -15   3    3.80    2.10
   4 -15   3    3.50    3.10
   4 -15   3    8.10    3.10
   5 -15   3    3.60    3.20
   5 -15   3   -4.00    1.90
   5 -15   3   -3.00    2.80
   6 -15   3   -1.70    1.80
   6 -15   3   -0.20    2.70
   6 -15   3    2.80    3.00
   7 -15   3   -3.80    2.80
   7 -15   3    0.10    2.40
   7 -15   3   -0.90    1.60
   8 -15   3    2.50    3.70
   8 -15   3   -5.00    2.20
  13  14  -3    1.80    2.50
 -13 -14   3    0.10    3.20
 -13 -14   3   -1.90    2.50
  12  14  -3    4.70    2.80
 -12 -14   3    4.90    2.90
 -12 -14   3    9.10    3.60
 -11 -14   3    3.50    3.10
 -11 -14   3    4.10    3.20
 -10 -14   3   -1.00    3.20
 -10 -14   3   -0.20    3.10
  -9 -14   3    6.10    3.40
  -9 -14   3    9.20    3.90
  -8 -14   3   54.79    6.30
  -8 -14   3   66.19    5.30
  -8 -14   3   52.39    5.90
  -7 -14   3    0.60    2.60
  -7 -14   3   -0.40    3.40
  -7 -14   3    0.30    3.10
  -6 -14   3    2.50    3.00
  -6 -14   3   -1.40    2.40
  -6 -14   3    4.10    1.90
  -6 -14   3    2.60    3.10
  -5 -14   3    5.60    3.00
  -5 -14   3    7.80    3.20
  -5 -14   3    8.20    2.10
  -5 -14   3    6.50    2.50
  -4 -14   3   -0.60    2.10
  -4 -14   3   -0.50    3.00
  -4 -14   3    3.30    2.90
  -4 -14   3    0.80    2.40
  -3 -14   3   -1.50    2.60
  -3 -14   3   -0.20    3.10
  -3 -14   3   -0.40    2.10
  -3 -14   3   -1.10    2.50
  -2 -14   3   73.39    6.10
  -2 -14   3   75.19    5.20
  -2 -14   3   65.99    5.60
  -1 -14   3  244.58   13.20
  -1 -14   3  252.67   12.70
  -1 -14   3  222.48   13.00
   0 -14   3    6.10    2.90
   0 -14   3    3.00    2.80
   0 -14   3    4.60    2.20
   1 -14   3    7.60    2.40
   1 -14   3    4.90    3.00
   1 -14   3    6.40    2.90
   2 -14   3   -0.40    2.90
   2 -14   3   -3.90    2.80
   2 -14   3   -1.30    2.10
  -3  14  -3   -2.30    3.00
   3 -14   3    0.70    2.20
   3 -14   3    1.00    3.10
   3 -14   3    1.30    3.10
  -4  14  -3   -8.70    3.00
   4 -14   3   -1.00    2.10
   4 -14   3   -0.90    3.30
   4 -14   3    0.70    2.90
  -5  14  -3    0.30    3.40
   5 -14   3   -1.40    3.00
   5 -14   3    5.40    2.20
   5 -14   3    4.40    3.10
  -6  14  -3    1.40    3.50
   6 -14   3    0.50    3.00
   6 -14   3    5.40    2.10
   6 -14   3    5.70    3.10
  -7  14  -3   -0.20    3.80
   7 -14   3   -1.00    2.70
   7 -14   3   -1.00    2.90
   7 -14   3    0.50    1.70
  -8  14  -3   -1.00    4.20
   8 -14   3   -0.90    2.90
   8 -14   3   -2.00    2.50
   9 -14   3    1.50    2.40
  14  13  -3    3.60    2.70
 -14 -13   3    3.80    2.70
 -14 -13   3   10.60    3.70
  13  13  -3    0.30    2.70
 -13 -13   3    3.40    3.70
 -13 -13   3   -1.40    2.70
  12  13  -3    7.40    3.00
 -12 -13   3    3.20    3.10
 -12 -13   3    5.40    3.30
 -11 -13   3    9.40    3.70
 -11 -13   3    8.10    3.50
 -10 -13   3   15.90    3.80
 -10 -13   3   16.10    3.60
  -9 -13   3   31.00    4.20
  -9 -13   3   33.40    4.30
  -8 -13   3   54.19    6.00
  -8 -13   3   58.39    4.90
  -8 -13   3   44.00    4.80
  -7 -13   3    7.60    2.50
  -7 -13   3    3.80    3.30
  -7 -13   3    9.30    1.90
  -7 -13   3    4.00    3.00
  -6 -13   3    1.50    1.70
  -6 -13   3   -2.90    2.20
  -6 -13   3   -1.00    2.90
  -6 -13   3   -1.50    3.00
  -5 -13   3    6.10    3.00
  -5 -13   3   10.50    2.20
  -5 -13   3   10.00    2.70
  -5 -13   3    7.40    3.20
  -4 -13   3    1.90    2.30
  -4 -13   3    2.50    2.90
  -4 -13   3   -1.20    2.70
  -4 -13   3    1.60    1.90
  -3 -13   3   38.80    3.80
  -3 -13   3   39.50    3.80
  -3 -13   3   41.10    4.40
  -3 -13   3   35.70    3.90
  -2 -13   3  321.17   16.40
  -2 -13   3  310.17   16.90
  -2 -13   3  321.17   16.70
  -2 -13   3  326.97   16.70
  -1 -13   3   48.60    4.30
  -1 -13   3   48.20    4.90
  -1 -13   3   51.39    5.10
   0 -13   3   51.09    5.10
   0 -13   3   45.40    5.10
   0 -13   3   56.39    4.40
  -1  13  -3    2.20    2.40
   1 -13   3    1.60    2.00
   1 -13   3    4.20    2.70
   1 -13   3    1.50    2.50
  -2  13  -3    1.90    2.60
   2 -13   3    2.80    2.20
   2 -13   3   -2.40    2.60
   2 -13   3   -0.60    2.90
  -3  13  -3   45.60    5.30
   3 -13   3   50.89    4.30
   3 -13   3   48.50    5.00
   3 -13   3   51.39    5.40
  -4  13  -3   15.80    3.60
   4 -13   3   19.80    2.70
   4 -13   3   12.50    3.20
   4 -13   3   11.80    3.30
  -5  13  -3    1.60    3.40
   5 -13   3    6.50    3.00
   5 -13   3    2.00    2.10
   5 -13   3    0.20    3.10
  -6  13  -3   20.70    4.00
   6 -13   3   24.80    3.80
   6 -13   3   29.50    2.80
   6 -13   3   35.90    4.10
  -7  13  -3    0.30    3.70
   7 -13   3   -1.50    1.90
   7 -13   3   -0.90    2.90
   7 -13   3    1.60    3.10
  -8  13  -3   -2.70    3.80
   8 -13   3    4.00    1.60
   8 -13   3    9.10    3.20
   8 -13   3   -0.50    2.70
  -9  13  -3    5.70    3.90
   9 -13   3    7.80    2.70
   9 -13   3    4.40    3.00
  14  12  -3   -1.00    2.50
 -14 -12   3   -1.20    2.60
 -14 -12   3    0.30    3.40
  13  12  -3   10.70    2.80
 -13 -12   3   10.10    3.10
 -13 -12   3   15.50    4.20
  12  12  -3    4.10    2.80
 -12 -12   3    5.20    3.30
 -12 -12   3   -0.20    2.90
 -11 -12   3    2.10    3.20
 -11 -12   3    2.10    3.30
 -10 -12   3   76.29    6.70
 -10 -12   3   62.99    6.20
  -9 -12   3   19.10    3.50
  -9 -12   3   14.00    3.60
  -8 -12   3    2.80    2.20
  -8 -12   3    1.20    3.00
  -8 -12   3    2.40    3.20
  -7 -12   3    1.50    1.70
  -7 -12   3    1.60    2.30
  -7 -12   3   -0.70    3.00
  -7 -12   3   -0.20    3.00
  -7 -12   3    4.00    6.20
  -6 -12   3   22.00    2.30
  -6 -12   3   23.00    3.50
  -6 -12   3   19.70    2.90
  -6 -12   3   21.80    3.40
  -5 -12   3    0.40    2.70
  -5 -12   3    4.90    2.70
  -5 -12   3    3.40    2.20
  -5 -12   3    5.40    1.70
  -4 -12   3   46.40    4.20
  -4 -12   3   32.50    3.60
  -4 -12   3   43.00    3.60
  -4 -12   3   39.80    3.90
  -3 -12   3   19.40    2.60
  -3 -12   3   17.40    3.00
  -3 -12   3   20.70    2.40
  -3 -12   3   22.40    3.10
  -2 -12   3  161.88    8.60
  -2 -12   3  156.78    9.00
  -2 -12   3  159.28    9.20
  -2 -12   3  156.18    9.00
  -1 -12   3   63.69    5.00
  -1 -12   3   57.19    4.90
  -1 -12   3   63.19    4.30
  -1 -12   3   53.99    4.50
   0  12  -3    1.50    1.70
   0 -12   3   -0.40    2.50
   0 -12   3    1.40    2.20
   0 -12   3   -0.30    1.50
   0 -12   3    1.10    1.80
  -1  12  -3   48.30    4.30
   1 -12   3   51.29    4.80
   1 -12   3   51.69    4.90
   1 -12   3   54.09    4.20
  -2  12  -3   89.79    6.50
   2 -12   3  103.99    6.10
   2 -12   3  104.59    6.80
   2 -12   3  103.19    6.60
  -3  12  -3   57.39    5.20
   3 -12   3   59.69    5.00
   3 -12   3   51.19    5.50
   3 -12   3   55.69    4.40
  -4  12  -3   25.60    3.70
   4 -12   3   31.20    3.80
   4 -12   3   35.10    3.10
   4 -12   3   34.70    3.60
  -5  12  -3    1.40    3.20
   5 -12   3    0.20    2.10
   5 -12   3    0.50    3.20
   5 -12   3   -2.10    2.70
  -6  12  -3    3.50    3.30
   6 -12   3    3.30    2.10
   6 -12   3    2.80    3.20
   6 -12   3    4.40    2.90
  -7  12  -3   -1.10    3.30
   7 -12   3    2.00    2.90
   7 -12   3    5.20    1.90
   7 -12   3   -3.50    3.20
  -8  12  -3   26.80    4.40
   8 -12   3   46.50    4.10
   8 -12   3   33.50    4.10
   8 -12   3   38.50    3.40
  -9  12  -3   10.90    4.20
   9 -12   3   13.90    3.30
   9 -12   3   15.30    3.30
 -10  12  -3   -9.70    4.10
  10 -12   3    0.50    2.60
  15  11  -3    1.20    2.50
 -15 -11   3    2.10    2.60
  14  11  -3    1.90    2.60
 -14 -11   3   -1.80    2.80
  13  11  -3   17.70    3.00
 -13 -11   3   12.60    3.40
 -13 -11   3   17.30    3.60
  12  11  -3   34.30    3.60
 -12 -11   3   20.20    3.60
 -12 -11   3   26.50    3.60
 -11 -11   3   32.20    4.00
 -11 -11   3   29.20    4.10
 -10 -11   3    1.10    3.10
 -10 -11   3    3.20    3.30
  -9 -11   3   -3.10    2.90
  -9 -11   3   -2.80    2.90
  -8 -11   3    1.20    2.80
  -8 -11   3    2.80    3.00
  -8 -11   3    1.40    2.30
  -8 -11   3    9.70    5.10
  -7 -11   3   18.80    2.60
  -7 -11   3   20.60    3.30
  -7 -11   3   19.10    3.20
  -7 -11   3   22.30    2.20
  -6 -11   3    0.60    1.60
  -6 -11   3    0.30    2.50
  -6 -11   3    4.50    2.00
  -6 -11   3   11.70    4.40
  -6 -11   3    2.90    2.50
  -5 -11   3    0.80    2.00
  -5 -11   3    0.50    3.80
  -5 -11   3    1.90    1.50
  -5 -11   3    1.40    2.30
  -5 -11   3    2.70    2.60
  -4 -11   3   16.50    1.90
  -4 -11   3   16.50    2.40
  -4 -11   3   10.90    2.70
  -4 -11   3   15.50    4.30
  -4 -11   3   12.00    2.50
  -3 -11   3  104.49    6.40
  -3 -11   3  101.29    6.40
  -3 -11   3   97.89    6.10
  -3 -11   3   92.79    5.70
  -2 -11   3  103.19    5.70
  -2 -11   3   85.69    6.00
  -2 -11   3  101.59    6.10
  -2 -11   3   93.89    6.20
   1  11  -3   82.09    5.10
  -1 -11   3   84.69    5.60
  -1 -11   3   91.19    5.80
  -1 -11   3   88.89    5.30
  -1 -11   3   95.39    5.80
   0  11  -3   18.50    2.20
   0 -11   3   16.80    2.50
   0 -11   3   18.70    2.10
   0 -11   3   16.90    2.10
   0 -11   3   18.30    2.60
  -1  11  -3    7.50    2.00
   1 -11   3    5.10    2.30
   1 -11   3    3.70    2.20
   1 -11   3    5.10    1.80
  -2  11  -3   10.60    2.40
   2 -11   3   15.20    2.10
   2 -11   3   11.50    2.30
   2 -11   3   12.10    2.70
  -3  11  -3   59.19    5.10
   3 -11   3   58.49    4.80
   3 -11   3   63.09    5.50
   3 -11   3   62.69    4.40
  -4  11  -3   82.69    6.40
   4 -11   3   83.49    6.60
   4 -11   3   87.99    5.50
   4 -11   3   95.19    6.10
  -5  11  -3    2.40    3.00
   5 -11   3    1.60    3.20
   5 -11   3    1.40    2.70
   5 -11   3   -0.70    2.10
  -6  11  -3   92.69    7.30
   6 -11   3   95.49    6.00
   6 -11   3  103.69    6.70
   6 -11   3   97.89    7.30
  -7  11  -3   27.20    4.40
   7 -11   3   30.90    2.80
   7 -11   3   35.80    3.80
   7 -11   3   31.30    4.10
  -8  11  -3   17.60    4.00
   8 -11   3   19.50    3.30
   8 -11   3   21.20    2.30
   8 -11   3   18.60    3.80
  -9  11  -3   10.70    4.20
   9 -11   3   12.00    3.20
   9 -11   3    8.60    3.40
 -10  11  -3   16.70    4.60
  10 -11   3    8.40    3.10
  10 -11   3    4.50    2.70
 -11  11  -3   20.00    4.80
  11 -11   3   14.60    2.90
  15  10  -3    0.50    2.40
 -15 -10   3    5.80    2.90
  14  10  -3    3.90    2.60
 -14 -10   3    1.80    2.90
  13  10  -3    4.90    2.90
 -13 -10   3    1.90    3.20
 -13 -10   3   -0.30    3.70
  12  10  -3   95.19    6.20
 -12 -10   3   69.19    6.30
 -12 -10   3   87.09    7.10
 -11 -10   3   46.30    5.00
 -11 -10   3   38.60    4.60
 -10 -10   3    4.60    3.10
 -10 -10   3    5.20    3.00
  -9 -10   3    4.80    2.80
  -9 -10   3    5.60    3.00
  -9 -10   3   -8.40    5.20
  -8 -10   3    4.10    2.80
  -8 -10   3    3.70    2.90
  -8 -10   3    7.60    2.20
  -8 -10   3   -2.50    4.30
  -7 -10   3    4.80    1.40
  -7 -10   3    6.30    2.80
  -7 -10   3    7.80    2.10
  -7 -10   3    7.90    2.80
  -7 -10   3    1.80    4.40
  -6 -10   3   16.40    4.40
  -6 -10   3   13.90    2.60
  -6 -10   3   11.80    2.50
  -6 -10   3   13.10    1.80
  -6 -10   3   13.00    2.10
  -5 -10   3   38.20    5.30
  -5 -10   3   46.50    3.80
  -5 -10   3   48.60    4.40
  -5 -10   3   45.30    3.30
  -5 -10   3   38.80    4.20
  -4 -10   3    0.10    1.80
  -4 -10   3    1.10    2.20
  -4 -10   3    0.10    3.80
  -4 -10   3    0.60    1.40
  -4 -10   3   -1.20    2.00
  -3 -10   3    4.00    3.60
  -3 -10   3    3.70    1.50
  -3 -10   3    2.10    1.80
  -3 -10   3    3.30    2.10
  -3 -10   3    1.70    2.00
  -2 -10   3   14.80    4.10
  -2 -10   3   17.60    2.40
  -2 -10   3   20.90    2.50
  -2 -10   3   22.00    2.00
  -2 -10   3   19.00    2.50
   1  10  -3   11.40    1.50
  -1 -10   3   11.60    2.10
  -1 -10   3    7.80    2.00
  -1 -10   3    9.40    2.10
  -1 -10   3    9.40    1.60
   0  10  -3   66.49    4.20
   0 -10   3   63.39    4.40
   0 -10   3   68.99    4.70
   0 -10   3   67.99    4.40
   0 -10   3   68.79    4.80
  -1  10  -3   36.70    3.20
   1 -10   3   29.40    2.90
   1 -10   3   39.20    3.20
   1 -10   3   32.10    3.40
   1 -10   3   25.80    3.10
  -2  10  -3    9.80    2.00
  -2  10  -3    9.50   11.30
   2 -10   3    8.80    1.70
   2 -10   3    6.50    1.90
   2 -10   3    9.20    2.30
   2 -10   3    3.30   11.00
  -3  10  -3   23.10    2.90
   3 -10   3   23.00    3.00
   3 -10   3   20.90    2.30
   3 -10   3   25.40    2.70
  -4  10  -3   23.10    3.10
   4 -10   3   20.90    3.20
   4 -10   3   18.40    2.70
   4 -10   3   19.70    2.20
  -5  10  -3  116.99    7.60
   5 -10   3  112.89    6.60
   5 -10   3  117.79    7.00
   5 -10   3  110.29    7.60
  -6  10  -3    0.70    3.20
   6 -10   3    0.90    2.40
   6 -10   3    3.30    2.00
   6 -10   3    4.40    3.40
  -7  10  -3    3.90    3.20
   7 -10   3   -0.80    2.00
   7 -10   3    1.10    3.40
   7 -10   3    0.20    2.70
  -8  10  -3    0.60    3.70
   8 -10   3    2.70    1.80
   8 -10   3    4.00    3.40
   8 -10   3   -0.30    2.70
  -9  10  -3   19.70    4.20
   9 -10   3   22.10    4.00
   9 -10   3   17.00    2.10
   9 -10   3   27.70    3.40
 -10  10  -3   32.00    4.80
  10 -10   3   40.30    4.20
  10 -10   3   35.20    4.30
 -11  10  -3   23.70    4.70
  11 -10   3   13.10    3.20
 -12  10  -3    4.50    4.30
  15   9  -3    1.70    2.80
 -15  -9   3    2.10    3.10
  14   9  -3    4.70    2.70
 -14  -9   3    4.40    3.40
  13   9  -3   -0.80    2.70
 -13  -9   3    0.90    2.90
 -13  -9   3    3.20    3.70
  12   9  -3    8.40    3.00
 -12  -9   3    8.50    3.30
 -12  -9   3   14.60    3.80
  11   9  -3    1.10    2.70
 -11  -9   3   -0.30    3.00
 -11  -9   3    2.90    3.20
 -10  -9   3    8.80    5.70
 -10  -9   3    2.90    3.30
 -10  -9   3    4.00    3.10
  -9  -9   3    7.40    2.90
  -9  -9   3   13.20    5.20
  -9  -9   3   11.90    3.00
  -8  -9   3   11.80    5.00
  -8  -9   3   22.30    2.40
  -8  -9   3   18.90    3.10
  -8  -9   3   16.50    3.00
  -7  -9   3   -2.90    4.10
  -7  -9   3    5.00    1.30
  -7  -9   3    8.10    1.90
  -7  -9   3    4.10    2.30
  -7  -9   3    2.10    2.30
  -6  -9   3   15.00    2.60
  -6  -9   3   17.90    1.70
  -6  -9   3   15.80    2.70
  -6  -9   3    9.30    4.20
  -6  -9   3   16.70    2.00
  -5  -9   3    0.40    2.10
  -5  -9   3    3.70    2.10
  -5  -9   3    3.30    1.30
  -5  -9   3    3.00    1.70
  -5  -9   3    8.40    3.90
  -4  -9   3    1.20    1.30
  -4  -9   3   -6.50    3.30
  -4  -9   3   -0.80    2.00
  -4  -9   3   -0.60    1.80
  -4  -9   3    0.50    1.50
  -3  -9   3    7.90    2.00
  -3  -9   3    8.60    1.90
  -3  -9   3   10.70    3.90
  -3  -9   3    6.00    2.10
  -3  -9   3    6.30    1.40
  -2  -9   3   10.00    1.60
  -2  -9   3    9.60    2.00
  -2  -9   3   11.90    2.10
  -2  -9   3   11.10    2.00
  -2  -9   3   17.40    4.00
   1   9  -3    1.60    1.10
  -1  -9   3    3.60    1.90
  -1  -9   3    0.50    3.40
  -1  -9   3    1.60    1.70
  -1  -9   3    0.30    1.70
  -1  -9   3    0.30    1.40
   0  -9   3   37.10    3.80
   0  -9   3   33.70    3.40
   0  -9   3   42.40    3.50
   0  -9   3   39.90    3.20
  -1   9  -3   51.59    3.50
  -1   9  -3   43.90    8.30
   1  -9   3   49.00    3.50
   1  -9   3   32.50    7.70
   1  -9   3   42.70    3.40
   1  -9   3   48.30    4.20
   1  -9   3   49.70    3.70
  -2   9  -3   64.29   10.70
  -2   9  -3   69.09    4.50
   2  -9   3   67.49    5.10
   2  -9   3   70.69    4.30
   2  -9   3   44.40    9.70
   2  -9   3   69.59    4.50
  -3   9  -3    5.10   11.80
  -3   9  -3   10.80    2.10
   3  -9   3   10.30    1.70
   3  -9   3    6.60   11.20
   3  -9   3    8.40    1.90
   3  -9   3    9.30    2.60
  -4   9  -3   23.00    2.70
   4  -9   3   24.70    2.60
   4  -9   3   18.60    3.10
   4  -9   3   26.30    2.30
  -5   9  -3   15.10    2.70
   5  -9   3    6.90    1.80
   5  -9   3   11.00    2.80
   5  -9   3   11.60    2.20
  -6   9  -3    1.90    2.70
   6  -9   3    5.50    2.40
   6  -9   3    2.40    2.00
   6  -9   3    1.20    2.90
   6  -9   3    3.30    1.80
  -7   9  -3    0.00    3.10
   7  -9   3   -1.10    2.40
   7  -9   3   -2.40    1.70
   7  -9   3    3.00    3.30
   7  -9   3    2.70    2.30
  -8   9  -3    2.60    3.10
   8  -9   3    0.80    1.70
   8  -9   3    2.60    2.60
   8  -9   3    6.50    2.50
   8  -9   3    3.80    3.40
  -9   9  -3    2.10    3.40
   9  -9   3    5.40    1.60
   9  -9   3    4.40    2.50
   9  -9   3    6.20    2.80
   9  -9   3    6.80    3.80
 -10   9  -3    4.90    3.80
  10  -9   3   11.50    3.70
  10  -9   3   14.60    2.90
  10  -9   3   16.80    3.00
 -11   9  -3   -0.10    4.00
  11  -9   3   -2.40    2.40
  11  -9   3   -1.90    3.10
  11  -9   3   -3.50    1.90
 -12   9  -3   -0.90    4.10
  12  -9   3    1.70    2.70
  12  -9   3    6.60    2.60
  16   8  -3    1.70    2.80
 -16  -8   3   -0.50    2.80
  15   8  -3    2.60    2.90
 -15  -8   3    0.70    2.90
  14   8  -3   17.30    3.00
 -14  -8   3   17.50    3.70
  13   8  -3   19.20    3.10
 -13  -8   3   16.60    3.60
  12   8  -3   85.79    6.20
 -12  -8   3   79.39    6.40
 -12  -8   3   96.19    7.10
  11   8  -3   93.39    6.30
 -11  -8   3   90.59    7.00
 -11  -8   3   79.39    6.40
 -10  -8   3  173.18   10.40
 -10  -8   3  177.48   14.00
 -10  -8   3  190.48   10.70
  -9  -8   3   16.00    3.10
  -9  -8   3   18.40    3.20
  -9  -8   3   18.30    5.70
  -8  -8   3   -0.60    2.20
  -8  -8   3    4.00    2.30
  -8  -8   3    1.70    4.70
  -7  -8   3   62.49    4.80
  -7  -8   3   56.29    3.40
  -7  -8   3   59.89    4.70
  -7  -8   3   59.99    4.00
  -7  -8   3   52.09    6.30
  -6  -8   3   40.60    5.30
  -6  -8   3   47.10    4.00
  -6  -8   3   35.20    3.90
  -6  -8   3   38.30    3.20
  -6  -8   3   36.20    2.70
  -5  -8   3    7.90    2.10
  -5  -8   3    4.20    1.60
  -5  -8   3    2.00    3.60
  -5  -8   3    4.10    1.90
  -4  -8   3    2.00    1.90
  -4  -8   3   -1.10    1.40
  -4  -8   3   -2.80    3.20
  -4  -8   3    0.40    1.90
  -4  -8   3   -1.20    1.20
  -3  -8   3    2.00    1.70
  -3  -8   3    1.70    1.60
  -3  -8   3    2.50    1.30
  -3  -8   3    2.50    1.90
  -3  -8   3   -1.80    3.30
   2   8  -3    7.00    1.00
  -2  -8   3    6.30    3.40
  -2  -8   3    8.60    1.80
  -2  -8   3    6.50    2.00
  -2  -8   3    9.10    1.40
  -2  -8   3   11.00    1.90
   1   8  -3   14.90    1.40
  -1  -8   3   15.10    2.00
  -1  -8   3   15.00    2.10
  -1  -8   3   14.80    1.60
  -1  -8   3   15.40    3.60
  -1  -8   3   17.00    2.10
   0   8  -3  197.98   10.20
   0  -8   3  193.08   10.50
   0  -8   3  207.68   10.20
   0  -8   3  191.68   10.30
   0  -8   3  197.48   10.30
  -1   8  -3  127.39    6.80
  -1   8  -3  122.49   12.30
   1  -8   3  129.69    7.20
   1  -8   3  125.19    6.80
   1  -8   3  113.39    6.70
   1  -8   3  102.09   11.30
   1  -8   3  133.09    6.70
  -2   8  -3  297.37   21.60
  -2   8  -3  313.37   16.20
   2  -8   3  319.97   16.10
   2  -8   3  331.07   16.00
   2  -8   3  330.17   16.40
   2  -8   3  299.17   20.70
  -3   8  -3    1.20    1.50
  -3   8  -3   -3.20    9.10
   3  -8   3    0.50    2.20
   3  -8   3    1.00    1.60
   3  -8   3    5.50    8.60
   3  -8   3    5.80    1.50
  -4   8  -3   19.60    2.40
  -4   8  -3   13.90   12.30
   4  -8   3   19.30   11.60
   4  -8   3   19.20    2.00
   4  -8   3   17.30    2.90
   4  -8   3   18.80    2.20
  -5   8  -3    5.70    2.30
   5  -8   3    5.10    1.70
   5  -8   3    7.70    1.80
   5  -8   3    3.40    1.90
   5  -8   3    6.70    2.80
  -6   8  -3    3.20    2.50
   6  -8   3    0.90    1.90
   6  -8   3    2.50    1.80
   6  -8   3   -0.40    1.70
   6  -8   3    3.90    2.90
  -7   8  -3    0.70    2.60
   7  -8   3    3.00    2.20
   7  -8   3   -1.60    1.70
   7  -8   3   -0.10    3.00
   7  -8   3   -1.40    2.00
  -8   8  -3    7.10    3.10
   8  -8   3    5.00    3.50
   8  -8   3    5.80    2.60
   8  -8   3    6.60    2.40
   8  -8   3    2.00    1.70
  -9   8  -3   94.19    7.60
   9  -8   3   81.59    5.20
   9  -8   3   94.19    6.20
   9  -8   3   90.49    7.10
   9  -8   3  100.79    6.20
 -10   8  -3    1.50    3.80
  10  -8   3   -2.60    3.50
  10  -8   3    1.90    2.60
  10  -8   3    0.40    2.40
 -11   8  -3    0.50    3.90
  11  -8   3   -4.50    1.80
  11  -8   3    0.80    2.40
  11  -8   3   -2.10    3.30
 -12   8  -3   22.30    4.80
  12  -8   3   16.80    3.50
  12  -8   3   24.60    3.00
 -13   8  -3    3.40    4.30
  13  -8   3    7.30    2.70
  16   7  -3    0.10    2.70
 -16  -7   3   -2.70    2.80
  15   7  -3    7.70    2.60
 -15  -7   3    5.90    3.10
  14   7  -3    3.70    2.80
 -14  -7   3    1.90    3.30
  13   7  -3   17.70    3.00
 -13  -7   3   21.00    3.80
  12   7  -3   29.50    3.20
 -12  -7   3   21.40    3.30
 -12  -7   3   23.50    4.00
  11   7  -3  267.67   13.90
 -11  -7   3  250.57   14.10
 -11  -7   3  256.77   18.10
 -11  -7   3  269.67   14.50
  10   7  -3  381.76   19.20
 -10  -7   3  365.76   19.40
 -10  -7   3  395.46   19.70
 -10  -7   3  349.07   22.30
  -9  -7   3   40.90    6.20
  -9  -7   3   30.20    3.40
  -9  -7   3   28.60    3.20
  -8  -7   3    4.90    2.50
  -8  -7   3    4.70    2.40
  -8  -7   3    5.30    4.70
  -7  -7   3   52.39    4.40
  -7  -7   3   56.19    4.60
  -7  -7   3   60.69    3.80
  -7  -7   3   56.99    7.80
  -6  -7   3   28.40    4.80
  -6  -7   3   31.20    2.70
  -6  -7   3   21.00    2.70
  -6  -7   3   30.80    2.20
  -6  -7   3   23.30    2.60
  -5  -7   3  194.88   10.40
  -5  -7   3  200.98   10.80
  -5  -7   3  223.98   10.80
  -5  -7   3  192.28   12.60
  -5  -7   3  206.48   10.50
  -4  -7   3    3.50    1.80
  -4  -7   3   -0.90    3.30
  -4  -7   3    1.80    1.80
  -4  -7   3    4.00    1.50
  -4  -7   3    1.50    1.20
  -3  -7   3   86.49    5.10
  -3  -7   3   74.39    4.50
  -3  -7   3   81.29    4.80
  -3  -7   3   72.69    4.90
  -3  -7   3   71.39    7.40
  -2  -7   3  108.19    6.00
  -2  -7   3  100.49    5.70
  -2  -7   3  101.79    6.00
  -2  -7   3  104.19    8.20
  -2  -7   3  102.39    5.90
   1   7  -3  219.88   11.00
  -1  -7   3  218.88   11.30
  -1  -7   3  217.88   11.40
  -1  -7   3  202.38   12.80
  -1  -7   3  216.88   11.10
  -1  -7   3  226.28   11.30
   0   7  -3   43.50    3.00
   0  -7   3   44.90    3.90
   0  -7   3   37.70    3.30
   0  -7   3   41.90    3.40
   0  -7   3   51.29    6.20
   0  -7   3   52.19    3.30
  -1   7  -3  109.19   10.70
  -1   7  -3  110.89    6.10
   1  -7   3  114.49    6.70
   1  -7   3  111.89    6.20
   1  -7   3  120.49    6.20
   1  -7   3  106.39    9.80
   1  -7   3  106.29    6.20
  -2   7  -3    3.40    6.20
  -2   7  -3    1.20    1.30
   2  -7   3    0.50    1.40
   2  -7   3    1.90    2.10
   2  -7   3    4.60    1.40
   2  -7   3    0.90    5.30
   2  -7   3    2.60    1.50
  -3   7  -3   17.00    2.10
  -3   7  -3   13.40    7.80
   3  -7   3   17.70    7.10
   3  -7   3   18.00    2.50
   3  -7   3   14.90    1.90
   3  -7   3   16.10    1.80
  -4   7  -3   99.69    5.90
  -4   7  -3   81.49   12.30
   4  -7   3   92.79    6.30
   4  -7   3  106.09    5.60
   4  -7   3   96.29    5.50
   4  -7   3   81.49   11.40
   4  -7   3   98.79    5.60
  -5   7  -3   -0.80   12.30
  -5   7  -3   13.80    2.20
   5  -7   3   14.00    1.90
   5  -7   3   19.30    1.90
   5  -7   3   13.80    1.80
   5  -7   3   12.00    2.90
   5  -7   3    6.00   12.10
  -6   7  -3    1.40    1.90
   6  -7   3    3.70    1.50
   6  -7   3    0.00    1.70
   6  -7   3    1.90    2.80
   6  -7   3    4.30    1.70
  -7   7  -3   27.90    3.40
   7  -7   3   23.60    2.50
   7  -7   3   16.10    3.30
   7  -7   3   20.90    2.10
   7  -7   3   26.20    2.60
  -8   7  -3    0.50    3.00
   8  -7   3   -0.40    2.10
   8  -7   3   -1.30    1.60
   8  -7   3   -4.00    2.00
   8  -7   3    0.70    3.30
  -9   7  -3    7.40    3.50
   9  -7   3    6.20    2.50
   9  -7   3    8.20    1.60
   9  -7   3   13.80    2.60
   9  -7   3   12.50    3.80
 -10   7  -3    3.60    3.60
  10  -7   3   -0.90    3.60
  10  -7   3    1.60    2.50
  10  -7   3    4.30    2.40
 -11   7  -3    6.10    4.30
  11  -7   3    7.50    2.70
  11  -7   3    5.00    3.50
 -12   7  -3    7.90    4.30
  12  -7   3   11.00    3.40
  12  -7   3    7.00    2.70
 -13   7  -3    2.90    4.30
  13  -7   3   11.90    2.80
  13  -7   3    3.50    3.00
 -14   7  -3    7.10    4.50
  14  -7   3    1.60    2.30
  16   6  -3    4.20    2.40
 -16  -6   3    4.50    2.70
  15   6  -3    3.70    2.90
 -15  -6   3   -4.10    2.80
  14   6  -3    0.10    2.50
 -14  -6   3    1.30    3.20
  13   6  -3    3.20    2.80
 -13  -6   3    6.90    3.40
 -13  -6   3    4.20    8.40
  12   6  -3   51.69    4.90
 -12  -6   3   52.39    5.70
 -12  -6   3   33.40    8.50
  11   6  -3   96.89    6.70
 -11  -6   3   98.59    7.40
 -11  -6   3   91.99   10.20
 -11  -6   3   94.09    6.90
  10   6  -3   -0.80    2.40
 -10  -6   3   -5.30    5.70
 -10  -6   3    0.60    2.60
 -10  -6   3   -0.60    2.80
  -9  -6   3   78.09    5.70
  -9  -6   3   69.29    9.40
  -9  -6   3   76.89    5.60
  -8  -6   3    5.40    2.20
  -8  -6   3    6.50    2.30
  -8  -6   3    2.80    4.40
  -7  -6   3   17.60    4.50
  -7  -6   3   18.70    2.50
  -7  -6   3   21.30    2.50
   6   6  -3  115.69   13.10
  -6  -6   3  116.89    6.50
  -6  -6   3  103.99   11.90
  -6  -6   3  116.39    6.20
  -6  -6   3  124.99    9.40
  -6  -6   3  127.09    7.00
  -6  -6   3  135.19    7.10
  -5  -6   3  115.59    6.20
  -5  -6   3  114.69    6.40
  -5  -6   3  133.09    6.80
  -5  -6   3  106.29    8.80
  -5  -6   3  116.09   10.50
  -5  -6   3  121.79    6.80
  -4  -6   3 1041.90   52.29
  -4  -6   3 1048.70   52.39
  -4  -6   3 1037.30   53.49
  -4  -6   3 1096.69   52.49
  -4  -6   3 1085.69   52.49
  -3  -6   3   18.20    4.00
  -3  -6   3   29.50    3.00
  -3  -6   3   31.90    2.80
  -3  -6   3   31.30    3.20
  -3  -6   3   27.20    2.50
  -2  -6   3  195.58   10.10
  -2  -6   3  183.88    9.90
  -2  -6   3  197.18   11.70
  -2  -6   3  196.28   10.10
  -2  -6   3  199.58   10.10
  -1  -6   3  303.87   16.60
  -1  -6   3  301.47   15.40
  -1  -6   3  304.97   15.30
  -1  -6   3  306.77   15.30
  -1  -6   3  299.97   15.20
   0   6  -3  157.68    7.90
   0  -6   3  151.68    9.70
   0  -6   3  158.48    8.00
   0  -6   3  152.28    8.10
   0  -6   3  148.49    8.10
   0  -6   3  153.58    8.30
  -1   6  -3    3.30    4.20
  -1   6  -3    0.80    1.10
   1  -6   3    4.00    1.30
   1  -6   3    0.80    1.30
   1  -6   3    1.40    1.90
   1  -6   3    0.40    2.90
   1  -6   3    1.00    1.30
   1  -6   3   -3.10    3.50
  -2   6  -3    1.40    1.40
  -2   6  -3    5.60    5.20
   2  -6   3    3.70    2.10
   2  -6   3   -5.70    4.40
   2  -6   3    1.50    1.30
   2  -6   3    3.10    1.40
  -3   6  -3  625.24   33.70
  -3   6  -3  585.54   29.70
   3  -6   3  588.04   29.80
   3  -6   3  580.94   32.90
   3  -6   3  587.74   29.50
   3  -6   3  596.14   29.50
   3  -6   3  606.14   29.50
  -4   6  -3  319.17   23.30
  -4   6  -3  350.26   17.50
   4  -6   3  337.27   17.20
   4  -6   3  347.87   17.20
   4  -6   3  338.77   17.60
   4  -6   3  354.76   17.20
   4  -6   3  335.37   22.80
  -5   6  -3  169.88    9.20
  -5   6  -3  136.19   18.50
   5  -6   3  159.98    9.30
   5  -6   3  180.38    8.80
   5  -6   3  124.19   17.70
   5  -6   3  176.28    8.80
  -6   6  -3   24.00   13.20
  -6   6  -3   18.60    2.50
   6  -6   3   15.40    2.80
   6  -6   3   19.50    2.00
   6  -6   3   19.90    1.90
   6  -6   3   35.90   12.30
  -7   6  -3    2.90    2.20
   7  -6   3    4.10    1.70
   7  -6   3    2.60    1.50
   7  -6   3    4.10    3.00
  -8   6  -3    9.80    2.70
   8  -6   3    8.50    1.60
   8  -6   3   11.20    3.20
   8  -6   3    7.30    2.00
  -9   6  -3   72.49    6.10
   9  -6   3   56.69    3.70
   9  -6   3   59.39    4.70
   9  -6   3   51.99    5.90
 -10   6  -3   46.10    5.20
  10  -6   3   60.59    4.90
  10  -6   3   58.29    6.10
 -11   6  -3  206.78   12.10
  11  -6   3  163.38   11.10
  11  -6   3  198.88   10.60
 -12   6  -3    3.80    3.90
  12  -6   3   -4.00    1.70
  12  -6   3   -1.00    2.70
  12  -6   3   -2.80    3.40
 -13   6  -3   -2.80    3.80
  13  -6   3   -2.50    2.40
  13  -6   3    2.80    3.20
 -14   6  -3    7.00    4.50
  14  -6   3    3.20    2.40
  16   5  -3   -1.20    2.60
 -16  -5   3   -5.00    2.60
  15   5  -3   10.20    2.70
 -15  -5   3    2.20    2.90
  14   5  -3    2.20    2.50
 -14  -5   3  -12.20   10.20
 -14  -5   3    2.10    3.10
  13   5  -3    1.10    2.70
 -13  -5   3    2.80    3.20
 -13  -5   3   18.20    8.60
  12   5  -3   11.10    2.90
 -12  -5   3   15.00    3.50
 -12  -5   3   14.30    7.70
  11   5  -3  347.37   16.90
 -11  -5   3  317.17   17.30
 -11  -5   3  313.37   17.00
 -11  -5   3  318.27   21.20
  10   5  -3  176.18    9.60
 -10  -5   3  175.18   10.00
 -10  -5   3  172.78   14.00
 -10  -5   3  167.08    9.80
 -10  -5   3  173.08   10.30
   9   5  -3    5.60    2.00
  -9  -5   3    3.80    2.40
  -9  -5   3    5.40    5.10
  -9  -5   3    5.10    2.20
  -9  -5   3    8.40    2.60
  -8  -5   3   34.60    3.70
  -8  -5   3   25.90    3.00
  -8  -5   3   28.80    5.50
  -8  -5   3   24.90    2.80
  -7  -5   3    2.60    4.00
  -7  -5   3    6.00    2.00
  -7  -5   3    2.80    1.90
   6   5  -3   16.00    6.60
  -6  -5   3    8.30    1.30
  -6  -5   3    8.30    1.90
  -6  -5   3    5.70    3.60
  -6  -5   3    9.50    5.90
  -6  -5   3    4.40    0.80
  -6  -5   3    7.30    2.00
   5   5  -3   89.39    9.50
  -5  -5   3   81.49    7.50
  -5  -5   3   85.19    5.10
  -5  -5   3   82.59    9.40
  -5  -5   3   76.49    4.70
  -5  -5   3   79.29    4.40
  -5  -5   3   92.89    5.30
  -4  -5   3   41.80    6.40
  -4  -5   3   56.59    6.50
  -4  -5   3   54.99    3.30
  -4  -5   3   60.19    3.50
  -4  -5   3   48.40    4.00
  -4  -5   3   53.79    3.90
  -3  -5   3   -0.10    1.50
  -3  -5   3    2.30    1.40
  -3  -5   3    1.80    1.30
  -3  -5   3    3.60    2.80
  -3  -5   3    4.30    1.00
  -2  -5   3  219.48   12.20
  -2  -5   3  222.58   10.90
  -2  -5   3  215.28   10.90
  -2  -5   3  203.58   10.70
  -2  -5   3  205.18   10.80
  -1  -5   3  137.09    7.30
  -1  -5   3  132.99    7.10
  -1  -5   3  135.29    8.60
  -1  -5   3  137.29    7.20
  -1  -5   3  138.39    7.20
   0  -5   3  103.89    5.90
   0  -5   3  110.89    7.40
   0  -5   3  102.59    5.60
   0  -5   3  107.09    5.60
   0  -5   3   98.59    5.60
  -1   5  -3  845.32   43.90
  -1   5  -3  860.31   42.50
   1  -5   3  906.21   43.40
   1  -5   3  858.81   43.70
   1  -5   3  821.32   42.40
   1  -5   3  869.51   42.60
   1  -5   3  878.71   42.50
   1  -5   3  849.72   42.50
  -2   5  -3  235.18   14.70
  -2   5  -3  232.68   11.60
   2  -5   3  229.78   11.50
   2  -5   3  232.68   11.50
   2  -5   3  238.18   14.30
   2  -5   3  207.38   11.40
   2  -5   3  219.08   11.80
  -3   5  -3  183.48    9.80
  -3   5  -3  186.38   14.40
   3  -5   3  181.88    9.60
   3  -5   3  190.68   10.10
   3  -5   3  198.18   14.00
   3  -5   3  196.88    9.70
   3  -5   3  185.68    9.60
  -4   5  -3   18.60    2.10
  -4   5  -3   17.70    7.10
   4  -5   3   19.80    1.90
   4  -5   3   23.20    2.70
   4  -5   3   20.50    1.80
   4  -5   3   20.90    7.00
  -5   5  -3  481.35   23.30
  -5   5  -3  466.45   29.20
   5  -5   3  441.56   23.30
   5  -5   3  478.65   23.00
   5  -5   3  421.96   30.20
   5  -5   3  465.15   23.00
  -6   5  -3  133.99   19.70
  -6   5  -3  148.39    8.00
   6  -5   3  143.49    7.50
   6  -5   3  136.89    8.10
   6  -5   3  114.79   14.10
   6  -5   3  141.89    7.50
  -7   5  -3   24.40   13.50
  -7   5  -3   13.60    2.50
   7  -5   3   11.60    2.70
   7  -5   3   -4.00   13.90
   7  -5   3    9.60    1.80
   7  -5   3   11.90    1.60
  -8   5  -3   27.10    3.10
   8  -5   3   17.70    3.20
   8  -5   3   15.10    2.00
   8  -5   3   22.90    1.90
  -9   5  -3   96.89    6.60
   9  -5   3   79.49    6.50
   9  -5   3   82.39    5.40
   9  -5   3   76.99    4.60
 -10   5  -3  191.98   11.10
  10  -5   3  167.88   10.70
  10  -5   3  180.08    9.90
 -11   5  -3   14.10    4.00
  11  -5   3    7.60    2.60
  11  -5   3    4.40    3.60
 -12   5  -3    8.30    4.20
  12  -5   3    6.60    2.60
  12  -5   3    3.80    3.50
 -13   5  -3    2.30    4.30
  13  -5   3   -0.80    2.60
  13  -5   3    3.20    3.30
 -14   5  -3    1.00    4.40
  14  -5   3    1.50    2.70
  14  -5   3   -6.40    3.90
 -15   5  -3   12.60    5.10
  15  -5   3    9.30    2.70
  16   4  -3   -3.10    2.80
  15   4  -3    3.70    2.70
 -15  -4   3   -1.50    2.80
  14   4  -3   13.50    2.80
 -14  -4   3   21.90   10.40
 -14  -4   3    5.80    3.10
  13   4  -3   17.20    2.90
 -13  -4   3    9.40    8.30
 -13  -4   3   21.40    4.60
 -13  -4   3   15.60    3.60
  12   4  -3   18.50    2.90
 -12  -4   3   28.80    8.00
 -12  -4   3   20.80    3.60
 -12  -4   3   13.60    4.30
  11   4  -3   73.49    5.60
 -11  -4   3   86.49    9.80
 -11  -4   3   69.19    7.00
 -11  -4   3   71.99    6.10
  10   4  -3  360.46   18.60
 -10  -4   3  370.06   18.90
 -10  -4   3  386.86   22.10
 -10  -4   3  365.16   18.70
 -10  -4   3  341.47   19.30
   9   4  -3    7.60    2.00
  -9  -4   3    7.00    2.80
  -9  -4   3    6.60    4.80
  -9  -4   3    2.90    2.10
  -9  -4   3    2.90    2.40
   8   4  -3    6.40    1.80
  -8  -4   3    6.20    2.40
  -8  -4   3    4.00    2.10
  -8  -4   3   -0.80    4.00
  -8  -4   3    2.40    2.00
   7   4  -3    8.70    8.60
  -7  -4   3   -4.90   12.40
  -7  -4   3    2.90    2.00
  -7  -4   3    0.30    3.70
  -7  -4   3   -0.10    2.00
  -7  -4   3    1.20    1.80
   6   4  -3   39.10    7.50
  -6  -4   3   49.30    6.50
  -6  -4   3   46.80    3.70
  -6  -4   3   39.70    3.90
  -6  -4   3   45.00    3.70
   5   4  -3   48.80    6.70
  -5  -4   3   55.89    3.20
  -5  -4   3   56.19    6.50
  -5  -4   3   47.20    2.90
  -5  -4   3   55.19    3.90
  -5  -4   3   40.60    6.20
  -5  -4   3   57.99    4.00
   4   4  -3    8.60    3.70
  -4  -4   3   12.90    3.10
  -4  -4   3   17.30    1.50
  -4  -4   3   15.40    1.80
  -4  -4   3   13.40    1.90
  -4  -4   3   14.10    1.20
  -4  -4   3    9.00    3.80
  -3  -4   3   31.60    2.40
  -3  -4   3   33.70    2.70
  -3  -4   3   31.00    2.20
  -3  -4   3   27.70    3.70
  -2  -4   3    6.00    2.60
  -2  -4   3   11.30    1.50
  -2  -4   3   11.80    1.40
  -2  -4   3   13.30    1.50
  -2  -4   3   11.50    1.30
  -1  -4   3   11.30    1.40
  -1  -4   3    9.10    2.80
  -1  -4   3   11.50    1.30
  -1  -4   3   13.40    1.50
  -1  -4   3    8.00    1.40
   0  -4   3  342.77   17.00
   0  -4   3  366.56   18.10
   0  -4   3  327.17   17.00
   0  -4   3  340.97   17.00
   0  -4   3  335.27   17.10
  -1   4  -3 2399.06  120.79
   1  -4   3 2394.26  119.89
   1  -4   3 2405.46  119.89
   1  -4   3 2519.85  120.59
   1  -4   3 2489.95  120.79
   1  -4   3 2439.76  119.99
  -2   4  -3  167.78    8.20
  -2   4  -3  160.98   10.90
   2  -4   3  150.38    8.00
   2  -4   3  161.38    8.20
   2  -4   3  163.08    8.10
   2  -4   3  162.38   10.90
   2  -4   3  146.59    8.50
  -3   4  -3  332.87   19.30
  -3   4  -3  326.97   16.30
   3  -4   3  296.97   16.10
   3  -4   3  330.57   19.20
   3  -4   3  323.87   16.40
   3  -4   3  335.07   16.20
  -4   4  -3   22.70    6.60
  -4   4  -3   35.60    3.00
   4  -4   3   37.90    2.60
   4  -4   3   35.20    2.90
   4  -4   3   41.80    4.00
  -5   4  -3   -3.90    6.40
  -5   4  -3    0.60    1.40
   5  -4   3    0.50    1.20
   5  -4   3   -9.60    5.90
   5  -4   3   -0.50    2.20
   5  -4   3   -0.50    1.40
  -6   4  -3   13.80    2.10
  -6   4  -3   14.00    8.60
   6  -4   3   16.10    2.70
   6  -4   3   18.20    1.80
   6  -4   3    4.40    9.00
   6  -4   3   16.70    1.70
  -7   4  -3   30.70    3.50
   7  -4   3   26.40    2.60
   7  -4   3   28.80    2.90
   7  -4   3   34.80    3.40
   7  -4   3    5.50   10.90
  -8   4  -3   38.30    4.10
  -8   4  -3   16.10   17.50
   8  -4   3   28.60    3.50
[truncated: 1,854,802 more chars]
