# Supplementary material for: Structurally diverse macrocycle co-crystals for solid-state luminescence modulation
Source: Nat Commun. 2024 Mar 21;15:2535. doi: 10.1038/s41467-024-46788-6 (PMC10957888; doi:10.1038/s41467-024-46788-6)
Supplement: Supplementary file 5 — Source Data [file 41467_2024_46788_MOESM5_ESM.zip › Single-crystal structures/MCC-ClCH2CH2Cl.cif]

data_2
_audit_creation_date               2023-09-07
_audit_creation_method
;
Olex2 1.3
(compiled 2020.11.12 svn.r5f609507 for OlexSys, GUI svn.r6408)
;
_shelx_SHELXL_version_number       '2018/3'
_audit_contact_author_address      ?
_audit_contact_author_email        ?
_audit_contact_author_name         ''
_audit_contact_author_phone        ?
_publ_contact_author_id_orcid      ?
_publ_section_references
;
Dolomanov, O.V., Bourhis, L.J., Gildea, R.J, Howard, J.A.K. & Puschmann, H.
 (2009), J. Appl. Cryst. 42, 339-341.

Sheldrick, G.M. (2015). Acta Cryst. C71, 3-8.
;
_chemical_name_common              ?
_chemical_name_systematic          ?
_chemical_formula_moiety          
 '1.5(C2 H4 Cl2), C99 H74 O12, C5 H N2, 0.36[1C3]'
_chemical_formula_sum              'C107 H84 Cl3 N2 O12'
_chemical_formula_weight           1696.11
_chemical_melting_point            ?
loop_
  _atom_type_symbol
  _atom_type_description
  _atom_type_scat_dispersion_real
  _atom_type_scat_dispersion_imag
  _atom_type_scat_source
 'C' 'C' 0.0033 0.0016 'International Tables Vol C Tables 4.2.6.8 and 6.1.1.4'
 'H' 'H' 0.0000 0.0000 'International Tables Vol C Tables 4.2.6.8 and 6.1.1.4'
 'Cl' 'Cl' 0.1484 0.1585 'International Tables Vol C Tables 4.2.6.8 and 6.1.1.4'
 'N' 'N' 0.0061 0.0033 'International Tables Vol C Tables 4.2.6.8 and 6.1.1.4'
 'O' 'O' 0.0106 0.0060 'International Tables Vol C Tables 4.2.6.8 and 6.1.1.4'

_shelx_space_group_comment
;
The symmetry employed for this shelxl refinement is uniquely defined
by the following loop, which should always be used as a source of
symmetry information in preference to the above space-group names.
They are only intended as comments.
;
_space_group_crystal_system        'triclinic'
_space_group_IT_number             2
_space_group_name_H-M_alt          'P -1'
_space_group_name_Hall             '-P 1'
loop_
  _space_group_symop_operation_xyz
 'x, y, z'
 '-x, -y, -z'

_cell_length_a                     13.9524(8)
_cell_length_b                     17.1461(9)
_cell_length_c                     22.2786(11)
_cell_angle_alpha                  102.009(3)
_cell_angle_beta                   92.482(3)
_cell_angle_gamma                  108.301(3)
_cell_volume                       4915.4(5)
_cell_formula_units_Z              2
_cell_measurement_reflns_used      9995
_cell_measurement_temperature      193.0
_cell_measurement_theta_max        51.48
_cell_measurement_theta_min        2.92
_shelx_estimated_absorpt_T_max     0.985
_shelx_estimated_absorpt_T_min     0.956
_exptl_absorpt_coefficient_mu      0.152
_exptl_absorpt_correction_T_max    0.7506
_exptl_absorpt_correction_T_min    0.6110
_exptl_absorpt_correction_type     none
_exptl_absorpt_process_details
;
SADABS-2016/2 (Bruker,2016/2) was used for absorption correction.
wR2(int) was 0.1331 before and 0.0686 after correction.
The Ratio of minimum to maximum transmission is 0.8140.
The \l/2 correction factor is Not present.
;
_exptl_absorpt_special_details     ?
_exptl_crystal_colour              'clear orangish orange'
_exptl_crystal_colour_lustre       clear
_exptl_crystal_colour_modifier     orangish
_exptl_crystal_colour_primary      orange
_exptl_crystal_density_diffrn      1.146
_exptl_crystal_density_meas        .
_exptl_crystal_density_method      ?
_exptl_crystal_description         block
_exptl_crystal_F_000               1774
_exptl_crystal_size_max            0.3
_exptl_crystal_size_mid            0.2
_exptl_crystal_size_min            0.1
_exptl_transmission_factor_max     ?
_exptl_transmission_factor_min     ?
_diffrn_reflns_av_R_equivalents    0.0723
_diffrn_reflns_av_unetI/netI       0.0814
_diffrn_reflns_Laue_measured_fraction_full  0.997
_diffrn_reflns_Laue_measured_fraction_max  0.989
_diffrn_reflns_limit_h_max         16
_diffrn_reflns_limit_h_min         -16
_diffrn_reflns_limit_k_max         20
_diffrn_reflns_limit_k_min         -20
_diffrn_reflns_limit_l_max         26
_diffrn_reflns_limit_l_min         -26
_diffrn_reflns_number              57165
_diffrn_reflns_point_group_measured_fraction_full  0.997
_diffrn_reflns_point_group_measured_fraction_max  0.989
_diffrn_reflns_theta_full          25.242
_diffrn_reflns_theta_max           25.466
_diffrn_reflns_theta_min           0.941
_diffrn_ambient_temperature        193.0
_diffrn_detector_area_resol_mean   ?
_diffrn_measured_fraction_theta_full  0.997
_diffrn_measured_fraction_theta_max  0.989
_diffrn_measurement_device_type    'CCD area detector'
_diffrn_measurement_method         'phi and omega scans'
_diffrn_radiation_monochromator    graphite
_diffrn_radiation_type             MoK\a
_diffrn_radiation_wavelength       0.71073
_diffrn_source                     ?
_diffrn_source_current             2.86
_diffrn_source_power               0.1993706
_diffrn_source_voltage             69.71
_reflns_Friedel_coverage           0.000
_reflns_Friedel_fraction_full      .
_reflns_Friedel_fraction_max       .
_reflns_number_gt                  9529
_reflns_number_total               18034
_reflns_special_details
;
 Reflections were merged by SHELXL according to the crystal
 class for the calculation of statistics and refinement.
 
 Structure factors included contributions from the .fab file.
 
 _reflns_Friedel_fraction is defined as the number of unique
 Friedel pairs measured divided by the number that would be
 possible theoretically, ignoring centric projections and
 systematic absences.
;
_reflns_threshold_expression       'I > 2\s(I)'
_computing_cell_refinement         'SAINT V8.40B (?, 2016)'
_computing_data_collection         ?
_computing_data_reduction          'SAINT V8.40B (?, 2016)'
_computing_molecular_graphics      'Olex2 1.3 (Dolomanov et al., 2009)'
_computing_publication_material    'Olex2 1.3 (Dolomanov et al., 2009)'
_computing_structure_refinement    'SHELXL 2018/3 (Sheldrick, 2015)'
_computing_structure_solution      'SHELXT 2018/2 (Sheldrick, 2018)'
_refine_diff_density_max           0.800
_refine_diff_density_min           -0.684
_refine_diff_density_rms           0.064
_refine_ls_extinction_coef         .
_refine_ls_extinction_method       none
_refine_ls_goodness_of_fit_ref     1.049
_refine_ls_hydrogen_treatment      constr
_refine_ls_matrix_type             full
_refine_ls_number_parameters       1128
_refine_ls_number_reflns           18034
_refine_ls_number_restraints       6
_refine_ls_R_factor_all            0.1469
_refine_ls_R_factor_gt             0.0883
_refine_ls_restrained_S_all        1.054
_refine_ls_shift/su_max            0.000
_refine_ls_shift/su_mean           0.000
_refine_ls_structure_factor_coef   Fsqd
_refine_ls_weighting_details      
 'w=1/[\s^2^(Fo^2^)+(0.1290P)^2^+4.2252P] where P=(Fo^2^+2Fc^2^)/3'
_refine_ls_weighting_scheme        calc
_refine_ls_wR_factor_gt            0.2456
_refine_ls_wR_factor_ref           0.2835
_refine_special_details            ?
_olex2_refinement_description
;
1. Fixed Uiso
 At 1.2 times of:
  All C(H) groups, All C(H,H) groups
 At 1.5 times of:
  All C(H,H,H) groups
2. Uiso/Uaniso restraints and constraints
Uanis(C105) \\sim Ueq: with sigma of 0.01 and sigma for terminal atoms of 0.02
3.a Secondary CH2 refined with riding coordinates:
 C108(H10O,H10P), C109(H10Q,H10R), C107(H10S,H10T), C24(H24A,H24B), C56(H56A,
 H56B), C92(H92A,H92B)
3.b Aromatic/amide H refined with riding coordinates:
 C1(H1), C3(H3), C7(H7), C8(H8), C11(H11), C12(H12), C14(H14), C15(H15),
 C20(H20), C23(H23), C28(H28), C31(H31), C33(H33), C34(H34), C36(H36), C39(H39),
  C42(H42), C43(H43), C45(H45), C46(H46), C49(H49), C52(H52), C59(H59),
 C63(H63), C65(H65), C68(H68), C70(H70), C71(H71), C74(H74), C76(H76), C79(H79),
  C80(H80), C88(H88), C90(H90), C93(H93), C97(H97), C78(H78)
3.c X=CH2 refined with riding coordinates:
 C105(H10J,H10K)
3.d Idealised Me refined as rotating group:
 C17(H17A,H17B,H17C), C27(H27A,H27B,H27C), C54(H54A,H54B,H54C), C55(H55A,H55B,
 H55C), C61(H61A,H61B,H61C), C85(H85A,H85B,H85C), C99(H99A,H99B,H99C),
 C100(H10A,H10B,H10C), C101(H10D,H10E,H10F), C104(H10G,H10H,H10I), C106(H10L,
 H10M,H10N)
;
_atom_sites_solution_hydrogens     geom
_atom_sites_solution_primary       dual
_atom_sites_solution_secondary     ?
loop_
  _atom_site_label
  _atom_site_type_symbol
  _atom_site_fract_x
  _atom_site_fract_y
  _atom_site_fract_z
  _atom_site_U_iso_or_equiv
  _atom_site_adp_type
  _atom_site_occupancy
  _atom_site_site_symmetry_order
  _atom_site_calc_flag
  _atom_site_refinement_flags_posn
  _atom_site_refinement_flags_adp
  _atom_site_refinement_flags_occupancy
  _atom_site_disorder_assembly
  _atom_site_disorder_group
 Cl1 Cl 0.2062(5) -0.2041(5) 0.6149(3) 0.396(5) Uani 1 1 d . . . . .
 Cl2 Cl 0.3550(3) -0.3105(3) 0.7151(2) 0.241(2) Uani 1 1 d . . . . .
 C108 C 0.2895(8) -0.2024(10) 0.6846(8) 0.270(11) Uani 1 1 d . . . . .
 H10O H 0.355218 -0.155759 0.691529 0.324 Uiso 1 1 calc R U . . .
 H10P H 0.255073 -0.198623 0.722508 0.324 Uiso 1 1 calc R U . . .
 C109 C 0.3030(12) -0.2912(9) 0.6626(4) 0.250(9) Uani 1 1 d . . . . .
 H10Q H 0.235751 -0.335169 0.648503 0.300 Uiso 1 1 calc R U . . .
 H10R H 0.344180 -0.290765 0.627466 0.300 Uiso 1 1 calc R U . . .
 Cl3 Cl -0.45618(17) 0.58348(13) 0.93865(11) 0.1197(7) Uani 1 1 d . . . . .
 C107 C -0.5308(6) 0.5004(5) 0.9703(3) 0.106(2) Uani 1 1 d . . . . .
 H10S H -0.595439 0.509581 0.980319 0.128 Uiso 1 1 calc R U . . .
 H10T H -0.546904 0.445630 0.939950 0.128 Uiso 1 1 calc R U . . .
 O1 O -0.2433(3) 0.4216(2) 0.72484(16) 0.0641(9) Uani 1 1 d . . . . .
 O2 O -0.3541(2) 0.6587(2) 0.81161(16) 0.0653(9) Uani 1 1 d . . . . .
 O3 O 0.1900(3) 0.8215(2) 1.04494(15) 0.0662(9) Uani 1 1 d . . . . .
 O4 O -0.1781(3) 0.7262(3) 1.0190(3) 0.1047(16) Uani 1 1 d . . . . .
 O5 O 0.5298(3) 0.3634(2) 0.84803(16) 0.0653(9) Uani 1 1 d . . . . .
 O6 O 0.6002(3) 0.1393(2) 0.70469(18) 0.0713(10) Uani 1 1 d . . . . .
 O7 O 0.8471(2) 0.9670(2) 0.88287(16) 0.0671(10) Uani 1 1 d . . . . .
 O8 O 1.0524(3) 1.0334(2) 0.7186(2) 0.0779(11) Uani 1 1 d . . . . .
 O9 O 0.9094(2) 1.07875(18) 0.53482(14) 0.0522(8) Uani 1 1 d . . . . .
 O10 O 0.7904(3) 0.7816(2) 0.43363(16) 0.0792(11) Uani 1 1 d . . . . .
 O11 O 0.3511(2) -0.03977(18) 0.53478(16) 0.0613(9) Uani 1 1 d . . . . .
 O12 O 0.4888(3) 0.17552(19) 0.42124(14) 0.0613(9) Uani 1 1 d . . . . .
 C1 C 0.3504(4) 0.3970(3) 0.8033(2) 0.0603(13) Uani 1 1 d . . . . .
 H1 H 0.419586 0.431924 0.808601 0.072 Uiso 1 1 calc R U . . .
 C2 C 0.3258(4) 0.3083(3) 0.7884(2) 0.0572(12) Uani 1 1 d . . . . .
 C3 C 0.2242(4) 0.2587(3) 0.7842(2) 0.0605(13) Uani 1 1 d . . . . .
 H3 H 0.207524 0.199154 0.776873 0.073 Uiso 1 1 calc R U . . .
 C4 C 0.1462(3) 0.2932(3) 0.7904(2) 0.0525(11) Uani 1 1 d . . . . .
 C5 C 0.1708(3) 0.3823(3) 0.8034(2) 0.0502(11) Uani 1 1 d . . . . .
 C6 C 0.2745(3) 0.4342(3) 0.8104(2) 0.0561(12) Uani 1 1 d . . . . .
 C7 C 0.2960(4) 0.5233(3) 0.8225(3) 0.0668(14) Uani 1 1 d . . . . .
 H7 H 0.364763 0.559305 0.828274 0.080 Uiso 1 1 calc R U . . .
 C8 C 0.2208(4) 0.5584(3) 0.8260(3) 0.0657(14) Uani 1 1 d . . . . .
 H8 H 0.238402 0.618051 0.833603 0.079 Uiso 1 1 calc R U . . .
 C9 C 0.1152(3) 0.5072(3) 0.8185(2) 0.0541(11) Uani 1 1 d . . . . .
 C10 C 0.0912(3) 0.4179(3) 0.8077(2) 0.0480(10) Uani 1 1 d . . . . .
 C11 C 0.0414(4) 0.2424(3) 0.7844(2) 0.0577(12) Uani 1 1 d . . . . .
 H11 H 0.024092 0.182792 0.777215 0.069 Uiso 1 1 calc R U . . .
 C12 C -0.0325(3) 0.2765(3) 0.7885(2) 0.0506(11) Uani 1 1 d . . . . .
 H12 H -0.101131 0.240395 0.783866 0.061 Uiso 1 1 calc R U . . .
 C13 C -0.0113(3) 0.3664(3) 0.79986(19) 0.0454(10) Uani 1 1 d . . . . .
 C14 C 0.0360(3) 0.5405(3) 0.8197(2) 0.0553(12) Uani 1 1 d . . . . .
 H14 H 0.051898 0.599999 0.826962 0.066 Uiso 1 1 calc R U . . .
 C15 C -0.0874(3) 0.4023(3) 0.8024(2) 0.0474(10) Uani 1 1 d . . . . .
 H15 H -0.156164 0.366860 0.798401 0.057 Uiso 1 1 calc R U . . .
 C16 C -0.0655(3) 0.4896(3) 0.8107(2) 0.0489(10) Uani 1 1 d . . . . .
 C17 C 0.6298(4) 0.3913(3) 0.8790(3) 0.0670(14) Uani 1 1 d . . . . .
 H17A H 0.678966 0.400435 0.848885 0.101 Uiso 1 1 calc R U . . .
 H17B H 0.638149 0.348391 0.899729 0.101 Uiso 1 1 calc R U . . .
 H17C H 0.641323 0.444369 0.909639 0.101 Uiso 1 1 calc R U . . .
 C18 C 0.5022(4) 0.2936(3) 0.7995(2) 0.0548(12) Uani 1 1 d . . . . .
 C19 C 0.4028(3) 0.2662(3) 0.7726(2) 0.0523(11) Uani 1 1 d . . . . .
 C20 C 0.3725(4) 0.1934(3) 0.7250(2) 0.0589(12) Uani 1 1 d . . . . .
 H20 H 0.303572 0.172721 0.707230 0.071 Uiso 1 1 calc R U . . .
 C21 C 0.4357(4) 0.1486(3) 0.7015(2) 0.0528(11) Uani 1 1 d . . . . .
 C22 C 0.5358(4) 0.1812(3) 0.7293(2) 0.0532(12) Uani 1 1 d . . . . .
 C23 C 0.5695(4) 0.2519(3) 0.7789(2) 0.0563(12) Uani 1 1 d . . . . .
 H23 H 0.637513 0.271146 0.798206 0.068 Uiso 1 1 calc R U . . .
 C24 C 0.3998(4) 0.0757(3) 0.6459(2) 0.0573(12) Uani 1 1 d . . . . .
 H24A H 0.325779 0.047537 0.644782 0.069 Uiso 1 1 calc R U . . .
 H24B H 0.434001 0.034158 0.649847 0.069 Uiso 1 1 calc R U . . .
 C25 C 0.4206(3) 0.1022(3) 0.5860(2) 0.0492(11) Uani 1 1 d . . . . .
 C26 C 0.3960(3) 0.0425(2) 0.5297(2) 0.0477(11) Uani 1 1 d . . . . .
 C27 C 0.3230(4) -0.1053(3) 0.4791(3) 0.0680(15) Uani 1 1 d . . . . .
 H27A H 0.383879 -0.106477 0.459050 0.102 Uiso 1 1 calc R U . . .
 H27B H 0.275269 -0.094352 0.451067 0.102 Uiso 1 1 calc R U . . .
 H27C H 0.290678 -0.159954 0.489078 0.102 Uiso 1 1 calc R U . . .
 C28 C 0.4172(3) 0.0641(3) 0.4744(2) 0.0546(12) Uani 1 1 d . . . . .
 H28 H 0.400413 0.021747 0.436936 0.066 Uiso 1 1 calc R U . . .
 C29 C 0.4634(3) 0.1487(3) 0.4739(2) 0.0491(11) Uani 1 1 d . . . . .
 C30 C 0.4861(3) 0.2106(3) 0.5283(2) 0.0478(11) Uani 1 1 d . . . . .
 C31 C 0.4634(3) 0.1858(3) 0.5832(2) 0.0474(10) Uani 1 1 d . . . . .
 H31 H 0.478110 0.228315 0.620452 0.057 Uiso 1 1 calc R U . . .
 C32 C 0.5340(3) 0.3023(3) 0.5307(2) 0.0478(11) Uani 1 1 d . . . . .
 C33 C 0.4900(3) 0.3603(3) 0.55989(19) 0.0453(10) Uani 1 1 d . . . . .
 H33 H 0.427689 0.340575 0.576527 0.054 Uiso 1 1 calc R U . . .
 C34 C 0.6268(4) 0.3317(3) 0.5082(2) 0.0529(11) Uani 1 1 d . . . . .
 H34 H 0.657553 0.292225 0.489068 0.064 Uiso 1 1 calc R U . . .
 C35 C 0.5355(3) 0.4472(2) 0.56526(19) 0.0440(10) Uani 1 1 d . . . . .
 C36 C 0.4904(3) 0.5081(3) 0.5925(2) 0.0485(10) Uani 1 1 d . . . . .
 H36 H 0.427061 0.489230 0.608276 0.058 Uiso 1 1 calc R U . . .
 C37 C 0.6759(4) 0.4175(3) 0.5129(2) 0.0509(11) Uani 1 1 d . . . . .
 C38 C 0.6299(3) 0.4762(3) 0.54185(19) 0.0453(10) Uani 1 1 d . . . . .
 C39 C 0.5349(3) 0.5922(3) 0.5967(2) 0.0483(10) Uani 1 1 d . . . . .
 H39 H 0.502712 0.630772 0.615548 0.058 Uiso 1 1 calc R U . . .
 C40 C 0.6290(3) 0.6228(3) 0.57326(19) 0.0465(10) Uani 1 1 d . . . . .
 C41 C 0.6768(3) 0.5646(3) 0.5454(2) 0.0467(10) Uani 1 1 d . . . . .
 C42 C 0.7718(4) 0.4500(3) 0.4905(2) 0.0666(14) Uani 1 1 d . . . . .
 H42 H 0.805167 0.411854 0.472605 0.080 Uiso 1 1 calc R U . . .
 C43 C 0.8157(4) 0.5331(3) 0.4939(3) 0.0703(15) Uani 1 1 d . . . . .
 H43 H 0.879401 0.552184 0.478725 0.084 Uiso 1 1 calc R U . . .
 C44 C 0.7688(4) 0.5926(3) 0.5199(2) 0.0560(12) Uani 1 1 d . . . . .
 C45 C 0.6742(3) 0.7081(3) 0.5725(2) 0.0474(10) Uani 1 1 d . . . . .
 H45 H 0.643607 0.747901 0.591257 0.057 Uiso 1 1 calc R U . . .
 C46 C 0.8094(4) 0.6787(3) 0.5201(2) 0.0619(13) Uani 1 1 d . . . . .
 H46 H 0.870884 0.698263 0.502611 0.074 Uiso 1 1 calc R U . . .
 C47 C 0.7621(4) 0.7359(3) 0.5452(2) 0.0505(11) Uani 1 1 d . . . . .
 C48 C 0.8035(3) 0.8264(3) 0.5422(2) 0.0509(11) Uani 1 1 d . . . . .
 C49 C 0.8270(3) 0.8913(3) 0.5943(2) 0.0464(10) Uani 1 1 d . . . . .
 H49 H 0.817508 0.877640 0.633266 0.056 Uiso 1 1 calc R U . . .
 C50 C 0.8642(3) 0.9763(3) 0.5924(2) 0.0458(10) Uani 1 1 d . . . . .
 C51 C 0.8751(3) 0.9940(3) 0.5344(2) 0.0456(10) Uani 1 1 d . . . . .
 C52 C 0.8518(3) 0.9316(3) 0.4812(2) 0.0523(11) Uani 1 1 d . . . . .
 H52 H 0.858844 0.945653 0.442179 0.063 Uiso 1 1 calc R U . . .
 C53 C 0.8174(4) 0.8468(3) 0.4848(2) 0.0555(12) Uani 1 1 d . . . . .
 C54 C 0.8339(6) 0.7915(4) 0.3822(3) 0.102(2) Uani 1 1 d . . . . .
 H54A H 0.804501 0.739784 0.349622 0.153 Uiso 1 1 calc R U . . .
 H54B H 0.907214 0.803042 0.390564 0.153 Uiso 1 1 calc R U . . .
 H54C H 0.821984 0.838944 0.368842 0.153 Uiso 1 1 calc R U . . .
 C55 C 0.9172(4) 1.1012(3) 0.4765(2) 0.0605(13) Uani 1 1 d . . . . .
 H55A H 0.851829 1.073551 0.450456 0.091 Uiso 1 1 calc R U . . .
 H55B H 0.969854 1.082898 0.456036 0.091 Uiso 1 1 calc R U . . .
 H55C H 0.935210 1.162645 0.482899 0.091 Uiso 1 1 calc R U . . .
 C56 C 0.8910(4) 1.0475(3) 0.6492(2) 0.0547(12) Uani 1 1 d . . . . .
 H56A H 0.847240 1.082390 0.645649 0.066 Uiso 1 1 calc R U . . .
 H56B H 0.962137 1.083601 0.649526 0.066 Uiso 1 1 calc R U . . .
 C57 C 0.8807(3) 1.0230(3) 0.7104(2) 0.0492(11) Uani 1 1 d . . . . .
 C58 C 0.9634(3) 1.0175(3) 0.7449(2) 0.0558(12) Uani 1 1 d . . . . .
 C59 C 0.9542(3) 1.0005(3) 0.8027(3) 0.0586(13) Uani 1 1 d . . . . .
 H59 H 1.012268 1.001299 0.826998 0.070 Uiso 1 1 calc R U . . .
 C60 C 0.8608(4) 0.9824(3) 0.8255(2) 0.0536(12) Uani 1 1 d . . . . .
 C61 C 0.9336(4) 0.9818(4) 0.9254(3) 0.0764(16) Uani 1 1 d . . . . .
 H61A H 0.970446 0.943300 0.909100 0.115 Uiso 1 1 calc R U . . .
 H61B H 0.911496 0.971823 0.965125 0.115 Uiso 1 1 calc R U . . .
 H61C H 0.978467 1.040334 0.931297 0.115 Uiso 1 1 calc R U . . .
 C62 C 0.7737(3) 0.9790(3) 0.7897(2) 0.0452(10) Uani 1 1 d . . . . .
 C63 C 0.7886(3) 1.0027(3) 0.7341(2) 0.0482(11) Uani 1 1 d . . . . .
 H63 H 0.731528 1.005151 0.710704 0.058 Uiso 1 1 calc R U . . .
 C64 C 0.6707(3) 0.9501(3) 0.80927(19) 0.0456(10) Uani 1 1 d . . . . .
 C65 C 0.6406(3) 0.8792(3) 0.83477(19) 0.0473(10) Uani 1 1 d . . . . .
 H65 H 0.687083 0.850037 0.839592 0.057 Uiso 1 1 calc R U . . .
 C66 C 0.5448(3) 0.8506(3) 0.8530(2) 0.0451(10) Uani 1 1 d . . . . .
 C67 C 0.4738(3) 0.8933(3) 0.84585(18) 0.0414(9) Uani 1 1 d . . . . .
 C68 C 0.6000(3) 0.9903(3) 0.80058(19) 0.0474(10) Uani 1 1 d . . . . .
 H68 H 0.619087 1.037243 0.782030 0.057 Uiso 1 1 calc R U . . .
 C69 C 0.5034(3) 0.9642(3) 0.81801(18) 0.0436(10) Uani 1 1 d . . . . .
 C70 C 0.4313(3) 1.0070(3) 0.8123(2) 0.0511(11) Uani 1 1 d . . . . .
 H70 H 0.448750 1.053494 0.793223 0.061 Uiso 1 1 calc R U . . .
 C71 C 0.3393(3) 0.9834(3) 0.8332(2) 0.0530(11) Uani 1 1 d . . . . .
 H71 H 0.293700 1.013285 0.828236 0.064 Uiso 1 1 calc R U . . .
 C72 C 0.3095(3) 0.9138(3) 0.86274(19) 0.0458(10) Uani 1 1 d . . . . .
 C73 C 0.3779(3) 0.8682(2) 0.86752(18) 0.0408(9) Uani 1 1 d . . . . .
 C74 C 0.2193(3) 0.8925(3) 0.8897(2) 0.0479(10) Uani 1 1 d . . . . .
 H74 H 0.173779 0.923038 0.886446 0.058 Uiso 1 1 calc R U . . .
 C75 C 0.1938(3) 0.8280(3) 0.92118(19) 0.0464(10) Uani 1 1 d . . . . .
 C76 C 0.2603(3) 0.7820(3) 0.92405(19) 0.0447(10) Uani 1 1 d . . . . .
 H76 H 0.242848 0.736891 0.944446 0.054 Uiso 1 1 calc R U . . .
 C77 C 0.3508(3) 0.8004(3) 0.89807(19) 0.0454(10) Uani 1 1 d . . . . .
 C79 C 0.4226(3) 0.7562(3) 0.9025(2) 0.0474(10) Uani 1 1 d . . . . .
 H79 H 0.404827 0.708941 0.920716 0.057 Uiso 1 1 calc R U . . .
 C80 C 0.5133(3) 0.7799(3) 0.8818(2) 0.0487(11) Uani 1 1 d . . . . .
 H80 H 0.558419 0.749271 0.886091 0.058 Uiso 1 1 calc R U . . .
 C85 C 0.1925(5) 0.8085(4) 1.1060(2) 0.0770(16) Uani 1 1 d . . . . .
 H85A H 0.155866 0.749042 1.104810 0.116 Uiso 1 1 calc R U . . .
 H85B H 0.160122 0.844338 1.131718 0.116 Uiso 1 1 calc R U . . .
 H85C H 0.263249 0.823066 1.123557 0.116 Uiso 1 1 calc R U . . .
 C86 C 0.0965(4) 0.8006(3) 1.0120(2) 0.0556(12) Uani 1 1 d . . . . .
 C87 C 0.0987(3) 0.8074(3) 0.9502(2) 0.0468(10) Uani 1 1 d . . . . .
 C88 C 0.0061(4) 0.7755(3) 1.0364(2) 0.0622(13) Uani 1 1 d . . . . .
 H88 H 0.005897 0.771156 1.078202 0.075 Uiso 1 1 calc R U . . .
 C89 C -0.0851(4) 0.7564(3) 0.9997(3) 0.0634(13) Uani 1 1 d . . . . .
 C90 C 0.0053(3) 0.7898(3) 0.9165(2) 0.0509(11) Uani 1 1 d . . . . .
 H90 H 0.005533 0.796786 0.875302 0.061 Uiso 1 1 calc R U . . .
 C91 C -0.0876(3) 0.7629(3) 0.9380(3) 0.0573(12) Uani 1 1 d . . . . .
 C92 C -0.1845(4) 0.7340(3) 0.8966(3) 0.0645(13) Uani 1 1 d . . . . .
 H92A H -0.182803 0.776009 0.871746 0.077 Uiso 1 1 calc R U . . .
 H92B H -0.241383 0.730995 0.922008 0.077 Uiso 1 1 calc R U . . .
 C93 C -0.1352(3) 0.6046(3) 0.8527(2) 0.0547(12) Uani 1 1 d . . . . .
 H93 H -0.077089 0.627395 0.882630 0.066 Uiso 1 1 calc R U . . .
 C94 C -0.2036(3) 0.6489(3) 0.8536(2) 0.0529(11) Uani 1 1 d . . . . .
 C95 C -0.1469(3) 0.5286(3) 0.8102(2) 0.0477(10) Uani 1 1 d . . . . .
 C96 C -0.2326(4) 0.4955(3) 0.7670(2) 0.0528(11) Uani 1 1 d . . . . .
 C97 C -0.3042(3) 0.5379(3) 0.7669(2) 0.0537(12) Uani 1 1 d . . . . .
 H97 H -0.363427 0.514664 0.737717 0.064 Uiso 1 1 calc R U . . .
 C98 C -0.2881(3) 0.6130(3) 0.8091(2) 0.0538(12) Uani 1 1 d . . . . .
 C99 C -0.3232(4) 0.3925(4) 0.6756(3) 0.0777(17) Uani 1 1 d . . . . .
 H99A H -0.318167 0.342281 0.647326 0.117 Uiso 1 1 calc R U . . .
 H99B H -0.317785 0.437016 0.653263 0.117 Uiso 1 1 calc R U . . .
 H99C H -0.388705 0.378269 0.692257 0.117 Uiso 1 1 calc R U . . .
 C100 C -0.4324(5) 0.6338(4) 0.7610(3) 0.0883(19) Uani 1 1 d . . . . .
 H10A H -0.401602 0.635450 0.722354 0.133 Uiso 1 1 calc R U . . .
 H10B H -0.471738 0.672544 0.766944 0.133 Uiso 1 1 calc R U . . .
 H10C H -0.477381 0.576213 0.758992 0.133 Uiso 1 1 calc R U . . .
 C101 C 0.7008(4) 0.1813(4) 0.7125(4) 0.097(2) Uani 1 1 d . . . . .
 H10D H 0.734219 0.150302 0.683282 0.146 Uiso 1 1 calc R U . . .
 H10E H 0.728618 0.186508 0.754819 0.146 Uiso 1 1 calc R U . . .
 H10F H 0.712916 0.237759 0.704943 0.146 Uiso 1 1 calc R U . . .
 C104 C 0.4505(5) 0.1170(4) 0.3638(3) 0.0808(17) Uani 1 1 d . . . . .
 H10G H 0.469476 0.145635 0.330205 0.121 Uiso 1 1 calc R U . . .
 H10H H 0.376309 0.093665 0.361059 0.121 Uiso 1 1 calc R U . . .
 H10I H 0.479292 0.071169 0.360408 0.121 Uiso 1 1 calc R U . . .
 C105 C -0.1945(7) 0.7074(10) 1.0670(5) 0.222(6) Uani 1 1 d . U . . .
 H10J H -0.139568 0.713013 1.096113 0.266 Uiso 1 1 calc R U . . .
 H10K H -0.262477 0.686842 1.076157 0.266 Uiso 1 1 calc R U . . .
 C106 C 1.1268(5) 1.0065(5) 0.7399(5) 0.130(3) Uani 1 1 d . . . . .
 H10L H 1.182229 1.016214 0.713926 0.195 Uiso 1 1 calc R U . . .
 H10M H 1.098629 0.945979 0.738581 0.195 Uiso 1 1 calc R U . . .
 H10N H 1.152881 1.037859 0.782622 0.195 Uiso 1 1 calc R U . . .
 N1 N 0.7164(5) 0.8965(4) 1.0113(3) 0.1068(19) Uani 1 1 d . . . . .
 N2 N 0.4403(5) 0.7993(3) 1.0720(2) 0.0997(18) Uani 1 1 d . . . . .
 C78 C 0.4076(5) 0.9689(3) 1.0228(2) 0.0679(15) Uani 1 1 d . . . . .
 H78 H 0.344834 0.947705 1.038599 0.081 Uiso 1 1 calc R U . . .
 C81 C 0.5743(4) 0.9621(3) 1.0029(2) 0.0615(13) Uani 1 1 d . . . . .
 C82 C 0.6523(6) 0.9247(4) 1.0078(3) 0.0772(17) Uani 1 1 d . . . . .
 C83 C 0.4815(4) 0.9304(3) 1.0256(2) 0.0615(14) Uani 1 1 d . . . . .
 C84 C 0.4610(5) 0.8569(3) 1.0512(2) 0.0771(17) Uani 1 1 d . . . . .

loop_
  _atom_site_aniso_label
  _atom_site_aniso_U_11
  _atom_site_aniso_U_22
  _atom_site_aniso_U_33
  _atom_site_aniso_U_23
  _atom_site_aniso_U_13
  _atom_site_aniso_U_12
 Cl1 0.431(8) 0.719(13) 0.400(7) 0.457(9) 0.290(7) 0.450(9)
 Cl2 0.235(4) 0.387(6) 0.200(4) 0.109(4) 0.036(3) 0.214(5)
 C108 0.085(7) 0.229(15) 0.37(2) -0.141(16) 0.045(10) 0.009(8)
 C109 0.321(19) 0.221(14) 0.063(5) -0.024(7) 0.020(8) -0.076(13)
 Cl3 0.1282(16) 0.1045(14) 0.1369(17) 0.0533(13) 0.0329(13) 0.0345(12)
 C107 0.097(5) 0.115(6) 0.099(5) 0.009(5) 0.028(4) 0.031(4)
 O1 0.066(2) 0.054(2) 0.065(2) 0.0069(17) -0.0125(17) 0.0181(17)
 O2 0.056(2) 0.074(2) 0.074(2) 0.0168(18) 0.0040(17) 0.0336(18)
 O3 0.066(2) 0.074(2) 0.0471(19) 0.0148(17) 0.0054(16) 0.0072(18)
 O4 0.085(3) 0.100(3) 0.148(4) 0.056(3) 0.074(3) 0.033(3)
 O5 0.057(2) 0.061(2) 0.078(2) 0.0092(19) 0.0141(18) 0.0247(17)
 O6 0.061(2) 0.058(2) 0.106(3) 0.020(2) 0.029(2) 0.0318(18)
 O7 0.0491(19) 0.084(2) 0.063(2) 0.0259(19) -0.0062(16) 0.0107(17)
 O8 0.052(2) 0.063(2) 0.131(3) 0.042(2) 0.034(2) 0.0217(18)
 O9 0.0519(18) 0.0420(17) 0.067(2) 0.0225(15) 0.0165(15) 0.0135(14)
 O10 0.110(3) 0.053(2) 0.056(2) 0.0092(18) 0.018(2) 0.003(2)
 O11 0.0485(19) 0.0318(16) 0.095(3) 0.0067(16) 0.0153(17) 0.0063(14)
 O12 0.080(2) 0.0461(18) 0.0502(19) 0.0010(15) -0.0092(16) 0.0188(17)
 C1 0.044(3) 0.046(3) 0.089(4) 0.010(3) 0.016(2) 0.015(2)
 C2 0.053(3) 0.043(3) 0.077(3) 0.008(2) 0.018(2) 0.020(2)
 C3 0.058(3) 0.042(3) 0.084(4) 0.011(2) 0.021(3) 0.022(2)
 C4 0.051(3) 0.038(2) 0.067(3) 0.005(2) 0.014(2) 0.016(2)
 C5 0.048(3) 0.040(2) 0.058(3) 0.004(2) 0.012(2) 0.013(2)
 C6 0.041(3) 0.043(3) 0.076(3) 0.003(2) 0.012(2) 0.010(2)
 C7 0.043(3) 0.040(3) 0.110(4) 0.003(3) 0.013(3) 0.011(2)
 C8 0.047(3) 0.036(2) 0.103(4) 0.004(3) 0.008(3) 0.006(2)
 C9 0.043(3) 0.039(2) 0.073(3) 0.001(2) 0.007(2) 0.010(2)
 C10 0.046(2) 0.039(2) 0.057(3) 0.005(2) 0.007(2) 0.015(2)
 C11 0.056(3) 0.033(2) 0.075(3) 0.007(2) 0.014(2) 0.006(2)
 C12 0.044(2) 0.044(2) 0.058(3) 0.009(2) 0.009(2) 0.009(2)
 C13 0.042(2) 0.041(2) 0.046(2) 0.0055(19) 0.0053(19) 0.0080(19)
 C14 0.049(3) 0.040(2) 0.074(3) 0.006(2) 0.007(2) 0.016(2)
 C15 0.040(2) 0.043(2) 0.052(3) 0.010(2) 0.0027(19) 0.0064(19)
 C16 0.047(3) 0.041(2) 0.056(3) 0.010(2) 0.003(2) 0.013(2)
 C17 0.059(3) 0.062(3) 0.073(3) 0.010(3) 0.006(3) 0.014(3)
 C18 0.061(3) 0.046(3) 0.060(3) 0.011(2) 0.021(2) 0.020(2)
 C19 0.049(3) 0.041(2) 0.068(3) 0.011(2) 0.018(2) 0.017(2)
 C20 0.055(3) 0.046(3) 0.077(3) 0.013(2) 0.021(2) 0.018(2)
 C21 0.060(3) 0.039(2) 0.064(3) 0.017(2) 0.020(2) 0.018(2)
 C22 0.065(3) 0.040(2) 0.066(3) 0.022(2) 0.022(2) 0.025(2)
 C23 0.054(3) 0.057(3) 0.070(3) 0.029(3) 0.019(2) 0.025(2)
 C24 0.054(3) 0.040(2) 0.081(3) 0.015(2) 0.023(2) 0.017(2)
 C25 0.040(2) 0.035(2) 0.072(3) 0.011(2) 0.010(2) 0.0130(19)
 C26 0.032(2) 0.028(2) 0.073(3) -0.003(2) -0.001(2) 0.0065(17)
 C27 0.047(3) 0.034(2) 0.107(4) -0.007(3) 0.003(3) 0.007(2)
 C28 0.044(3) 0.040(2) 0.073(3) 0.003(2) -0.008(2) 0.013(2)
 C29 0.042(2) 0.040(2) 0.058(3) 0.004(2) -0.006(2) 0.0109(19)
 C30 0.045(2) 0.035(2) 0.056(3) 0.005(2) -0.011(2) 0.0098(19)
 C31 0.044(2) 0.033(2) 0.061(3) 0.007(2) -0.002(2) 0.0111(18)
 C32 0.057(3) 0.034(2) 0.046(2) 0.0052(19) -0.003(2) 0.011(2)
 C33 0.048(2) 0.043(2) 0.041(2) 0.0067(19) -0.0007(19) 0.012(2)
 C34 0.065(3) 0.043(3) 0.051(3) 0.006(2) 0.003(2) 0.021(2)
 C35 0.050(3) 0.034(2) 0.042(2) 0.0035(18) -0.0036(19) 0.0110(19)
 C36 0.047(2) 0.042(2) 0.053(3) 0.010(2) 0.003(2) 0.011(2)
 C37 0.063(3) 0.041(2) 0.049(3) 0.010(2) 0.008(2) 0.017(2)
 C38 0.055(3) 0.036(2) 0.041(2) 0.0040(18) 0.0025(19) 0.013(2)
 C39 0.053(3) 0.039(2) 0.053(3) 0.011(2) 0.005(2) 0.016(2)
 C40 0.049(3) 0.041(2) 0.047(2) 0.0107(19) 0.001(2) 0.010(2)
 C41 0.054(3) 0.035(2) 0.049(2) 0.0108(19) 0.006(2) 0.012(2)
 C42 0.085(4) 0.043(3) 0.076(3) 0.010(2) 0.033(3) 0.027(3)
 C43 0.081(4) 0.047(3) 0.085(4) 0.017(3) 0.039(3) 0.019(3)
 C44 0.070(3) 0.041(3) 0.057(3) 0.012(2) 0.018(2) 0.016(2)
 C45 0.053(3) 0.036(2) 0.051(3) 0.0073(19) 0.003(2) 0.0123(19)
 C46 0.072(3) 0.043(3) 0.066(3) 0.014(2) 0.023(3) 0.009(2)
 C47 0.059(3) 0.035(2) 0.052(3) 0.005(2) 0.009(2) 0.011(2)
 C48 0.056(3) 0.040(2) 0.054(3) 0.014(2) 0.011(2) 0.010(2)
 C49 0.045(2) 0.039(2) 0.054(3) 0.013(2) 0.012(2) 0.0106(19)
 C50 0.038(2) 0.035(2) 0.062(3) 0.013(2) 0.010(2) 0.0087(18)
 C51 0.035(2) 0.040(2) 0.063(3) 0.016(2) 0.011(2) 0.0102(18)
 C52 0.051(3) 0.052(3) 0.056(3) 0.020(2) 0.010(2) 0.013(2)
 C53 0.060(3) 0.050(3) 0.053(3) 0.010(2) 0.012(2) 0.014(2)
 C54 0.136(6) 0.093(5) 0.059(4) 0.005(3) 0.022(4) 0.017(4)
 C55 0.056(3) 0.054(3) 0.080(3) 0.037(3) 0.011(3) 0.017(2)
 C56 0.055(3) 0.039(2) 0.068(3) 0.013(2) 0.022(2) 0.010(2)
 C57 0.046(3) 0.030(2) 0.063(3) 0.008(2) 0.012(2) 0.0016(18)
 C58 0.040(3) 0.038(2) 0.087(4) 0.017(2) 0.013(2) 0.0052(19)
 C59 0.038(2) 0.047(3) 0.087(4) 0.020(3) -0.002(2) 0.008(2)
 C60 0.051(3) 0.042(2) 0.060(3) 0.011(2) 0.000(2) 0.007(2)
 C61 0.067(3) 0.077(4) 0.076(4) 0.021(3) -0.020(3) 0.013(3)
 C62 0.044(2) 0.035(2) 0.048(2) 0.0017(18) 0.0025(19) 0.0060(18)
 C63 0.041(2) 0.044(2) 0.050(3) 0.007(2) 0.0060(19) 0.0040(19)
 C64 0.042(2) 0.050(3) 0.041(2) 0.0085(19) 0.0013(18) 0.011(2)
 C65 0.044(2) 0.048(3) 0.046(2) 0.007(2) 0.0001(19) 0.014(2)
 C66 0.042(2) 0.038(2) 0.049(2) 0.0074(19) 0.0019(19) 0.0062(18)
 C67 0.039(2) 0.040(2) 0.039(2) 0.0096(18) 0.0001(17) 0.0066(18)
 C68 0.050(3) 0.046(2) 0.041(2) 0.0124(19) 0.0018(19) 0.008(2)
 C69 0.044(2) 0.044(2) 0.040(2) 0.0120(19) 0.0022(18) 0.0096(19)
 C70 0.052(3) 0.052(3) 0.053(3) 0.021(2) 0.004(2) 0.016(2)
 C71 0.049(3) 0.059(3) 0.054(3) 0.022(2) 0.001(2) 0.017(2)
 C72 0.046(2) 0.044(2) 0.045(2) 0.0102(19) 0.0038(19) 0.011(2)
 C73 0.039(2) 0.039(2) 0.041(2) 0.0120(18) 0.0043(18) 0.0075(18)
 C74 0.044(2) 0.046(3) 0.050(3) 0.007(2) 0.002(2) 0.013(2)
 C75 0.045(2) 0.044(2) 0.042(2) 0.0049(19) 0.0023(19) 0.007(2)
 C76 0.045(2) 0.039(2) 0.046(2) 0.0105(19) 0.0049(19) 0.0069(19)
 C77 0.045(2) 0.038(2) 0.048(2) 0.0103(19) 0.0030(19) 0.0055(19)
 C79 0.050(3) 0.036(2) 0.054(3) 0.012(2) 0.006(2) 0.011(2)
 C80 0.050(3) 0.040(2) 0.053(3) 0.012(2) 0.001(2) 0.011(2)
 C85 0.095(4) 0.080(4) 0.048(3) 0.020(3) 0.008(3) 0.016(3)
 C86 0.057(3) 0.051(3) 0.052(3) 0.008(2) 0.010(2) 0.010(2)
 C87 0.041(2) 0.043(2) 0.049(3) 0.006(2) 0.0057(19) 0.0073(19)
 C88 0.067(3) 0.053(3) 0.056(3) 0.006(2) 0.021(3) 0.008(2)
 C89 0.057(3) 0.051(3) 0.081(4) 0.011(3) 0.032(3) 0.015(2)
 C90 0.051(3) 0.047(3) 0.055(3) 0.013(2) 0.014(2) 0.015(2)
 C91 0.046(3) 0.040(2) 0.081(4) 0.006(2) 0.012(2) 0.011(2)
 C92 0.047(3) 0.058(3) 0.088(4) 0.010(3) 0.016(3) 0.021(2)
 C93 0.038(2) 0.052(3) 0.068(3) 0.013(2) 0.001(2) 0.009(2)
 C94 0.038(2) 0.053(3) 0.067(3) 0.014(2) 0.011(2) 0.014(2)
 C95 0.040(2) 0.045(3) 0.058(3) 0.014(2) 0.006(2) 0.0123(19)
 C96 0.053(3) 0.048(3) 0.057(3) 0.016(2) 0.006(2) 0.015(2)
 C97 0.046(3) 0.053(3) 0.059(3) 0.017(2) 0.000(2) 0.010(2)
 C98 0.040(2) 0.056(3) 0.070(3) 0.024(3) 0.010(2) 0.017(2)
 C99 0.087(4) 0.072(4) 0.069(4) 0.012(3) -0.021(3) 0.026(3)
 C100 0.078(4) 0.115(5) 0.081(4) 0.005(4) -0.014(3) 0.059(4)
 C101 0.059(4) 0.071(4) 0.161(7) 0.010(4) 0.023(4) 0.031(3)
 C104 0.093(4) 0.065(4) 0.068(4) -0.006(3) -0.010(3) 0.018(3)
 C105 0.085(6) 0.421(16) 0.180(9) 0.187(11) 0.029(6) 0.036(8)
 C106 0.069(4) 0.132(6) 0.250(10) 0.123(7) 0.070(5) 0.062(4)
 N1 0.119(5) 0.097(4) 0.107(5) 0.021(4) 0.005(4) 0.042(4)
 N2 0.136(5) 0.067(3) 0.081(4) 0.033(3) -0.004(3) 0.005(3)
 C78 0.087(4) 0.051(3) 0.046(3) 0.011(2) -0.001(3) -0.003(3)
 C81 0.074(3) 0.047(3) 0.045(3) 0.002(2) -0.010(2) 0.002(3)
 C82 0.096(5) 0.058(3) 0.060(3) 0.007(3) 0.000(3) 0.007(3)
 C83 0.082(4) 0.043(3) 0.044(3) 0.008(2) -0.008(2) 0.003(3)
 C84 0.101(4) 0.055(3) 0.057(3) 0.016(3) -0.004(3) -0.001(3)

_geom_special_details
;
 All esds (except the esd in the dihedral angle between two l.s. planes)
 are estimated using the full covariance matrix.  The cell esds are taken
 into account individually in the estimation of esds in distances, angles
 and torsion angles; correlations between esds in cell parameters are only
 used when they are defined by crystal symmetry.  An approximate (isotropic)
 treatment of cell esds is used for estimating esds involving l.s. planes.
;
loop_
  _geom_bond_atom_site_label_1
  _geom_bond_atom_site_label_2
  _geom_bond_distance
  _geom_bond_site_symmetry_2
  _geom_bond_publ_flag
 Cl1 C108 1.890(18) . ?
 Cl2 C109 1.498(15) . ?
 C108 H10O 0.9900 . ?
 C108 H10P 0.9900 . ?
 C108 C109 1.57(2) . ?
 C109 H10Q 0.9900 . ?
 C109 H10R 0.9900 . ?
 Cl3 C107 1.777(8) . ?
 C107 C107 1.553(14) 2_467 ?
 C107 H10S 0.9900 . ?
 C107 H10T 0.9900 . ?
 O1 C96 1.372(6) . ?
 O1 C99 1.418(6) . ?
 O2 C98 1.381(5) . ?
 O2 C100 1.431(6) . ?
 O3 C85 1.425(6) . ?
 O3 C86 1.371(6) . ?
 O4 C89 1.362(6) . ?
 O4 C105 1.191(9) . ?
 O5 C17 1.418(6) . ?
 O5 C18 1.373(6) . ?
 O6 C22 1.382(5) . ?
 O6 C101 1.346(7) . ?
 O7 C60 1.368(6) . ?
 O7 C61 1.425(6) . ?
 O8 C58 1.370(6) . ?
 O8 C106 1.366(7) . ?
 O9 C51 1.378(5) . ?
 O9 C55 1.430(5) . ?
 O10 C53 1.364(6) . ?
 O10 C54 1.336(7) . ?
 O11 C26 1.383(5) . ?
 O11 C27 1.435(6) . ?
 O12 C29 1.368(5) . ?
 O12 C104 1.414(6) . ?
 C1 H1 0.9500 . ?
 C1 C2 1.412(6) . ?
 C1 C6 1.396(6) . ?
 C2 C3 1.392(7) . ?
 C2 C19 1.488(6) . ?
 C3 H3 0.9500 . ?
 C3 C4 1.392(6) . ?
 C4 C5 1.419(6) . ?
 C4 C11 1.431(6) . ?
 C5 C6 1.422(6) . ?
 C5 C10 1.424(6) . ?
 C6 C7 1.426(6) . ?
 C7 H7 0.9500 . ?
 C7 C8 1.360(7) . ?
 C8 H8 0.9500 . ?
 C8 C9 1.441(6) . ?
 C9 C10 1.426(6) . ?
 C9 C14 1.392(6) . ?
 C10 C13 1.405(6) . ?
 C11 H11 0.9500 . ?
 C11 C12 1.333(6) . ?
 C12 H12 0.9500 . ?
 C12 C13 1.440(6) . ?
 C13 C15 1.382(6) . ?
 C14 H14 0.9500 . ?
 C14 C16 1.392(6) . ?
 C15 H15 0.9500 . ?
 C15 C16 1.400(6) . ?
 C16 C95 1.488(6) . ?
 C17 H17A 0.9800 . ?
 C17 H17B 0.9800 . ?
 C17 H17C 0.9800 . ?
 C18 C19 1.380(7) . ?
 C18 C23 1.388(7) . ?
 C19 C20 1.393(7) . ?
 C20 H20 0.9500 . ?
 C20 C21 1.392(6) . ?
 C21 C22 1.391(7) . ?
 C21 C24 1.502(7) . ?
 C22 C23 1.397(7) . ?
 C23 H23 0.9500 . ?
 C24 H24A 0.9900 . ?
 C24 H24B 0.9900 . ?
 C24 C25 1.507(6) . ?
 C25 C26 1.395(6) . ?
 C25 C31 1.385(6) . ?
 C26 C28 1.378(7) . ?
 C27 H27A 0.9800 . ?
 C27 H27B 0.9800 . ?
 C27 H27C 0.9800 . ?
 C28 H28 0.9500 . ?
 C28 C29 1.392(6) . ?
 C29 C30 1.384(6) . ?
 C30 C31 1.393(6) . ?
 C30 C32 1.492(6) . ?
 C31 H31 0.9500 . ?
 C32 C33 1.393(6) . ?
 C32 C34 1.390(6) . ?
 C33 H33 0.9500 . ?
 C33 C35 1.400(6) . ?
 C34 H34 0.9500 . ?
 C34 C37 1.393(6) . ?
 C35 C36 1.428(6) . ?
 C35 C38 1.418(6) . ?
 C36 H36 0.9500 . ?
 C36 C39 1.360(6) . ?
 C37 C38 1.418(6) . ?
 C37 C42 1.434(7) . ?
 C38 C41 1.433(6) . ?
 C39 H39 0.9500 . ?
 C39 C40 1.420(6) . ?
 C40 C41 1.421(6) . ?
 C40 C45 1.404(6) . ?
 C41 C44 1.411(6) . ?
 C42 H42 0.9500 . ?
 C42 C43 1.346(7) . ?
 C43 H43 0.9500 . ?
 C43 C44 1.419(7) . ?
 C44 C46 1.404(6) . ?
 C45 H45 0.9500 . ?
 C45 C47 1.386(6) . ?
 C46 H46 0.9500 . ?
 C46 C47 1.386(7) . ?
 C47 C48 1.492(6) . ?
 C48 C49 1.376(6) . ?
 C48 C53 1.399(6) . ?
 C49 H49 0.9500 . ?
 C49 C50 1.396(6) . ?
 C50 C51 1.390(6) . ?
 C50 C56 1.503(6) . ?
 C51 C52 1.370(6) . ?
 C52 H52 0.9500 . ?
 C52 C53 1.401(6) . ?
 C54 H54A 0.9800 . ?
 C54 H54B 0.9800 . ?
 C54 H54C 0.9800 . ?
 C55 H55A 0.9800 . ?
 C55 H55B 0.9800 . ?
 C55 H55C 0.9800 . ?
 C56 H56A 0.9900 . ?
 C56 H56B 0.9900 . ?
 C56 C57 1.508(6) . ?
 C57 C58 1.397(6) . ?
 C57 C63 1.381(6) . ?
 C58 C59 1.380(7) . ?
 C59 H59 0.9500 . ?
 C59 C60 1.386(7) . ?
 C60 C62 1.402(6) . ?
 C61 H61A 0.9800 . ?
 C61 H61B 0.9800 . ?
 C61 H61C 0.9800 . ?
 C62 C63 1.386(6) . ?
 C62 C64 1.482(6) . ?
 C63 H63 0.9500 . ?
 C64 C65 1.402(6) . ?
 C64 C68 1.397(6) . ?
 C65 H65 0.9500 . ?
 C65 C66 1.382(6) . ?
 C66 C67 1.426(6) . ?
 C66 C80 1.445(6) . ?
 C67 C69 1.433(5) . ?
 C67 C73 1.411(6) . ?
 C68 H68 0.9500 . ?
 C68 C69 1.382(6) . ?
 C69 C70 1.434(6) . ?
 C70 H70 0.9500 . ?
 C70 C71 1.353(6) . ?
 C71 H71 0.9500 . ?
 C71 C72 1.439(6) . ?
 C72 C73 1.424(6) . ?
 C72 C74 1.394(6) . ?
 C73 C77 1.425(5) . ?
 C74 H74 0.9500 . ?
 C74 C75 1.393(6) . ?
 C75 C76 1.401(6) . ?
 C75 C87 1.476(6) . ?
 C76 H76 0.9500 . ?
 C76 C77 1.384(6) . ?
 C77 C79 1.445(6) . ?
 C79 H79 0.9500 . ?
 C79 C80 1.336(6) . ?
 C80 H80 0.9500 . ?
 C85 H85A 0.9800 . ?
 C85 H85B 0.9800 . ?
 C85 H85C 0.9800 . ?
 C86 C87 1.406(6) . ?
 C86 C88 1.374(7) . ?
 C87 C90 1.389(6) . ?
 C88 H88 0.9500 . ?
 C88 C89 1.390(7) . ?
 C89 C91 1.402(7) . ?
 C90 H90 0.9500 . ?
 C90 C91 1.374(6) . ?
 C91 C92 1.485(7) . ?
 C92 H92A 0.9900 . ?
 C92 H92B 0.9900 . ?
 C92 C94 1.506(7) . ?
 C93 H93 0.9500 . ?
 C93 C94 1.391(6) . ?
 C93 C95 1.401(7) . ?
 C94 C98 1.394(6) . ?
 C95 C96 1.388(6) . ?
 C96 C97 1.408(6) . ?
 C97 H97 0.9500 . ?
 C97 C98 1.375(7) . ?
 C99 H99A 0.9800 . ?
 C99 H99B 0.9800 . ?
 C99 H99C 0.9800 . ?
 C100 H10A 0.9800 . ?
 C100 H10B 0.9800 . ?
 C100 H10C 0.9800 . ?
 C101 H10D 0.9800 . ?
 C101 H10E 0.9800 . ?
 C101 H10F 0.9800 . ?
 C104 H10G 0.9800 . ?
 C104 H10H 0.9800 . ?
 C104 H10I 0.9800 . ?
 C105 H10J 0.9500 . ?
 C105 H10K 0.9500 . ?
 C106 H10L 0.9800 . ?
 C106 H10M 0.9800 . ?
 C106 H10N 0.9800 . ?
 N1 C82 1.151(8) . ?
 N2 C84 1.138(6) . ?
 C78 H78 0.9500 . ?
 C78 C81 1.377(7) 2_677 ?
 C78 C83 1.395(8) . ?
 C81 C82 1.436(9) . ?
 C81 C83 1.399(7) . ?
 C83 C84 1.443(7) . ?

loop_
  _geom_angle_atom_site_label_1
  _geom_angle_atom_site_label_2
  _geom_angle_atom_site_label_3
  _geom_angle
  _geom_angle_site_symmetry_1
  _geom_angle_site_symmetry_3
  _geom_angle_publ_flag
 Cl1 C108 H10O 111.9 . . ?
 Cl1 C108 H10P 111.9 . . ?
 H10O C108 H10P 109.6 . . ?
 C109 C108 Cl1 99.2(9) . . ?
 C109 C108 H10O 111.9 . . ?
 C109 C108 H10P 111.9 . . ?
 Cl2 C109 C108 109.2(9) . . ?
 Cl2 C109 H10Q 109.8 . . ?
 Cl2 C109 H10R 109.8 . . ?
 C108 C109 H10Q 109.8 . . ?
 C108 C109 H10R 109.8 . . ?
 H10Q C109 H10R 108.3 . . ?
 Cl3 C107 H10S 110.0 . . ?
 Cl3 C107 H10T 110.0 . . ?
 C107 C107 Cl3 108.3(7) 2_467 . ?
 C107 C107 H10S 110.0 2_467 . ?
 C107 C107 H10T 110.0 2_467 . ?
 H10S C107 H10T 108.4 . . ?
 C96 O1 C99 118.2(4) . . ?
 C98 O2 C100 117.1(4) . . ?
 C86 O3 C85 117.7(4) . . ?
 C105 O4 C89 126.4(7) . . ?
 C18 O5 C17 118.0(4) . . ?
 C101 O6 C22 118.8(4) . . ?
 C60 O7 C61 119.4(4) . . ?
 C106 O8 C58 118.6(5) . . ?
 C51 O9 C55 117.6(4) . . ?
 C54 O10 C53 119.8(4) . . ?
 C26 O11 C27 117.9(4) . . ?
 C29 O12 C104 118.0(4) . . ?
 C2 C1 H1 119.5 . . ?
 C6 C1 H1 119.5 . . ?
 C6 C1 C2 121.0(4) . . ?
 C1 C2 C19 122.5(4) . . ?
 C3 C2 C1 118.3(4) . . ?
 C3 C2 C19 119.0(4) . . ?
 C2 C3 H3 118.8 . . ?
 C4 C3 C2 122.5(4) . . ?
 C4 C3 H3 118.8 . . ?
 C3 C4 C5 119.0(4) . . ?
 C3 C4 C11 122.7(4) . . ?
 C5 C4 C11 118.3(4) . . ?
 C4 C5 C6 119.4(4) . . ?
 C4 C5 C10 119.3(4) . . ?
 C6 C5 C10 121.3(4) . . ?
 C1 C6 C5 119.8(4) . . ?
 C1 C6 C7 122.6(4) . . ?
 C5 C6 C7 117.6(4) . . ?
 C6 C7 H7 119.1 . . ?
 C8 C7 C6 121.9(4) . . ?
 C8 C7 H7 119.1 . . ?
 C7 C8 H8 119.2 . . ?
 C7 C8 C9 121.6(4) . . ?
 C9 C8 H8 119.2 . . ?
 C10 C9 C8 117.9(4) . . ?
 C14 C9 C8 123.3(4) . . ?
 C14 C9 C10 118.8(4) . . ?
 C5 C10 C9 119.7(4) . . ?
 C13 C10 C5 121.2(4) . . ?
 C13 C10 C9 119.1(4) . . ?
 C4 C11 H11 119.1 . . ?
 C12 C11 C4 121.8(4) . . ?
 C12 C11 H11 119.1 . . ?
 C11 C12 H12 119.1 . . ?
 C11 C12 C13 121.8(4) . . ?
 C13 C12 H12 119.1 . . ?
 C10 C13 C12 117.5(4) . . ?
 C15 C13 C10 120.1(4) . . ?
 C15 C13 C12 122.4(4) . . ?
 C9 C14 H14 118.9 . . ?
 C9 C14 C16 122.2(4) . . ?
 C16 C14 H14 118.9 . . ?
 C13 C15 H15 119.2 . . ?
 C13 C15 C16 121.7(4) . . ?
 C16 C15 H15 119.2 . . ?
 C14 C16 C15 118.0(4) . . ?
 C14 C16 C95 119.8(4) . . ?
 C15 C16 C95 122.2(4) . . ?
 O5 C17 H17A 109.5 . . ?
 O5 C17 H17B 109.5 . . ?
 O5 C17 H17C 109.5 . . ?
 H17A C17 H17B 109.5 . . ?
 H17A C17 H17C 109.5 . . ?
 H17B C17 H17C 109.5 . . ?
 O5 C18 C19 116.2(4) . . ?
 O5 C18 C23 122.3(5) . . ?
 C19 C18 C23 121.5(5) . . ?
 C18 C19 C2 126.2(4) . . ?
 C18 C19 C20 116.8(4) . . ?
 C20 C19 C2 116.9(4) . . ?
 C19 C20 H20 117.5 . . ?
 C21 C20 C19 124.9(5) . . ?
 C21 C20 H20 117.5 . . ?
 C20 C21 C24 121.5(5) . . ?
 C22 C21 C20 115.3(4) . . ?
 C22 C21 C24 122.9(4) . . ?
 O6 C22 C21 115.8(4) . . ?
 O6 C22 C23 121.8(5) . . ?
 C21 C22 C23 122.4(4) . . ?
 C18 C23 C22 119.0(5) . . ?
 C18 C23 H23 120.5 . . ?
 C22 C23 H23 120.5 . . ?
 C21 C24 H24A 109.0 . . ?
 C21 C24 H24B 109.0 . . ?
 C21 C24 C25 112.9(4) . . ?
 H24A C24 H24B 107.8 . . ?
 C25 C24 H24A 109.0 . . ?
 C25 C24 H24B 109.0 . . ?
 C26 C25 C24 120.9(4) . . ?
 C31 C25 C24 122.9(4) . . ?
 C31 C25 C26 116.2(4) . . ?
 O11 C26 C25 114.1(4) . . ?
 C28 C26 O11 123.3(4) . . ?
 C28 C26 C25 122.5(4) . . ?
 O11 C27 H27A 109.5 . . ?
 O11 C27 H27B 109.5 . . ?
 O11 C27 H27C 109.5 . . ?
 H27A C27 H27B 109.5 . . ?
 H27A C27 H27C 109.5 . . ?
 H27B C27 H27C 109.5 . . ?
 C26 C28 H28 120.4 . . ?
 C26 C28 C29 119.3(4) . . ?
 C29 C28 H28 120.4 . . ?
 O12 C29 C28 123.1(4) . . ?
 O12 C29 C30 116.5(4) . . ?
 C30 C29 C28 120.4(4) . . ?
 C29 C30 C31 118.3(4) . . ?
 C29 C30 C32 122.9(4) . . ?
 C31 C30 C32 118.7(4) . . ?
 C25 C31 C30 123.2(4) . . ?
 C25 C31 H31 118.4 . . ?
 C30 C31 H31 118.4 . . ?
 C33 C32 C30 120.1(4) . . ?
 C34 C32 C30 120.6(4) . . ?
 C34 C32 C33 119.1(4) . . ?
 C32 C33 H33 119.3 . . ?
 C32 C33 C35 121.4(4) . . ?
 C35 C33 H33 119.3 . . ?
 C32 C34 H34 119.1 . . ?
 C32 C34 C37 121.8(4) . . ?
 C37 C34 H34 119.1 . . ?
 C33 C35 C36 122.9(4) . . ?
 C33 C35 C38 118.9(4) . . ?
 C38 C35 C36 118.2(4) . . ?
 C35 C36 H36 118.9 . . ?
 C39 C36 C35 122.3(4) . . ?
 C39 C36 H36 118.9 . . ?
 C34 C37 C38 118.9(4) . . ?
 C34 C37 C42 123.2(4) . . ?
 C38 C37 C42 117.9(4) . . ?
 C35 C38 C37 119.9(4) . . ?
 C35 C38 C41 119.9(4) . . ?
 C37 C38 C41 120.1(4) . . ?
 C36 C39 H39 119.7 . . ?
 C36 C39 C40 120.6(4) . . ?
 C40 C39 H39 119.7 . . ?
 C39 C40 C41 119.4(4) . . ?
 C45 C40 C39 122.6(4) . . ?
 C45 C40 C41 117.9(4) . . ?
 C40 C41 C38 119.7(4) . . ?
 C44 C41 C38 119.5(4) . . ?
 C44 C41 C40 120.8(4) . . ?
 C37 C42 H42 119.1 . . ?
 C43 C42 C37 121.8(5) . . ?
 C43 C42 H42 119.1 . . ?
 C42 C43 H43 119.3 . . ?
 C42 C43 C44 121.4(5) . . ?
 C44 C43 H43 119.3 . . ?
 C41 C44 C43 119.2(4) . . ?
 C46 C44 C41 118.4(4) . . ?
 C46 C44 C43 122.5(5) . . ?
 C40 C45 H45 119.0 . . ?
 C47 C45 C40 121.9(4) . . ?
 C47 C45 H45 119.0 . . ?
 C44 C46 H46 119.2 . . ?
 C47 C46 C44 121.7(5) . . ?
 C47 C46 H46 119.2 . . ?
 C45 C47 C46 119.2(4) . . ?
 C45 C47 C48 119.8(4) . . ?
 C46 C47 C48 120.9(4) . . ?
 C49 C48 C47 122.0(4) . . ?
 C49 C48 C53 118.3(4) . . ?
 C53 C48 C47 119.7(4) . . ?
 C48 C49 H49 118.5 . . ?
 C48 C49 C50 123.0(4) . . ?
 C50 C49 H49 118.5 . . ?
 C49 C50 C56 123.2(4) . . ?
 C51 C50 C49 116.9(4) . . ?
 C51 C50 C56 119.9(4) . . ?
 O9 C51 C50 114.7(4) . . ?
 C52 C51 O9 123.0(4) . . ?
 C52 C51 C50 122.3(4) . . ?
 C51 C52 H52 120.3 . . ?
 C51 C52 C53 119.3(4) . . ?
 C53 C52 H52 120.3 . . ?
 O10 C53 C48 117.3(4) . . ?
 O10 C53 C52 122.4(4) . . ?
 C48 C53 C52 120.2(4) . . ?
 O10 C54 H54A 109.5 . . ?
 O10 C54 H54B 109.5 . . ?
 O10 C54 H54C 109.5 . . ?
 H54A C54 H54B 109.5 . . ?
 H54A C54 H54C 109.5 . . ?
 H54B C54 H54C 109.5 . . ?
 O9 C55 H55A 109.5 . . ?
 O9 C55 H55B 109.5 . . ?
 O9 C55 H55C 109.5 . . ?
 H55A C55 H55B 109.5 . . ?
 H55A C55 H55C 109.5 . . ?
 H55B C55 H55C 109.5 . . ?
 C50 C56 H56A 108.2 . . ?
 C50 C56 H56B 108.2 . . ?
 C50 C56 C57 116.5(4) . . ?
 H56A C56 H56B 107.3 . . ?
 C57 C56 H56A 108.2 . . ?
 C57 C56 H56B 108.2 . . ?
 C58 C57 C56 121.6(4) . . ?
 C63 C57 C56 121.6(4) . . ?
 C63 C57 C58 116.8(4) . . ?
 O8 C58 C57 115.6(4) . . ?
 O8 C58 C59 123.7(4) . . ?
 C59 C58 C57 120.7(4) . . ?
 C58 C59 H59 119.8 . . ?
 C58 C59 C60 120.4(4) . . ?
 C60 C59 H59 119.8 . . ?
 O7 C60 C59 123.3(4) . . ?
 O7 C60 C62 116.0(4) . . ?
 C59 C60 C62 120.7(4) . . ?
 O7 C61 H61A 109.5 . . ?
 O7 C61 H61B 109.5 . . ?
 O7 C61 H61C 109.5 . . ?
 H61A C61 H61B 109.5 . . ?
 H61A C61 H61C 109.5 . . ?
 H61B C61 H61C 109.5 . . ?
 C60 C62 C64 122.3(4) . . ?
 C63 C62 C60 116.4(4) . . ?
 C63 C62 C64 121.4(4) . . ?
 C57 C63 C62 124.5(4) . . ?
 C57 C63 H63 117.7 . . ?
 C62 C63 H63 117.7 . . ?
 C65 C64 C62 120.4(4) . . ?
 C68 C64 C62 121.2(4) . . ?
 C68 C64 C65 118.3(4) . . ?
 C64 C65 H65 119.2 . . ?
 C66 C65 C64 121.6(4) . . ?
 C66 C65 H65 119.2 . . ?
 C65 C66 C67 120.0(4) . . ?
 C65 C66 C80 122.7(4) . . ?
 C67 C66 C80 117.3(4) . . ?
 C66 C67 C69 118.5(4) . . ?
 C73 C67 C66 120.8(4) . . ?
 C73 C67 C69 120.6(4) . . ?
 C64 C68 H68 118.8 . . ?
 C69 C68 C64 122.3(4) . . ?
 C69 C68 H68 118.8 . . ?
 C67 C69 C70 117.5(4) . . ?
 C68 C69 C67 119.2(4) . . ?
 C68 C69 C70 123.2(4) . . ?
 C69 C70 H70 118.9 . . ?
 C71 C70 C69 122.1(4) . . ?
 C71 C70 H70 118.9 . . ?
 C70 C71 H71 119.4 . . ?
 C70 C71 C72 121.1(4) . . ?
 C72 C71 H71 119.4 . . ?
 C73 C72 C71 118.2(4) . . ?
 C74 C72 C71 122.6(4) . . ?
 C74 C72 C73 119.1(4) . . ?
 C67 C73 C72 120.3(4) . . ?
 C67 C73 C77 120.5(4) . . ?
 C72 C73 C77 119.0(4) . . ?
 C72 C74 H74 118.9 . . ?
 C75 C74 C72 122.1(4) . . ?
 C75 C74 H74 118.9 . . ?
 C74 C75 C76 118.2(4) . . ?
 C74 C75 C87 121.2(4) . . ?
 C76 C75 C87 120.5(4) . . ?
 C75 C76 H76 119.0 . . ?
 C77 C76 C75 122.0(4) . . ?
 C77 C76 H76 119.0 . . ?
 C73 C77 C79 117.4(4) . . ?
 C76 C77 C73 119.5(4) . . ?
 C76 C77 C79 123.1(4) . . ?
 C77 C79 H79 119.0 . . ?
 C80 C79 C77 122.0(4) . . ?
 C80 C79 H79 119.0 . . ?
 C66 C80 H80 119.1 . . ?
 C79 C80 C66 121.9(4) . . ?
 C79 C80 H80 119.1 . . ?
 O3 C85 H85A 109.5 . . ?
 O3 C85 H85B 109.5 . . ?
 O3 C85 H85C 109.5 . . ?
 H85A C85 H85B 109.5 . . ?
 H85A C85 H85C 109.5 . . ?
 H85B C85 H85C 109.5 . . ?
 O3 C86 C87 115.1(4) . . ?
 O3 C86 C88 123.8(4) . . ?
 C88 C86 C87 121.1(5) . . ?
 C86 C87 C75 122.5(4) . . ?
 C90 C87 C75 121.1(4) . . ?
 C90 C87 C86 116.3(4) . . ?
 C86 C88 H88 120.1 . . ?
 C86 C88 C89 119.8(5) . . ?
 C89 C88 H88 120.1 . . ?
 O4 C89 C88 123.6(5) . . ?
 O4 C89 C91 114.7(5) . . ?
 C88 C89 C91 121.6(4) . . ?
 C87 C90 H90 117.4 . . ?
 C91 C90 C87 125.2(4) . . ?
 C91 C90 H90 117.4 . . ?
 C89 C91 C92 121.9(4) . . ?
 C90 C91 C89 116.0(4) . . ?
 C90 C91 C92 121.9(5) . . ?
 C91 C92 H92A 109.1 . . ?
 C91 C92 H92B 109.1 . . ?
 C91 C92 C94 112.6(4) . . ?
 H92A C92 H92B 107.8 . . ?
 C94 C92 H92A 109.1 . . ?
 C94 C92 H92B 109.1 . . ?
 C94 C93 H93 118.0 . . ?
 C94 C93 C95 124.1(4) . . ?
 C95 C93 H93 118.0 . . ?
 C93 C94 C92 122.6(4) . . ?
 C93 C94 C98 116.0(4) . . ?
 C98 C94 C92 121.2(4) . . ?
 C93 C95 C16 119.5(4) . . ?
 C96 C95 C16 123.0(4) . . ?
 C96 C95 C93 117.5(4) . . ?
 O1 C96 C95 117.5(4) . . ?
 O1 C96 C97 122.3(4) . . ?
 C95 C96 C97 120.2(4) . . ?
 C96 C97 H97 120.1 . . ?
 C98 C97 C96 119.8(4) . . ?
 C98 C97 H97 120.1 . . ?
 O2 C98 C94 114.3(4) . . ?
 C97 C98 O2 123.3(4) . . ?
 C97 C98 C94 122.5(4) . . ?
 O1 C99 H99A 109.5 . . ?
 O1 C99 H99B 109.5 . . ?
 O1 C99 H99C 109.5 . . ?
 H99A C99 H99B 109.5 . . ?
 H99A C99 H99C 109.5 . . ?
 H99B C99 H99C 109.5 . . ?
 O2 C100 H10A 109.5 . . ?
 O2 C100 H10B 109.5 . . ?
 O2 C100 H10C 109.5 . . ?
 H10A C100 H10B 109.5 . . ?
 H10A C100 H10C 109.5 . . ?
 H10B C100 H10C 109.5 . . ?
 O6 C101 H10D 109.5 . . ?
 O6 C101 H10E 109.5 . . ?
 O6 C101 H10F 109.5 . . ?
 H10D C101 H10E 109.5 . . ?
 H10D C101 H10F 109.5 . . ?
 H10E C101 H10F 109.5 . . ?
 O12 C104 H10G 109.5 . . ?
 O12 C104 H10H 109.5 . . ?
 O12 C104 H10I 109.5 . . ?
 H10G C104 H10H 109.5 . . ?
 H10G C104 H10I 109.5 . . ?
 H10H C104 H10I 109.5 . . ?
 O4 C105 H10J 120.0 . . ?
 O4 C105 H10K 120.0 . . ?
 H10J C105 H10K 120.0 . . ?
 O8 C106 H10L 109.5 . . ?
 O8 C106 H10M 109.5 . . ?
 O8 C106 H10N 109.5 . . ?
 H10L C106 H10M 109.5 . . ?
 H10L C106 H10N 109.5 . . ?
 H10M C106 H10N 109.5 . . ?
 C81 C78 H78 120.1 2_677 . ?
 C81 C78 C83 119.8(5) 2_677 . ?
 C83 C78 H78 120.1 . . ?
 C78 C81 C82 119.6(6) 2_677 . ?
 C78 C81 C83 120.0(5) 2_677 . ?
 C83 C81 C82 120.4(5) . . ?
 N1 C82 C81 178.2(7) . . ?
 C78 C83 C81 120.2(5) . . ?
 C78 C83 C84 119.5(5) . . ?
 C81 C83 C84 120.3(5) . . ?
 N2 C84 C83 176.7(7) . . ?

loop_
  _geom_torsion_atom_site_label_1
  _geom_torsion_atom_site_label_2
  _geom_torsion_atom_site_label_3
  _geom_torsion_atom_site_label_4
  _geom_torsion
  _geom_torsion_site_symmetry_1
  _geom_torsion_site_symmetry_2
  _geom_torsion_site_symmetry_3
  _geom_torsion_site_symmetry_4
  _geom_torsion_publ_flag
 Cl1 C108 C109 Cl2 -171.6(8) . . . . ?
 O1 C96 C97 C98 -178.1(4) . . . . ?
 O3 C86 C87 C75 5.3(7) . . . . ?
 O3 C86 C87 C90 -177.7(4) . . . . ?
 O3 C86 C88 C89 179.3(5) . . . . ?
 O4 C89 C91 C90 -177.3(4) . . . . ?
 O4 C89 C91 C92 -3.5(7) . . . . ?
 O5 C18 C19 C2 4.3(7) . . . . ?
 O5 C18 C19 C20 -177.5(4) . . . . ?
 O5 C18 C23 C22 -180.0(4) . . . . ?
 O6 C22 C23 C18 177.0(4) . . . . ?
 O7 C60 C62 C63 173.8(4) . . . . ?
 O7 C60 C62 C64 -7.3(6) . . . . ?
 O8 C58 C59 C60 -177.9(4) . . . . ?
 O9 C51 C52 C53 180.0(4) . . . . ?
 O11 C26 C28 C29 -179.4(4) . . . . ?
 O12 C29 C30 C31 -178.7(4) . . . . ?
 O12 C29 C30 C32 1.2(6) . . . . ?
 C1 C2 C3 C4 4.0(8) . . . . ?
 C1 C2 C19 C18 37.9(8) . . . . ?
 C1 C2 C19 C20 -140.3(5) . . . . ?
 C1 C6 C7 C8 176.4(5) . . . . ?
 C2 C1 C6 C5 0.8(8) . . . . ?
 C2 C1 C6 C7 -176.9(5) . . . . ?
 C2 C3 C4 C5 -2.0(8) . . . . ?
 C2 C3 C4 C11 178.1(5) . . . . ?
 C2 C19 C20 C21 176.0(4) . . . . ?
 C3 C2 C19 C18 -146.6(5) . . . . ?
 C3 C2 C19 C20 35.1(7) . . . . ?
 C3 C4 C5 C6 -0.8(7) . . . . ?
 C3 C4 C5 C10 177.9(4) . . . . ?
 C3 C4 C11 C12 -177.8(5) . . . . ?
 C4 C5 C6 C1 1.3(7) . . . . ?
 C4 C5 C6 C7 179.1(5) . . . . ?
 C4 C5 C10 C9 -177.7(4) . . . . ?
 C4 C5 C10 C13 0.5(7) . . . . ?
 C4 C11 C12 C13 -0.5(7) . . . . ?
 C5 C4 C11 C12 2.3(7) . . . . ?
 C5 C6 C7 C8 -1.3(8) . . . . ?
 C5 C10 C13 C12 1.2(6) . . . . ?
 C5 C10 C13 C15 -178.0(4) . . . . ?
 C6 C1 C2 C3 -3.4(8) . . . . ?
 C6 C1 C2 C19 172.0(5) . . . . ?
 C6 C5 C10 C9 0.9(7) . . . . ?
 C6 C5 C10 C13 179.1(4) . . . . ?
 C6 C7 C8 C9 0.8(9) . . . . ?
 C7 C8 C9 C10 0.6(8) . . . . ?
 C7 C8 C9 C14 -177.8(5) . . . . ?
 C8 C9 C10 C5 -1.4(7) . . . . ?
 C8 C9 C10 C13 -179.6(4) . . . . ?
 C8 C9 C14 C16 178.2(5) . . . . ?
 C9 C10 C13 C12 179.4(4) . . . . ?
 C9 C10 C13 C15 0.2(7) . . . . ?
 C9 C14 C16 C15 2.3(7) . . . . ?
 C9 C14 C16 C95 -177.7(4) . . . . ?
 C10 C5 C6 C1 -177.3(5) . . . . ?
 C10 C5 C6 C7 0.5(7) . . . . ?
 C10 C9 C14 C16 -0.1(7) . . . . ?
 C10 C13 C15 C16 2.1(7) . . . . ?
 C11 C4 C5 C6 179.2(5) . . . . ?
 C11 C4 C5 C10 -2.2(7) . . . . ?
 C11 C12 C13 C10 -1.2(7) . . . . ?
 C11 C12 C13 C15 178.0(4) . . . . ?
 C12 C13 C15 C16 -177.1(4) . . . . ?
 C13 C15 C16 C14 -3.3(7) . . . . ?
 C13 C15 C16 C95 176.7(4) . . . . ?
 C14 C9 C10 C5 177.0(4) . . . . ?
 C14 C9 C10 C13 -1.2(7) . . . . ?
 C14 C16 C95 C93 -40.2(6) . . . . ?
 C14 C16 C95 C96 136.1(5) . . . . ?
 C15 C16 C95 C93 139.7(5) . . . . ?
 C15 C16 C95 C96 -43.9(6) . . . . ?
 C16 C95 C96 O1 2.7(6) . . . . ?
 C16 C95 C96 C97 -176.6(4) . . . . ?
 C17 O5 C18 C19 177.0(4) . . . . ?
 C17 O5 C18 C23 -2.3(6) . . . . ?
 C18 C19 C20 C21 -2.4(7) . . . . ?
 C19 C2 C3 C4 -171.6(5) . . . . ?
 C19 C18 C23 C22 0.7(7) . . . . ?
 C19 C20 C21 C22 0.2(7) . . . . ?
 C19 C20 C21 C24 -173.7(4) . . . . ?
 C20 C21 C22 O6 -177.5(4) . . . . ?
 C20 C21 C22 C23 2.6(6) . . . . ?
 C20 C21 C24 C25 90.5(5) . . . . ?
 C21 C22 C23 C18 -3.1(7) . . . . ?
 C21 C24 C25 C26 177.5(4) . . . . ?
 C21 C24 C25 C31 -3.2(6) . . . . ?
 C22 C21 C24 C25 -82.9(5) . . . . ?
 C23 C18 C19 C2 -176.4(4) . . . . ?
 C23 C18 C19 C20 1.9(7) . . . . ?
 C24 C21 C22 O6 -3.7(6) . . . . ?
 C24 C21 C22 C23 176.4(4) . . . . ?
 C24 C25 C26 O11 0.9(6) . . . . ?
 C24 C25 C26 C28 -177.6(4) . . . . ?
 C24 C25 C31 C30 177.7(4) . . . . ?
 C25 C26 C28 C29 -1.0(7) . . . . ?
 C26 C25 C31 C30 -2.9(6) . . . . ?
 C26 C28 C29 O12 178.7(4) . . . . ?
 C26 C28 C29 C30 -1.2(7) . . . . ?
 C27 O11 C26 C25 179.8(4) . . . . ?
 C27 O11 C26 C28 -1.7(6) . . . . ?
 C28 C29 C30 C31 1.2(6) . . . . ?
 C28 C29 C30 C32 -179.0(4) . . . . ?
 C29 C30 C31 C25 0.9(7) . . . . ?
 C29 C30 C32 C33 127.8(5) . . . . ?
 C29 C30 C32 C34 -57.2(6) . . . . ?
 C30 C32 C33 C35 177.1(4) . . . . ?
 C30 C32 C34 C37 -176.4(4) . . . . ?
 C31 C25 C26 O11 -178.5(4) . . . . ?
 C31 C25 C26 C28 3.0(6) . . . . ?
 C31 C30 C32 C33 -52.4(6) . . . . ?
 C31 C30 C32 C34 122.6(5) . . . . ?
 C32 C30 C31 C25 -178.9(4) . . . . ?
 C32 C33 C35 C36 177.2(4) . . . . ?
 C32 C33 C35 C38 -1.8(6) . . . . ?
 C32 C34 C37 C38 0.3(7) . . . . ?
 C32 C34 C37 C42 179.8(4) . . . . ?
 C33 C32 C34 C37 -1.4(6) . . . . ?
 C33 C35 C36 C39 -179.1(4) . . . . ?
 C33 C35 C38 C37 0.7(6) . . . . ?
 C33 C35 C38 C41 178.4(4) . . . . ?
 C34 C32 C33 C35 2.1(6) . . . . ?
 C34 C37 C38 C35 0.0(6) . . . . ?
 C34 C37 C38 C41 -177.7(4) . . . . ?
 C34 C37 C42 C43 177.8(5) . . . . ?
 C35 C36 C39 C40 0.6(6) . . . . ?
 C35 C38 C41 C40 0.9(6) . . . . ?
 C35 C38 C41 C44 -177.6(4) . . . . ?
 C36 C35 C38 C37 -178.3(4) . . . . ?
 C36 C35 C38 C41 -0.6(6) . . . . ?
 C36 C39 C40 C41 -0.2(6) . . . . ?
 C36 C39 C40 C45 175.3(4) . . . . ?
 C37 C38 C41 C40 178.7(4) . . . . ?
 C37 C38 C41 C44 0.1(6) . . . . ?
 C37 C42 C43 C44 -0.3(9) . . . . ?
 C38 C35 C36 C39 -0.1(6) . . . . ?
 C38 C37 C42 C43 -2.8(8) . . . . ?
 C38 C41 C44 C43 -3.2(7) . . . . ?
 C38 C41 C44 C46 175.6(4) . . . . ?
 C39 C40 C41 C38 -0.5(6) . . . . ?
 C39 C40 C41 C44 178.0(4) . . . . ?
 C39 C40 C45 C47 -175.0(4) . . . . ?
 C40 C41 C44 C43 178.3(5) . . . . ?
 C40 C41 C44 C46 -2.9(7) . . . . ?
 C40 C45 C47 C46 -2.7(7) . . . . ?
 C40 C45 C47 C48 176.2(4) . . . . ?
 C41 C40 C45 C47 0.6(6) . . . . ?
 C41 C44 C46 C47 0.7(7) . . . . ?
 C42 C37 C38 C35 -179.5(4) . . . . ?
 C42 C37 C38 C41 2.8(6) . . . . ?
 C42 C43 C44 C41 3.3(8) . . . . ?
 C42 C43 C44 C46 -175.4(5) . . . . ?
 C43 C44 C46 C47 179.5(5) . . . . ?
 C44 C46 C47 C45 2.1(7) . . . . ?
 C44 C46 C47 C48 -176.9(4) . . . . ?
 C45 C40 C41 C38 -176.2(4) . . . . ?
 C45 C40 C41 C44 2.3(6) . . . . ?
 C45 C47 C48 C49 56.2(6) . . . . ?
 C45 C47 C48 C53 -122.5(5) . . . . ?
 C46 C47 C48 C49 -124.9(5) . . . . ?
 C46 C47 C48 C53 56.4(6) . . . . ?
 C47 C48 C49 C50 -178.9(4) . . . . ?
 C47 C48 C53 O10 0.9(7) . . . . ?
 C47 C48 C53 C52 177.0(4) . . . . ?
 C48 C49 C50 C51 1.3(7) . . . . ?
 C48 C49 C50 C56 -179.4(4) . . . . ?
 C49 C48 C53 O10 -177.8(4) . . . . ?
 C49 C48 C53 C52 -1.7(7) . . . . ?
 C49 C50 C51 O9 178.3(4) . . . . ?
 C49 C50 C51 C52 -0.7(6) . . . . ?
 C49 C50 C56 C57 2.9(7) . . . . ?
 C50 C51 C52 C53 -1.2(7) . . . . ?
 C50 C56 C57 C58 94.4(5) . . . . ?
 C50 C56 C57 C63 -83.9(5) . . . . ?
 C51 C50 C56 C57 -177.8(4) . . . . ?
 C51 C52 C53 O10 178.3(5) . . . . ?
 C51 C52 C53 C48 2.4(7) . . . . ?
 C53 C48 C49 C50 -0.2(7) . . . . ?
 C54 O10 C53 C48 -155.2(6) . . . . ?
 C54 O10 C53 C52 28.8(8) . . . . ?
 C55 O9 C51 C50 -176.8(4) . . . . ?
 C55 O9 C51 C52 2.2(6) . . . . ?
 C56 C50 C51 O9 -1.0(6) . . . . ?
 C56 C50 C51 C52 -180.0(4) . . . . ?
 C56 C57 C58 O8 -1.9(6) . . . . ?
 C56 C57 C58 C59 175.6(4) . . . . ?
 C56 C57 C63 C62 179.5(4) . . . . ?
 C57 C58 C59 C60 4.8(7) . . . . ?
 C58 C57 C63 C62 1.1(7) . . . . ?
 C58 C59 C60 O7 -178.4(4) . . . . ?
 C58 C59 C60 C62 1.6(7) . . . . ?
 C59 C60 C62 C63 -6.2(7) . . . . ?
 C59 C60 C62 C64 172.7(4) . . . . ?
 C60 C62 C63 C57 4.9(7) . . . . ?
 C60 C62 C64 C65 -42.8(6) . . . . ?
 C60 C62 C64 C68 139.8(4) . . . . ?
 C61 O7 C60 C59 9.4(7) . . . . ?
 C61 O7 C60 C62 -170.6(4) . . . . ?
 C62 C64 C65 C66 -179.6(4) . . . . ?
 C62 C64 C68 C69 179.5(4) . . . . ?
 C63 C57 C58 O8 176.5(4) . . . . ?
 C63 C57 C58 C59 -6.1(7) . . . . ?
 C63 C62 C64 C65 136.0(4) . . . . ?
 C63 C62 C64 C68 -41.3(6) . . . . ?
 C64 C62 C63 C57 -174.0(4) . . . . ?
 C64 C65 C66 C67 0.3(6) . . . . ?
 C64 C65 C66 C80 -177.4(4) . . . . ?
 C64 C68 C69 C67 -0.2(6) . . . . ?
 C64 C68 C69 C70 176.9(4) . . . . ?
 C65 C64 C68 C69 2.1(6) . . . . ?
 C65 C66 C67 C69 1.6(6) . . . . ?
 C65 C66 C67 C73 -176.3(4) . . . . ?
 C65 C66 C80 C79 176.0(4) . . . . ?
 C66 C67 C69 C68 -1.7(6) . . . . ?
 C66 C67 C69 C70 -178.9(4) . . . . ?
 C66 C67 C73 C72 177.0(4) . . . . ?
 C66 C67 C73 C77 1.1(6) . . . . ?
 C67 C66 C80 C79 -1.8(6) . . . . ?
 C67 C69 C70 C71 1.3(7) . . . . ?
 C67 C73 C77 C76 173.9(4) . . . . ?
 C67 C73 C77 C79 -3.5(6) . . . . ?
 C68 C64 C65 C66 -2.2(6) . . . . ?
 C68 C69 C70 C71 -175.8(4) . . . . ?
 C69 C67 C73 C72 -0.8(6) . . . . ?
 C69 C67 C73 C77 -176.7(4) . . . . ?
 C69 C70 C71 C72 0.4(7) . . . . ?
 C70 C71 C72 C73 -2.2(7) . . . . ?
 C70 C71 C72 C74 174.1(4) . . . . ?
 C71 C72 C73 C67 2.4(6) . . . . ?
 C71 C72 C73 C77 178.4(4) . . . . ?
 C71 C72 C74 C75 -176.3(4) . . . . ?
 C72 C73 C77 C76 -2.0(6) . . . . ?
 C72 C73 C77 C79 -179.4(4) . . . . ?
 C72 C74 C75 C76 -1.8(6) . . . . ?
 C72 C74 C75 C87 179.0(4) . . . . ?
 C73 C67 C69 C68 176.2(4) . . . . ?
 C73 C67 C69 C70 -1.0(6) . . . . ?
 C73 C72 C74 C75 0.0(6) . . . . ?
 C73 C77 C79 C80 3.3(6) . . . . ?
 C74 C72 C73 C67 -174.0(4) . . . . ?
 C74 C72 C73 C77 1.9(6) . . . . ?
 C74 C75 C76 C77 1.7(6) . . . . ?
 C74 C75 C87 C86 -129.2(5) . . . . ?
 C74 C75 C87 C90 53.9(6) . . . . ?
 C75 C76 C77 C73 0.2(6) . . . . ?
 C75 C76 C77 C79 177.4(4) . . . . ?
 C75 C87 C90 C91 174.0(4) . . . . ?
 C76 C75 C87 C86 51.6(6) . . . . ?
 C76 C75 C87 C90 -125.3(5) . . . . ?
 C76 C77 C79 C80 -174.0(4) . . . . ?
 C77 C79 C80 C66 -0.7(7) . . . . ?
 C80 C66 C67 C69 179.4(4) . . . . ?
 C80 C66 C67 C73 1.6(6) . . . . ?
 C85 O3 C86 C87 -174.4(4) . . . . ?
 C85 O3 C86 C88 6.2(7) . . . . ?
 C86 C87 C90 C91 -3.1(7) . . . . ?
 C86 C88 C89 O4 175.9(5) . . . . ?
 C86 C88 C89 C91 -0.6(8) . . . . ?
 C87 C75 C76 C77 -179.1(4) . . . . ?
 C87 C86 C88 C89 -0.1(8) . . . . ?
 C87 C90 C91 C89 2.4(7) . . . . ?
 C87 C90 C91 C92 -171.4(4) . . . . ?
 C88 C86 C87 C75 -175.3(4) . . . . ?
 C88 C86 C87 C90 1.8(7) . . . . ?
 C88 C89 C91 C90 -0.5(7) . . . . ?
 C88 C89 C91 C92 173.3(5) . . . . ?
 C89 C91 C92 C94 -100.9(6) . . . . ?
 C90 C91 C92 C94 72.5(6) . . . . ?
 C91 C92 C94 C93 -1.7(7) . . . . ?
 C91 C92 C94 C98 -176.7(4) . . . . ?
 C92 C94 C98 O2 -4.6(6) . . . . ?
 C92 C94 C98 C97 175.9(4) . . . . ?
 C93 C94 C98 O2 180.0(4) . . . . ?
 C93 C94 C98 C97 0.6(7) . . . . ?
 C93 C95 C96 O1 179.1(4) . . . . ?
 C93 C95 C96 C97 -0.1(6) . . . . ?
 C94 C93 C95 C16 175.9(4) . . . . ?
 C94 C93 C95 C96 -0.6(7) . . . . ?
 C95 C93 C94 C92 -174.9(5) . . . . ?
 C95 C93 C94 C98 0.4(7) . . . . ?
 C95 C96 C97 C98 1.1(7) . . . . ?
 C96 C97 C98 O2 179.3(4) . . . . ?
 C96 C97 C98 C94 -1.3(7) . . . . ?
 C99 O1 C96 C95 -172.1(4) . . . . ?
 C99 O1 C96 C97 7.1(7) . . . . ?
 C100 O2 C98 C94 169.2(5) . . . . ?
 C100 O2 C98 C97 -11.3(7) . . . . ?
 C101 O6 C22 C21 156.5(5) . . . . ?
 C101 O6 C22 C23 -23.6(7) . . . . ?
 C104 O12 C29 C28 11.5(7) . . . . ?
 C104 O12 C29 C30 -168.6(4) . . . . ?
 C105 O4 C89 C88 -4.9(13) . . . . ?
 C105 O4 C89 C91 171.9(11) . . . . ?
 C106 O8 C58 C57 -161.6(6) . . . . ?
 C106 O8 C58 C59 21.0(8) . . . . ?
 C78 C81 C83 C78 -0.7(8) 2_677 . . . ?
 C78 C81 C83 C84 178.5(5) 2_677 . . . ?
 C81 C78 C83 C81 0.7(8) 2_677 . . . ?
 C81 C78 C83 C84 -178.5(4) 2_677 . . . ?
 C82 C81 C83 C78 177.5(5) . . . . ?
 C82 C81 C83 C84 -3.3(7) . . . . ?

_smtbx_masks_special_details
;
A solvent mask was calculated and 274 electrons were 
found in a volume of 1051\%A^3^ in 3 voids per unit cell. 
This is consistent with the presence of 
0.36[1C3] per Asymmetric Unit 
which account for 4 electrons 
per unit cell.
;
loop_
  _smtbx_masks_void_nr
  _smtbx_masks_void_average_x
  _smtbx_masks_void_average_y
  _smtbx_masks_void_average_z
  _smtbx_masks_void_volume
  _smtbx_masks_void_count_electrons
  _smtbx_masks_void_content
 1 0.000 0.500 0.500 760.0 219.5 ?
 2 0.000 0.500 0.000 218.9 51.7 ?
 3 0.315 0.187 0.896 36.1 1.0 '0.36 1C3'
 4 0.685 0.813 0.104 36.1 1.0 '0.36 1C3'

_smtbx_masks_void_probe_radius     1.2
_smtbx_masks_void_truncation_radius  1.2
_shelx_res_file
;
TITL 2_a.res in P-1
    2.res
    created by SHELXL-2018/3 at 18:05:18 on 07-Sep-2023
REM Old TITL 2 in P-1
REM SHELXT solution in P-1: R1 0.272, Rweak 0.051, Alpha 0.076
REM <I/s> 0.000 for 0 systematic absences, Orientation as input
REM Formula found by SHELXT: C109 N9 O12 Cl2
CELL 0.71073 13.9524 17.1461 22.2786 102.009 92.482 108.301
ZERR 2 0.0008 0.0009 0.0011 0.003 0.003 0.003
LATT 1
SFAC C H Cl N O
UNIT 214 168 6 4 24
ISOR 0.01 0.02 C105

L.S. 20
PLAN  4
SIZE 0.1 0.2 0.3
TEMP -80.15
CONF
list 4
MORE -1
BOND $H
ABIN
fmap 2 53
acta
OMIT -5 -5 1
OMIT 1 6 8
REM <olex2.extras>
REM <HklSrc "%.\\2.hkl">
REM </olex2.extras>

WGHT    0.129000    4.225200
FVAR       0.33016
CL1   3    0.206155   -0.204071    0.614868    11.00000    0.43144    0.71939 =
         0.39998    0.45667    0.29042    0.45031
CL2   3    0.354970   -0.310528    0.715089    11.00000    0.23468    0.38717 =
         0.20034    0.10908    0.03583    0.21382
C108  1    0.289519   -0.202427    0.684608    11.00000    0.08490    0.22891 =
         0.36946   -0.14056    0.04483    0.00862
AFIX  23
H10O  2    0.355218   -0.155759    0.691529    11.00000   -1.20000
H10P  2    0.255073   -0.198623    0.722508    11.00000   -1.20000
AFIX   0
C109  1    0.303028   -0.291155    0.662573    11.00000    0.32124    0.22077 =
         0.06254   -0.02366    0.01981   -0.07567
AFIX  23
H10Q  2    0.235751   -0.335169    0.648503    11.00000   -1.20000
H10R  2    0.344180   -0.290765    0.627466    11.00000   -1.20000
AFIX   0

CL3   3   -0.456176    0.583476    0.938649    11.00000    0.12824    0.10449 =
         0.13690    0.05333    0.03292    0.03450
C107  1   -0.530783    0.500442    0.970274    11.00000    0.09678    0.11468 =
         0.09882    0.00868    0.02848    0.03135
AFIX  23
H10S  2   -0.595439    0.509581    0.980319    11.00000   -1.20000
H10T  2   -0.546904    0.445630    0.939950    11.00000   -1.20000
AFIX   0

O1    5   -0.243269    0.421605    0.724837    11.00000    0.06648    0.05430 =
         0.06496    0.00693   -0.01250    0.01814
O2    5   -0.354076    0.658729    0.811605    11.00000    0.05625    0.07378 =
         0.07397    0.01681    0.00402    0.03363
O3    5    0.189968    0.821485    1.044944    11.00000    0.06643    0.07388 =
         0.04707    0.01484    0.00541    0.00722
O4    5   -0.178126    0.726227    1.018963    11.00000    0.08542    0.10002 =
         0.14821    0.05615    0.07402    0.03254
O5    5    0.529786    0.363449    0.848027    11.00000    0.05737    0.06136 =
         0.07802    0.00924    0.01411    0.02465
O6    5    0.600219    0.139278    0.704693    11.00000    0.06140    0.05766 =
         0.10609    0.02041    0.02929    0.03182
O7    5    0.847106    0.967041    0.882873    11.00000    0.04910    0.08358 =
         0.06331    0.02586   -0.00616    0.01069
O8    5    1.052382    1.033350    0.718632    11.00000    0.05228    0.06334 =
         0.13095    0.04160    0.03400    0.02174
O9    5    0.909388    1.078753    0.534819    11.00000    0.05191    0.04201 =
         0.06666    0.02247    0.01651    0.01346
O10   5    0.790413    0.781605    0.433627    11.00000    0.11000    0.05274 =
         0.05649    0.00921    0.01801    0.00266
O11   5    0.351137   -0.039772    0.534785    11.00000    0.04855    0.03176 =
         0.09540    0.00670    0.01527    0.00629
O12   5    0.488796    0.175519    0.421239    11.00000    0.07977    0.04608 =
         0.05024    0.00103   -0.00917    0.01881
C1    1    0.350371    0.397023    0.803328    11.00000    0.04413    0.04591 =
         0.08862    0.00967    0.01603    0.01479
AFIX  43
H1    2    0.419586    0.431924    0.808601    11.00000   -1.20000
AFIX   0
C2    1    0.325764    0.308296    0.788410    11.00000    0.05274    0.04313 =
         0.07712    0.00838    0.01778    0.02020
C3    1    0.224192    0.258738    0.784237    11.00000    0.05814    0.04234 =
         0.08391    0.01064    0.02099    0.02165
AFIX  43
H3    2    0.207524    0.199154    0.776873    11.00000   -1.20000
AFIX   0
C4    1    0.146168    0.293206    0.790447    11.00000    0.05116    0.03756 =
         0.06703    0.00480    0.01406    0.01589
C5    1    0.170836    0.382289    0.803382    11.00000    0.04768    0.04027 =
         0.05831    0.00395    0.01211    0.01274
C6    1    0.274476    0.434207    0.810443    11.00000    0.04140    0.04343 =
         0.07590    0.00308    0.01172    0.00995
C7    1    0.295976    0.523346    0.822513    11.00000    0.04261    0.04020 =
         0.10961    0.00319    0.01261    0.01137
AFIX  43
H7    2    0.364763    0.559305    0.828274    11.00000   -1.20000
AFIX   0
C8    1    0.220802    0.558374    0.826014    11.00000    0.04670    0.03614 =
         0.10272    0.00362    0.00789    0.00574
AFIX  43
H8    2    0.238402    0.618051    0.833603    11.00000   -1.20000
AFIX   0
C9    1    0.115152    0.507229    0.818501    11.00000    0.04299    0.03857 =
         0.07282    0.00145    0.00716    0.00984
C10   1    0.091186    0.417891    0.807730    11.00000    0.04573    0.03889 =
         0.05727    0.00485    0.00726    0.01498
C11   1    0.041430    0.242414    0.784386    11.00000    0.05590    0.03335 =
         0.07529    0.00673    0.01440    0.00590
AFIX  43
H11   2    0.024092    0.182792    0.777215    11.00000   -1.20000
AFIX   0
C12   1   -0.032520    0.276461    0.788527    11.00000    0.04414    0.04398 =
         0.05834    0.00897    0.00859    0.00882
AFIX  43
H12   2   -0.101131    0.240395    0.783866    11.00000   -1.20000
AFIX   0
C13   1   -0.011253    0.366368    0.799865    11.00000    0.04223    0.04141 =
         0.04626    0.00553    0.00534    0.00798
C14   1    0.036028    0.540496    0.819726    11.00000    0.04946    0.03982 =
         0.07404    0.00600    0.00696    0.01595
AFIX  43
H14   2    0.051898    0.599999    0.826962    11.00000   -1.20000
AFIX   0
C15   1   -0.087353    0.402287    0.802400    11.00000    0.04050    0.04325 =
         0.05244    0.01016    0.00267    0.00637
AFIX  43
H15   2   -0.156164    0.366860    0.798401    11.00000   -1.20000
AFIX   0
C16   1   -0.065547    0.489577    0.810713    11.00000    0.04690    0.04128 =
         0.05640    0.00975    0.00330    0.01299
C17   1    0.629777    0.391313    0.878958    11.00000    0.05908    0.06236 =
         0.07288    0.01032    0.00578    0.01440
AFIX 137
H17A  2    0.678966    0.400435    0.848885    11.00000   -1.50000
H17B  2    0.638149    0.348391    0.899729    11.00000   -1.50000
H17C  2    0.641323    0.444369    0.909639    11.00000   -1.50000
AFIX   0
C18   1    0.502203    0.293567    0.799540    11.00000    0.06090    0.04634 =
         0.05958    0.01109    0.02149    0.01980
C19   1    0.402834    0.266201    0.772616    11.00000    0.04883    0.04112 =
         0.06835    0.01116    0.01765    0.01662
C20   1    0.372525    0.193367    0.725007    11.00000    0.05541    0.04644 =
         0.07672    0.01319    0.02143    0.01830
AFIX  43
H20   2    0.303572    0.172721    0.707230    11.00000   -1.20000
AFIX   0
C21   1    0.435703    0.148592    0.701541    11.00000    0.05959    0.03926 =
         0.06438    0.01738    0.01955    0.01811
C22   1    0.535814    0.181232    0.729261    11.00000    0.06502    0.04000 =
         0.06564    0.02187    0.02213    0.02458
C23   1    0.569543    0.251899    0.778888    11.00000    0.05402    0.05740 =
         0.07016    0.02889    0.01855    0.02540
AFIX  43
H23   2    0.637513    0.271146    0.798206    11.00000   -1.20000
AFIX   0
C24   1    0.399796    0.075745    0.645902    11.00000    0.05427    0.03962 =
         0.08096    0.01498    0.02327    0.01692
AFIX  23
H24A  2    0.325779    0.047537    0.644782    11.00000   -1.20000
H24B  2    0.434001    0.034158    0.649847    11.00000   -1.20000
AFIX   0
C25   1    0.420578    0.102247    0.586049    11.00000    0.04046    0.03529 =
         0.07175    0.01073    0.01046    0.01297
C26   1    0.396027    0.042544    0.529739    11.00000    0.03235    0.02838 =
         0.07250   -0.00252   -0.00058    0.00647
C27   1    0.323013   -0.105332    0.479083    11.00000    0.04728    0.03383 =
         0.10693   -0.00679    0.00288    0.00713
AFIX 137
H27A  2    0.383879   -0.106477    0.459050    11.00000   -1.50000
H27B  2    0.275269   -0.094352    0.451067    11.00000   -1.50000
H27C  2    0.290678   -0.159954    0.489078    11.00000   -1.50000
AFIX   0
C28   1    0.417167    0.064116    0.474378    11.00000    0.04404    0.04030 =
         0.07290    0.00312   -0.00831    0.01316
AFIX  43
H28   2    0.400413    0.021747    0.436936    11.00000   -1.20000
AFIX   0
C29   1    0.463355    0.148694    0.473902    11.00000    0.04238    0.04044 =
         0.05788    0.00405   -0.00598    0.01095
C30   1    0.486119    0.210574    0.528290    11.00000    0.04507    0.03537 =
         0.05603    0.00451   -0.01067    0.00983
C31   1    0.463447    0.185808    0.583175    11.00000    0.04357    0.03343 =
         0.06119    0.00660   -0.00242    0.01106
AFIX  43
H31   2    0.478110    0.228315    0.620452    11.00000   -1.20000
AFIX   0
C32   1    0.534001    0.302319    0.530670    11.00000    0.05717    0.03406 =
         0.04636    0.00523   -0.00290    0.01097
C33   1    0.489968    0.360340    0.559891    11.00000    0.04823    0.04283 =
         0.04054    0.00668   -0.00071    0.01183
AFIX  43
H33   2    0.427689    0.340575    0.576527    11.00000   -1.20000
AFIX   0
C34   1    0.626794    0.331717    0.508191    11.00000    0.06468    0.04263 =
         0.05117    0.00618    0.00301    0.02084
AFIX  43
H34   2    0.657553    0.292225    0.489068    11.00000   -1.20000
AFIX   0
C35   1    0.535546    0.447174    0.565264    11.00000    0.05034    0.03422 =
         0.04197    0.00347   -0.00360    0.01105
C36   1    0.490373    0.508093    0.592535    11.00000    0.04720    0.04226 =
         0.05272    0.00967    0.00339    0.01138
AFIX  43
H36   2    0.427061    0.489230    0.608276    11.00000   -1.20000
AFIX   0
C37   1    0.675902    0.417513    0.512945    11.00000    0.06280    0.04054 =
         0.04918    0.00975    0.00775    0.01734
C38   1    0.629915    0.476238    0.541848    11.00000    0.05519    0.03584 =
         0.04058    0.00396    0.00246    0.01281
C39   1    0.534889    0.592178    0.596741    11.00000    0.05336    0.03903 =
         0.05308    0.01109    0.00450    0.01607
AFIX  43
H39   2    0.502712    0.630772    0.615548    11.00000   -1.20000
AFIX   0
C40   1    0.629040    0.622759    0.573261    11.00000    0.04884    0.04061 =
         0.04654    0.01071    0.00096    0.01035
C41   1    0.676816    0.564630    0.545397    11.00000    0.05433    0.03523 =
         0.04907    0.01077    0.00649    0.01220
C42   1    0.771753    0.449997    0.490454    11.00000    0.08533    0.04270 =
         0.07613    0.00988    0.03328    0.02653
AFIX  43
H42   2    0.805167    0.411854    0.472605    11.00000   -1.20000
AFIX   0
C43   1    0.815666    0.533057    0.493944    11.00000    0.08087    0.04702 =
         0.08531    0.01725    0.03861    0.01929
AFIX  43
H43   2    0.879401    0.552184    0.478725    11.00000   -1.20000
AFIX   0
C44   1    0.768774    0.592637    0.519870    11.00000    0.06972    0.04077 =
         0.05698    0.01163    0.01806    0.01613
C45   1    0.674198    0.708087    0.572502    11.00000    0.05288    0.03559 =
         0.05050    0.00735    0.00349    0.01229
AFIX  43
H45   2    0.643607    0.747901    0.591257    11.00000   -1.20000
AFIX   0
C46   1    0.809408    0.678734    0.520099    11.00000    0.07192    0.04258 =
         0.06575    0.01405    0.02285    0.00870
AFIX  43
H46   2    0.870884    0.698263    0.502611    11.00000   -1.20000
AFIX   0
C47   1    0.762103    0.735944    0.545193    11.00000    0.05929    0.03459 =
         0.05218    0.00479    0.00895    0.01112
C48   1    0.803512    0.826370    0.542181    11.00000    0.05617    0.04007 =
         0.05412    0.01412    0.01061    0.00993
C49   1    0.827011    0.891294    0.594265    11.00000    0.04519    0.03918 =
         0.05404    0.01292    0.01185    0.01062
AFIX  43
H49   2    0.817508    0.877640    0.633266    11.00000   -1.20000
AFIX   0
C50   1    0.864198    0.976345    0.592373    11.00000    0.03843    0.03529 =
         0.06247    0.01326    0.01046    0.00866
C51   1    0.875079    0.993961    0.534399    11.00000    0.03501    0.04001 =
         0.06285    0.01637    0.01101    0.01023
C52   1    0.851778    0.931596    0.481182    11.00000    0.05058    0.05152 =
         0.05597    0.02014    0.00972    0.01301
AFIX  43
H52   2    0.858844    0.945653    0.442179    11.00000   -1.20000
AFIX   0
C53   1    0.817407    0.846831    0.484841    11.00000    0.06010    0.05028 =
         0.05304    0.01049    0.01202    0.01433
C54   1    0.833925    0.791503    0.382243    11.00000    0.13551    0.09303 =
         0.05869    0.00503    0.02204    0.01738
AFIX 137
H54A  2    0.804501    0.739784    0.349622    11.00000   -1.50000
H54B  2    0.907214    0.803042    0.390564    11.00000   -1.50000
H54C  2    0.821984    0.838944    0.368842    11.00000   -1.50000
AFIX   0
C55   1    0.917184    1.101230    0.476461    11.00000    0.05603    0.05406 =
         0.08038    0.03694    0.01084    0.01660
AFIX 137
H55A  2    0.851829    1.073551    0.450456    11.00000   -1.50000
H55B  2    0.969854    1.082898    0.456036    11.00000   -1.50000
H55C  2    0.935210    1.162645    0.482899    11.00000   -1.50000
AFIX   0
C56   1    0.890968    1.047522    0.649152    11.00000    0.05467    0.03904 =
         0.06794    0.01269    0.02170    0.01027
AFIX  23
H56A  2    0.847240    1.082390    0.645649    11.00000   -1.20000
H56B  2    0.962137    1.083601    0.649526    11.00000   -1.20000
AFIX   0
C57   1    0.880710    1.022971    0.710357    11.00000    0.04606    0.03008 =
         0.06254    0.00762    0.01226    0.00160
C58   1    0.963357    1.017504    0.744920    11.00000    0.03960    0.03754 =
         0.08658    0.01685    0.01347    0.00521
C59   1    0.954199    1.000548    0.802687    11.00000    0.03834    0.04748 =
         0.08670    0.02001   -0.00215    0.00809
AFIX  43
H59   2    1.012268    1.001299    0.826998    11.00000   -1.20000
AFIX   0
C60   1    0.860812    0.982429    0.825454    11.00000    0.05119    0.04245 =
         0.06028    0.01127   -0.00045    0.00716
C61   1    0.933629    0.981774    0.925418    11.00000    0.06725    0.07657 =
         0.07642    0.02085   -0.01979    0.01300
AFIX 137
H61A  2    0.970446    0.943300    0.909100    11.00000   -1.50000
H61B  2    0.911496    0.971823    0.965125    11.00000   -1.50000
H61C  2    0.978467    1.040334    0.931297    11.00000   -1.50000
AFIX   0
C62   1    0.773723    0.978983    0.789699    11.00000    0.04408    0.03492 =
         0.04772    0.00173    0.00247    0.00603
C63   1    0.788634    1.002690    0.734096    11.00000    0.04139    0.04406 =
         0.05000    0.00661    0.00596    0.00399
AFIX  43
H63   2    0.731528    1.005151    0.710704    11.00000   -1.20000
AFIX   0
C64   1    0.670747    0.950133    0.809274    11.00000    0.04188    0.04977 =
         0.04066    0.00852    0.00135    0.01060
C65   1    0.640567    0.879183    0.834770    11.00000    0.04421    0.04819 =
         0.04569    0.00651    0.00012    0.01353
AFIX  43
H65   2    0.687083    0.850037    0.839592    11.00000   -1.20000
AFIX   0
C66   1    0.544842    0.850631    0.853049    11.00000    0.04172    0.03831 =
         0.04872    0.00743    0.00186    0.00619
C67   1    0.473830    0.893288    0.845853    11.00000    0.03933    0.04049 =
         0.03930    0.00956    0.00013    0.00656
C68   1    0.600038    0.990314    0.800581    11.00000    0.05016    0.04613 =
         0.04120    0.01241    0.00180    0.00825
AFIX  43
H68   2    0.619087    1.037243    0.782030    11.00000   -1.20000
AFIX   0
C69   1    0.503376    0.964203    0.818014    11.00000    0.04402    0.04411 =
         0.03972    0.01196    0.00222    0.00958
C70   1    0.431327    1.007028    0.812293    11.00000    0.05168    0.05193 =
         0.05267    0.02082    0.00438    0.01612
AFIX  43
H70   2    0.448750    1.053494    0.793223    11.00000   -1.20000
AFIX   0
C71   1    0.339339    0.983398    0.833174    11.00000    0.04855    0.05917 =
         0.05378    0.02156    0.00064    0.01672
AFIX  43
H71   2    0.293700    1.013285    0.828236    11.00000   -1.20000
AFIX   0
C72   1    0.309468    0.913761    0.862737    11.00000    0.04578    0.04396 =
         0.04486    0.01021    0.00379    0.01121
C73   1    0.377880    0.868167    0.867518    11.00000    0.03946    0.03925 =
         0.04102    0.01201    0.00431    0.00754
C74   1    0.219290    0.892524    0.889679    11.00000    0.04409    0.04637 =
         0.04964    0.00687    0.00157    0.01315
AFIX  43
H74   2    0.173779    0.923038    0.886446    11.00000   -1.20000
AFIX   0
C75   1    0.193793    0.827991    0.921184    11.00000    0.04510    0.04362 =
         0.04190    0.00491    0.00228    0.00655
C76   1    0.260326    0.782035    0.924050    11.00000    0.04504    0.03892 =
         0.04551    0.01053    0.00488    0.00687
AFIX  43
H76   2    0.242848    0.736891    0.944446    11.00000   -1.20000
AFIX   0
C77   1    0.350778    0.800394    0.898067    11.00000    0.04511    0.03761 =
         0.04763    0.01033    0.00295    0.00554
C79   1    0.422625    0.756224    0.902513    11.00000    0.05039    0.03614 =
         0.05373    0.01165    0.00611    0.01081
AFIX  43
H79   2    0.404827    0.708941    0.920716    11.00000   -1.20000
AFIX   0
C80   1    0.513346    0.779858    0.881798    11.00000    0.05003    0.03983 =
         0.05293    0.01166    0.00054    0.01057
AFIX  43
H80   2    0.558419    0.749271    0.886091    11.00000   -1.20000
AFIX   0
C85   1    0.192499    0.808467    1.106024    11.00000    0.09520    0.08003 =
         0.04849    0.01974    0.00823    0.01569
AFIX 137
H85A  2    0.155866    0.749042    1.104810    11.00000   -1.50000
H85B  2    0.160122    0.844338    1.131718    11.00000   -1.50000
H85C  2    0.263249    0.823066    1.123557    11.00000   -1.50000
AFIX   0
C86   1    0.096545    0.800646    1.011999    11.00000    0.05702    0.05107 =
         0.05186    0.00772    0.01006    0.01049
C87   1    0.098678    0.807419    0.950233    11.00000    0.04094    0.04301 =
         0.04942    0.00582    0.00573    0.00734
C88   1    0.006089    0.775495    1.036383    11.00000    0.06655    0.05328 =
         0.05629    0.00580    0.02095    0.00789
AFIX  43
H88   2    0.005897    0.771156    1.078202    11.00000   -1.20000
AFIX   0
C89   1   -0.085111    0.756424    0.999678    11.00000    0.05667    0.05135 =
         0.08058    0.01139    0.03223    0.01493
C90   1    0.005259    0.789762    0.916489    11.00000    0.05081    0.04695 =
         0.05506    0.01260    0.01408    0.01469
AFIX  43
H90   2    0.005533    0.796786    0.875302    11.00000   -1.20000
AFIX   0
C91   1   -0.087561    0.762933    0.937960    11.00000    0.04569    0.03952 =
         0.08095    0.00626    0.01157    0.01071
C92   1   -0.184476    0.734031    0.896552    11.00000    0.04710    0.05800 =
         0.08819    0.00954    0.01596    0.02098
AFIX  23
H92A  2   -0.182803    0.776009    0.871746    11.00000   -1.20000
H92B  2   -0.241383    0.730995    0.922008    11.00000   -1.20000
AFIX   0
C93   1   -0.135245    0.604646    0.852651    11.00000    0.03753    0.05245 =
         0.06839    0.01265    0.00135    0.00868
AFIX  43
H93   2   -0.077089    0.627395    0.882630    11.00000   -1.20000
AFIX   0
C94   1   -0.203583    0.648942    0.853646    11.00000    0.03802    0.05271 =
         0.06743    0.01416    0.01082    0.01369
C95   1   -0.146876    0.528570    0.810178    11.00000    0.03983    0.04455 =
         0.05825    0.01359    0.00614    0.01234
C96   1   -0.232632    0.495480    0.766970    11.00000    0.05317    0.04841 =
         0.05662    0.01558    0.00563    0.01453
C97   1   -0.304205    0.537870    0.766874    11.00000    0.04624    0.05251 =
         0.05868    0.01710   -0.00013    0.00959
AFIX  43
H97   2   -0.363427    0.514664    0.737717    11.00000   -1.20000
AFIX   0
C98   1   -0.288103    0.612962    0.809119    11.00000    0.04011    0.05620 =
         0.07041    0.02355    0.01038    0.01730
C99   1   -0.323150    0.392549    0.675620    11.00000    0.08687    0.07186 =
         0.06931    0.01236   -0.02069    0.02560
AFIX 137
H99A  2   -0.318167    0.342281    0.647326    11.00000   -1.50000
H99B  2   -0.317785    0.437016    0.653263    11.00000   -1.50000
H99C  2   -0.388705    0.378269    0.692257    11.00000   -1.50000
AFIX   0
C100  1   -0.432365    0.633768    0.760987    11.00000    0.07820    0.11497 =
         0.08076    0.00491   -0.01402    0.05888
AFIX 137
H10A  2   -0.401602    0.635450    0.722354    11.00000   -1.50000
H10B  2   -0.471738    0.672544    0.766944    11.00000   -1.50000
H10C  2   -0.477381    0.576213    0.758992    11.00000   -1.50000
AFIX   0
C101  1    0.700833    0.181320    0.712462    11.00000    0.05942    0.07132 =
         0.16117    0.00987    0.02328    0.03086
AFIX 137
H10D  2    0.734219    0.150302    0.683282    11.00000   -1.50000
H10E  2    0.728618    0.186508    0.754819    11.00000   -1.50000
H10F  2    0.712916    0.237759    0.704943    11.00000   -1.50000
AFIX   0
C104  1    0.450535    0.117011    0.363826    11.00000    0.09272    0.06465 =
         0.06775   -0.00638   -0.00973    0.01846
AFIX 137
H10G  2    0.469476    0.145635    0.330205    11.00000   -1.50000
H10H  2    0.376309    0.093665    0.361059    11.00000   -1.50000
H10I  2    0.479292    0.071169    0.360408    11.00000   -1.50000
AFIX   0
C105  1   -0.194496    0.707424    1.066987    11.00000    0.08508    0.42121 =
         0.17985    0.18736    0.02916    0.03554
AFIX  93
H10J  2   -0.139568    0.713013    1.096113    11.00000   -1.20000
H10K  2   -0.262477    0.686842    1.076157    11.00000   -1.20000
AFIX   0
C106  1    1.126782    1.006452    0.739945    11.00000    0.06861    0.13208 =
         0.25038    0.12295    0.07025    0.06204
AFIX 137
H10L  2    1.182229    1.016214    0.713926    11.00000   -1.50000
H10M  2    1.098629    0.945979    0.738581    11.00000   -1.50000
H10N  2    1.152881    1.037859    0.782622    11.00000   -1.50000
AFIX   0

N1    4    0.716422    0.896479    1.011298    11.00000    0.11855    0.09682 =
         0.10732    0.02122    0.00453    0.04171
N2    4    0.440350    0.799326    1.071959    11.00000    0.13566    0.06743 =
         0.08114    0.03345   -0.00423    0.00493
C78   1    0.407556    0.968946    1.022787    11.00000    0.08693    0.05107 =
         0.04562    0.01054   -0.00099   -0.00340
AFIX  43
H78   2    0.344834    0.947705    1.038599    11.00000   -1.20000
AFIX   0
C81   1    0.574307    0.962111    1.002918    11.00000    0.07363    0.04737 =
         0.04454    0.00152   -0.01033    0.00187
C82   1    0.652269    0.924738    1.007843    11.00000    0.09589    0.05785 =
         0.06048    0.00706   -0.00001    0.00676
C83   1    0.481493    0.930363    1.025560    11.00000    0.08201    0.04279 =
         0.04433    0.00780   -0.00766    0.00284
C84   1    0.460964    0.856919    1.051204    11.00000    0.10115    0.05467 =
         0.05659    0.01632   -0.00405   -0.00069
HKLF 4


REM  2_a.res in P-1
REM wR2 = 0.2835, GooF = S = 1.049, Restrained GooF = 1.054 for all data
REM R1 = 0.0883 for 9529 Fo > 4sig(Fo) and 0.1469 for all 18034 data
REM 1128 parameters refined using 6 restraints

END

WGHT      0.1291      4.1997

REM Highest difference peak  0.800,  deepest hole -0.684,  1-sigma level  0.064
Q1    1  -0.1972  0.6402  1.0348  11.00000  0.05    0.80
Q2    1   0.1774 -0.2453  0.5944  11.00000  0.05    0.70
Q3    1   0.2640 -0.2276  0.6396  11.00000  0.05    0.55
Q4    1   0.2098 -0.1583  0.6452  11.00000  0.05    0.46
;
_shelx_res_checksum                89761
_shelx_hkl_file
;
  -1   0   0   51.29    4.00
  -1   0   0   54.19    4.80
   1   0   0   49.40    4.10
   1   0   0   55.39    4.80
  -2   0   0  607.24   42.80
   2   0   0  575.84   42.90
   2   0   0  633.44   43.90
  -3   0   0 2037.40  146.79
   3   0   0 2225.68  148.29
   3   0   0 2122.39  146.29
   3   0   0 1978.00  146.89
  -4   0   0  179.18   17.90
  -4   0   0  156.88   12.40
   4   0   0  151.78   11.30
   4   0   0  155.48   15.80
   4   0   0  151.68   12.50
  -5   0   0   43.80    9.60
  -5   0   0   33.50    4.80
   5   0   0   49.90    8.80
   5   0   0   40.70    3.60
   5   0   0   33.20    4.90
  -6   0   0  681.83   50.99
  -6   0   0  709.93   50.19
  -6   0   0  763.12   57.39
   6   0   0  713.53   49.90
   6   0   0  692.43   51.09
   6   0   0  649.34   49.60
   6   0   0  794.82   55.59
  -7   0   0  335.67   23.80
  -7   0   0  304.97   32.30
   7   0   0  348.97   25.00
   7   0   0  336.97   23.20
   7   0   0  301.27   22.90
   7   0   0  317.27   32.70
  -8   0   0   94.69    7.90
  -8   0   0   47.10   16.00
   8   0   0   83.39    6.70
   8   0   0   75.89    9.30
   8   0   0   99.79   19.70
   8   0   0   83.99    6.10
  -9   0   0    2.90    3.80
  -9   0   0   29.20   26.90
   9   0   0    1.90    1.40
   9   0   0   -1.80    3.80
   9   0   0    0.60   21.50
 -10   0   0   -1.00    4.00
  10   0   0    2.10    2.00
  10   0   0    3.00    4.40
 -11   0   0    3.70    4.50
  11   0   0   -2.80    4.50
  11   0   0   -1.30    2.20
 -12   0   0    2.30    4.70
  12   0   0    8.50    2.80
  12   0   0    3.10    5.50
 -13   0   0    8.80    4.80
  13   0   0    2.90    2.50
  13   0   0   -2.40    5.70
  14   0   0   -4.50    7.10
  14   0   0   -0.50    2.50
  15   0   0   -1.50    2.40
  15   0   0    4.10    8.60
  16  -1   0   -0.80    2.40
  15  -1   0   12.50    3.00
  15  -1   0   15.40    8.10
  14  -1   0   12.70    6.90
  14  -1   0    3.50    2.60
 -14   1   0    9.20    5.10
  13  -1   0   22.20    3.60
  13  -1   0   38.60    7.50
 -13   1   0   28.40    6.00
  12  -1   0    0.30    2.10
  12  -1   0    3.70    4.60
 -12   1   0    2.80    4.90
  11  -1   0   79.29    6.70
  11  -1   0   67.89    9.10
 -11   1   0   78.69    8.60
  10  -1   0    1.20    3.90
  10  -1   0    1.90    1.60
 -10   1   0    3.40    4.20
   9  -1   0    6.00    1.70
   9  -1   0    7.60    4.00
   9  -1   0  -11.20   22.10
  -9   1   0   12.10   26.20
  -9   1   0    6.00    4.00
   8  -1   0  -25.60   15.20
  -8   1   0    7.70    3.70
  -8   1   0   -9.00   17.60
   7  -1   0  374.06   27.10
   7  -1   0  405.76   36.40
   7  -1   0  402.36   29.00
   7  -1   0  369.46   27.40
  -7   1   0  399.76   38.50
  -7   1   0  392.56   28.00
   6  -1   0  144.99   10.90
   6  -1   0  156.68   12.90
   6  -1   0  178.68   20.50
   6  -1   0  146.89   11.20
  -6   1   0  160.88   12.20
  -6   1   0  200.28   23.60
   5  -1   0   47.70    4.10
   5  -1   0   78.49   12.90
   5  -1   0   48.30    5.60
  -5   1   0   49.40    9.40
   4  -1   0 7379.06  471.65
   4  -1   0 6028.40  468.85
   3  -1   0  558.84   37.50
   3  -1   0  524.25   36.90
   3  -1   0  490.75   39.30
   2  -1   0  728.33   49.70
   2  -1   0  678.03   50.69
   1  -1   0   32.80    4.20
   1  -1   0   30.50    2.50
   1  -1   0   32.70    3.40
   0  -1   0  133.89   10.20
   0  -1   0  149.19   10.50
   0   1   0  147.19   10.50
  -1  -1   0  859.71   58.79
  -1  -1   0  819.42   59.19
   1   1   0  826.52   59.19
  -2  -1   0   51.19    5.30
   2   1   0   62.29    7.50
   2   1   0   46.00    4.20
  -3  -1   0   41.40    5.10
  -3  -1   0   40.00    7.20
   3   1   0   53.19    4.20
   3   1   0   51.79    7.60
  -4  -1   0  172.78   13.70
  -4  -1   0  166.78   12.30
  -4  -1   0  170.08   16.70
   4   1   0  191.08   16.80
   4   1   0  173.58   12.50
  -5  -1   0  459.65   33.20
  -5  -1   0  489.65   34.60
   5   1   0  458.45   34.80
   5   1   0  520.45   38.00
   5   1   0  494.15   33.40
   5   1   0  430.06   33.20
  -6  -1   0   94.09    7.70
  -6  -1   0   79.89    6.40
  -6  -1   0   90.79    9.10
  -6  -1   0   76.29   13.90
   6   1   0   88.19    6.80
   6   1   0  119.39   17.60
   6   1   0   82.79    6.30
   6   1   0   79.09    9.20
  -7  -1   0   40.70    3.70
  -7  -1   0   44.10    5.40
  -7  -1   0   42.80   13.60
   7   1   0   41.00    6.10
   7   1   0   43.90    3.50
   7   1   0   42.50    4.20
  -8  -1   0    8.40    3.50
  -8  -1   0   -3.50   18.40
   8   1   0   22.50   19.00
   8   1   0   13.50    2.90
   8   1   0    7.50    3.90
   8   1   0   11.60    1.30
  -9  -1   0   -3.80    3.50
   9   1   0    2.40    4.30
   9   1   0   -1.80    1.80
   9   1   0   13.70   28.80
  10   1   0   21.40    6.00
  10   1   0   12.90    2.10
 -11  -1   0    8.60    4.40
  11   1   0   18.50    6.40
  11   1   0   11.50    2.70
 -12  -1   0    1.30    3.80
  12   1   0    3.30    5.70
  12   1   0    5.90    2.60
 -13  -1   0    7.00    3.60
  13   1   0    7.70    6.20
  13   1   0   20.10    3.30
  14   1   0    4.00    2.70
  14   1   0   -1.50    7.10
  15   1   0   -0.40    2.30
  16  -2   0    1.20    2.50
  15  -2   0    0.80    2.30
  15  -2   0   -2.30    7.20
 -15   2   0   12.70    5.50
  14  -2   0    8.50    6.60
  14  -2   0    6.60    2.70
 -14   2   0    7.60    5.40
  13  -2   0    7.90    6.00
  13  -2   0    4.90    2.40
 -13   2   0   11.50    5.60
  12  -2   0   43.00    7.70
  12  -2   0   45.90    4.70
 -12   2   0   37.30    6.80
  11  -2   0  308.27   24.70
  11  -2   0  319.07   22.10
 -11   2   0  287.57   23.20
  10  -2   0   35.40    6.00
  10  -2   0   47.20    4.40
   9  -2   0  145.59   10.70
   9  -2   0  172.78   32.20
   9  -2   0  139.09   12.80
  -9   2   0  140.49   29.40
  -9   2   0  138.29   11.90
   8  -2   0  251.27   18.60
   8  -2   0  287.57   20.70
   8  -2   0  260.67   18.90
   8  -2   0  318.37   33.80
  -8   2   0  260.67   19.70
  -8   2   0  237.98   31.60
   7  -2   0  243.48   18.00
   7  -2   0  271.57   29.00
   7  -2   0  246.78   17.70
   7  -2   0  251.17   19.50
  -7   2   0  264.67   18.90
   6  -2   0   24.30    4.00
   6  -2   0   26.50    2.80
   6  -2   0   14.50    9.30
   6  -2   0   26.80    2.20
  -6   2   0   28.40    4.40
  -6   2   0   16.10    9.50
   5  -2   0  276.17   18.90
   5  -2   0  234.88   18.70
   5  -2   0  265.57   19.90
   5  -2   0  284.37   24.80
  -5   2   0  282.37   19.60
  -5   2   0  275.37   24.70
   4  -2   0  873.31   62.99
   4  -2   0  871.51   59.89
   4  -2   0  879.81   60.49
  -4   2   0  823.42   63.09
  -4   2   0  819.92   60.19
   3  -2   0  931.21   67.79
   3  -2   0 1002.20   65.99
   3  -2   0  916.01   65.49
  -3   2   0  943.41   67.99
  -3   2   0  884.81   65.69
   2  -2   0   45.70    6.60
   2  -2   0   45.40    4.70
   1  -2   0  174.98   12.70
   1  -2   0  181.78   13.60
  -1   2   0  180.68   13.60
   0  -2   0   81.29    7.40
   0  -2   0   90.19    6.60
   0   2   0   89.29    7.50
  -1  -2   0  264.87   19.50
  -1  -2   0  256.27   18.60
   1   2   0  246.68   19.40
  -2  -2   0  220.18   18.30
  -2  -2   0  233.48   17.10
  -2  -2   0  219.58   16.20
   2   2   0  249.58   18.70
  -3  -2   0   11.60    1.40
  -3  -2   0   12.00    3.10
  -3  -2   0   11.40    5.30
   3   2   0    4.60    5.20
   3   2   0   18.50    2.80
  -4  -2   0  162.38   12.70
  -4  -2   0  152.18   11.10
  -4  -2   0  158.88   15.90
   4   2   0  162.28   16.40
   4   2   0  148.99   11.40
  -5  -2   0  302.37   21.00
  -5  -2   0  251.37   19.20
  -5  -2   0  235.38   24.70
   5   2   0  268.17   21.20
   5   2   0  296.27   25.80
   5   2   0  275.67   19.50
  -6  -2   0  123.89   10.60
  -6  -2   0   99.79    7.70
  -6  -2   0  105.79    8.60
  -6  -2   0  101.39   16.00
   6   2   0  108.59   11.00
   6   2   0   85.69    8.10
   6   2   0  143.79   17.40
  -7  -2   0   42.10    5.10
  -7  -2   0   33.40    5.70
  -7  -2   0   35.40    3.50
  -7  -2   0   14.80   12.50
   7   2   0   18.10   14.30
   7   2   0   41.90    3.30
   7   2   0   44.00    4.10
   7   2   0   42.30    6.30
  -8  -2   0    2.30    3.20
  -8  -2   0    8.50   17.50
  -8  -2   0   -1.30    1.40
   8   2   0    0.30    4.20
   8   2   0    1.60    1.90
   8   2   0    0.20   19.10
   8   2   0    1.40    1.00
  -9  -2   0   29.60    4.40
   9   2   0   20.30    5.70
   9   2   0   19.10    2.80
 -10  -2   0   54.19    5.90
  10   2   0   45.60    5.20
  10   2   0   46.70    8.10
  11   2   0   80.69    7.40
  11   2   0   96.79   12.00
 -12  -2   0   -2.50    3.30
  12   2   0    4.30    5.80
  12   2   0    3.20    2.60
  13   2   0   -2.70    5.90
  13   2   0    5.50    2.80
  14   2   0   -6.60    7.40
  14   2   0    1.80    2.60
  15   2   0    1.70    2.50
  16  -3   0    1.00    2.30
 -16   3   0   -5.40    5.10
  15  -3   0    3.90    2.40
  15  -3   0    7.60    7.30
 -15   3   0    1.00    5.20
  14  -3   0    7.90    6.20
  14  -3   0   -0.50    2.30
 -14   3   0    4.00    5.50
  13  -3   0  122.29   13.40
  13  -3   0  126.19    9.40
 -13   3   0   95.49   11.30
  12  -3   0   41.50    7.80
  12  -3   0   53.69    5.40
 -12   3   0   59.09    7.70
  11  -3   0  328.17   23.00
  11  -3   0  358.46   25.80
 -11   3   0  276.97   24.00
  10  -3   0   63.09    8.30
  10  -3   0   56.49    5.20
 -10   3   0   60.29    7.50
   9  -3   0   12.00    1.30
   9  -3   0   49.50   35.50
   9  -3   0   10.20    1.90
   9  -3   0    9.70    3.80
  -9   3   0   10.70    4.40
   8  -3   0  606.74   44.10
   8  -3   0  621.04   44.30
   8  -3   0  661.93   55.09
   8  -3   0  667.13   45.80
  -8   3   0  604.84   54.99
  -8   3   0  620.74   45.00
   7  -3   0    1.40    0.70
   7  -3   0    0.50    1.00
   7  -3   0    7.50   17.90
   7  -3   0    3.30    2.90
  -7   3   0   -9.40   11.10
  -7   3   0    3.50    3.70
   6  -3   0  260.87   19.10
   6  -3   0  276.67   27.10
   6  -3   0  282.97   20.50
   6  -3   0  266.87   19.30
  -6   3   0  280.37   20.10
   5  -3   0   10.20    7.30
   5  -3   0   18.60    1.90
   5  -3   0   16.00    3.20
   5  -3   0   20.90    1.80
  -5   3   0   26.90    3.80
   4  -3   0 3373.86  235.38
   4  -3   0 3376.96  235.98
   4  -3   0 3226.18  235.38
   4  -3   0 3368.96  238.18
  -4   3   0 3481.25  235.68
   3  -3   0 2457.35  169.18
   3  -3   0 2414.76  169.68
   3  -3   0 2383.06  170.88
   3  -3   0 2481.85  171.58
   3  -3   0 2358.76  169.18
   2  -3   0  777.92   59.39
   2  -3   0  853.91   59.19
   2  -3   0  872.01   60.69
   2  -3   0  889.41   59.69
   2  -3   0  830.92   59.19
  -2   3   0  875.51   60.69
  -2   3   0  826.02   59.39
   1  -3   0  108.99    7.60
   1  -3   0  107.79    8.20
   1  -3   0  101.39    8.00
   1  -3   0  106.59   10.00
  -1   3   0  100.59    9.40
   0  -3   0   26.80    2.50
   0  -3   0   36.90    5.10
   0  -3   0   38.60    4.10
   0   3   0   35.90    5.10
  -1  -3   0  194.78   14.10
  -1  -3   0  182.68   15.30
   1   3   0  181.78   15.40
  -2  -3   0 1110.39   76.49
  -2  -3   0 1075.29   75.69
  -2  -3   0 1040.50   77.59
   2   3   0 1095.59   77.69
  -3  -3   0    6.40    5.10
  -3  -3   0    7.40    1.30
  -3  -3   0    6.20    1.30
  -3  -3   0    4.80    2.60
   3   3   0   11.60    5.30
   3   3   0   12.00    2.40
  -4  -3   0  664.93   46.40
  -4  -3   0  634.14   50.09
  -4  -3   0  669.63   47.60
  -4  -3   0  643.04   46.30
   4   3   0  685.73   50.29
  -5  -3   0   61.49    5.00
  -5  -3   0   60.19    7.70
   5   3   0   82.39   12.20
   5   3   0   60.19    5.60
  -6  -3   0  239.18   16.60
  -6  -3   0  219.58   28.60
  -6  -3   0  235.68   18.40
  -6  -3   0  217.78   16.10
   6   3   0  229.28   26.80
   6   3   0  223.18   16.40
   6   3   0  204.68   18.70
  -7  -3   0    0.00    3.50
  -7  -3   0    1.90    2.70
  -7  -3   0  -23.30   13.10
  -7  -3   0    2.40    1.40
   7   3   0    2.10    1.40
   7   3   0    5.10    2.10
   7   3   0   -3.30   16.10
   7   3   0    3.60    4.60
  -8  -3   0   22.80    3.70
  -8  -3   0   22.10    2.70
   8   3   0   18.50    6.00
   8   3   0   16.30    2.70
   8   3   0   24.10    2.50
  -9  -3   0    8.80    3.10
   9   3   0   -0.80    5.20
   9   3   0    4.90    2.30
  10   3   0   32.80    7.70
  10   3   0   25.30    3.60
  11   3   0   18.10    6.50
  11   3   0   18.70    3.20
  12   3   0    4.00    5.80
  12   3   0   10.50    2.90
  13   3   0   -2.60    7.10
  13   3   0    2.70    2.70
  14   3   0    9.20    8.60
  14   3   0   18.70    3.20
  16  -4   0   -7.10    9.70
  16  -4   0    6.00    2.50
 -16   4   0    4.60    5.20
  15  -4   0  -13.50    6.60
  15  -4   0   -2.00    2.40
 -15   4   0    0.10    5.60
  14  -4   0   -1.60    2.40
  14  -4   0   -6.20    5.90
 -14   4   0   -1.30    5.60
  13  -4   0   27.00    7.00
  13  -4   0   37.20    4.00
 -13   4   0   28.10    6.80
  12  -4   0   -1.40    4.30
  12  -4   0    6.00    2.30
 -12   4   0    5.00    5.50
  11  -4   0  461.75   35.30
 -11   4   0  463.75   34.10
  10  -4   0   68.89    8.40
  10  -4   0   66.29    5.40
 -10   4   0   51.69    7.00
   9  -4   0  147.29   25.20
   9  -4   0  124.29    9.20
   9  -4   0  135.29    9.60
   9  -4   0  121.09   11.50
  -9   4   0  130.89   11.20
   8  -4   0  418.56   30.90
   8  -4   0  369.96   42.20
   8  -4   0  420.26   29.50
   8  -4   0  415.06   29.30
  -8   4   0  431.06   30.40
   7  -4   0    3.40    1.30
   7  -4   0    4.30    0.90
   7  -4   0    7.20    3.00
   7  -4   0  -11.50   10.90
  -7   4   0    2.10    3.50
   6  -4   0   90.29   14.50
   6  -4   0  124.69   16.10
   6  -4   0   82.09    8.50
   6  -4   0   96.49    7.10
   6  -4   0   96.49    6.90
  -6   4   0  103.99    8.70
   5  -4   0   16.00   11.00
   5  -4   0   12.30    8.10
   5  -4   0   11.50    1.40
   5  -4   0   12.50    2.90
   5  -4   0   12.70    1.30
  -5   4   0   15.10    3.40
   4  -4   0   93.99    7.50
   4  -4   0  106.49   16.60
   4  -4   0  121.89    8.70
   4  -4   0   96.09   12.00
   4  -4   0  108.59    7.60
  -4   4   0  104.19    8.50
   3  -4   0  426.76   29.00
   3  -4   0  393.36   28.30
   3  -4   0  386.66   28.60
   3  -4   0  420.66   28.40
   3  -4   0  388.56   30.70
  -3   4   0  402.66   28.70
   2  -4   0  274.27   20.60
   2  -4   0  257.77   20.30
   2  -4   0  293.87   20.00
  -2   4   0  310.07   22.30
  -2   4   0  288.47   20.30
   1  -4   0 9999.00  671.43
   1  -4   0 9250.58  670.23
  -1   4   0 9497.35  671.33
   0  -4   0 2461.35  163.78
   0  -4   0 2296.77  165.28
   0  -4   0 2283.97  164.28
   0  -4   0 2348.07  163.78
   0   4   0 2311.47  165.38
  -1  -4   0  760.12   57.69
  -1  -4   0  778.22   56.59
  -1  -4   0  847.62   55.89
   1   4   0  795.32   57.89
  -2  -4   0    5.10    4.30
  -2  -4   0    3.10    1.20
  -2  -4   0    0.90    2.50
  -2  -4   0    2.10    0.90
   2   4   0    2.40    4.60
  -3  -4   0   19.10    1.90
  -3  -4   0   16.50    1.80
  -3  -4   0    9.80    5.30
  -3  -4   0   12.50    3.30
   3   4   0   16.70    6.30
   3   4   0   18.80    2.50
  -4  -4   0   15.90    2.00
  -4  -4   0   15.10    3.70
  -4  -4   0   19.90    6.80
  -4  -4   0   17.30    2.00
   4   4   0   10.50    7.60
   4   4   0   14.50    2.60
  -5  -4   0   64.59    5.30
  -5  -4   0   78.39    8.30
  -5  -4   0   54.89   11.80
   5   4   0   65.39   12.30
  -6  -4   0  379.76   27.90
  -6  -4   0  336.57   34.90
  -6  -4   0  355.86   25.70
   6   4   0  337.07   35.70
   6   4   0  370.76   25.90
  -7  -4   0    5.90    1.80
  -7  -4   0    2.90    4.50
   7   4   0   22.90   20.70
   7   4   0   12.40    2.60
   7   4   0    8.10    5.20
  -8  -4   0   84.09    6.90
   8   4   0   83.59    6.60
   8   4   0   89.49    7.40
   8   4   0   94.69   11.80
  -9  -4   0   -0.90    1.80
   9   4   0    3.30    5.00
   9   4   0    2.60    2.30
  10   4   0   33.40    4.10
  10   4   0   45.60    8.10
  11   4   0   51.99    5.40
  11   4   0   36.30    8.50
  12   4   0    5.30    6.20
  12   4   0    4.90    2.70
  13   4   0   23.30    3.60
  13   4   0   13.90    7.90
  14   4   0    5.70    2.60
  16  -5   0   18.40    9.00
  16  -5   0   10.60    2.80
 -16   5   0   11.50    5.70
  15  -5   0    5.30    2.60
  15  -5   0    1.60    6.90
 -15   5   0   -5.10    5.50
  14  -5   0    3.80    2.70
  14  -5   0    7.00    6.00
 -14   5   0    5.30    5.70
  13  -5   0    0.40    2.00
  13  -5   0   -1.10    5.00
 -13   5   0   -4.20    5.70
  12  -5   0  152.58   15.30
  12  -5   0  172.18   12.30
 -12   5   0  148.09   14.30
  11  -5   0   12.60    5.00
  11  -5   0   22.90    2.90
 -11   5   0   19.40    5.50
  10  -5   0   20.80    5.10
  10  -5   0   20.60    2.60
 -10   5   0    9.40    4.70
   9  -5   0   -3.80    2.40
   9  -5   0   -1.60    0.70
   9  -5   0  -19.00   23.40
   9  -5   0  -41.80   18.40
   9  -5   0    1.80    1.50
  -9   5   0   -0.80    4.20
   8  -5   0  113.29    8.30
   8  -5   0  170.88   33.10
   8  -5   0  110.99   10.10
   8  -5   0  108.79    8.00
  -8   5   0  109.49    9.90
   7  -5   0    8.90    1.10
   7  -5   0   14.30   12.10
   7  -5   0   18.20   10.10
   7  -5   0    5.80    1.40
   7  -5   0    3.70    2.60
  -7   5   0   12.00    3.80
   6  -5   0   -5.40   11.00
   6  -5   0    2.40    1.10
   6  -5   0   -1.90    7.20
   6  -5   0    0.50    2.40
   6  -5   0    2.00    0.90
  -6   5   0   -2.70    3.30
   5  -5   0   13.50    3.10
   5  -5   0   18.20    8.90
   5  -5   0   13.40    1.70
   5  -5   0    8.40    6.20
   5  -5   0   15.10    1.50
  -5   5   0   16.40    3.80
   4  -5   0   12.50    1.30
   4  -5   0    7.10    2.00
   4  -5   0   11.00    1.40
   4  -5   0   12.00    4.80
   4  -5   0   13.80    9.00
   4  -5   0    8.30    2.60
  -4   5   0   14.90    3.10
   3  -5   0  625.14   40.60
   3  -5   0  529.15   40.00
   3  -5   0  569.24   39.80
   3  -5   0  563.04   42.40
  -3   5   0  561.04   40.10
  -3   5   0  554.44   42.20
   2  -5   0   30.80    6.20
   2  -5   0   51.69    4.50
   2  -5   0   47.00    3.40
  -2   5   0   35.30    6.20
  -2   5   0   42.40    4.30
   1  -5   0  569.84   38.30
   1  -5   0  532.95   40.40
   1  -5   0  562.84   38.80
  -1   5   0  529.05   40.40
  -1   5   0  527.65   38.40
   0  -5   0 2717.93  174.28
   0  -5   0 2404.86  174.78
   0  -5   0 2418.06  176.08
   0   5   0 2408.56  176.18
  -1  -5   0   -3.70    3.90
  -1  -5   0    0.10    0.90
  -1  -5   0    2.60    2.50
   1   5   0    1.80    4.40
  -2  -5   0   -0.40    2.60
  -2  -5   0    0.80    1.00
  -2  -5   0    1.10    1.30
  -2  -5   0   -4.70    4.40
   2   5   0   -0.90    5.20
  -3  -5   0  121.29   14.40
  -3  -5   0  131.19    9.60
  -3  -5   0  135.99    9.70
  -3  -5   0  126.99   11.50
   3   5   0  149.79   16.40
  -4  -5   0  199.08   14.90
  -4  -5   0  201.48   14.90
  -4  -5   0  190.08   20.40
  -4  -5   0  221.98   16.90
   4   5   0  222.38   22.70
   4   5   0  214.68   15.20
  -5  -5   0   97.89   16.10
  -5  -5   0   93.99    9.60
  -5  -5   0   84.49    6.70
   5   5   0   80.49    7.20
   5   5   0   94.49   16.30
  -6  -5   0    3.90    6.00
  -6  -5   0   14.00   15.20
  -6  -5   0    1.50    1.60
   6   5   0    1.40    2.20
   6   5   0   20.20   16.50
  -7  -5   0   11.80    2.20
  -7  -5   0    8.70    5.20
   7   5   0    7.20    5.90
   7   5   0    7.40    2.60
  -8  -5   0    8.30    2.10
   8   5   0    5.50    2.70
   8   5   0   14.30    6.60
   8   5   0    9.50    1.90
  -9  -5   0   45.00    5.00
   9   5   0   61.29    6.60
   9   5   0   57.19    8.90
  10   5   0   -1.30    2.70
  10   5   0    1.70    6.30
  11   5   0   -3.00    2.20
  11   5   0    0.40    6.00
  12   5   0    1.40    2.80
  12   5   0    0.60    6.90
  13   5   0   19.90    3.60
  13   5   0   15.00    8.30
  14   5   0    1.80    2.70
  16  -6   0   10.00    8.50
  16  -6   0    7.60    2.60
 -16   6   0    8.50    5.80
  15  -6   0   33.90    4.10
  15  -6   0   27.70    8.30
 -15   6   0   27.50    6.90
  14  -6   0   -3.70    5.80
  14  -6   0    1.00    2.40
 -14   6   0    3.90    6.20
  13  -6   0   75.09    6.50
  13  -6   0   87.29   11.00
 -13   6   0   52.49    8.60
  12  -6   0  501.65   36.40
 -12   6   0  444.66   35.00
  11  -6   0    4.10    1.80
  11  -6   0    4.80    4.10
 -11   6   0   10.30    5.70
  10  -6   0    3.30    3.90
  10  -6   0    4.30    0.90
  10  -6   0    5.30    2.00
 -10   6   0    1.30    4.50
   9  -6   0   52.09    6.70
   9  -6   0   46.80    4.10
   9  -6   0   41.60    3.50
   9  -6   0   64.79   25.00
  -9   6   0   43.20    6.00
   8  -6   0   71.49    5.90
   8  -6   0   76.29    5.60
   8  -6   0   89.09   18.20
   8  -6   0   68.39    7.80
  -8   6   0   87.89    8.00
   7  -6   0  139.09   10.20
   7  -6   0  131.39   11.70
   7  -6   0  140.69   19.70
   7  -6   0  136.19   10.00
   7  -6   0  136.49   20.70
  -7   6   0  155.48   11.60
   6  -6   0  693.53   49.80
   6  -6   0  689.63   54.79
   6  -6   0  713.23   49.90
   6  -6   0  686.53   50.89
   6  -6   0  737.13   56.99
  -6   6   0  741.73   50.49
   5  -6   0  161.78   12.70
   5  -6   0  169.98   22.00
   5  -6   0  152.28   11.80
   5  -6   0  154.08   11.30
   5  -6   0  165.38   11.40
   5  -6   0  142.39   17.50
  -5   6   0  162.78   12.40
   4  -6   0  139.59   10.90
   4  -6   0  134.69    9.50
   4  -6   0  125.09   14.70
   4  -6   0  127.79   10.00
  -4   6   0  135.59   10.50
   3  -6   0   59.39    6.10
   3  -6   0   57.39    4.50
   3  -6   0   66.49    9.90
   3  -6   0   56.19    5.30
  -3   6   0   63.79    5.70
  -3   6   0   64.59   10.00
   2  -6   0  115.59    8.90
   2  -6   0  103.69   12.50
   2  -6   0  108.59    8.10
  -2   6   0  112.29    8.70
  -2   6   0  121.99   12.20
   1  -6   0    1.10    2.20
   1  -6   0    2.80    1.30
   1  -6   0    0.80    1.10
   1  -6   0   -5.00    4.20
  -1   6   0    4.50    4.70
   0  -6   0   30.90    6.70
   0  -6   0   26.00    3.90
   0  -6   0   27.90    2.70
   0   6   0   32.90    6.70
  -1  -6   0  270.37   23.80
  -1  -6   0  310.07   20.40
  -1  -6   0  275.07   21.60
  -1  -6   0  296.77   20.50
   1   6   0  268.27   24.10
  -2  -6   0    5.80    3.30
  -2  -6   0    7.60    1.70
  -2  -6   0    9.00    5.90
   2   6   0    7.50    6.90
  -3  -6   0  356.96   25.70
  -3  -6   0  334.77   24.00
  -3  -6   0  348.57   24.00
  -3  -6   0  306.27   28.40
   3   6   0  330.17   30.10
  -4  -6   0   34.50    5.60
  -4  -6   0   25.20    2.80
  -4  -6   0   27.00    3.10
  -4  -6   0   25.30   10.10
   4   6   0   31.90    3.60
   4   6   0   30.70   11.90
  -5  -6   0    5.50    3.70
  -5  -6   0    2.90    1.60
  -5  -6   0    3.30    1.50
  -5  -6   0   -0.60   12.60
   5   6   0   -2.10   13.40
   5   6   0    3.90    2.10
  -6  -6   0    4.00    1.80
  -6  -6   0    4.80    4.60
   6   6   0    0.00    2.30
  -7  -6   0   -2.80    4.60
  -7  -6   0    0.80    1.90
   7   6   0   -2.30    5.20
   7   6   0    0.50    2.50
  -8  -6   0    5.50    2.30
   8   6   0    3.50    2.70
   8   6   0    7.10    6.70
   8   6   0    3.50    2.10
  -9  -6   0   19.90    3.20
   9   6   0   28.20    8.50
   9   6   0   26.10    3.80
  10   6   0    5.90    3.20
  10   6   0    6.50    6.80
  11   6   0    4.00    6.20
  11   6   0   11.80    3.00
  12   6   0    0.90    2.50
  12   6   0   -7.10    6.50
  13   6   0   -0.40    2.50
  16  -7   0   11.40    8.80
  16  -7   0   18.10    3.10
 -16   7   0    1.90    5.80
  15  -7   0    1.50    2.40
  15  -7   0   11.00    6.80
  15  -7   0    4.90    2.60
 -15   7   0    5.40    6.00
  14  -7   0   41.60    8.10
  14  -7   0   28.80    3.70
 -14   7   0   22.00    7.10
  13  -7   0   -0.10    5.50
  13  -7   0    6.20    2.60
 -13   7   0    0.60    6.00
  12  -7   0  260.57   18.20
  12  -7   0  275.37   21.50
 -12   7   0  209.18   20.00
  11  -7   0  120.89   12.30
  11  -7   0  126.39    9.40
 -11   7   0  110.69   11.70
  10  -7   0   25.90    2.20
  10  -7   0   21.30    2.80
  10  -7   0   15.20    4.80
 -10   7   0   22.50    5.70
   9  -7   0    2.40    1.00
   9  -7   0    1.40    1.40
   9  -7   0    0.50    3.20
   9  -7   0    7.20   27.40
  -9   7   0    1.00    4.50
   8  -7   0   -6.00   14.00
   8  -7   0   14.50    1.60
   8  -7   0   15.00    4.00
   8  -7   0   28.40   18.20
  -8   7   0   18.90    4.40
   7  -7   0  136.19   10.50
   7  -7   0  108.99   19.30
   7  -7   0  147.89   10.40
   7  -7   0  158.28   12.40
  -7   7   0  148.49   11.90
   6  -7   0  323.07   22.70
   6  -7   0  306.67   33.60
   6  -7   0  332.57   24.20
   6  -7   0  288.27   28.90
  -6   7   0  336.17   23.70
   5  -7   0   19.90    4.00
   5  -7   0   21.40    2.30
   5  -7   0   17.00    8.10
   5  -7   0   16.40   12.40
  -5   7   0   29.70    4.30
   4  -7   0   21.20    2.10
   4  -7   0   12.60    2.90
   4  -7   0   16.70    2.50
   4  -7   0    7.80    7.00
  -4   7   0   19.20    3.70
   3  -7   0    7.10    1.20
   3  -7   0    5.40    2.80
   3  -7   0   14.20    6.70
   3  -7   0    5.60    2.20
  -3   7   0    9.50    3.00
  -3   7   0    3.60    5.70
   2  -7   0   92.99   12.00
   2  -7   0   82.99    7.40
   2  -7   0   82.89    6.40
   2  -7   0   84.19    6.10
  -2   7   0   81.39   11.50
  -2   7   0   76.29    6.90
   1  -7   0  168.38   13.80
   1  -7   0  178.18   12.80
   1  -7   0  187.08   17.10
  -1   7   0  173.98   12.90
  -1   7   0  181.78   17.30
   0  -7   0   48.60    4.00
   0  -7   0   45.90    8.60
   0  -7   0   45.70    6.20
   0   7   0   41.20    8.90
  -1  -7   0   27.50    7.30
  -1  -7   0   21.70    2.30
  -1  -7   0   20.60    4.20
   1   7   0   33.10    8.80
  -2  -7   0  118.99   11.60
  -2  -7   0  122.09   16.10
  -2  -7   0  129.59    9.70
  -2  -7   0  135.89    9.60
   2   7   0  145.39   18.30
  -3  -7   0   43.10    3.80
  -3  -7   0   40.40    4.00
  -3  -7   0   49.80    6.60
   3   7   0   57.19   13.20
  -4  -7   0    4.00    1.40
  -4  -7   0    3.70    3.60
  -4  -7   0   10.10    2.00
   4   7   0    3.30    2.40
   4   7   0  -15.50   13.30
  -5  -7   0   23.50    2.90
  -5  -7   0   28.10    3.40
  -5  -7   0   41.60    7.00
   5   7   0   26.20    3.40
  -6  -7   0   -1.20    4.50
  -6  -7   0   -2.80    1.70
   6   7   0   -1.80    2.20
  -7  -7   0    5.60    2.30
  -7  -7   0   -3.80    4.80
   7   7   0    7.50    7.00
   7   7   0    7.40    3.00
  -8  -7   0   60.99    6.00
   8   7   0   60.49    6.80
   8   7   0   71.69   11.90
  -9  -7   0   26.20    3.60
   9   7   0   22.80    8.50
   9   7   0   19.00    3.50
  10   7   0   84.39    8.20
  10   7   0   91.69   13.30
  11   7   0    9.00    7.30
  11   7   0   -1.10    2.40
  12   7   0    2.80    2.50
  12   7   0   -2.70    7.60
  16  -8   0   15.50    8.80
  16  -8   0   10.90    3.00
 -16   8   0   20.10    6.70
  15  -8   0    1.90    6.80
  15  -8   0   11.30    2.90
 -15   8   0    6.20    6.30
  14  -8   0   16.10    6.90
  14  -8   0   28.40    3.60
 -14   8   0   20.50    7.10
  13  -8   0    6.30    2.60
  13  -8   0   10.60    6.20
 -13   8   0    3.50    6.60
  12  -8   0   63.09    8.80
  12  -8   0   58.39    5.40
 -12   8   0   42.60    8.10
  11  -8   0   13.30    5.20
  11  -8   0   21.10    2.90
 -11   8   0   13.80    6.10
  10  -8   0    2.10    1.60
  10  -8   0    2.10    3.80
  10  -8   0    1.20    1.10
 -10   8   0    2.10    5.10
   9  -8   0   -0.10    1.60
   9  -8   0    1.80    3.50
   9  -8   0   -0.20    1.10
  -9   8   0    0.60    4.70
   8  -8   0   25.80   22.80
   8  -8   0    2.10    3.20
  -8   8   0    9.20    4.60
   7  -8   0  107.79    7.70
   7  -8   0  107.59   10.00
  -7   8   0   97.59    9.70
   6  -8   0  561.64   39.60
   6  -8   0  540.65   41.00
   6  -8   0  544.45   49.99
  -6   8   0  594.94   40.40
   5  -8   0 1135.39   82.79
   5  -8   0 1161.18   89.09
   5  -8   0 1150.58   81.59
  -5   8   0 1206.58   82.09
   4  -8   0    0.40    1.10
   4  -8   0   -1.40    2.00
   4  -8   0    1.00    7.60
   4  -8   0    1.70    2.90
  -4   8   0   -6.00    6.90
  -4   8   0    0.10    3.30
   3  -8   0  126.49    9.10
   3  -8   0  125.99   15.70
   3  -8   0  120.89   10.10
  -3   8   0  133.49   16.00
  -3   8   0  124.09   10.00
   2  -8   0  161.68   11.60
   2  -8   0  146.69   17.20
   2  -8   0  163.98   12.60
  -2   8   0  155.68   11.80
  -2   8   0  152.88   17.10
   1  -8   0  161.58   18.00
   1  -8   0  187.08   14.10
   1  -8   0  182.18   12.70
  -1   8   0  167.88   12.70
  -1   8   0  159.48   18.40
   0  -8   0    9.00    3.40
   0  -8   0    6.80    1.70
   0  -8   0   -3.60    6.10
   0  -8   0    8.90    1.60
   0   8   0    0.50    7.80
  -1  -8   0    8.00    3.60
  -1  -8   0    9.20    1.90
  -1  -8   0    8.60    1.50
  -1  -8   0    3.00    7.20
   1   8   0    6.10    8.80
  -2  -8   0   66.59    8.00
  -2  -8   0   60.39    5.10
  -2  -8   0   63.59    5.30
  -2  -8   0   59.09   11.40
   2   8   0   73.59   13.80
  -3  -8   0   13.90    4.30
  -3  -8   0   16.60    2.10
  -3  -8   0   19.10    2.50
  -4  -8   0    2.50    1.90
  -4  -8   0   -0.40    1.30
  -4  -8   0   -2.00    3.70
   4   8   0    3.30    2.60
  -5  -8   0   11.20    5.10
   5   8   0    8.40    2.50
  -6  -8   0   -0.70    5.00
  -6  -8   0    1.10    2.10
   6   8   0    3.20    2.90
   7   8   0   30.50    8.50
  -8  -8   0   10.90    2.90
   8   8   0    3.00    7.30
   8   8   0    6.70    3.40
  -9  -8   0   16.10    3.20
   9   8   0   18.60    3.60
   9   8   0   16.90    8.60
  10   8   0    9.60    7.60
  10   8   0    5.60    3.10
  11   8   0    9.80    7.30
  11   8   0    1.20    2.40
  12   8   0    2.90    2.40
  16  -9   0    2.30    2.30
  16  -9   0   -6.80    8.00
 -16   9   0   -2.20    5.70
  15  -9   0    7.00    7.20
  15  -9   0    1.80    2.50
 -15   9   0    4.00    6.10
  14  -9   0   26.70    3.90
  14  -9   0   12.50    6.90
 -14   9   0   23.80    7.50
  13  -9   0   10.60    6.30
 -13   9   0    0.70    7.00
  12  -9   0    0.20    4.90
 -12   9   0    6.50    6.20
  11  -9   0    8.90    5.10
 -11   9   0   10.40    5.90
  10  -9   0   13.70    5.00
  10  -9   0   15.60    1.80
 -10   9   0    4.70    5.70
   9  -9   0    8.20    4.50
   9  -9   0   18.40    2.00
  -9   9   0   19.00    5.70
   8  -9   0   64.99    5.10
   8  -9   0   55.39    7.70
  -8   9   0   69.59    8.00
   7  -9   0    3.00    1.20
   7  -9   0   -1.90    3.20
   7  -9   0    3.20   21.50
  -7   9   0   -1.70    4.00
   6  -9   0    9.30    8.30
   6  -9   0  -11.80   18.70
   6  -9   0    0.20    5.10
   6  -9   0    4.30    1.30
  -6   9   0    5.30    4.00
   5  -9   0   49.70    6.30
   5  -9   0   47.00    3.90
  -5   9   0   51.19    5.80
   4  -9   0   31.70    4.00
   4  -9   0   26.30   10.20
   4  -9   0   36.60    3.20
  -4   9   0   43.00    4.80
  -4   9   0   42.40   11.00
   3  -9   0    4.40    1.70
   3  -9   0    3.80    1.30
   3  -9   0   -2.90    7.60
   3  -9   0    3.80    2.60
  -3   9   0    6.20    3.10
  -3   9   0   -5.00    7.70
   2  -9   0  175.18   12.30
   2  -9   0  145.79   18.90
   2  -9   0  170.68   13.60
  -2   9   0  163.48   19.50
  -2   9   0  166.78   12.50
   1  -9   0  473.05   32.40
   1  -9   0  450.75   31.10
   1  -9   0  370.66   35.80
   1  -9   0  449.76   31.10
  -1   9   0  417.86   36.70
   0  -9   0    2.90    1.40
   0  -9   0    1.20    1.60
   0  -9   0    0.00    3.10
   0  -9   0   -2.70    8.10
   0   9   0    2.90   10.00
  -1  -9   0    3.70    3.40
  -1  -9   0    3.90    1.40
  -1  -9   0    2.70    1.70
   1   9   0  -20.50   11.60
  -2  -9   0  322.57   23.00
  -2  -9   0  327.57   25.30
  -2  -9   0  316.27   23.10
  -3  -9   0   49.90    5.00
  -3  -9   0   54.69    4.60
  -3  -9   0   50.89    7.90
  -4  -9   0   42.50    7.30
  -4  -9   0   38.90    3.80
  -4  -9   0   43.40    4.50
   4   9   0   33.30    4.20
  -5  -9   0   20.90    6.50
  -5  -9   0   23.20    3.30
   5   9   0   22.50    3.60
  -6  -9   0   -1.90    2.20
  -6  -9   0   -0.20    5.60
   6   9   0    1.80    2.90
  -7  -9   0    1.60    2.60
   7   9   0   -1.30    3.10
   7   9   0   -8.50    6.80
  -8  -9   0    7.50    3.00
   8   9   0    4.40    3.40
   8   9   0   -3.40    7.10
  -9  -9   0   20.90    3.70
   9   9   0   10.40    3.20
   9   9   0   28.90    9.00
  10   9   0   -1.30    7.20
  10   9   0    0.00    2.90
  11   9   0   -3.40    8.30
  11   9   0    0.40    2.80
  16 -10   0   -1.00    2.30
  16 -10   0    0.00   11.50
 -16  10   0  -10.80    6.10
  15 -10   0    1.60    2.60
  15 -10   0    2.00    6.50
 -15  10   0   -0.10    6.70
  14 -10   0    0.50    6.30
  14 -10   0    1.70    2.70
 -14  10   0    0.90    6.80
  13 -10   0   -6.10    5.60
 -13  10   0    3.60    6.90
  12 -10   0   -2.90    5.10
 -12  10   0    4.50    6.90
  11 -10   0    8.60    5.40
 -11  10   0    6.00    6.20
  10 -10   0    5.30    5.00
 -10  10   0    8.60    6.00
   9 -10   0   -0.40    1.40
   9 -10   0    4.20    1.50
   9 -10   0    4.80    4.20
  -9  10   0   -0.10    5.10
   8 -10   0    1.10    1.40
   8 -10   0    2.40    4.10
  -8  10   0    4.50    5.10
   7 -10   0   40.40    6.50
   7 -10   0   58.09    4.40
  -7  10   0   50.99    6.70
   6 -10   0    0.80    1.20
   6 -10   0   -0.50   23.40
   6 -10   0    3.10    3.40
  -6  10   0    4.90    4.10
   5 -10   0   35.60    3.40
  -5  10   0   47.30    5.40
   4 -10   0    0.40    2.70
   4 -10   0   -1.70    1.60
  -4  10   0    6.10    3.50
   3 -10   0   16.80    3.70
   3 -10   0   17.20    2.40
  -3  10   0   19.00   12.70
  -3  10   0   17.00    3.40
   2 -10   0   84.29    8.30
   2 -10   0   74.39    6.10
   2 -10   0   76.39    6.00
  -2  10   0   65.29    6.30
   1 -10   0   75.79    6.00
   1 -10   0   71.09    8.40
   1 -10   0   73.19    6.10
   0 -10   0  190.78   13.70
   0 -10   0  177.98   13.60
   0 -10   0  192.18   15.80
  -1 -10   0    2.90    4.20
  -1 -10   0    5.10    1.90
  -1 -10   0    5.20    1.60
  -2 -10   0  178.58   13.50
  -2 -10   0  183.68   16.60
  -2 -10   0  180.68   13.30
  -3 -10   0   56.49    5.30
  -3 -10   0   67.69    5.90
  -3 -10   0   81.29   10.60
   3  10   0   59.59    6.50
  -4 -10   0   39.00    4.70
  -4 -10   0   58.09    9.00
   4  10   0   35.20    4.50
  -5 -10   0  207.28   15.90
  -5 -10   0  229.38   20.70
   5  10   0  205.88   16.20
  -6 -10   0   65.39   11.10
  -6 -10   0   56.99    6.10
   6  10   0   53.29    6.10
  -7 -10   0   21.70    3.60
   7  10   0   17.10    4.30
   7  10   0   22.60    9.10
  -8 -10   0   27.20    4.30
   8  10   0   24.10    9.40
   8  10   0   39.00    4.90
   9  10   0   12.30    3.60
   9  10   0   21.90    9.00
  10  10   0   17.20    8.50
  11  10   0    9.30    3.00
  16 -11   0   -1.50    2.40
 -16  11   0   -1.20    6.00
  15 -11   0    1.90    7.20
  15 -11   0    0.40    2.40
 -15  11   0    4.20    7.00
  14 -11   0    2.40    2.80
  14 -11   0    3.70    6.50
 -14  11   0    3.90    6.90
  13 -11   0   20.90    6.80
  13 -11   0   15.10    3.70
 -13  11   0   17.50    6.90
  12 -11   0   94.29   12.40
 -12  11   0   99.99   11.90
  11 -11   0   43.40    7.90
 -11  11   0   36.00    7.70
  10 -11   0   31.20    6.70
 -10  11   0   33.80    7.20
   9 -11   0    6.60    1.90
   9 -11   0    0.10    4.50
  -9  11   0    0.80    5.40
   8 -11   0   38.00    4.00
   8 -11   0   27.00    6.00
  -8  11   0   35.40    6.30
   7 -11   0    0.80    4.10
  -7  11   0   11.00    4.90
   6 -11   0    4.20    2.40
  -6  11   0    6.30    4.50
   5 -11   0   34.40    4.30
  -5  11   0   49.50    5.60
   4 -11   0   22.20    2.80
   4 -11   0   18.90    3.90
  -4  11   0   25.40    4.30
   3 -11   0   77.69    6.00
   3 -11   0   62.89    5.80
   3 -11   0   71.89    7.80
  -3  11   0   58.89    6.40
   2 -11   0   26.30    3.00
   2 -11   0   20.50    4.80
   2 -11   0   23.80    3.00
   1 -11   0   81.69    6.30
   1 -11   0   66.49    6.00
   1 -11   0   62.49    9.10
   0 -11   0   -1.00    1.90
   0 -11   0    1.00    4.30
   0 -11   0    2.30    1.70
  -1 -11   0   12.10    2.20
  -1 -11   0    8.20    5.00
  -1 -11   0   10.60    2.50
  -2 -11   0  122.79   13.40
  -2 -11   0  109.39    9.00
  -2 -11   0  124.59    9.40
  -3 -11   0   10.10    3.00
  -3 -11   0    2.50    5.50
  -3 -11   0   10.30    2.10
   3  11   0    6.10    3.20
  -4 -11   0  184.48   17.90
  -4 -11   0  158.78   12.40
   4  11   0  147.09   12.80
  -5 -11   0   78.89   11.90
  -5 -11   0   95.29    8.00
   5  11   0   80.89    8.50
  -6 -11   0   16.50    3.40
   6  11   0   11.70    4.00
  -7 -11   0    4.40    3.00
   7  11   0   -2.10    3.50
   7  11   0    1.30    8.10
  -8 -11   0   54.89    6.30
   8  11   0   47.90   11.40
   8  11   0   68.39    6.60
   9  11   0    5.00    9.10
   9  11   0    3.70    3.00
  10  11   0    6.80    2.90
  16 -12   0    2.20    2.50
 -16  12   0   -1.50    6.20
  15 -12   0   -0.90    2.50
  15 -12   0    0.60    7.70
 -15  12   0   -2.30    6.00
  14 -12   0    5.70    2.90
  14 -12   0   -1.20    6.50
 -14  12   0    0.40    6.50
  13 -12   0    2.40    6.30
  13 -12   0    4.10    2.90
 -13  12   0   -3.90    6.10
  12 -12   0    0.60    2.90
  12 -12   0   -4.90    5.40
 -12  12   0   -4.10    6.60
  11 -12   0    3.20    2.90
  11 -12   0    5.90    5.60
 -11  12   0   -3.10    6.40
  10 -12   0    8.90    3.10
  10 -12   0   11.90    5.60
 -10  12   0    5.90    6.00
   9 -12   0   16.80    5.70
   9 -12   0   24.60    3.10
   9 -12   0   36.50    4.90
  -9  12   0   19.50    6.40
   8 -12   0   -2.10    2.10
   8 -12   0   -0.20    2.30
  -8  12   0    3.20    5.30
   7 -12   0  178.78   13.70
   7 -12   0  177.88   13.40
  -7  12   0  178.28   14.70
   6 -12   0   96.79    7.50
   6 -12   0   82.69    7.60
  -6  12   0   86.39    8.90
   5 -12   0    2.60    2.10
   5 -12   0    1.40    2.20
  -5  12   0    0.40    4.20
   4 -12   0   23.20    3.20
   4 -12   0   18.70    2.90
  -4  12   0   27.30    4.70
   3 -12   0   15.70    2.70
   3 -12   0   19.00    2.90
   3 -12   0   11.20    4.30
  -3  12   0   14.40    3.40
   2 -12   0   51.39    4.90
   2 -12   0   41.30    4.50
   2 -12   0   39.20    6.50
   1 -12   0    0.40    2.10
   1 -12   0   -5.60    4.40
   1 -12   0    1.80    1.80
   0 -12   0    1.00    4.90
   0 -12   0    5.20    2.00
   0 -12   0    8.30    2.50
  -1 -12   0   18.20    6.20
  -1 -12   0   11.00    2.40
  -1 -12   0   15.50    3.00
  -2 -12   0   -1.00    1.90
  -2 -12   0   11.60    6.10
  -2 -12   0    3.60    2.50
  -3 -12   0   26.90    7.90
  -3 -12   0   18.30    3.30
   3  12   0   15.00    3.90
  -4 -12   0    5.70    7.10
  -4 -12   0   -0.60    2.80
   4  12   0    5.50    3.30
  -5 -12   0    4.60    3.30
   5  12   0    0.80    3.50
  -6 -12   0   81.19    7.90
   6  12   0   80.59    8.80
  -7 -12   0    3.60    3.10
   7  12   0    3.80    8.90
   7  12   0    8.10    3.60
  -8 -12   0   41.50    5.00
   8  12   0   39.60    4.80
   8  12   0   32.90   10.80
   9  12   0    5.80    3.10
  15 -13   0   -2.90    2.50
 -15  13   0    0.10    6.50
  14 -13   0    1.20    2.70
  14 -13   0   -8.00    6.80
 -14  13   0    0.50    6.30
  13 -13   0    0.10    2.70
  13 -13   0    9.20    6.30
 -13  13   0    8.20    6.90
  12 -13   0   12.40    6.20
  12 -13   0    5.80    3.10
 -12  13   0   -0.70    6.30
  11 -13   0   -1.60    5.50
  11 -13   0    3.80    3.00
 -11  13   0   -1.40    6.60
  10 -13   0   -1.30    2.60
  10 -13   0    6.20    1.60
 -10  13   0    5.80    6.40
   9 -13   0   12.90    3.20
   9 -13   0    9.80    2.70
  -9  13   0   10.20    6.10
   8 -13   0   14.80    3.00
   8 -13   0   16.60    3.30
  -8  13   0   11.10    5.80
   7 -13   0    1.30    2.50
   7 -13   0    1.00    2.40
  -7  13   0    4.80    5.30
   6 -13   0   12.30    3.00
   6 -13   0   16.60    2.90
  -6  13   0    2.80    4.90
   5 -13   0   66.09    6.20
   5 -13   0   59.29    6.10
  -5  13   0   70.89    7.50
   4 -13   0   13.80    2.70
   4 -13   0   14.80    3.00
  -4  13   0   14.50    4.20
   3 -13   0   13.30    2.90
   3 -13   0    9.40    2.50
   2 -13   0   33.50    6.30
   2 -13   0   31.80    3.90
   2 -13   0   27.70    3.70
   1 -13   0    7.50    2.70
   1 -13   0    5.60    5.30
   1 -13   0    4.60    2.20
   0 -13   0    6.50    2.80
   0 -13   0    9.20    2.40
   0 -13   0   15.90    6.30
  -1 -13   0   33.90    4.30
  -1 -13   0   40.70    8.30
  -1 -13   0   31.40    3.90
  -2 -13   0    3.30    2.20
  -2 -13   0    3.90    2.80
  -2 -13   0    6.20    6.40
  -3 -13   0   -4.50    6.50
  -3 -13   0   -3.90    2.50
   3  13   0   -2.40    3.30
  -4 -13   0   12.00    3.60
   4  13   0   12.30    3.50
  -5 -13   0    8.10    3.50
   5  13   0   15.10    4.00
  -6 -13   0   -0.10    2.80
   6  13   0   -2.40    3.90
  -7 -13   0   29.60    4.60
   7  13   0   35.20    4.90
   7  13   0   46.60   11.10
  -8 -13   0    1.90    5.60
   8  13   0    2.20    3.00
  15 -14   0    2.30    2.90
 -15  14   0    1.50    6.20
  14 -14   0   -0.40    2.70
 -14  14   0    4.20    6.60
  13 -14   0    3.80    3.20
 -13  14   0   -3.00    6.10
  12 -14   0   -0.20    2.70
 -12  14   0    8.40    6.70
  11 -14   0    4.20    2.90
 -11  14   0    6.90    6.50
  10 -14   0   -1.00    2.60
  10 -14   0   -2.00    1.60
 -10  14   0    2.20    6.00
   9 -14   0    1.60    2.60
   9 -14   0    2.20    2.80
  -9  14   0    0.90    5.80
   8 -14   0  111.59    8.70
   8 -14   0   89.19    8.70
  -8  14   0  102.49   10.50
   7 -14   0    2.30    2.70
   7 -14   0    0.10    2.80
  -7  14   0    1.70    5.30
   6 -14   0   23.30    3.70
   6 -14   0   18.40    3.40
  -6  14   0   16.70    5.60
   5 -14   0   68.99    6.50
   5 -14   0   56.79    6.20
  -5  14   0   59.49    6.90
   4 -14   0  132.59    9.90
   4 -14   0  109.69    9.50
  -4  14   0  111.69   10.00
   3 -14   0   -0.20    2.10
   3 -14   0    3.40    5.40
   3 -14   0    2.70    2.80
   2 -14   0   36.00    4.60
   2 -14   0   50.49    5.40
   1 -14   0    2.10    2.80
   1 -14   0    0.10    2.20
   1 -14   0   -0.70    6.10
   0 -14   0   -0.90    6.00
   0 -14   0   -1.90    2.80
   0 -14   0   -1.50    2.00
  -1 -14   0    9.90    2.60
  -1 -14   0    6.30    3.30
  -1 -14   0   11.60    7.10
  -2 -14   0   -5.10    6.90
  -2 -14   0    0.10    2.90
   2  14   0   -2.60    3.20
  -3 -14   0   24.20    4.00
   3  14   0   24.60    4.10
  -4 -14   0   -0.70    3.30
   4  14   0    0.00    3.40
   5  14   0   11.90    3.90
  -6 -14   0    3.20    3.10
   6  14   0   -1.50    3.70
   6  14   0   -3.00    9.30
  -7 -14   0    3.70    3.10
   7  14   0    7.80    3.50
  14 -15   0   -3.10    2.70
 -14  15   0    2.20    5.90
  13 -15   0    0.90    2.80
 -13  15   0   -3.80    6.00
  12 -15   0   14.60    3.80
 -12  15   0   14.30    6.70
  11 -15   0    3.40    2.90
 -11  15   0   -6.40    5.90
  10 -15   0   -1.50    1.60
  10 -15   0   -0.10    2.60
 -10  15   0    5.60    6.00
   9 -15   0    0.40    2.80
   9 -15   0   -0.40    2.80
  -9  15   0   -3.70    5.60
   8 -15   0    5.90    3.00
   8 -15   0    6.30    3.00
  -8  15   0    4.20    5.50
   7 -15   0   16.70    3.50
   7 -15   0   19.60    3.50
  -7  15   0   24.90    6.20
   6 -15   0   47.80    5.60
  -6  15   0   48.30    6.60
   5 -15   0   74.79    6.70
   5 -15   0   57.89    6.30
  -5  15   0   54.19    7.10
   3 -15   0   29.80    4.30
   3 -15   0   35.20    4.20
   2 -15   0   -1.70    2.10
   2 -15   0   -1.60    3.00
   1 -15   0    8.30    3.60
   1 -15   0    6.70    2.60
   0 -15   0    0.60    2.40
   0 -15   0    5.90    3.40
  -1 -15   0    1.70    3.30
  -2 -15   0    3.00    3.70
   2  15   0    9.30    3.90
  -3 -15   0    2.60    3.50
   3  15   0    1.00    3.30
  -4 -15   0   11.40    4.00
   4  15   0    4.40    3.30
  -5 -15   0    2.70    3.50
   5  15   0    3.80    2.90
  -6 -15   0   -1.40    3.00
   6  15   0    0.20    3.50
  14 -16   0    2.90    2.80
 -14  16   0    2.80    5.80
  13 -16   0    0.70    3.10
 -13  16   0   -3.70    5.80
  12 -16   0    9.20    3.20
 -12  16   0    1.20    5.90
  11 -16   0    0.20    2.80
 -11  16   0    6.30    5.90
  10 -16   0    1.30    2.80
  10 -16   0    2.50    2.20
 -10  16   0   -5.10    5.60
   9 -16   0   11.40    3.40
   9 -16   0   19.00    3.60
  -9  16   0   22.30    6.30
   8 -16   0   -1.10    2.70
   8 -16   0    2.30    3.20
  -8  16   0   -8.60    5.30
   7 -16   0   -2.70    3.00
   7 -16   0    0.90    2.60
  -7  16   0   -6.30    5.00
   6 -16   0   22.90    3.80
  -6  16   0   29.70    5.60
   5 -16   0    2.00    3.30
   5 -16   0    0.20    2.60
   4 -16   0   24.50    4.10
   4 -16   0   17.50    3.40
   3 -16   0    6.00    2.60
   3 -16   0   15.10    3.90
   2 -16   0   -2.20    2.30
   2 -16   0    0.10    3.30
   1 -16   0    0.50    3.30
   1 -16   0    4.00    2.50
   0 -16   0    8.10    3.80
   0 -16   0    4.20    2.60
  -1 -16   0   16.60    3.80
   1  16   0    6.10    3.60
  -2 -16   0   -0.60    3.20
   2  16   0   -1.20    3.30
  -3 -16   0   13.50    3.90
   3  16   0    9.00    3.80
  -4 -16   0   10.80    3.80
   4  16   0    8.90    3.30
  -5 -16   0    2.40    3.50
   5  16   0    2.10    2.70
  13 -17   0   -0.70    2.90
 -13  17   0   -1.80    5.10
  12 -17   0    2.20    3.00
 -12  17   0   -7.60    5.10
  11 -17   0   -1.20    2.70
 -11  17   0    0.10    5.30
  10 -17   0    0.70    3.00
  10 -17   0   -1.90    3.20
 -10  17   0    8.70    5.60
   9 -17   0   10.50    3.30
   9 -17   0    3.50    3.00
  -9  17   0    4.00    5.40
   8 -17   0    3.80    3.00
   8 -17   0    5.80    3.30
  -8  17   0   23.50    5.80
   7 -17   0   17.60    3.90
   7 -17   0    1.30    2.60
   6 -17   0   16.70    3.60
   6 -17   0   19.80    4.00
   5 -17   0    5.10    3.40
   5 -17   0    1.20    2.60
   4 -17   0   30.00    4.50
   4 -17   0   27.50    4.10
   3 -17   0   -2.20    2.30
   3 -17   0    5.50    4.00
   2 -17   0   -0.50    3.90
   2 -17   0    1.10    2.40
   1 -17   0   -0.90    3.20
   1 -17   0    1.90    2.40
   0 -17   0    0.30    3.30
   0  17   0    0.70    3.30
   1  17   0   29.10    5.30
  -2 -17   0    4.20    3.50
   2  17   0   -4.70    3.70
  -3 -17   0   -3.10    3.30
   3  17   0    2.40    4.00
  12 -18   0   -0.60    2.60
 -12  18   0    5.80    5.20
  11 -18   0   -0.20    2.70
 -11  18   0   -9.60    5.20
  10 -18   0    4.00    3.00
 -10  18   0    6.30    5.40
   9 -18   0    0.30    2.80
   9 -18   0    2.80    3.10
  -9  18   0    5.40    7.00
   8 -18   0    4.40    2.90
   8 -18   0   -0.10    3.10
   7 -18   0   30.50    4.60
   7 -18   0   18.40    3.70
   6 -18   0    4.20    3.40
   6 -18   0    0.70    2.70
   5 -18   0   -2.40    3.20
   5 -18   0   -0.30    2.50
   4 -18   0   37.00    5.00
   4 -18   0   34.20    4.40
   3 -18   0    2.40    2.50
   3 -18   0    2.00    4.00
   2 -18   0    3.40    2.50
   2 -18   0   12.10    4.40
   1 -18   0   13.90    3.90
   0 -18   0    2.90    3.50
   0  18   0    1.30    3.70
  -1 -18   0   -1.00    3.50
   1  18   0   -6.80    3.70
  -2 -18   0    9.10    3.90
   2  18   0    7.90    4.10
  10 -19   0   -2.00    2.50
   9 -19   0    0.00    2.60
   9 -19   0   11.30    3.70
   8 -19   0   -2.60    3.30
   8 -19   0   -2.20    2.30
   7 -19   0    1.40    3.20
   7 -19   0    4.30    2.60
   6 -19   0    2.50    2.50
   6 -19   0    1.10    3.40
   5 -19   0    1.00    2.30
   5 -19   0    3.60    3.90
   4 -19   0    2.60    3.60
   4 -19   0    2.10    2.50
   3 -19   0    0.80    2.50
   3 -19   0    0.60    3.90
   2 -19   0    6.00    4.00
   1 -19   0   -2.70    3.70
  -1  19   0    1.60    3.80
   0 -19   0   -1.00    4.10
   0  19   0    3.00    3.90
   7 -20   0   12.00    4.10
   6 -20   0    2.30    2.40
   6 -20   0    3.70    3.40
   5 -20   0    1.60    2.40
   5 -20   0    9.30    3.70
   4 -20   0   19.50    4.50
   3 -20   1    5.10    3.80
   4 -20   1    0.80    2.40
   4 -20   1    3.10    4.10
   5 -20   1    0.30    3.50
   5 -20   1    3.50    2.50
   6 -20   1    1.90    2.40
   6 -20   1   -6.60    3.10
   8 -20   1   -1.00    3.20
   8 -20   1   -0.40    2.30
   0  19  -1    7.40    4.00
   0 -19   1    1.20    3.70
  -1  19  -1    4.20    4.40
   1 -19   1   10.90    4.00
   2 -19   1    2.80    4.20
   3 -19   1    6.40    4.20
   3 -19   1    1.60    2.50
   4 -19   1   10.80    3.90
   4 -19   1    4.20    2.70
   5 -19   1    3.40    2.50
   5 -19   1   -0.80    4.00
   6 -19   1    3.30    2.70
   6 -19   1   -0.30    3.90
   7 -19   1    0.50    2.70
   7 -19   1    3.90    3.80
   8 -19   1    2.20    2.70
   8 -19   1   -0.90    3.30
   9 -19   1    1.20    3.40
   9 -19   1   -1.50    2.70
  10 -19   1   -0.10    2.70
   2  18  -1    6.50    3.70
  -2 -18   1    9.70    4.40
   1  18  -1    1.50    3.30
  -1 -18   1    2.80    4.00
   0  18  -1    5.30    4.10
   0 -18   1    2.20    3.80
   1 -18   1   -0.10    3.60
   2 -18   1    2.20    2.60
   2 -18   1    5.70    4.00
   3 -18   1    3.30    2.50
   3 -18   1    0.60    3.80
   4 -18   1    4.20    2.70
   4 -18   1    5.00    3.50
   5 -18   1   47.90    5.80
   5 -18   1   29.60    4.50
   6 -18   1   14.30    4.30
   6 -18   1    6.80    3.10
   7 -18   1    8.90    3.90
   7 -18   1   11.40    3.20
   8 -18   1    2.00    3.20
   8 -18   1    1.90    2.90
   9 -18   1   -1.10    3.10
   9 -18   1    0.50    2.80
 -10  18  -1    0.40    5.20
  10 -18   1    1.20    2.90
 -11  18  -1   14.50    5.50
 -12  18  -1   -0.20    5.20
  12 -18   1    0.80    2.80
   4  17  -1    6.20    3.20
  -4 -17   1   12.10    4.30
   3  17  -1    2.60    3.30
  -3 -17   1    3.10    3.40
   2  17  -1    6.20    3.50
  -2 -17   1    9.10    4.40
   1  17  -1    9.60    4.00
  -1 -17   1   16.50    4.60
   0 -17   1   24.10    4.30
   1 -17   1    4.50    2.60
   1 -17   1   -1.50    3.20
   2 -17   1    7.40    4.10
   2 -17   1    7.60    2.80
   3 -17   1   -0.60    2.50
   3 -17   1    0.70    3.70
   4 -17   1   30.80    4.20
   4 -17   1   38.30    5.30
   5 -17   1    1.50    2.70
   5 -17   1    8.40    3.80
   6 -17   1    3.40    2.90
   6 -17   1   -0.80    3.30
   7 -17   1    4.20    2.90
  -8  17  -1    8.70    5.50
   8 -17   1   22.50    4.00
   8 -17   1   11.90    3.30
  -9  17  -1   -3.00    5.10
   9 -17   1   -3.90    2.80
   9 -17   1    2.70    2.90
 -10  17  -1   -0.70    5.40
  10 -17   1    1.00    2.90
 -11  17  -1    4.70    5.80
  11 -17   1    3.10    2.90
 -12  17  -1    2.40    5.50
  12 -17   1   -2.00    2.60
 -13  17  -1    3.80    5.40
  13 -17   1    1.90    2.90
   5  16  -1    0.70    3.60
  -5 -16   1    5.50    3.80
   4  16  -1    7.10    3.90
  -4 -16   1    4.50    3.80
   3  16  -1    4.20    3.70
  -3 -16   1    8.00    4.10
   2  16  -1   35.10    5.30
  -2 -16   1   31.30    5.00
   1  16  -1    6.20    4.10
  -1 -16   1    6.40    3.80
   0 -16   1   -1.90    3.30
   0 -16   1   -0.40    2.40
   1 -16   1   23.70    3.60
   2 -16   1    6.70    3.40
   2 -16   1    2.30    2.60
   3 -16   1   -1.90    2.40
   3 -16   1   -0.40    3.10
   4 -16   1   12.20    3.20
   4 -16   1   22.80    4.00
   5 -16   1   35.80    4.60
  -6  16  -1    4.10    4.60
   6 -16   1   -2.20    2.90
   6 -16   1   -0.30    2.60
  -7  16  -1   -7.10    4.90
   7 -16   1    5.30    3.00
   7 -16   1    4.70    2.90
  -8  16  -1    6.10    5.50
   8 -16   1    2.20    2.70
   8 -16   1    2.20    2.80
  -9  16  -1    1.70    5.60
   9 -16   1   -0.70    2.90
   9 -16   1    0.60    2.70
 -10  16  -1    3.80    5.90
  10 -16   1    1.70    2.90
 -11  16  -1   -0.70    5.90
  11 -16   1    3.40    3.10
 -12  16  -1    5.70    5.90
  12 -16   1   -0.60    2.60
 -13  16  -1    0.30    5.60
  13 -16   1    0.70    2.90
 -14  16  -1   -2.90    5.30
  14 -16   1    2.30    2.70
   6  15  -1    2.70    3.30
   6  15  -1  -10.80   10.70
  -6 -15   1   11.90    3.50
   5  15  -1    3.60    3.80
  -5 -15   1    2.40    3.20
   4  15  -1    0.80    3.50
  -4 -15   1    0.80    3.30
   3  15  -1    2.60    3.90
  -3 -15   1   -1.70    3.10
   2  15  -1   -0.50    3.50
  -2 -15   1    1.40    3.60
  -1 -15   1    3.80    2.60
  -1 -15   1    9.80    3.90
   0 -15   1    2.10    2.50
   0 -15   1    6.40    3.20
   1 -15   1   30.30    4.30
   1 -15   1   28.90    3.90
   2 -15   1   19.10    4.00
   2 -15   1    9.20    2.80
   3 -15   1   11.10    3.60
   3 -15   1    3.30    2.60
   4 -15   1   41.30    5.40
   4 -15   1   58.29    6.20
  -5  15  -1    8.60    4.40
   5 -15   1   14.00    3.70
   5 -15   1   18.80    3.40
  -6  15  -1  135.39   11.90
   6 -15   1  136.89   11.10
  -7  15  -1    7.00    5.60
   7 -15   1    7.40    3.00
   7 -15   1    9.10    3.30
  -8  15  -1   15.40    6.00
   8 -15   1   14.80    3.30
   8 -15   1   18.50    3.60
  -9  15  -1    3.90    5.60
   9 -15   1    7.90    2.60
   9 -15   1    1.10    3.00
 -10  15  -1    8.90    6.00
  10 -15   1    0.60    2.80
  10 -15   1    6.20    2.90
 -11  15  -1    2.70    6.20
  11 -15   1    4.40    3.00
 -12  15  -1   -4.20    5.90
  12 -15   1    1.10    3.00
 -13  15  -1    6.90    6.10
  13 -15   1   -1.80    2.70
 -14  15  -1   -2.90    5.90
  14 -15   1    2.90    2.80
   7  14  -1   16.20   10.70
   7  14  -1    1.10    2.90
  -7 -14   1    2.40    3.00
   6  14  -1   26.30    4.90
   6  14  -1   11.20    9.80
  -6 -14   1   21.30    4.40
   5  14  -1    6.50    3.60
  -5 -14   1    2.80    3.20
   4  14  -1    1.10    3.10
  -4 -14   1   -6.20    2.90
   3  14  -1   -0.10    3.40
  -3 -14   1    2.10    3.00
   2  14  -1    5.50    3.60
  -2 -14   1   12.70    3.60
  -2 -14   1    9.90    2.60
  -1 -14   1    1.10    2.30
  -1 -14   1    5.60    3.10
   0 -14   1    4.10    2.40
   0 -14   1    5.90    3.00
   0 -14   1   12.70    6.70
   1 -14   1    1.80    2.90
   1 -14   1    2.20    6.10
   1 -14   1   -0.90    2.10
   2 -14   1    4.20    2.90
   2 -14   1    3.20    2.40
   3 -14   1    7.40    2.80
   3 -14   1    2.60    2.40
   4 -14   1   14.50    3.30
   4 -14   1   10.10    2.80
  -5  14  -1   52.79    6.40
   5 -14   1   48.40    5.80
   5 -14   1   48.70    5.50
  -6  14  -1  291.17   21.50
   6 -14   1  256.97   20.90
   6 -14   1  302.67   20.90
  -7  14  -1  159.98   13.80
   7 -14   1  154.48   12.90
   7 -14   1  175.18   12.80
  -8  14  -1   -6.70    5.20
   8 -14   1    1.50    2.80
   8 -14   1   -3.70    2.50
  -9  14  -1    7.30    6.00
   9 -14   1    1.80    3.00
   9 -14   1    5.50    2.30
 -10  14  -1    7.20    6.50
  10 -14   1    5.40    2.90
 -11  14  -1    2.30    6.50
  11 -14   1    2.90    2.80
 -12  14  -1   11.50    6.70
 -13  14  -1   -0.50    6.30
  13 -14   1    6.00    3.10
 -14  14  -1    3.30    6.10
  14 -14   1    5.40    3.00
 -15  14  -1   11.30    6.20
  15 -14   1    3.80    2.60
   8  13  -1    2.50    3.20
   8  13  -1    7.60   11.20
  -8 -13   1    9.40    3.20
   7  13  -1    4.90    9.60
   7  13  -1    8.00    3.60
  -7 -13   1    0.40    3.10
   6  13  -1    5.80    3.80
  -6 -13   1    4.90    3.60
   5  13  -1   16.30    3.60
  -5 -13   1   12.50    3.60
   4  13  -1    2.70    3.00
  -4 -13   1    5.30    3.20
   3  13  -1    3.90    3.40
  -3 -13   1    5.00    3.00
  -2 -13   1   21.00    3.30
  -2 -13   1   30.20    8.20
  -2 -13   1   34.30    4.50
  -1 -13   1   57.99    6.00
  -1 -13   1   68.79    9.60
  -1 -13   1   42.60    5.00
   0 -13   1   20.80    3.50
   0 -13   1   25.00    6.60
   0 -13   1   18.40    2.90
   1 -13   1    6.80    5.30
   1 -13   1    0.70    2.60
   1 -13   1    0.90    2.00
   2 -13   1   -0.70    2.00
   2 -13   1    4.70    4.60
   2 -13   1    1.20    2.40
   3 -13   1   30.00    3.60
   3 -13   1   26.30    3.50
  -4  13  -1  125.79   10.60
   4 -13   1  143.79   10.30
   4 -13   1  118.29   10.20
  -5  13  -1   77.19    7.80
   5 -13   1   71.19    6.80
   5 -13   1   78.59    6.90
  -6  13  -1   42.60    6.10
   6 -13   1   27.80    3.80
   6 -13   1   35.20    4.00
  -7  13  -1   61.99    7.30
   7 -13   1   45.20    5.20
   7 -13   1   45.00    5.30
  -8  13  -1   42.20    7.00
   8 -13   1   36.70    4.60
   8 -13   1   38.40    4.70
  -9  13  -1    7.20    6.20
   9 -13   1    3.20    2.80
   9 -13   1   -0.80    1.70
 -10  13  -1    1.30    5.90
  10 -13   1    4.40    2.90
 -11  13  -1   89.59   11.10
  11 -13   1   96.89    8.60
 -12  13  -1   15.90    7.00
  12 -13   1   16.80    6.70
  12 -13   1   13.00    3.30
 -13  13  -1    5.60    7.10
  13 -13   1   26.80    7.50
  13 -13   1   17.40    3.50
 -14  13  -1    6.10    7.00
  14 -13   1    6.10    2.90
 -15  13  -1   -3.00    5.90
  15 -13   1    2.60    2.60
   9  12  -1   20.70   11.70
   9  12  -1   20.40    3.80
   8  12  -1    9.00    3.50
   8  12  -1   18.30    9.60
  -8 -12   1   21.10    3.80
   7  12  -1   24.40   10.20
   7  12  -1   34.10    5.00
  -7 -12   1   39.40    5.20
   6  12  -1   19.80    4.80
  -6 -12   1   26.10    4.10
   5  12  -1    5.90    3.60
   4  12  -1   10.30    3.60
  -4 -12   1   10.50    3.10
   3  12  -1    0.50    2.80
  -3 -12   1    4.10    2.10
  -3 -12   1   -7.10    5.80
  -3 -12   1    3.70    2.90
  -2 -12   1   10.60    2.90
  -2 -12   1    4.60    2.20
  -2 -12   1   10.60    6.00
  -1 -12   1    6.10    5.50
  -1 -12   1   12.40    2.50
  -1 -12   1   18.00    3.30
   0 -12   1    6.50    2.50
   0 -12   1    8.30    5.00
   1 -12   1    5.30    2.10
   1 -12   1   10.00    4.70
   1 -12   1    8.70    2.50
   2 -12   1   14.40    2.40
   2 -12   1    9.40    4.30
   2 -12   1   10.20    2.50
  -3  12  -1    1.30    2.90
   3 -12   1   -1.00    3.80
   3 -12   1   -0.50    2.10
   3 -12   1   -0.40    1.90
  -4  12  -1  183.78   14.30
   4 -12   1  195.18   13.90
   4 -12   1  178.58   13.90
  -5  12  -1   -0.30    4.10
   5 -12   1    4.60    2.10
   5 -12   1    0.20    1.90
  -6  12  -1   51.59    6.30
   6 -12   1   38.70    4.80
   6 -12   1   46.50    4.70
   6 -12   1   41.20    3.90
  -7  12  -1   85.99    9.50
   7 -12   1  107.49    7.40
   7 -12   1   92.19    8.00
   7 -12   1   86.89    7.70
  -8  12  -1   -1.30    5.30
   8 -12   1    3.30    2.60
   8 -12   1    3.80    1.70
   8 -12   1    6.00    2.30
  -9  12  -1    8.90    5.80
   9 -12   1    6.90    2.70
   9 -12   1    1.00    4.60
 -10  12  -1    4.50    6.40
  10 -12   1   -0.10    2.70
  10 -12   1   -1.20    4.70
 -11  12  -1    1.10    6.10
  11 -12   1   -4.50    5.00
  11 -12   1    1.00    2.90
 -12  12  -1    5.40    7.10
  12 -12   1   13.50    3.30
  12 -12   1   16.70    6.90
 -13  12  -1    2.60    6.40
  13 -12   1    3.60    6.40
  13 -12   1   -0.80    2.80
 -14  12  -1    5.40    6.90
  14 -12   1    0.50    2.70
  14 -12   1    0.90    6.70
 -15  12  -1   12.30    6.90
  15 -12   1  -11.90    7.00
  15 -12   1    1.60    2.60
 -16  12  -1   -5.80    5.90
  16 -12   1   -2.60    2.30
  10  11  -1   -1.70    2.70
   9  11  -1    1.70    2.70
   9  11  -1    2.10    8.80
   8  11  -1    5.00    8.40
   8  11  -1   -0.90    3.20
  -8 -11   1   -1.10    2.80
   7  11  -1   -2.90    3.70
   7  11  -1   -4.70    8.20
  -7 -11   1    1.50    3.10
   6  11  -1   23.10    4.20
  -6 -11   1   20.10    3.70
   5  11  -1   31.80    4.60
  -5 -11   1   46.50    5.30
   4  11  -1   31.90    4.50
  -4 -11   1   59.19    9.70
  -4 -11   1   43.50    4.90
  -4 -11   1   33.60    4.10
   3  11  -1    0.30    2.50
  -3 -11   1    7.10    2.20
  -3 -11   1    6.00    5.70
  -3 -11   1    6.30    2.50
  -2 -11   1  103.09   12.50
  -2 -11   1  103.79    8.40
  -2 -11   1   99.19    8.10
  -1 -11   1   -1.00    2.10
  -1 -11   1   -2.80    4.30
  -1 -11   1   -0.20    1.70
   0 -11   1    8.80    2.30
   0 -11   1    9.10    2.00
   0 -11   1    7.30    4.40
   1 -11   1    7.40    3.90
   1 -11   1   -0.80    1.80
   1 -11   1    2.50    1.60
   2 -11   1  275.87   21.50
   2 -11   1  315.87   23.00
   2 -11   1  309.07   21.60
  -3  11  -1   17.10    3.50
   3 -11   1   16.10    2.50
   3 -11   1   15.10    2.30
   3 -11   1    8.80    3.70
  -4  11  -1   90.59    8.00
   4 -11   1   83.69    7.20
   4 -11   1   79.39    8.30
   4 -11   1   90.59    7.10
   4 -11   1   93.79    6.70
  -5  11  -1   15.30    4.10
   5 -11   1    4.80    2.00
   5 -11   1    8.20   26.90
   5 -11   1   10.70    2.40
   5 -11   1   10.60    1.80
  -6  11  -1    7.50    4.60
   6 -11   1    3.50    2.20
   6 -11   1    4.70    2.00
   6 -11   1    4.40    1.40
  -7  11  -1   11.20    4.90
   7 -11   1    6.80    4.40
   7 -11   1    6.30    2.40
   7 -11   1    8.90    1.80
   7 -11   1   12.20    2.30
  -8  11  -1   40.30    6.50
   8 -11   1   30.70    6.00
   8 -11   1   33.40    3.80
   8 -11   1   34.70    3.50
  -9  11  -1   11.30    5.80
   9 -11   1   11.40    1.90
   9 -11   1    6.40    4.90
 -10  11  -1   16.10    6.60
  10 -11   1   10.10    5.30
  10 -11   1   14.50    2.10
 -11  11  -1    9.40    6.90
  11 -11   1    8.60    3.10
  11 -11   1    3.80    5.40
 -12  11  -1   38.10    8.10
  12 -11   1   50.69    8.80
  12 -11   1   56.39    5.90
 -13  11  -1    1.10    6.40
  13 -11   1    0.50    2.70
  13 -11   1    2.00    5.60
 -14  11  -1    1.40    6.50
  14 -11   1   -3.40    2.50
  14 -11   1    6.00    6.60
 -15  11  -1   -6.30    5.90
  15 -11   1    2.70    7.50
  15 -11   1    0.80    2.50
 -16  11  -1    6.40    6.70
  16 -11   1   -0.80    2.40
  11  10  -1    2.70    2.80
  10  10  -1    1.40    8.10
  10  10  -1    0.30    2.80
   9  10  -1   -2.10    7.90
   9  10  -1    0.80    2.90
  -9 -10   1    0.90    2.90
   8  10  -1   96.89   14.60
   8  10  -1   91.29    8.80
  -8 -10   1   92.19    8.50
   7  10  -1   46.00   11.10
   7  10  -1   44.50    5.70
  -7 -10   1   44.90    5.60
   6  10  -1   90.29    8.70
  -6 -10   1   93.39    8.30
   5  10  -1   83.49    8.60
  -5 -10   1  102.49    8.30
  -5 -10   1   96.99   12.80
   4  10  -1    2.20    2.80
  -4 -10   1    1.30    2.20
  -4 -10   1    5.20    5.20
  -4 -10   1    1.60    1.70
  -3 -10   1   33.80    3.70
  -3 -10   1   35.10    6.90
  -3 -10   1   31.60    3.70
  -2 -10   1  270.37   22.20
  -2 -10   1  256.27   19.50
  -2 -10   1  282.77   19.60
  -1 -10   1   18.70    2.50
  -1 -10   1   26.00    3.10
  -1 -10   1   22.60    5.00
   0 -10   1  217.48   17.00
   0 -10   1  191.78   14.90
   0 -10   1  205.28   14.80
   1 -10   1   14.20    2.20
   1 -10   1   17.60    2.40
   1 -10   1   15.20    4.10
  -2  10  -1  253.27   19.50
   2 -10   1  260.07   19.50
   2 -10   1  299.07   19.60
   2 -10   1  272.77   20.70
  -3  10  -1   -5.50   12.20
  -3  10  -1    1.30    3.00
   3 -10   1    3.80    1.30
   3 -10   1    1.30    2.70
   3 -10   1    2.40    1.80
   3 -10   1    3.00    1.70
  -4  10  -1   58.39    6.20
   4 -10   1   57.59    4.60
   4 -10   1   47.40    5.90
   4 -10   1   60.49    5.10
   4 -10   1   61.99    5.10
  -5  10  -1   -0.20    3.70
   5 -10   1  -13.00   20.40
   5 -10   1   -1.20    1.70
   5 -10   1    0.90    1.20
  -6  10  -1    2.10    4.00
   6 -10   1   -1.70    3.00
   6 -10   1    1.40    1.60
   6 -10   1   -0.60    1.30
  -7  10  -1   13.90    4.80
   7 -10   1    6.20    3.90
   7 -10   1   14.10    2.20
   7 -10   1   10.50    1.70
  -8  10  -1   10.40    5.00
   8 -10   1    7.70    4.60
   8 -10   1   23.00    2.20
   8 -10   1   19.60    2.40
  -9  10  -1    9.60    5.30
   9 -10   1    0.30    1.10
   9 -10   1    2.70    3.70
   9 -10   1    0.40    1.40
 -10  10  -1   43.20    7.30
  10 -10   1   48.20    7.50
  10 -10   1   48.00    4.20
 -11  10  -1   12.30    6.40
  11 -10   1   28.20    6.60
 -12  10  -1    7.50    6.50
  12 -10   1    3.20    5.10
 -13  10  -1   13.20    7.40
  13 -10   1   14.70    3.30
  13 -10   1   24.70    7.10
 -14  10  -1   -7.70    6.60
  14 -10   1    2.80    6.20
  14 -10   1    1.90    2.60
 -15  10  -1    0.70    6.20
  15 -10   1    5.20    2.60
  15 -10   1   -3.10    7.30
 -16  10  -1    1.00    5.80
  16 -10   1    3.30    2.40
  11   9  -1    5.80    9.10
  11   9  -1    2.00    2.80
  10   9  -1    0.00    3.00
  10   9  -1   11.90    8.00
   9   9  -1   -0.50    3.00
   9   9  -1    4.80    7.90
  -9  -9   1   -3.60    2.60
   8   9  -1   74.09    7.30
   8   9  -1   53.39   11.80
  -8  -9   1   62.19    6.70
   7   9  -1    4.10    3.20
   7   9  -1   12.90    7.90
  -7  -9   1    6.10    2.80
   6   9  -1   10.20    3.30
  -6  -9   1   10.40    6.30
  -6  -9   1   10.70    3.10
   5   9  -1   55.19    6.50
  -5  -9   1   74.49   10.30
  -5  -9   1   61.99    5.40
  -5  -9   1   69.99    6.10
   4   9  -1   10.80    2.80
  -4  -9   1   14.60    2.50
  -4  -9   1    9.20    2.10
  -4  -9   1   13.90    5.60
  -3  -9   1   44.10    4.20
  -3  -9   1   55.09    7.90
  -3  -9   1   42.40    4.50
  -2  -9   1  105.49    8.30
  -2  -9   1  105.49    8.10
  -2  -9   1  110.59   11.20
   1   9  -1  223.08   26.20
  -1  -9   1  236.78   18.40
  -1  -9   1  231.78   16.40
  -1  -9   1  216.98   16.50
   0   9  -1  171.38   22.20
   0  -9   1  207.28   14.40
   0  -9   1  203.58   14.30
   0  -9   1  173.68   20.20
   0  -9   1  196.38   16.00
  -1   9  -1   24.80    8.20
   1  -9   1   17.70    2.20
   1  -9   1   13.20    7.70
   1  -9   1   18.00    3.80
  -2   9  -1   11.00    7.30
  -2   9  -1   19.90    2.90
   2  -9   1   11.70    3.20
   2  -9   1   15.20    2.00
   2  -9   1   13.30    1.70
   2  -9   1   11.10    8.40
   2  -9   1   11.40    2.00
  -3   9  -1   83.49    7.00
  -3   9  -1   70.59   11.10
   3  -9   1   60.99   11.50
   3  -9   1   77.29    7.30
   3  -9   1   75.89    6.40
   3  -9   1   87.59    6.00
  -4   9  -1   17.10    9.80
  -4   9  -1   40.10    4.90
   4  -9   1   38.30    4.00
   4  -9   1   43.50    3.40
   4  -9   1   38.20   10.00
  -5   9  -1   52.19    5.40
   5  -9   1   32.70   24.20
   5  -9   1   43.30    3.60
   5  -9   1   31.30    5.30
  -6   9  -1   -4.20    3.80
   6  -9   1   40.30   21.60
   6  -9   1    0.60    2.90
  -7   9  -1   -3.70    3.90
   7  -9   1    3.10    3.30
   7  -9   1    1.30    1.20
   7  -9   1   10.20   21.30
  -8   9  -1   53.09    6.90
   8  -9   1   57.19    7.60
   8  -9   1   57.79    4.50
   8  -9   1   52.19    4.60
  -9   9  -1    0.30    5.00
   9  -9   1   -1.70    3.80
   9  -9   1    2.80    1.30
 -10   9  -1   11.60    5.80
  10  -9   1    9.70    1.60
  10  -9   1   14.50    5.00
 -11   9  -1   -6.30    5.70
  11  -9   1   -1.00    4.60
  11  -9   1   -1.00    1.20
 -12   9  -1    9.50    6.40
  12  -9   1    3.30    5.10
 -13   9  -1    8.10    7.00
  13  -9   1    3.40    5.50
 -14   9  -1    7.20    7.10
  14  -9   1   14.60    6.50
  14  -9   1   13.20    3.10
 -15   9  -1   -6.30    6.50
  15  -9   1   16.10    7.20
  15  -9   1    1.70    2.40
 -16   9  -1    7.00    6.10
  16  -9   1    3.80    2.60
  16  -9   1   15.70    9.70
  12   8  -1    0.90    2.70
  11   8  -1   -9.30    7.20
  11   8  -1    2.00    2.90
  10   8  -1    1.60    7.80
  10   8  -1    6.20    3.20
   9   8  -1    8.50    3.10
   9   8  -1    0.60    7.70
  -9  -8   1    4.30    2.90
   8   8  -1    1.50    3.10
   8   8  -1    2.20    7.50
  -8  -8   1    0.90    2.50
   7   8  -1   13.50    7.50
   7   8  -1   27.00    4.10
  -7  -8   1   23.30    3.80
   6   8  -1   73.89    7.60
  -6  -8   1   91.89   11.80
  -6  -8   1   80.29    7.00
   5   8  -1    1.80    2.20
  -5  -8   1    0.30    2.00
  -5  -8   1    2.90    1.60
  -5  -8   1    2.10    4.90
   4   8  -1   77.79    6.90
  -4  -8   1   71.09   10.00
  -4  -8   1   69.19    5.90
  -4  -8   1   75.79    6.20
  -3  -8   1    0.20    1.40
  -3  -8   1    0.60    1.60
  -3  -8   1    1.70    3.60
   2   8  -1    5.60    9.80
  -2  -8   1   -4.70    7.80
  -2  -8   1    0.80    1.60
  -2  -8   1   -3.40    3.00
  -2  -8   1   -0.30    1.30
   1   8  -1   61.19   11.60
  -1  -8   1   54.49    4.50
  -1  -8   1   53.29    4.60
  -1  -8   1   42.80    9.10
  -1  -8   1   56.29    6.80
   0   8  -1   98.39   14.30
   0  -8   1   53.79    9.40
   0  -8   1   71.29    5.60
   0  -8   1   63.69    7.50
   0  -8   1   69.29    5.50
  -1   8  -1  390.66   33.20
   1  -8   1  382.36   32.80
   1  -8   1  412.46   29.30
   1  -8   1  417.26   30.30
   1  -8   1  431.16   29.40
   1  -8   1  429.66   29.10
  -2   8  -1  113.29    9.00
  -2   8  -1  115.89   14.40
   2  -8   1  113.99    9.70
   2  -8   1   97.49   13.90
   2  -8   1  125.19    8.50
   2  -8   1  114.69    8.70
  -3   8  -1   98.99   13.70
  -3   8  -1   92.39    8.20
   3  -8   1   88.49    8.20
   3  -8   1  101.59    7.20
   3  -8   1  107.09    7.60
   3  -8   1   87.59   13.50
  -4   8  -1   55.59    6.10
   4  -8   1   53.79   10.00
   4  -8   1   58.49    4.40
   4  -8   1   46.10    6.50
  -5   8  -1    0.10    3.60
   5  -8   1   -1.50    2.60
   5  -8   1    1.70    1.20
   5  -8   1    2.00    7.10
  -6   8  -1  581.44   37.90
   6  -8   1  528.75   38.50
   6  -8   1  509.65   37.10
   6  -8   1  532.55   47.30
   6  -8   1  467.85   43.20
  -7   8  -1   54.69    6.80
   7  -8   1   38.60   17.30
   7  -8   1   54.89    4.30
   7  -8   1   45.70   13.50
   7  -8   1   54.89    6.90
  -8   8  -1    2.60    4.00
   8  -8   1    2.60    3.40
   8  -8   1  -21.40   20.10
   8  -8   1    3.60    1.30
   8  -8   1    1.10    1.50
   8  -8   1    1.70    1.20
  -9   8  -1    6.70    4.60
   9  -8   1    4.10    1.30
   9  -8   1    6.90    3.90
   9  -8   1    5.30    1.80
 -10   8  -1    3.50    5.00
  10  -8   1    0.40    1.10
  10  -8   1    0.80    1.70
  10  -8   1   -1.70    3.60
 -11   8  -1    3.50    5.40
  11  -8   1    3.50    1.20
  11  -8   1    5.30    4.30
  11  -8   1    4.10    2.20
 -12   8  -1   -1.20    6.00
  12  -8   1    0.70    4.80
  12  -8   1    0.20    2.30
  13  -8   1   91.49    7.90
  13  -8   1  102.99   12.20
 -14   8  -1    8.70    6.40
  14  -8   1   -0.60    2.40
  14  -8   1    5.30    6.10
  14  -8   1   -0.80    2.30
 -15   8  -1   14.10    6.60
  15  -8   1   13.00    2.80
  15  -8   1   -7.80    6.80
  15  -8   1    8.00    2.60
 -16   8  -1   13.60    6.10
  16  -8   1    2.90    9.20
  13   7  -1    3.00    2.70
  12   7  -1   17.00    3.50
  12   7  -1    4.60    7.80
  11   7  -1   -5.50    6.80
  11   7  -1    1.90    2.90
  10   7  -1   -4.60    6.80
  10   7  -1    0.80    3.00
   9   7  -1   86.69   12.50
   9   7  -1   99.29    8.50
  -9  -7   1   91.09    8.00
   8   7  -1   18.60    3.70
   8   7  -1    0.50    6.90
  -8  -7   1   10.50    2.90
   7   7  -1    9.30    6.90
   7   7  -1    9.30    3.00
  -7  -7   1    8.70    2.50
   6   7  -1    0.80    2.30
  -6  -7   1    6.70    2.20
  -6  -7   1    2.20    4.80
   5   7  -1   96.59    8.20
  -5  -7   1   92.39    7.60
  -5  -7   1  103.39    7.80
  -5  -7   1  106.49   11.40
   4   7  -1   64.69    6.00
  -4  -7   1   64.29    8.50
  -4  -7   1   62.59    5.30
  -4  -7   1   59.09    5.10
   3   7  -1   11.50    9.60
  -3  -7   1   -0.50    1.50
  -3  -7   1    1.40    3.60
  -3  -7   1    0.80    1.30
  -3  -7   1   -4.80    7.60
   2   7  -1  151.68   18.60
  -2  -7   1  156.58   13.70
  -2  -7   1  166.38   11.90
  -2  -7   1  167.48   11.80
  -2  -7   1  155.58   17.20
   1   7  -1   74.89   10.60
  -1  -7   1   75.89    7.90
  -1  -7   1   83.69    5.70
  -1  -7   1   65.39    5.70
  -1  -7   1   52.79    9.40
   0   7  -1    2.10    5.80
   0  -7   1    4.60    3.00
   0  -7   1    8.80    5.40
   0  -7   1    6.50    1.50
   0  -7   1    9.30    1.80
  -1   7  -1  133.29   14.60
   1  -7   1  144.39   11.60
   1  -7   1  149.09   10.40
   1  -7   1  126.49   14.10
   1  -7   1  152.28   10.60
  -2   7  -1  701.43   53.09
  -2   7  -1  748.23   50.59
   2  -7   1  728.63   50.39
   2  -7   1  719.13   50.89
   2  -7   1  727.33   50.49
   2  -7   1  671.13   53.09
  -3   7  -1   73.69    6.40
  -3   7  -1   68.99    9.60
   3  -7   1   74.39    5.30
   3  -7   1   69.09    7.00
   3  -7   1   60.79    9.40
   3  -7   1   67.99    6.10
  -4   7  -1  402.56   27.60
   4  -7   1  336.37   30.70
   4  -7   1  377.06   28.10
   4  -7   1  401.26   27.00
  -5   7  -1  139.29   10.90
   5  -7   1  153.78   11.50
   5  -7   1  119.89   16.30
   5  -7   1  131.69    9.60
   5  -7   1   98.59   16.70
  -6   7  -1   87.99    7.70
   6  -7   1   84.89   16.00
   6  -7   1   69.09    5.90
   6  -7   1   74.09    5.70
   6  -7   1   76.59   13.30
   6  -7   1   79.19    7.70
  -7   7  -1  155.18   13.10
   7  -7   1  159.68   11.70
   7  -7   1  160.28   11.90
   7  -7   1  229.88   28.50
   7  -7   1  171.18   13.50
  -8   7  -1   -0.90    4.20
   8  -7   1   -0.80    3.10
   8  -7   1    0.60    1.50
   8  -7   1    4.50    1.10
   8  -7   1   10.50   19.80
   8  -7   1   10.30   19.60
  -9   7  -1    5.60    4.30
   9  -7   1    2.10    1.10
   9  -7   1    6.50    3.30
   9  -7   1    6.70   30.90
   9  -7   1    2.70    1.80
 -10   7  -1    1.90    4.50
  10  -7   1    3.40    1.90
  10  -7   1    6.60    1.20
  10  -7   1    4.50    4.00
 -11   7  -1  115.89   11.90
  11  -7   1  113.59    8.90
  11  -7   1  134.49    9.50
  11  -7   1  134.49   12.60
 -12   7  -1   58.49    8.80
  12  -7   1   65.39    6.00
  12  -7   1   69.99    9.40
 -13   7  -1   42.90    7.90
  13  -7   1   58.99    5.50
  13  -7   1   53.89    8.70
 -14   7  -1   44.10    8.60
  14  -7   1   71.89    6.20
  14  -7   1   65.59    6.00
  14  -7   1   57.29    9.70
 -15   7  -1    1.20    6.40
  15  -7   1   -1.30    1.60
  15  -7   1   -2.70    6.80
 -16   7  -1   19.30    6.60
  16  -7   1   11.20    9.50
  16  -7   1   18.10    3.10
  13   6  -1    1.50    9.20
  13   6  -1   -0.50    2.60
  12   6  -1    2.70    6.80
  12   6  -1    0.80    2.60
  11   6  -1   -1.20    2.70
  11   6  -1  -12.00    5.90
  10   6  -1   11.60    7.30
  10   6  -1    3.20    2.90
   9   6  -1   15.10    3.40
   9   6  -1   16.80    7.20
  -9  -6   1   14.80    3.00
   8   6  -1    7.80    6.70
   8   6  -1    1.30    2.60
   8   6  -1    6.90    2.70
  -8  -6   1    1.60    2.20
   7   6  -1    6.70    2.70
   7   6  -1    2.30    6.30
  -7  -6   1    8.90    2.30
   6   6  -1    1.10    2.00
  -6  -6   1   -0.30    4.00
  -6  -6   1    2.40    1.90
   5   6  -1  155.28   12.30
  -5  -6   1  182.48   14.90
  -5  -6   1  169.88   12.10
  -5  -6   1  153.08   12.00
   4   6  -1  132.49   19.60
   4   6  -1  117.49    9.40
  -4  -6   1   99.69   15.90
  -4  -6   1  119.19    9.10
  -4  -6   1  122.99   11.50
  -4  -6   1  125.29    9.00
   3   6  -1  116.39   16.50
  -3  -6   1  112.79   14.70
  -3  -6   1  125.59    9.40
  -3  -6   1  134.69   11.60
  -3  -6   1  128.69    9.30
   2   6  -1   99.19   14.00
  -2  -6   1  108.59   10.00
  -2  -6   1   96.09   12.80
  -2  -6   1  117.19    8.00
  -2  -6   1   99.99    8.00
   1   6  -1  671.13   49.60
  -1  -6   1  609.04   49.20
  -1  -6   1  650.93   46.80
  -1  -6   1  659.03   47.70
  -1  -6   1  725.43   46.80
   0   6  -1  233.28   19.60
   0  -6   1  229.28   16.40
   0  -6   1  237.38   16.60
   0  -6   1  227.78   17.50
   0  -6   1  228.38   19.30
   0  -6   1  234.08   16.60
  -1   6  -1  195.48   14.60
  -1   6  -1  196.38   17.30
   1  -6   1  174.98   17.20
   1  -6   1  209.08   14.40
   1  -6   1  207.88   15.30
   1  -6   1  223.88   14.60
  -2   6  -1  276.57   21.10
  -2   6  -1  245.08   18.40
   2  -6   1  250.37   18.10
   2  -6   1  255.57   21.20
   2  -6   1  235.28   18.60
   2  -6   1  278.67   18.30
  -3   6  -1  174.48   12.70
  -3   6  -1  171.38   15.60
   3  -6   1  174.58   13.20
   3  -6   1  171.78   15.80
   3  -6   1  152.28   12.30
   3  -6   1  176.88   12.10
  -4   6  -1    4.10    3.00
   4  -6   1    3.60    5.90
   4  -6   1    2.60    1.10
   4  -6   1    3.50    2.60
  -5   6  -1  167.68   12.60
   5  -6   1  167.28   20.50
   5  -6   1  167.68   17.30
   5  -6   1  159.18   11.50
   5  -6   1  160.78   12.80
   5  -6   1  151.38   11.40
  -6   6  -1  767.12   52.79
   6  -6   1  724.03   52.09
   6  -6   1  722.53   56.79
   6  -6   1  783.32   53.29
   6  -6   1  703.93   58.09
  -7   6  -1   63.39    7.40
   7  -6   1   78.79    7.40
   7  -6   1   67.69    5.50
   7  -6   1   53.19   12.90
   7  -6   1   65.99   14.90
   7  -6   1   74.09    5.30
  -8   6  -1   61.29    7.20
   8  -6   1   49.00   19.70
   8  -6   1   48.90    6.70
   8  -6   1   83.89   28.10
   8  -6   1   58.09    4.40
   8  -6   1   58.19    4.80
  -9   6  -1    1.80    4.30
   9  -6   1  -37.90   23.70
   9  -6   1    2.30    1.00
   9  -6   1   -0.10    3.10
   9  -6   1   -0.30    1.20
 -10   6  -1   37.10    6.20
  10  -6   1   47.00    6.80
  10  -6   1   47.40    3.70
  10  -6   1   49.30    4.40
 -11   6  -1  198.88   18.30
  11  -6   1  264.77   19.50
 -12   6  -1  280.57   23.50
  12  -6   1  327.47   24.80
  12  -6   1  299.47   21.90
 -13   6  -1   -1.00    5.70
  13  -6   1    0.10    2.20
  13  -6   1    1.40    5.30
 -14   6  -1    7.60    6.10
  14  -6   1   -1.80    5.90
  14  -6   1    5.30    2.40
 -15   6  -1    5.10    6.00
  15  -6   1    1.40    2.30
  15  -6   1    0.80    6.70
 -16   6  -1    6.60    5.80
  16  -6   1   -4.30    9.20
  16  -6   1    3.00    2.50
  14   5  -1    2.50    2.40
  13   5  -1    4.00    7.80
  13   5  -1    4.90    2.80
  12   5  -1    0.20    6.60
  12   5  -1    3.20    2.90
  11   5  -1   23.40    7.50
  11   5  -1   28.80    3.90
  10   5  -1   95.89   13.00
  10   5  -1   87.59    8.10
   9   5  -1    3.70    2.60
   9   5  -1   -7.90    5.20
  -9  -5   1    2.70    1.50
  -9  -5   1    3.60    2.20
   8   5  -1   15.20    6.70
   8   5  -1   29.00    3.80
   8   5  -1   24.50    3.30
  -8  -5   1   28.10    3.50
   7   5  -1   -1.50    5.40
   7   5  -1    4.80    2.50
  -7  -5   1    2.60    1.90
  -7  -5   1    2.50    4.10
   6   5  -1    8.10    2.30
   6   5  -1    6.70   15.00
  -6  -5   1    7.80    2.00
  -6  -5   1    6.20    4.00
   5   5  -1  210.98   25.60
   5   5  -1  191.78   15.50
  -5  -5   1  236.58   17.70
   4   5  -1  216.78   22.40
   4   5  -1  209.38   15.40
  -4  -5   1  212.78   15.10
  -4  -5   1  198.28   15.10
  -4  -5   1  209.48   20.90
  -4  -5   1  213.48   17.00
   3   5  -1   98.69   13.70
  -3  -5   1   97.09    9.20
  -3  -5   1   92.19    7.00
  -3  -5   1   92.69    7.10
  -3  -5   1   87.09   12.30
   2   5  -1   18.50    5.90
  -2  -5   1   15.40    3.60
  -2  -5   1   19.00    5.70
  -2  -5   1   15.60    1.90
  -2  -5   1   20.80    2.10
   1   5  -1  382.76   29.90
  -1  -5   1  413.06   27.50
  -1  -5   1  383.86   29.70
  -1  -5   1  383.46   27.50
  -1  -5   1  380.06   28.40
   0   5  -1 1378.06  101.09
   0  -5   1 1407.96   99.39
   0  -5   1 1506.65   99.39
   0  -5   1 1425.56   99.89
   0  -5   1 1414.36   99.29
   0  -5   1 1374.96  100.99
  -1   5  -1   13.20    4.00
   1  -5   1   18.60    2.20
   1  -5   1   17.50    2.70
   1  -5   1   21.40    1.80
   1  -5   1   15.30    4.40
  -2   5  -1 1549.14  106.89
  -2   5  -1 1465.55  105.29
   2  -5   1 1505.95  106.89
   2  -5   1 1620.84  105.69
   2  -5   1 1531.35  105.09
   2  -5   1 1343.37  105.29
  -3   5  -1   96.49    7.80
   3  -5   1  103.19    8.20
   3  -5   1   90.59    7.00
   3  -5   1  101.89   10.60
  -4   5  -1  165.08   12.70
   4  -5   1  151.58   15.70
   4  -5   1  145.49   18.00
   4  -5   1  158.98   11.80
   4  -5   1  182.58   12.90
   4  -5   1  173.38   11.80
  -5   5  -1    3.40    3.30
   5  -5   1    5.70    1.00
   5  -5   1   -3.90    6.90
   5  -5   1    5.60    5.90
   5  -5   1    1.10    2.20
  -6   5  -1  148.89   11.80
   6  -5   1  157.88   11.90
   6  -5   1  132.09   17.80
   6  -5   1  140.79   17.10
   6  -5   1  143.89   10.50
   6  -5   1  141.29   10.40
  -7   5  -1  429.16   30.00
   7  -5   1  383.36   38.00
   7  -5   1  434.46   29.10
   7  -5   1  413.46   29.00
   7  -5   1  378.96   30.20
  -8   5  -1  595.74   40.90
   8  -5   1  600.64   51.29
   8  -5   1  550.64   41.30
   8  -5   1  546.45   40.00
   8  -5   1  559.84   39.80
  -9   5  -1    3.90    4.00
   9  -5   1    2.60    2.80
   9  -5   1  -10.40   19.30
   9  -5   1   -5.00   39.10
   9  -5   1    2.70    1.50
   9  -5   1    3.00    1.00
 -10   5  -1   74.59    8.80
  10  -5   1   87.29    9.30
  10  -5   1   78.09    6.00
  10  -5   1   89.79    6.70
 -11   5  -1    4.00    5.20
  11  -5   1    4.70    2.20
  11  -5   1    5.80    3.90
  12  -5   1  399.56   30.90
  12  -5   1  390.66   28.30
 -13   5  -1   20.90    6.40
  13  -5   1   15.60    6.30
 -14   5  -1    2.80    5.80
  14  -5   1    2.70    2.20
  14  -5   1    4.80    6.10
  14  -5   1    3.80    1.50
 -15   5  -1   -5.10    5.50
  15  -5   1   -1.80    2.30
  15  -5   1   -0.10    7.00
 -16   5  -1    5.10    5.50
  16  -5   1  -11.00   10.10
  16  -5   1    2.10    2.30
  14   4  -1   -2.40    2.40
  13   4  -1    8.30    7.40
  13   4  -1    5.70    2.70
  12   4  -1   -1.20    6.40
  12   4  -1    5.00    2.80
  11   4  -1    7.90    6.70
  11   4  -1    6.20    2.60
  10   4  -1   43.70    4.90
  10   4  -1   65.39   10.30
   9   4  -1   -0.80    2.30
   9   4  -1   -9.00    4.90
  -9  -4   1    1.60    2.00
   8   4  -1    9.90    5.90
   8   4  -1   11.20    2.50
  -8  -4   1    8.10    2.20
   7   4  -1   63.99    9.00
   7   4  -1   74.89    6.50
  -7  -4   1   71.49    5.90
   6   4  -1   95.69    7.60
   6   4  -1  100.59   16.60
  -6  -4   1   67.09   15.10
  -6  -4   1  100.59   10.20
  -6  -4   1   90.79    7.20
   5   4  -1   65.39    6.60
   5   4  -1   86.79   13.20
  -5  -4   1   74.79    6.10
  -5  -4   1   87.49   13.60
  -5  -4   1   79.49    9.00
  -5  -4   1   84.49    6.30
   4   4  -1   74.99   10.90
   4   4  -1   54.49    5.20
  -4  -4   1   55.49    4.50
  -4  -4   1   65.09   10.60
  -4  -4   1   45.70    4.60
  -4  -4   1   66.09    9.00
   3   4  -1    2.40    5.50
   3   4  -1    4.10    1.80
  -3  -4   1    4.90    1.30
  -3  -4   1    1.00    1.20
  -3  -4   1    5.00    5.30
  -3  -4   1    3.10    2.60
   2   4  -1   10.70    5.10
  -2  -4   1    9.60    4.40
  -2  -4   1   11.80    1.60
  -2  -4   1   10.80    1.40
  -2  -4   1   12.00    3.10
   1   4  -1 2521.65  168.08
  -1  -4   1 2269.57  166.48
  -1  -4   1 2330.87  167.08
  -1  -4   1 2566.84  166.48
  -1  -4   1 2203.78  167.78
   0   4  -1  433.16   32.50
   0  -4   1  416.76   32.40
   0  -4   1  454.65   31.60
   0  -4   1  446.36   31.00
   0  -4   1  449.66   30.90
  -1   4  -1  882.01   64.89
   1  -4   1  895.11   64.99
   1  -4   1  949.80   63.59
   1  -4   1  904.41   63.89
  -2   4  -1    5.00    3.40
  -2   4  -1    5.70    2.40
   2  -4   1    2.60    1.70
   2  -4   1    3.50    1.20
   2  -4   1    8.70    3.90
   2  -4   1    4.60    1.00
  -3   4  -1 1082.39   76.29
   3  -4   1 1099.09   77.89
   3  -4   1 1010.60   75.89
   3  -4   1 1124.49   75.99
   3  -4   1 1109.29   76.49
  -4   4  -1   31.00    4.00
   4  -4   1   18.80    6.80
   4  -4   1   25.00    3.20
   4  -4   1   24.90    2.10
   4  -4   1   15.40    5.40
   4  -4   1   24.70    2.40
  -5   4  -1   14.10    3.60
   5  -4   1    5.50    0.90
   5  -4   1    0.30    1.70
   5  -4   1   21.40    9.70
   5  -4   1    0.50    7.00
   5  -4   1    1.80    0.90
  -6   4  -1    9.80    3.80
   6  -4   1   10.90    1.20
   6  -4   1   11.40    9.80
   6  -4   1    7.90    2.70
   6  -4   1    8.90    1.40
  -7   4  -1   48.00    5.70
   7  -4   1   46.70   13.30
   7  -4   1   47.30    3.70
   7  -4   1   47.20    5.90
   7  -4   1   48.10    4.10
  -8   4  -1  451.65   33.50
   8  -4   1  483.55   34.10
   8  -4   1  473.85   32.50
   8  -4   1  463.35   32.70
   8  -4   1  397.46   44.30
  -9   4  -1   -1.60    3.90
   9  -4   1   -2.40   22.80
   9  -4   1    2.30    1.30
   9  -4   1    0.20    3.00
   9  -4   1   -1.30    0.80
 -10   4  -1   85.09    8.80
  10  -4   1   87.39    6.60
  10  -4   1   70.39    6.00
  10  -4   1   91.89    9.20
 -11   4  -1   35.10    6.60
  11  -4   1   43.50    6.60
  11  -4   1   37.40    4.20
 -12   4  -1  359.96   30.00
  12  -4   1  414.16   28.90
  12  -4   1  433.76   31.60
 -13   4  -1   -5.20    5.20
  13  -4   1    0.90    2.20
  13  -4   1   -1.00    5.10
 -14   4  -1   -4.20    5.50
  14  -4   1   -1.40    2.20
  14  -4   1   -0.70    5.90
 -15   4  -1   -4.80    5.30
  15  -4   1   -2.30    7.10
  15  -4   1    1.60    2.30
 -16   4  -1   -2.40    4.90
  16  -4   1    0.60    2.50
  14   3  -1   13.20    7.70
  13   3  -1   -4.60    6.60
  13   3  -1    1.00    2.80
  12   3  -1   20.20    6.90
  12   3  -1   22.20    3.50
  11   3  -1    9.30    6.30
  10   3  -1    8.20    5.70
  10   3  -1   -0.40    2.20
   9   3  -1    4.60    5.20
   9   3  -1    1.50    2.10
  -9  -3   1    0.20    2.60
  -9  -3   1   -2.40    1.80
   8   3  -1    5.50    5.10
   8   3  -1    3.80    2.10
  -8  -3   1   10.30    3.00
  -8  -3   1    5.40    1.90
   7   3  -1    4.10    4.50
   7   3  -1    2.00    1.20
   7   3  -1   10.60   15.70
   7   3  -1    1.60    1.70
  -7  -3   1   -2.80    2.40
  -7  -3   1   -2.10   14.10
  -7  -3   1   -2.40    1.40
   6   3  -1  482.65   33.60
   6   3  -1  502.15   41.40
   6   3  -1  484.25   35.90
  -6  -3   1  418.86   40.40
  -6  -3   1  454.25   33.50
  -6  -3   1  512.35   35.40
  -6  -3   1  457.45   33.60
   5   3  -1   27.90    9.50
   5   3  -1   30.10    3.00
  -5  -3   1   22.30    2.80
  -5  -3   1   22.70    4.50
  -5  -3   1   18.80    8.10
  -5  -3   1   32.20    3.40
   4   3  -1   27.10    2.70
   4   3  -1   27.40    7.40
  -4  -3   1   13.30    3.50
  -4  -3   1   15.90    6.30
  -4  -3   1   19.50    2.40
  -4  -3   1   20.40    2.30
   3   3  -1   96.49   11.10
   3   3  -1   85.39    6.70
  -3  -3   1   75.09    6.30
  -3  -3   1   92.99    8.10
  -3  -3   1   75.29   10.30
  -3  -3   1   89.99    6.40
   2   3  -1  665.13   49.50
  -2  -3   1  683.23   49.60
  -2  -3   1  626.04   47.70
  -2  -3   1  718.43   47.70
  -2  -3   1  706.93   48.50
   1   3  -1  597.04   42.90
  -1  -3   1  585.34   42.90
  -1  -3   1  593.34   41.60
  -1  -3   1  601.74   42.20
  -1  -3   1  585.04   41.50
   0   3  -1  100.19    9.40
   0  -3   1  112.99    8.50
   0  -3   1  102.59    7.80
   0  -3   1  108.99    9.40
   0  -3   1  115.29    7.80
  -1   3  -1 2950.30  206.18
   1  -3   1 2812.82  205.48
   1  -3   1 3058.39  205.58
   1  -3   1 2951.90  205.28
   1  -3   1 2905.01  206.18
   2  -3   1 1213.08   83.79
   2  -3   1 1230.28   82.89
   2  -3   1 1106.59   82.49
   2  -3   1 1167.68   82.49
   3  -3   1 1426.96  106.29
   3  -3   1 1527.45  108.59
   3  -3   1 1652.53  106.89
   3  -3   1 1476.65  106.39
  -4   3  -1 1958.80  144.49
   4  -3   1 2140.19  141.59
   4  -3   1 2083.09  142.09
   4  -3   1 1904.81  141.49
  -5   3  -1   26.70    8.40
   5  -3   1   36.60    4.70
   5  -3   1   32.20    2.70
   5  -3   1   39.30   13.40
  -6   3  -1   21.20   15.60
  -6   3  -1   37.80    5.10
   6  -3   1   28.60    3.90
   6  -3   1   27.20    2.80
   6  -3   1   27.10    2.50
   6  -3   1   49.20   16.40
  -7   3  -1   32.90   13.40
  -7   3  -1   33.40    5.10
   7  -3   1   33.70    4.70
   7  -3   1   32.70    2.70
   7  -3   1   35.50    3.20
   7  -3   1   11.40   11.40
  -8   3  -1  276.97   34.30
  -8   3  -1  268.27   20.30
   8  -3   1  277.97   20.90
   8  -3   1  285.07   37.70
   8  -3   1  263.67   19.10
   8  -3   1  270.97   19.40
  -9   3  -1    2.70    4.10
  -9   3  -1  -21.50   37.80
   9  -3   1    2.40    0.90
   9  -3   1    6.20    1.70
   9  -3   1   -9.50   21.50
   9  -3   1    4.60    3.40
 -10   3  -1    0.90    4.30
  10  -3   1   -1.00    1.80
  10  -3   1   -2.70    3.40
 -11   3  -1  272.77   23.90
  11  -3   1  348.57   25.40
  11  -3   1  330.57   22.90
 -12   3  -1   -1.60    5.40
  12  -3   1    0.10    2.30
  12  -3   1    6.60    4.90
 -13   3  -1    7.40    5.80
  13  -3   1   19.80    6.70
  13  -3   1   20.00    3.20
 -14   3  -1   11.60    5.70
  14  -3   1   10.70    6.60
  14  -3   1    6.20    2.60
 -15   3  -1   -0.30    5.40
  15  -3   1  -10.50    7.40
  15  -3   1    1.00    2.50
 -16   3  -1    3.90    5.40
  16  -3   1   -2.00    2.10
  15   2  -1    2.30    2.40
  14   2  -1   -8.90    7.10
  14   2  -1    6.80    2.80
  13   2  -1    1.10    6.20
  13   2  -1    5.20    2.70
  12   2  -1   11.00    2.90
  12   2  -1   13.20    6.80
  11   2  -1   -0.40    2.50
  11   2  -1    0.90    5.00
 -11  -2   1   -0.60    2.30
  10   2  -1   24.70    7.00
  10   2  -1   21.80    3.40
 -10  -2   1   32.80    4.40
   9   2  -1   -1.90    4.50
   9   2  -1    1.00    1.90
  -9  -2   1   -2.40    3.00
   8   2  -1    3.40    2.00
   8   2  -1  -12.80   22.00
   8   2  -1    1.90    4.30
  -8  -2   1  -14.60   19.40
  -8  -2   1    5.00    3.10
  -8  -2   1    2.80    1.70
   7   2  -1   14.60    4.70
   7   2  -1   12.40    2.10
   7   2  -1    1.00   13.50
  -7  -2   1   10.90    2.00
  -7  -2   1    3.00   10.70
  -7  -2   1   17.60    3.30
   6   2  -1  415.26   29.40
   6   2  -1  380.46   31.30
   6   2  -1  379.86   29.10
   6   2  -1  469.45   36.80
  -6  -2   1  402.76   36.50
  -6  -2   1  411.46   29.30
  -6  -2   1  441.16   31.10
  -6  -2   1  432.26   29.60
   5   2  -1  103.69   10.40
   5   2  -1  104.39   14.00
   5   2  -1  107.79    7.70
  -5  -2   1   88.99    7.30
  -5  -2   1   85.29   12.60
  -5  -2   1   97.49    7.90
  -5  -2   1  105.99    9.70
   4   2  -1   72.29   11.20
   4   2  -1   69.79    5.80
  -4  -2   1   75.89    7.60
  -4  -2   1   66.89    5.40
  -4  -2   1   69.19    5.90
  -4  -2   1   73.29    5.70
  -4  -2   1  106.49   16.00
   3   2  -1   73.89    8.80
   3   2  -1   51.59    4.90
  -3  -2   1   56.39    6.40
  -3  -2   1   57.29    4.40
  -3  -2   1   55.39    4.60
  -3  -2   1   59.39    9.00
   2   2  -1   56.99    7.90
  -2  -2   1   55.29    5.70
  -2  -2   1   59.19    7.50
  -2  -2   1   50.29    4.10
   1   2  -1 1361.66   97.09
  -1  -2   1 1351.96   97.09
  -1  -2   1 1409.56   96.59
   0   2  -1  113.49    9.00
   0  -2   1  120.19    8.60
   0  -2   1  117.39    9.00
  -1   2  -1 3015.20  212.88
   1  -2   1 3033.10  212.88
   1  -2   1 3059.39  212.48
  -2   2  -1   13.80    4.70
   2  -2   1    6.00    1.50
  -3   2  -1  535.35   40.50
   3  -2   1  498.95   40.10
   3  -2   1  560.24   37.80
   3  -2   1  551.74   38.20
   4  -2   1 2820.32  187.88
   4  -2   1 2549.65  187.18
   4  -2   1 2662.23  189.88
  -5   2  -1  781.62   57.89
   5  -2   1  813.72   54.49
   5  -2   1  751.02   53.69
   5  -2   1  786.12   57.69
   5  -2   1  705.43   53.59
  -6   2  -1   12.60    6.90
   6  -2   1   20.90    2.10
   6  -2   1   24.00    2.40
   6  -2   1   20.40    3.60
   6  -2   1   23.10   11.50
  -7   2  -1  177.38   22.80
  -7   2  -1  185.38   14.40
   7  -2   1  201.38   25.00
   7  -2   1  181.08   13.10
   7  -2   1  186.38   13.30
   7  -2   1  181.58   14.80
  -8   2  -1   12.30    4.20
  -8   2  -1   10.70   15.10
   8  -2   1    7.10    1.60
   8  -2   1   -8.40   15.00
   8  -2   1   10.20    3.50
  -9   2  -1   55.99    7.40
  -9   2  -1  150.08   41.20
   9  -2   1   73.69    5.70
   9  -2   1   66.19    5.00
   9  -2   1   46.00   23.70
 -10   2  -1   41.60    6.30
  10  -2   1   40.20    6.00
  10  -2   1   49.60    4.50
 -11   2  -1    9.40    4.90
  11  -2   1    6.10    4.60
  11  -2   1    4.10    2.20
 -12   2  -1   71.99    8.60
  12  -2   1   64.79    9.00
  12  -2   1   75.19    6.50
 -13   2  -1   53.99    7.60
  13  -2   1   59.19    5.70
  13  -2   1   44.00    8.30
 -14   2  -1   -0.80    4.80
  14  -2   1    3.50    2.70
  14  -2   1    8.70    6.60
 -15   2  -1   -5.10    5.00
  15  -2   1   -1.80    2.30
  15  -2   1   -8.40    7.80
  16  -2   1    4.70    2.60
  15   1  -1   -1.80    2.40
  15   1  -1    2.00    8.90
  14   1  -1    5.60    7.10
  14   1  -1    5.20    2.70
  13   1  -1    4.70    2.80
  13   1  -1    8.30    6.20
 -13  -1   1    4.70    3.60
  12   1  -1   -4.90    5.10
  12   1  -1   -0.50    2.10
 -12  -1   1  -10.00    3.00
  11   1  -1   57.19    8.90
  11   1  -1   62.39    5.80
 -11  -1   1   54.69    6.70
  10   1  -1    1.60    1.60
  10   1  -1    4.50    4.60
 -10  -1   1    0.00    3.80
   9   1  -1    5.50    4.70
   9   1  -1    7.30    2.00
  -9  -1   1    9.40    3.80
   8   1  -1    9.20    4.40
   8   1  -1    5.40    2.00
   8   1  -1   17.90   17.80
  -8  -1   1   18.30   17.50
  -8  -1   1    3.00    3.20
   7   1  -1  205.28   17.30
   7   1  -1  221.18   27.30
   7   1  -1  211.28   15.00
  -7  -1   1  194.68   14.80
  -7  -1   1  206.48   25.30
  -7  -1   1  210.88   15.50
   6   1  -1  396.16   27.90
   6   1  -1  381.36   29.60
  -6  -1   1  360.86   27.70
  -6  -1   1  469.05   37.20
  -6  -1   1  398.46   28.10
   5   1  -1   10.60    6.90
   5   1  -1    4.40    3.60
   5   1  -1    2.30    1.90
  -5  -1   1    2.30    1.30
  -5  -1   1    1.70    6.20
  -5  -1   1    0.30    2.90
  -5  -1   1    2.70    2.60
   4   1  -1  172.08   12.40
   4   1  -1  181.68   14.10
   4   1  -1  163.58   16.50
  -4  -1   1  189.48   13.70
  -4  -1   1  163.58   12.50
  -4  -1   1  160.88   12.20
   3   1  -1  507.95   39.30
   3   1  -1  573.14   41.60
  -3  -1   1  568.54   39.30
  -3  -1   1  584.34   40.10
  -3  -1   1  561.94   41.80
   2   1  -1   18.10    4.40
  -2  -1   1   14.50    4.20
  -2  -1   1   22.00    3.10
   1   1  -1   13.40    2.50
  -1  -1   1   11.30    1.80
  -1  -1   1   14.80    2.60
   0   1  -1   67.09    4.90
   0  -1   1   66.49    4.90
  -1   1  -1  427.36   30.60
  -2   1  -1 1605.94  119.99
  -2   1  -1 1731.43  121.09
   2  -1   1 1783.32  120.09
   2  -1   1 1730.03  121.09
  -3   1  -1  807.82   59.49
  -3   1  -1  866.91   61.39
   3  -1   1  860.41   59.59
   3  -1   1  830.72   59.09
   3  -1   1  854.41   61.19
  -4   1  -1 3177.18  226.98
  -4   1  -1 3140.39  224.78
   4  -1   1 3205.68  226.78
   4  -1   1 3327.37  224.88
   4  -1   1 3176.08  224.28
  -5   1  -1    9.60   10.40
  -5   1  -1    2.20    2.50
   5  -1   1    2.30    1.10
   5  -1   1    2.70    0.90
   5  -1   1    2.10   11.90
   5  -1   1    2.20    2.50
  -6   1  -1   84.89    8.30
   6  -1   1   84.29    8.20
   6  -1   1  112.59   16.40
   6  -1   1   75.79    6.00
   7  -1   1  522.25   35.80
   7  -1   1  524.65   37.40
   7  -1   1  507.05   44.00
   7  -1   1  484.95   36.00
  -8   1  -1   25.00   11.00
  -8   1  -1   46.20    5.60
   8  -1   1   33.00    5.30
   8  -1   1   79.19   18.90
   8  -1   1   44.30    3.40
   8  -1   1   45.90    4.10
  -9   1  -1   12.90    4.30
  -9   1  -1   -3.30   25.60
   9  -1   1   13.50    1.40
   9  -1   1    6.70   37.80
   9  -1   1   14.60    4.30
   9  -1   1   11.30    2.20
 -10   1  -1   43.20    6.10
  10  -1   1   36.20    6.30
  10  -1   1   43.50    4.50
 -11   1  -1   33.40    5.80
  11  -1   1   27.60    3.30
  11  -1   1   16.90    5.30
 -12   1  -1   -4.10    4.80
  12  -1   1   -0.70    4.70
  12  -1   1    5.20    2.40
 -13   1  -1   10.90    5.30
  13  -1   1   14.00    6.30
  13  -1   1   15.10    3.20
 -14   1  -1   23.90    5.70
  14  -1   1   21.10    3.40
  14  -1   1   12.30    7.00
 -15   1  -1    9.60    6.10
  15  -1   1   -0.40    2.30
  15  -1   1    2.60    8.90
  16  -1   1   22.20    3.40
  15   0  -1    5.80    7.70
  15   0  -1    1.10    2.60
  14   0  -1   19.20    8.00
  14   0  -1   30.30    3.90
  13   0  -1    1.40    5.90
  13   0  -1   -5.00    2.20
 -13   0   1   15.90    4.80
  12   0  -1    0.80    5.20
  12   0  -1    2.10    2.40
 -12   0   1    8.10    4.80
  11   0  -1   91.79    7.50
  11   0  -1   93.59   11.40
 -11   0   1   73.29    8.70
  10   0  -1    0.80    3.90
  10   0  -1    1.80    1.70
 -10   0   1   10.30    4.40
   9   0  -1  -15.20   22.80
   9   0  -1   21.10    5.10
   9   0  -1   16.60    2.30
  -9   0   1   22.40   26.70
  -9   0   1   20.40    4.40
   8   0  -1  139.99   12.50
   8   0  -1  167.48   23.30
   8   0  -1  133.09    9.80
  -8   0   1  100.39   18.90
  -8   0   1  123.09   10.60
   7   0  -1  221.38   17.10
   7   0  -1  223.28   15.00
   7   0  -1  184.48   25.90
  -7   0   1  218.28   15.60
  -7   0   1  204.18   25.10
  -7   0   1  181.88   14.90
   6   0  -1  188.78   13.70
   6   0  -1  182.78   15.50
  -6   0   1  179.08   13.60
  -6   0   1  197.48   21.70
  -6   0   1  204.88   14.30
   5   0  -1   83.59    6.60
   5   0  -1   86.99   13.80
   5   0  -1   91.59    8.70
  -5   0   1   87.29    6.60
  -5   0   1  109.69   16.40
  -5   0   1   83.89    7.30
   4   0  -1  110.19    8.20
   4   0  -1  116.69   13.30
   4   0  -1   95.59    9.60
  -4   0   1  111.69   13.40
  -4   0   1  124.19    8.70
   3   0  -1  259.27   18.50
   3   0  -1  244.58   17.40
   3   0  -1  247.58   20.50
  -3   0   1  236.38   17.70
   2   0  -1  693.03   49.70
   2   0  -1  712.23   50.69
   1   0  -1  699.83   48.80
   1   0  -1  657.93   48.40
  -1   0   1  706.33   48.90
   0   0  -1   30.70    2.20
  -1   0  -1   31.20    3.70
  -1   0  -1   33.00    2.80
   1   0   1   34.10    3.70
  -2   0  -1   71.69    6.00
  -2   0  -1   65.89    8.30
   2   0   1   69.29    6.30
   2   0   1   73.99    8.30
  -3   0  -1  485.05   34.30
  -3   0  -1  464.35   36.20
   3   0   1  480.55   36.10
   3   0   1  480.05   33.70
   3   0   1  479.75   34.40
  -4   0  -1  471.55   33.30
  -4   0  -1  467.95   36.00
   4   0   1  473.15   32.50
   4   0   1  459.15   33.40
   4   0   1  493.95   35.90
   4   0   1  413.46   32.40
  -5   0  -1   39.70    5.60
  -5   0  -1   62.19   14.10
   5   0   1   44.30    9.20
   5   0   1   47.20    6.00
   5   0   1   38.90    3.40
  -6   0  -1  196.48   23.20
  -6   0  -1  232.88   18.00
   6   0   1  226.88   18.00
   6   0   1  233.98   16.40
   6   0   1  226.38   24.10
   6   0   1  229.38   16.10
  -7   0  -1   27.50    5.10
  -7   0  -1   14.20   11.60
   7   0   1   40.00   12.30
   7   0   1   28.10    4.80
   7   0   1   38.30    2.90
   7   0   1   35.90    3.70
  -8   0  -1    3.30   11.30
  -8   0  -1    0.80    3.60
   8   0   1   -1.00    1.30
   8   0   1    0.80    0.90
   8   0   1   -2.60    3.10
   8   0   1   23.70   15.30
  -9   0  -1   -2.00   25.40
  -9   0  -1   29.50    5.00
   9   0   1   29.40    2.60
   9   0   1   24.30    5.40
   9   0   1   66.59   43.30
 -10   0  -1    3.70    4.30
  10   0   1    1.60    2.00
  10   0   1    5.30    4.50
 -11   0  -1   14.80    5.00
  11   0   1   14.70    5.40
  11   0   1   15.50    3.00
 -12   0  -1   14.10    5.20
  12   0   1    4.40    2.70
  12   0   1    3.90    4.80
 -13   0  -1    2.70    4.70
  13   0   1    3.10    2.50
  13   0   1    4.10    6.00
 -14   0  -1   -8.50    3.80
  14   0   1   -1.90    7.10
  14   0   1    6.40    2.70
  15   0   1    0.30    2.40
  15   0   1   -0.20    9.70
  16  -1  -1    1.60    2.20
  15  -1  -1   15.90    7.70
  15  -1  -1    3.40    2.60
 -15   1   1    4.30    7.00
  14  -1  -1    5.30    2.70
  14  -1  -1    3.80    6.60
 -14   1   1    9.90    5.20
  13  -1  -1    0.00    5.60
  13  -1  -1    4.10    2.50
 -13   1   1   15.70    5.50
  12  -1  -1   30.20    6.40
  12  -1  -1   31.40    3.80
 -12   1   1   23.80    5.90
  11  -1  -1    3.40    4.60
  11  -1  -1    6.50    2.40
 -11   1   1    4.60    4.60
  10  -1  -1   21.70    5.30
  10  -1  -1   17.80    2.70
 -10   1   1   13.60    4.80
   9  -1  -1    0.80    1.50
   9  -1  -1  -14.80   36.10
   9  -1  -1    0.40    3.40
  -9   1   1   11.20   21.80
  -9   1   1    2.30    3.70
   8  -1  -1   52.09   20.00
   8  -1  -1   30.20    5.10
   8  -1  -1   31.40    3.40
  -8   1   1   42.60   17.80
  -8   1   1   36.10    4.80
   7  -1  -1  158.48   13.00
   7  -1  -1  159.18   23.70
   7  -1  -1  145.09   10.80
  -7   1   1  121.49   18.90
  -7   1   1  151.68   11.80
   6  -1  -1   16.60   14.70
   6  -1  -1   17.80    3.70
   6  -1  -1   11.10    1.50
  -6   1   1   25.70    3.80
  -6   1   1   20.30   10.10
  -6   1   1   17.10    2.10
   5  -1  -1   95.19   12.60
   5  -1  -1   84.59    8.30
   5  -1  -1   89.69    6.60
  -5   1   1   88.09    7.50
   4  -1  -1 2854.11  198.28
   4  -1  -1 2773.82  198.88
  -4   1   1 2870.81  198.48
   3  -1  -1  285.87   19.60
   3  -1  -1  271.87   20.30
  -3   1   1  274.47   19.90
   1  -1  -1  625.44   46.50
   1  -1  -1  699.83   46.00
  -1   1   1  635.54   46.50
   0  -1  -1  114.39    9.10
  -1  -1  -1   70.09    5.50
  -1  -1  -1   70.09    6.50
   1   1   1   63.29    6.50
  -2  -1  -1   88.79    7.20
  -2  -1  -1  109.69   11.50
   2   1   1   72.19    6.30
   2   1   1   87.99    9.40
  -3  -1  -1  277.27   23.70
  -3  -1  -1  295.97   21.70
   3   1   1  294.97   23.90
   3   1   1  305.37   21.00
  -4  -1  -1  167.18   16.80
  -4  -1  -1  180.78   13.50
   4   1   1  172.58   12.30
   4   1   1  153.88   13.60
  -5  -1  -1  280.27   21.10
  -5  -1  -1  274.17   19.60
   5   1   1  286.17   19.90
   5   1   1  298.37   25.40
   5   1   1  254.47   21.30
  -6  -1  -1    2.00    1.10
  -6  -1  -1   -1.40    3.00
  -6  -1  -1   -3.90    7.80
   6   1   1    2.90    1.30
   6   1   1    0.90    1.40
   6   1   1   -0.40    3.50
   6   1   1   -4.30    9.20
  -7  -1  -1    2.10    3.50
  -7  -1  -1   -9.20   11.60
   7   1   1   -4.50   20.00
   7   1   1    6.70    4.00
   7   1   1    7.40    2.20
   7   1   1    4.30    1.30
  -8  -1  -1  -19.20   16.40
  -8  -1  -1    7.00    3.70
   8   1   1    6.80    2.40
   8   1   1    5.60    1.20
   8   1   1   13.40   19.40
   8   1   1    5.00    4.00
  -9  -1  -1   24.20    4.50
  -9  -1  -1   12.70   25.80
   9   1   1  -24.30   25.80
   9   1   1   19.20    5.60
   9   1   1   13.90    2.20
 -10  -1  -1   22.20    4.80
  10   1   1    8.10    2.00
  10   1   1    7.80    4.80
 -11  -1  -1   10.20    4.80
  11   1   1   15.40    3.00
  11   1   1   11.00    5.40
 -12  -1  -1    6.00    4.20
  12   1   1    0.60    2.20
  12   1   1   -0.90    4.90
 -13  -1  -1   -4.60    3.40
  13   1   1    4.70    6.60
  13   1   1    4.80    2.80
  14   1   1    2.40    2.60
  14   1   1   11.40    7.70
  15   1   1    3.10    2.60
  16  -2  -1   -2.10    2.20
  15  -2  -1    4.30    7.50
  15  -2  -1    0.60    2.40
 -15   2   1   10.40    5.40
  14  -2  -1   25.80    3.50
  14  -2  -1   17.10    6.90
 -14   2   1   11.50    5.70
  13  -2  -1   -3.50    5.30
  13  -2  -1    0.00    2.50
 -13   2   1   -3.00    5.40
  12  -2  -1  329.97   27.00
  12  -2  -1  341.57   24.00
 -12   2   1  317.77   25.00
  11  -2  -1  205.08   14.40
  11  -2  -1  178.18   17.20
 -11   2   1  189.68   15.70
  10  -2  -1   46.70   35.70
 -10   2   1   -1.60    4.10
   9  -2  -1    4.50    1.50
   9  -2  -1    6.50    3.90
   9  -2  -1   -7.80   25.30
  -9   2   1    9.50   19.20
  -9   2   1   13.20    4.00
   8  -2  -1   10.00    1.60
   8  -2  -1   11.80    3.60
   8  -2  -1  -14.80   15.50
  -8   2   1   15.40   16.10
  -8   2   1   16.50    3.90
   7  -2  -1   27.40    4.70
   7  -2  -1   36.10    3.30
   7  -2  -1   16.60   11.50
  -7   2   1   37.00   13.20
  -7   2   1   35.00    4.70
   6  -2  -1   58.39    6.80
   6  -2  -1   60.29    4.80
   6  -2  -1   69.19   13.10
  -6   2   1  106.59   19.50
  -6   2   1   51.29    6.20
   5  -2  -1  124.39    9.20
   5  -2  -1  135.89   16.40
   5  -2  -1  127.39   10.50
  -5   2   1  116.99   16.90
  -5   2   1  134.49   10.10
   4  -2  -1 2015.10  137.29
   4  -2  -1 2071.99  137.99
  -4   2   1 1902.91  137.59
  -4   2   1 1851.61  140.29
   3  -2  -1  390.66   30.80
   3  -2  -1  399.56   28.20
   3  -2  -1  385.36   27.60
  -3   2   1  397.36   27.90
   2  -2  -1   26.60    3.10
  -2   2   1   18.60    3.80
  -2   2   1   19.20    4.00
   1  -2  -1  577.44   41.30
   1  -2  -1  594.64   41.30
   0  -2  -1  290.37   20.90
   0  -2  -1  299.97   21.70
   0   2   1  283.27   21.70
  -1  -2  -1  919.61   65.79
  -1  -2  -1  863.01   64.89
   1   2   1  981.50   65.89
  -2  -2  -1   30.70    3.80
  -2  -2  -1   31.50    5.30
   2   2   1   29.40    3.20
   2   2   1   27.30    5.30
  -3  -2  -1  188.68   14.10
  -3  -2  -1  200.08   17.60
  -3  -2  -1  213.98   15.30
   3   2   1  195.78   14.30
   3   2   1  205.78   17.90
  -4  -2  -1  950.30   70.99
  -4  -2  -1  941.01   67.59
  -4  -2  -1  989.00   68.59
   4   2   1  931.01   70.89
   4   2   1 1003.00   67.69
  -5  -2  -1  128.09   20.10
  -5  -2  -1   95.29    8.70
  -5  -2  -1   77.09    6.40
   5   2   1  113.29   14.10
   5   2   1   81.89    9.30
   5   2   1   84.59    7.00
  -6  -2  -1  264.47   20.20
  -6  -2  -1  243.48   18.20
   6   2   1  253.37   18.50
   6   2   1  263.57   20.60
   6   2   1  270.37   27.60
  -7  -2  -1  478.75   34.30
  -7  -2  -1  417.26   32.20
   7   2   1  446.96   32.10
   7   2   1  462.15   32.40
   7   2   1  480.35   34.50
   7   2   1  475.45   43.40
  -8  -2  -1   88.19   10.80
  -8  -2  -1   97.29    8.50
   8   2   1   94.69    7.00
   8   2   1   97.09   10.80
   8   2   1   94.59    7.70
   8   2   1   77.39   19.40
  -9  -2  -1  103.39    8.60
   9   2   1   85.59    7.60
   9   2   1   86.69   11.00
 -10  -2  -1   59.79    6.60
  10   2   1   60.79    8.60
  11   2   1    0.90    4.90
  11   2   1    2.40    2.30
 -12  -2  -1    3.30    3.20
  12   2   1    0.10    2.60
  12   2   1   -0.80    5.50
  13   2   1   10.20    7.10
  13   2   1    9.00    3.10
  14   2   1    2.20    2.70
  14   2   1   -2.90    8.20
  15   2   1   -1.40    2.20
  16  -3  -1   13.90   10.10
  16  -3  -1   -0.50    2.10
 -16   3   1    2.60    5.30
  15  -3  -1    1.40    7.20
  15  -3  -1    5.90    2.70
 -15   3   1    6.80    5.50
  14  -3  -1    0.50    6.20
  14  -3  -1    6.60    2.60
 -14   3   1    3.10    5.50
  13  -3  -1   24.20    7.10
  13  -3  -1   34.00    4.00
 -13   3   1   33.50    6.70
  12  -3  -1  240.48   21.10
  12  -3  -1  248.28   18.00
  11  -3  -1   66.59    5.70
  11  -3  -1   43.40    7.60
 -11   3   1   69.89    8.20
  10  -3  -1   64.29    8.30
  10  -3  -1   96.69   37.20
  10  -3  -1   61.99    5.60
 -10   3   1   69.59    7.90
   9  -3  -1    6.20    1.60
   9  -3  -1  -65.49   35.00
   9  -3  -1    5.80    3.90
  -9   3   1   13.30    4.30
   8  -3  -1  304.37   35.10
   8  -3  -1  250.67   19.80
   8  -3  -1  294.27   20.10
   8  -3  -1  306.07   21.90
  -8   3   1  282.37   21.00
   7  -3  -1  166.78   24.20
   7  -3  -1  132.49   12.40
   7  -3  -1  155.98   10.80
   7  -3  -1  144.49   10.50
  -7   3   1  155.48   12.00
   6  -3  -1    7.60    1.40
   6  -3  -1   14.10    9.60
   6  -3  -1    8.60    3.30
   6  -3  -1    8.50    1.00
  -6   3   1   12.90    3.70
   5  -3  -1  764.32   52.79
   5  -3  -1  771.72   56.19
   5  -3  -1  743.63   53.59
   5  -3  -1  686.63   52.59
  -5   3   1  799.92   53.19
   4  -3  -1 1449.15   97.29
   4  -3  -1 1405.26   97.89
   4  -3  -1 1426.06   99.69
   4  -3  -1 1289.67   97.19
  -4   3   1 1380.26   97.59
   3  -3  -1    0.30    0.60
   3  -3  -1   -3.70    4.00
   3  -3  -1    1.60    6.10
   3  -3  -1    0.60    0.70
   3  -3  -1   -0.30    1.60
  -3   3   1   -0.20    2.30
   2  -3  -1   10.10    2.10
   2  -3  -1    9.40    4.30
   2  -3  -1   10.90    1.10
  -2   3   1    8.50    4.20
  -2   3   1   13.50    2.40
   1  -3  -1  530.25   37.60
   1  -3  -1  583.14   39.40
   1  -3  -1  503.25   38.00
   1  -3  -1  508.85   38.00
  -1   3   1  565.74   39.20
   0  -3  -1   39.10    4.60
   0  -3  -1   31.80    5.20
   0   3   1   47.00    7.40
  -1  -3  -1  257.47   18.80
  -1  -3  -1  241.28   20.10
   1   3   1  265.57   20.30
  -2  -3  -1   75.79    9.50
  -2  -3  -1   81.19    7.60
   2   3   1   87.49   10.10
  -3  -3  -1   34.70    4.50
  -3  -3  -1   34.10    3.00
  -3  -3  -1   38.50    7.10
   3   3   1   35.80    3.40
  -4  -3  -1  192.38   19.10
  -4  -3  -1  215.38   16.00
  -4  -3  -1  200.18   14.30
   4   3   1  190.98   14.60
  -5  -3  -1   31.60    9.80
  -5  -3  -1   30.80    2.90
  -5  -3  -1   25.10    4.60
   5   3   1   28.40    3.10
   5   3   1   49.00   11.00
  -6  -3  -1   41.60   12.40
  -6  -3  -1   23.40    2.70
   6   3   1   44.70   19.50
   6   3   1   31.40    5.50
  -7  -3  -1   -1.00    1.20
  -7  -3  -1   -2.20    3.30
  -7  -3  -1   12.80   28.50
  -7  -3  -1    3.20    3.00
   7   3   1   -4.50   15.10
   7   3   1    1.40    1.50
   7   3   1    1.60    1.70
   7   3   1    1.30    4.10
  -8  -3  -1    3.10    4.30
  -8  -3  -1    1.30    3.00
  -8  -3  -1    0.10    1.40
   8   3   1   -2.70    1.90
   8   3   1    0.40    1.40
   8   3   1   -2.60    4.30
  -9  -3  -1  170.98   12.90
   9   3   1  153.08   15.90
  10   3   1   61.79    9.40
  10   3   1   53.19    5.60
  11   3   1   -5.80    4.60
  11   3   1    0.90    2.50
  12   3   1    1.00    2.60
  12   3   1    6.70    6.40
  13   3   1    2.20    6.60
  13   3   1    0.00    2.50
  14   3   1    6.40   10.30
  14   3   1    1.30    2.50
  16  -4  -1    3.70    2.40
  16  -4  -1   -0.60    8.20
 -16   4   1    1.60    5.20
  15  -4  -1   -1.40    7.00
  15  -4  -1   -0.60    2.30
 -15   4   1   -3.70    5.40
  14  -4  -1    3.90    2.50
  14  -4  -1    0.70    5.90
 -14   4   1    1.50    5.70
  13  -4  -1    2.00    2.50
  13  -4  -1   -2.80    4.80
 -13   4   1    5.10    5.70
  12  -4  -1  151.48   11.20
  12  -4  -1  157.08   14.70
 -12   4   1  126.19   13.10
  11  -4  -1   39.40    6.90
  11  -4  -1   42.40    4.40
 -11   4   1   37.10    6.50
  10  -4  -1   20.60    2.60
  10  -4  -1    9.30    4.10
 -10   4   1   16.20    4.90
   9  -4  -1  101.49   20.70
   9  -4  -1  101.89    7.90
   9  -4  -1   97.19   24.10
   9  -4  -1  104.29   10.10
  -9   4   1  104.19    9.50
   8  -4  -1  485.75   33.20
   8  -4  -1  438.66   32.90
   8  -4  -1  493.45   46.10
   8  -4  -1  463.65   34.60
  -8   4   1  484.55   34.00
   7  -4  -1  184.58   13.50
   7  -4  -1  197.18   15.30
   7  -4  -1  192.38   13.80
   7  -4  -1  184.98   22.20
  -7   4   1  200.58   14.80
   6  -4  -1    0.40    6.60
   6  -4  -1    0.90    2.30
   6  -4  -1    1.20    0.70
   6  -4  -1    0.90    1.10
   6  -4  -1    4.70    8.70
  -6   4   1    4.00    3.30
   5  -4  -1  331.47   25.50
   5  -4  -1  342.57   24.60
   5  -4  -1  337.97   24.50
  -5   4   1  387.16   25.20
   4  -4  -1   40.80    7.70
   4  -4  -1   50.59    3.80
   4  -4  -1   56.19   10.30
   4  -4  -1   57.69    5.20
   4  -4  -1   44.70    3.60
  -4   4   1   48.50    5.10
   3  -4  -1  116.99    9.30
   3  -4  -1  120.19   12.10
   3  -4  -1  115.99    8.30
  -3   4   1  116.49    9.10
   2  -4  -1 7389.96  523.55
   2  -4  -1 7350.76  522.15
  -2   4   1 7648.53  523.65
   1  -4  -1 2695.83  193.38
   1  -4  -1 2823.32  194.68
  -1   4   1 2862.91  194.68
  -1   4   1 2656.83  193.08
   0  -4  -1  292.87   19.40
   0  -4  -1  268.17   20.10
   0  -4  -1  265.67   21.60
   0   4   1  261.97   21.60
  -1  -4  -1   22.70    3.50
  -1  -4  -1   26.30    5.30
   1   4   1   34.80    6.40
  -2  -4  -1  140.39   11.20
  -2  -4  -1  124.99   13.20
  -3  -4  -1    2.10    5.10
  -3  -4  -1    5.60    1.20
  -3  -4  -1    4.40    3.00
   3   4   1   -2.60    5.70
   3   4   1    3.60    1.80
  -4  -4  -1  138.49   11.80
  -4  -4  -1  137.89    9.80
  -4  -4  -1  125.99    9.80
   4   4   1  161.28   17.60
   4   4   1  129.19   10.20
  -5  -4  -1  186.08   15.90
  -5  -4  -1  192.68   13.90
  -5  -4  -1  254.37   29.70
   5   4   1  184.08   14.20
   5   4   1  202.48   23.00
  -6  -4  -1  159.68   24.30
  -6  -4  -1  155.98   13.60
  -6  -4  -1  141.29   10.80
   6   4   1  146.69   11.30
   6   4   1  163.08   25.40
  -7  -4  -1   31.90    3.70
  -7  -4  -1   24.70    2.90
  -7  -4  -1   20.00    5.40
   7   4   1   18.00    6.50
   7   4   1   36.20   18.60
   7   4   1   15.10    2.90
  -8  -4  -1    1.00    4.60
  -8  -4  -1    2.10    1.70
   8   4   1    6.50    1.70
   8   4   1   10.60    5.30
   8   4   1    0.60    1.90
   9   4   1    4.70    3.30
   9   4   1    2.70    5.30
  10   4   1   38.70    4.50
  10   4   1   22.30    6.60
  11   4   1    6.80    2.40
  11   4   1   15.40    6.80
  12   4   1   -0.30    2.50
  12   4   1    6.30    5.80
  13   4   1    9.40    2.90
  13   4   1   -4.40    7.50
  14   4   1    1.30    2.60
  16  -5  -1    5.40    8.50
  16  -5  -1    3.10    2.50
 -16   5   1    5.20    5.40
  15  -5  -1   -7.50    6.60
  15  -5  -1    2.40    2.50
 -15   5   1   -0.10    5.60
  14  -5  -1    7.00    2.70
  14  -5  -1    8.90    6.60
 -14   5   1    7.10    6.00
  13  -5  -1    1.40    2.20
  13  -5  -1    5.80    5.80
 -13   5   1    4.20    5.70
  12  -5  -1    3.00    2.10
  12  -5  -1   11.30    5.30
 -12   5   1    2.50    5.60
  11  -5  -1  418.66   30.00
  11  -5  -1  385.56   27.40
 -11   5   1  349.07   28.60
  10  -5  -1   92.99    7.50
  10  -5  -1   97.09   10.30
 -10   5   1  103.69    9.80
   9  -5  -1   -4.90   23.40
   9  -5  -1   18.70    4.20
   9  -5  -1   13.20   19.30
  -9   5   1   28.20    5.00
   8  -5  -1  146.29   22.80
   8  -5  -1  151.38   24.60
   8  -5  -1  193.08   13.50
   8  -5  -1  195.48   13.80
   8  -5  -1  190.88   15.50
  -8   5   1  213.88   15.10
   7  -5  -1   99.79   17.50
   7  -5  -1  138.09    9.90
   7  -5  -1  135.39    9.70
   7  -5  -1  135.19   11.50
  -7   5   1  150.28   11.30
   6  -5  -1 1627.74  117.39
   6  -5  -1 1594.04  116.29
   6  -5  -1 1690.23  121.89
   6  -5  -1 1663.43  116.39
  -6   5   1 1736.13  116.89
   5  -5  -1  224.28   17.30
   5  -5  -1  219.18   16.10
   5  -5  -1  223.78   16.20
   5  -5  -1  262.97   27.40
   5  -5  -1  223.38   21.30
  -5   5   1  245.78   17.10
   4  -5  -1 1850.81  125.59
   4  -5  -1 1694.33  127.49
   4  -5  -1 1740.03  124.79
  -4   5   1 1844.02  125.19
   3  -5  -1  271.67   19.20
   3  -5  -1  255.97   18.20
   3  -5  -1  249.48   18.80
   3  -5  -1  254.97   21.70
  -3   5   1  262.97   18.80
  -3   5   1  256.17   21.60
   2  -5  -1  924.11   58.99
   2  -5  -1  810.82   58.29
   2  -5  -1  824.12   58.79
   2  -5  -1  824.72   60.79
  -2   5   1  815.12   58.49
  -2   5   1  789.92   60.49
   1  -5  -1 1334.07   92.09
   1  -5  -1 1337.77   93.79
  -1   5   1 1321.07   93.79
  -1   5   1 1239.78   91.59
   0  -5  -1  610.24   44.80
   0  -5  -1  627.04   46.50
   0  -5  -1  680.33   44.10
   0   5   1  634.54   46.70
   0   5   1  583.34   44.10
  -1  -5  -1   71.99   10.50
  -1  -5  -1   85.49    6.10
  -1  -5  -1   76.69    7.80
   1   5   1   87.29   11.10
  -2  -5  -1   24.20    4.10
  -2  -5  -1   20.60    6.80
  -2  -5  -1   28.30    2.70
  -2  -5  -1   27.50    2.50
   2   5   1   36.20    8.20
  -3  -5  -1   59.29    4.80
  -3  -5  -1   68.69    7.60
  -3  -5  -1   58.19    4.90
  -3  -5  -1   70.99   10.90
   3   5   1   78.79   11.70
   3   5   1   66.79    6.40
  -4  -5  -1   25.90    4.70
  -4  -5  -1   21.00    2.40
  -4  -5  -1   22.30    2.70
  -4  -5  -1   23.70   12.30
   4   5   1   10.50    9.60
   4   5   1   33.10    3.30
  -5  -5  -1  -19.70   10.50
  -5  -5  -1    3.80    3.10
  -5  -5  -1    1.60    1.40
   5   5   1   10.80   11.80
   5   5   1   -0.10    1.90
  -6  -5  -1   50.79    7.20
  -6  -5  -1   55.59    4.70
  -6  -5  -1   52.59   17.00
   6   5   1   57.69    5.60
   6   5   1   35.60   17.30
  -7  -5  -1   33.90    6.50
  -7  -5  -1   31.90    3.60
   7   5   1   32.20    6.80
   7   5   1   32.20    3.70
  -8  -5  -1   62.09    5.40
  -8  -5  -1   54.19    8.70
   8   5   1   59.09    5.30
   8   5   1   61.39    9.10
   9   5   1    5.90    2.80
   9   5   1    2.40    5.60
  10   5   1   21.20    7.20
  10   5   1   17.50    3.40
  11   5   1   -2.40    2.50
  11   5   1    8.40    6.20
  12   5   1    7.50    2.90
  12   5   1   10.10    6.70
  13   5   1    3.90    2.60
  13   5   1   11.80    8.70
  16  -6  -1    1.80    2.40
  16  -6  -1   13.10    7.90
 -16   6   1    0.60    5.40
  15  -6  -1    8.50    7.20
  15  -6  -1    2.20    2.50
 -15   6   1    4.80    6.00
  14  -6  -1   25.70    3.50
  14  -6  -1   17.80    7.10
 -14   6   1   36.60    7.40
  13  -6  -1   -0.60    2.30
  13  -6  -1    0.20    5.20
 -13   6   1    1.30    6.30
  12  -6  -1   73.19   10.00
  11  -6  -1   -2.30    4.10
  11  -6  -1    0.80    1.70
 -11   6   1    1.50    5.40
  10  -6  -1    1.60    1.50
  10  -6  -1    4.70    4.30
 -10   6   1    6.40    4.80
   9  -6  -1    3.90   24.80
   9  -6  -1    0.40    3.40
   9  -6  -1   -8.80   20.10
   9  -6  -1    2.60    0.90
   9  -6  -1    1.00    1.60
  -9   6   1    6.60    4.50
   8  -6  -1   22.40   19.90
   8  -6  -1   19.20   18.10
   8  -6  -1   -1.40    2.80
   8  -6  -1    0.30    1.20
  -8   6   1    4.10    3.90
   7  -6  -1    6.00   10.90
   7  -6  -1    1.40    0.90
   7  -6  -1    0.50    1.00
   7  -6  -1    1.90   15.00
   7  -6  -1    0.90    2.60
  -7   6   1   -1.20    3.70
   6  -6  -1   71.29    7.80
   6  -6  -1   59.79   15.20
   6  -6  -1   69.79   13.10
   6  -6  -1   86.29    6.20
   6  -6  -1   83.69    6.00
  -6   6   1   87.59    8.00
   5  -6  -1   35.70    4.80
   5  -6  -1   39.60   12.30
   5  -6  -1   32.80    3.80
   5  -6  -1   22.50    7.30
   5  -6  -1   32.30    2.80
  -5   6   1   37.20    4.60
   4  -6  -1   24.20    3.70
   4  -6  -1   17.90    6.50
   4  -6  -1   18.00    2.80
   4  -6  -1   18.50    1.80
  -4   6   1   18.70    3.60
   3  -6  -1  190.78   18.80
   3  -6  -1  209.98   14.30
   3  -6  -1  213.68   15.40
   3  -6  -1  192.88   15.00
  -3   6   1  201.28   18.70
  -3   6   1  195.88   15.00
   2  -6  -1   67.49   10.60
   2  -6  -1   67.09    6.60
   2  -6  -1   70.99    5.30
  -2   6   1   67.39   10.20
  -2   6   1   77.19    6.10
   1  -6  -1   87.79   11.80
   1  -6  -1  104.69    8.60
  -1   6   1  105.99   12.40
  -1   6   1   98.09    7.70
   0  -6  -1   29.10    2.60
   0  -6  -1   22.60    3.80
   0  -6  -1   25.80    6.70
   0   6   1   25.10    2.90
   0   6   1   34.20    7.20
  -1  -6  -1   87.99   12.30
  -1  -6  -1   90.89    9.00
  -1  -6  -1  101.99    7.10
   1   6   1   86.59   13.30
  -2  -6  -1  116.69   14.70
  -2  -6  -1  124.39    9.30
  -2  -6  -1  124.79   11.30
  -2  -6  -1  129.79    9.20
   2   6   1  127.69   16.50
  -3  -6  -1  409.76   29.30
  -3  -6  -1  433.76   31.10
  -3  -6  -1  409.96   34.50
  -3  -6  -1  405.86   29.40
   3   6   1  441.36   36.10
   3   6   1  402.86   29.60
  -4  -6  -1   10.90    2.00
  -4  -6  -1   13.20    1.70
  -4  -6  -1   10.20    4.00
  -4  -6  -1   10.80    8.00
   4   6   1   22.90   14.40
   4   6   1    9.60    2.30
  -5  -6  -1   12.00    4.60
  -5  -6  -1   13.50   11.80
  -5  -6  -1   11.10    2.00
   5   6   1   31.50   16.50
   5   6   1   13.10    2.60
  -6  -6  -1  157.48   12.00
  -6  -6  -1  169.48   15.40
   6   6   1  163.08   12.50
  -7  -6  -1   26.60    6.10
  -7  -6  -1   25.60    3.20
   7   6   1   28.20    3.90
   7   6   1   19.90    6.80
  -8  -6  -1   80.49    6.70
  -8  -6  -1   67.09    9.90
   8   6   1   79.89    6.70
   8   6   1   80.49    7.50
   8   6   1   86.79   12.20
  -9  -6  -1   31.10    4.50
   9   6   1   43.20    4.80
   9   6   1   31.70    8.60
  10   6   1   18.20    3.60
  10   6   1   17.90    7.60
  11   6   1   12.00    7.20
  12   6   1    5.40    7.10
  12   6   1    1.60    2.80
  13   6   1   18.30    3.30
  16  -7  -1    9.30    8.20
  16  -7  -1    0.00    2.40
  16  -7  -1   -0.30    2.40
 -16   7   1   -9.00    5.40
  15  -7  -1    7.00    2.70
  15  -7  -1    8.30    7.10
 -15   7   1    6.40    5.90
  14  -7  -1    2.50    6.30
  14  -7  -1    4.00    2.50
 -14   7   1    2.40    6.10
  13  -7  -1    6.40    2.60
  13  -7  -1    3.60    5.60
 -13   7   1   -5.00    6.40
  12  -7  -1  168.38   12.50
  12  -7  -1  174.88   16.00
 -12   7   1  148.99   14.90
  11  -7  -1   12.80    2.20
  11  -7  -1   16.40    5.50
 -11   7   1    9.30    5.50
  10  -7  -1   19.50    2.60
  10  -7  -1   30.30    5.80
 -10   7   1   21.60    5.50
   9  -7  -1    3.40    1.60
   9  -7  -1    4.50    3.30
   9  -7  -1  -19.00   27.80
  -9   7   1   -1.60    4.40
   8  -7  -1   20.60    2.40
   8  -7  -1   21.70    2.20
   8  -7  -1   26.60    4.90
   8  -7  -1    4.20   15.70
   8  -7  -1   10.70   19.70
  -8   7   1   21.60    4.70
   7  -7  -1   31.70   17.40
   7  -7  -1   36.00    5.20
   7  -7  -1   34.00   13.20
   7  -7  -1   39.00    5.10
   7  -7  -1   33.30    2.90
   7  -7  -1   35.20    3.30
  -7   7   1   32.80    5.10
   6  -7  -1   52.99   22.00
   6  -7  -1   58.49    6.50
   6  -7  -1   49.40    5.30
   6  -7  -1   46.70    3.90
   6  -7  -1   33.30   14.60
  -6   7   1   58.59    6.40
   5  -7  -1  507.15   35.90
   5  -7  -1  504.35   37.20
   5  -7  -1  544.35   44.90
   5  -7  -1  500.25   36.40
  -5   7   1  515.65   36.60
   4  -7  -1    2.70    5.80
   4  -7  -1    0.00    2.40
   4  -7  -1    1.50    1.10
   4  -7  -1    2.30    2.10
  -4   7   1   10.60    6.80
  -4   7   1    3.50    3.30
   3  -7  -1  253.57   23.40
   3  -7  -1  252.17   18.10
   3  -7  -1  252.37   18.90
   3  -7  -1  259.37   19.40
  -3   7   1  256.47   18.70
  -3   7   1  262.97   23.20
   2  -7  -1   13.70    6.10
   2  -7  -1    7.40    2.80
  -2   7   1   14.80    6.10
  -2   7   1   13.00    2.70
   1  -7  -1  268.77   17.70
   1  -7  -1  225.38   21.60
   1  -7  -1  252.67   18.80
  -1   7   1  238.58   17.80
  -1   7   1  237.28   22.40
   0  -7  -1  146.39   10.20
   0  -7  -1  144.49   12.00
   0  -7  -1  118.99   15.50
   0   7   1  130.99   16.90
  -1  -7  -1    4.00    3.30
  -1  -7  -1    0.30    6.40
  -1  -7  -1    1.20    1.20
   1   7   1    0.30    7.10
  -2  -7  -1  385.76   27.10
  -2  -7  -1  394.86   27.00
  -2  -7  -1  363.46   32.20
  -2  -7  -1  378.66   28.70
   2   7   1  369.26   33.50
  -3  -7  -1  302.77   21.90
  -3  -7  -1  309.57   23.90
  -3  -7  -1  317.57   22.00
  -3  -7  -1  288.57   28.50
   3   7   1  319.27   31.70
  -4  -7  -1   29.90    3.00
  -4  -7  -1   33.10    3.40
  -4  -7  -1   28.50    5.40
   4   7   1   29.50    3.50
   4   7   1   41.90   16.00
  -5  -7  -1    4.20    1.90
  -5  -7  -1    0.10    3.90
   5   7   1    3.60    2.90
  -6  -7  -1   29.80    3.40
  -6  -7  -1   32.90    7.20
   6   7   1   17.40    3.30
  -7  -7  -1   15.40    2.80
  -7  -7  -1   12.90    6.10
   7   7   1   12.60    3.30
   7   7   1    9.80    6.40
  -8  -7  -1   18.80    3.20
  -8  -7  -1   19.20    7.00
   8   7   1   16.70    3.40
   8   7   1   33.20    8.70
  -9  -7  -1  321.17   25.10
   9   7   1  334.37   24.10
   9   7   1  325.97   28.50
  10   7   1   15.30    3.40
  10   7   1    1.10    6.80
  11   7   1    6.00    6.80
  11   7   1    1.90    3.00
  12   7   1   -2.30    8.50
  12   7   1   -3.60    2.60
  16  -8  -1    9.80    7.80
  16  -8  -1    4.30    2.50
 -16   8   1    4.90    5.90
  15  -8  -1    4.20    6.80
  15  -8  -1    5.10    2.60
 -15   8   1    1.20    6.20
  14  -8  -1    1.00    2.30
  14  -8  -1    3.00    5.90
 -14   8   1   -4.20    6.00
  13  -8  -1   13.20    6.00
  13  -8  -1    1.60    2.40
 -13   8   1    0.80    6.20
  12  -8  -1   11.50    5.80
  12  -8  -1    7.20    2.40
 -12   8   1    9.30    6.20
  11  -8  -1    4.30    4.40
  11  -8  -1   -0.20    1.90
 -11   8   1    5.70    5.60
  10  -8  -1    8.30    2.10
  10  -8  -1    9.20    4.60
 -10   8   1    9.60    5.60
   9  -8  -1    0.60    1.70
   9  -8  -1    5.90    3.90
   9  -8  -1    0.30    1.00
  -9   8   1   -0.90    4.80
   8  -8  -1    6.50    3.70
   8  -8  -1   -5.40   20.90
   8  -8  -1    6.10    1.30
  -8   8   1   10.00    4.70
   7  -8  -1    3.80    1.20
   7  -8  -1  -30.80   19.60
   7  -8  -1    0.70    3.20
   7  -8  -1  -15.10   13.50
  -7   8   1    4.20    4.00
   6  -8  -1   -3.00   16.00
   6  -8  -1    6.80    2.20
   6  -8  -1    9.10    3.80
   6  -8  -1    9.30    1.40
   6  -8  -1    8.80    9.90
  -6   8   1    6.20    4.10
   5  -8  -1    3.90    2.50
   5  -8  -1    0.30    2.00
   5  -8  -1   -2.70    8.50
   5  -8  -1    1.00    1.10
  -5   8   1   -0.30    3.60
   4  -8  -1  126.19    8.50
   4  -8  -1  105.59   16.90
   4  -8  -1  121.09   10.40
   4  -8  -1  113.19    9.50
  -4   8   1  111.09    9.60
  -4   8   1   96.19   13.90
   3  -8  -1  129.19   16.40
   3  -8  -1  110.79    9.90
  -3   8   1  127.39    9.70
  -3   8   1  114.99   16.40
   2  -8  -1    3.00    2.70
   2  -8  -1    1.60    1.50
   2  -8  -1    8.30    7.80
  -2   8   1    5.00    7.70
  -2   8   1    0.60    2.60
   1  -8  -1  465.55   38.80
   1  -8  -1  497.85   35.40
   1  -8  -1  511.85   34.30
  -1   8   1  459.95   34.40
  -1   8   1  486.65   39.40
   0  -8  -1 1569.04  107.29
   0  -8  -1 1537.15  108.39
   0   8   1 1475.35  111.79
  -1  -8  -1   11.90    2.10
  -1  -8  -1   12.00    1.70
  -1  -8  -1   11.40    3.80
  -1  -8  -1    5.50    8.30
   1   8   1   16.70   10.20
  -2  -8  -1   19.10    4.80
  -2  -8  -1   22.70   10.20
  -2  -8  -1   25.00    2.70
  -2  -8  -1   17.30    2.10
   2   8   1   33.70   12.20
  -3  -8  -1   12.40    2.20
  -3  -8  -1   11.90    1.70
  -3  -8  -1    7.90    4.20
   3   8   1   10.10    2.70
  -4  -8  -1    0.10    1.80
  -4  -8  -1    0.20    4.10
  -4  -8  -1    0.70    1.30
   4   8   1    3.10    2.30
  -5  -8  -1   11.30    2.50
  -5  -8  -1   14.70    5.50
   5   8   1    6.70    2.70
  -6  -8  -1   25.20    7.00
  -6  -8  -1   23.80    3.30
   6   8   1   14.00    3.40
  -7  -8  -1    5.50    2.50
  -7  -8  -1   10.10    6.30
   7   8   1    5.90    7.00
   7   8   1    5.60    3.30
  -8  -8  -1   34.90    4.30
   8   8   1   39.00    5.00
   8   8   1   22.30    8.30
   9   8   1    4.40    3.10
   9   8   1   11.90    8.00
  10   8   1    2.60    3.10
  10   8   1    7.20    6.90
  11   8   1   -3.50    8.20
  11   8   1   -3.00    2.60
  12   8   1    6.70    2.60
  16  -9  -1   -8.80    8.10
  16  -9  -1    7.90    2.60
 -16   9   1   10.80    6.00
  15  -9  -1   -4.30    6.80
  15  -9  -1    4.20    2.60
 -15   9   1    2.00    6.10
  14  -9  -1    7.90    6.50
 -14   9   1    5.80    6.80
  13  -9  -1    4.60    5.80
 -13   9   1    7.00    6.80
  12  -9  -1    4.00    5.20
 -12   9   1    3.30    6.70
  11  -9  -1   13.40    5.50
 -11   9   1    3.00    6.10
  10  -9  -1    3.00    4.40
 -10   9   1   15.30    5.90
   9  -9  -1    1.70    4.20
  -9   9   1    2.30    5.00
   8  -9  -1   74.99    5.60
   8  -9  -1   61.19    8.70
  -8   9   1   81.59    8.60
   7  -9  -1    3.30    1.30
   7  -9  -1    4.00    3.50
   7  -9  -1   -4.20   23.70
  -7   9   1    6.40    4.40
   6  -9  -1    0.10   10.20
   6  -9  -1    9.70   20.30
   6  -9  -1   12.20    3.60
   6  -9  -1   12.20    1.60
  -6   9   1   15.20    4.40
   5  -9  -1  165.18   11.70
   5  -9  -1  153.28   12.50
  -5   9   1  170.38   12.90
   4  -9  -1   16.00    3.20
   4  -9  -1   12.10   10.20
  -4   9   1   10.10    9.70
  -4   9   1   19.80    3.90
   3  -9  -1   66.29   13.50
   3  -9  -1   96.49    7.20
   3  -9  -1   97.39    8.50
  -3   9   1   93.09    7.80
  -3   9   1   76.69   12.90
   2  -9  -1  700.13   57.69
   2  -9  -1  762.02   52.89
   2  -9  -1  809.22   53.89
  -2   9   1  727.43   58.09
  -2   9   1  734.33   52.89
   1  -9  -1   68.09    5.30
   1  -9  -1   68.09    7.90
   1  -9  -1   63.19   12.50
  -1   9   1   60.59    5.50
  -1   9   1   70.69   12.40
   0  -9  -1   64.99    7.80
   0  -9  -1   63.59    5.00
   0  -9  -1   35.40   11.10
   0  -9  -1   59.59    5.20
   0   9   1   62.29   14.10
  -1  -9  -1   55.69    4.70
  -1  -9  -1   64.99    8.30
  -1  -9  -1   53.99    4.90
   1   9   1   70.89   17.20
  -2  -9  -1   15.80    4.90
  -2  -9  -1   18.90    2.10
  -2  -9  -1   14.30    2.30
  -3  -9  -1   89.29   10.60
  -3  -9  -1   70.49    5.90
  -3  -9  -1   82.59    6.40
   3   9   1   68.09    7.00
  -4  -9  -1  191.08   14.50
  -4  -9  -1  216.88   18.20
   4   9   1  184.58   14.90
  -5  -9  -1  148.29   16.00
  -5  -9  -1  152.68   11.50
   5   9   1  141.19   11.90
  -6  -9  -1   74.39    6.90
  -6  -9  -1   87.59   12.10
   6   9   1   72.49    7.60
  -7  -9  -1    1.20    2.60
  -7  -9  -1    4.50    6.50
   7   9   1    1.70    3.20
   7   9   1    0.40    6.60
   8   9   1   16.60    3.70
   8   9   1   13.90    8.20
   9   9   1    6.20    3.00
   9   9   1    2.50    7.30
  10   9   1   10.80    3.00
  10   9   1    1.70    8.00
  11   9   1    3.90    2.80
  16 -10  -1    4.70    8.70
  16 -10  -1    1.30    2.40
 -16  10   1    2.40    6.00
  15 -10  -1   -1.10    6.20
  15 -10  -1    0.00    2.70
 -15  10   1    1.00    6.80
  14 -10  -1   -1.20    6.00
 -14  10   1   -0.10    6.90
  13 -10  -1   15.90    6.70
 -13  10   1   18.10    6.90
  12 -10  -1   22.10    7.00
 -12  10   1   33.30    7.50
  11 -10  -1    3.20    5.20
 -11  10   1    1.60    6.50
  10 -10  -1    2.50    4.80
 -10  10   1   -5.40    5.70
   9 -10  -1    1.00    4.20
  -9  10   1    5.10    5.50
   8 -10  -1    2.80    4.00
  -8  10   1    9.00    5.10
   7 -10  -1  104.99   11.00
  -7  10   1  116.09   10.40
   6 -10  -1    9.70    4.20
   6 -10  -1  -11.80   25.70
  -6  10   1    8.30    4.30
   5 -10  -1   84.99    8.20
  -5  10   1  104.39    8.70
   4 -10  -1   12.40    3.20
   4 -10  -1   15.70    2.50
  -4  10   1   11.00    3.80
   3 -10  -1  158.48   12.30
   3 -10  -1  139.69   10.80
  -3  10   1  132.89   11.30
  -3  10   1  201.98   29.40
   2 -10  -1    4.80    3.50
   2 -10  -1    2.90    1.60
  -2  10   1    3.90    2.60
   1 -10  -1  104.39   10.10
   1 -10  -1   97.59    7.40
   1 -10  -1   84.29    7.20
   0 -10  -1   71.39    5.60
   0 -10  -1   62.99    9.00
   0 -10  -1   65.49    5.80
  -1 -10  -1   11.40    1.80
  -1 -10  -1    8.80    2.30
  -1 -10  -1   11.60    4.40
  -2 -10  -1   83.59   10.40
  -2 -10  -1   75.69    6.40
  -2 -10  -1   68.99    5.90
  -3 -10  -1   39.70    4.40
  -3 -10  -1   36.80    3.70
  -3 -10  -1   45.40    7.90
   3  10   1   36.10    4.60
  -4 -10  -1   -1.00    5.30
  -4 -10  -1    3.60    2.50
   4  10   1    2.40    3.20
  -5 -10  -1  123.19   15.50
  -5 -10  -1  130.09   10.10
   5  10   1  118.19   10.60
  -6 -10  -1   72.49    7.00
  -6 -10  -1   72.19   10.80
   6  10   1   77.89    7.80
  -7 -10  -1   -5.10    2.70
   7  10   1   -1.20    3.50
   7  10   1    5.20    8.20
  -8 -10  -1    2.30    2.70
   8  10   1    8.60    8.20
   8  10   1   -3.70    3.20
   9  10   1   -4.20    7.60
   9  10   1   -1.50    2.80
  10  10   1    2.40    2.70
  10  10   1    5.00    9.30
  16 -11  -1   -2.00    2.40
 -16  11   1   -3.90    5.90
  15 -11  -1   -7.40    7.00
  15 -11  -1    0.00    2.70
 -15  11   1   -0.40    6.80
  14 -11  -1   15.60    3.40
  14 -11  -1    6.00    6.60
 -14  11   1   14.10    7.50
  13 -11  -1   51.59    8.40
 -13  11   1   42.30    8.50
  12 -11  -1    8.70    6.10
 -12  11   1   21.20    7.40
  11 -11  -1    0.60    4.60
 -11  11   1    3.50    6.50
  10 -11  -1   -2.70    4.30
 -10  11   1    0.50    5.60
   9 -11  -1   -0.30    4.20
  -9  11   1   -2.10    5.20
   8 -11  -1    8.40    4.90
  -8  11   1   12.10    5.20
   7 -11  -1    6.50    6.70
  -7  11   1    1.30    4.70
  -6  11   1   34.30    5.70
   5 -11  -1   84.59    7.70
   5 -11  -1  106.89    9.00
  -5  11   1   98.19    8.90
   4 -11  -1    3.80    2.00
   4 -11  -1   -1.50    3.20
  -4  11   1    7.70    3.90
   3 -11  -1    0.20    1.60
   3 -11  -1   -2.60    3.20
  -3  11   1    3.00    3.00
   2 -11  -1   44.40    4.40
   2 -11  -1   46.10    6.40
   2 -11  -1   46.90    4.60
  -2  11   1   45.40    4.90
   1 -11  -1    8.20    2.10
   1 -11  -1    9.10    4.50
   1 -11  -1   12.80    2.10
   0 -11  -1   63.59    5.50
   0 -11  -1   69.29    9.50
   0 -11  -1   66.79    5.90
  -1 -11  -1   32.00    3.60
  -1 -11  -1   37.50    4.30
  -1 -11  -1   38.40    6.60
  -2 -11  -1   39.30    4.50
  -2 -11  -1   37.20    3.80
  -2 -11  -1   35.20    7.50
  -3 -11  -1    3.60    5.50
  -3 -11  -1    4.80    2.50
   3  11   1    3.50    2.70
  -4 -11  -1    3.20    6.40
  -4 -11  -1    3.70    2.60
   4  11   1    2.90    3.20
  -5 -11  -1   67.19   11.50
  -5 -11  -1   61.19    6.40
   5  11   1   58.09    6.50
  -6 -11  -1    3.90    3.10
  -6 -11  -1   12.40    8.10
   6  11   1    7.60    4.00
  -7 -11  -1   79.29    7.60
   7  11   1   59.99   12.40
   7  11   1   85.69    8.10
  -8 -11  -1   73.59    7.20
   8  11   1   65.29   13.20
   8  11   1   81.79    7.70
   9  11   1   -0.30    2.60
   9  11   1  -17.40    8.70
  10  11   1   -0.60    2.50
 -16  12   1   -1.20    6.10
  15 -12  -1   10.80    8.20
  15 -12  -1    2.10    2.70
 -15  12   1    2.60    6.50
  14 -12  -1    3.70    3.00
  14 -12  -1    5.40    6.70
 -14  12   1    6.50    6.50
  13 -12  -1    7.30    6.40
  13 -12  -1    7.70    3.20
 -13  12   1    7.60    6.80
  12 -12  -1   40.70    8.40
 -12  12   1   26.90    7.60
  11 -12  -1   -1.60    5.50
 -11  12   1   -3.00    6.10
  10 -12  -1   26.10    7.00
 -10  12   1   22.90    6.70
   9 -12  -1   -1.60    2.10
   9 -12  -1    0.50    5.00
  -9  12   1    2.50    5.80
   8 -12  -1    4.60    4.50
   8 -12  -1    3.40    2.50
  -8  12   1    3.00    5.30
   7 -12  -1   39.10    4.70
  -7  12   1   52.19    6.80
   6 -12  -1   65.89    6.10
  -6  12   1   60.79    7.60
   5 -12  -1    9.90    2.40
  -5  12   1   11.50    4.60
   4 -12  -1    1.20    3.90
   4 -12  -1   -0.80    2.10
   4 -12  -1    3.10    2.00
  -4  12   1   -4.50    3.90
   3 -12  -1   73.79    9.00
   3 -12  -1   77.69    6.50
   3 -12  -1   71.09    6.30
  -3  12   1   70.99    6.90
   2 -12  -1   21.70    3.10
   2 -12  -1   33.90    4.00
   2 -12  -1   31.30    5.70
   1 -12  -1    2.10    2.60
   1 -12  -1    3.40    2.00
   1 -12  -1    4.40    4.70
   0 -12  -1   18.20    2.90
   0 -12  -1   20.20    5.90
   0 -12  -1   14.30    2.50
  -1 -12  -1    1.00    1.80
  -1 -12  -1    0.30    5.20
  -1 -12  -1    0.00    2.30
  -2 -12  -1    5.90    2.70
  -2 -12  -1   -7.10    5.00
  -2 -12  -1    2.60    1.90
  -3 -12  -1   25.90    8.00
  -3 -12  -1   22.60    3.40
   3  12   1   13.20    3.60
  -4 -12  -1    8.10    3.30
  -4 -12  -1    3.40    7.00
   4  12   1    5.60    3.50
  -5 -12  -1   46.70    5.80
  -5 -12  -1   43.70    9.90
  -6 -12  -1   27.50    4.10
   6  12   1   24.70    4.50
  -7 -12  -1    7.50    3.30
   7  12   1   15.20    9.20
   7  12   1   10.10    3.80
  -8 -12  -1   15.30    3.30
   8  12   1    2.20    9.50
   8  12   1    5.10    3.20
   9  12   1    5.80    3.10
  15 -13  -1   -0.70    2.60
 -15  13   1    1.00    6.70
  14 -13  -1   -0.40    6.40
  14 -13  -1    0.00    2.80
 -14  13   1    2.50    6.30
  13 -13  -1    2.40    2.90
  13 -13  -1   -7.00    5.80
 -13  13   1    4.30    6.90
  12 -13  -1    4.80    3.40
  12 -13  -1    3.20    6.40
 -12  13   1   -1.50    6.30
  11 -13  -1    0.00    5.40
  11 -13  -1   -1.20    2.90
 -11  13   1   -8.00    6.10
  10 -13  -1   64.49    6.50
 -10  13   1   50.19    8.30
   9 -13  -1    6.40    3.10
   9 -13  -1    4.10    2.60
  -9  13   1   -0.20    5.70
   8 -13  -1    5.00    2.60
   8 -13  -1    9.40    3.10
  -8  13   1   10.80    5.80
   7 -13  -1   67.49    6.10
   7 -13  -1   53.09    6.10
  -7  13   1   60.59    7.70
   6 -13  -1   12.20    2.80
   6 -13  -1    6.70    2.60
  -6  13   1   18.60    5.40
   5 -13  -1   22.30    3.40
   5 -13  -1   20.40    3.20
  -5  13   1   28.60    5.40
   4 -13  -1   60.29    5.90
   4 -13  -1   61.49    5.70
  -4  13   1   50.39    6.70
   3 -13  -1  567.04   38.50
   3 -13  -1  549.15   40.00
  -3  13   1  500.05   38.30
   2 -13  -1   18.60    6.00
   2 -13  -1   19.20    3.30
   2 -13  -1   13.20    2.70
   1 -13  -1    5.20    2.60
   1 -13  -1    5.90    5.40
   1 -13  -1    5.00    2.20
   0 -13  -1   34.90    4.20
   0 -13  -1   27.70    7.00
   0 -13  -1   22.40    3.20
  -1 -13  -1    5.20    6.30
  -1 -13  -1    2.20    2.00
  -1 -13  -1    1.10    2.90
  -2 -13  -1    6.30    3.00
  -2 -13  -1    7.30    6.80
   2  13   1    8.20    3.40
  -3 -13  -1   38.90    9.50
  -3 -13  -1   50.39    5.80
   3  13   1   35.40    5.20
  -4 -13  -1   14.80    3.90
  -4 -13  -1   10.90    8.40
   4  13   1    4.80    3.70
  -5 -13  -1    0.30    3.00
   5  13   1   -3.90    3.20
  -6 -13  -1    4.90    3.00
   6  13   1    0.60    3.40
  -7 -13  -1    3.10    3.00
   7  13   1   -2.50    9.60
   7  13   1   -2.30    3.20
   8  13   1   -2.50    2.70
  15 -14  -1    9.60    3.10
 -15  14   1   -2.90    6.20
  14 -14  -1   -0.40    2.70
 -14  14   1   -5.00    6.40
  13 -14  -1   -2.70    2.70
 -13  14   1    1.80    6.20
  12 -14  -1   14.80    3.60
 -12  14   1    6.60    6.50
  11 -14  -1   21.60    3.90
 -11  14   1   16.00    6.70
  10 -14  -1   18.00    3.70
 -10  14   1   13.20    6.70
   9 -14  -1    0.30    2.80
   9 -14  -1   -1.10    2.60
  -9  14   1    5.20    5.90
   8 -14  -1    3.20    2.90
   8 -14  -1   -1.60    2.40
  -8  14   1    1.80    5.60
   7 -14  -1    3.80    2.70
   7 -14  -1    2.20    2.60
  -7  14   1    1.30    5.40
   6 -14  -1  259.17   18.10
   6 -14  -1  220.48   18.00
  -6  14   1  244.88   18.80
   5 -14  -1  194.68   15.50
   5 -14  -1  215.38   15.70
  -5  14   1  206.28   16.10
   4 -14  -1    6.80    2.70
   4 -14  -1   11.60    3.00
   4 -14  -1   12.70    9.90
  -4  14   1    4.90    4.00
   3 -14  -1   22.10    3.50
   3 -14  -1   29.40    3.90
   2 -14  -1  111.69    8.50
   2 -14  -1   88.19   12.50
   2 -14  -1   81.99    7.70
   1 -14  -1    8.60    3.20
   1 -14  -1    5.40    2.30
   1 -14  -1   17.60    6.80
   0 -14  -1    3.80    6.60
   0 -14  -1   -0.60    2.00
   0 -14  -1    0.80    2.90
  -1 -14  -1   10.90    7.30
  -1 -14  -1    4.60    2.30
  -1 -14  -1    3.70    3.20
  -2 -14  -1    0.30    3.10
  -2 -14  -1    6.60    7.70
   2  14   1    2.20    3.70
  -3 -14  -1    2.70    8.10
  -3 -14  -1   -1.30    2.90
   3  14   1    4.90    3.70
  -4 -14  -1    4.90    3.50
   4  14   1    4.70    3.50
  -5 -14  -1   55.79    6.70
   5  14   1   55.29    6.20
  -6 -14  -1    1.70    2.90
   6  14   1   14.60   10.30
   6  14   1    2.60    3.50
  -7 -14  -1    3.20    2.80
   7  14   1   -2.10    2.90
 -14  15   1   10.30    6.30
  13 -15  -1   14.40    3.30
 -13  15   1   18.30    6.70
  12 -15  -1    2.10    2.90
 -12  15   1    2.80    6.30
  11 -15  -1   -1.40    2.70
 -11  15   1    2.90    6.40
  10 -15  -1    0.40    2.90
  10 -15  -1   -1.10    1.80
 -10  15   1   -3.90    6.00
   9 -15  -1   15.50    3.30
   9 -15  -1   11.70    3.30
  -9  15   1    8.30    6.10
   8 -15  -1    1.70    3.00
   8 -15  -1    1.00    3.10
  -8  15   1    0.10    5.60
   7 -15  -1   19.80    3.60
   7 -15  -1   15.40    3.30
  -7  15   1   15.00    6.10
   6 -15  -1    6.60    3.00
   6 -15  -1   16.20    3.70
  -6  15   1   11.40    5.20
   5 -15  -1    1.80    2.40
   5 -15  -1    1.90    3.00
  -5  15   1   -4.80    4.20
   4 -15  -1   13.90    3.40
   4 -15  -1    5.10    2.70
   3 -15  -1   11.90   12.30
   3 -15  -1   41.90    4.80
   2 -15  -1   18.30    3.80
   2 -15  -1    8.00    7.20
   2 -15  -1   12.60    2.80
   1 -15  -1   16.10    7.90
   1 -15  -1   -2.70    3.20
   1 -15  -1   -0.10    2.20
   0 -15  -1    0.50    3.20
   0 -15  -1   -0.50    2.10
  -1 -15  -1   -2.90    8.10
  -1 -15  -1    3.60    3.80
   1  15   1    1.20    3.80
  -2 -15  -1   -1.50    3.00
   2  15   1    2.90    4.00
  -3 -15  -1    2.70    3.40
   3  15   1    2.50    3.70
  -4 -15  -1   -1.00    3.30
   4  15   1    2.80    3.80
  -5 -15  -1    6.80    3.50
   5  15   1    6.50    4.40
  -6 -15  -1   -2.50    2.80
   6  15   1    0.00    2.90
  13 -16  -1    5.10    3.00
 -13  16   1    7.70    6.20
  12 -16  -1   -0.80    2.70
 -12  16   1   -1.70    5.90
  11 -16  -1    2.10    3.10
 -11  16   1   -1.50    6.00
  10 -16  -1    2.90    3.10
 -10  16   1    4.60    5.70
   9 -16  -1    9.40    3.20
   9 -16  -1   10.50    3.40
  -9  16   1    7.00    6.00
   8 -16  -1   -1.20    2.60
   8 -16  -1   -2.90    2.90
  -8  16   1   -0.80    5.30
   7 -16  -1   13.20    3.40
   7 -16  -1   15.70    3.50
  -7  16   1   21.10    5.70
   6 -16  -1    0.50    2.60
   6 -16  -1   -0.70    3.40
  -6  16   1   -4.60    4.60
   5 -16  -1   53.09    5.70
   4 -16  -1   34.70    4.50
   4 -16  -1   45.70    5.20
   3 -16  -1    4.70    2.60
   3 -16  -1    9.00    3.70
   2 -16  -1    1.00    3.40
   2 -16  -1   -0.40    2.30
   1 -16  -1   17.50    3.20
   1 -16  -1   21.20    4.20
   0 -16  -1    4.80    4.00
  -1 -16  -1   -0.80    3.30
   1  16   1    4.30    3.80
  -2 -16  -1   -0.40    3.70
   2  16   1    1.10    3.90
  -3 -16  -1    5.20    3.90
   3  16   1    0.50    3.80
  -4 -16  -1    0.10    3.10
   4  16   1    4.40    4.30
   5  16   1   -2.80    3.30
 -13  17   1   10.90    5.60
  12 -17  -1   -2.40    2.50
 -12  17   1   -3.30    5.30
  11 -17  -1   -0.70    2.70
 -11  17   1    4.40    5.40
  10 -17  -1   -0.90    2.70
  10 -17  -1   -4.90    2.40
 -10  17   1    3.80    5.70
   9 -17  -1   12.20    3.60
   9 -17  -1   12.00    3.40
  -9  17   1   14.10    6.00
   8 -17  -1    2.60    3.20
   8 -17  -1    2.70    2.90
  -8  17   1    9.50    5.20
   7 -17  -1    5.30    3.10
   7 -17  -1    2.40    2.60
  -7  17   1   -0.10    6.70
   6 -17  -1    5.50    3.70
   6 -17  -1    7.00    2.90
   5 -17  -1   20.20    4.10
   5 -17  -1   11.80    3.10
   4 -17  -1    1.40    2.50
   4 -17  -1    4.40    3.50
   3 -17  -1   11.90    3.00
   3 -17  -1   16.20    4.30
   2 -17  -1   -4.90    3.40
   2 -17  -1    1.60    2.30
   1 -17  -1   -2.30    3.50
   0 -17  -1   30.90    5.30
   0  17   1   13.00    4.30
  -1 -17  -1    5.90    3.60
   1  17   1   -3.40    3.90
  -2 -17  -1    0.60    3.80
   2  17   1    1.30    3.70
  -3 -17  -1    2.30    3.70
   3  17   1    0.20    3.40
  11 -18  -1    0.80    2.70
 -11  18   1   -3.30    5.30
  10 -18  -1    2.70    2.90
 -10  18   1    3.10    5.20
   9 -18  -1    8.30    3.20
   9 -18  -1    9.70    3.40
  -9  18   1   17.70    6.90
   8 -18  -1    3.80    3.40
   8 -18  -1    2.90    2.90
   7 -18  -1   -1.50    3.10
   7 -18  -1   -1.40    2.50
   6 -18  -1   45.50    5.20
   5 -18  -1    5.40    3.40
   5 -18  -1    6.50    2.80
   4 -18  -1   39.00    4.70
   3 -18  -1    0.70    3.80
   3 -18  -1   -2.30    2.20
   2 -18  -1    0.00    3.60
   1 -18  -1    1.80    3.90
  -1  18   1    3.10    4.20
   0 -18  -1    8.30    4.00
   0  18   1    4.20    3.40
  -1 -18  -1   -0.10    3.90
   1  18   1   -2.30    3.80
  10 -19  -1    8.80    3.00
   9 -19  -1    2.40    3.30
   9 -19  -1    1.40    2.60
   8 -19  -1   -0.60    2.40
   8 -19  -1    1.30    3.20
   7 -19  -1   10.50    3.70
   7 -19  -1    4.10    2.60
   6 -19  -1    1.10    3.40
   6 -19  -1    2.50    2.60
   5 -19  -1    3.60    3.90
   5 -19  -1    2.80    2.50
   4 -19  -1   20.20    4.70
   4 -19  -1    3.10    2.60
   3 -19  -1    7.50    3.60
   2 -19  -1   -0.30    3.60
  -2  19   1   -0.90    3.20
   1 -19  -1    1.00    3.40
  -1  19   1    5.30    3.80
   6 -20  -1   -2.60    2.10
  -2  20  -2    3.20    4.10
   3 -20   2   -0.50    2.50
   3 -20   2    1.90    4.00
   4 -20   2    5.10    4.20
   4 -20   2    2.80    2.60
   5 -20   2    2.50    3.60
   5 -20   2   -0.30    2.30
   6 -20   2    6.50    3.70
   6 -20   2    6.10    2.70
   7 -20   2    6.70    3.70
   7 -20   2    1.00    2.60
   8 -20   2   -2.00    3.40
   8 -20   2   -0.40    2.40
   0  19  -2    2.40    3.90
   0 -19   2   -0.90    4.20
  -1  19  -2    6.50    3.50
   1 -19   2   16.30    4.80
   2 -19   2    0.90    4.00
   2 -19   2    1.00    2.60
   3 -19   2    9.90    4.50
   4 -19   2    6.70    2.80
   4 -19   2   14.50    4.40
   5 -19   2    4.40    3.70
   5 -19   2    2.90    2.50
   6 -19   2   10.00    3.70
   6 -19   2    2.60    2.60
   7 -19   2    0.60    2.70
   7 -19   2   -3.80    3.20
   8 -19   2    1.90    2.70
   8 -19   2   -0.50    3.30
   9 -19   2    9.50    3.90
   9 -19   2    0.80    2.70
  10 -19   2    0.40    2.90
   2  18  -2    9.80    4.10
  -2 -18   2    7.40    4.00
   1  18  -2    7.60    4.00
  -1 -18   2   -7.70    3.40
   0  18  -2   -1.30    3.30
   0 -18   2   -2.10    4.00
   1 -18   2    1.80    3.90
   1 -18   2   -3.00    2.40
   2 -18   2   -2.70    2.40
   2 -18   2   -1.50    3.80
   3 -18   2   16.00    4.40
   4 -18   2    2.40    2.80
   4 -18   2    2.80    4.10
   5 -18   2   14.80    3.50
   5 -18   2   13.60    3.80
   6 -18   2    9.50    3.30
   6 -18   2   14.60    3.80
   7 -18   2   14.70    3.40
   7 -18   2   14.40    4.00
   8 -18   2   -3.90    3.20
   8 -18   2   -0.70    2.60
   9 -18   2   12.30    3.30
   9 -18   2    0.40    2.80
 -10  18  -2    0.90    5.10
  10 -18   2    2.90    2.90
 -11  18  -2    4.20    5.20
  11 -18   2    4.20    3.10
 -12  18  -2   -5.60    5.10
  12 -18   2   -0.60    2.70
   4  17  -2    2.10    3.30
  -4 -17   2   11.90    4.00
   3  17  -2    3.40    3.70
  -3 -17   2   -4.00    3.70
   2  17  -2    2.30    3.90
  -2 -17   2   -1.30    3.50
   1  17  -2    4.00    3.70
  -1 -17   2   -0.50    3.50
   0 -17   2   -0.40    2.50
   0 -17   2   -1.00    3.40
   1 -17   2    4.20    3.40
   1 -17   2    0.40    2.50
   2 -17   2    7.30    2.90
   2 -17   2   11.10    3.80
   3 -17   2   -1.00    3.10
   3 -17   2    1.00    2.60
   4 -17   2   16.70    3.30
   4 -17   2   14.30    3.90
   5 -17   2   22.40    4.60
   5 -17   2   15.10    3.60
   6 -17   2   11.00    3.40
   6 -17   2   13.90    4.00
   7 -17   2   10.20    3.50
   7 -17   2   10.80    3.70
  -8  17  -2    2.00    5.10
   8 -17   2    0.50    2.70
   8 -17   2    1.70    3.00
  -9  17  -2    1.30    5.30
   9 -17   2   -0.90    2.80
   9 -17   2   -2.90    2.50
 -10  17  -2    6.30    5.50
  10 -17   2    1.90    2.90
 -11  17  -2   -4.30    5.10
  11 -17   2   -0.30    2.90
 -12  17  -2   10.60    5.50
 -13  17  -2   -2.20    5.20
  13 -17   2   -0.50    2.70
   5  16  -2    0.60    3.90
  -5 -16   2   -1.20    3.20
   4  16  -2    5.50    3.90
  -4 -16   2    8.40    3.60
   3  16  -2    1.70    3.50
  -3 -16   2    3.00    3.50
   2  16  -2   -1.40    3.40
  -2 -16   2    1.40    3.80
   1  16  -2    4.90    3.40
  -1 -16   2    4.00    2.70
  -1 -16   2    7.90    3.60
   0 -16   2   -3.30    2.40
   0 -16   2   -1.30    3.70
   1 -16   2   19.90    3.70
   1 -16   2   35.40    4.90
   2 -16   2   13.70    4.10
   2 -16   2    7.70    2.70
   3 -16   2    0.20    2.50
   3 -16   2    4.60    3.50
   4 -16   2    6.70    3.00
   4 -16   2   14.00    3.90
   5 -16   2   76.39    7.80
   5 -16   2   95.59    8.30
  -6  16  -2   64.49    7.60
   6 -16   2   76.49    7.30
   6 -16   2   70.69    7.00
  -7  16  -2   14.10    5.50
   7 -16   2    7.90    3.20
   7 -16   2   10.90    3.70
  -8  16  -2    7.10    5.50
   8 -16   2    0.00    2.90
   8 -16   2   -1.60    2.50
  -9  16  -2   13.10    6.00
   9 -16   2    8.80    3.40
 -10  16  -2    8.20    5.80
  10 -16   2   10.70    3.50
 -11  16  -2    7.00    5.80
  11 -16   2   10.60    3.50
 -12  16  -2   16.00    6.40
 -13  16  -2    4.10    5.50
  13 -16   2   -2.80    2.70
 -14  16  -2    5.90    5.80
  14 -16   2    0.10    2.60
   6  15  -2   -8.50   10.80
   6  15  -2    0.40    2.50
  -6 -15   2   -1.40    3.00
   5  15  -2    3.40    3.50
  -5 -15   2   -0.50    3.80
   4  15  -2    4.60    3.90
  -4 -15   2    3.70    3.40
   3  15  -2    9.90    3.80
  -3 -15   2    9.80    3.70
   2  15  -2    1.50    3.10
  -2 -15   2    3.10    3.80
  -2 -15   2    0.80    3.50
  -1 -15   2   14.50    3.90
  -1 -15   2   12.90    3.10
   0 -15   2    4.70    3.30
   0 -15   2    2.30    2.50
   1 -15   2    6.20    3.70
   1 -15   2    7.50    2.70
   2 -15   2   16.70    3.20
   2 -15   2   25.10    4.00
   3 -15   2   61.99    6.30
   3 -15   2   45.70    5.50
   4 -15   2   55.79    6.10
   4 -15   2   43.40    5.50
  -5  15  -2   43.30    5.70
   5 -15   2   38.50    4.70
  -6  15  -2   40.20    5.80
   6 -15   2   29.60    4.10
   6 -15   2   26.10    4.10
  -7  15  -2   -3.50    5.10
   7 -15   2   -2.00    2.60
   7 -15   2   -0.90    2.90
  -8  15  -2   -1.60    5.40
   8 -15   2   -0.70    2.60
   8 -15   2   -1.40    2.60
  -9  15  -2    6.00    5.80
   9 -15   2    4.40    3.00
 -10  15  -2   10.80    6.20
  10 -15   2    3.20    3.00
 -11  15  -2   11.10    6.40
 -12  15  -2    6.40    6.50
  12 -15   2    2.40    2.90
 -13  15  -2   -2.50    6.00
  13 -15   2    2.20    2.90
 -14  15  -2   -0.50    5.60
  14 -15   2    0.30    2.70
   7  14  -2    8.50    9.50
   7  14  -2   21.00    3.80
  -7 -14   2   16.00    3.80
   6  14  -2  -14.10    8.40
   6  14  -2   -1.20    4.00
  -6 -14   2    0.00    3.20
   5  14  -2    1.70    3.50
  -5 -14   2   -1.60    3.70
   4  14  -2    2.60    3.20
  -4 -14   2    4.00    3.40
   3  14  -2   24.10    4.50
  -3 -14   2   22.30    4.00
  -2 -14   2   22.90    3.50
  -1 -14   2    1.00    2.40
  -1 -14   2    6.20    3.20
   0 -14   2    3.20    2.50
   0 -14   2    2.60    3.10
   1 -14   2    0.10    2.30
   1 -14   2   -0.20    2.90
   2 -14   2   33.50    4.20
   2 -14   2   29.70    3.90
   3 -14   2    7.70    3.10
   3 -14   2    3.30    2.50
   4 -14   2  408.76   32.40
   4 -14   2  491.75   32.50
  -5  14  -2  697.43   52.29
   5 -14   2  770.92   52.29
  -6  14  -2   26.90    5.60
   6 -14   2   27.20    3.80
   6 -14   2   22.60    3.80
  -7  14  -2   50.39    7.10
   7 -14   2   46.80    5.60
   7 -14   2   50.89    5.60
  -8  14  -2   13.80    6.00
   8 -14   2   12.80    3.20
   8 -14   2   19.50    3.30
  -9  14  -2    3.60    6.00
   9 -14   2    4.00    3.00
 -10  14  -2   -0.90    6.30
  10 -14   2   -0.50    2.60
 -11  14  -2   26.10    7.50
  11 -14   2   40.90    5.00
 -12  14  -2   16.30    7.00
  12 -14   2   21.80    4.00
 -13  14  -2   -4.60    6.50
  13 -14   2    2.30    2.80
 -14  14  -2   -4.50    6.00
  14 -14   2   -2.10    2.60
 -15  14  -2    1.00    5.90
  15 -14   2   -2.20    2.50
   8  13  -2    9.90    3.10
   8  13  -2   20.10   10.60
  -8 -13   2    1.10    3.10
   7  13  -2   19.80   10.30
   7  13  -2    5.60    3.60
  -7 -13   2    8.80    3.50
   6  13  -2    1.10    3.90
  -6 -13   2   -0.90    3.10
   5  13  -2   22.10    4.00
  -5 -13   2   20.50    3.90
   4  13  -2   16.10    4.10
  -4 -13   2    3.70    3.50
   3  13  -2    0.80    3.00
  -3 -13   2   -0.70    3.20
  -3 -13   2    2.90    2.40
  -2 -13   2    0.70    2.30
  -2 -13   2    0.70    2.50
  -1 -13   2    2.10    2.70
  -1 -13   2   -1.10    2.20
   0 -13   2   10.40    5.90
   0 -13   2   13.60    3.10
   0 -13   2    9.00    2.50
   1 -13   2   11.80    2.60
   1 -13   2   11.00    3.00
   2 -13   2    0.60    2.40
   2 -13   2    2.80    2.20
   3 -13   2    0.70    2.10
   3 -13   2    5.00    2.70
  -4  13  -2    8.20    3.90
   4 -13   2    3.90    2.50
   4 -13   2    4.20    2.20
  -5  13  -2   -0.80    4.10
   5 -13   2    2.40    2.30
   5 -13   2    0.00    2.20
  -6  13  -2   81.49    8.40
   6 -13   2   81.99    7.10
   6 -13   2   77.89    7.20
   6 -13   2   81.49    6.40
  -7  13  -2   95.19    9.60
   7 -13   2  100.59    7.40
   7 -13   2   95.39    7.90
   7 -13   2   82.49    8.10
  -8  13  -2   -1.50    5.30
   8 -13   2    0.40    2.40
   8 -13   2    3.20    2.40
   8 -13   2    2.30    1.80
  -9  13  -2    1.00    5.90
   9 -13   2    3.90    2.60
   9 -13   2    4.70    1.90
 -10  13  -2    8.20    6.60
  10 -13   2    6.20    2.80
 -11  13  -2   18.60    7.00
 -12  13  -2   -1.60    6.30
  12 -13   2    3.30    3.10
 -13  13  -2    2.90    6.70
  13 -13   2   -4.00    2.40
 -14  13  -2   -3.70    6.10
  14 -13   2    1.30    2.80
 -15  13  -2   -6.30    6.50
  15 -13   2   -1.10    2.40
   9  12  -2   13.10   10.00
   9  12  -2   10.00    3.30
   8  12  -2    4.70    8.40
   8  12  -2   -0.80    3.20
  -8 -12   2    2.40    3.10
   7  12  -2  110.89   15.90
   7  12  -2  103.49    9.40
  -7 -12   2   93.39    9.00
   6  12  -2  106.69   10.20
  -6 -12   2  119.09   10.10
   5  12  -2   14.30    3.90
  -5 -12   2   21.00    3.80
   4  12  -2    2.00    3.30
  -4 -12   2    0.80    2.20
  -4 -12   2    3.50    2.90
   3  12  -2    1.70    2.90
  -3 -12   2   -1.00    2.50
  -3 -12   2   -1.00    2.00
  -2 -12   2    5.10    5.50
  -2 -12   2    4.20    2.30
  -2 -12   2    5.90    3.00
  -1 -12   2   20.90    3.10
  -1 -12   2   28.30    6.20
  -1 -12   2   24.20    3.70
   0 -12   2   15.20    2.50
   0 -12   2    9.00    5.10
   0 -12   2   16.20    2.80
   1 -12   2    1.70    2.20
   1 -12   2    1.30    1.90
   1 -12   2   -0.60    4.20
   2 -12   2    2.30    2.20
   2 -12   2   -2.90    3.70
   2 -12   2   -3.50    1.80
  -3  12  -2  139.09   11.40
   3 -12   2  164.68   11.50
   3 -12   2  143.29   11.40
  -4  12  -2   -2.90    3.50
   4 -12   2   -1.70    1.90
   4 -12   2    1.70    2.20
   4 -12   2   -1.40    1.40
  -5  12  -2    1.80    4.00
   5 -12   2    6.30    2.30
   5 -12   2    3.00    2.10
   5 -12   2    3.10    1.60
  -6  12  -2   12.30    4.90
   6 -12   2   11.00    2.50
   6 -12   2    8.90    2.30
   6 -12   2   14.60    2.00
  -7  12  -2   22.60    5.70
   7 -12   2   13.90    2.80
   7 -12   2   20.30    2.30
   7 -12   2   21.50    2.90
  -8  12  -2   -1.10    5.20
   8 -12   2    4.00    2.50
   8 -12   2    3.00    1.70
   8 -12   2    3.10    2.10
  -9  12  -2   11.00    5.90
   9 -12   2    1.30    4.60
   9 -12   2    9.40    2.00
   9 -12   2    9.20    2.90
 -10  12  -2   -4.20    5.80
  10 -12   2    0.50    1.60
  10 -12   2    3.90    2.90
  10 -12   2   -1.90    4.90
 -11  12  -2   22.10    7.00
  11 -12   2   17.20    6.20
  11 -12   2   22.10    3.70
 -12  12  -2    3.30    6.80
  12 -12   2   -3.30    5.60
  12 -12   2   -1.20    2.70
 -13  12  -2   -4.20    6.70
  13 -12   2    1.40    5.70
  13 -12   2   -2.00    2.40
 -14  12  -2   -1.90    6.30
  14 -12   2   16.90    7.10
  14 -12   2   -1.00    2.50
 -15  12  -2   -1.40    6.10
  15 -12   2    6.70    7.90
  15 -12   2   -2.00    2.40
 -16  12  -2   -2.40    6.60
  10  11  -2    5.50    3.00
  10  11  -2    7.90   11.70
   9  11  -2    2.00    3.00
   9  11  -2  -19.40    8.80
  -9 -11   2   -5.20    3.00
   8  11  -2   16.30   10.10
   8  11  -2   15.30    4.10
  -8 -11   2   23.50    4.10
   7  11  -2   23.60   10.40
   7  11  -2   63.59    6.40
  -7 -11   2   50.49    6.30
   6  11  -2   -0.50    3.30
  -6 -11   2    0.00    2.90
   5  11  -2   98.79   10.00
  -5 -11   2  127.09    9.80
   4  11  -2   13.60    3.40
  -4 -11   2   16.50    2.90
  -4 -11   2   26.30    3.70
  -3 -11   2   -0.90    2.00
  -3 -11   2   -1.40    2.10
  -3 -11   2    2.70    5.20
  -2 -11   2   59.49    5.60
  -2 -11   2   66.89    8.70
  -2 -11   2   60.09    6.00
  -1 -11   2  155.38   14.70
  -1 -11   2  149.59   11.50
  -1 -11   2  154.08   11.70
   0 -11   2    5.30    4.40
   0 -11   2    3.30    1.80
   0 -11   2    1.60    2.10
   1 -11   2  118.29    9.00
   1 -11   2  122.29   11.30
   1 -11   2  105.09    8.80
   2 -11   2  106.79    8.20
   2 -11   2   96.79    8.10
   2 -11   2  107.09    9.90
  -3  11  -2   39.60    4.80
   3 -11   2   43.80    5.90
   3 -11   2   44.30    3.70
   3 -11   2   42.70    4.30
   3 -11   2   39.30    4.30
  -4  11  -2   41.30    4.80
   4 -11   2   34.20    4.00
   4 -11   2   33.80    3.90
   4 -11   2   30.80    3.20
  -5  11  -2   99.29    9.00
   5 -11   2  104.69    7.50
   5 -11   2   92.39    8.00
   5 -11   2   98.49    7.90
   5 -11   2  133.69   28.60
  -6  11  -2    0.30    4.30
   6 -11   2    2.50    1.40
   6 -11   2    0.60    1.90
   6 -11   2    1.30    2.00
  -7  11  -2   22.30    5.30
   7 -11   2   21.80    3.10
   7 -11   2   24.70    2.50
   7 -11   2   18.10    2.70
  -8  11  -2   -3.30    4.90
   8 -11   2   -0.60    2.40
   8 -11   2   -1.70    3.80
   8 -11   2    1.40    1.50
   8 -11   2    2.20    1.70
  -9  11  -2    8.50    5.90
   9 -11   2    0.00    1.10
   9 -11   2   -1.40    4.00
   9 -11   2    0.70    2.30
   9 -11   2    1.30    1.50
 -10  11  -2    2.70    5.70
  10 -11   2    2.90    2.60
  10 -11   2   -4.80    4.20
  10 -11   2    2.20    1.60
 -11  11  -2    2.50    6.30
  11 -11   2    3.60    4.80
  11 -11   2    2.70    1.60
  11 -11   2   -3.80    2.40
 -12  11  -2   16.60    6.70
  12 -11   2   14.40    3.40
  12 -11   2   24.00    6.60
 -13  11  -2    7.20    7.00
  13 -11   2   11.40    3.20
  13 -11   2   -1.60    5.80
 -14  11  -2    5.10    6.60
  14 -11   2    3.10    2.60
  14 -11   2  -10.20    6.10
 -15  11  -2    4.40    6.90
  15 -11   2  -12.80    7.30
  15 -11   2    1.20    2.50
 -16  11  -2   -0.50    6.30
  16 -11   2   -0.40    2.30
  11  10  -2    3.50    2.60
  10  10  -2   -1.80    3.00
  10  10  -2    9.80    8.70
   9  10  -2   13.00    9.20
   9  10  -2    0.90    3.20
  -9 -10   2    6.20    3.20
   8  10  -2   49.30    5.90
   8  10  -2   58.39   12.00
  -8 -10   2   58.99    6.40
   7  10  -2   21.60    9.40
   7  10  -2   35.20    5.00
  -7 -10   2   30.70    4.30
   6  10  -2   17.30    3.90
  -6 -10   2   18.00    3.30
   5  10  -2    5.30    2.70
  -5 -10   2   11.30    3.30
  -5 -10   2   10.80    2.40
   4  10  -2   65.59    6.90
  -4 -10   2   61.99    5.90
  -4 -10   2   73.19    6.40
  -4 -10   2   72.09   10.10
  -3 -10   2   -0.40    1.80
  -3 -10   2    4.70    4.80
  -3 -10   2    1.00    2.20
  -2 -10   2   37.50    4.10
  -2 -10   2   41.80    4.40
  -2 -10   2   44.70    7.20
  -1 -10   2   95.29    7.50
  -1 -10   2   96.59   10.60
  -1 -10   2   94.79    7.70
   0 -10   2   57.79    7.90
   0 -10   2   55.79    4.80
   0 -10   2   53.49    5.00
   1 -10   2   17.80    2.40
   1 -10   2   14.70    4.10
   1 -10   2   17.30    2.40
   2 -10   2  215.88   16.60
   2 -10   2  237.98   17.70
   2 -10   2  225.68   16.60
   2 -10   2  235.88   16.30
  -3  10  -2   -0.50    2.80
   3 -10   2    1.90    1.80
   3 -10   2   -0.30    1.60
   3 -10   2    2.00    1.30
   3 -10   2    0.90    2.60
  -4  10  -2  226.68   16.60
   4 -10   2  228.38   16.10
   4 -10   2  216.38   15.80
   4 -10   2  214.38   16.10
  -5  10  -2    6.00    3.80
   5 -10   2   52.89   19.80
  -6  10  -2   55.29    6.70
   6 -10   2   59.09    7.30
   6 -10   2   47.90    4.70
   6 -10   2   63.29    5.10
   6 -10   2   25.90   21.20
   6 -10   2   49.99    4.40
  -7  10  -2   44.30    6.10
   7 -10   2   40.90    3.60
   7 -10   2   35.10    5.80
   7 -10   2   40.50    4.40
   7 -10   2   36.90    3.90
  -8  10  -2   17.10    5.30
   8 -10   2   16.20    2.10
   8 -10   2   17.00    2.20
   8 -10   2    5.60    4.00
  -9  10  -2    4.10    5.30
   9 -10   2   -0.80    1.40
   9 -10   2    3.60    4.30
 -10  10  -2    2.00    5.70
  10 -10   2    3.60    4.60
  10 -10   2    1.90    1.40
 -11  10  -2   10.20    6.20
  11 -10   2   14.00    2.00
  11 -10   2   12.10    5.40
  11 -10   2   15.90    3.20
 -12  10  -2   12.90    6.50
  12 -10   2   16.20    3.30
  12 -10   2    9.10    5.60
 -13  10  -2   -4.20    6.30
  13 -10   2    3.40    5.70
  13 -10   2    3.40    2.70
 -14  10  -2    3.50    6.60
  14 -10   2    0.70    2.40
  14 -10   2   -7.80    6.00
 -15  10  -2   -8.10    6.40
  15 -10   2   -2.10    7.20
  15 -10   2    1.20    2.40
 -16  10  -2   -5.10    6.00
  16 -10   2   -1.30    2.50
  11   9  -2   18.30    9.20
  10   9  -2   14.90    3.50
  10   9  -2   27.40    9.80
   9   9  -2   -4.10    2.80
  -9  -9   2    0.70    2.90
   8   9  -2    1.50    3.30
   8   9  -2    1.70    8.10
  -8  -9   2   -2.50    2.70
   7   9  -2    1.80    3.30
   7   9  -2   -5.70    6.90
  -7  -9   2   -0.50    2.70
   6   9  -2   11.90    3.10
  -6  -9   2    8.70    2.70
   5   9  -2   59.99    6.20
  -5  -9   2   62.09    5.50
  -5  -9   2   47.00    8.10
  -5  -9   2   62.89    5.80
   4   9  -2   93.49    8.20
  -4  -9   2   63.29    6.10
  -4  -9   2   73.99    6.40
  -4  -9   2   83.29   10.70
  -3  -9   2   12.60    2.40
  -3  -9   2    9.40    5.00
  -3  -9   2   16.70    2.40
  -2  -9   2  183.58   16.40
  -2  -9   2  198.88   14.00
  -2  -9   2  187.88   14.10
   1   9  -2   10.40   11.10
  -1  -9   2   21.50    2.70
  -1  -9   2   18.00    2.40
  -1  -9   2   21.00    4.60
   0   9  -2   48.80   11.00
   0  -9   2   33.70    3.70
   0  -9   2   37.70    5.40
   0  -9   2   19.00    7.80
   0  -9   2   39.40    3.60
  -1   9  -2  140.89   16.50
   1  -9   2  121.89    9.60
   1  -9   2  131.49    9.30
   1  -9   2  115.89   11.00
   1  -9   2  133.49    9.60
   1  -9   2  132.39   15.60
  -2   9  -2   97.09    7.60
  -2   9  -2  112.99   14.40
   2  -9   2   86.09    7.30
   2  -9   2   91.39    7.30
   2  -9   2   91.39    8.60
   2  -9   2   74.29   12.00
   2  -9   2  107.59    7.10
  -3   9  -2  200.88   20.50
  -3   9  -2  209.38   15.30
   3  -9   2  204.58   15.40
   3  -9   2  206.28   15.00
   3  -9   2  215.58   14.70
   3  -9   2  183.78   20.20
  -4   9  -2    0.00    3.20
   4  -9   2    1.80    1.40
   4  -9   2    1.20    1.60
   4  -9   2    5.10    8.60
   4  -9   2    1.70    1.20
  -5   9  -2  144.99   12.10
   5  -9   2  178.38   22.40
   5  -9   2  140.09   12.70
   5  -9   2  148.69   10.90
   5  -9   2  158.08   11.10
  -6   9  -2   78.89    7.80
   6  -9   2   72.39    6.00
   6  -9   2   78.29    5.80
   6  -9   2   43.50   17.30
   6  -9   2   83.89    8.30
  -7   9  -2   -1.70    4.10
   7  -9   2    1.00    3.10
   7  -9   2    0.40    1.40
   7  -9   2    0.60    1.20
  -8   9  -2   13.80    5.00
   8  -9   2   15.60    4.20
   8  -9   2   21.50    2.20
   8  -9   2   18.30    2.20
  -9   9  -2   21.70    5.70
   9  -9   2   26.70    2.90
   9  -9   2   33.10    5.80
 -10   9  -2    0.70    4.90
  10  -9   2   -0.20    1.30
  10  -9   2    5.10    4.10
 -11   9  -2    2.40    5.50
  11  -9   2    0.20    1.90
  11  -9   2   -0.30    1.20
  11  -9   2    0.10    4.50
 -12   9  -2   13.90    6.80
  12  -9   2   31.40    6.30
  12  -9   2   14.00    2.70
  12  -9   2   17.50    2.80
  12  -9   2   23.10    3.60
 -13   9  -2   14.10    7.10
  13  -9   2   19.60    3.50
  13  -9   2   21.20    6.70
  13  -9   2   23.50    3.40
 -14   9  -2    3.50    6.60
  14  -9   2    1.40    6.30
  14  -9   2    7.90    2.60
 -15   9  -2   -1.00    6.30
  15  -9   2   -7.40    7.00
  15  -9   2    8.20    2.60
 -16   9  -2   16.60    6.70
  12   8  -2   11.30    9.20
  12   8  -2    1.90    2.70
  11   8  -2    5.90    7.30
  11   8  -2    2.20    2.70
  10   8  -2   -0.60    2.70
  10   8  -2    5.80    7.50
   9   8  -2   -1.20    7.10
   9   8  -2   10.40    3.30
   8   8  -2    3.00    3.20
   8   8  -2    8.80    8.00
  -8  -8   2    1.90    2.70
   7   8  -2   45.60    5.40
   7   8  -2   43.20    9.30
  -7  -8   2   57.79    5.70
   6   8  -2   17.10    3.20
  -6  -8   2   16.70    3.00
   5   8  -2   27.30    3.80
  -5  -8   2   41.40    4.40
  -5  -8   2   49.00    7.90
  -5  -8   2   38.70    4.00
   4   8  -2   54.59    6.20
  -4  -8   2   61.09    5.40
  -4  -8   2   70.19    5.60
  -4  -8   2   60.59    8.20
  -3  -8   2    0.40    3.50
  -3  -8   2    1.20    1.60
  -3  -8   2   -0.80    1.60
   2   8  -2   57.09   12.00
  -2  -8   2   41.40    3.90
  -2  -8   2   35.70    3.70
  -2  -8   2   27.20    8.60
  -2  -8   2   42.10    6.10
   1   8  -2  -15.60    7.40
  -1  -8   2    0.80    1.40
  -1  -8   2    0.90    1.50
  -1  -8   2    2.10    3.10
  -1  -8   2   -6.30    5.60
   0   8  -2 2032.80  146.69
   0  -8   2 2199.68  143.79
   0  -8   2 1949.51  143.69
   0  -8   2 2011.40  143.59
   0  -8   2 2059.29  144.69
  -1   8  -2  262.57   22.00
   1  -8   2  254.27   17.60
   1  -8   2  241.38   17.80
   1  -8   2  241.18   18.80
   1  -8   2  253.47   17.80
   1  -8   2  233.08   21.30
  -2   8  -2  157.48   11.90
  -2   8  -2  151.48   16.10
   2  -8   2  159.88   11.40
   2  -8   2  175.88   11.70
   2  -8   2  148.59   15.90
   2  -8   2  159.58   11.60
   2  -8   2  147.19   12.40
  -3   8  -2   32.60    7.50
  -3   8  -2   41.20    4.30
   3  -8   2   38.70    3.70
   3  -8   2   30.70    4.30
   3  -8   2   37.20    3.10
   3  -8   2   28.90    7.90
   3  -8   2   34.30    3.50
  -4   8  -2  169.68   13.30
   4  -8   2  174.18   12.40
   4  -8   2  163.88   13.80
   4  -8   2  180.98   12.50
   4  -8   2  171.78   12.70
   4  -8   2  162.78   18.50
  -5   8  -2  299.87   22.20
   5  -8   2  289.97   30.80
   5  -8   2  309.17   21.40
   5  -8   2  305.77   21.50
   5  -8   2  267.27   26.60
   5  -8   2  317.57   22.80
  -6   8  -2   96.79    8.80
   6  -8   2   72.79   13.90
   6  -8   2   88.69    6.90
   6  -8   2  101.99    7.10
   6  -8   2   91.59    8.90
  -7   8  -2   11.50    4.30
   7  -8   2    1.30    2.90
   7  -8   2    4.90    1.30
   7  -8   2    5.20    1.30
   7  -8   2   13.90   16.90
  -8   8  -2   -0.30    4.20
   8  -8   2    6.90   19.60
   8  -8   2    1.40    3.10
   8  -8   2   -0.30    1.20
   8  -8   2    2.90    1.70
  -9   8  -2    3.90    4.40
   9  -8   2    0.90    1.60
   9  -8   2    2.00    3.60
   9  -8   2    2.20    1.30
 -10   8  -2   10.20    5.00
  10  -8   2   11.10    1.60
  10  -8   2    6.00    1.80
  10  -8   2    8.70    4.50
 -11   8  -2   26.90    6.70
  11  -8   2   29.00    2.90
  11  -8   2   32.50    6.40
  11  -8   2   34.70    3.70
 -12   8  -2    1.80    6.10
  12  -8   2    8.90    5.20
  12  -8   2    7.90    2.50
 -13   8  -2    8.40    6.70
  13  -8   2   17.40    3.40
  13  -8   2   17.20    6.10
  13  -8   2   25.90    3.40
 -14   8  -2   -2.40    6.40
  14  -8   2    3.00    5.90
  14  -8   2    2.80    2.50
  14  -8   2   -1.30    2.10
 -15   8  -2    4.10    6.70
  15  -8   2   10.00    2.90
  15  -8   2    2.70    7.40
 -16   8  -2    8.50    6.30
  16  -8   2   25.60   13.10
  13   7  -2    6.70    2.90
  12   7  -2    1.90    7.40
  12   7  -2    0.40    2.60
  11   7  -2    5.00    2.90
  11   7  -2    1.70    7.10
  10   7  -2   46.20    5.30
  10   7  -2   63.19   11.30
   9   7  -2    2.30    2.70
   9   7  -2    5.70    7.50
  -9  -7   2    3.70    2.70
   8   7  -2   16.20    8.60
   8   7  -2   28.00    4.20
  -8  -7   2   33.80    4.10
   7   7  -2    2.30    2.90
   7   7  -2   11.40    7.40
  -7  -7   2    0.80    2.40
   6   7  -2  147.59   11.80
  -6  -7   2  151.38   11.50
   5   7  -2    4.00    2.40
  -5  -7   2    3.20    1.80
  -5  -7   2    3.30    1.90
  -5  -7   2    5.90    4.40
   4   7  -2   10.00    3.10
  -4  -7   2   14.40    4.20
  -4  -7   2   17.00    2.30
   3   7  -2   14.20    9.70
  -3  -7   2   22.40    7.60
  -3  -7   2   23.60    2.60
  -3  -7   2   23.50    2.70
  -3  -7   2   13.30    4.40
   2   7  -2  219.98   20.70
  -2  -7   2  207.98   16.60
  -2  -7   2  208.38   14.80
  -2  -7   2  203.68   14.90
  -2  -7   2  184.28   19.10
   1   7  -2   37.40    8.10
  -1  -7   2   36.00    5.20
  -1  -7   2   39.60    3.50
  -1  -7   2   29.50    3.30
  -1  -7   2   33.50    7.00
   0   7  -2   38.40    7.30
   0  -7   2   30.30    6.30
   0  -7   2   33.50    3.00
   0  -7   2   35.60    4.60
   0  -7   2   37.60    3.40
   0  -7   2   32.30    3.40
  -1   7  -2  359.86   27.90
   1  -7   2  356.86   27.60
   1  -7   2  344.27   25.10
   1  -7   2  342.87   25.80
   1  -7   2  366.86   25.20
   1  -7   2  355.36   25.00
  -2   7  -2   50.89    7.70
   2  -7   2   44.40    3.80
   2  -7   2   45.10    7.10
   2  -7   2   42.20    3.70
   2  -7   2   36.00    4.70
   2  -7   2   37.00    3.40
  -3   7  -2  166.98   13.00
  -3   7  -2  170.28   16.50
   3  -7   2  160.88   16.60
   3  -7   2  171.38   12.40
   3  -7   2  176.08   12.60
   3  -7   2  186.78   12.70
  -4   7  -2  345.37   24.60
   4  -7   2  315.67   25.00
   4  -7   2  366.56   24.00
   4  -7   2  322.37   27.70
   4  -7   2  336.67   31.20
  -5   7  -2    0.30    3.50
   5  -7   2    8.90    6.10
   5  -7   2   11.30   10.20
   5  -7   2    3.90    1.30
   5  -7   2    5.80    2.80
  -6   7  -2  278.27   19.60
   6  -7   2  243.48   18.40
   6  -7   2  305.27   33.40
   6  -7   2  277.27   18.50
   6  -7   2  235.08   25.10
   6  -7   2  247.68   18.60
  -7   7  -2   80.39    8.40
   7  -7   2   80.69    8.30
   7  -7   2   88.99    6.30
   7  -7   2   82.39   15.00
   7  -7   2   63.79   15.70
  -8   7  -2  197.28   15.90
   8  -7   2  167.88   27.90
   8  -7   2  208.18   16.30
   8  -7   2  197.48   14.60
   8  -7   2  208.78   14.40
  -9   7  -2   -0.20    4.20
   9  -7   2    1.90    1.60
   9  -7   2    0.50    1.10
   9  -7   2   -2.10    3.20
 -10   7  -2   48.60    7.40
  10  -7   2   61.69    5.40
  10  -7   2   61.29    8.00
  10  -7   2   62.29    4.70
 -11   7  -2  150.68   14.20
  11  -7   2  170.88   12.20
  11  -7   2  154.88   11.60
  11  -7   2  172.08   14.80
  12  -7   2   65.39    8.90
  12  -7   2   69.29    6.20
 -13   7  -2   48.90    8.60
  13  -7   2   71.19    6.30
  13  -7   2   72.09    6.20
  13  -7   2   56.99    8.70
 -14   7  -2   89.99   11.40
  14  -7   2   92.59   12.20
  14  -7   2  122.49    8.80
  14  -7   2  102.79    8.50
 -15   7  -2    3.30    6.00
  15  -7   2    6.70    2.70
  15  -7   2   11.00    7.70
 -16   7  -2   11.40    5.90
  16  -7   2   12.90   14.50
  16  -7   2    3.90    2.60
  13   6  -2    7.00    3.00
  13   6  -2    9.40    9.10
  12   6  -2   11.90    3.30
  12   6  -2    9.10    7.00
  11   6  -2    6.70    3.30
  11   6  -2    4.70    7.30
  10   6  -2   -5.30    6.10
  10   6  -2    0.20    2.80
   9   6  -2   38.80    4.60
   9   6  -2   50.39   10.20
  -9  -6   2   46.90    5.10
   8   6  -2   -0.60    2.70
   8   6  -2   -2.80    6.10
  -8  -6   2   -2.00    2.20
   7   6  -2    3.80    2.70
   7   6  -2    7.50    6.20
  -7  -6   2   -0.80    2.00
   6   6  -2  248.98   18.80
  -6  -6   2  247.38   18.20
  -6  -6   2  271.27   18.70
   5   6  -2    0.30    2.10
   5   6  -2    3.10   13.60
  -5  -6   2    0.40    1.60
  -5  -6   2   -0.80    1.60
  -5  -6   2    1.50    3.90
  -5  -6   2    0.90    1.00
   4   6  -2   92.29    7.90
  -4  -6   2   88.29    7.50
  -4  -6   2   96.69   10.10
  -4  -6   2  103.69    7.50
  -4  -6   2  124.59   15.90
   3   6  -2  288.27   25.20
  -3  -6   2  290.57   19.90
  -3  -6   2  278.57   21.60
  -3  -6   2  243.48   23.80
  -3  -6   2  277.37   19.90
   2   6  -2   18.20    6.80
  -2  -6   2   20.70    2.40
  -2  -6   2   18.90    4.10
  -2  -6   2   17.20    5.90
  -2  -6   2   22.30    2.60
   1   6  -2 1038.00   76.89
  -1  -6   2 1149.39   74.69
  -1  -6   2 1047.60   74.69
  -1  -6   2 1087.59   75.59
  -1  -6   2  978.90   76.59
  -1  -6   2 1070.89   74.49
   0   6  -2  238.48   19.20
   0  -6   2  227.28   16.30
   0  -6   2  223.58   18.70
   0  -6   2  235.28   16.50
   0  -6   2  237.18   16.50
   0  -6   2  222.58   17.40
  -1   6  -2   87.49    6.70
  -1   6  -2   81.29    9.60
   1  -6   2   91.19    7.50
   1  -6   2   87.99    6.40
   1  -6   2   73.29    9.50
   1  -6   2   88.29    6.40
   1  -6   2   98.99    6.70
   1  -6   2   83.89    6.60
  -2   6  -2    4.40    4.40
  -2   6  -2    8.40    2.30
   2  -6   2    4.60    2.00
   2  -6   2    7.30    1.40
   2  -6   2    4.70    1.20
   2  -6   2    3.70    1.40
   2  -6   2    1.40    4.00
   2  -6   2    6.30    1.10
  -3   6  -2   48.30    4.90
   3  -6   2   48.30    5.30
   3  -6   2   40.30    3.50
   3  -6   2   42.20    7.40
  -4   6  -2  156.88   12.10
   4  -6   2  156.98   15.50
   4  -6   2  154.68   18.20
   4  -6   2  157.78   11.10
   4  -6   2  148.79   12.20
  -5   6  -2  137.69   10.90
   5  -6   2  135.89    9.50
   5  -6   2  112.89   15.50
   5  -6   2  137.39   10.90
   5  -6   2  125.89    9.60
  -6   6  -2  211.38   15.50
   6  -6   2  201.18   14.20
   6  -6   2  194.58   14.30
   6  -6   2  200.58   23.50
   6  -6   2  188.98   20.90
   6  -6   2  190.08   14.10
   6  -6   2  207.58   15.50
  -7   6  -2  190.08   14.50
   7  -6   2  180.48   13.10
   7  -6   2  193.18   25.70
   7  -6   2  186.08   14.60
   7  -6   2  153.48   22.50
   7  -6   2  180.68   13.00
  -8   6  -2   10.70    4.60
   8  -6   2   15.20   13.60
   8  -6   2   10.50    3.40
   8  -6   2   10.20    1.50
   8  -6   2   12.20    2.20
   8  -6   2   16.40   16.50
  -9   6  -2   50.49    6.60
   9  -6   2   58.19    4.10
   9  -6   2   42.50    6.10
   9  -6   2   45.00    4.50
   9  -6   2   82.59   26.00
 -10   6  -2   27.10    5.80
  10  -6   2   34.90    2.90
  10  -6   2   33.50    3.70
  10  -6   2   26.30    4.90
 -11   6  -2   15.40    5.70
  11  -6   2   18.20    2.90
  11  -6   2   21.20    5.40
  11  -6   2   17.00    1.80
 -12   6  -2    7.50    5.60
  12  -6   2    1.30    4.90
  12  -6   2    2.10    2.30
 -13   6  -2   28.10    6.90
  13  -6   2   25.70    6.90
  13  -6   2   39.90    4.30
  13  -6   2   36.50    4.20
 -14   6  -2    4.30    6.20
  14  -6   2   -7.10    5.80
  14  -6   2    0.10    2.40
  14  -6   2   -1.90    1.20
 -15   6  -2   -5.60    5.60
  15  -6   2    4.50    2.70
  15  -6   2   19.70    7.60
 -16   6  -2    3.50    5.60
  16  -6   2   10.10    2.60
  14   5  -2    0.60    2.40
  13   5  -2   15.30    8.00
  13   5  -2    8.50    2.90
  12   5  -2   20.70    3.70
  12   5  -2   19.10    8.00
  11   5  -2   15.70    7.60
  11   5  -2   19.70    3.60
  10   5  -2    2.40    6.40
  10   5  -2    3.80    2.70
 -10  -5   2    0.60    2.90
   9   5  -2   20.60    3.50
   9   5  -2   16.10    7.40
  -9  -5   2   18.10    3.30
   8   5  -2   31.50    7.80
   8   5  -2   32.60    4.10
  -8  -5   2   26.10    3.50
   7   5  -2   91.69    7.50
   7   5  -2   90.19   11.70
  -7  -5   2   81.99    7.10
   6   5  -2   -2.20    2.00
   6   5  -2  -13.40   15.70
  -6  -5   2    2.40    3.50
  -6  -5   2    1.70    1.80
   5   5  -2   65.49   13.10
   5   5  -2   50.89    5.00
  -5  -5   2   45.40    4.60
  -5  -5   2   49.40    6.80
  -5  -5   2   43.40   12.00
  -5  -5   2   52.99    4.50
   4   5  -2  101.59    8.70
   4   5  -2  117.89   16.40
  -4  -5   2  124.49   10.80
  -4  -5   2  101.79   14.90
  -4  -5   2   99.79    8.00
  -4  -5   2  114.19    8.30
  -4  -5   2  114.79    8.40
   3   5  -2  574.04   43.10
  -3  -5   2  597.24   39.50
  -3  -5   2  564.54   40.80
  -3  -5   2  559.74   39.30
  -3  -5   2  528.35   39.50
  -3  -5   2  533.55   42.70
   2   5  -2  350.06   27.20
  -2  -5   2  356.26   24.30
  -2  -5   2  329.67   26.80
  -2  -5   2  340.47   25.50
  -2  -5   2  333.17   24.30
   1   5  -2  156.08   14.00
  -1  -5   2  152.78   11.20
  -1  -5   2  162.28   12.60
  -1  -5   2  168.38   11.40
  -1  -5   2  153.28   11.40
  -1  -5   2  152.58   13.70
   0   5  -2    9.90    4.00
   0  -5   2    8.80    1.40
   0  -5   2    9.90    1.50
   0  -5   2    9.60    1.20
   0  -5   2    6.70    2.40
   0  -5   2    9.50    3.70
  -1   5  -2  790.82   56.69
   1  -5   2  775.22   55.29
   1  -5   2  784.32   56.69
   1  -5   2  747.23   55.69
   1  -5   2  802.32   55.39
   1  -5   2  833.42   55.39
  -2   5  -2   25.80    4.60
  -2   5  -2   27.20    3.00
   2  -5   2   21.70    2.20
   2  -5   2   21.80    4.80
   2  -5   2   18.10    2.00
   2  -5   2   17.10    2.00
   2  -5   2   20.20    1.80
   3  -5   2  392.36   27.80
   3  -5   2  377.56   31.50
   3  -5   2  412.86   28.50
   3  -5   2  400.36   27.80
   3  -5   2  386.66   30.10
   4  -5   2  434.76   28.60
   4  -5   2  405.16   30.90
   4  -5   2  352.86   27.80
   4  -5   2  397.46   27.80
   5  -5   2   51.69    9.00
   5  -5   2   46.10    3.70
   5  -5   2   48.00    9.80
   5  -5   2   47.50    5.30
  -6   5  -2  347.17   24.00
   6  -5   2  327.67   23.00
   6  -5   2  321.47   24.00
   6  -5   2  312.27   30.00
   6  -5   2  329.97   22.90
   6  -5   2  291.37   28.00
  -7   5  -2  166.18   13.20
   7  -5   2  136.19   20.40
   7  -5   2  178.88   21.80
   7  -5   2  165.48   13.10
   7  -5   2  157.88   11.50
   7  -5   2  161.38   11.70
  -8   5  -2   51.59    6.30
   8  -5   2   46.80    4.20
   8  -5   2   17.50   17.10
   8  -5   2   47.10    6.00
   8  -5   2   48.30    3.80
  -9   5  -2    2.10    4.40
   9  -5   2   -1.50    2.90
   9  -5   2   -0.90    1.40
   9  -5   2    0.70    1.00
   9  -5   2  -15.50   24.20
 -10   5  -2   50.39    6.90
  10  -5   2   56.49    7.40
  10  -5   2   54.59    4.20
  10  -5   2   55.59    5.00
 -11   5  -2  121.09   13.00
  11  -5   2  160.88   11.20
  11  -5   2  151.08   13.80
 -12   5  -2   82.49   11.00
  12  -5   2  118.19   12.10
  12  -5   2  116.39    8.80
 -13   5  -2  -10.90    5.40
  13  -5   2    1.50    2.10
  13  -5   2  -10.60    4.40
  13  -5   2   -0.70    1.20
 -14   5  -2    4.40    5.70
  14  -5   2    7.50    6.20
  14  -5   2    4.40    2.50
 -15   5  -2   -0.20    5.70
  15  -5   2   -3.10    2.20
  15  -5   2    1.40    7.50
 -16   5  -2   -5.70    5.10
  16  -5   2    1.20    2.50
  14   4  -2   13.10    8.80
  13   4  -2    7.50    2.90
  13   4  -2    3.60    7.30
  12   4  -2    1.60    2.70
  12   4  -2    3.10    6.40
  11   4  -2   34.50    4.10
  11   4  -2   32.20    7.90
  10   4  -2    1.30    2.50
  10   4  -2    0.60    6.00
   9   4  -2    0.10    5.60
   9   4  -2   -0.20    2.40
  -9  -4   2    2.40    2.30
   8   4  -2   16.20    2.90
   8   4  -2   10.50    6.20
  -8  -4   2   14.20    2.70
   7   4  -2   51.89    9.00
   7   4  -2   60.89    5.40
  -7  -4   2   50.49    4.90
   6   4  -2   30.80    3.50
   6   4  -2   36.50   13.90
  -6  -4   2   20.20   12.50
  -6  -4   2   34.70    3.60
   5   4  -2  123.69   15.90
   5   4  -2  114.89    9.20
  -5  -4   2  113.09   11.20
  -5  -4   2  116.59    8.80
  -5  -4   2  124.19    9.00
  -5  -4   2  105.29   16.90
   4   4  -2   46.40    4.60
   4   4  -2   44.50    9.30
  -4  -4   2   32.60    8.30
  -4  -4   2   41.60    4.00
  -4  -4   2   37.00    3.80
  -4  -4   2   45.40    5.80
   3   4  -2    7.10    5.20
  -3  -4   2    8.00    5.10
  -3  -4   2    7.60    1.50
  -3  -4   2    6.50    3.20
  -3  -4   2    6.10    1.50
   2   4  -2    0.60    3.70
  -2  -4   2   -1.20    1.10
  -2  -4   2    0.20    1.10
  -2  -4   2    2.00    3.70
  -2  -4   2    1.50    2.50
   1   4  -2   72.09    8.60
  -1  -4   2   82.49    6.20
  -1  -4   2   90.79    7.60
  -1  -4   2   77.79    5.90
  -1  -4   2   88.39    6.20
  -1  -4   2   82.29    8.50
   0   4  -2  696.13   48.70
   0  -4   2  672.53   47.60
   0  -4   2  672.43   47.60
   0  -4   2  677.73   47.50
   0  -4   2  683.73   48.10
   0  -4   2  664.53   48.60
  -1   4  -2    0.90    2.60
   1  -4   2    2.80    2.90
   1  -4   2    3.00    0.90
   1  -4   2    4.00    1.10
   1  -4   2    4.90    1.70
   1  -4   2    1.60    1.10
   2  -4   2    0.90    1.00
   2  -4   2    1.70    3.30
   2  -4   2    0.70    1.00
   2  -4   2    1.60    1.80
   2  -4   2    1.60    0.90
   3  -4   2   40.80    3.20
   3  -4   2   38.00    5.90
   3  -4   2   39.90    3.40
   3  -4   2   41.40    3.30
   3  -4   2   38.40    4.40
   3  -4   2   47.90    7.60
   4  -4   2  244.18   17.00
   4  -4   2  249.97   17.70
   4  -4   2  226.48   16.90
   5  -4   2  272.77   21.30
   5  -4   2  300.37   20.50
   5  -4   2  299.97   25.90
  -6   4  -2  308.17   28.00
   6  -4   2  264.37   26.30
   6  -4   2  263.47   18.80
   6  -4   2  253.77   18.60
   6  -4   2  260.87   19.70
  -7   4  -2  139.29   10.80
  -7   4  -2   92.39   16.90
   7  -4   2  138.19    9.10
   7  -4   2  114.39    8.70
   7  -4   2  112.09   10.20
   7  -4   2   97.19   17.70
  -8   4  -2  255.77   19.30
  -8   4  -2  251.17   34.10
   8  -4   2  259.17   17.90
   8  -4   2  248.48   19.50
   8  -4   2  247.18   33.60
   8  -4   2  248.08   18.10
  -9   4  -2    6.10    4.30
   9  -4   2    4.70    3.20
   9  -4   2  -34.10   21.10
 -10   4  -2  263.87   21.60
  10  -4   2  293.47   20.30
  10  -4   2  281.87   19.90
  10  -4   2  282.97   22.20
 -11   4  -2   81.49    9.60
  11  -4   2   92.99    7.30
  11  -4   2   86.59   10.00
 -12   4  -2  388.66   31.30
  12  -4   2  439.26   32.50
  12  -4   2  430.36   30.10
 -13   4  -2    8.60    5.70
  13  -4   2    2.00    5.40
  13  -4   2    7.80    2.20
 -14   4  -2    0.70    5.40
  14  -4   2   -2.20    2.10
  14  -4   2    0.60    6.10
 -15   4  -2    7.00    5.80
  15  -4   2    8.80    7.90
  15  -4   2    1.80    2.50
 -16   4  -2   -4.00    5.00
  16  -4   2    1.50    2.50
  15   3  -2   -2.70    2.20
  14   3  -2   -1.80    2.40
  14   3  -2    8.30    7.60
  13   3  -2    5.00    2.90
  13   3  -2    7.60    6.70
 -13  -3   2   -4.30    3.30
  12   3  -2   24.60    8.00
  12   3  -2   20.40    3.70
  11   3  -2   44.20    8.40
  11   3  -2   54.59    5.60
  10   3  -2   67.69   10.30
  10   3  -2   54.49    6.10
   9   3  -2    9.70    5.70
   9   3  -2    8.20    2.30
  -9  -3   2    7.40    2.20
   8   3  -2   10.70    5.80
   8   3  -2    9.40    2.30
  -8  -3   2    2.00    2.60
  -8  -3   2    6.70    2.10
   7   3  -2  220.38   19.20
   7   3  -2  215.08   15.90
   7   3  -2  233.88   16.50
   7   3  -2  232.68   27.20
  -7  -3   2  169.58   28.90
  -7  -3   2  234.08   16.30
  -7  -3   2  229.68   16.40
   6   3  -2    4.10    1.80
   6   3  -2    4.10    4.50
   6   3  -2   -5.00   11.20
  -6  -3   2    5.20    1.70
  -6  -3   2    4.30    2.30
  -6  -3   2   -5.00    9.80
   5   3  -2   18.80    8.90
   5   3  -2    7.60    2.10
  -5  -3   2   10.70    1.80
  -5  -3   2    5.20    2.00
  -5  -3   2   14.20    7.80
  -5  -3   2    4.40    3.30
   4   3  -2  145.99   15.30
   4   3  -2  118.19    9.50
  -4  -3   2  127.99    9.50
  -4  -3   2  128.19   11.20
  -4  -3   2  123.99   14.60
  -4  -3   2  124.79    9.30
   3   3  -2  191.28   14.90
   3   3  -2  205.78   18.20
  -3  -3   2  198.98   14.80
  -3  -3   2  225.08   14.90
  -3  -3   2  199.78   18.10
  -3  -3   2  220.08   16.20
   2   3  -2  881.41   61.19
  -2  -3   2  838.32   61.29
  -2  -3   2  872.31   59.59
  -2  -3   2  849.91   60.29
  -2  -3   2  802.62   59.49
   1   3  -2   35.80    5.50
  -1  -3   2   36.60    4.70
  -1  -3   2   34.00    4.70
  -1  -3   2   32.50    2.60
  -1  -3   2   30.50    2.90
  -1  -3   2   32.60    2.90
   0   3  -2  135.69   10.70
   0  -3   2  130.49    9.70
   0  -3   2  135.09   10.70
   0  -3   2  141.49    9.70
   0  -3   2  133.19   10.40
   0  -3   2  135.39    9.60
  -1   3  -2  341.07   25.20
   1  -3   2  381.96   24.50
   1  -3   2  331.37   25.20
   1  -3   2  334.57   24.40
   2  -3   2  146.79   10.90
   2  -3   2  151.48   10.90
   2  -3   2  167.38   13.60
   2  -3   2  159.58   10.90
   2  -3   2  156.48   11.40
   2  -3   2  144.09   12.60
  -3   3  -2   84.09   12.40
   3  -3   2  102.89    7.30
   3  -3   2   96.19    7.40
   3  -3   2  108.29    7.90
  -4   3  -2 1699.43  124.09
   4  -3   2 1727.73  123.79
   4  -3   2 1778.22  121.19
   4  -3   2 1751.72  121.69
   4  -3   2 1693.63  121.09
  -5   3  -2  106.89   13.20
   5  -3   2   79.39    5.80
   5  -3   2   74.09    5.60
   5  -3   2   76.89    6.90
   5  -3   2   54.79   10.40
  -6   3  -2  515.95   42.50
   6  -3   2  499.85   35.80
   6  -3   2  512.75   35.90
   6  -3   2  525.15   36.80
   6  -3   2  491.25   41.50
  -7   3  -2   18.80   11.80
   7  -3   2   30.50   12.20
   7  -3   2   13.70    1.50
   7  -3   2   13.80    1.80
   7  -3   2    9.70    3.00
  -8   3  -2    4.10    4.10
  -8   3  -2    5.30   16.50
   8  -3   2   14.20   16.00
   8  -3   2    8.50    1.70
   8  -3   2    6.40    1.20
   8  -3   2   11.40    3.50
  -9   3  -2   33.90   26.90
  -9   3  -2   29.80    5.40
   9  -3   2   36.20   23.40
   9  -3   2   33.00    3.30
   9  -3   2   29.40    2.70
   9  -3   2   28.50    5.10
 -10   3  -2   46.00    6.80
  10  -3   2   61.99    7.90
  10  -3   2   54.19    5.00
  10  -3   2   52.99    4.10
 -11   3  -2  102.09   11.10
  11  -3   2  119.79    9.10
  11  -3   2  122.69   12.00
 -12   3  -2   34.00    6.50
  12  -3   2   26.10    6.30
  12  -3   2   23.40    3.30
 -13   3  -2   38.40    7.00
  13  -3   2   33.70    7.50
  13  -3   2   34.60    4.00
 -14   3  -2   -2.00    5.10
  14  -3   2   -2.10    2.40
  14  -3   2   -7.40    6.30
 -15   3  -2   -0.70    5.30
  15  -3   2    2.40    8.30
  15  -3   2   -2.50    2.50
 -16   3  -2   -7.90    4.80
  16  -3   2    3.10    2.30
  15   2  -2   -1.40    2.20
  14   2  -2    1.50    2.60
  14   2  -2    0.00    6.90
 -14  -2   2   -5.10    3.60
  13   2  -2   29.00    8.20
  13   2  -2   25.90    4.00
  12   2  -2    2.00    2.70
  12   2  -2   -3.00    5.70
  11   2  -2   32.70    7.90
  11   2  -2   35.00    4.10
  10   2  -2    2.50    1.60
  10   2  -2   -1.50    5.20
 -10  -2   2    1.10    3.30
   9   2  -2   11.80    5.80
   9   2  -2   11.80    2.60
  -9  -2   2   14.00    2.40
  -9  -2   2   15.00    3.60
   8   2  -2    7.20   32.20
   8   2  -2    1.70    1.90
   8   2  -2    2.50    4.50
  -8  -2   2   -1.00    1.60
   7   2  -2    0.00    1.70
   7   2  -2   -2.20    3.80
   7   2  -2   -7.10   13.20
  -7  -2   2   -6.80   12.60
  -7  -2   2    3.40    1.70
  -7  -2   2   -0.90    2.70
   6   2  -2  601.14   42.00
   6   2  -2  597.64   44.00
  -6  -2   2  529.05   48.00
  -6  -2   2  619.84   42.10
  -6  -2   2  602.34   42.00
   5   2  -2  216.28   19.70
   5   2  -2  240.08   17.80
  -5  -2   2  271.37   23.90
  -5  -2   2  254.07   17.70
  -5  -2   2  252.37   17.80
   4   2  -2  226.58   20.50
   4   2  -2  230.18   16.70
  -4  -2   2  225.38   16.70
  -4  -2   2  244.08   18.10
  -4  -2   2  246.08   16.80
  -4  -2   2  228.68   16.60
  -4  -2   2  227.58   20.80
   3   2  -2 1755.52  132.39
   3   2  -2 2023.90  134.39
  -3  -2   2 1906.31  133.09
  -3  -2   2 1861.41  132.39
  -3  -2   2 1968.90  134.69
  -3  -2   2 1836.12  132.39
   2   2  -2 1026.70   71.99
  -2  -2   2  951.50   70.59
  -2  -2   2 1052.59   70.69
  -2  -2   2 1001.10   72.19
   1   2  -2 3107.19  215.08
  -1  -2   2 3098.59  214.78
  -1  -2   2 2988.70  215.08
   0   2  -2 1133.29   78.09
   0  -2   2 1090.59   77.99
   1  -2   2 1103.89   75.99
   1  -2   2 1050.89   75.49
  -2   2  -2   69.19    8.30
  -2   2  -2   62.29    5.00
   2  -2   2   67.39    4.90
   2  -2   2   60.49    4.90
   2  -2   2   73.39    5.30
  -3   2  -2  496.05   38.50
  -3   2  -2  502.05   40.50
   3  -2   2  597.64   38.20
   3  -2   2  577.84   38.30
   3  -2   2  540.85   40.50
  -4   2  -2 2529.75  177.78
  -4   2  -2 2215.58  175.38
   4  -2   2 2553.04  177.48
   4  -2   2 2389.76  174.88
   4  -2   2 2669.93  175.48
   4  -2   2 2650.93  174.98
  -5   2  -2   -3.50    6.80
  -5   2  -2    2.80    2.20
   5  -2   2    4.00    1.00
   5  -2   2    1.50    2.00
   5  -2   2    2.50    1.20
   5  -2   2   -3.40    6.40
  -6   2  -2   51.29    5.90
  -6   2  -2   46.40   11.70
   6  -2   2   50.69   12.00
   6  -2   2   51.09    5.80
   6  -2   2   42.40    3.70
  -7   2  -2   53.39   16.10
   7  -2   2   53.89    4.50
   7  -2   2   51.09    6.30
   7  -2   2   53.59    4.20
  -8   2  -2  107.89    9.90
  -8   2  -2  182.68   38.20
   8  -2   2  114.79   23.40
   8  -2   2  101.49    8.20
   8  -2   2  117.19   10.10
   8  -2   2  106.39    7.90
  -9   2  -2   73.19   25.80
  -9   2  -2   40.00    5.50
   9  -2   2   20.30    2.70
   9  -2   2   30.20    2.60
   9  -2   2   33.80    5.50
   9  -2   2   42.10   33.50
 -10   2  -2   77.19    8.60
  10  -2   2   79.99    6.60
  10  -2   2   83.09    9.30
 -11   2  -2   26.60    5.80
  11  -2   2   16.70    2.80
  11  -2   2    9.90    4.80
 -12   2  -2    0.80    5.10
  12  -2   2    4.70    5.00
  12  -2   2    7.80    2.70
 -13   2  -2    2.10    5.20
  13  -2   2    1.20    2.40
  13  -2   2    4.50    5.40
 -14   2  -2    4.30    5.20
  14  -2   2    0.60    2.50
  14  -2   2    1.10    6.50
 -15   2  -2    6.80    5.20
  15  -2   2    9.80    9.30
  15  -2   2   -0.70    2.30
  16  -2   2   15.00    3.00
  15   1  -2   -2.50    2.40
  15   1  -2   15.30    8.50
 -15  -1   2    0.70    4.40
  14   1  -2   21.20    3.50
  14   1  -2   23.70    8.20
  13   1  -2   -2.20    2.40
  13   1  -2    5.90    6.50
 -13  -1   2   -7.30    3.60
  12   1  -2   26.60    3.60
  12   1  -2   17.00    7.00
  11   1  -2    2.80    2.20
  11   1  -2    8.20    5.60
 -11  -1   2    1.20    4.00
  10   1  -2   58.69    5.60
  10   1  -2   55.69    8.90
 -10  -1   2   65.49    7.00
   9   1  -2   11.70    2.10
   9   1  -2   23.70    6.20
  -9  -1   2   26.20    4.20
  -9  -1   2   14.10    2.40
   8   1  -2   17.00   17.80
   8   1  -2   24.60    3.00
   8   1  -2   35.60    6.00
  -8  -1   2   28.80    3.40
  -8  -1   2   39.20    4.60
  -8  -1   2   40.50   22.30
   7   1  -2   17.40    2.30
   7   1  -2   18.00   13.80
   7   1  -2   20.10    5.00
  -7  -1   2   -6.90   12.60
  -7  -1   2   13.20    2.10
  -7  -1   2   17.60    3.40
   6   1  -2  180.08   20.90
   6   1  -2  157.88   11.50
   6   1  -2  155.78   13.90
  -6  -1   2  156.38   11.80
  -6  -1   2  150.28   11.40
  -6  -1   2  145.59   19.90
   5   1  -2  911.31   63.79
   5   1  -2  951.50   67.69
   5   1  -2  884.01   65.09
  -5  -1   2  909.71   63.89
  -5  -1   2  903.61   67.99
  -5  -1   2  889.41   63.69
   4   1  -2  153.98   15.70
   4   1  -2  148.99   11.30
   4   1  -2  169.28   13.10
  -4  -1   2  153.68   15.90
  -4  -1   2  154.28   11.40
  -4  -1   2  155.88   11.20
   3   1  -2  558.84   43.70
   3   1  -2  610.14   42.70
   3   1  -2  628.04   45.10
  -3  -1   2  662.93   42.90
  -3  -1   2  594.84   45.20
  -3  -1   2  589.74   42.70
   2   1  -2   10.50    3.70
  -2  -1   2    6.80    4.00
   1   1  -2  120.99    9.80
  -1  -1   2  124.49    9.90
  -1   1  -2   48.70    5.10
  -1   1  -2   54.79    4.20
   1  -1   2   58.09    4.00
   1  -1   2   52.49    5.00
  -2   1  -2   14.50    4.10
  -2   1  -2   21.70    2.80
   2  -1   2   15.30    2.00
  -3   1  -2    2.60    1.90
  -3   1  -2   -0.40    4.40
   3  -1   2    1.50    4.50
   3  -1   2    1.20    1.00
   3  -1   2    1.80    2.00
   3  -1   2   -0.40    1.10
   3  -1   2    1.40    1.00
  -4   1  -2  575.64   39.90
  -4   1  -2  532.35   42.50
   4  -1   2  571.64   39.30
   4  -1   2  581.04   42.40
   4  -1   2  530.95   39.20
  -5   1  -2    4.20    2.50
  -5   1  -2   16.70    7.20
   5  -1   2    8.50    2.70
   5  -1   2    6.20    1.40
   5  -1   2    7.90    1.30
   5  -1   2    9.40    7.00
  -6   1  -2  588.94   43.20
   6  -1   2  581.84   42.00
   6  -1   2  620.84   43.20
   6  -1   2  581.14   42.10
   6  -1   2  627.74   47.90
  -7   1  -2   66.99    7.80
   7  -1   2   74.89    5.50
   7  -1   2   75.89    7.90
   7  -1   2   70.89   14.10
  -8   1  -2   -7.40   21.80
   8  -1   2  -12.50   13.80
   8  -1   2    7.00    3.40
   8  -1   2    5.10    1.30
  -9   1  -2   13.00   21.50
  -9   1  -2   22.40    4.80
   9  -1   2    1.20   21.20
   9  -1   2   17.10    4.50
   9  -1   2   17.50    1.80
   9  -1   2   11.90    2.20
 -10   1  -2    9.00    4.70
  10  -1   2    8.80    2.00
  10  -1   2   16.20    4.90
 -11   1  -2   60.29    8.00
  11  -1   2   71.19    6.20
  11  -1   2   73.99    9.50
 -12   1  -2    7.40    5.10
  12  -1   2   12.20    5.30
  12  -1   2    8.80    2.40
 -13   1  -2    4.90    5.00
  13  -1   2    1.10    5.70
  13  -1   2    3.70    2.60
 -14   1  -2   -6.10    4.70
  14  -1   2    2.80    2.50
  14  -1   2    5.00    7.20
 -15   1  -2    4.50    5.50
  15  -1   2   16.40   10.80
  15  -1   2    2.90    2.60
  15   0  -2   21.40    8.40
  15   0  -2   27.30    3.60
  14   0  -2   13.30    7.40
  14   0  -2   15.60    3.10
 -14   0   2    6.10    4.60
  13   0  -2    0.30    2.60
  13   0  -2   12.40    6.50
 -13   0   2   -2.50    4.30
  12   0  -2   46.50    4.60
  12   0  -2   33.50    7.60
 -12   0   2   31.00    6.20
  11   0  -2  111.39    8.90
  11   0  -2  123.69   13.00
 -11   0   2  103.19   10.30
  10   0  -2    6.70    2.20
  10   0  -2    5.50    4.80
 -10   0   2    2.50    4.10
   9   0  -2   67.29    5.70
   9   0  -2  125.19   27.40
   9   0  -2   66.19    8.70
  -9   0   2   72.39   30.60
  -9   0   2   60.49    7.10
   8   0  -2   27.00   17.90
   8   0  -2    1.10    3.60
   8   0  -2    4.40    1.50
  -8   0   2    1.80   16.20
  -8   0   2    4.40    3.40
  -8   0   2    6.60    1.80
   7   0  -2    9.30    4.20
   7   0  -2    6.70   12.70
   7   0  -2    9.50    1.80
  -7   0   2    9.20    2.00
  -7   0   2   10.50    3.30
  -7   0   2   -7.30   19.20
   6   0  -2  267.67   18.80
   6   0  -2  273.27   26.40
   6   0  -2  254.27   20.50
  -6   0   2  267.77   19.20
  -6   0   2  251.37   26.20
  -6   0   2  257.97   18.80
   5   0  -2   98.09   14.10
   5   0  -2   74.89    5.70
  -5   0   2   70.69    6.30
  -5   0   2   71.29    5.80
   4   0  -2  575.74   42.80
   4   0  -2  565.54   39.50
   4   0  -2  623.34   40.60
  -4   0   2  537.35   42.80
  -4   0   2  532.95   39.50
  -4   0   2  540.95   39.70
   3   0  -2 2073.59  143.49
   3   0  -2 2103.39  144.89
   3   0  -2 1971.50  142.79
  -3   0   2 2006.50  142.89
  -3   0   2 2051.59  144.99
   2   0  -2   31.50    5.20
   2   0  -2   25.90    3.50
  -2   0   2   30.60    5.50
   1   0  -2  751.82   53.79
   1   0  -2  778.02   54.19
   0   0  -2   40.30    2.90
   0   0  -2   35.80    3.60
  -1   0  -2  381.96   27.60
  -1   0  -2  366.86   27.00
   1   0   2  397.66   27.80
  -2   0  -2   44.20    4.50
  -2   0  -2   53.89    7.30
   2   0   2   37.90    3.50
   2   0   2   40.20    4.60
   2   0   2   50.29    7.10
  -3   0  -2 3244.58  224.08
  -3   0  -2 2982.40  222.48
   3   0   2 3191.28  221.98
   3   0   2 2976.80  222.48
   3   0   2 3472.65  224.08
   3   0   2 3181.28  221.98
  -4   0  -2  251.57   22.30
  -4   0  -2  262.37   19.10
   4   0   2  231.18   18.20
   4   0   2  271.17   18.30
   4   0   2  271.87   19.20
  -5   0  -2    8.80    5.90
  -5   0  -2    7.20    2.90
   5   0   2   10.10    1.50
   5   0   2    2.90    2.90
   5   0   2    9.50    1.70
   5   0   2    8.60    7.60
  -6   0  -2   21.40    4.20
  -6   0  -2   33.50   11.20
   6   0   2   20.90    4.10
   6   0   2   31.20    2.80
   6   0   2   25.20    9.40
   6   0   2   24.90    2.60
  -7   0  -2  204.28   27.30
   7   0   2  240.08   17.30
   7   0   2  245.08   17.50
   7   0   2  276.77   28.50
   7   0   2  245.68   19.10
  -8   0  -2   26.70    5.10
  -8   0  -2   18.80   14.60
   8   0   2   45.80   29.30
   8   0   2   26.00    2.70
   8   0   2   35.60    5.20
   8   0   2   32.10    3.20
  -9   0  -2    6.30    4.10
  -9   0  -2  -17.90   35.60
   9   0   2  -21.10   44.30
   9   0   2    0.70    1.70
   9   0   2    2.10    3.70
   9   0   2    0.60    1.10
 -10   0  -2  174.98   14.40
  10   0   2  176.68   15.70
 -11   0  -2  186.98   15.80
  11   0   2  191.98   17.40
  11   0   2  203.98   14.70
 -12   0  -2   66.99    8.40
  12   0   2   77.19   10.20
  12   0   2   83.89    7.10
 -13   0  -2   14.00    5.30
  13   0   2   15.60    2.90
  13   0   2    3.90    6.20
 -14   0  -2    0.90    4.20
  14   0   2   -2.40    7.40
  14   0   2    8.40    2.90
  15   0   2   -1.60    2.50
  16  -1  -2    7.90    2.60
 -16   1   2   -2.80    4.00
  15  -1  -2    3.50    2.60
  15  -1  -2    0.70    7.30
  14  -1  -2   -6.30    5.90
  14  -1  -2    2.90    2.50
 -14   1   2    0.20    5.00
  13  -1  -2    0.70    2.40
  13  -1  -2    0.60    5.90
 -13   1   2    1.70    5.10
  12  -1  -2    4.00    5.60
  12  -1  -2    5.30    2.20
 -12   1   2    6.70    5.20
  11  -1  -2   16.90    2.80
  11  -1  -2   12.30    5.40
 -11   1   2    8.20    4.90
  10  -1  -2   -1.30    1.60
  10  -1  -2    4.10    4.40
 -10   1   2   -1.00    4.00
   9  -1  -2   26.30   23.50
   9  -1  -2    8.40    1.70
   9  -1  -2    2.80    3.90
  -9   1   2  -26.70   20.90
  -9   1   2   13.20    4.20
   8  -1  -2    2.10    1.50
   8  -1  -2    4.50    3.60
   8  -1  -2  -18.90   16.80
  -8   1   2    1.40    3.40
  -8   1   2   -5.30   27.10
   7  -1  -2   97.79    7.10
   7  -1  -2  117.29    9.80
   7  -1  -2   79.69   16.30
  -7   1   2   95.19    8.20
  -7   1   2   84.39   16.90
  -7   1   2   81.79    7.20
   6  -1  -2  145.19   11.80
   6  -1  -2  145.69   21.50
   6  -1  -2  144.19    9.90
  -6   1   2  132.79   10.70
  -6   1   2  121.29   19.50
  -6   1   2  122.19   10.00
   5  -1  -2  280.57   20.00
   5  -1  -2  293.57   21.30
   5  -1  -2  274.47   25.60
  -5   1   2  267.67   20.10
  -5   1   2  345.77   29.30
  -5   1   2  274.27   20.40
   4  -1  -2   14.40    6.20
   4  -1  -2   13.40    3.30
   4  -1  -2   17.40    2.00
  -4   1   2   25.90    3.10
  -4   1   2   20.10    2.30
  -4   1   2   42.40   11.50
   3  -1  -2    4.80    0.90
   3  -1  -2    2.50    5.00
   3  -1  -2    5.30    2.30
  -3   1   2    7.70    2.20
   2  -1  -2 1404.66   99.59
   2  -1  -2 1431.86  100.99
   1  -1  -2  483.35   32.10
   1  -1  -2  433.56   30.90
  -1   1   2  401.06   31.60
   0  -1  -2   12.10    1.30
   0  -1  -2   16.00    2.90
   0  -1  -2   10.90    1.80
   0   1   2   11.70    2.60
  -1  -1  -2   75.09    7.80
  -1  -1  -2   71.79    6.40
   1   1   2   81.69    8.00
  -2  -1  -2   87.79    7.40
   2   1   2  103.79   11.30
   2   1   2   79.19    6.50
  -3  -1  -2  449.26   33.20
  -3  -1  -2  473.95   35.20
   3   1   2  462.65   32.50
  -4  -1  -2   45.80    8.40
  -4  -1  -2   35.90    4.50
   4   1   2   31.90    4.80
   4   1   2   34.70    3.50
   4   1   2   32.20    7.60
  -5  -1  -2  493.75   39.00
  -5  -1  -2  486.15   35.10
   5   1   2  482.05   34.00
   5   1   2  462.15   35.20
  -6  -1  -2   25.50    9.00
  -6  -1  -2   29.30    4.70
   6   1   2   50.09   12.30
   6   1   2   39.30    3.50
   6   1   2   36.00    5.30
   6   1   2   34.40    3.40
  -7  -1  -2   29.30   21.30
  -7  -1  -2    1.80    3.10
   7   1   2    1.30    1.30
   7   1   2    2.70    2.60
   7   1   2   -5.00   13.60
   7   1   2   -0.50    3.20
  -8  -1  -2   -0.60   31.00
  -8  -1  -2   24.90    5.50
   8   1   2   14.50    2.40
   8   1   2   20.10    4.90
   8   1   2   16.20   19.20
   8   1   2   19.20    2.10
  -9  -1  -2   -7.50   26.60
  -9  -1  -2    3.90    4.10
   9   1   2    4.00    1.90
   9   1   2    5.20    1.40
   9   1   2   49.80   27.60
   9   1   2    4.40    4.20
 -10  -1  -2   10.90    4.50
  10   1   2    4.70    4.40
  10   1   2    8.90    2.50
 -11  -1  -2   17.50    5.10
  11   1   2   11.70    5.10
  11   1   2    8.70    2.50
 -12  -1  -2   90.69    8.70
  12   1   2   89.49    7.70
  12   1   2   77.89   10.70
 -13  -1  -2   -0.40    3.50
  13   1   2    0.30    2.50
  13   1   2    6.30    6.50
  14   1   2    3.50    2.80
  14   1   2   -2.30    8.10
  15   1   2   -1.90    2.50
  16  -2  -2    0.60    2.20
  15  -2  -2    5.30    6.80
  15  -2  -2    8.50    2.80
 -15   2   2    7.20    5.40
  14  -2  -2   -0.90    2.30
  14  -2  -2    6.00    6.10
 -14   2   2   -4.80    5.10
  13  -2  -2    6.10    5.90
  13  -2  -2   11.20    2.80
 -13   2   2    9.90    5.60
  12  -2  -2  112.19   13.10
  12  -2  -2  116.79    9.00
 -12   2   2   96.69   10.90
  11  -2  -2   82.09   10.30
  11  -2  -2   72.99    6.60
 -11   2   2   78.29    8.80
  10  -2  -2   62.79   47.30
  10  -2  -2   80.39    9.70
  10  -2  -2   76.19    6.30
 -10   2   2   69.99    8.10
   9  -2  -2    3.10    3.60
   9  -2  -2    2.70   24.50
   9  -2  -2    6.00    1.50
  -9   2   2   12.90    4.20
   8  -2  -2  283.47   22.00
   8  -2  -2  286.47   36.20
   8  -2  -2  279.37   20.20
  -8   2   2  286.07   21.00
   7  -2  -2   32.60    5.10
   7  -2  -2   49.00   13.90
   7  -2  -2   31.00    3.30
  -7   2   2   39.20    4.70
   6  -2  -2   -2.60    9.20
   6  -2  -2    2.30    1.10
   6  -2  -2    2.10    2.80
  -6   2   2    2.60    3.10
   5  -2  -2   40.30    9.10
   5  -2  -2   55.49    5.90
   5  -2  -2   51.09    4.00
  -5   2   2   48.40    5.30
   4  -2  -2    6.60    2.30
   4  -2  -2    5.70    4.60
   4  -2  -2    6.10    1.00
   4  -2  -2   -0.40    6.20
  -4   2   2    5.30    2.50
   3  -2  -2  215.88   15.80
   3  -2  -2  205.88   19.50
   3  -2  -2  221.08   17.80
   3  -2  -2  211.58   15.00
  -3   2   2  210.18   15.40
   2  -2  -2  174.28   12.90
  -2   2   2  185.08   14.70
  -2   2   2  169.08   12.70
   1  -2  -2  338.47   24.60
   1  -2  -2  346.87   24.80
  -1   2   2  352.76   25.80
   0  -2  -2  568.34   40.90
   0  -2  -2  596.04   42.00
   0   2   2  569.04   41.90
  -1  -2  -2  200.78   16.40
  -1  -2  -2  162.28   14.00
   1   2   2  212.98   17.00
  -2  -2  -2   52.69    7.10
  -2  -2  -2   60.69    6.00
   2   2   2   52.69    8.10
   2   2   2   49.30    4.50
  -3  -2  -2  318.67   24.50
  -3  -2  -2  297.47   22.30
   3   2   2  293.27   21.40
  -4  -2  -2   19.60    6.80
  -4  -2  -2   22.90    2.20
  -4  -2  -2   26.30    4.00
   4   2   2   26.20    2.60
  -5  -2  -2  262.17   18.80
  -5  -2  -2  270.97   25.40
  -5  -2  -2  273.57   20.50
   5   2   2  284.87   19.20
   5   2   2  224.58   20.60
   5   2   2  282.67   25.60
  -6  -2  -2   23.50   10.50
  -6  -2  -2   26.20    2.70
  -6  -2  -2   28.10    4.90
   6   2   2   33.00    5.80
   6   2   2   45.90   12.00
  -7  -2  -2  220.78   33.60
  -7  -2  -2  150.68   13.90
   7   2   2  209.58   25.60
   7   2   2  145.59   11.40
   7   2   2  153.28   14.00
   7   2   2  158.58   11.70
  -8  -2  -2  414.86   33.30
  -8  -2  -2  408.56   51.29
  -8  -2  -2  452.25   31.40
   8   2   2  436.16   30.70
   8   2   2  436.86   33.10
   8   2   2  433.46   31.00
  -9  -2  -2   61.19    7.20
   9   2   2   63.39    8.60
   9   2   2   64.69    5.10
   9   2   2   67.19    6.10
 -10  -2  -2   23.20    5.10
  10   2   2   40.40    7.40
  10   2   2   32.70    3.90
 -11  -2  -2   -5.10    3.00
  11   2   2    4.30    4.70
  11   2   2    0.40    2.30
  12   2   2   14.70    2.80
  12   2   2   14.80    6.30
  13   2   2    6.60    6.90
  13   2   2    0.90    2.50
  14   2   2   14.20   10.00
  14   2   2   12.80    2.90
  15   2   2    4.60    2.60
  16  -3  -2    2.60    2.40
  16  -3  -2    1.80    8.70
 -16   3   2   -1.90    5.10
  15  -3  -2    9.30    7.30
  15  -3  -2    0.30    2.30
 -15   3   2    5.60    5.40
  14  -3  -2    5.80    6.30
  14  -3  -2    2.70    2.50
 -14   3   2   -9.50    5.00
  13  -3  -2   16.80    3.00
  13  -3  -2   14.90    6.60
 -13   3   2   20.00    6.20
  12  -3  -2   -4.80    4.40
  12  -3  -2   -1.00    2.10
 -12   3   2    2.00    5.30
  11  -3  -2  293.27   24.40
  11  -3  -2  319.77   21.80
 -11   3   2  283.47   22.90
  10  -3  -2    4.20    3.90
  10  -3  -2    4.80    1.80
  10  -3  -2    2.10   35.90
  10  -3  -2  -52.99   33.60
 -10   3   2    3.00    4.30
   9  -3  -2    3.00    3.60
   9  -3  -2    2.80    1.60
   9  -3  -2  -27.50   23.00
   9  -3  -2   -9.50   20.00
  -9   3   2   -4.20    4.00
   8  -3  -2  165.38   25.50
   8  -3  -2  152.58   24.20
   8  -3  -2  178.98   14.10
   8  -3  -2  160.88   12.00
  -8   3   2  162.58   13.20
   7  -3  -2    0.20    1.10
   7  -3  -2   -2.20   12.20
   7  -3  -2    6.60    8.80
   7  -3  -2    0.40    2.90
  -7   3   2    2.20    3.20
   6  -3  -2   67.19   13.50
   6  -3  -2   54.09   11.30
   6  -3  -2   71.89    5.40
   6  -3  -2   69.29    7.40
  -6   3   2   81.09    7.00
   5  -3  -2   11.30    3.60
   5  -3  -2    0.70    5.70
   5  -3  -2    3.00    0.90
   5  -3  -2   14.00   14.80
  -5   3   2    3.20    3.20
   4  -3  -2  582.54   41.60
   4  -3  -2  564.14   42.90
   4  -3  -2  513.65   38.50
   4  -3  -2  575.14   38.60
   4  -3  -2  512.55   39.20
  -4   3   2  558.74   39.00
   3  -3  -2   18.10    1.70
   3  -3  -2   16.40    2.60
   3  -3  -2   21.40    1.80
  -3   3   2   24.40    3.10
   2  -3  -2  447.26   33.50
   2  -3  -2  486.15   35.20
  -2   3   2  448.96   33.30
  -2   3   2  508.55   35.20
   1  -3  -2  213.58   13.90
   1  -3  -2  194.28   14.10
   1  -3  -2  185.18   15.90
  -1   3   2  181.98   15.70
  -1   3   2  168.18   13.60
   0  -3  -2 4506.45  316.57
   0  -3  -2 4534.15  317.67
  -1  -3  -2   22.70    4.80
   1   3   2   26.80    5.70
  -2  -3  -2  298.87   24.10
  -2  -3  -2  303.77   22.30
  -3  -3  -2   57.69    4.60
  -3  -3  -2   80.09    8.10
   3   3   2   58.39    5.20
   3   3   2   55.99    8.20
  -4  -3  -2    6.50    3.10
  -4  -3  -2    3.40    7.40
  -4  -3  -2    5.20    1.20
   4   3   2   -4.60    6.20
   4   3   2    6.60    2.00
  -5  -3  -2   34.90    5.40
  -5  -3  -2   38.40    3.30
  -5  -3  -2   52.19   15.80
   5   3   2   37.20    4.20
   5   3   2   28.80    9.40
  -6  -3  -2  347.77   26.10
  -6  -3  -2  379.26   28.20
   6   3   2  379.56   26.40
   6   3   2  400.96   35.70
   6   3   2  358.76   28.40
  -7  -3  -2   60.69    5.00
  -7  -3  -2   47.70   17.20
  -7  -3  -2   70.49    8.90
   7   3   2   61.69    5.70
   7   3   2   61.29    5.30
   7   3   2   50.89   16.90
   7   3   2   72.69    9.00
  -8  -3  -2    1.70    3.30
  -8  -3  -2    2.00    4.50
   8   3   2    4.60    2.30
   8   3   2   -0.30    4.20
   8   3   2    3.40    1.60
  -9  -3  -2   44.60    8.50
  -9  -3  -2   70.79    6.80
   9   3   2   66.79    6.10
   9   3   2   58.39    5.20
   9   3   2   91.19   10.50
 -10  -3  -2   -0.10    2.20
  10   3   2    5.30    2.30
  10   3   2    1.60    5.00
 -11  -3  -2    0.50    3.80
  11   3   2    3.30    4.70
  11   3   2    3.40    2.50
  12   3   2   11.00    2.90
  12   3   2    5.10    6.30
  13   3   2   -0.40    2.60
  13   3   2    6.50    7.30
  14   3   2    4.30    2.60
  16  -4  -2    0.70    2.40
  16  -4  -2   -8.40    7.70
 -16   4   2   -2.40    5.20
  15  -4  -2    0.30    6.80
  15  -4  -2    0.10    2.20
 -15   4   2    5.60    5.70
  14  -4  -2    2.30    6.20
  14  -4  -2    6.60    2.70
 -14   4   2    4.30    5.60
  13  -4  -2   43.20    4.80
  13  -4  -2   46.20    8.40
 -13   4   2   36.50    7.30
  12  -4  -2   18.60    2.80
  12  -4  -2   27.80    6.70
 -12   4   2   28.40    6.50
  11  -4  -2   95.09   12.00
  11  -4  -2  119.49    9.10
 -11   4   2  132.09   11.30
  10  -4  -2   62.59    8.90
  10  -4  -2    2.90   30.80
  10  -4  -2  155.38   59.99
  10  -4  -2   82.99    6.20
 -10   4   2   76.59    8.40
   9  -4  -2   28.70   20.30
   9  -4  -2    0.40    3.20
   9  -4  -2    1.30    1.30
   9  -4  -2  -21.00   24.40
  -9   4   2    4.10    4.40
   8  -4  -2  603.74   51.99
   8  -4  -2  600.24   44.90
   8  -4  -2  608.24   43.50
   8  -4  -2  700.63   56.09
  -8   4   2  612.24   44.20
   7  -4  -2  169.98   13.80
   7  -4  -2  185.38   12.30
   7  -4  -2  166.88   12.00
   7  -4  -2  162.38   22.00
  -7   4   2  155.78   13.40
   6  -4  -2  651.63   50.99
   6  -4  -2  679.13   46.20
   6  -4  -2  654.53   52.59
   6  -4  -2  629.24   46.00
   6  -4  -2  633.34   47.20
  -6   4   2  692.73   46.80
   5  -4  -2  318.57   28.40
   5  -4  -2  297.67   21.00
   5  -4  -2  304.57   25.80
   5  -4  -2  289.27   22.10
   5  -4  -2  275.97   20.90
  -5   4   2  320.57   21.80
   4  -4  -2  294.27   20.00
   4  -4  -2  269.67   20.90
   4  -4  -2  297.37   23.80
   4  -4  -2  269.67   19.90
  -4   4   2  292.87   20.60
   3  -4  -2    0.20    4.00
   3  -4  -2   -0.10    0.70
   3  -4  -2   -1.30    1.80
  -3   4   2    0.60    4.00
  -3   4   2    1.90    2.50
   2  -4  -2  677.03   46.40
   2  -4  -2  623.74   46.30
  -2   4   2  658.13   46.00
   1  -4  -2  117.59    9.40
   1  -4  -2  125.69    9.30
   1  -4  -2  142.59   13.40
  -1   4   2  105.09    8.70
  -1   4   2  106.19   11.70
   0  -4  -2  490.05   35.20
   0  -4  -2  490.75   36.80
   0   4   2  467.75   34.50
   0   4   2  518.35   37.00
  -1  -4  -2 1375.46   98.69
   1   4   2 1423.56  100.49
  -2  -4  -2  247.98   21.20
  -2  -4  -2  245.48   18.80
   2   4   2  253.17   21.70
  -3  -4  -2  134.59    9.30
  -3  -4  -2  157.78   16.70
  -3  -4  -2  123.79   11.10
   3   4   2  113.09    9.70
  -4  -4  -2   83.09   13.80
  -4  -4  -2  110.29    9.80
  -4  -4  -2  100.49    7.60
   4   4   2  144.29   21.80
   4   4   2   98.59    8.10
  -5  -4  -2  394.86   35.20
  -5  -4  -2  407.96   30.20
  -5  -4  -2  399.76   28.50
   5   4   2  391.96   28.70
   5   4   2  423.46   36.90
  -6  -4  -2   19.90    2.40
  -6  -4  -2   31.90   14.10
  -6  -4  -2   14.10    4.30
   6   4   2   31.20    3.90
   6   4   2   19.00   14.80
  -7  -4  -2    3.30   27.40
  -7  -4  -2    9.10    1.70
  -7  -4  -2   10.60    4.70
   7   4   2   31.10   36.00
   7   4   2    4.30    5.20
   7   4   2    6.70    2.40
  -8  -4  -2   18.80    2.40
  -8  -4  -2   16.50    5.90
  -8  -4  -2   28.50    3.80
   8   4   2   14.50    2.80
   8   4   2   18.30    6.00
   8   4   2   22.40    2.70
  -9  -4  -2   57.09    9.30
   9   4   2   70.99    6.70
   9   4   2   77.89    9.90
   9   4   2   70.09    5.80
  10   4   2   11.90    6.10
  10   4   2   10.00    3.00
  11   4   2   71.49    6.60
  11   4   2   53.89    8.90
  12   4   2    3.40    2.40
  12   4   2    3.70    6.70
  13   4   2   16.60    9.10
  14   4   2    2.80    2.40
  16  -5  -2    2.30    2.40
  16  -5  -2    0.20    8.30
 -16   5   2    0.30    5.40
  15  -5  -2    2.00    2.40
  15  -5  -2    5.70    7.10
 -15   5   2   -0.90    5.60
  14  -5  -2   22.90    7.70
  14  -5  -2   33.40    4.00
 -14   5   2   36.10    7.20
  13  -5  -2    8.10    2.30
  13  -5  -2    6.10    5.90
 -13   5   2    7.20    6.20
  12  -5  -2    5.10    5.00
  12  -5  -2    2.70    2.10
 -12   5   2    7.40    5.80
  11  -5  -2   -0.40    1.90
  11  -5  -2   -1.50    4.40
 -11   5   2    4.60    5.10
  10  -5  -2    3.20    1.50
  10  -5  -2    7.70    4.10
 -10   5   2    3.30    4.60
   9  -5  -2   -3.70   23.80
   9  -5  -2  -21.90   19.90
   9  -5  -2    0.10    1.30
   9  -5  -2    2.20    3.30
  -9   5   2   -2.80    4.00
   8  -5  -2   31.80    3.20
   8  -5  -2   45.50   29.60
   8  -5  -2   48.60   17.30
   8  -5  -2   28.50    4.70
  -8   5   2   35.60    5.20
   7  -5  -2    0.60    1.20
   7  -5  -2   20.20   13.60
   7  -5  -2    1.30    0.80
   7  -5  -2   17.30   16.60
   7  -5  -2    0.20    2.60
  -7   5   2    4.20    3.90
   6  -5  -2   33.30    4.90
   6  -5  -2   24.40    9.90
   6  -5  -2   37.70    3.10
   6  -5  -2   31.20    2.70
   6  -5  -2   21.00   11.70
  -6   5   2   38.50    4.80
   5  -5  -2  323.57   23.50
   5  -5  -2  327.67   31.40
   5  -5  -2  329.17   23.60
   5  -5  -2  347.97   28.40
  -5   5   2  347.57   24.30
   4  -5  -2  122.69   14.00
   4  -5  -2  129.49   10.10
   4  -5  -2  117.89    8.70
  -4   5   2  123.39    9.90
   3  -5  -2  868.81   65.99
   3  -5  -2  957.60   63.99
   3  -5  -2  895.51   63.79
  -3   5   2  878.61   65.99
  -3   5   2  903.11   63.49
   2  -5  -2  623.04   45.70
   2  -5  -2  639.74   48.00
   2  -5  -2  652.83   45.80
  -2   5   2  659.13   48.00
  -2   5   2  641.74   45.40
   1  -5  -2   53.39    6.00
  -1   5   2   59.79    5.10
  -1   5   2   72.59    9.90
   0  -5  -2  999.70   72.39
   0  -5  -2 1033.50   70.59
   0   5   2  953.80   69.79
  -1  -5  -2  690.03   54.19
  -1  -5  -2  759.72   51.39
  -1  -5  -2  738.43   52.29
  -2  -5  -2  123.89   14.80
  -2  -5  -2  137.59    9.80
  -2  -5  -2  140.59   11.70
  -3  -5  -2   27.90    8.30
  -3  -5  -2   23.60    2.50
  -3  -5  -2   21.20    4.20
   3   5   2   19.20    2.70
   3   5   2   13.70    8.50
  -4  -5  -2    8.40    4.90
  -4  -5  -2    5.60    8.20
  -4  -5  -2    8.70    1.60
   4   5   2    4.50    9.80
   4   5   2    3.90    2.00
  -5  -5  -2   22.70   12.50
  -5  -5  -2    4.80    1.50
  -5  -5  -2   -0.90    3.30
   5   5   2    5.70    2.20
   5   5   2   16.80   13.50
  -6  -5  -2   -2.10   15.70
  -6  -5  -2    6.30    4.20
  -6  -5  -2    8.40    1.80
   6   5   2   40.10   18.90
   6   5   2    7.70    2.40
  -7  -5  -2    1.20    1.60
  -7  -5  -2    0.30    4.20
   7   5   2    3.90    2.40
   7   5   2    1.00    4.90
  -8  -5  -2   23.90    2.80
  -8  -5  -2   18.90    6.50
   8   5   2   13.40    2.70
   8   5   2   18.20    6.20
   8   5   2   19.80    2.90
   9   5   2   41.20    5.10
   9   5   2   28.70    3.30
   9   5   2   24.50    6.70
  10   5   2    1.30    5.20
  10   5   2    2.20    2.60
  11   5   2   -0.40    5.50
  11   5   2    4.90    3.00
  12   5   2    1.00    7.40
  12   5   2   -1.50    2.30
  13   5   2    3.60    2.70
  16  -6  -2   15.80    7.60
  16  -6  -2    2.80    2.30
 -16   6   2   10.90    5.80
  15  -6  -2    5.20    2.50
  15  -6  -2    8.00    7.00
 -15   6   2    7.80    6.20
  14  -6  -2   -1.00    2.20
  14  -6  -2   -9.10    5.20
 -14   6   2   -2.40    6.00
  13  -6  -2    4.00    2.30
  13  -6  -2    0.20    5.20
 -13   6   2    5.90    5.90
  12  -6  -2  331.27   23.20
  12  -6  -2  356.46   26.40
 -12   6   2  277.27   24.70
  11  -6  -2   65.09    5.60
  11  -6  -2   78.69    9.40
 -11   6   2   49.00    8.10
  10  -6  -2   27.40    5.20
  10  -6  -2   36.50    3.50
 -10   6   2   29.00    6.10
   9  -6  -2    2.20    3.50
   9  -6  -2   -0.80    1.50
   9  -6  -2  -25.20   35.00
   9  -6  -2   33.90   46.20
  -9   6   2   -0.30    4.20
   8  -6  -2   77.69    6.40
   8  -6  -2   81.39    8.60
   8  -6  -2  150.58   29.20
   8  -6  -2  121.39   27.90
  -8   6   2   88.79    8.50
   7  -6  -2   30.80    5.60
   7  -6  -2   69.69   21.40
   7  -6  -2   37.70   17.50
   7  -6  -2   31.50    2.70
   7  -6  -2   29.00    3.10
  -7   6   2   43.20    5.30
   6  -6  -2  368.56   36.10
   6  -6  -2  363.26   32.40
   6  -6  -2  344.87   26.80
   6  -6  -2  344.47   25.50
   6  -6  -2  361.66   25.40
  -6   6   2  392.76   26.40
   5  -6  -2 1712.03  115.69
   5  -6  -2 1615.54  121.09
   5  -6  -2 1568.54  114.99
  -5   6   2 1672.73  115.49
   4  -6  -2   34.10    3.00
   4  -6  -2   38.30    6.20
   4  -6  -2   35.60    5.00
   4  -6  -2   68.39   14.70
  -4   6   2   40.30    8.40
   3  -6  -2   20.10    2.90
   3  -6  -2   23.90    6.80
   3  -6  -2   26.70    3.40
   2  -6  -2   17.10    3.40
   2  -6  -2   22.70    7.10
   2  -6  -2   24.00    3.50
  -2   6   2   31.70    6.80
  -2   6   2   32.40    3.40
   1  -6  -2   17.00    6.80
   1  -6  -2   24.30    3.60
  -1   6   2   18.00    7.10
  -1   6   2   23.70    2.90
   0  -6  -2 1068.79   71.09
   0  -6  -2 1008.30   74.29
   0  -6  -2 1022.50   71.99
   0   6   2 1035.00   74.59
   0   6   2  933.71   71.09
  -1  -6  -2   81.89    8.30
  -1  -6  -2   77.39    6.00
  -1  -6  -2  102.49   12.70
  -2  -6  -2   84.59   14.00
  -2  -6  -2  113.99    8.20
  -2  -6  -2  121.19   10.60
   2   6   2  126.09   16.80
  -3  -6  -2   26.00    4.80
  -3  -6  -2   21.70    8.90
  -3  -6  -2   27.10    2.40
  -3  -6  -2   21.50    2.80
   3   6   2   24.70    3.20
   3   6   2   44.80   11.60
  -4  -6  -2    2.30    3.40
  -4  -6  -2    0.80    1.50
  -4  -6  -2   -5.50    8.00
   4   6   2    5.50    2.30
   4   6   2  -11.20   12.00
  -5  -6  -2    2.40    3.70
  -5  -6  -2    9.40   10.30
  -5  -6  -2    0.00    1.50
   5   6   2   -9.90   16.30
   5   6   2    1.60    2.10
  -6  -6  -2    4.60    4.20
  -6  -6  -2    3.20    1.80
   6   6   2    6.10    2.60
  -7  -6  -2   29.30    6.90
  -7  -6  -2   35.30    3.90
   7   6   2   25.30    6.90
   7   6   2   30.80    4.00
  -8  -6  -2    4.30    5.80
  -8  -6  -2    4.50    2.10
   8   6   2   10.60    6.50
   8   6   2    7.30    2.40
   8   6   2    2.00    2.90
   9   6   2   54.89   10.00
   9   6   2   56.79    5.50
   9   6   2   39.90    4.40
  10   6   2    9.90    6.60
  10   6   2    0.50    2.70
  11   6   2    7.50    6.60
  11   6   2   19.70    3.40
  12   6   2   -2.10    7.50
  12   6   2    1.60    2.80
  13   6   2    4.00    2.60
  16  -7  -2    3.30    2.50
  16  -7  -2   11.00    7.60
 -16   7   2    8.10    6.10
  15  -7  -2    2.70    2.30
  15  -7  -2   -4.90    6.30
 -15   7   2    0.20    5.90
  14  -7  -2    5.70    5.90
  14  -7  -2   -0.10    2.30
 -14   7   2   -1.70    5.70
  13  -7  -2    2.30    2.20
  13  -7  -2  -11.80    4.90
 -13   7   2    2.40    6.00
  12  -7  -2   17.90    2.80
  12  -7  -2   19.20    6.00
 -12   7   2   25.40    6.60
  11  -7  -2    1.10    2.00
  11  -7  -2    0.40    4.30
 -11   7   2   -1.80    5.20
  10  -7  -2   -0.10    3.60
  10  -7  -2    0.60    1.40
 -10   7   2    5.30    5.20
   9  -7  -2    1.70    1.60
   9  -7  -2   -1.80    3.40
   9  -7  -2   -8.80   29.90
  -9   7   2   -1.00    4.50
   8  -7  -2   16.90   38.00
   8  -7  -2   26.60   27.90
   7  -7  -2   28.30    4.10
   7  -7  -2   26.00    4.40
   7  -7  -2    3.40   14.90
   7  -7  -2   10.20   17.40
  -7   7   2   30.10    5.00
   6  -7  -2   16.20    3.90
   6  -7  -2   11.00   10.60
   6  -7  -2   18.20    1.80
   6  -7  -2   19.20    3.40
   6  -7  -2  -10.70   14.30
  -6   7   2   21.20    4.30
   5  -7  -2   59.19    6.40
   5  -7  -2   50.99   11.10
   5  -7  -2   62.19    6.90
  -5   7   2   66.69    6.80
   4  -7  -2  189.18   13.90
   4  -7  -2  171.18   14.20
   4  -7  -2  158.08   19.20
  -4   7   2  184.28   13.70
   3  -7  -2  258.07   19.00
   3  -7  -2  275.07   19.40
   3  -7  -2  237.58   23.60
  -3   7   2  247.98   18.60
  -3   7   2  237.18   23.40
   2  -7  -2   98.89    9.00
   2  -7  -2  107.09   16.00
  -2   7   2   99.89    8.20
   1  -7  -2  688.03   43.80
   1  -7  -2  573.44   47.60
   1  -7  -2  656.03   44.90
  -1   7   2  583.04   43.90
  -1   7   2  592.34   48.00
   0  -7  -2  555.64   36.80
   0  -7  -2  538.25   38.00
   0  -7  -2  510.65   41.00
   0   7   2  501.15   36.80
   0   7   2  492.45   41.70
  -1  -7  -2  251.67   17.40
  -1  -7  -2  215.98   22.90
  -1  -7  -2  247.18   19.20
   1   7   2  247.78   24.70
  -2  -7  -2  220.88   16.30
  -2  -7  -2  229.38   16.20
  -2  -7  -2  211.08   22.30
  -2  -7  -2  241.38   18.30
   2   7   2  224.08   25.00
  -3  -7  -2    1.00    1.50
  -3  -7  -2    0.00    9.60
  -3  -7  -2    2.10    3.50
  -3  -7  -2    1.00    1.00
   3   7   2    0.00    1.90
   3   7   2  -18.70   12.10
  -4  -7  -2    0.90    1.60
  -4  -7  -2   -3.80    3.40
   4   7   2   -9.10   15.90
   4   7   2    0.20    2.20
  -5  -7  -2    5.50    4.70
  -5  -7  -2    0.70    1.70
   5   7   2    4.20    2.30
  -6  -7  -2   46.90    8.00
  -6  -7  -2   36.90    4.30
   6   7   2   43.30    4.70
  -7  -7  -2   12.10    6.90
  -7  -7  -2   15.80    2.70
   7   7   2    7.10    2.90
   7   7   2    5.70    6.00
  -8  -7  -2  249.68   21.10
  -8  -7  -2  187.88   15.20
   8   7   2  220.68   15.80
   8   7   2  198.58   15.20
   8   7   2  198.08   20.30
   9   7   2   15.90    6.60
   9   7   2    8.90    2.90
  10   7   2   11.10    3.20
  10   7   2    7.60    7.50
  11   7   2    0.40    6.90
  11   7   2    1.80    2.90
  12   7   2    8.40    3.00
  16  -8  -2    0.00    7.70
  16  -8  -2    1.90    2.50
 -16   8   2    1.70    5.70
  15  -8  -2    4.00    6.70
 -15   8   2    2.20    6.50
  14  -8  -2   23.30    7.10
 -14   8   2   28.50    7.10
  13  -8  -2   16.80    2.70
  13  -8  -2   22.20    6.90
 -13   8   2    6.30    6.30
  12  -8  -2   21.60    3.00
  12  -8  -2   11.00    5.70
 -12   8   2   16.10    6.60
  11  -8  -2   30.50    3.40
  11  -8  -2   23.40    6.40
 -11   8   2   25.20    6.50
  10  -8  -2    6.40    4.60
 -10   8   2    1.10    5.40
   9  -8  -2    8.30    4.20
  -9   8   2    5.80    4.90
   8  -8  -2   12.40    4.20
   8  -8  -2   13.00    3.50
   8  -8  -2  -12.70   20.00
  -8   8   2   12.60    4.80
   7  -8  -2   87.69    8.10
   7  -8  -2   83.49    9.10
   7  -8  -2   75.09   16.90
   7  -8  -2   75.89   21.50
  -7   8   2  101.39    8.90
   6  -8  -2   18.50    5.90
   6  -8  -2   16.80    3.00
   6  -8  -2    8.10   17.70
   6  -8  -2   27.30   12.40
  -6   8   2   11.50    4.30
   5  -8  -2   43.30    6.00
   5  -8  -2   52.79    5.70
   5  -8  -2   40.90   11.40
  -5   8   2   44.40    5.50
   4  -8  -2  104.39    9.20
   4  -8  -2   76.19   13.80
   4  -8  -2   99.89    8.50
  -4   8   2   73.29   12.50
  -4   8   2  102.49    8.50
   3  -8  -2  274.37   27.60
   3  -8  -2  289.67   22.40
  -3   8   2  317.07   28.20
  -3   8   2  317.27   21.90
   2  -8  -2   15.50    3.60
   2  -8  -2   10.40    8.00
  -2   8   2   27.80    9.80
   1  -8  -2    0.60    3.00
   1  -8  -2   -4.50    7.60
   1  -8  -2   -0.80    1.30
  -1   8   2   -3.40    2.10
  -1   8   2   12.50   13.30
   0  -8  -2  270.57   21.00
   0  -8  -2  277.17   19.40
   0   8   2  256.87   27.60
  -1  -8  -2  171.08   21.60
  -1  -8  -2  206.98   16.90
  -1  -8  -2  211.18   14.70
   1   8   2  220.18   25.40
  -2  -8  -2  261.67   18.80
  -2  -8  -2  230.68   27.10
  -2  -8  -2  271.87   21.00
  -2  -8  -2  269.47   18.60
   2   8   2  232.98   30.50
  -3  -8  -2   22.00    2.50
  -3  -8  -2   27.20    5.50
  -3  -8  -2   28.20    3.20
   3   8   2   23.50    3.40
  -4  -8  -2    0.00    1.80
  -4  -8  -2    1.10    4.00
   4   8   2    2.60    2.60
  -5  -8  -2  111.99   12.80
  -5  -8  -2  103.99    8.30
   5   8   2   97.79    8.80
  -6  -8  -2    9.40    2.50
  -6  -8  -2   11.50    6.30
   6   8   2   16.10    3.50
  -7  -8  -2    1.20    2.30
  -7  -8  -2   -1.80    7.30
   7   8   2    5.50    7.10
   7   8   2    6.00    3.20
  -8  -8  -2   61.39    6.30
  -8  -8  -2   81.19   12.20
   8   8   2   75.99    7.20
   8   8   2   56.19   10.40
   9   8   2   -0.10    6.20
   9   8   2   -1.00    2.70
  10   8   2    8.70    8.30
  10   8   2    2.20    2.90
  11   8   2   14.80    9.00
  12   8   2   -0.40    2.30
  16  -9  -2    0.10    2.50
  16  -9  -2    5.60    7.70
 -16   9   2   -4.40    5.90
  15  -9  -2   10.20    6.60
 -15   9   2    7.20    6.40
  14  -9  -2   -9.00    5.90
 -14   9   2   -1.90    6.80
  13  -9  -2  161.98   15.40
 -13   9   2  120.19   13.60
  12  -9  -2   25.80    6.70
 -12   9   2   19.00    6.70
  11  -9  -2   27.50    6.50
 -11   9   2   17.30    6.50
  10  -9  -2   -5.70    4.10
 -10   9   2   -0.80    5.70
   9  -9  -2    0.20    4.00
  -9   9   2   -0.30    4.80
   8  -9  -2    1.50    3.80
  -8   9   2   -1.10    4.90
   7  -9  -2    0.10    3.40
   7  -9  -2    7.80   25.40
   7  -9  -2   -6.00    2.60
  -7   9   2   -3.50    4.10
   6  -9  -2  -23.20   16.20
   6  -9  -2   12.40    2.80
   6  -9  -2   11.30    3.70
   6  -9  -2   32.20   22.00
  -6   9   2    7.80    4.10
   5  -9  -2  315.47   34.30
   5  -9  -2  344.77   25.90
   5  -9  -2  351.26   26.80
  -5   9   2  385.76   26.00
   4  -9  -2  341.57   24.30
   4  -9  -2  274.17   31.10
  -4   9   2  335.57   32.00
  -4   9   2  331.87   23.80
   3  -9  -2  725.43   50.69
  -3   9   2  702.53   55.99
  -3   9   2  688.93   49.99
   2  -9  -2  816.52   58.59
   2  -9  -2  752.92   63.99
   2  -9  -2  873.71   59.69
  -2   9   2  852.11   58.69
  -2   9   2  852.11   64.79
   1  -9  -2   12.50    1.90
   1  -9  -2   12.40    3.90
   1  -9  -2   -4.00    9.80
  -1   9   2   12.80   12.20
  -1   9   2   13.90    2.50
   0  -9  -2   33.20    5.40
   0  -9  -2   25.70   11.50
   0  -9  -2   34.40    3.30
   0   9   2   27.20   13.00
  -1  -9  -2    7.10    4.20
  -1  -9  -2    3.00    1.80
   1   9   2   19.70   20.10
  -2  -9  -2  142.59   10.50
  -2  -9  -2  148.29   13.70
  -2  -9  -2  141.09   10.80
  -3  -9  -2   24.10    6.10
  -3  -9  -2   23.90    3.10
  -3  -9  -2   24.80    3.00
   3   9   2   20.30    3.30
  -4  -9  -2    3.60    2.30
  -4  -9  -2    3.40    4.90
   4   9   2    2.40    2.80
  -5  -9  -2   -0.80    2.20
  -5  -9  -2    1.30    5.40
   5   9   2   -0.10    2.60
  -6  -9  -2    0.30    2.50
  -6  -9  -2    4.00    6.10
   6   9   2   -1.30    3.10
  -7  -9  -2   59.09    5.90
  -7  -9  -2   74.29   11.50
   7   9   2   41.90    9.50
   7   9   2   45.40    5.60
  -8  -9  -2    9.70    3.00
   8   9   2   20.00    8.70
   8   9   2   12.80    3.50
   9   9   2   48.80    5.10
   9   9   2   25.60    8.90
  10   9   2    0.90    2.70
  10   9   2    1.90    8.40
  11   9   2   -2.30    2.60
  16 -10  -2    3.20    8.50
  16 -10  -2    1.10    2.60
 -16  10   2    1.50    6.10
  15 -10  -2    6.30    7.20
 -15  10   2   11.90    6.90
  14 -10  -2   11.90    7.20
 -14  10   2    5.70    7.00
  13 -10  -2    4.90    6.00
 -13  10   2    8.20    6.40
  12 -10  -2   18.70    6.60
 -12  10   2   13.90    6.80
  11 -10  -2   23.40    6.40
 -11  10   2   12.80    6.10
  10 -10  -2   15.90    5.60
 -10  10   2   12.90    6.10
   9 -10  -2   -6.20    3.90
  -9  10   2   -0.50    5.30
   8 -10  -2   42.90    6.60
  -8  10   2   38.10    6.40
   7 -10  -2   26.20    5.60
  -7  10   2   35.80    5.80
   6 -10  -2   10.00    3.30
   6 -10  -2   12.20   31.00
   6 -10  -2   22.20    7.00
  -6  10   2   16.80    4.70
   5 -10  -2   -2.60    2.80
  -5  10   2   -3.40    3.60
   4 -10  -2   12.00    3.60
  -4  10   2   17.00    4.00
   3 -10  -2   92.79    9.20
   3 -10  -2   89.09    7.20
  -3  10   2   91.29    8.00
   2 -10  -2   10.30    1.90
   2 -10  -2    3.90    3.70
  -2  10   2    8.50    2.90
   1 -10  -2   21.90    2.60
   1 -10  -2   25.70    5.10
  -1  10   2   21.00    3.00
   0 -10  -2  155.18   11.00
   0 -10  -2  148.29   13.60
   0 -10  -2  134.99   10.70
  -1 -10  -2  235.98   18.00
  -1 -10  -2  275.97   21.00
  -1 -10  -2  250.57   18.20
  -2 -10  -2   21.30    5.70
  -2 -10  -2   12.70    1.90
  -2 -10  -2    9.90    2.30
  -3 -10  -2    4.80    5.50
  -3 -10  -2    7.10    2.50
   3  10   2    7.40    3.10
  -4 -10  -2    4.50    5.70
  -4 -10  -2    1.40    2.20
   4  10   2    5.40    3.00
  -5 -10  -2  130.79   16.70
  -5 -10  -2  160.18   11.50
   5  10   2  130.19   11.90
  -6 -10  -2   17.70    8.20
  -6 -10  -2   19.00    3.70
   6  10   2   19.60    4.20
  -7 -10  -2  188.58   19.60
  -7 -10  -2  178.88   13.30
   7  10   2  140.49   19.00
   7  10   2  161.68   13.60
  -8 -10  -2   37.60    4.50
   8  10   2   31.20    4.00
   8  10   2   40.70    4.90
   8  10   2   37.40   10.40
   9  10   2    4.40    8.80
  10  10   2    0.90    2.60
  16 -11  -2   12.20    3.00
 -16  11   2   -4.30    6.40
  15 -11  -2    6.00    3.10
  15 -11  -2    8.80    7.90
 -15  11   2    7.10    6.60
  14 -11  -2   23.10    7.60
 -14  11   2   16.40    7.60
  13 -11  -2   -6.70    5.60
 -13  11   2    6.70    7.30
  12 -11  -2   36.30    7.90
 -12  11   2   33.10    7.50
  11 -11  -2   74.09   10.70
 -11  11   2   87.59   10.60
  10 -11  -2   -2.10    4.60
 -10  11   2    4.50    5.90
   9 -11  -2    5.10    4.90
  -9  11   2    0.70    5.40
   8 -11  -2    3.60    4.20
  -8  11   2    3.70    5.40
   7 -11  -2  137.79   13.90
  -7  11   2  118.39   11.30
   6 -11  -2  -10.10    3.40
  -6  11   2    7.90    4.50
   5 -11  -2    6.70    3.60
  -5  11   2    7.10    4.40
   4 -11  -2   28.10    3.30
   4 -11  -2   29.00    4.90
  -4  11   2   26.10    4.70
   3 -11  -2   36.90    4.10
   3 -11  -2   41.70    6.00
  -3  11   2   47.60    5.40
   2 -11  -2   26.20    5.50
   2 -11  -2   28.00    3.40
  -2  11   2   27.90    3.70
   1 -11  -2    9.40    4.70
   1 -11  -2   15.10    2.30
   1 -11  -2   15.60    2.60
   0 -11  -2   21.80    5.80
   0 -11  -2   23.30    3.00
   0 -11  -2   26.50    2.90
  -1 -11  -2  164.58   12.20
  -1 -11  -2  173.58   15.70
  -1 -11  -2  151.08   11.80
  -2 -11  -2   13.00    2.70
  -2 -11  -2   26.40    6.20
  -2 -11  -2    9.70    2.00
  -3 -11  -2   23.70    6.70
  -3 -11  -2   21.00    3.30
   3  11   2    8.70    3.20
  -4 -11  -2   31.10    7.90
  -4 -11  -2   42.60    4.90
   4  11   2   30.00    4.60
  -5 -11  -2   41.50    5.00
  -5 -11  -2   34.10    8.90
   5  11   2   30.10    4.60
  -6 -11  -2    4.70    2.90
  -6 -11  -2   -1.20    7.40
   6  11   2    9.90    3.70
  -7 -11  -2    7.60    3.10
   7  11   2   10.90    3.90
   7  11   2    6.40    8.30
  -8 -11  -2   44.50    5.10
   8  11   2   15.50    9.40
   8  11   2   35.30    4.40
   9  11   2  -12.10    9.40
   9  11   2    0.50    2.90
  15 -12  -2    5.60    3.10
  15 -12  -2   17.10    7.70
 -15  12   2    8.40    7.20
  14 -12  -2    6.40    6.50
  14 -12  -2    4.00    3.10
 -14  12   2    2.00    6.40
  13 -12  -2   -0.10    6.20
 -13  12   2    0.60    6.50
  12 -12  -2    7.90    6.30
 -12  12   2    7.10    6.40
  11 -12  -2    1.80    5.70
 -11  12   2    5.30    6.70
  10 -12  -2    1.60    1.40
  10 -12  -2    2.70    5.10
 -10  12   2   -0.50    6.30
   9 -12  -2    1.10    4.70
  -9  12   2   -7.50    5.60
   8 -12  -2    4.20    5.00
  -8  12   2   -5.80    5.00
  -7  12   2  301.57   22.90
   6 -12  -2    4.60    2.50
  -6  12   2   -0.10    4.70
   5 -12  -2   50.19    5.30
  -5  12   2   60.79    7.10
   4 -12  -2   16.60    4.80
   4 -12  -2   20.00    2.90
  -4  12   2   26.80    4.70
   3 -12  -2   26.40    3.40
   3 -12  -2   32.00    5.80
  -3  12   2   39.40    4.70
   2 -12  -2    0.80    4.60
   2 -12  -2    3.40    1.90
   2 -12  -2    3.00    2.40
   1 -12  -2    0.00    1.70
   1 -12  -2    2.20    2.10
   1 -12  -2    4.00    4.90
   0 -12  -2   -0.60    4.80
   0 -12  -2   -0.50    1.60
   0 -12  -2    1.10    2.60
  -1 -12  -2   39.30    4.60
  -1 -12  -2   28.80    3.60
  -1 -12  -2   35.00    7.50
  -2 -12  -2   -1.40    5.50
  -2 -12  -2    3.70    2.90
   2  12   2   -1.20    2.90
  -3 -12  -2   28.20    7.80
  -3 -12  -2   20.70    3.50
   3  12   2    7.70    3.60
  -4 -12  -2   -7.40    6.50
  -4 -12  -2    9.80    3.10
   4  12   2    4.80    3.40
  -5 -12  -2   14.80    8.40
  -5 -12  -2    6.20    3.10
   5  12   2    1.30    3.60
  -6 -12  -2   52.79    6.30
   6  12   2   57.39    6.60
  -7 -12  -2    2.90    3.00
   7  12   2    9.90    9.40
   7  12   2    3.80    3.60
   8  12   2    8.10   10.00
   8  12   2    0.60    3.00
   9  12   2   38.10    4.40
  15 -13  -2    7.20    8.10
  15 -13  -2   -1.80    2.50
 -15  13   2    3.90    6.20
  14 -13  -2    1.10    2.90
  14 -13  -2    1.80    6.60
 -14  13   2    6.50    6.60
  13 -13  -2   -1.70    6.60
  13 -13  -2    2.00    2.90
 -13  13   2    0.30    6.80
  12 -13  -2   -0.90    6.10
  12 -13  -2    5.40    3.30
 -12  13   2   -1.50    6.60
  11 -13  -2   26.10    4.10
  11 -13  -2   21.40    6.80
 -11  13   2    7.50    6.60
  10 -13  -2   -1.70    5.30
  10 -13  -2   -1.10    2.80
  10 -13  -2   -1.60    1.60
 -10  13   2    4.80    6.40
   9 -13  -2    2.50    2.90
   9 -13  -2    1.20    2.50
  -9  13   2   -5.00    5.60
   8 -13  -2   60.69    5.60
   8 -13  -2   41.00    5.30
  -8  13   2   45.90    7.40
   7 -13  -2  170.38   13.30
  -7  13   2  172.58   14.50
   6 -13  -2  246.38   18.60
  -6  13   2  256.97   19.50
   5 -13  -2   60.29    6.10
  -5  13   2   73.49    7.70
   4 -13  -2    6.70    2.50
   4 -13  -2    8.50    2.90
  -4  13   2    4.00    4.10
   3 -13  -2   29.20    6.50
   3 -13  -2   32.20    3.90
   3 -13  -2   38.00    4.40
  -3  13   2   35.90    4.60
   2 -13  -2  152.58   13.20
   2 -13  -2  209.38   16.90
   2 -13  -2  187.38   13.60
   1 -13  -2   35.70    4.10
   1 -13  -2   26.10    7.00
   1 -13  -2   23.90    3.20
   0 -13  -2    2.50    5.80
   0 -13  -2    7.80    2.80
   0 -13  -2    3.30    2.00
  -1 -13  -2    4.50    2.10
  -1 -13  -2    6.30    3.00
  -1 -13  -2    5.70    6.30
  -2 -13  -2   31.30    8.40
  -2 -13  -2   21.00    3.60
   2  13   2   15.40    4.00
  -3 -13  -2   23.60    8.50
  -3 -13  -2    8.20    3.10
   3  13   2    4.60    3.30
  -4 -13  -2   15.00    3.50
  -4 -13  -2   20.00    9.20
   4  13   2   12.50    4.00
  -5 -13  -2   14.00    3.80
  -5 -13  -2   24.50    9.20
   5  13   2   20.60    4.50
  -6 -13  -2   13.10    3.50
   6  13   2   12.50    4.30
   6  13   2   15.90   10.00
  -7 -13  -2    7.50    3.10
   7  13   2   10.60    3.50
   7  13   2    6.60   10.10
   8  13   2   53.09    5.70
  15 -14  -2   -1.00    2.70
 -15  14   2   -6.00    6.20
  14 -14  -2    1.20    2.80
 -14  14   2   -9.00    6.10
  13 -14  -2    2.00    2.90
 -13  14   2    0.10    6.30
  12 -14  -2    3.70    3.20
 -12  14   2    3.40    6.40
  11 -14  -2   24.10    4.10
 -11  14   2   18.90    6.90
  10 -14  -2   27.40    4.40
 -10  14   2   33.00    7.30
   9 -14  -2   20.40    3.50
   9 -14  -2   17.50    3.50
  -9  14   2   20.90    6.70
   8 -14  -2    3.00    3.00
   8 -14  -2    5.40    2.80
  -8  14   2    5.40    5.90
   7 -14  -2   60.49    6.00
   7 -14  -2   45.10    5.70
  -7  14   2   48.50    7.40
   6 -14  -2  260.77   21.30
   6 -14  -2  313.97   21.40
  -6  14   2  294.57   22.00
   5 -14  -2  180.58   13.10
   5 -14  -2  162.68   12.90
  -5  14   2  154.78   13.60
   4 -14  -2    3.60    6.60
   4 -14  -2   -0.20    2.20
   4 -14  -2   -1.30    3.00
  -4  14   2   -3.90    3.80
   3 -14  -2   61.49    6.10
   3 -14  -2   50.39    5.40
   2 -14  -2    6.20    6.40
   2 -14  -2    3.30    2.20
   2 -14  -2    0.10    2.70
   1 -14  -2    1.80    6.60
   1 -14  -2    4.10    3.00
   1 -14  -2    1.30    2.00
   0 -14  -2    3.80    6.70
   0 -14  -2    1.40    2.10
   0 -14  -2    2.10    3.00
  -1 -14  -2    1.70    3.00
  -1 -14  -2  -10.60    6.60
   1  14   2   -1.20    3.30
  -2 -14  -2   12.30    3.90
  -2 -14  -2   -0.60    7.80
   2  14   2   12.50    4.30
  -3 -14  -2    2.10    3.40
  -3 -14  -2   12.90    8.40
   3  14   2    5.10    3.70
  -4 -14  -2    6.80    8.70
  -4 -14  -2    1.40    3.20
   4  14   2   -0.80    3.70
  -5 -14  -2   21.00    3.90
   5  14   2   20.90    5.00
  -6 -14  -2   11.60    3.30
   6  14   2    9.50    3.50
   6  14   2    0.00   10.50
  -7 -14  -2    0.30    2.90
   7  14   2    4.80    3.10
  14 -15  -2    1.90    2.90
 -14  15   2   -1.60    6.10
  13 -15  -2    1.10    2.90
 -13  15   2   -4.50    6.10
  12 -15  -2   10.30    3.50
 -12  15   2   11.10    6.90
  11 -15  -2    0.20    2.80
 -11  15   2    0.80    6.30
  10 -15  -2   -1.10    2.60
  10 -15  -2   -0.40    2.00
 -10  15   2   -5.20    6.10
   9 -15  -2   28.70    4.10
   9 -15  -2   23.20    3.90
  -9  15   2   28.10    6.90
   8 -15  -2    3.10    2.90
   8 -15  -2   11.50    3.50
  -8  15   2    3.70    5.60
   7 -15  -2   17.40    3.70
   7 -15  -2   21.90    3.90
  -7  15   2   20.50    6.10
   6 -15  -2    4.30    3.00
   6 -15  -2    4.90    2.80
  -6  15   2    0.00    5.00
   5 -15  -2   29.10    3.90
  -5  15   2   29.40    5.30
   4 -15  -2   32.70    4.50
   4 -15  -2   27.60    3.80
   3 -15  -2   74.29    7.00
   3 -15  -2   60.69    6.20
   2 -15  -2   27.40    4.10
   2 -15  -2   15.50    3.10
   1 -15  -2   49.00    5.90
   1 -15  -2   59.39   10.30
   1 -15  -2   36.60    4.60
   0 -15  -2   30.30    9.00
   0 -15  -2   18.70    3.90
  -1 -15  -2   -2.20    8.60
  -1 -15  -2    3.00    3.30
   1  15   2   -6.40    3.60
  -2 -15  -2    4.00    3.40
  -2 -15  -2    7.70    9.00
   2  15   2   -5.80    3.60
  -3 -15  -2   -5.30    3.10
   3  15   2   -1.10    3.70
  -4 -15  -2   -1.60    3.00
   4  15   2    5.90    3.90
  -5 -15  -2    0.70    3.00
   5  15   2    7.70    4.00
   6  15   2   -0.20    3.10
  13 -16  -2   -3.10    2.80
 -13  16   2   -7.20    5.50
  12 -16  -2    1.80    3.10
 -12  16   2   -3.70    5.50
  11 -16  -2    1.70    2.80
 -11  16   2    5.20    6.00
  10 -16  -2    1.10    2.60
  10 -16  -2    0.70    3.00
 -10  16   2    4.80    5.80
   9 -16  -2    8.00    3.10
   9 -16  -2    5.40    3.20
  -9  16   2   18.00    6.10
   8 -16  -2    2.10    3.30
   8 -16  -2    3.70    2.90
  -8  16   2    2.20    5.70
   7 -16  -2   20.60    3.80
   7 -16  -2   36.70    4.80
  -7  16   2   28.90    6.30
   6 -16  -2    0.20    2.60
   6 -16  -2   -2.70    3.00
  -6  16   2    7.70    4.80
   5 -16  -2   78.49    7.20
   5 -16  -2   54.59    6.20
   4 -16  -2   13.40    3.70
   4 -16  -2    6.70    2.80
   3 -16  -2   47.50    5.30
   3 -16  -2   57.69    6.50
   2 -16  -2   14.60    4.00
   1 -16  -2    2.40    9.90
   1 -16  -2    0.30    2.20
   1 -16  -2    1.70    3.50
   0 -16  -2    8.40   10.50
   0 -16  -2   21.30    4.00
   0  16   2   13.40    4.00
  -1 -16  -2   10.00    3.70
   1  16   2    3.60    3.60
  -2 -16  -2    4.80    3.60
   2  16   2    8.00    4.00
  -3 -16  -2    2.90    3.60
   3  16   2    2.10    3.90
  -4 -16  -2   18.00    3.90
   4  16   2   18.80    4.60
  12 -17  -2   -1.60    2.60
 -12  17   2    0.80    5.50
  11 -17  -2   13.80    3.50
 -11  17   2   13.80    6.20
   9 -17  -2    8.70    3.30
   9 -17  -2   13.00    3.60
  -9  17   2    6.80    5.50
   8 -17  -2   11.70    3.50
   8 -17  -2    6.70    3.10
  -8  17   2    7.70    5.20
   7 -17  -2   -0.20    3.20
   7 -17  -2   -0.40    2.60
  -7  17   2   -7.00    7.30
   6 -17  -2    3.00    2.60
   6 -17  -2    4.60    3.60
   5 -17  -2   11.20    3.00
   5 -17  -2   14.00    3.90
   4 -17  -2   44.30    5.30
   4 -17  -2   65.19    6.90
   3 -17  -2   20.30    3.40
   3 -17  -2   33.60    4.80
   2 -17  -2   -0.10    2.20
   2 -17  -2    2.50    3.70
   1 -17  -2    2.30    3.70
   0 -17  -2    1.40    3.30
   0  17   2   -3.40    3.50
  -1 -17  -2   -2.50    3.20
   1  17   2    3.30    4.10
  -2 -17  -2    0.30    3.90
   2  17   2   -1.30    3.70
  -3 -17  -2   -2.10    3.30
   3  17   2    0.30    3.20
  11 -18  -2   10.90    3.30
 -11  18   2   18.10    5.90
  10 -18  -2   10.80    3.50
  10 -18  -2   12.00    3.30
 -10  18   2    3.40    5.20
   9 -18  -2   -0.70    2.40
   9 -18  -2    0.20    3.10
  -9  18   2   -5.30    6.20
   8 -18  -2    1.40    2.50
   8 -18  -2    7.60    3.30
   7 -18  -2    0.60    2.50
   7 -18  -2    5.80    3.30
   6 -18  -2   -0.90    3.40
   6 -18  -2    7.40    2.60
   5 -18  -2    1.40    3.50
   5 -18  -2   -0.60    2.30
   4 -18  -2   61.79    6.00
   3 -18  -2   -2.50    2.20
   3 -18  -2    0.50    3.30
   2 -18  -2    0.60    3.60
   1 -18  -2   -0.50    3.30
  -1  18   2   -6.90    3.80
   0 -18  -2    5.30    4.20
   0  18   2   -0.20    3.50
  -1 -18  -2    3.00    4.00
   1  18   2    0.90    3.80
   9 -19  -2    4.90    3.20
   9 -19  -2    4.70    2.60
   8 -19  -2    2.70    2.50
   8 -19  -2    4.00    3.10
   7 -19  -2   17.70    4.00
   7 -19  -2    9.10    2.90
   6 -19  -2    5.10    3.90
   6 -19  -2   -2.40    2.30
   5 -19  -2   -2.80    3.30
   5 -19  -2   -0.10    2.20
   4 -19  -2    5.10    3.60
   4 -19  -2    2.60    2.60
   3 -19  -2    4.80    4.00
   2 -19  -2    2.40    3.50
  -2  19   2   -2.00    3.90
   1 -19  -2   -2.90    3.60
  -1  19   2   -6.00    3.60
   2 -20   3    6.90    4.50
   3 -20   3   -2.80    3.90
   3 -20   3    0.70    2.50
   4 -20   3    3.20    4.10
   4 -20   3    6.00    2.90
   5 -20   3    1.60    2.50
   5 -20   3    3.20    4.10
   6 -20   3    1.50    2.50
   6 -20   3    3.50    3.90
   7 -20   3    4.90    3.60
   7 -20   3    2.90    2.80
   8 -20   3    3.50    2.60
   8 -20   3    3.80    3.60
   1  19  -3   -0.20    3.60
  -1 -19   3    3.20    4.20
   0  19  -3    9.30    3.70
   0 -19   3    3.80    4.00
   1 -19   3   -0.70    4.10
   2 -19   3    3.50    4.30
   2 -19   3    2.80    2.70
   3 -19   3    8.60    4.30
   3 -19   3    6.10    2.90
   4 -19   3    7.80    2.90
   4 -19   3    8.00    4.10
   5 -19   3    1.60    2.70
   5 -19   3    2.90    3.90
   6 -19   3    7.00    3.00
   6 -19   3    6.90    3.80
   7 -19   3   -1.20    3.40
   7 -19   3   -0.40    2.70
   8 -19   3    8.90    4.00
   8 -19   3    3.20    2.90
   9 -19   3   -1.20    2.60
  10 -19   3    3.50    2.80
  11 -19   3    3.40    2.90
   3  18  -3    3.00    3.60
   2  18  -3    1.00    3.50
  -2 -18   3    0.30    4.00
   1  18  -3   -1.00    3.90
  -1 -18   3    2.20    4.00
   0  18  -3    2.20    3.60
   0 -18   3    5.50    4.60
   1 -18   3   -4.60    2.40
   1 -18   3    1.20    3.70
   2 -18   3    3.50    2.70
   2 -18   3    4.00    4.00
   3 -18   3   18.50    3.50
   3 -18   3   16.90    4.10
   4 -18   3    0.40    2.60
   4 -18   3   -4.00    3.20
   5 -18   3   -3.30    2.50
   5 -18   3    0.90    3.60
   6 -18   3   23.20    4.20
   6 -18   3   16.20    3.50
   7 -18   3    5.50    3.10
   7 -18   3    9.70    4.00
   8 -18   3   16.20    3.60
   8 -18   3   14.40    4.00
   9 -18   3   -5.00    2.90
   9 -18   3   -0.60    2.80
 -10  18  -3    4.30    5.10
  10 -18   3    3.30    3.20
 -11  18  -3    4.50    5.20
  11 -18   3    0.50    2.80
 -12  18  -3    5.20    5.20
  12 -18   3    1.30    2.90
   4  17  -3    5.50    3.20
  -4 -17   3    3.80    3.80
   3  17  -3   -0.70    3.70
  -3 -17   3   -1.50    3.60
   2  17  -3   -0.70    3.70
  -2 -17   3    0.30    3.70
   1  17  -3   -0.80    3.70
  -1 -17   3   -1.00    3.70
   0 -17   3   19.90    4.10
   0 -17   3    7.60    3.10
   1 -17   3    1.40    3.80
   1 -17   3    2.00    2.70
   2 -17   3   11.10    3.20
   2 -17   3   17.50    4.20
   3 -17   3    0.70    2.60
   3 -17   3    1.70    3.60
   4 -17   3    1.40    3.50
   4 -17   3   -0.20    2.60
   5 -17   3    0.60    3.40
   5 -17   3   -1.50    2.60
   6 -17   3    1.80    3.20
   6 -17   3    2.70    2.90
   7 -17   3    2.50    2.80
   7 -17   3   -0.60    3.00
  -8  17  -3   12.30    5.40
   8 -17   3   -0.50    3.10
   8 -17   3    3.40    2.90
  -9  17  -3   -9.20    5.10
   9 -17   3   -3.20    2.60
   9 -17   3   -5.20    2.20
 -10  17  -3   10.50    5.60
 -11  17  -3   -2.00    5.10
  11 -17   3    0.30    2.80
 -12  17  -3    1.80    5.20
  12 -17   3   -1.00    2.70
 -13  17  -3    2.50    5.20
  13 -17   3    1.60    2.90
   5  16  -3    6.40    3.90
  -5 -16   3    1.80    3.70
   4  16  -3    4.10    3.70
  -4 -16   3    1.70    3.70
   3  16  -3    0.50    3.60
  -3 -16   3    0.30    3.50
   2  16  -3    0.50    3.30
  -2 -16   3    2.80    3.80
  -1 -16   3    8.30    3.00
  -1 -16   3    7.30    3.50
   0 -16   3    2.90    3.40
   0 -16   3   -1.30    2.50
   1 -16   3    6.20    2.80
   1 -16   3    9.10    3.60
   2 -16   3    0.20    2.50
   2 -16   3    2.00    3.00
   3 -16   3   26.20    5.00
   4 -16   3    6.20    3.70
   4 -16   3    5.30    2.90
   5 -16   3    0.40    3.10
   5 -16   3   -0.80    2.60
   6 -16   3   31.70    4.40
   6 -16   3   23.90    4.00
  -7  16  -3   21.30    5.50
   7 -16   3    5.30    3.00
   7 -16   3   12.10    3.40
  -8  16  -3    9.90    5.50
   8 -16   3    6.20    3.10
   8 -16   3    6.10    3.00
  -9  16  -3   -4.20    5.30
   9 -16   3    1.80    2.00
   9 -16   3    2.20    2.80
 -10  16  -3   13.50    5.90
 -11  16  -3    4.80    5.80
  11 -16   3   -2.60    2.70
 -12  16  -3    5.20    5.90
  12 -16   3   -1.20    2.60
 -13  16  -3  -10.80    5.10
  13 -16   3   -0.60    2.70
 -14  16  -3   -0.50    5.10
  14 -16   3    4.10    2.80
   7  15  -3   12.90    3.50
   6  15  -3   -9.30   10.50
   6  15  -3   -0.10    3.10
  -6 -15   3   -1.90    3.30
   5  15  -3    2.70    3.00
  -5 -15   3    5.10    3.60
   4  15  -3    5.90    3.60
  -4 -15   3    5.50    3.70
   3  15  -3   -0.10    3.50
  -3 -15   3   -1.70    3.30
   2  15  -3    1.70    3.10
  -2 -15   3   11.10    3.20
  -2 -15   3   17.30    4.00
  -1 -15   3   12.60    3.40
  -1 -15   3    4.30    2.90
   0 -15   3    0.60    2.90
   0 -15   3    3.70    2.60
   1 -15   3    8.40    2.90
   1 -15   3   15.30    3.50
   2 -15   3   37.50    4.70
   2 -15   3   35.80    4.40
   3 -15   3    0.60    3.30
   3 -15   3   -0.40    2.50
   4 -15   3  439.06   34.30
   4 -15   3  513.95   34.50
  -5  15  -3  323.07   23.00
   5 -15   3  279.27   22.90
   5 -15   3  328.67   22.90
  -6  15  -3    2.20    4.50
   6 -15   3    0.00    2.80
   6 -15   3    2.00    2.60
  -7  15  -3   68.29    7.90
   7 -15   3   65.29    6.50
   7 -15   3   54.49    6.40
  -8  15  -3   20.10    6.00
   8 -15   3   13.50    3.20
   8 -15   3   21.40    3.70
  -9  15  -3    5.70    5.90
   9 -15   3    1.00    2.90
   9 -15   3    1.30    1.80
 -10  15  -3   -0.70    5.90
  10 -15   3   -0.40    2.60
 -11  15  -3    5.50    6.20
  11 -15   3    2.20    2.90
 -12  15  -3    6.80    6.20
  12 -15   3   -1.50    2.80
 -13  15  -3   12.10    6.30
  13 -15   3   11.10    3.40
 -14  15  -3    9.90    6.20
  14 -15   3    5.30    3.00
   8  14  -3   -0.60    3.00
   7  14  -3    4.70    3.50
   7  14  -3   31.50   10.90
  -7 -14   3    1.00    3.40
   6  14  -3    6.10    4.00
   6  14  -3   12.50    9.30
  -6 -14   3   -0.10    3.70
   5  14  -3   -0.80    3.40
  -5 -14   3   -0.10    3.60
   4  14  -3   12.50    3.60
  -4 -14   3   11.20    3.50
   3  14  -3   11.50    4.10
  -3 -14   3    9.20    3.00
  -2 -14   3  118.99    9.30
  -2 -14   3   87.89    8.50
  -1 -14   3   10.10    3.60
  -1 -14   3    5.10    2.60
   0 -14   3    3.00    2.40
   0 -14   3    1.90    2.70
   1 -14   3   30.10    3.80
   2 -14   3    3.20    2.50
   2 -14   3    0.50    2.80
   3 -14   3    6.10    2.60
   3 -14   3    6.70    3.00
   4 -14   3   47.70    5.80
   4 -14   3   64.69    6.20
  -5  14  -3   -3.60    4.10
   5 -14   3   -1.10    2.80
   5 -14   3    1.60    2.40
  -6  14  -3  319.57   22.70
   6 -14   3  307.37   22.10
   6 -14   3  280.17   22.20
  -7  14  -3    8.30    5.30
   7 -14   3    2.00    2.70
   7 -14   3    8.50    1.90
   7 -14   3    8.10    2.90
  -8  14  -3    0.00    5.50
   8 -14   3    1.30    2.60
   8 -14   3    1.00    2.40
   8 -14   3    2.80    1.80
  -9  14  -3   -1.60    5.60
   9 -14   3    2.60    1.50
   9 -14   3   -1.50    2.30
 -10  14  -3    9.00    6.30
  10 -14   3    1.60    3.00
 -11  14  -3   13.10    6.80
 -12  14  -3    7.00    6.40
  12 -14   3    1.70    2.80
 -13  14  -3    5.50    6.50
  13 -14   3    3.90    3.00
 -14  14  -3    2.20    6.10
  14 -14   3    1.50    2.70
 -15  14  -3    6.40    6.40
  15 -14   3    2.00    2.70
   8  13  -3    7.40    3.50
   8  13  -3   -0.20   11.20
  -8 -13   3    6.10    3.20
   7  13  -3   33.80    4.80
   7  13  -3   10.30   10.80
  -7 -13   3   33.90    4.60
   6  13  -3   10.40    4.40
  -6 -13   3    7.70    3.50
   5  13  -3   -0.30    3.40
  -5 -13   3   -2.60    3.00
   4  13  -3    2.00    3.50
  -4 -13   3    0.70    2.70
  -4 -13   3    0.20    3.10
   3  13  -3   19.20    3.70
  -3 -13   3   17.10    3.20
  -3 -13   3   15.90    3.40
  -2 -13   3    4.90    2.60
  -2 -13   3    7.80    3.10
  -1 -13   3    7.70    2.60
  -1 -13   3    3.90    2.70
   0 -13   3   58.59    6.00
   0 -13   3   50.19    5.30
   1 -13   3    0.90    2.50
   1 -13   3    2.20    2.20
   2 -13   3   -0.80    2.40
   2 -13   3    0.70    2.00
   3 -13   3   17.50    3.10
   3 -13   3   22.30    3.20
  -4  13  -3   75.69    7.00
   4 -13   3   84.89    6.80
   4 -13   3   65.09    6.60
   4 -13   3   72.89    5.90
  -5  13  -3   -2.60    4.00
   5 -13   3    1.50    1.50
   5 -13   3    1.20    2.30
   5 -13   3    1.50    2.20
  -6  13  -3   -3.00    4.50
   6 -13   3    3.00    2.40
   6 -13   3    5.00    1.80
   6 -13   3    2.20    2.50
  -7  13  -3  116.09   10.90
   7 -13   3  108.29    9.20
   7 -13   3  104.19    9.40
   7 -13   3  126.09    8.70
  -8  13  -3   55.79    7.60
   8 -13   3   46.50    5.90
   8 -13   3   51.39    5.40
   8 -13   3   64.59    5.00
  -9  13  -3   58.69    8.30
   9 -13   3   57.89    5.10
   9 -13   3   53.99    6.10
 -10  13  -3    8.30    6.40
  10 -13   3   10.50    3.40
  10 -13   3   12.10    2.30
 -11  13  -3    1.20    6.20
  11 -13   3    1.60    2.70
 -12  13  -3    4.80    6.50
  12 -13   3   -1.10    2.50
 -13  13  -3   -1.40    6.40
  13 -13   3    2.20    2.70
 -14  13  -3    5.70    6.80
  14 -13   3    3.00    2.80
 -15  13  -3   -0.30    6.10
  15 -13   3   -1.40    2.50
   9  12  -3   31.60    4.20
   9  12  -3   20.20   11.00
  -9 -12   3   22.80    4.30
   8  12  -3   11.20    3.80
   8  12  -3    5.40    9.60
  -8 -12   3   16.60    4.00
   7  12  -3   94.29   15.10
   7  12  -3   97.59    9.30
  -7 -12   3   86.49    8.60
   6  12  -3   94.29    8.90
  -6 -12   3   94.79    8.90
   5  12  -3   -2.00    3.10
  -5 -12   3    2.30    3.00
   4  12  -3   27.30    4.40
  -4 -12   3   30.20    4.00
  -4 -12   3   42.00    4.80
   3  12  -3    0.80    2.90
  -3 -12   3   -0.80    2.30
  -3 -12   3    1.80    2.50
  -2 -12   3   -1.10    2.50
  -2 -12   3    1.40    2.20
  -1 -12   3    0.70    2.10
  -1 -12   3    0.80    2.50
   0 -12   3   42.80    4.60
   0 -12   3   49.10    5.20
   1 -12   3    0.60    2.20
   1 -12   3   -0.10    1.90
   2 -12   3   88.59    7.40
   2 -12   3   90.79    7.60
   3 -12   3   22.00    3.10
   3 -12   3   21.10    3.00
   3 -12   3   25.00    2.50
  -4  12  -3    5.10    3.50
   4 -12   3    3.30    2.10
   4 -12   3    5.10    2.20
   4 -12   3    3.40    1.50
  -5  12  -3    4.40    4.20
   5 -12   3    5.40    2.20
   5 -12   3    4.30    1.60
   5 -12   3    4.20    2.00
  -6  12  -3  292.37   21.50
   6 -12   3  264.27   20.80
   6 -12   3  286.57   20.60
   6 -12   3  292.17   20.30
  -7  12  -3   25.90    5.70
   7 -12   3   20.40    3.30
   7 -12   3   22.00    2.50
   7 -12   3   29.10    3.40
  -8  12  -3   63.59    8.20
   8 -12   3   61.99    5.40
   8 -12   3   82.29    7.20
   8 -12   3   59.69    5.70
  -9  12  -3    8.50    6.10
   9 -12   3    0.60    1.40
   9 -12   3    3.70    2.70
   9 -12   3    2.80    1.70
 -10  12  -3   -1.30    5.80
  10 -12   3    3.80    2.70
  10 -12   3   -2.50    4.40
  10 -12   3    3.10    1.80
 -11  12  -3   10.70    6.60
  11 -12   3   21.10    2.50
  11 -12   3   14.30    3.30
  11 -12   3   19.20    6.00
  12 -12   3   46.30    8.80
  12 -12   3   56.49    6.00
 -13  12  -3    3.70    7.10
  13 -12   3   18.60    6.70
  13 -12   3    6.80    3.00
 -14  12  -3   -2.80    6.70
  14 -12   3   -1.50    2.50
  14 -12   3    1.90    6.80
 -15  12  -3   -8.40    6.40
  15 -12   3   -1.20    2.40
  10  11  -3   -7.30    9.20
  10  11  -3    1.30    2.80
   9  11  -3    0.00    9.10
   9  11  -3    9.10    3.20
  -9 -11   3   12.20    3.50
   8  11  -3   29.50    4.90
   8  11  -3   38.70   11.10
  -8 -11   3   32.00    4.70
   7  11  -3  251.37   26.80
   7  11  -3  287.67   21.20
  -7 -11   3  286.27   21.10
   6  11  -3   81.29    8.60
  -6 -11   3   91.49    8.30
   5  11  -3  208.08   16.50
  -5 -11   3  240.58   16.50
  -5 -11   3  196.38   16.00
   4  11  -3   93.09    8.80
  -4 -11   3   96.79    8.60
  -4 -11   3  101.59    8.20
  -3 -11   3   12.20    2.80
  -3 -11   3   15.70    2.90
  -2 -11   3    6.60    2.40
  -2 -11   3    5.80    2.30
  -1 -11   3   94.79   10.90
  -1 -11   3   92.99    7.50
  -1 -11   3   87.79    7.60
   0 -11   3   24.70    5.50
   0 -11   3   28.70    3.60
   0 -11   3   37.00    4.10
   1 -11   3   16.70    2.70
   1 -11   3   12.00    2.30
   2 -11   3   33.50    4.00
   2 -11   3   40.30    3.50
   2 -11   3   40.10    4.20
  -3  11  -3  187.38   13.70
   3 -11   3  158.38   13.40
   3 -11   3  187.48   13.10
   3 -11   3  193.68   13.50
  -4  11  -3   62.99    6.60
   4 -11   3   62.19    5.70
   4 -11   3   66.29    5.20
   4 -11   3   68.59    5.70
  -5  11  -3   11.80    4.20
   5 -11   3  -18.70   19.30
   5 -11   3   10.90    2.20
   5 -11   3    9.60    2.40
   5 -11   3   15.50    1.90
  -6  11  -3   55.89    6.30
   6 -11   3   39.70    4.70
   6 -11   3   50.49    4.60
   6 -11   3   47.30    4.20
  -7  11  -3   40.80    6.00
   7 -11   3   32.40    3.80
   7 -11   3   32.40    3.90
   7 -11   3   31.50    3.30
  -8  11  -3   12.30    5.50
   8 -11   3   11.10    4.60
   8 -11   3   12.80    2.70
   8 -11   3   15.40    2.10
   8 -11   3   12.70    2.20
  -9  11  -3   -0.40    5.30
   9 -11   3    0.50    1.60
   9 -11   3    0.50    2.30
   9 -11   3   -3.60    4.00
 -10  11  -3    2.00    6.10
  10 -11   3    4.20    2.70
  10 -11   3    3.60    4.50
  10 -11   3    2.70    1.60
 -11  11  -3    5.80    6.10
  11 -11   3    3.20    1.70
  11 -11   3    2.20    5.00
  11 -11   3    0.50    2.50
 -12  11  -3    4.30    6.20
  12 -11   3   -0.20    2.50
  12 -11   3   -1.20    5.00
  12 -11   3    2.60    1.60
 -13  11  -3   -1.60    6.90
  13 -11   3    2.00    2.70
  13 -11   3   -3.70    5.60
 -14  11  -3    7.70    7.20
  14 -11   3   -6.50    6.50
  14 -11   3    3.60    2.50
 -15  11  -3   11.80    6.60
  15 -11   3   -9.70    8.00
  15 -11   3    2.50    2.50
 -16  11  -3   -1.00    5.80
  16 -11   3   -5.00    2.70
  11  10  -3    3.80    2.60
  10  10  -3    7.40    9.10
  10  10  -3    1.10    3.00
   9  10  -3   -1.30    2.60
   9  10  -3    3.20    8.50
  -9 -10   3   -0.80    3.20
   8  10  -3   13.00    9.70
   8  10  -3   19.00    4.20
  -8 -10   3   20.10    4.00
   7  10  -3   -5.30    7.90
   7  10  -3   -4.70    3.30
  -7 -10   3    0.70    2.90
   6  10  -3   -1.10    2.90
  -6 -10   3    4.30    3.10
   5  10  -3   73.69    7.40
  -5 -10   3   70.29    6.70
  -5 -10   3   86.79    7.20
   4  10  -3    4.00    2.70
  -4 -10   3    6.50    2.40
  -4 -10   3    6.20    2.40
  -3 -10   3    8.70    4.90
  -3 -10   3    2.40    2.10
  -3 -10   3    5.30    2.20
  -2 -10   3   69.69    6.20
  -2 -10   3   69.19    8.80
  -2 -10   3   70.19    6.00
  -1 -10   3    3.50    1.80
  -1 -10   3    3.10    4.00
  -1 -10   3    3.00    1.90
   0 -10   3   31.50    3.40
   0 -10   3   26.80    3.30
   1 -10   3   32.50    3.40
   1 -10   3   24.00    4.50
   1 -10   3   26.90    2.70
   1 -10   3   21.60    2.80
   2 -10   3   54.49    4.10
   2 -10   3   44.40    4.60
   2 -10   3   48.00    4.50
  -3  10  -3   85.79    7.30
   3 -10   3   85.19    6.40
   3 -10   3   80.79    6.80
   3 -10   3   87.89    6.80
  -4  10  -3   22.90    3.90
   4 -10   3   28.00   18.50
   4 -10   3   20.60    2.10
   4 -10   3   16.40    2.50
   4 -10   3   18.70    2.50
  -5  10  -3  215.38   16.10
   5 -10   3  207.18   15.50
   5 -10   3  201.48   15.10
   5 -10   3  218.28   15.30
   5 -10   3  215.38   31.20
  -6  10  -3   -2.50    3.80
   6 -10   3    0.40    1.20
   6 -10   3   -0.60    1.70
   6 -10   3   -7.10   18.40
   6 -10   3   -1.30    1.60
  -7  10  -3  150.48   12.00
   7 -10   3  123.69   10.10
   7 -10   3  134.39   12.30
   7 -10   3  131.29   10.00
   7 -10   3  149.19   10.60
  -8  10  -3   14.50    5.10
   8 -10   3   13.10    2.70
   8 -10   3   13.60    1.90
   8 -10   3   12.00    4.30
   8 -10   3   12.10    2.00
  -9  10  -3   -4.70    5.20
   9 -10   3    8.60    2.70
   9 -10   3    2.90    3.90
   9 -10   3    8.20    1.70
 -10  10  -3   34.70    7.00
  10 -10   3   45.70    5.10
  10 -10   3   45.80    4.10
  10 -10   3   46.70    7.40
 -11  10  -3    6.30    6.30
  11 -10   3   14.50    5.40
  11 -10   3   14.70    2.00
  11 -10   3   18.70    3.10
 -12  10  -3   40.80    7.80
  12 -10   3   34.10    7.20
  12 -10   3   48.10    4.00
  12 -10   3   46.30    5.00
 -13  10  -3   -2.80    5.90
  13 -10   3    1.40    2.40
  13 -10   3  -10.00    5.20
 -14  10  -3   -9.90    6.30
  14 -10   3   -2.60    6.00
  14 -10   3   -1.90    2.30
 -15  10  -3   -1.80    6.20
  15 -10   3    3.90    8.20
  15 -10   3    1.10    2.30
 -16  10  -3   -2.70    6.30
  12   9  -3    5.20    2.50
  11   9  -3    1.50    2.80
  11   9  -3   10.00    8.40
  10   9  -3   10.10    3.20
  10   9  -3    5.10    8.30
   9   9  -3   -8.90    7.70
   9   9  -3    4.70    3.20
  -9  -9   3    0.00    3.10
   8   9  -3   -3.70    7.70
   8   9  -3   -0.80    3.20
  -8  -9   3   -0.20    2.80
   7   9  -3   66.19   11.50
   7   9  -3   77.99    7.60
  -7  -9   3   65.79    7.00
   6   9  -3   51.19    5.60
  -6  -9   3   39.50    5.00
  -6  -9   3   59.79    5.60
   5   9  -3   43.60    4.90
  -5  -9   3   40.70    4.70
  -5  -9   3   35.30    4.20
   4   9  -3   23.00    3.50
  -4  -9   3   34.70    3.90
  -4  -9   3   26.40    3.30
  -3  -9   3   12.00    4.80
  -3  -9   3    7.30    2.10
  -3  -9   3    7.60    2.20
  -2  -9   3    6.40    2.00
  -2  -9   3    9.20    2.00
  -2  -9   3    6.90    4.30
   1   9  -3  133.99   17.70
  -1  -9   3  117.79    9.40
  -1  -9   3  123.79    9.30
  -1  -9   3  122.59   11.40
   0   9  -3   -8.50    8.10
   0  -9   3    1.10    3.30
   0  -9   3   13.90    7.10
   0  -9   3    1.30    1.70
   0  -9   3    0.70    1.50
   0  -9   3    0.40    1.10
  -1   9  -3  938.11   70.09
   1  -9   3  853.01   69.39
   1  -9   3  983.50   66.99
   1  -9   3  948.31   67.69
   1  -9   3  977.10   66.69
   1  -9   3  990.80   66.99
  -2   9  -3   53.79   10.00
  -2   9  -3   73.29    6.30
   2  -9   3   78.79    6.00
   2  -9   3   77.49    6.00
   2  -9   3   73.99    5.70
  -3   9  -3  152.58   11.40
  -3   9  -3  128.59   16.70
   3  -9   3  150.28   10.70
   3  -9   3  154.58   11.00
   3  -9   3  153.08   11.00
   3  -9   3  117.79   16.10
  -4   9  -3  236.58   17.40
   4  -9   3  233.38   16.60
   4  -9   3  231.78   16.90
   4  -9   3  239.08   16.80
   4  -9   3  191.68   22.40
   4  -9   3  285.37   28.70
  -5   9  -3  115.69    9.50
   5  -9   3  105.59    8.40
   5  -9   3  108.39    8.10
   5  -9   3  106.89    8.00
   5  -9   3   96.49   17.60
  -6   9  -3    3.10    3.90
   6  -9   3    7.10    2.10
   6  -9   3    4.90    1.60
   6  -9   3   -5.60   13.90
   6  -9   3    4.40    3.20
   6  -9   3    4.60    1.40
  -7   9  -3   41.20    6.00
   7  -9   3   41.60    5.80
   7  -9   3   42.70    3.80
   7  -9   3   18.10   18.90
   7  -9   3   50.89    4.60
   7  -9   3   43.90    3.90
  -8   9  -3    7.30    4.70
   8  -9   3    3.20    3.40
   8  -9   3    4.80    1.50
  -9   9  -3   23.60    5.80
   9  -9   3   35.30    3.30
   9  -9   3   30.40    6.00
 -10   9  -3    8.60    5.60
  10  -9   3    4.50    2.10
  10  -9   3   10.20    4.40
  10  -9   3    8.40    2.60
  10  -9   3    6.50    1.60
 -11   9  -3    4.80    5.60
  11  -9   3   -1.20    4.40
  11  -9   3    0.00    2.20
  11  -9   3    2.50    1.40
  11  -9   3    0.00    2.30
 -12   9  -3   17.70    7.30
  12  -9   3   35.50    3.20
  12  -9   3   36.70    4.10
  12  -9   3   31.40    6.50
  12  -9   3   35.40    4.30
 -13   9  -3    3.10    6.30
  13  -9   3    5.90    5.90
  13  -9   3    1.50    2.40
  13  -9   3    0.40    2.10
 -14   9  -3    1.60    6.80
  14  -9   3    5.80    2.50
  14  -9   3   10.30    6.60
 -15   9  -3    5.30    6.70
  15  -9   3    8.10    8.20
  15  -9   3    8.30    2.30
 -16   9  -3   -6.30    5.70
  12   8  -3    6.20    8.30
  12   8  -3    2.00    2.60
  11   8  -3    9.50    3.00
  11   8  -3   15.10    8.20
  10   8  -3   12.00    3.40
  10   8  -3   16.00    8.40
   9   8  -3    9.30    8.30
   9   8  -3    2.60    3.20
  -9  -8   3    5.80    3.20
   8   8  -3   30.20   10.00
   8   8  -3   29.40    4.50
  -8  -8   3   40.90    4.70
   7   8  -3   47.40   11.00
   7   8  -3   68.79    6.50
  -7  -8   3   59.89    6.30
   6   8  -3    4.60    2.90
  -6  -8   3    7.20    2.40
  -6  -8   3    6.60    2.50
   5   8  -3   58.49    6.30
  -5  -8   3   67.79    5.70
  -5  -8   3   54.89    5.60
   4   8  -3   32.90    4.10
  -4  -8   3   40.60    7.00
  -4  -8   3   38.00    4.10
  -4  -8   3   35.60    4.10
  -3  -8   3   13.40    4.80
  -3  -8   3   17.20    2.50
  -3  -8   3   22.90    2.80
   2   8  -3   69.19   11.80
  -2  -8   3   51.29    9.90
  -2  -8   3   53.39    7.90
  -2  -8   3   65.49    5.30
  -2  -8   3   59.99    5.20
   1   8  -3  128.69   17.30
  -1  -8   3  148.09   11.30
  -1  -8   3  155.78   13.20
  -1  -8   3  165.58   11.30
  -1  -8   3  148.49   15.90
   0   8  -3  553.64   42.50
   0  -8   3  569.24   40.30
   0  -8   3  495.45   41.70
   0  -8   3  573.44   39.00
   0  -8   3  579.64   39.20
   0  -8   3  546.65   39.20
  -1   8  -3  704.43   52.09
   1  -8   3  732.63   49.30
   1  -8   3  652.13   51.79
   1  -8   3  690.43   50.19
   1  -8   3  708.63   49.50
   1  -8   3  749.03   49.50
   1  -8   3  670.33   49.20
  -2   8  -3   84.59   11.80
  -2   8  -3   83.89    7.40
   2  -8   3  100.29    7.20
   2  -8   3   88.39   11.70
   2  -8   3   96.49    6.90
   2  -8   3   93.09    6.90
   2  -8   3   92.99    7.20
  -3   8  -3   55.19    5.60
   3  -8   3   52.09    4.60
   3  -8   3   55.89    4.30
   3  -8   3   56.89    4.70
   3  -8   3   41.70    8.50
  -4   8  -3    7.30    3.50
   4  -8   3   12.00    6.90
   4  -8   3   10.10    1.50
   4  -8   3   11.80    2.00
   4  -8   3   -0.20   10.10
   4  -8   3    7.80    1.70
  -5   8  -3    2.60    3.60
   5  -8   3    2.40    2.80
   5  -8   3    2.00    1.40
   5  -8   3    4.10    1.20
   5  -8   3    8.50    8.10
   5  -8   3    3.60    1.70
   5  -8   3   -6.90   10.50
  -6   8  -3  142.19   12.10
   6  -8   3  149.59   10.60
   6  -8   3  146.69   10.60
   6  -8   3  134.39   12.10
   6  -8   3  171.78   23.30
   6  -8   3  148.19   19.20
  -7   8  -3  151.38   12.90
   7  -8   3  168.78   11.40
   7  -8   3  145.79   11.30
   7  -8   3  164.88   13.20
  -8   8  -3  144.89   12.50
   8  -8   3  144.39   10.60
   8  -8   3  122.29   12.40
   8  -8   3  169.48   11.10
   8  -8   3  112.49   26.40
  -9   8  -3    4.30    4.50
   9  -8   3   10.30    2.10
   9  -8   3    7.90    4.00
   9  -8   3   10.30    1.70
 -10   8  -3   -2.00    5.00
  10  -8   3   -1.20    1.80
  10  -8   3    5.20    4.10
  10  -8   3    1.00    1.30
 -11   8  -3   46.00    7.60
  11  -8   3   57.99    8.00
  11  -8   3   59.69    5.40
  11  -8   3   59.29    4.70
 -12   8  -3   36.90    7.70
  12  -8   3   52.19    4.80
  12  -8   3   37.40    6.80
  12  -8   3   37.90    3.80
  12  -8   3   47.80    5.00
 -13   8  -3   -3.00    5.80
  13  -8   3    0.30    2.30
  13  -8   3    3.00    5.50
  13  -8   3   -1.50    2.30
 -14   8  -3   18.50    6.90
  14  -8   3   13.00    2.80
  14  -8   3   10.10    6.70
  14  -8   3   16.30    3.00
 -15   8  -3   18.50    6.60
  15  -8   3   14.40    2.90
  15  -8   3   27.60    8.30
 -16   8  -3    6.10    5.80
  13   7  -3    0.40    2.60
  12   7  -3    4.70    7.80
  12   7  -3    1.70    2.70
  11   7  -3    2.80    2.90
  11   7  -3   -3.50    7.20
  10   7  -3    0.90    2.90
  10   7  -3    0.20    7.50
 -10  -7   3    1.60    3.10
   9   7  -3   51.59   11.00
   9   7  -3   60.39    6.40
  -9  -7   3   55.09    6.10
   8   7  -3   38.70    4.80
   8   7  -3   48.70   10.40
  -8  -7   3   31.20    4.30
   7   7  -3   54.29   10.00
   7   7  -3   85.39    7.50
  -7  -7   3   75.99    6.80
   6   7  -3  172.38   12.70
  -6  -7   3  152.38   12.40
  -6  -7   3  168.08   12.50
   5   7  -3   37.90    4.30
  -5  -7   3   45.10    4.40
  -5  -7   3   36.20    4.30
   4   7  -3  228.78   17.90
  -4  -7   3  250.97   20.10
  -4  -7   3  248.68   17.80
  -4  -7   3  250.17   17.80
   3   7  -3  128.69   19.00
  -3  -7   3  151.48   13.30
  -3  -7   3  159.38   11.00
  -3  -7   3  122.09   16.70
  -3  -7   3  144.99   10.90
   2   7  -3  103.39   13.90
  -2  -7   3   94.69    7.20
  -2  -7   3   90.49    7.10
  -2  -7   3   90.29   12.20
  -2  -7   3   81.39    9.40
   1   7  -3 1988.30  143.09
  -1  -7   3 2048.70  140.49
  -1  -7   3 1997.40  140.69
  -1  -7   3 2162.48  140.69
  -1  -7   3 2017.70  141.69
  -1  -7   3 1816.42  142.69
   0   7  -3  190.68   17.10
   0  -7   3  198.58   13.50
   0  -7   3  170.78   16.40
   0  -7   3  183.98   13.40
   0  -7   3  166.98   14.80
   0  -7   3  191.38   13.70
   0  -7   3  210.58   13.70
  -1   7  -3  409.56   29.80
   1  -7   3  372.96   27.30
   1  -7   3  360.16   27.30
   1  -7   3  417.16   27.50
   1  -7   3  378.06   29.50
   1  -7   3  398.26   27.50
   1  -7   3  384.66   28.20
  -2   7  -3    3.60    4.40
  -2   7  -3    1.10    2.30
   2  -7   3    1.90    1.10
   2  -7   3   -0.40    1.20
   2  -7   3    0.30    1.30
   2  -7   3    1.80    4.40
   2  -7   3   -1.00    1.10
  -3   7  -3  253.87   18.50
   3  -7   3  268.17   18.20
   3  -7   3  264.27   17.90
   3  -7   3  243.48   18.00
   3  -7   3  254.77   18.10
   3  -7   3  221.68   21.20
  -4   7  -3  352.46   23.80
   4  -7   3  333.57   23.20
   4  -7   3  298.27   26.60
   4  -7   3  330.37   24.10
   4  -7   3  313.57   23.10
   4  -7   3  324.57   28.90
  -5   7  -3    9.60    3.90
   5  -7   3   22.50    9.80
   5  -7   3    9.30    1.60
   5  -7   3   12.10    1.50
   5  -7   3   13.50    7.70
   5  -7   3   11.10    2.90
  -6   7  -3 1197.58   90.69
   6  -7   3 1285.37   94.49
   6  -7   3 1260.37   90.19
   6  -7   3 1318.57   90.09
   6  -7   3 1306.57   90.09
   6  -7   3 1312.67   91.19
   6  -7   3 1320.97   95.69
  -7   7  -3  167.08   13.40
   7  -7   3  163.98   13.30
   7  -7   3  171.08   11.80
   7  -7   3  148.39   22.70
   7  -7   3  153.68   11.80
  -8   7  -3  119.49   10.80
   8  -7   3  114.39    8.80
   8  -7   3  117.89   10.60
   8  -7   3  122.49    8.60
   8  -7   3   78.69   21.50
  -9   7  -3    9.00    4.60
   9  -7   3   14.90    1.70
   9  -7   3   17.00    4.20
   9  -7   3    9.00    1.90
 -10   7  -3   -1.70    4.80
  10  -7   3    6.60    3.90
  10  -7   3    2.90    2.00
  10  -7   3    3.80    1.30
 -11   7  -3    3.60    5.10
  11  -7   3    5.10    1.30
  11  -7   3    3.00    2.30
  11  -7   3    3.70    4.20
 -12   7  -3    2.70    6.00
  12  -7   3    3.40    2.30
  12  -7   3    4.30    2.30
  12  -7   3   -6.20    4.20
 -13   7  -3   50.79    9.10
  13  -7   3   66.69    6.20
  13  -7   3   66.09    9.20
  13  -7   3   81.09    6.50
 -14   7  -3   17.80    7.10
  14  -7   3   27.50    3.80
  14  -7   3   30.10    7.70
 -15   7  -3    1.90    6.00
  15  -7   3   -2.70    2.20
  15  -7   3    2.00    7.60
 -16   7  -3    3.50    5.70
  16  -7   3   -0.10    2.30
  13   6  -3    2.30    2.60
  13   6  -3   13.40    9.00
  12   6  -3   -0.60    2.70
  12   6  -3    3.10    6.90
  11   6  -3   15.40    8.20
  11   6  -3   10.90    3.40
  10   6  -3    9.70    7.20
  10   6  -3    7.20    3.00
 -10  -6   3    6.50    2.90
   9   6  -3   -6.40    6.40
   9   6  -3    0.60    2.50
  -9  -6   3   -2.00    2.50
   8   6  -3   81.09   11.40
   8   6  -3   53.29    5.40
  -8  -6   3   43.90    5.50
   7   6  -3   -0.30    6.40
   7   6  -3    5.70    2.80
  -7  -6   3    3.50    2.30
   6   6  -3  169.68   13.50
  -6  -6   3  163.28   13.20
  -6  -6   3  196.58   13.30
  -6  -6   3  177.28   12.80
   5   6  -3  257.37   19.10
  -5  -6   3  260.07   18.90
  -5  -6   3  265.87   19.00
  -5  -6   3  261.67   18.60
   4   6  -3  160.98   12.40
   4   6  -3  128.19   20.40
  -4  -6   3  172.68   12.20
  -4  -6   3  173.88   19.10
  -4  -6   3  166.98   12.20
  -4  -6   3  168.68   14.50
  -4  -6   3  162.78   11.80
   3   6  -3  105.29   12.90
  -3  -6   3   91.19    7.10
  -3  -6   3   94.49    7.10
  -3  -6   3   83.19    6.60
  -3  -6   3   91.49    9.50
  -3  -6   3   94.49   12.80
   2   6  -3   60.99    8.60
  -2  -6   3   49.60    4.30
  -2  -6   3   41.80    7.30
  -2  -6   3   47.70    6.80
  -2  -6   3   46.30    4.30
   1   6  -3  429.96   33.40
  -1  -6   3  432.26   31.20
  -1  -6   3  452.15   31.00
  -1  -6   3  475.75   32.30
  -1  -6   3  410.76   33.20
   0   6  -3   58.19    8.50
   0  -6   3   66.09    6.70
   0  -6   3   60.29    7.90
   0  -6   3   65.09    4.80
   0  -6   3   61.09    5.20
   0  -6   3   63.59    4.90
   0  -6   3   76.89    5.20
  -1   6  -3   11.40    2.10
  -1   6  -3    9.40    4.10
   1  -6   3   10.40    1.30
   1  -6   3   12.60    1.40
   1  -6   3   13.40    1.70
   1  -6   3   10.80    1.60
   1  -6   3   11.80    2.60
   1  -6   3   14.50    3.80
  -2   6  -3   87.99    9.50
  -2   6  -3   85.19    7.30
   2  -6   3  103.19    6.90
   2  -6   3   79.59    9.70
   2  -6   3   89.69    6.60
   2  -6   3   93.29    6.70
   2  -6   3   85.99    6.80
   3  -6   3  796.02   56.49
   3  -6   3  807.22   56.39
   3  -6   3  744.03   58.39
   3  -6   3  774.62   56.49
   3  -6   3  882.01   56.59
   3  -6   3  816.72   57.09
   3  -6   3  806.82   59.59
   4  -6   3   12.00    1.40
   4  -6   3    7.00    1.50
   4  -6   3    8.90    2.60
   4  -6   3    8.80    5.50
   4  -6   3    7.70    7.80
   4  -6   3   11.60    1.60
   5  -6   3  105.99    8.40
   5  -6   3   99.59    6.90
   5  -6   3   89.79    6.90
   5  -6   3   81.69   13.50
   5  -6   3   87.89    6.90
   5  -6   3   80.99   12.90
  -6   6  -3   11.80    4.70
   6  -6   3    4.10    1.50
   6  -6   3   -1.90    7.80
   6  -6   3    4.80    1.20
   6  -6   3    2.20    2.50
  -7   6  -3   12.90    4.60
   7  -6   3   10.60    1.50
   7  -6   3    6.30    2.70
   7  -6   3   12.20    2.60
   7  -6   3    8.60    9.00
   7  -6   3    5.10   12.80
  -8   6  -3   19.10    4.90
   8  -6   3   18.60    1.90
   8  -6   3   19.80    4.00
   8  -6   3   23.60   17.80
   8  -6   3   16.10    2.10
  -9   6  -3   73.39    8.70
   9  -6   3   47.70   44.40
   9  -6   3   75.49    6.20
   9  -6   3   81.89    8.30
   9  -6   3   76.29    5.80
 -10   6  -3   38.60    7.00
  10  -6   3   45.50    6.30
  10  -6   3   51.99    4.10
  10  -6   3   58.09    5.20
 -11   6  -3    3.50    5.10
  11  -6   3    4.10    1.30
  11  -6   3    1.60    1.90
  11  -6   3    0.60    3.90
 -12   6  -3    3.40    5.50
  12  -6   3    0.50    2.10
  12  -6   3    4.00    4.80
  12  -6   3   -0.10    2.20
 -13   6  -3    2.00    5.60
  13  -6   3    1.60    2.30
  13  -6   3    4.00    5.40
 -14   6  -3    4.30    6.00
  14  -6   3    9.60    6.50
  14  -6   3   13.90    3.10
 -15   6  -3   -2.20    5.70
  15  -6   3   -4.80    7.80
  15  -6   3    3.00    2.60
 -16   6  -3    7.70    5.60
  16  -6   3   -0.10    2.40
  14   5  -3    0.30    2.40
  13   5  -3    9.20    7.40
  12   5  -3   30.00    8.90
  12   5  -3   16.50    3.60
  11   5  -3    2.00    7.10
  11   5  -3   -3.00    2.30
  10   5  -3    4.20    2.90
  10   5  -3   -0.30    6.70
 -10  -5   3    4.00    2.60
 -10  -5   3    5.00    1.80
   9   5  -3   82.19   12.20
   9   5  -3   74.39    6.90
  -9  -5   3   69.49    6.70
   8   5  -3   43.60    4.60
   8   5  -3   48.10    9.60
  -8  -5   3   33.60    4.30
  -8  -5   3   36.60    4.00
   7   5  -3    7.90    2.50
   7   5  -3    5.40    6.10
  -7  -5   3    9.80    2.10
  -7  -5   3    9.90    2.50
   6   5  -3  259.87   18.70
  -6  -5   3  258.87   18.30
  -6  -5   3  259.77   18.60
  -6  -5   3  242.68   18.60
   5   5  -3   21.90    3.00
   5   5  -3   41.40   11.30
  -5  -5   3   30.30    2.90
  -5  -5   3   31.00    3.60
  -5  -5   3   16.80    9.70
  -5  -5   3   22.10    3.00
   4   5  -3   70.79    6.30
   4   5  -3   93.19   12.20
  -4  -5   3   72.29    5.60
  -4  -5   3   70.09    5.90
  -4  -5   3   74.69    6.00
  -4  -5   3   61.59   10.60
  -4  -5   3   68.49    8.40
   3   5  -3  154.78   16.20
  -3  -5   3  158.18   11.60
  -3  -5   3  144.39   13.30
  -3  -5   3  156.48   11.30
  -3  -5   3  148.99   15.90
  -3  -5   3  170.28   11.60
   2   5  -3   41.50    7.10
  -2  -5   3   44.00    5.30
  -2  -5   3   35.60    3.00
  -2  -5   3   38.20    3.00
  -2  -5   3   42.80    3.50
  -2  -5   3   33.00    3.50
  -2  -5   3   37.20    6.40
   1   5  -3   35.40    5.70
  -1  -5   3   25.10    3.90
  -1  -5   3   21.70    2.70
  -1  -5   3   20.10    2.10
  -1  -5   3   31.10    4.80
  -1  -5   3   21.70    2.50
   0   5  -3  229.98   17.60
   0  -5   3  217.58   16.00
   0  -5   3  218.28   17.40
   0  -5   3  244.38   16.10
   0  -5   3  226.38   16.10
   0  -5   3  214.28   16.80
   0  -5   3  228.38   16.00
  -1   5  -3  723.03   51.69
   1  -5   3  783.72   50.69
   1  -5   3  733.33   50.49
   1  -5   3  683.23   51.59
   1  -5   3  698.63   50.59
   1  -5   3  701.33   50.49
   2  -5   3   26.50    2.30
   2  -5   3   21.20    2.40
   2  -5   3   22.10    2.60
   2  -5   3   30.80    2.60
   2  -5   3   32.30    4.70
   3  -5   3  418.86   26.70
   3  -5   3  368.36   26.60
   3  -5   3  379.56   29.60
   3  -5   3  357.76   28.60
   3  -5   3  375.56   27.20
   3  -5   3  357.66   26.60
   3  -5   3  379.06   26.50
   4  -5   3  115.69    8.30
   4  -5   3  119.69    8.30
   4  -5   3  124.49   12.50
   4  -5   3  108.79    9.20
   4  -5   3  110.69    8.40
   4  -5   3  108.99    8.30
   4  -5   3  118.39   14.10
   5  -5   3   93.79   13.20
   5  -5   3  121.79    9.10
   5  -5   3   97.49    7.90
   5  -5   3  115.79    8.00
   6  -5   3   28.90    3.00
   6  -5   3   32.80    2.80
   6  -5   3   22.00    3.80
   6  -5   3   41.00   11.20
   7  -5   3  111.29    8.90
   7  -5   3  127.99    8.80
   7  -5   3  117.79   10.20
   7  -5   3  138.69   18.60
  -8   5  -3  379.36   28.30
   8  -5   3  388.76   27.10
   8  -5   3  371.76   28.40
   8  -5   3  390.06   27.20
   8  -5   3  382.86   40.00
  -9   5  -3    2.20    4.60
   9  -5   3    4.40    1.20
   9  -5   3    4.30    1.80
   9  -5   3   31.80   24.90
   9  -5   3    6.70    3.30
 -10   5  -3   30.30    6.10
  10  -5   3   29.60    2.90
  10  -5   3   34.80    3.70
  10  -5   3   28.60    5.30
 -11   5  -3   -7.60    5.00
  11  -5   3    0.40    1.10
  11  -5   3    1.10    1.70
  11  -5   3   -1.90    3.70
  12  -5   3  160.68   14.60
  12  -5   3  144.39   11.40
  12  -5   3  158.68   11.70
 -13   5  -3   -3.30    5.60
  13  -5   3    2.20    2.00
  13  -5   3   -1.60    1.10
  13  -5   3    0.10    5.30
 -14   5  -3   -2.80    5.70
  14  -5   3   -0.40    2.40
  14  -5   3   -0.50    6.30
 -15   5  -3   -4.10    5.30
  15  -5   3    3.40    2.40
  15  -5   3    4.20    8.20
 -16   5  -3   -4.10    5.20
  16  -5   3    2.80    2.40
  14   4  -3   -1.00    2.40
  14   4  -3  -11.30    8.10
  13   4  -3    0.50    2.70
  13   4  -3    0.20    6.60
  12   4  -3   33.40    8.90
  12   4  -3   25.50    3.50
  11   4  -3   15.40    3.50
  11   4  -3    8.50    7.00
  10   4  -3   44.20    8.70
  10   4  -3   55.69    5.40
 -10  -4   3   34.20    4.40
   9   4  -3   12.00    2.80
   9   4  -3   11.20    6.80
  -9  -4   3    8.30    2.70
   8   4  -3    7.20    2.30
   8   4  -3    9.10    5.90
  -8  -4   3    7.60    2.50
   7   4  -3  298.97   21.20
   7   4  -3  277.37   24.30
  -7  -4   3  292.77   21.10
   6   4  -3  299.87   31.40
   6   4  -3  286.57   20.60
   6   4  -3  245.98   23.10
  -6  -4   3  271.27   29.80
  -6  -4   3  303.27   20.50
   5   4  -3   -2.10    8.70
   5   4  -3    4.40    2.00
  -5  -4   3    3.20    1.70
  -5  -4   3    6.10    2.10
  -5  -4   3    2.80    7.70
   4   4  -3   29.40    7.90
   4   4  -3   33.60    3.40
  -4  -4   3   27.60    3.20
  -4  -4   3   39.50    8.50
  -4  -4   3   26.30    3.10
   3   4  -3   26.60    6.50
  -3  -4   3   18.70    3.90
  -3  -4   3   29.30    2.80
  -3  -4   3   27.60    2.50
  -3  -4   3   26.60    6.10
  -3  -4   3   25.10    2.70
   2   4  -3   48.70    7.50
  -2  -4   3   48.00    4.30
  -2  -4   3   53.99    7.90
  -2  -4   3   59.69    4.30
  -2  -4   3   49.50    3.80
  -2  -4   3   60.49    6.30
  -2  -4   3   48.10    4.00
   1   4  -3  203.08   16.60
  -1  -4   3  205.58   16.60
  -1  -4   3  211.38   15.20
  -1  -4   3  207.68   15.00
  -1  -4   3  200.88   16.10
  -1  -4   3  239.28   15.20
   0   4  -3   53.29    5.90
   0  -4   3   55.39    4.10
   0  -4   3   62.49    4.40
   0  -4   3   54.99    4.40
   0  -4   3   45.40    5.80
  -1   4  -3 3167.58  220.18
   1  -4   3 3021.80  219.58
   1  -4   3 3057.49  220.08
   1  -4   3 3224.78  219.48
   1  -4   3 2937.61  219.48
   1  -4   3 3417.56  219.58
   2  -4   3   83.39    6.00
   2  -4   3   91.59    6.20
   2  -4   3   86.59    6.80
   2  -4   3   86.19    9.80
   2  -4   3   78.79    6.10
   2  -4   3   76.09    6.10
   2  -4   3   80.69    8.30
   3  -4   3  401.86   27.50
   3  -4   3  366.76   28.80
   3  -4   3  373.96   27.00
   3  -4   3  386.56   29.60
   3  -4   3  386.76   27.00
   4  -4   3  630.44   47.30
   4  -4   3  630.44   44.40
   4  -4   3  644.74   44.40
   4  -4   3  676.83   45.00
   4  -4   3  581.54   44.30
  -5   4  -3  154.08   18.90
   5  -4   3  140.49   17.50
   5  -4   3  150.38   11.80
   5  -4   3  149.29   10.90
   5  -4   3  160.18   11.00
  -6   4  -3   59.79   12.50
   6  -4   3   64.79    4.80
   6  -4   3   54.29    6.00
   6  -4   3   55.19   11.00
   6  -4   3   57.89    4.60
  -7   4  -3  210.98   28.90
   7  -4   3  219.78   27.10
   7  -4   3  256.27   17.90
   7  -4   3  226.38   16.60
  -8   4  -3  315.77   39.40
   8  -4   3  270.57   36.10
   8  -4   3  313.97   23.70
   8  -4   3  328.77   22.30
   8  -4   3  313.27   22.50
  -9   4  -3    4.10    4.50
  -9   4  -3    4.00   25.60
   9  -4   3    3.70    3.00
   9  -4   3    5.10    1.20
   9  -4   3    5.50    1.70
   9  -4   3  -17.70   22.80
 -10   4  -3   61.39    8.00
  10  -4   3   75.49    5.50
  10  -4   3   67.99    8.30
  10  -4   3   74.09    6.10
 -11   4  -3   74.79    9.00
  11  -4   3   72.49    6.20
  11  -4   3   65.59    8.90
 -12   4  -3   -0.50    5.50
  12  -4   3   -2.00    0.90
  12  -4   3   -0.20    4.40
  12  -4   3    0.90    2.30
 -13   4  -3   37.50    7.00
  13  -4   3   38.80    7.30
  13  -4   3   22.50    3.20
 -14   4  -3   -2.00    5.30
  14  -4   3    8.90    6.70
  14  -4   3    0.70    2.20
 -15   4  -3   -4.30    5.10
  15  -4   3    5.20    8.90
  15  -4   3   -0.20    2.50
 -16   4  -3    6.90    5.30
  16  -4   3   -1.00    2.40
  15   3  -3    4.10    2.60
  14   3  -3    5.40    2.80
  14   3  -3    1.10    7.70
  13   3  -3    1.00    6.90
  13   3  -3    0.80    2.70
 -13  -3   3   -2.90    2.70
  12   3  -3   70.69    6.40
  12   3  -3   58.29   10.00
 -12  -3   3   52.79    6.20
  11   3  -3    9.80    3.00
  11   3  -3    5.50    6.10
  10   3  -3   35.90    8.10
  10   3  -3   36.00    4.00
 -10  -3   3   22.60    3.50
   9   3  -3    5.20    2.50
   9   3  -3   13.90    6.60
  -9  -3   3   13.90    2.90
  -9  -3   3    7.40    2.40
   8   3  -3    4.30    2.10
   8   3  -3    2.80    5.00
  -8  -3   3   12.90    2.80
  -8  -3   3   11.50    2.40
   7   3  -3   89.39   10.80
   7   3  -3   96.69    7.50
   7   3  -3  118.29   20.40
  -7  -3   3   96.29   20.00
  -7  -3   3   91.49    7.40
  -7  -3   3   87.39    7.40
   6   3  -3  114.59   12.50
   6   3  -3  167.98   21.40
   6   3  -3  114.89    9.20
  -6  -3   3  120.69    9.10
  -6  -3   3  100.89   16.70
   5   3  -3  706.33   50.69
   5   3  -3  644.24   45.80
  -5  -3   3  644.74   50.79
  -5  -3   3  627.84   45.80
  -5  -3   3  638.04   45.90
   4   3  -3   42.50    7.90
   4   3  -3   36.80    4.10
  -4  -3   3   44.80    3.80
  -4  -3   3   46.40    8.30
  -4  -3   3   38.50    4.20
   3   3  -3   31.60    6.30
   3   3  -3   39.50    3.30
  -3  -3   3   27.60    6.50
  -3  -3   3   29.30    3.20
  -3  -3   3   37.30    3.40
   2   3  -3  833.62   57.09
  -2  -3   3  776.62   55.59
  -2  -3   3  726.03   55.49
  -2  -3   3  836.92   55.59
  -2  -3   3  786.12   57.19
   1   3  -3 3613.24  265.27
  -1  -3   3 3982.00  264.67
  -1  -3   3 3751.12  265.47
   0   3  -3  423.56   30.20
   0  -3   3  406.46   29.90
   0  -3   3  464.75   29.90
   0  -3   3  407.96   30.20
   0  -3   3  418.06   29.70
   1  -3   3   36.00    3.20
   1  -3   3   43.50    4.50
   1  -3   3   38.90    3.10
   1  -3   3   43.00    5.60
   1  -3   3   42.60    3.30
   2  -3   3 1853.11  133.59
   2  -3   3 1861.41  134.69
   2  -3   3 1985.30  133.59
   2  -3   3 1980.90  133.59
   2  -3   3 1868.31  133.59
   2  -3   3 1902.91  133.79
  -3   3  -3  439.86   34.40
   3  -3   3  455.05   32.10
   3  -3   3  445.86   31.70
   3  -3   3  458.65   34.10
   3  -3   3  475.85   31.70
   3  -3   3  433.36   31.80
  -4   3  -3  106.39    8.90
  -4   3  -3  111.79   13.80
   4  -3   3  119.89    8.40
   4  -3   3  112.29    8.40
   4  -3   3  120.19    8.50
   4  -3   3  126.59    9.10
  -5   3  -3  658.53   48.60
  -5   3  -3  580.24   44.40
   5  -3   3  680.33   48.30
   5  -3   3  633.64   44.60
   5  -3   3  599.84   43.90
  -6   3  -3   63.69    6.50
  -6   3  -3   43.70   10.50
   6  -3   3   66.99    6.40
   6  -3   3   71.49   12.60
   6  -3   3   65.69    5.00
   6  -3   3   59.19    4.80
  -7   3  -3    0.90   12.00
   7  -3   3   -6.20   10.90
   7  -3   3    1.10    2.40
   7  -3   3    4.50    1.20
   7  -3   3    4.00    1.40
  -8   3  -3  329.97   40.50
   8  -3   3  326.97   23.60
   8  -3   3  348.37   23.40
   8  -3   3  318.57   36.80
   8  -3   3  316.47   24.80
  -9   3  -3   12.90    4.70
  -9   3  -3   18.40   27.10
   9  -3   3   34.50   23.10
   9  -3   3    6.20    3.50
   9  -3   3   10.90    2.10
   9  -3   3    8.50    1.40
 -10   3  -3   23.10    5.60
  10  -3   3   31.80    2.90
  10  -3   3   32.10    5.40
  10  -3   3   32.40    3.50
 -11   3  -3   80.09    9.70
  11  -3   3   89.59   10.00
  11  -3   3   85.99    7.20
 -12   3  -3   16.90    6.00
  12  -3   3   27.90    3.50
  12  -3   3   19.30    5.60
 -13   3  -3    9.00    5.80
  13  -3   3   17.10    3.20
  13  -3   3    8.90    5.80
 -14   3  -3    0.50    5.10
  14  -3   3    0.90    2.30
  14  -3   3   -0.10    6.80
 -15   3  -3    0.00    5.00
  15  -3   3    0.10    2.50
  15  -3   3   -2.80   10.10
 -16   3  -3   -5.30    4.90
  16  -3   3   -2.30    2.10
  15   2  -3    0.10    2.40
  14   2  -3    1.60    2.50
  14   2  -3   -9.00    6.80
 -14  -2   3    0.10    3.70
  13   2  -3   11.80    6.90
  13   2  -3    5.90    2.80
  12   2  -3   -1.20    2.30
  12   2  -3    6.00    6.40
  11   2  -3   11.00    6.60
  11   2  -3   11.10    2.80
  10   2  -3   29.00    7.60
  10   2  -3   32.30    3.60
 -10  -2   3   23.10    4.10
 -10  -2   3   17.50    3.30
   9   2  -3    0.70    2.00
   9   2  -3   -3.80    4.30
  -9  -2   3    0.00    2.00
  -9  -2   3   -5.40    2.90
   8   2  -3   16.90    5.80
   8   2  -3   22.00    2.80
  -8  -2   3   31.60    3.80
  -8  -2   3   22.10    3.00
   7   2  -3   -2.20    1.50
   7   2  -3    7.60   13.50
   7   2  -3   -1.60    3.70
  -7  -2   3   -2.40    2.50
  -7  -2   3   -8.60   11.60
  -7  -2   3   -1.00    1.70
   6   2  -3  103.99   11.50
   6   2  -3  143.89   19.60
   6   2  -3  105.39    8.70
  -6  -2   3  113.79    8.70
  -6  -2   3  118.19   18.80
  -6  -2   3  115.69    8.80
   5   2  -3  181.28   13.80
   5   2  -3  186.38   16.10
   5   2  -3  194.58   20.20
  -5  -2   3  196.18   13.80
  -5  -2   3  197.88   20.20
  -5  -2   3  188.38   13.90
   4   2  -3  402.06   30.60
   4   2  -3  371.26   26.90
  -4  -2   3  387.86   26.90
  -4  -2   3  380.96   27.10
  -4  -2   3  364.86   26.90
   3   2  -3  142.39   12.60
   3   2  -3  107.79    9.00
  -3  -2   3  120.99    9.10
  -3  -2   3  128.59   12.90
  -3  -2   3  121.59    8.90
   2   2  -3 2357.66  172.28
  -2  -2   3 2438.06  171.18
  -2  -2   3 2412.06  172.58
  -2  -2   3 2571.04  171.18
   1   2  -3 2373.96  170.68
  -1  -2   3 2251.47  170.18
  -1  -2   3 2631.34  170.18
  -1  -2   3 2471.85  170.88
  -1   2  -3    7.20    2.50
   1  -2   3    6.90    2.30
  -2   2  -3  518.85   36.90
   2  -2   3  532.15   35.40
   2  -2   3  470.45   35.40
   2  -2   3  494.55   35.50
   2  -2   3  531.55   36.80
   2  -2   3  482.35   35.40
  -3   2  -3  482.15   36.30
  -3   2  -3  487.35   38.30
   3  -2   3  474.45   36.00
   3  -2   3  542.35   36.00
   3  -2   3  574.44   36.40
  -4   2  -3 2770.92  200.08
  -4   2  -3 2534.35  197.78
   4  -2   3 2642.94  197.38
   4  -2   3 2829.22  197.38
   4  -2   3 2960.10  199.88
   4  -2   3 2981.20  197.88
   4  -2   3 3033.50  197.38
  -5   2  -3    7.30    2.50
  -5   2  -3    9.60    6.40
   5  -2   3    6.80    1.30
   5  -2   3    9.10    1.40
   5  -2   3    4.00    6.50
   5  -2   3    8.30    2.40
  -6   2  -3  407.76   32.00
   6  -2   3  432.46   31.90
   6  -2   3  467.55   31.00
   6  -2   3  449.16   37.20
  -7   2  -3   95.09   17.20
  -7   2  -3   80.39    8.50
   7  -2   3   88.19    6.50
   7  -2   3   93.09    8.20
   7  -2   3   85.09    6.70
   7  -2   3   70.89   16.10
  -8   2  -3   -1.60   18.20
   8  -2   3   -2.10    1.00
   8  -2   3   -0.70    1.00
   8  -2   3   -0.50    2.50
   8  -2   3    2.50   14.90
  -9   2  -3   66.89   30.30
  -9   2  -3   99.79    9.50
   9  -2   3   83.69    9.40
   9  -2   3   62.09   25.00
   9  -2   3   90.69    7.50
   9  -2   3  105.49    7.10
 -10   2  -3   11.00    5.10
  10  -2   3   14.40    4.30
  10  -2   3   10.10    2.30
  10  -2   3   12.90    1.60
 -11   2  -3   12.40    5.50
  11  -2   3   11.80    2.70
  11  -2   3   13.40    4.70
 -12   2  -3   67.29    8.30
  12  -2   3   69.29    6.20
  12  -2   3   62.29    8.90
 -13   2  -3    1.40    5.20
  13  -2   3    5.20    5.70
  13  -2   3    3.60    2.40
 -14   2  -3   -0.50    4.90
  14  -2   3    1.20    2.30
  14  -2   3   18.20    7.50
 -15   2  -3   -4.90    4.90
  15  -2   3    2.10    2.40
  16  -2   3    4.30    2.40
  15   1  -3    0.10    2.50
  15   1  -3    3.20    8.30
 -15  -1   3    0.30    3.90
  14   1  -3    4.10    2.60
  14   1  -3    7.80    7.20
  13   1  -3  -11.60    5.70
  13   1  -3    0.40    2.60
  12   1  -3    5.00    2.40
  12   1  -3   -0.80    5.80
 -12  -1   3   -5.40    2.60
  11   1  -3   -0.40    5.20
  11   1  -3   -0.30    2.30
 -11  -1   3   -1.40    3.90
  10   1  -3   45.20    4.80
  10   1  -3   40.70    8.10
 -10  -1   3   55.89    6.40
   9   1  -3    6.80    1.70
   9   1  -3    6.30    5.20
  -9  -1   3    7.30    3.60
  -9  -1   3    3.80    2.00
   8   1  -3  106.39   22.50
   8   1  -3  138.09    9.70
   8   1  -3  138.59   13.00
  -8  -1   3  114.49    9.70
  -8  -1   3  140.09   10.40
  -8  -1   3   89.09   23.60
   7   1  -3   11.80    2.00
   7   1  -3   25.60   13.60
   7   1  -3   10.50    4.30
  -7  -1   3   18.00   13.30
  -7  -1   3    9.80    2.10
  -7  -1   3   11.20    3.10
   6   1  -3  673.53   50.29
   6   1  -3  655.83   44.20
   6   1  -3  628.14   46.00
  -6  -1   3  612.84   44.30
  -6  -1   3  543.65   49.90
  -6  -1   3  637.04   44.40
   5   1  -3    0.20    1.40
   5   1  -3    0.30    3.40
   5   1  -3   -0.60    7.50
  -5  -1   3   -3.00    2.30
  -5  -1   3   -1.30    1.60
  -5  -1   3   -1.70    4.80
   4   1  -3   47.50    6.10
   4   1  -3   51.29    4.40
  -4  -1   3   56.19    4.50
  -4  -1   3   55.69    4.70
  -4  -1   3   47.90    4.80
  -4  -1   3   62.09    8.80
   3   1  -3   65.99    7.30
   3   1  -3   71.09    5.40
  -3  -1   3   64.69    5.50
  -3  -1   3   70.69    5.50
  -3  -1   3   73.59    5.70
  -3  -1   3   70.49   10.00
   2   1  -3   40.90    5.80
  -2  -1   3   38.80    6.10
  -2  -1   3   29.90    3.10
  -2  -1   3   35.70    3.40
   1   1  -3   31.30    4.20
   0   1  -3 1037.30   72.69
   0  -1   3 1031.30   72.69
  -1   1  -3 1410.46   99.69
  -1   1  -3 1383.46   99.29
   1  -1   3 1452.85   99.69
  -2   1  -3 2749.02  181.68
  -2   1  -3 2349.86  180.58
   2  -1   3 2522.35  180.28
   2  -1   3 2726.83  180.38
   2  -1   3 2767.92  180.28
   2  -1   3 2352.96  180.28
  -3   1  -3  699.83   50.29
   3  -1   3  721.23   48.20
   3  -1   3  629.84   47.80
   3  -1   3  603.04   47.80
   3  -1   3  716.83   47.80
   3  -1   3  732.63   49.99
  -4   1  -3  307.27   24.30
  -4   1  -3  311.37   27.20
   4  -1   3  334.57   23.60
   4  -1   3  365.06   24.30
   4  -1   3  388.66   28.60
   4  -1   3  315.47   23.60
   4  -1   3  339.57   23.70
  -5   1  -3    3.40    6.30
  -5   1  -3    6.70    2.60
   5  -1   3    9.60    1.50
   5  -1   3    3.50    2.40
   5  -1   3    3.70    1.00
   5  -1   3    4.70    6.90
  -6   1  -3   43.00   10.60
  -6   1  -3   22.20    4.20
   6  -1   3   21.80    3.90
   6  -1   3   29.70    2.90
   6  -1   3   33.50   16.70
   6  -1   3   28.70    2.90
  -7   1  -3   -1.40   11.00
  -7   1  -3   -0.20    2.90
   7  -1   3    3.60   18.40
   7  -1   3    1.00    2.50
   7  -1   3   -1.40    1.10
   7  -1   3   -0.40    1.10
  -8   1  -3   -2.80    3.10
  -8   1  -3   -1.50   13.80
   8  -1   3    0.20    1.20
   8  -1   3    0.80    1.60
   8  -1   3    2.10    2.90
   8  -1   3  -18.30   17.20
  -9   1  -3   31.90    5.60
  -9   1  -3   34.90   23.40
   9  -1   3   28.70    2.80
   9  -1   3   24.80   28.20
   9  -1   3   26.20    5.00
   9  -1   3   24.30    2.90
 -10   1  -3    8.90    5.00
  10  -1   3   10.50    1.60
  10  -1   3   10.60    2.40
  10  -1   3   20.80    5.00
 -11   1  -3   39.70    6.50
  11  -1   3   35.00    6.60
  11  -1   3   37.70    4.20
 -12   1  -3   -1.20    4.90
  12  -1   3   -1.50    2.30
  12  -1   3    1.20    4.60
 -13   1  -3    4.40    5.10
  13  -1   3   -1.50    2.30
  13  -1   3    7.40    6.00
 -14   1  -3    8.40    5.10
  14  -1   3   22.40    7.70
  14  -1   3    9.80    2.70
 -15   1  -3   14.80    5.90
  15  -1   3    5.60    2.50
  16   0  -3    9.40    2.60
  15   0  -3    5.90    2.60
  15   0  -3   -5.50    7.30
 -15   0   3    9.70    4.60
  14   0  -3    5.20    2.70
  14   0  -3   15.80    7.20
 -14   0   3   11.90    6.20
  13   0  -3   13.50    6.90
  13   0  -3   17.50    3.30
  12   0  -3   -1.90    2.30
  12   0  -3   -1.20    5.40
 -12   0   3    7.30    4.80
  11   0  -3    8.30    5.40
  11   0  -3    6.70    2.30
 -11   0   3    1.30    4.50
  10   0  -3   16.60    5.30
  10   0  -3    5.30    2.20
 -10   0   3    6.80    4.20
   9   0  -3    2.00    4.10
   9   0  -3    0.80    1.60
  -9   0   3   -2.00    3.50
  -9   0   3    2.70    1.90
   8   0  -3  146.89   23.80
   8   0  -3  158.08   11.40
   8   0  -3  170.18   14.20
  -8   0   3  149.29   26.40
  -8   0   3  141.39   11.40
  -8   0   3  158.18   12.20
   7   0  -3  709.23   51.39
   7   0  -3  805.22   59.79
   7   0  -3  747.43   53.19
  -7   0   3  706.63   51.49
  -7   0   3  658.43   59.19
  -7   0   3  757.02   51.69
   6   0  -3  732.33   51.49
   6   0  -3  758.52   53.09
  -6   0   3  755.42   57.89
  -6   0   3  694.73   51.59
  -6   0   3  732.23   51.79
   5   0  -3   -2.60    3.00
   5   0  -3   -6.20    7.00
   5   0  -3    2.60    1.20
  -5   0   3    0.30    2.50
  -5   0   3    2.20    1.70
  -5   0   3  -10.50    7.00
   4   0  -3  430.96   33.10
   4   0  -3  400.86   29.30
   4   0  -3  434.46   30.50
  -4   0   3  397.46   29.60
  -4   0   3  427.66   29.50
   3   0  -3 2028.70  144.79
   3   0  -3 1988.60  143.99
   3   0  -3 2046.30  146.09
  -3   0   3 2134.69  144.09
  -3   0   3 1997.80  144.09
  -3   0   3 2156.48  146.39
   2   0  -3  552.04   40.30
   2   0  -3  570.74   41.60
   2   0  -3  556.74   41.10
  -2   0   3  610.84   39.90
  -2   0   3  538.85   39.80
   1   0  -3 1043.60   73.69
   1   0  -3 1043.70   73.19
  -1   0   3 1038.50   73.69
   0   0  -3 2980.10  202.18
   0   0  -3 2875.31  202.78
   0   0   3 2814.42  202.78
  -1   0  -3  907.01   62.29
  -1   0  -3  842.72   61.59
  -2   0  -3  137.09   10.60
   2   0   3  149.69    9.80
   2   0   3  121.29   10.30
   2   0   3  138.79    9.80
  -3   0  -3 1299.27   91.49
  -3   0  -3 1209.88   89.69
   3   0   3 1278.07   89.19
   3   0   3 1352.16   91.49
   3   0   3 1284.37   89.19
   3   0   3 1225.68   89.69
  -4   0  -3   44.20    5.40
  -4   0  -3   42.40    7.90
   4   0   3   51.89    4.00
   4   0   3   43.20    8.00
   4   0   3   48.00    4.10
   4   0   3   45.50    5.30
  -5   0  -3   52.29   10.10
  -5   0  -3   56.89    6.40
   5   0   3   66.59    6.50
   5   0   3   46.40    4.60
   5   0   3   54.19    4.60
   5   0   3   65.89   11.10
  -6   0  -3   37.80    5.30
  -6   0  -3   40.10   10.90
   6   0   3   35.40    3.60
   6   0   3   36.50    3.80
   6   0   3   42.00    5.40
   6   0   3   39.00   11.80
  -7   0  -3   56.39    7.30
   7   0   3   55.69    7.20
   7   0   3   63.89   13.70
   7   0   3   55.79    4.70
  -8   0  -3    0.80   31.10
  -8   0  -3    5.00    3.80
   8   0   3    7.20    3.50
   8   0   3   10.10    2.40
   8   0   3    7.30    1.50
   8   0   3   38.20   18.80
  -9   0  -3   28.20   40.50
  -9   0  -3   75.79    7.40
   9   0   3   49.20    5.10
   9   0   3   54.99    4.60
   9   0   3   27.20   33.10
   9   0   3   58.09    7.80
 -10   0  -3   74.59    8.60
  10   0   3   74.59    5.90
  10   0   3   81.99    9.50
  10   0   3   80.79    6.70
 -11   0  -3   42.00    6.70
  11   0   3   46.40    7.50
  11   0   3   44.50    4.70
 -12   0  -3    6.00    5.10
  12   0   3   12.70    2.90
  12   0   3    4.50    5.10
 -13   0  -3    8.70    5.00
  13   0   3   -0.80    2.50
  13   0   3   -0.50    6.50
 -14   0  -3   -4.70    4.10
  14   0   3    4.00    2.60
  14   0   3   -3.20    8.30
  15   0   3    6.60    2.60
  16  -1  -3    0.30    2.20
 -16   1   3    0.20    4.30
  15  -1  -3   11.30    7.70
  15  -1  -3    0.80    2.50
  14  -1  -3    4.70    7.20
  14  -1  -3   14.30    2.90
 -14   1   3   18.20    5.40
  13  -1  -3    5.50    2.60
  13  -1  -3    1.20    6.00
 -13   1   3    4.40    5.10
  12  -1  -3   57.59    5.50
  12  -1  -3   50.69    8.90
 -12   1   3   50.69    7.20
  11  -1  -3    6.20    2.40
  11  -1  -3    1.30    4.90
 -11   1   3    5.40    4.80
  10  -1  -3    4.10    1.90
  10  -1  -3    5.40    4.60
 -10   1   3   -1.00    4.20
   9  -1  -3   24.90    2.80
   9  -1  -3   29.80   24.60
   9  -1  -3   21.30    5.00
  -9   1   3   35.00    4.90
   8  -1  -3   -1.10   25.60
   8  -1  -3    1.50    1.40
   8  -1  -3   -2.70    3.40
  -8   1   3  -22.90   14.70
  -8   1   3    3.40    1.90
  -8   1   3   -1.20    3.30
   7  -1  -3    8.10    1.60
   7  -1  -3   19.50   13.20
   7  -1  -3    1.10    3.30
  -7   1   3    9.90    2.20
  -7   1   3    5.80    3.30
  -7   1   3   12.30   11.90
   6  -1  -3  374.36   26.00
   6  -1  -3  355.76   31.90
   6  -1  -3  350.86   24.30
  -6   1   3  302.77   31.50
  -6   1   3  330.37   24.50
  -6   1   3  337.47   24.80
   5  -1  -3   50.89   10.10
   5  -1  -3   55.19    4.30
   5  -1  -3   63.39    6.80
  -5   1   3   52.79    4.90
  -5   1   3   53.89    5.60
   4  -1  -3    4.90    1.00
   4  -1  -3   -3.20    8.10
   4  -1  -3    1.90    2.40
  -4   1   3    5.90    1.90
  -4   1   3    3.00    2.40
   3  -1  -3  170.48   14.80
   3  -1  -3  182.98   13.00
   3  -1  -3  166.58   11.90
   3  -1  -3  173.58   16.30
  -3   1   3  166.28   12.40
  -3   1   3  158.78   12.30
   2  -1  -3   90.59    6.70
   2  -1  -3   74.09    8.80
  -2   1   3   73.89    6.30
  -2   1   3   69.29    6.20
  -2   1   3   99.99   10.60
   1  -1  -3 1021.10   70.89
   1  -1  -3 1000.00   71.79
  -1   1   3 1005.70   71.79
   0  -1  -3  237.38   17.30
   0  -1  -3  231.78   18.20
   0  -1  -3  237.28   16.80
   0   1   3  237.98   18.20
  -1  -1  -3 3553.34  244.48
  -1  -1  -3 3380.06  243.58
   1   1   3 3497.95  244.48
  -2  -1  -3 1096.19   79.19
  -2  -1  -3 1199.38   80.59
   2   1   3 1077.19   78.69
  -3  -1  -3  478.85   34.40
  -3  -1  -3  456.65   36.30
   3   1   3  473.65   33.60
   3   1   3  468.65   33.70
   3   1   3  521.45   36.70
  -4  -1  -3  117.39   13.80
  -4  -1  -3  110.89    9.60
   4   1   3  103.29   13.90
   4   1   3  118.29    8.40
   4   1   3  104.19    9.80
  -5  -1  -3  370.06   27.50
  -6  -1  -3   30.70   11.80
  -6  -1  -3   19.10    3.90
   6   1   3   17.70    4.20
   6   1   3   28.40   11.40
   6   1   3   22.70    2.60
   6   1   3   21.70    2.40
  -7  -1  -3    0.00    3.20
  -7  -1  -3   -8.50   12.80
   7   1   3    5.80   16.10
   7   1   3    0.20    1.40
   7   1   3   -0.30    1.40
   7   1   3   -2.30    2.90
  -8  -1  -3  137.69   39.60
  -8  -1  -3   79.89   10.40
   8   1   3   89.39    7.30
   8   1   3   91.39    7.00
   8   1   3   88.49    9.80
   8   1   3  172.98   37.20
  -9  -1  -3   -3.10    4.10
  -9  -1  -3    2.90    4.30
   9   1   3    1.80    3.90
   9   1   3    3.80    1.40
   9   1   3    0.40    1.40
 -10  -1  -3   22.10    5.20
  10   1   3   17.50    4.90
  10   1   3   12.30    2.60
  10   1   3   20.90    2.40
 -11  -1  -3   48.20    6.90
  11   1   3   51.69    5.30
  11   1   3   46.30    7.40
 -12  -1  -3   32.00    5.60
  12   1   3   21.80    3.40
  12   1   3   26.30    6.40
 -13  -1  -3    9.30    3.80
  13   1   3    0.40    6.70
  13   1   3   -0.90    2.50
  14   1   3    1.80    2.40
  15   1   3   -3.30    2.20
  16  -2  -3   -0.20    2.20
  16  -2  -3    6.40   13.70
  15  -2  -3    8.20    2.80
  15  -2  -3   17.40    7.80
 -15   2   3    4.00    5.50
  14  -2  -3   20.10    3.20
  14  -2  -3   15.20    7.20
 -14   2   3   20.70    6.10
  13  -2  -3   26.20    7.30
  13  -2  -3   19.60    3.30
 -13   2   3   17.40    6.00
  12  -2  -3   74.39    6.40
  12  -2  -3   57.99    9.00
 -12   2   3   76.19    8.60
  11  -2  -3   94.79    7.60
  11  -2  -3  100.19   11.50
 -11   2   3   86.89    9.60
  10  -2  -3    6.30    4.30
  10  -2  -3   10.90    2.20
 -10   2   3   11.10    4.60
   9  -2  -3   -0.80    1.50
   9  -2  -3    4.70    3.90
   9  -2  -3   -7.50   25.60
  -9   2   3    5.10    3.90
   8  -2  -3   34.40    5.50
   7  -2  -3   11.40    1.60
   7  -2  -3   15.40   12.90
   7  -2  -3    9.50    3.40
  -7   2   3   18.20    3.80
   6  -2  -3  219.88   16.00
   6  -2  -3  228.98   17.50
   6  -2  -3  216.48   25.00
  -6   2   3  228.58   16.80
   5  -2  -3  199.88   13.50
   5  -2  -3  190.08   14.80
   5  -2  -3  206.88   18.70
  -5   2   3  167.98   13.90
  -5   2   3  194.78   14.30
   4  -2  -3  929.11   64.59
   4  -2  -3  944.71   65.39
   4  -2  -3  923.41   68.19
   4  -2  -3  919.91   67.19
  -4   2   3  891.31   64.89
   3  -2  -3  575.04   39.60
   3  -2  -3  468.85   36.20
   3  -2  -3  523.25   36.90
  -3   2   3  518.35   36.60
   2  -2  -3  869.51   58.49
   2  -2  -3  841.42   59.89
  -2   2   3  778.52   58.29
   1  -2  -3    1.50    1.60
   1  -2  -3    2.50    3.70
   1  -2  -3    1.90    2.30
  -1   2   3   -2.00    3.00
  -1   2   3    6.60    2.00
   0  -2  -3 2412.26  167.48
   0  -2  -3 2421.16  166.48
   0   2   3 2284.27  165.98
  -1  -2  -3  782.62   57.09
   1   2   3  830.02   58.39
  -2  -2  -3  189.18   14.90
  -2  -2  -3  212.48   16.90
   2   2   3  187.58   14.00
  -3  -2  -3  113.29   10.00
  -3  -2  -3  113.09   12.90
   3   2   3  115.79    8.90
   3   2   3  145.99   13.50
  -4  -2  -3  300.67   22.60
  -4  -2  -3  289.57   21.30
  -4  -2  -3  309.27   26.00
   4   2   3  316.47   21.60
   4   2   3  295.17   26.10
  -5  -2  -3 1050.29   70.99
  -5  -2  -3  995.30   74.79
  -5  -2  -3  983.30   69.59
   5   2   3 1022.40   69.79
   5   2   3  909.31   70.89
  -6  -2  -3  227.78   30.30
  -6  -2  -3  156.08   11.70
  -6  -2  -3  156.98   13.90
   6   2   3  163.08   12.10
   6   2   3  204.98   23.80
   6   2   3  160.78   14.10
  -7  -2  -3    2.40    3.40
  -7  -2  -3   -8.30   27.80
   7   2   3    8.70   16.10
   7   2   3    1.20    1.60
   7   2   3    1.80    3.60
   7   2   3   -1.30    1.70
  -8  -2  -3   41.90    7.20
  -8  -2  -3   38.70   34.50
   8   2   3   67.79    6.00
   8   2   3   54.49    4.80
   8   2   3  119.09   39.40
   8   2   3   51.89    7.70
  -9  -2  -3   16.00    4.60
  -9  -2  -3   12.00    5.40
   9   2   3   21.30    5.70
   9   2   3   11.30    2.60
   9   2   3   19.80    2.20
 -10  -2  -3    3.30    4.30
  10   2   3    1.00    2.30
  10   2   3   -4.80    3.90
 -11  -2  -3   23.50    4.70
  11   2   3   20.00    3.00
  11   2   3   33.70    6.60
  12   2   3    6.60    2.80
  12   2   3   -1.40    5.70
  13   2   3   -3.10    2.50
  13   2   3   -0.10    7.50
  14   2   3    5.40    2.70
  16  -3  -3    7.70    8.30
  16  -3  -3    1.00    2.30
 -16   3   3    8.50    5.20
  15  -3  -3   18.30    7.60
  15  -3  -3   13.70    2.90
 -15   3   3    8.50    5.60
  14  -3  -3    9.80    6.40
  14  -3  -3    0.70    2.40
 -14   3   3   -8.30    5.10
  13  -3  -3   -1.80    5.30
  13  -3  -3    2.10    2.30
 -13   3   3   -2.40    5.30
  12  -3  -3   16.00    5.90
  12  -3  -3   29.20    3.50
 -12   3   3   25.10    6.20
  11  -3  -3    1.50    4.70
  11  -3  -3    1.70    1.90
 -11   3   3    5.80    5.20
  10  -3  -3   23.20   52.69
  10  -3  -3   30.80    3.20
 -10   3   3   30.70    5.50
   9  -3  -3   -0.30    3.50
   9  -3  -3  -20.60   25.00
   9  -3  -3    0.80    1.30
   9  -3  -3  -34.90   30.40
  -9   3   3    2.20    4.10
   8  -3  -3  229.48   18.00
   8  -3  -3  237.68   34.40
   8  -3  -3  167.68   28.20
   8  -3  -3  218.08   16.00
  -8   3   3  237.18   17.00
   7  -3  -3    0.50    2.50
   7  -3  -3    0.70    1.00
   7  -3  -3  -17.40    9.10
   7  -3  -3   -0.70   11.40
  -7   3   3   -0.10    3.50
   6  -3  -3  164.38   13.10
   6  -3  -3  160.58   11.50
   6  -3  -3  163.28   20.70
   6  -3  -3  135.89   21.20
  -6   3   3  159.78   12.50
   5  -3  -3    0.30    5.70
   5  -3  -3    7.40   16.30
   5  -3  -3    1.00    4.30
   5  -3  -3    2.70    0.90
  -5   3   3    2.50    3.20
   4  -3  -3  276.77   22.70
   4  -3  -3  272.47   18.80
   4  -3  -3  264.77   19.70
  -4   3   3  256.07   19.40
   3  -3  -3  266.17   21.80
   3  -3  -3  267.17   19.40
   3  -3  -3  268.87   18.70
  -3   3   3  258.87   19.10
   2  -3  -3  284.37   21.40
   2  -3  -3  249.38   19.10
  -2   3   3  258.97   18.90
  -2   3   3  268.77   21.20
   1  -3  -3  316.37   22.10
   1  -3  -3  313.37   22.50
   1  -3  -3  321.07   24.30
  -1   3   3  274.27   21.90
  -1   3   3  321.47   24.20
   0  -3  -3 1739.23  119.09
   0  -3  -3 1663.43  117.69
   0   3   3 1665.13  119.09
   0   3   3 1626.04  117.19
  -1  -3  -3  846.62   60.69
  -1  -3  -3  828.52   62.09
   1   3   3  891.71   62.39
  -2  -3  -3    1.40    3.00
  -2  -3  -3   -3.20    4.20
   2   3   3    0.50    1.50
   2   3   3    1.10    7.70
  -3  -3  -3  174.88   13.60
  -3  -3  -3  166.28   16.70
   3   3   3  165.18   12.40
  -4  -3  -3  141.89   10.60
  -4  -3  -3  149.19   12.60
  -4  -3  -3  181.78   18.70
   4   3   3  145.09   11.10
  -5  -3  -3  158.38   19.50
  -5  -3  -3  150.78   13.20
  -5  -3  -3  150.18   11.10
   5   3   3  152.18   20.40
   5   3   3  157.88   11.50
  -6  -3  -3   48.20   13.10
  -6  -3  -3   33.10    5.70
  -6  -3  -3   36.60    3.10
   6   3   3   23.50   13.20
   6   3   3   35.60    6.30
   6   3   3   31.00    3.50
  -7  -3  -3   -7.40   16.00
  -7  -3  -3   10.20    4.40
  -7  -3  -3   11.80    1.70
   7   3   3    8.90    4.50
   7   3   3   13.40    2.20
   7   3   3    0.00   15.20
   7   3   3   10.90    2.30
  -8  -3  -3  125.59   13.60
   8   3   3  120.09   12.90
   8   3   3  114.89    9.40
   8   3   3  145.09   10.40
  -9  -3  -3    3.40    5.50
  -9  -3  -3    8.80    3.70
   9   3   3    2.90    2.30
   9   3   3    2.20    1.70
   9   3   3    7.90    4.70
  10   3   3   24.60    3.30
  10   3   3   42.90    7.70
 -11  -3  -3   -0.30    3.10
  11   3   3    4.50    4.80
  11   3   3    6.10    2.40
  12   3   3   -0.10    6.00
  12   3   3    7.20    2.60
  13   3   3    0.00    2.50
  13   3   3   -2.90    8.20
  14   3   3    5.40    2.80
  16  -4  -3    2.10    2.40
  16  -4  -3  -13.20    7.50
 -16   4   3    4.50    5.00
  15  -4  -3    0.10    2.40
  15  -4  -3    0.90    6.60
 -15   4   3   -5.10    5.50
  14  -4  -3   -1.50    2.30
  14  -4  -3    3.20    6.20
 -14   4   3   -1.10    5.50
  13  -4  -3   14.60    2.70
  13  -4  -3   21.60    6.50
 -13   4   3   13.60    6.10
  12  -4  -3    3.20    5.20
  12  -4  -3   -1.10    2.10
 -12   4   3   -2.60    5.40
  11  -4  -3  356.36   29.70
  11  -4  -3  381.16   27.20
 -11   4   3  397.96   28.50
  10  -4  -3   43.40   37.70
  10  -4  -3   18.30   63.29
  10  -4  -3    4.20    1.80
  10  -4  -3    9.60    4.50
 -10   4   3   -1.20    4.50
   9  -4  -3    0.30    1.20
   9  -4  -3    3.30    3.60
   9  -4  -3  -29.10   29.70
   9  -4  -3   -1.20   20.80
  -9   4   3    0.40    4.20
   8  -4  -3  246.58   30.40
   8  -4  -3  206.68   15.40
   8  -4  -3  201.08   28.60
   8  -4  -3  204.08   17.20
  -8   4   3  233.48   16.60
   7  -4  -3  541.55   38.90
   7  -4  -3  521.45   40.20
   7  -4  -3  567.14   45.80
  -7   4   3  582.14   39.60
   6  -4  -3  162.38   13.40
   6  -4  -3  195.68   21.50
   6  -4  -3  156.38   11.90
   6  -4  -3  157.78   23.40
  -6   4   3  174.98   13.00
   5  -4  -3   24.30   10.20
   5  -4  -3   21.20    2.20
   5  -4  -3   19.90    3.50
   5  -4  -3   15.20    6.70
  -5   4   3   30.50    3.90
   4  -4  -3  639.14   46.30
   4  -4  -3  653.73   45.50
  -4   4   3  650.73   45.90
   3  -4  -3  276.67   19.10
   3  -4  -3  244.78   21.80
  -3   4   3  254.87   18.80
  -3   4   3  254.67   21.80
   2  -4  -3  874.41   62.79
   2  -4  -3  948.61   64.99
   2  -4  -3  868.51   62.99
  -2   4   3  870.11   62.49
   1  -4  -3   -3.40    6.90
   1  -4  -3    5.20    2.00
   1  -4  -3    1.70    2.30
  -1   4   3   -2.00    4.00
  -1   4   3    4.60    2.10
   0  -4  -3  465.65   32.60
   0   4   3  436.66   31.80
  -1  -4  -3  104.59    9.40
  -1  -4  -3  111.99   12.10
   1   4   3  105.49   12.40
  -2  -4  -3    5.90    5.60
  -2  -4  -3    0.70    2.60
   2   4   3    0.30    5.70
  -3  -4  -3   17.40    3.70
  -3  -4  -3   10.10    6.60
   3   4   3   14.90    2.40
   3   4   3   28.30    8.30
  -4  -4  -3  218.78   22.40
  -4  -4  -3  236.98   16.50
  -4  -4  -3  239.38   18.30
   4   4   3  229.48   16.80
   4   4   3  212.78   24.30
  -5  -4  -3  206.98   25.80
  -5  -4  -3  252.57   19.70
  -5  -4  -3  247.28   17.50
   5   4   3  292.07   28.60
   5   4   3  237.98   17.90
  -6  -4  -3    3.00    1.30
  -6  -4  -3  -10.70   15.00
  -6  -4  -3    1.10    3.70
   6   4   3    0.80    4.20
   6   4   3    1.30    1.90
   6   4   3   13.70   14.80
  -7  -4  -3   70.59   38.30
  -7  -4  -3   41.60    4.00
  -7  -4  -3   46.30    7.20
   7   4   3   54.69    5.00
   7   4   3   22.90   22.40
  -8  -4  -3    9.80    5.30
  -8  -4  -3   17.30    3.60
  -8  -4  -3    5.80    1.80
   8   4   3    7.40    2.20
   8   4   3   17.00    6.00
   8   4   3    8.10    2.30
  -9  -4  -3   45.80    8.90
   9   4   3   44.10    8.00
   9   4   3   44.40    4.80
   9   4   3   40.30    4.40
  10   4   3   67.59    9.60
  10   4   3   74.49    6.90
  11   4   3  115.09    8.70
  11   4   3   79.19   11.10
  12   4   3    2.00    2.60
  12   4   3    0.30    7.10
  13   4   3    0.20    2.40
  14   4   3   -0.20    2.30
  16  -5  -3   -2.40    2.20
  16  -5  -3   -8.90    7.40
 -16   5   3    1.70    5.50
  15  -5  -3    2.30    6.20
  15  -5  -3   -1.60    2.20
 -15   5   3    3.90    5.70
  14  -5  -3   16.60    6.50
  14  -5  -3    9.20    2.60
 -14   5   3   10.40    6.10
  13  -5  -3   -8.90    4.90
  13  -5  -3    2.10    2.30
 -13   5   3   -5.80    5.30
  12  -5  -3    3.60    4.70
  12  -5  -3    7.90    2.30
 -12   5   3   11.60    5.90
  11  -5  -3   11.40    2.40
  11  -5  -3    8.80    5.00
 -11   5   3   11.60    5.90
  10  -5  -3   38.50    3.70
  10  -5  -3   29.90    5.60
 -10   5   3   25.50    5.70
   9  -5  -3    6.60    3.70
   9  -5  -3   28.60   27.90
   9  -5  -3  -21.40   21.20
   9  -5  -3    5.10    1.60
  -9   5   3    5.70    4.40
   8  -5  -3  116.99    8.80
   8  -5  -3  120.59   19.30
   8  -5  -3  120.69   11.00
   8  -5  -3   83.79   20.60
  -8   5   3  133.59   10.60
   7  -5  -3   58.79    7.00
   7  -5  -3   83.59   23.20
   7  -5  -3   46.30   15.30
   7  -5  -3   65.49    5.00
  -7   5   3   68.99    7.10
   6  -5  -3  176.88   13.40
   6  -5  -3  181.68   26.20
   6  -5  -3  222.08   23.50
  -6   5   3  194.58   14.60
   5  -5  -3    3.50    1.10
   5  -5  -3    1.70    2.00
   5  -5  -3    1.10    6.90
   5  -5  -3   -6.80   10.90
  -5   5   3    4.60    3.40
   4  -5  -3   40.20    8.50
   4  -5  -3   47.90    5.40
  -4   5   3   44.10    5.40
  -4   5   3   56.39    9.40
   3  -5  -3   65.39    6.10
   3  -5  -3   58.99    6.50
   3  -5  -3   45.70    7.90
  -3   5   3   70.69    5.90
  -3   5   3   55.89    8.90
   2  -5  -3  445.66   32.70
   2  -5  -3  463.55   32.70
   2  -5  -3  462.15   35.40
  -2   5   3  454.65   35.30
  -2   5   3  444.66   32.20
   1  -5  -3   53.49    5.80
   1  -5  -3   39.50    7.00
  -1   5   3   42.20    7.50
  -1   5   3   48.20    4.50
   0  -5  -3   12.40    5.20
   0  -5  -3   13.80    3.20
   0   5   3    9.90    5.70
   0   5   3   17.80    2.40
  -1  -5  -3  123.79    9.30
  -1  -5  -3  127.99   15.90
  -1  -5  -3  129.09   11.00
   1   5   3  167.58   17.70
  -2  -5  -3  137.79   17.70
  -2  -5  -3  102.69   10.20
   2   5   3  119.19   18.70
  -3  -5  -3   93.09   14.70
  -3  -5  -3   97.19    9.60
   3   5   3   95.49    7.70
  -4  -5  -3   21.70    4.60
  -4  -5  -3   24.70    2.70
  -4  -5  -3   28.00   10.40
   4   5   3   24.40    3.10
   4   5   3   38.50   12.10
  -5  -5  -3   39.90    3.40
  -5  -5  -3   28.80    5.60
  -5  -5  -3   27.30   12.10
   5   5   3   33.40    3.60
   5   5   3   45.20   25.70
  -6  -5  -3   22.90   18.00
  -6  -5  -3   13.70    5.00
  -6  -5  -3    8.50    1.80
   6   5   3    9.90    2.60
   6   5   3   -0.90   18.00
  -7  -5  -3   77.89    6.70
  -7  -5  -3   99.09   11.50
   7   5   3   89.99    7.50
   7   5   3   89.09   10.90
  -8  -5  -3   -2.50    5.20
  -8  -5  -3    1.40    1.70
   8   5   3    1.10    2.40
   8   5   3    0.40    5.10
   8   5   3    3.50    2.30
  -9  -5  -3    5.10    6.20
   9   5   3    4.80    2.10
   9   5   3    3.70    2.70
   9   5   3   -1.10    5.40
  10   5   3   38.80    4.40
  11   5   3   -3.10    5.70
  11   5   3   14.30    3.40
  12   5   3   10.10    2.60
  12   5   3    5.80    8.00
  13   5   3   70.49    6.70
  16  -6  -3    0.50    2.10
  16  -6  -3    9.30    7.80
 -16   6   3    3.50    5.60
  15  -6  -3    9.20    2.60
  15  -6  -3    7.70    6.90
 -15   6   3   -1.10    5.80
  14  -6  -3    4.00    6.20
  14  -6  -3    9.70    2.60
 -14   6   3    5.10    6.10
  13  -6  -3    1.90    2.20
  13  -6  -3    0.30    5.20
 -13   6   3   -1.40    5.90
  12  -6  -3  134.19   10.80
  12  -6  -3  156.38   14.90
 -12   6   3  144.09   13.40
  11  -6  -3  334.47   25.40
  11  -6  -3  308.07   22.50
 -11   6   3  299.87   24.20
  10  -6  -3   42.00    6.40
  10  -6  -3   54.39    4.70
 -10   6   3   56.39    7.30
   9  -6  -3  -30.40   45.70
   9  -6  -3    2.60    1.50
   9  -6  -3    2.00    3.30
   9  -6  -3  -14.40   21.30
  -9   6   3    0.90    4.70
   8  -6  -3   -3.00    2.90
   8  -6  -3  -27.70   19.00
   8  -6  -3   -1.80    1.20
   8  -6  -3  -10.90   19.10
  -8   6   3   -0.20    4.20
   7  -6  -3   35.70   17.60
   7  -6  -3    4.40    3.20
   7  -6  -3    6.40   11.40
  -7   6   3   13.40    4.10
   6  -6  -3   61.59   17.20
   6  -6  -3   81.49    8.30
  -6   6   3   97.59    8.40
   5  -6  -3  296.07   22.50
   5  -6  -3  297.37   27.60
   5  -6  -3  299.87   22.60
  -5   6   3  308.97   22.10
   4  -6  -3  116.89   15.00
   4  -6  -3  119.59   10.50
   4  -6  -3  116.69   10.40
  -4   6   3  131.19   10.10
  -4   6   3  139.19   16.00
   3  -6  -3   92.49   14.40
   3  -6  -3  115.59    9.90
   3  -6  -3  118.89    9.80
  -3   6   3  111.39   14.70
  -3   6   3  124.19    9.40
   2  -6  -3  267.57   23.30
   2  -6  -3  249.97   17.90
   2  -6  -3  220.28   17.90
  -2   6   3  225.88   21.50
  -2   6   3  232.88   17.30
   1  -6  -3  664.53   51.39
   1  -6  -3  690.73   48.80
  -1   6   3  684.13   48.00
   0  -6  -3   49.50    6.50
   0  -6  -3   45.30    3.70
   0  -6  -3   38.00    8.60
   0   6   3   42.30    4.20
   0   6   3   65.79   10.50
  -1  -6  -3   54.89    4.20
  -1  -6  -3   58.29    6.90
  -1  -6  -3   41.50    9.00
   1   6   3   61.89   11.20
  -2  -6  -3   51.09    6.30
  -2  -6  -3   47.30    3.70
  -2  -6  -3   43.10   10.40
   2   6   3   65.69   11.50
  -3  -6  -3    2.90    8.40
  -3  -6  -3    6.70    3.80
  -3  -6  -3    6.10    1.60
   3   6   3    7.50   10.70
   3   6   3    6.90    2.00
  -4  -6  -3  170.88   11.80
  -4  -6  -3  161.88   14.40
  -4  -6  -3  137.29   21.40
   4   6   3  188.78   23.60
   4   6   3  147.89   12.10
  -5  -6  -3  152.18   14.00
  -5  -6  -3  154.18   10.90
  -5  -6  -3  115.09   23.50
   5   6   3  139.59   11.40
  -6  -6  -3   47.60    4.30
  -6  -6  -3   34.40    6.50
   6   6   3   42.30    4.70
  -7  -6  -3   -1.80    1.70
  -7  -6  -3   -1.10    4.90
   7   6   3    1.90    5.50
   7   6   3   -0.80    2.50
  -8  -6  -3   71.89    6.30
  -8  -6  -3   74.69   10.20
   8   6   3   68.29    6.60
   8   6   3   78.09   10.80
   8   6   3   79.49    7.10
  -9  -6  -3   11.30    7.20
   9   6   3   14.60    6.30
   9   6   3    9.00    2.40
   9   6   3   15.00    3.30
  10   6   3   25.60    4.00
  10   6   3   25.40    7.60
  11   6   3   -0.10    2.30
  11   6   3    6.60    7.30
  12   6   3    3.30    2.80
  13   6   3    5.10    2.60
  16  -7  -3   12.40    7.90
 -16   7   3    5.50    6.10
  15  -7  -3    4.20    6.70
 -15   7   3    2.10    5.90
  14  -7  -3   -8.00    6.00
  14  -7  -3    2.20    2.40
 -14   7   3    7.40    6.60
  13  -7  -3    1.30    5.60
  13  -7  -3   -1.20    2.30
 -13   7   3    0.90    6.50
  12  -7  -3    3.50    5.20
  12  -7  -3   -1.00    2.10
 -12   7   3   -2.10    5.70
  11  -7  -3    2.50    2.00
  11  -7  -3    7.80    5.10
 -11   7   3    3.80    5.50
  10  -7  -3    8.10    4.50
  10  -7  -3    5.20    1.80
 -10   7   3    9.10    5.60
   9  -7  -3   57.79   37.40
   9  -7  -3  133.59   12.20
   9  -7  -3  128.59    9.70
  -9   7   3  138.49   11.90
   8  -7  -3    8.30    3.30
   8  -7  -3  -10.10   16.20
   8  -7  -3   42.10   24.70
  -8   7   3   12.80    4.70
   7  -7  -3   31.00   14.70
   7  -7  -3   67.89   22.50
   7  -7  -3   50.79    7.00
   7  -7  -3   61.19    7.10
  -7   7   3   64.29    7.20
   6  -7  -3  162.78   13.10
   6  -7  -3  215.28   27.50
   6  -7  -3  152.78   13.20
   6  -7  -3  117.69   18.90
  -6   7   3  172.88   12.90
   5  -7  -3   63.49    7.00
   5  -7  -3   42.60   12.90
   5  -7  -3   72.19    7.30
  -5   7   3   72.19    7.00
   4  -7  -3   97.39    9.20
   4  -7  -3  112.89   16.20
   4  -7  -3  101.09    9.50
  -4   7   3  103.29    9.00
  -4   7   3  141.99   19.40
   3  -7  -3  284.87   21.80
   3  -7  -3  264.27   26.50
   3  -7  -3  311.37   22.00
  -3   7   3  289.87   26.60
  -3   7   3  296.67   21.30
   2  -7  -3   98.09    8.50
   2  -7  -3   76.59   12.30
  -2   7   3   75.79   11.80
  -2   7   3   86.49    7.40
   1  -7  -3    1.40    3.10
   1  -7  -3   -0.70    6.80
  -1   7   3    2.20    7.10
  -1   7   3    3.20    2.40
   0  -7  -3   34.40    9.30
   0  -7  -3   28.90    4.90
   0  -7  -3   33.70    2.90
   0   7   3   23.60    8.70
   0   7   3   30.50    3.50
  -1  -7  -3  132.69   17.60
  -1  -7  -3  151.18   10.70
  -1  -7  -3  155.18   12.90
   1   7   3  125.09   19.80
  -2  -7  -3   32.50    5.10
  -2  -7  -3   28.40    2.60
  -2  -7  -3   23.30    9.70
   2   7   3   40.10   13.20
  -3  -7  -3   51.99    6.70
  -3  -7  -3   44.70    4.10
  -3  -7  -3   40.60   13.20
   3   7   3   47.10    5.00
   3   7   3   14.80   14.20
  -4  -7  -3    2.80    1.60
  -4  -7  -3   -3.90    4.90
   4   7   3    2.70   17.40
   4   7   3    0.50    2.00
  -5  -7  -3   40.80    6.90
  -5  -7  -3   39.40    3.90
   5   7   3   29.20    4.00
  -6  -7  -3    4.70    4.80
  -6  -7  -3   -0.30    1.80
   6   7   3    1.90    2.80
  -7  -7  -3   -0.40    5.60
  -7  -7  -3    1.20    2.00
   7   7   3    1.40    2.90
   7   7   3  -12.10    5.20
  -8  -7  -3    0.00    2.10
  -8  -7  -3    5.90    6.80
   8   7   3    1.20    3.00
   8   7   3   -4.30    5.80
   8   7   3    1.10    2.50
   9   7   3   60.99   10.20
   9   7   3   52.19    5.50
   9   7   3   43.00    5.00
  10   7   3   -1.10    2.60
  10   7   3    8.30    7.00
  11   7   3   25.90    8.90
  11   7   3   22.40    3.60
  12   7   3   -0.40    2.50
  16  -8  -3    8.80    8.20
  16  -8  -3    0.40    2.40
 -16   8   3   -2.40    5.80
  15  -8  -3    4.60    6.60
 -15   8   3   -0.70    5.90
  14  -8  -3    2.50    5.80
 -14   8   3    0.40    6.70
  13  -8  -3    3.60    5.90
 -13   8   3    4.60    6.50
  12  -8  -3  140.09   14.70
 -12   8   3  142.19   13.90
  11  -8  -3   12.70    5.70
 -11   8   3    6.60    5.70
  10  -8  -3   57.19    8.10
 -10   8   3   41.70    7.10
   9  -8  -3   53.59    7.80
  -9   8   3   71.19    8.40
   8  -8  -3    3.90    3.70
   8  -8  -3   28.00   27.60
   8  -8  -3   -2.00    3.40
  -8   8   3    2.00    4.40
   7  -8  -3   18.50    3.90
   7  -8  -3   43.90   24.80
   7  -8  -3   17.90    4.30
   7  -8  -3    7.40   25.80
  -7   8   3   14.90    4.40
   6  -8  -3    7.60    9.90
   6  -8  -3    6.60    3.30
   6  -8  -3    5.60    3.00
   6  -8  -3   20.10   36.40
  -6   8   3    6.10    3.90
   5  -8  -3   77.39    7.90
   5  -8  -3   77.59    7.60
   5  -8  -3   71.49   15.30
  -5   8   3   88.49    7.80
  -5   8   3   49.90   12.60
   4  -8  -3  292.37   22.20
   4  -8  -3  291.17   21.90
   4  -8  -3  269.37   28.40
  -4   8   3  294.77   21.50
  -4   8   3  313.17   28.70
   3  -8  -3   45.90   11.30
   3  -8  -3   31.60    4.70
  -3   8   3   43.90    4.80
  -3   8   3   31.30   11.50
   2  -8  -3    6.40    3.40
   2  -8  -3   11.60    8.40
  -2   8   3   -5.40    8.70
  -2   8   3   14.40    3.10
   1  -8  -3  381.86   34.40
   1  -8  -3  415.16   29.70
   1  -8  -3  414.06   28.30
  -1   8   3  385.06   28.50
  -1   8   3  388.66   35.50
   0  -8  -3 1852.31  128.39
   0  -8  -3 1766.12  126.99
   0   8   3 1763.82  127.09
   0   8   3 1882.01  132.69
  -1  -8  -3  436.76   40.90
  -1  -8  -3  513.45   36.40
  -1  -8  -3  502.05   34.50
   1   8   3  481.95   43.80
  -2  -8  -3   56.19    4.60
  -2  -8  -3   90.09   20.90
  -2  -8  -3   57.59    5.10
  -2  -8  -3   69.89    8.50
   2   8   3   68.79   17.70
  -3  -8  -3   72.59    9.80
  -3  -8  -3   75.19    6.00
   3   8   3   62.39    6.60
  -4  -8  -3    1.70    1.90
  -4  -8  -3    1.80    4.40
   4   8   3    0.20    2.10
  -5  -8  -3    6.20    2.20
  -5  -8  -3    9.20    5.40
   5   8   3    7.10    3.00
  -6  -8  -3   16.30    6.40
  -6  -8  -3   23.10    3.20
   6   8   3   16.40    3.80
  -7  -8  -3    6.90    2.50
  -7  -8  -3    8.80    6.80
   7   8   3    3.80    3.20
   7   8   3    2.50    6.30
  -8  -8  -3   -4.70    6.70
  -8  -8  -3    1.40    2.30
   8   8   3   -3.60    2.50
   8   8   3   -5.30    6.20
   8   8   3   -0.60    3.00
   9   8   3    8.40    3.20
   9   8   3   10.10    7.60
  10   8   3   37.30    9.10
  10   8   3   28.20    4.00
  11   8   3   11.60    2.90
  16  -9  -3   -0.50    2.20
  16  -9  -3  -11.20    8.00
 -16   9   3    0.10    6.10
  15  -9  -3   13.70    7.30
 -15   9   3    7.10    6.30
  14  -9  -3   -8.00    6.00
 -14   9   3   -0.70    6.40
  13  -9  -3   13.50    6.50
 -13   9   3   17.30    6.90
  12  -9  -3   26.10    6.90
 -12   9   3   19.30    7.40
  11  -9  -3    1.90    5.00
 -11   9   3    6.90    5.70
  10  -9  -3    1.00    4.40
 -10   9   3   -3.70    5.60
   9  -9  -3    3.00    4.30
   9  -9  -3  -13.90    8.20
  -9   9   3    6.10    5.30
   8  -9  -3    3.90    3.70
   8  -9  -3   -0.60    3.10
  -8   9   3   -3.80    4.40
   7  -9  -3   51.99    6.50
   7  -9  -3   61.19    7.70
   7  -9  -3   37.20   29.20
  -7   9   3   47.20    6.40
   6  -9  -3  -25.90   26.70
   6  -9  -3    3.20    2.90
   6  -9  -3   12.00   16.00
   6  -9  -3   10.30    4.60
  -6   9   3    7.80    4.20
   5  -9  -3   29.80   14.20
   5  -9  -3   11.90    3.40
   5  -9  -3   18.00    3.90
  -5   9   3   28.40   14.30
  -5   9   3   26.40    4.30
   4  -9  -3  493.15   46.90
   4  -9  -3  574.24   39.90
  -4   9   3  517.15   46.80
  -4   9   3  574.44   39.30
   3  -9  -3    4.90   10.40
   3  -9  -3    9.20    3.60
  -3   9   3   20.20   12.60
  -3   9   3    5.30    3.40
   2  -9  -3   26.50    2.70
   2  -9  -3   19.10    4.40
  -2   9   3    6.20   10.70
  -2   9   3   27.10    3.70
   1  -9  -3  219.58   15.60
   1  -9  -3  218.98   17.60
   1  -9  -3  220.28   28.70
  -1   9   3  219.08   27.70
  -1   9   3  211.18   15.80
   0  -9  -3   78.59    9.30
   0  -9  -3   78.79    6.00
   0  -9  -3   44.20   14.20
   0   9   3   92.69   17.30
  -1  -9  -3   84.29    6.40
  -1  -9  -3   85.39   10.10
  -2  -9  -3   18.50    5.20
  -2  -9  -3   13.10    2.20
  -2  -9  -3   13.80    1.80
  -3  -9  -3    2.60    4.80
  -3  -9  -3    0.30    1.80
   3   9   3    2.70    2.70
  -4  -9  -3   43.50    7.70
  -4  -9  -3   37.50    4.60
   4   9   3   43.60    4.80
  -5  -9  -3   40.90    7.70
  -5  -9  -3   40.40    4.50
   5   9   3   28.30    4.30
  -6  -9  -3   39.20    4.60
  -6  -9  -3   24.60    8.60
   6   9   3   39.50    5.00
  -7  -9  -3    1.70    7.30
  -7  -9  -3   -0.20    2.50
   7   9   3    1.60    3.30
   7   9   3   10.10    7.30
  -8  -9  -3    2.30    7.60
   8   9   3    5.90    2.70
   8   9   3   -3.70    3.00
   8   9   3    5.60    7.10
   9   9   3    4.50    3.10
   9   9   3   15.60    7.80
  10   9   3    0.10    2.90
  10   9   3   -0.60    8.80
  11   9   3    6.70    2.60
  16 -10  -3    7.30    8.60
  16 -10  -3    0.30    2.60
[truncated: 1,758,706 more chars]
