# Supplementary material for: Structurally diverse macrocycle co-crystals for solid-state luminescence modulation
Source: Nat Commun. 2024 Mar 21;15:2535. doi: 10.1038/s41467-024-46788-6 (PMC10957888; doi:10.1038/s41467-024-46788-6)
Supplement: Supplementary file 5 — Source Data [file 41467_2024_46788_MOESM5_ESM.zip › Single-crystal structures/MCC-Dihydrofuran.cif]

data_1
_audit_creation_date               2023-09-07
_audit_creation_method
;
Olex2 1.3
(compiled 2020.11.12 svn.r5f609507 for OlexSys, GUI svn.r6408)
;
_shelx_SHELXL_version_number       '2018/3'
_audit_contact_author_address      ?
_audit_contact_author_email        ?
_audit_contact_author_name         ''
_audit_contact_author_phone        ?
_publ_contact_author_id_orcid      ?
_publ_section_references
;
Dolomanov, O.V., Bourhis, L.J., Gildea, R.J, Howard, J.A.K. & Puschmann, H.
 (2009), J. Appl. Cryst. 42, 339-341.

Sheldrick, G.M. (2015). Acta Cryst. A71, 3-8.

Sheldrick, G.M. (2015). Acta Cryst. C71, 3-8.
;
_chemical_name_common              ?
_chemical_name_systematic          ?
_chemical_formula_moiety           'C99 H78 O12, 2(C5 H N2), 1[1C4H6O]'
_chemical_formula_sum              'C109 H80 N4 O12'
_chemical_formula_weight           1637.77
_chemical_melting_point            ?
loop_
  _atom_type_symbol
  _atom_type_description
  _atom_type_scat_dispersion_real
  _atom_type_scat_dispersion_imag
  _atom_type_scat_source
 'C' 'C' 0.0033 0.0016 'International Tables Vol C Tables 4.2.6.8 and 6.1.1.4'
 'H' 'H' 0.0000 0.0000 'International Tables Vol C Tables 4.2.6.8 and 6.1.1.4'
 'N' 'N' 0.0061 0.0033 'International Tables Vol C Tables 4.2.6.8 and 6.1.1.4'
 'O' 'O' 0.0106 0.0060 'International Tables Vol C Tables 4.2.6.8 and 6.1.1.4'

_shelx_space_group_comment
;
The symmetry employed for this shelxl refinement is uniquely defined
by the following loop, which should always be used as a source of
symmetry information in preference to the above space-group names.
They are only intended as comments.
;
_space_group_crystal_system        'triclinic'
_space_group_IT_number             2
_space_group_name_H-M_alt          'P -1'
_space_group_name_Hall             '-P 1'
loop_
  _space_group_symop_operation_xyz
 'x, y, z'
 '-x, -y, -z'

_cell_length_a                     16.5277(5)
_cell_length_b                     18.1761(5)
_cell_length_c                     24.7793(8)
_cell_angle_alpha                  73.0190(10)
_cell_angle_beta                   87.205(2)
_cell_angle_gamma                  81.333(2)
_cell_volume                       7038.0(4)
_cell_formula_units_Z              2
_cell_measurement_reflns_used      9911
_cell_measurement_temperature      193.0
_cell_measurement_theta_max        50.10
_cell_measurement_theta_min        2.86
_shelx_estimated_absorpt_T_max     0.995
_shelx_estimated_absorpt_T_min     0.985
_exptl_absorpt_coefficient_mu      0.050
_exptl_absorpt_correction_T_max    0.7506
_exptl_absorpt_correction_T_min    0.6505
_exptl_absorpt_correction_type     none
_exptl_absorpt_process_details
;
SADABS-2016/2 (Bruker,2016/2) was used for absorption correction.
wR2(int) was 0.0824 before and 0.0584 after correction.
The Ratio of minimum to maximum transmission is 0.8666.
The \l/2 correction factor is Not present.
;
_exptl_absorpt_special_details     ?
_exptl_crystal_colour              'clear orangish orange'
_exptl_crystal_colour_lustre       clear
_exptl_crystal_colour_modifier     orangish
_exptl_crystal_colour_primary      orange
_exptl_crystal_density_diffrn      0.773
_exptl_crystal_density_meas        .
_exptl_crystal_density_method      ?
_exptl_crystal_description         block
_exptl_crystal_F_000               1716
_exptl_crystal_size_max            0.3
_exptl_crystal_size_mid            0.2
_exptl_crystal_size_min            0.1
_exptl_transmission_factor_max     ?
_exptl_transmission_factor_min     ?
_diffrn_reflns_av_R_equivalents    0.0628
_diffrn_reflns_av_unetI/netI       0.0719
_diffrn_reflns_Laue_measured_fraction_full  0.996
_diffrn_reflns_Laue_measured_fraction_max  0.994
_diffrn_reflns_limit_h_max         19
_diffrn_reflns_limit_h_min         -19
_diffrn_reflns_limit_k_max         21
_diffrn_reflns_limit_k_min         -21
_diffrn_reflns_limit_l_max         29
_diffrn_reflns_limit_l_min         -29
_diffrn_reflns_number              79672
_diffrn_reflns_point_group_measured_fraction_full  0.996
_diffrn_reflns_point_group_measured_fraction_max  0.994
_diffrn_reflns_theta_full          25.242
_diffrn_reflns_theta_max           25.410
_diffrn_reflns_theta_min           0.859
_diffrn_ambient_temperature        193.0
_diffrn_detector_area_resol_mean   ?
_diffrn_measured_fraction_theta_full  0.996
_diffrn_measured_fraction_theta_max  0.994
_diffrn_measurement_device_type    'CCD area detector'
_diffrn_measurement_method         'phi and omega scans'
_diffrn_radiation_monochromator    graphite
_diffrn_radiation_type             MoK\a
_diffrn_radiation_wavelength       0.71073
_diffrn_source                     ?
_diffrn_source_current             2.86
_diffrn_source_power               0.1993134
_diffrn_source_voltage             69.69
_reflns_Friedel_coverage           0.000
_reflns_Friedel_fraction_full      .
_reflns_Friedel_fraction_max       .
_reflns_number_gt                  12459
_reflns_number_total               25786
_reflns_special_details
;
 Reflections were merged by SHELXL according to the crystal
 class for the calculation of statistics and refinement.
 
 Structure factors included contributions from the .fab file.
 
 _reflns_Friedel_fraction is defined as the number of unique
 Friedel pairs measured divided by the number that would be
 possible theoretically, ignoring centric projections and
 systematic absences.
;
_reflns_threshold_expression       'I > 2\s(I)'
_computing_cell_refinement         'SAINT V8.40B (?, 2016)'
_computing_data_collection         ?
_computing_data_reduction          'SAINT V8.40B (?, 2016)'
_computing_molecular_graphics      'Olex2 1.3 (Dolomanov et al., 2009)'
_computing_publication_material    'Olex2 1.3 (Dolomanov et al., 2009)'
_computing_structure_refinement    'SHELXL 2018/3 (Sheldrick, 2015)'
_computing_structure_solution      'SHELXT 2018/2 (Sheldrick, 2018)'
_refine_diff_density_max           0.287
_refine_diff_density_min           -0.286
_refine_diff_density_rms           0.063
_refine_ls_extinction_coef         .
_refine_ls_extinction_method       none
_refine_ls_goodness_of_fit_ref     0.998
_refine_ls_hydrogen_treatment      constr
_refine_ls_matrix_type             full
_refine_ls_number_parameters       1138
_refine_ls_number_reflns           25786
_refine_ls_number_restraints       12
_refine_ls_R_factor_all            0.1384
_refine_ls_R_factor_gt             0.0899
_refine_ls_restrained_S_all        0.998
_refine_ls_shift/su_max            0.000
_refine_ls_shift/su_mean           0.000
_refine_ls_structure_factor_coef   Fsqd
_refine_ls_weighting_details      
 'w=1/[\s^2^(Fo^2^)+(0.2000P)^2^] where P=(Fo^2^+2Fc^2^)/3'
_refine_ls_weighting_scheme        calc
_refine_ls_wR_factor_gt            0.2870
_refine_ls_wR_factor_ref           0.3247
_refine_special_details            ?
_olex2_refinement_description
;
1. Fixed Uiso
 At 1.2 times of:
  All C(H) groups, All C(H,H) groups
 At 1.5 times of:
  All C(H,H,H) groups
2. Rigid bond restraints
 C57
 with sigma for 1-2 distances of 0.01 and sigma for 1-3 distances of 0.01
3. Uiso/Uaniso restraints and constraints
Uanis(C56) \\sim Ueq, Uanis(C57) \\sim Ueq: with sigma of 0.01 and sigma for
terminal atoms of 0.02
4.a Secondary CH2 refined with riding coordinates:
 C30(H30A,H30B), C62(H62A,H62B), C101(H10A,H10B)
4.b Aromatic/amide H refined with riding coordinates:
 C1(H1), C3(H3), C8(H8), C9(H9), C12(H12), C14(H14), C18(H18), C19(H19),
 C23(H23), C27(H27), C33(H33), C37(H37), C39(H39), C40(H40), C44(H44), C45(H45),
  C48(H48), C50(H50), C52(H52), C53(H53), C55(H55), C58(H58), C67(H67),
 C70(H70), C72(H72), C74(H74), C78(H78), C79(H79), C83(H83), C84(H84), C85(H85),
  C87(H87), C96(H96), C99(H99), C102(H102), C105(H105), C90(H90), C4(H4)
4.c Idealised Me refined as rotating group:
 C25(H25A,H25B,H25C), C29(H29A,H29B,H29C), C34(H34A,H34B,H34C), C60(H60A,H60B,
 H60C), C61(H61A,H61B,H61C), C66(H66A,H66B,H66C), C71(H71A,H71B,H71C), C93(H93A,
 H93B,H93C), C94(H94A,H94B,H94C), C108(H10C,H10D,H10E), C109(H10F,H10G,H10H),
 C110(H11A,H11B,H11C)
;
_atom_sites_solution_hydrogens     geom
_atom_sites_solution_primary       dual
_atom_sites_solution_secondary     ?
loop_
  _atom_site_label
  _atom_site_type_symbol
  _atom_site_fract_x
  _atom_site_fract_y
  _atom_site_fract_z
  _atom_site_U_iso_or_equiv
  _atom_site_adp_type
  _atom_site_occupancy
  _atom_site_site_symmetry_order
  _atom_site_calc_flag
  _atom_site_refinement_flags_posn
  _atom_site_refinement_flags_adp
  _atom_site_refinement_flags_occupancy
  _atom_site_disorder_assembly
  _atom_site_disorder_group
 O1 O 0.17206(15) 0.13484(14) 0.51158(13) 0.0866(8) Uani 1 1 d . . . . .
 O2 O 0.40012(15) 0.25775(13) 0.54248(11) 0.0776(7) Uani 1 1 d . . . . .
 O3 O 0.07737(13) 0.20469(13) 0.31207(11) 0.0707(6) Uani 1 1 d . . . . .
 O4 O 0.32228(14) 0.10216(15) 0.22642(12) 0.0823(7) Uani 1 1 d . . . . .
 O5 O 0.96624(15) 0.03925(15) 0.38408(12) 0.0815(7) Uani 1 1 d . . . . .
 O6 O 1.18790(14) -0.04823(15) 0.27289(13) 0.0881(8) Uani 1 1 d . . . . .
 O7 O 1.17395(17) -0.05756(15) 0.09395(14) 0.0990(9) Uani 1 1 d . . . . .
 O8 O 1.16057(19) 0.22109(15) 0.01458(12) 0.0939(8) Uani 1 1 d . . . . .
 O9 O 0.88016(15) 0.93899(11) 0.12514(11) 0.0806(7) Uani 1 1 d . . . . .
 O10 O 1.04167(17) 0.74068(14) 0.05434(12) 0.0918(8) Uani 1 1 d . . . . .
 O11 O 0.91886(15) 0.81293(12) 0.29270(12) 0.0791(7) Uani 1 1 d . . . . .
 O12 O 0.78420(17) 0.61557(15) 0.42503(12) 0.0874(8) Uani 1 1 d . . . . .
 C1 C 0.7078(2) 0.53080(18) 0.36684(15) 0.0678(9) Uani 1 1 d . . . . .
 H1 H 0.763707 0.514348 0.377080 0.081 Uiso 1 1 calc R U . . .
 C2 C 0.6828(2) 0.60878(19) 0.34092(15) 0.0671(9) Uani 1 1 d . . . . .
 C3 C 0.6009(2) 0.6331(2) 0.32418(15) 0.0695(9) Uani 1 1 d . . . . .
 H3 H 0.583563 0.686037 0.304609 0.083 Uiso 1 1 calc R U . . .
 C5 C 0.5719(2) 0.50010(18) 0.36488(15) 0.0670(9) Uani 1 1 d . . . . .
 C6 C 0.5440(2) 0.57967(18) 0.33606(15) 0.0686(9) Uani 1 1 d . . . . .
 C7 C 0.6550(2) 0.47534(18) 0.37861(15) 0.0631(8) Uani 1 1 d . . . . .
 C8 C 0.6811(2) 0.39446(19) 0.40712(16) 0.0685(9) Uani 1 1 d . . . . .
 H8 H 0.737684 0.376765 0.414197 0.082 Uiso 1 1 calc R U . . .
 C9 C 0.6272(2) 0.34317(19) 0.42405(16) 0.0686(9) Uani 1 1 d . . . . .
 H9 H 0.646283 0.290211 0.442727 0.082 Uiso 1 1 calc R U . . .
 C10 C 0.5401(2) 0.36873(17) 0.41378(15) 0.0623(8) Uani 1 1 d . . . . .
 C11 C 0.5128(2) 0.44662(18) 0.38205(15) 0.0634(8) Uani 1 1 d . . . . .
 C12 C 0.4819(2) 0.31997(18) 0.43560(16) 0.0670(9) Uani 1 1 d . . . . .
 H12 H 0.499673 0.267457 0.456125 0.080 Uiso 1 1 calc R U . . .
 C13 C 0.3988(2) 0.34556(19) 0.42835(15) 0.0670(9) Uani 1 1 d . . . . .
 C14 C 0.3737(2) 0.42076(19) 0.39452(15) 0.0680(9) Uani 1 1 d . . . . .
 H14 H 0.316981 0.437793 0.387202 0.082 Uiso 1 1 calc R U . . .
 C15 C 0.4299(2) 0.47174(18) 0.37110(14) 0.0641(9) Uani 1 1 d . . . . .
 C18 C 0.4588(2) 0.6031(2) 0.32265(17) 0.0758(10) Uani 1 1 d . . . . .
 H18 H 0.440097 0.655187 0.301725 0.091 Uiso 1 1 calc R U . . .
 C19 C 0.4048(2) 0.5518(2) 0.33941(17) 0.0774(10) Uani 1 1 d . . . . .
 H19 H 0.348660 0.568916 0.330102 0.093 Uiso 1 1 calc R U . . .
 C22 C 0.3380(2) 0.29254(18) 0.45351(16) 0.0662(9) Uani 1 1 d . . . . .
 C23 C 0.2760(2) 0.28565(19) 0.42094(16) 0.0658(9) Uani 1 1 d . . . . .
 H23 H 0.270759 0.319527 0.383584 0.079 Uiso 1 1 calc R U . . .
 C24 C 0.2202(2) 0.23244(19) 0.43873(16) 0.0648(9) Uani 1 1 d . . . . .
 C25 C 0.1745(3) 0.0875(3) 0.5666(2) 0.1096(15) Uani 1 1 d . . . . .
 H25A H 0.129970 0.055840 0.572786 0.164 Uiso 1 1 calc R U . . .
 H25B H 0.168048 0.119642 0.592516 0.164 Uiso 1 1 calc R U . . .
 H25C H 0.227123 0.053394 0.573407 0.164 Uiso 1 1 calc R U . . .
 C26 C 0.2270(2) 0.1875(2) 0.49392(18) 0.0739(10) Uani 1 1 d . . . . .
 C27 C 0.2872(2) 0.19356(19) 0.53094(17) 0.0726(10) Uani 1 1 d . . . . .
 H27 H 0.289902 0.162283 0.569121 0.087 Uiso 1 1 calc R U . . .
 C28 C 0.3422(2) 0.24650(19) 0.50990(16) 0.0681(9) Uani 1 1 d . . . . .
 C29 C 0.4076(3) 0.2088(2) 0.59937(16) 0.0878(12) Uani 1 1 d . . . . .
 H29A H 0.420487 0.154352 0.599359 0.132 Uiso 1 1 calc R U . . .
 H29B H 0.355840 0.216008 0.619518 0.132 Uiso 1 1 calc R U . . .
 H29C H 0.451478 0.222390 0.618198 0.132 Uiso 1 1 calc R U . . .
 C30 C 0.1625(2) 0.2214(2) 0.39798(17) 0.0766(10) Uani 1 1 d . . . . .
 H30A H 0.130740 0.272475 0.378952 0.092 Uiso 1 1 calc R U . . .
 H30B H 0.123294 0.187313 0.419344 0.092 Uiso 1 1 calc R U . . .
 C31 C 0.20371(19) 0.18657(18) 0.35352(15) 0.0615(8) Uani 1 1 d . . . . .
 C32 C 0.16053(19) 0.18024(17) 0.30994(16) 0.0619(9) Uani 1 1 d . . . . .
 C33 C 0.1971(2) 0.15237(19) 0.26662(16) 0.0680(9) Uani 1 1 d . . . . .
 H33 H 0.165119 0.149343 0.236686 0.082 Uiso 1 1 calc R U . . .
 C34 C 0.2790(2) 0.0994(2) 0.17953(18) 0.0858(11) Uani 1 1 d . . . . .
 H34A H 0.317583 0.083001 0.152563 0.129 Uiso 1 1 calc R U . . .
 H34B H 0.249473 0.151144 0.161311 0.129 Uiso 1 1 calc R U . . .
 H34C H 0.239859 0.062310 0.192149 0.129 Uiso 1 1 calc R U . . .
 C35 C 0.2808(2) 0.12915(19) 0.26798(16) 0.0657(9) Uani 1 1 d . . . . .
 C36 C 0.32835(19) 0.13256(18) 0.31160(17) 0.0663(9) Uani 1 1 d . . . . .
 C37 C 0.2883(2) 0.16094(19) 0.35419(17) 0.0706(9) Uani 1 1 d . . . . .
 H37 H 0.319633 0.162929 0.384745 0.085 Uiso 1 1 calc R U . . .
 C38 C 0.4188(2) 0.1124(2) 0.31347(17) 0.0710(10) Uani 1 1 d . . . . .
 C39 C 0.4671(2) 0.1615(2) 0.32675(18) 0.0792(11) Uani 1 1 d . . . . .
 H39 H 0.440727 0.206606 0.335799 0.095 Uiso 1 1 calc R U . . .
 C40 C 0.4579(2) 0.04692(19) 0.30087(16) 0.0700(9) Uani 1 1 d . . . . .
 H40 H 0.426044 0.013052 0.291553 0.084 Uiso 1 1 calc R U . . .
 C41 C 0.54333(19) 0.02888(17) 0.30143(15) 0.0614(8) Uani 1 1 d . . . . .
 C42 C 0.5511(2) 0.1472(2) 0.32726(19) 0.0762(10) Uani 1 1 d . . . . .
 C43 C 0.59043(19) 0.07969(18) 0.31322(16) 0.0639(9) Uani 1 1 d . . . . .
 C44 C 0.5836(2) -0.03970(18) 0.28755(15) 0.0649(9) Uani 1 1 d . . . . .
 H44 H 0.551653 -0.074386 0.279341 0.078 Uiso 1 1 calc R U . . .
 C45 C 0.6653(2) -0.05473(19) 0.28617(16) 0.0673(9) Uani 1 1 d . . . . .
 H45 H 0.690533 -0.100493 0.277537 0.081 Uiso 1 1 calc R U . . .
 C46 C 0.71591(19) -0.00264(18) 0.29755(16) 0.0635(9) Uani 1 1 d . . . . .
 C47 C 0.67757(19) 0.06406(18) 0.31202(16) 0.0648(9) Uani 1 1 d . . . . .
 C48 C 0.80129(19) -0.01540(17) 0.29432(15) 0.0628(8) Uani 1 1 d . . . . .
 H48 H 0.827240 -0.060235 0.284724 0.075 Uiso 1 1 calc R U . . .
 C49 C 0.84942(19) 0.03532(18) 0.30466(16) 0.0632(8) Uani 1 1 d . . . . .
 C50 C 0.8121(2) 0.0993(2) 0.32091(16) 0.0716(10) Uani 1 1 d . . . . .
 H50 H 0.844990 0.133335 0.329048 0.086 Uiso 1 1 calc R U . . .
 C51 C 0.7262(2) 0.1146(2) 0.32553(18) 0.0730(10) Uani 1 1 d . . . . .
 C52 C 0.6849(2) 0.1816(2) 0.3396(2) 0.0895(13) Uani 1 1 d . . . . .
 H52 H 0.716182 0.215900 0.348854 0.107 Uiso 1 1 calc R U . . .
 C53 C 0.6030(2) 0.1971(2) 0.3401(2) 0.0975(15) Uani 1 1 d . . . . .
 H53 H 0.578098 0.242567 0.349287 0.117 Uiso 1 1 calc R U . . .
 C54 C 0.9392(2) 0.01790(17) 0.29789(16) 0.0640(9) Uani 1 1 d . . . . .
 C55 C 0.97113(19) -0.00283(16) 0.25005(16) 0.0601(8) Uani 1 1 d . . . . .
 H55 H 0.933508 -0.002261 0.222092 0.072 Uiso 1 1 calc R U . . .
 C56 C 1.0518(2) -0.02365(17) 0.24066(16) 0.0639(9) Uani 1 1 d . U . . .
 C57 C 1.1063(2) -0.02572(18) 0.28314(18) 0.0712(10) Uani 1 1 d . U . . .
 C58 C 1.0793(2) -0.00537(19) 0.33088(18) 0.0725(10) Uani 1 1 d . . . . .
 H58 H 1.117396 -0.007063 0.358881 0.087 Uiso 1 1 calc R U . . .
 C59 C 0.9971(2) 0.01749(19) 0.33822(16) 0.0686(9) Uani 1 1 d . . . . .
 C60 C 1.0233(3) 0.0429(3) 0.42400(18) 0.0967(13) Uani 1 1 d . . . . .
 H60A H 1.058415 0.082217 0.405923 0.145 Uiso 1 1 calc R U . . .
 H60B H 1.057041 -0.007842 0.437986 0.145 Uiso 1 1 calc R U . . .
 H60C H 0.993687 0.057003 0.455628 0.145 Uiso 1 1 calc R U . . .
 C61 C 1.2430(3) -0.0661(3) 0.3196(2) 0.1165(17) Uani 1 1 d . . . . .
 H61A H 1.297290 -0.087594 0.308770 0.175 Uiso 1 1 calc R U . . .
 H61B H 1.222416 -0.104326 0.351909 0.175 Uiso 1 1 calc R U . . .
 H61C H 1.246929 -0.018620 0.329805 0.175 Uiso 1 1 calc R U . . .
 C62 C 1.0824(2) -0.04272(18) 0.18788(17) 0.0740(10) Uani 1 1 d . . . . .
 H62A H 1.041319 -0.068485 0.175215 0.089 Uiso 1 1 calc R U . . .
 H62B H 1.133388 -0.080173 0.196518 0.089 Uiso 1 1 calc R U . . .
 C63 C 1.0993(2) 0.02748(18) 0.13994(16) 0.0653(9) Uani 1 1 d . . . . .
 C65 C 1.1482(2) 0.01848(19) 0.09418(18) 0.0737(10) Uani 1 1 d . . . . .
 C66 C 1.2382(3) -0.0720(3) 0.0561(2) 0.1054(15) Uani 1 1 d . . . . .
 H66A H 1.219168 -0.049165 0.017153 0.158 Uiso 1 1 calc R U . . .
 H66B H 1.253984 -0.128187 0.063398 0.158 Uiso 1 1 calc R U . . .
 H66C H 1.285507 -0.048570 0.061904 0.158 Uiso 1 1 calc R U . . .
 C67 C 1.1701(2) 0.0804(2) 0.05194(18) 0.0799(11) Uani 1 1 d . . . . .
 H67 H 1.203432 0.072046 0.021347 0.096 Uiso 1 1 calc R U . . .
 C68 C 1.1424(2) 0.1563(2) 0.05472(17) 0.0743(10) Uani 1 1 d . . . . .
 C69 C 1.0953(2) 0.16766(19) 0.10048(15) 0.0671(9) Uani 1 1 d . . . . .
 C70 C 1.0729(2) 0.10307(17) 0.14100(15) 0.0639(8) Uani 1 1 d . . . . .
 H70 H 1.037881 0.111141 0.170908 0.077 Uiso 1 1 calc R U . . .
 C71 C 1.2143(3) 0.2134(3) -0.03033(19) 0.1001(13) Uani 1 1 d . . . . .
 H71A H 1.223096 0.265092 -0.054150 0.150 Uiso 1 1 calc R U . . .
 H71B H 1.190295 0.186153 -0.052934 0.150 Uiso 1 1 calc R U . . .
 H71C H 1.266845 0.183687 -0.014989 0.150 Uiso 1 1 calc R U . . .
 C72 C 0.9919(2) 0.27313(18) 0.12133(14) 0.0696(9) Uani 1 1 d . . . . .
 H72 H 0.949512 0.243060 0.121698 0.084 Uiso 1 1 calc R U . . .
 C73 C 1.0731(2) 0.24617(17) 0.10889(14) 0.0654(9) Uani 1 1 d . . . . .
 C74 C 1.1331(2) 0.29116(18) 0.10823(16) 0.0716(9) Uani 1 1 d . . . . .
 H74 H 1.187414 0.273064 0.098831 0.086 Uiso 1 1 calc R U . . .
 C75 C 1.1184(2) 0.36179(18) 0.12063(15) 0.0695(9) Uani 1 1 d . . . . .
 C76 C 1.0376(2) 0.39018(17) 0.13178(14) 0.0635(9) Uani 1 1 d . . . . .
 C77 C 0.9743(2) 0.34471(17) 0.13315(14) 0.0650(9) Uani 1 1 d . . . . .
 C78 C 0.8923(2) 0.37591(18) 0.14410(16) 0.0761(10) Uani 1 1 d . . . . .
 H78 H 0.849549 0.345385 0.146848 0.091 Uiso 1 1 calc R U . . .
 C79 C 0.8746(2) 0.44791(18) 0.15059(16) 0.0760(10) Uani 1 1 d . . . . .
 H79 H 0.819663 0.466442 0.158318 0.091 Uiso 1 1 calc R U . . .
 C80 C 0.9356(2) 0.49673(18) 0.14621(15) 0.0691(9) Uani 1 1 d . . . . .
 C81 C 1.0181(2) 0.46629(17) 0.13863(14) 0.0642(9) Uani 1 1 d . . . . .
 C82 C 1.0813(2) 0.51327(19) 0.13346(15) 0.0696(9) Uani 1 1 d . . . . .
 C83 C 1.1621(2) 0.4812(2) 0.12533(17) 0.0814(11) Uani 1 1 d . . . . .
 H83 H 1.204828 0.511381 0.124021 0.098 Uiso 1 1 calc R U . . .
 C84 C 1.1816(2) 0.4085(2) 0.11927(17) 0.0793(11) Uani 1 1 d . . . . .
 H84 H 1.237060 0.388740 0.114126 0.095 Uiso 1 1 calc R U . . .
 C85 C 0.9181(2) 0.57495(18) 0.14591(15) 0.0715(10) Uani 1 1 d . . . . .
 H85 H 0.863197 0.595963 0.151420 0.086 Uiso 1 1 calc R U . . .
 C86 C 0.9788(2) 0.62247(17) 0.13780(14) 0.0676(9) Uani 1 1 d . . . . .
 C87 C 1.0596(2) 0.59028(18) 0.13422(15) 0.0703(9) Uani 1 1 d . . . . .
 H87 H 1.101563 0.621471 0.132222 0.084 Uiso 1 1 calc R U . . .
 C93 C 1.0746(3) 0.7985(2) 0.01027(18) 0.0983(14) Uani 1 1 d . . . . .
 H93A H 1.031089 0.827965 -0.016212 0.147 Uiso 1 1 calc R U . . .
 H93B H 1.117660 0.773299 -0.009738 0.147 Uiso 1 1 calc R U . . .
 H93C H 1.097815 0.833794 0.026480 0.147 Uiso 1 1 calc R U . . .
 C94 C 0.9099(3) 0.99880(19) 0.08083(18) 0.0922(13) Uani 1 1 d . . . . .
 H94A H 0.899899 0.991064 0.044343 0.138 Uiso 1 1 calc R U . . .
 H94B H 0.968772 0.996813 0.085555 0.138 Uiso 1 1 calc R U . . .
 H94C H 0.881368 1.049576 0.082195 0.138 Uiso 1 1 calc R U . . .
 C95 C 0.9079(2) 0.86224(16) 0.12663(17) 0.0708(10) Uani 1 1 d . . . . .
 C96 C 0.9639(2) 0.84280(19) 0.08910(17) 0.0758(10) Uani 1 1 d . . . . .
 H96 H 0.985734 0.882246 0.060479 0.091 Uiso 1 1 calc R U . . .
 C97 C 0.9891(2) 0.76473(19) 0.09290(17) 0.0757(10) Uani 1 1 d . . . . .
 C98 C 0.9559(2) 0.70667(17) 0.13402(15) 0.0699(9) Uani 1 1 d . . . . .
 C99 C 0.8999(2) 0.72959(17) 0.17127(14) 0.0648(9) Uani 1 1 d . . . . .
 H99 H 0.878147 0.690524 0.200254 0.078 Uiso 1 1 calc R U . . .
 C100 C 0.8737(2) 0.80672(17) 0.16848(15) 0.0645(9) Uani 1 1 d . . . . .
 C101 C 0.8086(2) 0.82938(17) 0.20799(16) 0.0743(10) Uani 1 1 d . . . . .
 H10A H 0.817979 0.879465 0.213093 0.089 Uiso 1 1 calc R U . . .
 H10B H 0.754700 0.838074 0.189694 0.089 Uiso 1 1 calc R U . . .
 C102 C 0.7470(2) 0.71970(18) 0.27829(16) 0.0687(9) Uani 1 1 d . . . . .
 H102 H 0.709238 0.722142 0.249919 0.082 Uiso 1 1 calc R U . . .
 C103 C 0.7425(2) 0.66464(18) 0.33070(16) 0.0665(9) Uani 1 1 d . . . . .
 C104 C 0.7953(2) 0.66513(19) 0.37240(16) 0.0725(10) Uani 1 1 d . . . . .
 C105 C 0.8549(2) 0.71367(17) 0.36269(16) 0.0676(9) Uani 1 1 d . . . . .
 H105 H 0.890666 0.713000 0.391747 0.081 Uiso 1 1 calc R U . . .
 C106 C 0.8600(2) 0.76481(17) 0.30686(18) 0.0706(10) Uani 1 1 d . . . . .
 C107 C 0.8047(2) 0.77153(17) 0.26553(15) 0.0653(9) Uani 1 1 d . . . . .
 C108 C 0.9809(2) 0.8053(2) 0.3341(2) 0.0953(14) Uani 1 1 d . . . . .
 H10C H 1.021399 0.839736 0.317345 0.143 Uiso 1 1 calc R U . . .
 H10D H 1.008052 0.751336 0.346123 0.143 Uiso 1 1 calc R U . . .
 H10E H 0.955236 0.819491 0.366818 0.143 Uiso 1 1 calc R U . . .
 C109 C 0.8379(3) 0.6129(3) 0.47013(19) 0.0959(13) Uani 1 1 d . . . . .
 H10F H 0.894576 0.596817 0.460154 0.144 Uiso 1 1 calc R U . . .
 H10G H 0.822518 0.575433 0.504970 0.144 Uiso 1 1 calc R U . . .
 H10H H 0.833052 0.664476 0.475836 0.144 Uiso 1 1 calc R U . . .
 C110 C 0.0294(2) 0.2112(2) 0.26456(16) 0.0772(10) Uani 1 1 d . . . . .
 H11A H 0.053196 0.243726 0.230575 0.116 Uiso 1 1 calc R U . . .
 H11B H -0.026552 0.235047 0.269941 0.116 Uiso 1 1 calc R U . . .
 H11C H 0.028269 0.159442 0.260328 0.116 Uiso 1 1 calc R U . . .
 N1 N 0.7732(3) 0.5905(2) 0.02693(19) 0.1159(14) Uani 1 1 d . . . . .
 N2 N 1.1814(3) 0.6221(2) -0.00819(19) 0.1112(13) Uani 1 1 d . . . . .
 C88 C 0.8391(3) 0.5648(3) 0.01898(18) 0.0882(12) Uani 1 1 d . . . . .
 C89 C 0.9212(2) 0.5322(2) 0.00939(15) 0.0712(9) Uani 1 1 d . . . . .
 C90 C 0.9847(2) 0.5744(2) 0.00661(15) 0.0753(10) Uani 1 1 d . . . . .
 H90 H 0.974295 0.625084 0.011160 0.090 Uiso 1 1 calc R U . . .
 C91 C 1.0637(2) 0.5424(2) -0.00288(15) 0.0747(10) Uani 1 1 d . . . . .
 C92 C 1.1297(3) 0.5877(3) -0.00535(18) 0.0871(11) Uani 1 1 d . . . . .
 N3 N 0.4032(2) 0.7161(2) 0.41754(18) 0.1018(11) Uani 1 1 d . . . . .
 N4 N 0.2611(2) 0.5526(2) 0.46921(18) 0.1031(12) Uani 1 1 d . . . . .
 C4 C 0.5501(2) 0.5572(2) 0.48094(15) 0.0711(9) Uani 1 1 d . . . . .
 H4 H 0.584528 0.596273 0.467788 0.085 Uiso 1 1 calc R U . . .
 C16 C 0.4173(2) 0.5173(2) 0.49027(16) 0.0717(9) Uani 1 1 d . . . . .
 C17 C 0.4329(2) 0.6526(2) 0.44173(18) 0.0811(11) Uani 1 1 d . . . . .
 C20 C 0.3285(3) 0.5366(2) 0.47856(17) 0.0790(10) Uani 1 1 d . . . . .
 C21 C 0.4669(2) 0.57481(19) 0.47128(16) 0.0695(9) Uani 1 1 d . . . . .

loop_
  _atom_site_aniso_label
  _atom_site_aniso_U_11
  _atom_site_aniso_U_22
  _atom_site_aniso_U_33
  _atom_site_aniso_U_23
  _atom_site_aniso_U_13
  _atom_site_aniso_U_12
 O1 0.0744(16) 0.0753(16) 0.109(2) -0.0122(15) 0.0109(14) -0.0400(12)
 O2 0.0877(17) 0.0730(15) 0.0754(17) -0.0140(13) -0.0014(13) -0.0364(12)
 O3 0.0567(14) 0.0748(14) 0.0819(17) -0.0230(13) 0.0011(12) -0.0131(11)
 O4 0.0650(15) 0.0965(18) 0.0947(19) -0.0433(16) 0.0003(14) -0.0095(13)
 O5 0.0789(16) 0.0933(17) 0.0813(18) -0.0263(14) 0.0115(14) -0.0419(13)
 O6 0.0548(15) 0.0810(16) 0.123(2) -0.0202(16) 0.0032(15) -0.0107(12)
 O7 0.0967(19) 0.0733(16) 0.144(3) -0.0615(18) 0.0292(18) -0.0150(14)
 O8 0.126(2) 0.0829(18) 0.0723(18) -0.0214(14) 0.0233(16) -0.0242(16)
 O9 0.0993(18) 0.0401(11) 0.0992(19) -0.0107(12) 0.0155(15) -0.0242(11)
 O10 0.114(2) 0.0618(14) 0.0876(19) -0.0052(13) 0.0347(16) -0.0207(14)
 O11 0.0853(17) 0.0520(12) 0.103(2) -0.0166(12) 0.0176(15) -0.0346(11)
 O12 0.108(2) 0.0844(17) 0.0766(18) -0.0155(14) 0.0107(15) -0.0524(14)
 C1 0.072(2) 0.0588(19) 0.078(2) -0.0229(17) 0.0178(18) -0.0264(16)
 C2 0.079(2) 0.0581(19) 0.072(2) -0.0226(17) 0.0143(18) -0.0324(16)
 C3 0.083(3) 0.0606(19) 0.069(2) -0.0182(17) 0.0097(19) -0.0275(17)
 C5 0.085(2) 0.0573(19) 0.066(2) -0.0200(16) 0.0116(18) -0.0312(17)
 C6 0.086(2) 0.0561(19) 0.066(2) -0.0122(16) 0.0031(18) -0.0296(17)
 C7 0.070(2) 0.0544(18) 0.070(2) -0.0216(16) 0.0151(17) -0.0238(15)
 C8 0.064(2) 0.0601(19) 0.087(3) -0.0252(18) 0.0133(18) -0.0202(15)
 C9 0.077(2) 0.0556(18) 0.080(2) -0.0259(17) 0.0112(19) -0.0202(16)
 C10 0.069(2) 0.0526(17) 0.073(2) -0.0239(16) 0.0061(17) -0.0247(15)
 C11 0.073(2) 0.0575(19) 0.068(2) -0.0244(16) 0.0106(17) -0.0262(16)
 C12 0.074(2) 0.0506(17) 0.080(2) -0.0196(17) 0.0054(18) -0.0218(16)
 C13 0.083(2) 0.0569(19) 0.070(2) -0.0224(17) 0.0088(18) -0.0316(17)
 C14 0.074(2) 0.063(2) 0.074(2) -0.0222(18) -0.0036(18) -0.0262(16)
 C15 0.074(2) 0.0582(18) 0.064(2) -0.0164(16) -0.0005(17) -0.0252(16)
 C18 0.078(2) 0.060(2) 0.083(3) -0.0040(18) -0.007(2) -0.0206(17)
 C19 0.077(2) 0.070(2) 0.082(3) -0.0127(19) -0.005(2) -0.0200(18)
 C22 0.074(2) 0.0547(18) 0.078(2) -0.0251(17) 0.0119(18) -0.0289(16)
 C23 0.067(2) 0.0645(19) 0.072(2) -0.0236(17) 0.0068(17) -0.0247(16)
 C24 0.063(2) 0.067(2) 0.072(2) -0.0279(18) 0.0107(17) -0.0224(16)
 C25 0.106(3) 0.097(3) 0.122(4) -0.006(3) 0.024(3) -0.061(3)
 C26 0.071(2) 0.063(2) 0.095(3) -0.026(2) 0.020(2) -0.0332(17)
 C27 0.074(2) 0.062(2) 0.085(3) -0.0187(18) 0.009(2) -0.0293(17)
 C28 0.075(2) 0.0605(19) 0.078(3) -0.0268(18) 0.0091(19) -0.0263(16)
 C29 0.114(3) 0.085(3) 0.065(3) -0.011(2) -0.004(2) -0.037(2)
 C30 0.060(2) 0.087(2) 0.100(3) -0.044(2) 0.0114(19) -0.0319(17)
 C31 0.0553(19) 0.0572(18) 0.079(2) -0.0260(17) 0.0097(17) -0.0206(14)
 C32 0.0520(19) 0.0527(17) 0.082(2) -0.0169(17) 0.0074(17) -0.0170(14)
 C33 0.061(2) 0.066(2) 0.083(3) -0.0262(19) 0.0076(18) -0.0199(16)
 C34 0.083(3) 0.095(3) 0.085(3) -0.039(2) 0.002(2) -0.005(2)
 C35 0.059(2) 0.0630(19) 0.081(2) -0.0301(18) 0.0076(18) -0.0134(15)
 C36 0.0555(19) 0.0565(18) 0.093(3) -0.0300(18) 0.0052(19) -0.0130(15)
 C37 0.060(2) 0.065(2) 0.091(3) -0.0258(19) 0.0036(19) -0.0165(16)
 C38 0.056(2) 0.068(2) 0.099(3) -0.037(2) 0.0069(18) -0.0165(16)
 C39 0.067(2) 0.070(2) 0.111(3) -0.042(2) 0.008(2) -0.0134(17)
 C40 0.063(2) 0.0598(19) 0.096(3) -0.0313(19) 0.0018(19) -0.0206(16)
 C41 0.0545(19) 0.0532(17) 0.081(2) -0.0241(17) -0.0004(16) -0.0137(14)
 C42 0.060(2) 0.068(2) 0.117(3) -0.047(2) 0.009(2) -0.0206(16)
 C43 0.058(2) 0.0554(18) 0.087(2) -0.0321(17) 0.0063(17) -0.0151(14)
 C44 0.065(2) 0.0536(18) 0.087(2) -0.0310(17) 0.0025(18) -0.0212(15)
 C45 0.063(2) 0.0562(18) 0.093(3) -0.0337(18) 0.0085(18) -0.0185(15)
 C46 0.0563(19) 0.0552(18) 0.086(2) -0.0271(17) 0.0100(17) -0.0192(14)
 C47 0.059(2) 0.0590(19) 0.088(2) -0.0336(18) 0.0117(17) -0.0220(15)
 C48 0.0579(19) 0.0495(17) 0.086(2) -0.0247(16) 0.0027(17) -0.0147(14)
 C49 0.0545(18) 0.0556(18) 0.084(2) -0.0260(17) 0.0103(17) -0.0154(14)
 C50 0.063(2) 0.069(2) 0.097(3) -0.040(2) 0.0089(19) -0.0234(16)
 C51 0.058(2) 0.068(2) 0.111(3) -0.051(2) 0.0118(19) -0.0226(16)
 C52 0.067(2) 0.083(2) 0.148(4) -0.072(3) 0.013(2) -0.0287(19)
 C53 0.065(2) 0.088(3) 0.173(5) -0.087(3) 0.020(3) -0.0245(19)
 C54 0.060(2) 0.0504(17) 0.086(3) -0.0198(17) 0.0033(18) -0.0223(14)
 C55 0.0568(19) 0.0453(16) 0.081(2) -0.0176(16) 0.0020(17) -0.0160(13)
 C56 0.066(2) 0.0443(16) 0.082(2) -0.0131(16) 0.0022(18) -0.0188(14)
 C57 0.056(2) 0.0486(17) 0.099(3) -0.0057(18) 0.009(2) -0.0124(14)
 C58 0.061(2) 0.060(2) 0.087(3) -0.0002(19) -0.001(2) -0.0216(16)
 C59 0.071(2) 0.063(2) 0.072(2) -0.0127(18) 0.0145(19) -0.0288(16)
 C60 0.100(3) 0.117(3) 0.082(3) -0.025(2) 0.005(2) -0.054(3)
 C61 0.061(2) 0.107(3) 0.168(5) -0.018(3) -0.015(3) -0.006(2)
 C62 0.075(2) 0.0501(18) 0.103(3) -0.0308(19) 0.014(2) -0.0157(16)
 C63 0.071(2) 0.0503(17) 0.084(2) -0.0311(17) 0.0115(19) -0.0163(15)
 C65 0.072(2) 0.0528(19) 0.105(3) -0.036(2) 0.002(2) -0.0105(16)
 C66 0.099(3) 0.096(3) 0.126(4) -0.055(3) 0.025(3) 0.013(2)
 C67 0.082(2) 0.081(3) 0.088(3) -0.041(2) 0.015(2) -0.019(2)
 C68 0.091(3) 0.060(2) 0.075(2) -0.0208(19) 0.011(2) -0.0197(18)
 C69 0.081(2) 0.0563(19) 0.066(2) -0.0226(17) -0.0007(19) -0.0052(16)
 C70 0.072(2) 0.0519(18) 0.071(2) -0.0224(16) 0.0073(17) -0.0112(15)
 C71 0.110(3) 0.103(3) 0.086(3) -0.025(2) 0.028(3) -0.026(3)
 C72 0.088(3) 0.0507(18) 0.065(2) -0.0087(16) 0.0091(19) -0.0127(17)
 C73 0.088(2) 0.0436(16) 0.060(2) -0.0101(15) 0.0027(18) -0.0065(16)
 C74 0.076(2) 0.0513(18) 0.083(3) -0.0139(17) -0.0072(19) -0.0049(16)
 C75 0.085(2) 0.0461(17) 0.072(2) -0.0093(16) -0.0047(19) -0.0038(16)
 C76 0.078(2) 0.0463(16) 0.059(2) -0.0066(15) 0.0009(17) -0.0038(15)
 C77 0.092(2) 0.0416(16) 0.061(2) -0.0120(15) 0.0159(18) -0.0168(16)
 C78 0.099(3) 0.0522(19) 0.079(2) -0.0183(17) 0.029(2) -0.0260(18)
 C79 0.094(3) 0.0521(19) 0.081(3) -0.0189(17) 0.033(2) -0.0199(17)
 C80 0.094(3) 0.0462(17) 0.065(2) -0.0141(15) 0.0222(19) -0.0160(17)
 C81 0.093(3) 0.0454(16) 0.0514(19) -0.0092(14) 0.0025(17) -0.0117(16)
 C82 0.087(3) 0.0558(19) 0.062(2) -0.0110(16) -0.0042(19) -0.0098(18)
 C83 0.087(3) 0.065(2) 0.091(3) -0.017(2) -0.009(2) -0.0161(19)
 C84 0.086(3) 0.056(2) 0.096(3) -0.0213(19) -0.014(2) -0.0044(18)
 C85 0.095(3) 0.0499(18) 0.067(2) -0.0133(16) 0.0217(19) -0.0155(17)
 C86 0.103(3) 0.0448(16) 0.054(2) -0.0127(14) 0.0191(18) -0.0172(17)
 C87 0.094(3) 0.0540(19) 0.067(2) -0.0199(17) 0.0055(19) -0.0189(18)
 C93 0.110(3) 0.087(3) 0.086(3) -0.004(2) 0.037(2) -0.030(2)
 C94 0.124(3) 0.0429(18) 0.101(3) 0.0037(19) 0.004(3) -0.0330(19)
 C95 0.090(2) 0.0353(15) 0.085(3) -0.0097(16) 0.009(2) -0.0207(15)
 C96 0.094(3) 0.0527(19) 0.076(2) -0.0050(17) 0.020(2) -0.0282(17)
 C97 0.094(3) 0.0502(18) 0.078(3) -0.0101(17) 0.020(2) -0.0171(17)
 C98 0.097(3) 0.0440(17) 0.064(2) -0.0080(15) 0.009(2) -0.0156(16)
 C99 0.091(2) 0.0405(16) 0.062(2) -0.0105(15) 0.0132(18) -0.0220(15)
 C100 0.080(2) 0.0467(17) 0.071(2) -0.0182(16) 0.0116(18) -0.0251(15)
 C101 0.094(3) 0.0385(16) 0.089(3) -0.0153(17) 0.012(2) -0.0169(16)
 C102 0.089(2) 0.0542(18) 0.071(2) -0.0249(17) 0.0183(19) -0.0284(17)
 C103 0.076(2) 0.0572(19) 0.073(2) -0.0222(17) 0.0129(19) -0.0270(16)
 C104 0.091(3) 0.0553(19) 0.072(2) -0.0154(17) 0.021(2) -0.0255(17)
 C105 0.081(2) 0.0504(17) 0.077(2) -0.0200(17) 0.0098(18) -0.0259(16)
 C106 0.080(2) 0.0419(16) 0.098(3) -0.0269(18) 0.018(2) -0.0250(15)
 C107 0.089(2) 0.0454(17) 0.067(2) -0.0219(16) 0.0191(19) -0.0226(16)
 C108 0.084(3) 0.062(2) 0.131(4) -0.003(2) -0.007(3) -0.0304(19)
 C109 0.115(3) 0.098(3) 0.080(3) -0.019(2) 0.007(3) -0.048(2)
 C110 0.064(2) 0.084(2) 0.078(3) -0.017(2) -0.0055(19) -0.0014(18)
 N1 0.102(3) 0.113(3) 0.130(4) -0.035(3) 0.028(3) -0.012(2)
 N2 0.117(3) 0.098(3) 0.118(3) -0.017(2) 0.007(2) -0.046(2)
 C88 0.098(3) 0.088(3) 0.079(3) -0.019(2) 0.011(2) -0.028(2)
 C89 0.076(2) 0.076(2) 0.058(2) -0.0127(18) 0.0121(18) -0.0177(19)
 C90 0.093(3) 0.069(2) 0.061(2) -0.0118(17) 0.011(2) -0.017(2)
 C91 0.084(3) 0.071(2) 0.059(2) -0.0019(18) 0.0056(19) -0.0194(19)
 C92 0.103(3) 0.088(3) 0.071(3) -0.017(2) 0.008(2) -0.031(2)
 N3 0.118(3) 0.072(2) 0.117(3) -0.025(2) 0.000(2) -0.025(2)
 N4 0.081(2) 0.108(3) 0.128(3) -0.040(2) -0.003(2) -0.024(2)
 C4 0.089(3) 0.064(2) 0.071(2) -0.0302(18) 0.0096(19) -0.0263(18)
 C16 0.080(2) 0.070(2) 0.074(2) -0.0315(19) 0.0039(19) -0.0201(18)
 C17 0.089(3) 0.077(3) 0.085(3) -0.029(2) 0.008(2) -0.028(2)
 C20 0.096(3) 0.073(2) 0.076(3) -0.029(2) 0.008(2) -0.027(2)
 C21 0.080(2) 0.057(2) 0.076(2) -0.0235(18) 0.0074(19) -0.0195(17)

_geom_special_details
;
 All esds (except the esd in the dihedral angle between two l.s. planes)
 are estimated using the full covariance matrix.  The cell esds are taken
 into account individually in the estimation of esds in distances, angles
 and torsion angles; correlations between esds in cell parameters are only
 used when they are defined by crystal symmetry.  An approximate (isotropic)
 treatment of cell esds is used for estimating esds involving l.s. planes.
;
loop_
  _geom_bond_atom_site_label_1
  _geom_bond_atom_site_label_2
  _geom_bond_distance
  _geom_bond_site_symmetry_2
  _geom_bond_publ_flag
 O1 C25 1.382(5) . ?
 O1 C26 1.383(4) . ?
 O2 C28 1.356(4) . ?
 O2 C29 1.430(4) . ?
 O3 C32 1.383(4) . ?
 O3 C110 1.418(4) . ?
 O4 C34 1.410(4) . ?
 O4 C35 1.377(4) . ?
 O5 C59 1.361(4) . ?
 O5 C60 1.421(5) . ?
 O6 C57 1.383(4) . ?
 O6 C61 1.438(5) . ?
 O7 C65 1.385(4) . ?
 O7 C66 1.427(5) . ?
 O8 C68 1.363(4) . ?
 O8 C71 1.416(5) . ?
 O9 C94 1.428(4) . ?
 O9 C95 1.392(4) . ?
 O10 C93 1.427(4) . ?
 O10 C97 1.381(4) . ?
 O11 C106 1.371(4) . ?
 O11 C108 1.449(5) . ?
 O12 C104 1.373(4) . ?
 O12 C109 1.446(5) . ?
 C1 H1 0.9500 . ?
 C1 C2 1.382(5) . ?
 C1 C7 1.390(4) . ?
 C2 C3 1.402(5) . ?
 C2 C103 1.482(4) . ?
 C3 H3 0.9500 . ?
 C3 C6 1.413(4) . ?
 C5 C6 1.429(5) . ?
 C5 C7 1.406(5) . ?
 C5 C11 1.444(4) . ?
 C6 C18 1.434(5) . ?
 C7 C8 1.441(4) . ?
 C8 H8 0.9500 . ?
 C8 C9 1.350(4) . ?
 C9 H9 0.9500 . ?
 C9 C10 1.456(5) . ?
 C10 C11 1.421(4) . ?
 C10 C12 1.388(4) . ?
 C11 C15 1.391(5) . ?
 C12 H12 0.9500 . ?
 C12 C13 1.385(5) . ?
 C13 C14 1.392(5) . ?
 C13 C22 1.486(4) . ?
 C14 H14 0.9500 . ?
 C14 C15 1.397(4) . ?
 C15 C19 1.445(5) . ?
 C18 H18 0.9500 . ?
 C18 C19 1.351(5) . ?
 C19 H19 0.9500 . ?
 C22 C23 1.376(5) . ?
 C22 C28 1.402(5) . ?
 C23 H23 0.9500 . ?
 C23 C24 1.401(4) . ?
 C24 C26 1.373(5) . ?
 C24 C30 1.496(5) . ?
 C25 H25A 0.9800 . ?
 C25 H25B 0.9800 . ?
 C25 H25C 0.9800 . ?
 C26 C27 1.423(5) . ?
 C27 H27 0.9500 . ?
 C27 C28 1.396(4) . ?
 C29 H29A 0.9800 . ?
 C29 H29B 0.9800 . ?
 C29 H29C 0.9800 . ?
 C30 H30A 0.9900 . ?
 C30 H30B 0.9900 . ?
 C30 C31 1.511(5) . ?
 C31 C32 1.364(5) . ?
 C31 C37 1.405(4) . ?
 C32 C33 1.391(5) . ?
 C33 H33 0.9500 . ?
 C33 C35 1.384(5) . ?
 C34 H34A 0.9800 . ?
 C34 H34B 0.9800 . ?
 C34 H34C 0.9800 . ?
 C35 C36 1.388(5) . ?
 C36 C37 1.402(5) . ?
 C36 C38 1.484(5) . ?
 C37 H37 0.9500 . ?
 C38 C39 1.397(5) . ?
 C38 C40 1.378(5) . ?
 C39 H39 0.9500 . ?
 C39 C42 1.374(5) . ?
 C40 H40 0.9500 . ?
 C40 C41 1.400(4) . ?
 C41 C43 1.393(4) . ?
 C41 C44 1.447(4) . ?
 C42 C43 1.427(4) . ?
 C42 C53 1.444(5) . ?
 C43 C47 1.426(4) . ?
 C44 H44 0.9500 . ?
 C44 C45 1.337(4) . ?
 C45 H45 0.9500 . ?
 C45 C46 1.447(4) . ?
 C46 C47 1.414(4) . ?
 C46 C48 1.397(4) . ?
 C47 C51 1.426(4) . ?
 C48 H48 0.9500 . ?
 C48 C49 1.388(4) . ?
 C49 C50 1.389(5) . ?
 C49 C54 1.481(4) . ?
 C50 H50 0.9500 . ?
 C50 C51 1.411(5) . ?
 C51 C52 1.429(5) . ?
 C52 H52 0.9500 . ?
 C52 C53 1.340(5) . ?
 C53 H53 0.9500 . ?
 C54 C55 1.402(5) . ?
 C54 C59 1.415(5) . ?
 C55 H55 0.9500 . ?
 C55 C56 1.358(4) . ?
 C56 C57 1.407(5) . ?
 C56 C62 1.494(5) . ?
 C57 C58 1.375(5) . ?
 C58 H58 0.9500 . ?
 C58 C59 1.380(5) . ?
 C60 H60A 0.9800 . ?
 C60 H60B 0.9800 . ?
 C60 H60C 0.9800 . ?
 C61 H61A 0.9800 . ?
 C61 H61B 0.9800 . ?
 C61 H61C 0.9800 . ?
 C62 H62A 0.9900 . ?
 C62 H62B 0.9900 . ?
 C62 C63 1.519(5) . ?
 C63 C65 1.395(5) . ?
 C63 C70 1.385(4) . ?
 C65 C67 1.375(5) . ?
 C66 H66A 0.9800 . ?
 C66 H66B 0.9800 . ?
 C66 H66C 0.9800 . ?
 C67 H67 0.9500 . ?
 C67 C68 1.407(5) . ?
 C68 C69 1.392(5) . ?
 C69 C70 1.389(5) . ?
 C69 C73 1.491(4) . ?
 C70 H70 0.9500 . ?
 C71 H71A 0.9800 . ?
 C71 H71B 0.9800 . ?
 C71 H71C 0.9800 . ?
 C72 H72 0.9500 . ?
 C72 C73 1.408(5) . ?
 C72 C77 1.401(4) . ?
 C73 C74 1.375(5) . ?
 C74 H74 0.9500 . ?
 C74 C75 1.389(5) . ?
 C75 C76 1.402(5) . ?
 C75 C84 1.435(5) . ?
 C76 C77 1.421(5) . ?
 C76 C81 1.430(4) . ?
 C77 C78 1.434(5) . ?
 C78 H78 0.9500 . ?
 C78 C79 1.352(4) . ?
 C79 H79 0.9500 . ?
 C79 C80 1.421(5) . ?
 C80 C81 1.417(5) . ?
 C80 C85 1.405(4) . ?
 C81 C82 1.424(5) . ?
 C82 C83 1.405(5) . ?
 C82 C87 1.397(5) . ?
 C83 H83 0.9500 . ?
 C83 C84 1.362(5) . ?
 C84 H84 0.9500 . ?
 C85 H85 0.9500 . ?
 C85 C86 1.390(5) . ?
 C86 C87 1.385(5) . ?
 C86 C98 1.496(4) . ?
 C87 H87 0.9500 . ?
 C93 H93A 0.9800 . ?
 C93 H93B 0.9800 . ?
 C93 H93C 0.9800 . ?
 C94 H94A 0.9800 . ?
 C94 H94B 0.9800 . ?
 C94 H94C 0.9800 . ?
 C95 C96 1.363(5) . ?
 C95 C100 1.385(4) . ?
 C96 H96 0.9500 . ?
 C96 C97 1.394(5) . ?
 C97 C98 1.395(5) . ?
 C98 C99 1.382(5) . ?
 C99 H99 0.9500 . ?
 C99 C100 1.386(4) . ?
 C100 C101 1.512(5) . ?
 C101 H10A 0.9900 . ?
 C101 H10B 0.9900 . ?
 C101 C107 1.510(5) . ?
 C102 H102 0.9500 . ?
 C102 C103 1.396(5) . ?
 C102 C107 1.401(4) . ?
 C103 C104 1.387(5) . ?
 C104 C105 1.387(5) . ?
 C105 H105 0.9500 . ?
 C105 C106 1.430(5) . ?
 C106 C107 1.373(5) . ?
 C108 H10C 0.9800 . ?
 C108 H10D 0.9800 . ?
 C108 H10E 0.9800 . ?
 C109 H10F 0.9800 . ?
 C109 H10G 0.9800 . ?
 C109 H10H 0.9800 . ?
 C110 H11A 0.9800 . ?
 C110 H11B 0.9800 . ?
 C110 H11C 0.9800 . ?
 N1 C88 1.150(5) . ?
 N2 C92 1.122(5) . ?
 C88 C89 1.435(6) . ?
 C89 C90 1.377(5) . ?
 C89 C91 1.396(5) 2_765 ?
 C90 H90 0.9500 . ?
 C90 C91 1.386(5) . ?
 C91 C92 1.451(6) . ?
 N3 C17 1.177(5) . ?
 N4 C20 1.126(5) . ?
 C4 H4 0.9500 . ?
 C4 C16 1.373(5) 2_666 ?
 C4 C21 1.381(5) . ?
 C16 C20 1.479(6) . ?
 C16 C21 1.385(5) . ?
 C17 C21 1.431(6) . ?

loop_
  _geom_angle_atom_site_label_1
  _geom_angle_atom_site_label_2
  _geom_angle_atom_site_label_3
  _geom_angle
  _geom_angle_site_symmetry_1
  _geom_angle_site_symmetry_3
  _geom_angle_publ_flag
 C25 O1 C26 119.7(3) . . ?
 C28 O2 C29 117.4(3) . . ?
 C32 O3 C110 118.3(3) . . ?
 C35 O4 C34 119.5(3) . . ?
 C59 O5 C60 117.2(3) . . ?
 C57 O6 C61 116.8(4) . . ?
 C65 O7 C66 118.4(3) . . ?
 C68 O8 C71 119.8(3) . . ?
 C95 O9 C94 117.7(3) . . ?
 C97 O10 C93 118.3(3) . . ?
 C106 O11 C108 118.2(3) . . ?
 C104 O12 C109 118.7(3) . . ?
 C2 C1 H1 118.5 . . ?
 C2 C1 C7 123.1(3) . . ?
 C7 C1 H1 118.5 . . ?
 C1 C2 C3 118.7(3) . . ?
 C1 C2 C103 119.9(3) . . ?
 C3 C2 C103 121.4(3) . . ?
 C2 C3 H3 119.6 . . ?
 C2 C3 C6 120.8(3) . . ?
 C6 C3 H3 119.6 . . ?
 C6 C5 C11 118.9(3) . . ?
 C7 C5 C6 120.3(3) . . ?
 C7 C5 C11 120.7(3) . . ?
 C3 C6 C5 118.5(3) . . ?
 C3 C6 C18 122.4(3) . . ?
 C5 C6 C18 118.9(3) . . ?
 C1 C7 C5 118.4(3) . . ?
 C1 C7 C8 122.8(3) . . ?
 C5 C7 C8 118.8(3) . . ?
 C7 C8 H8 119.1 . . ?
 C9 C8 C7 121.9(3) . . ?
 C9 C8 H8 119.1 . . ?
 C8 C9 H9 119.9 . . ?
 C8 C9 C10 120.2(3) . . ?
 C10 C9 H9 119.9 . . ?
 C11 C10 C9 119.5(3) . . ?
 C12 C10 C9 122.1(3) . . ?
 C12 C10 C11 118.4(3) . . ?
 C10 C11 C5 118.7(3) . . ?
 C15 C11 C5 120.9(3) . . ?
 C15 C11 C10 120.3(3) . . ?
 C10 C12 H12 119.0 . . ?
 C13 C12 C10 122.0(3) . . ?
 C13 C12 H12 119.0 . . ?
 C12 C13 C14 118.5(3) . . ?
 C12 C13 C22 120.8(3) . . ?
 C14 C13 C22 120.6(3) . . ?
 C13 C14 H14 119.3 . . ?
 C13 C14 C15 121.5(3) . . ?
 C15 C14 H14 119.3 . . ?
 C11 C15 C14 119.1(3) . . ?
 C11 C15 C19 118.3(3) . . ?
 C14 C15 C19 122.4(3) . . ?
 C6 C18 H18 119.6 . . ?
 C19 C18 C6 120.8(3) . . ?
 C19 C18 H18 119.6 . . ?
 C15 C19 H19 119.0 . . ?
 C18 C19 C15 122.0(3) . . ?
 C18 C19 H19 119.0 . . ?
 C23 C22 C13 120.2(3) . . ?
 C23 C22 C28 117.6(3) . . ?
 C28 C22 C13 122.2(3) . . ?
 C22 C23 H23 117.5 . . ?
 C22 C23 C24 124.9(3) . . ?
 C24 C23 H23 117.5 . . ?
 C23 C24 C30 121.0(3) . . ?
 C26 C24 C23 115.7(3) . . ?
 C26 C24 C30 123.0(3) . . ?
 O1 C25 H25A 109.5 . . ?
 O1 C25 H25B 109.5 . . ?
 O1 C25 H25C 109.5 . . ?
 H25A C25 H25B 109.5 . . ?
 H25A C25 H25C 109.5 . . ?
 H25B C25 H25C 109.5 . . ?
 O1 C26 C27 121.5(3) . . ?
 C24 C26 O1 115.9(3) . . ?
 C24 C26 C27 122.6(3) . . ?
 C26 C27 H27 120.7 . . ?
 C28 C27 C26 118.5(4) . . ?
 C28 C27 H27 120.7 . . ?
 O2 C28 C22 116.9(3) . . ?
 O2 C28 C27 122.6(3) . . ?
 C27 C28 C22 120.5(3) . . ?
 O2 C29 H29A 109.5 . . ?
 O2 C29 H29B 109.5 . . ?
 O2 C29 H29C 109.5 . . ?
 H29A C29 H29B 109.5 . . ?
 H29A C29 H29C 109.5 . . ?
 H29B C29 H29C 109.5 . . ?
 C24 C30 H30A 108.7 . . ?
 C24 C30 H30B 108.7 . . ?
 C24 C30 C31 114.3(3) . . ?
 H30A C30 H30B 107.6 . . ?
 C31 C30 H30A 108.7 . . ?
 C31 C30 H30B 108.7 . . ?
 C32 C31 C30 121.3(3) . . ?
 C32 C31 C37 116.8(3) . . ?
 C37 C31 C30 121.9(3) . . ?
 O3 C32 C33 122.7(3) . . ?
 C31 C32 O3 114.3(3) . . ?
 C31 C32 C33 122.9(3) . . ?
 C32 C33 H33 120.6 . . ?
 C35 C33 C32 118.7(3) . . ?
 C35 C33 H33 120.6 . . ?
 O4 C34 H34A 109.5 . . ?
 O4 C34 H34B 109.5 . . ?
 O4 C34 H34C 109.5 . . ?
 H34A C34 H34B 109.5 . . ?
 H34A C34 H34C 109.5 . . ?
 H34B C34 H34C 109.5 . . ?
 O4 C35 C33 122.7(3) . . ?
 O4 C35 C36 115.8(3) . . ?
 C33 C35 C36 121.5(3) . . ?
 C35 C36 C37 117.4(3) . . ?
 C35 C36 C38 123.6(3) . . ?
 C37 C36 C38 118.9(3) . . ?
 C31 C37 H37 118.7 . . ?
 C36 C37 C31 122.7(3) . . ?
 C36 C37 H37 118.7 . . ?
 C39 C38 C36 120.2(3) . . ?
 C40 C38 C36 121.9(3) . . ?
 C40 C38 C39 118.0(3) . . ?
 C38 C39 H39 118.6 . . ?
 C42 C39 C38 122.7(3) . . ?
 C42 C39 H39 118.6 . . ?
 C38 C40 H40 119.1 . . ?
 C38 C40 C41 121.8(3) . . ?
 C41 C40 H40 119.1 . . ?
 C40 C41 C44 121.2(3) . . ?
 C43 C41 C40 119.3(3) . . ?
 C43 C41 C44 119.4(3) . . ?
 C39 C42 C43 118.4(3) . . ?
 C39 C42 C53 124.2(3) . . ?
 C43 C42 C53 117.4(3) . . ?
 C41 C43 C42 119.7(3) . . ?
 C41 C43 C47 120.4(3) . . ?
 C47 C43 C42 119.9(3) . . ?
 C41 C44 H44 119.7 . . ?
 C45 C44 C41 120.6(3) . . ?
 C45 C44 H44 119.7 . . ?
 C44 C45 H45 119.4 . . ?
 C44 C45 C46 121.3(3) . . ?
 C46 C45 H45 119.4 . . ?
 C47 C46 C45 118.8(3) . . ?
 C48 C46 C45 122.5(3) . . ?
 C48 C46 C47 118.7(3) . . ?
 C43 C47 C51 120.7(3) . . ?
 C46 C47 C43 119.5(3) . . ?
 C46 C47 C51 119.8(3) . . ?
 C46 C48 H48 118.9 . . ?
 C49 C48 C46 122.1(3) . . ?
 C49 C48 H48 118.9 . . ?
 C48 C49 C50 119.3(3) . . ?
 C48 C49 C54 117.7(3) . . ?
 C50 C49 C54 123.0(3) . . ?
 C49 C50 H50 119.5 . . ?
 C49 C50 C51 121.1(3) . . ?
 C51 C50 H50 119.5 . . ?
 C47 C51 C52 117.9(3) . . ?
 C50 C51 C47 118.9(3) . . ?
 C50 C51 C52 123.1(3) . . ?
 C51 C52 H52 119.2 . . ?
 C53 C52 C51 121.7(3) . . ?
 C53 C52 H52 119.2 . . ?
 C42 C53 H53 118.8 . . ?
 C52 C53 C42 122.5(3) . . ?
 C52 C53 H53 118.8 . . ?
 C55 C54 C49 119.8(3) . . ?
 C55 C54 C59 115.9(3) . . ?
 C59 C54 C49 124.3(3) . . ?
 C54 C55 H55 117.5 . . ?
 C56 C55 C54 124.9(3) . . ?
 C56 C55 H55 117.5 . . ?
 C55 C56 C57 116.6(3) . . ?
 C55 C56 C62 122.4(3) . . ?
 C57 C56 C62 121.0(3) . . ?
 O6 C57 C56 115.4(4) . . ?
 C58 C57 O6 123.0(4) . . ?
 C58 C57 C56 121.6(3) . . ?
 C57 C58 H58 119.9 . . ?
 C57 C58 C59 120.1(4) . . ?
 C59 C58 H58 119.9 . . ?
 O5 C59 C54 116.0(3) . . ?
 O5 C59 C58 123.3(4) . . ?
 C58 C59 C54 120.7(4) . . ?
 O5 C60 H60A 109.5 . . ?
 O5 C60 H60B 109.5 . . ?
 O5 C60 H60C 109.5 . . ?
 H60A C60 H60B 109.5 . . ?
 H60A C60 H60C 109.5 . . ?
 H60B C60 H60C 109.5 . . ?
 O6 C61 H61A 109.5 . . ?
 O6 C61 H61B 109.5 . . ?
 O6 C61 H61C 109.5 . . ?
 H61A C61 H61B 109.5 . . ?
 H61A C61 H61C 109.5 . . ?
 H61B C61 H61C 109.5 . . ?
 C56 C62 H62A 108.8 . . ?
 C56 C62 H62B 108.8 . . ?
 C56 C62 C63 113.9(3) . . ?
 H62A C62 H62B 107.7 . . ?
 C63 C62 H62A 108.8 . . ?
 C63 C62 H62B 108.8 . . ?
 C65 C63 C62 120.8(3) . . ?
 C70 C63 C62 122.6(3) . . ?
 C70 C63 C65 116.4(3) . . ?
 O7 C65 C63 115.5(3) . . ?
 C67 C65 O7 121.7(4) . . ?
 C67 C65 C63 122.8(3) . . ?
 O7 C66 H66A 109.5 . . ?
 O7 C66 H66B 109.5 . . ?
 O7 C66 H66C 109.5 . . ?
 H66A C66 H66B 109.5 . . ?
 H66A C66 H66C 109.5 . . ?
 H66B C66 H66C 109.5 . . ?
 C65 C67 H67 120.5 . . ?
 C65 C67 C68 119.0(4) . . ?
 C68 C67 H67 120.5 . . ?
 O8 C68 C67 123.0(3) . . ?
 O8 C68 C69 117.1(3) . . ?
 C69 C68 C67 119.9(3) . . ?
 C68 C69 C73 121.8(3) . . ?
 C70 C69 C68 118.5(3) . . ?
 C70 C69 C73 119.5(3) . . ?
 C63 C70 C69 123.2(3) . . ?
 C63 C70 H70 118.4 . . ?
 C69 C70 H70 118.4 . . ?
 O8 C71 H71A 109.5 . . ?
 O8 C71 H71B 109.5 . . ?
 O8 C71 H71C 109.5 . . ?
 H71A C71 H71B 109.5 . . ?
 H71A C71 H71C 109.5 . . ?
 H71B C71 H71C 109.5 . . ?
 C73 C72 H72 120.3 . . ?
 C77 C72 H72 120.3 . . ?
 C77 C72 C73 119.4(3) . . ?
 C72 C73 C69 121.0(3) . . ?
 C74 C73 C69 119.9(3) . . ?
 C74 C73 C72 119.1(3) . . ?
 C73 C74 H74 118.4 . . ?
 C73 C74 C75 123.3(3) . . ?
 C75 C74 H74 118.4 . . ?
 C74 C75 C76 118.2(3) . . ?
 C74 C75 C84 122.7(3) . . ?
 C76 C75 C84 119.0(3) . . ?
 C75 C76 C77 119.7(3) . . ?
 C75 C76 C81 120.2(3) . . ?
 C77 C76 C81 120.0(3) . . ?
 C72 C77 C76 120.3(3) . . ?
 C72 C77 C78 121.5(3) . . ?
 C76 C77 C78 118.2(3) . . ?
 C77 C78 H78 119.4 . . ?
 C79 C78 C77 121.3(3) . . ?
 C79 C78 H78 119.4 . . ?
 C78 C79 H79 119.0 . . ?
 C78 C79 C80 122.0(3) . . ?
 C80 C79 H79 119.0 . . ?
 C81 C80 C79 118.3(3) . . ?
 C85 C80 C79 123.5(3) . . ?
 C85 C80 C81 118.1(3) . . ?
 C80 C81 C76 120.1(3) . . ?
 C80 C81 C82 120.3(3) . . ?
 C82 C81 C76 119.4(3) . . ?
 C83 C82 C81 118.6(3) . . ?
 C87 C82 C81 118.5(3) . . ?
 C87 C82 C83 122.9(4) . . ?
 C82 C83 H83 118.8 . . ?
 C84 C83 C82 122.4(4) . . ?
 C84 C83 H83 118.8 . . ?
 C75 C84 H84 119.9 . . ?
 C83 C84 C75 120.1(4) . . ?
 C83 C84 H84 119.9 . . ?
 C80 C85 H85 119.0 . . ?
 C86 C85 C80 121.9(3) . . ?
 C86 C85 H85 119.0 . . ?
 C85 C86 C98 119.6(3) . . ?
 C87 C86 C85 119.0(3) . . ?
 C87 C86 C98 121.4(3) . . ?
 C82 C87 H87 119.1 . . ?
 C86 C87 C82 121.9(3) . . ?
 C86 C87 H87 119.1 . . ?
 O10 C93 H93A 109.5 . . ?
 O10 C93 H93B 109.5 . . ?
 O10 C93 H93C 109.5 . . ?
 H93A C93 H93B 109.5 . . ?
 H93A C93 H93C 109.5 . . ?
 H93B C93 H93C 109.5 . . ?
 O9 C94 H94A 109.5 . . ?
 O9 C94 H94B 109.5 . . ?
 O9 C94 H94C 109.5 . . ?
 H94A C94 H94B 109.5 . . ?
 H94A C94 H94C 109.5 . . ?
 H94B C94 H94C 109.5 . . ?
 C96 C95 O9 122.6(3) . . ?
 C96 C95 C100 122.1(3) . . ?
 C100 C95 O9 115.3(3) . . ?
 C95 C96 H96 120.2 . . ?
 C95 C96 C97 119.7(3) . . ?
 C97 C96 H96 120.2 . . ?
 O10 C97 C96 123.0(3) . . ?
 O10 C97 C98 116.5(3) . . ?
 C96 C97 C98 120.4(3) . . ?
 C97 C98 C86 121.8(3) . . ?
 C99 C98 C86 120.6(3) . . ?
 C99 C98 C97 117.5(3) . . ?
 C98 C99 H99 118.4 . . ?
 C98 C99 C100 123.3(3) . . ?
 C100 C99 H99 118.4 . . ?
 C95 C100 C99 117.0(3) . . ?
 C95 C100 C101 121.4(3) . . ?
 C99 C100 C101 121.5(3) . . ?
 C100 C101 H10A 108.3 . . ?
 C100 C101 H10B 108.3 . . ?
 H10A C101 H10B 107.4 . . ?
 C107 C101 C100 115.8(3) . . ?
 C107 C101 H10A 108.3 . . ?
 C107 C101 H10B 108.3 . . ?
 C103 C102 H102 118.4 . . ?
 C103 C102 C107 123.1(4) . . ?
 C107 C102 H102 118.4 . . ?
 C102 C103 C2 120.7(3) . . ?
 C104 C103 C2 121.9(3) . . ?
 C104 C103 C102 117.3(3) . . ?
 O12 C104 C103 116.2(3) . . ?
 O12 C104 C105 121.1(4) . . ?
 C105 C104 C103 122.8(3) . . ?
 C104 C105 H105 121.6 . . ?
 C104 C105 C106 116.9(4) . . ?
 C106 C105 H105 121.6 . . ?
 O11 C106 C105 121.1(4) . . ?
 O11 C106 C107 116.3(3) . . ?
 C107 C106 C105 122.6(3) . . ?
 C102 C107 C101 121.6(4) . . ?
 C106 C107 C101 121.4(3) . . ?
 C106 C107 C102 116.9(3) . . ?
 O11 C108 H10C 109.5 . . ?
 O11 C108 H10D 109.5 . . ?
 O11 C108 H10E 109.5 . . ?
 H10C C108 H10D 109.5 . . ?
 H10C C108 H10E 109.5 . . ?
 H10D C108 H10E 109.5 . . ?
 O12 C109 H10F 109.5 . . ?
 O12 C109 H10G 109.5 . . ?
 O12 C109 H10H 109.5 . . ?
 H10F C109 H10G 109.5 . . ?
 H10F C109 H10H 109.5 . . ?
 H10G C109 H10H 109.5 . . ?
 O3 C110 H11A 109.5 . . ?
 O3 C110 H11B 109.5 . . ?
 O3 C110 H11C 109.5 . . ?
 H11A C110 H11B 109.5 . . ?
 H11A C110 H11C 109.5 . . ?
 H11B C110 H11C 109.5 . . ?
 N1 C88 C89 179.5(6) . . ?
 C90 C89 C88 120.0(4) . . ?
 C90 C89 C91 120.4(3) . 2_765 ?
 C91 C89 C88 119.6(4) 2_765 . ?
 C89 C90 H90 120.2 . . ?
 C89 C90 C91 119.6(4) . . ?
 C91 C90 H90 120.2 . . ?
 C89 C91 C92 121.3(4) 2_765 . ?
 C90 C91 C89 120.1(4) . 2_765 ?
 C90 C91 C92 118.6(4) . . ?
 N2 C92 C91 178.4(5) . . ?
 C16 C4 H4 120.3 2_666 . ?
 C16 C4 C21 119.4(3) 2_666 . ?
 C21 C4 H4 120.3 . . ?
 C4 C16 C20 120.0(3) 2_666 . ?
 C4 C16 C21 120.7(3) 2_666 . ?
 C21 C16 C20 119.3(3) . . ?
 N3 C17 C21 178.4(4) . . ?
 N4 C20 C16 178.7(5) . . ?
 C4 C21 C16 119.9(3) . . ?
 C4 C21 C17 119.3(3) . . ?
 C16 C21 C17 120.8(4) . . ?

loop_
  _geom_torsion_atom_site_label_1
  _geom_torsion_atom_site_label_2
  _geom_torsion_atom_site_label_3
  _geom_torsion_atom_site_label_4
  _geom_torsion
  _geom_torsion_site_symmetry_1
  _geom_torsion_site_symmetry_2
  _geom_torsion_site_symmetry_3
  _geom_torsion_site_symmetry_4
  _geom_torsion_publ_flag
 O1 C26 C27 C28 178.3(3) . . . . ?
 O3 C32 C33 C35 -180.0(3) . . . . ?
 O4 C35 C36 C37 179.0(3) . . . . ?
 O4 C35 C36 C38 2.8(5) . . . . ?
 O6 C57 C58 C59 179.2(3) . . . . ?
 O7 C65 C67 C68 -179.6(3) . . . . ?
 O8 C68 C69 C70 177.5(3) . . . . ?
 O8 C68 C69 C73 -6.5(5) . . . . ?
 O9 C95 C96 C97 -180.0(3) . . . . ?
 O9 C95 C100 C99 180.0(3) . . . . ?
 O9 C95 C100 C101 2.1(5) . . . . ?
 O10 C97 C98 C86 2.7(6) . . . . ?
 O10 C97 C98 C99 -176.7(3) . . . . ?
 O11 C106 C107 C101 -0.5(5) . . . . ?
 O11 C106 C107 C102 176.4(3) . . . . ?
 O12 C104 C105 C106 -178.2(3) . . . . ?
 C1 C2 C3 C6 3.2(5) . . . . ?
 C1 C2 C103 C102 133.1(4) . . . . ?
 C1 C2 C103 C104 -47.5(5) . . . . ?
 C1 C7 C8 C9 172.1(3) . . . . ?
 C2 C1 C7 C5 -1.8(5) . . . . ?
 C2 C1 C7 C8 -178.1(3) . . . . ?
 C2 C3 C6 C5 -0.8(5) . . . . ?
 C2 C3 C6 C18 176.2(3) . . . . ?
 C2 C103 C104 O12 -5.5(5) . . . . ?
 C2 C103 C104 C105 175.9(3) . . . . ?
 C3 C2 C103 C102 -46.1(5) . . . . ?
 C3 C2 C103 C104 133.3(4) . . . . ?
 C3 C6 C18 C19 -173.6(4) . . . . ?
 C5 C6 C18 C19 3.4(6) . . . . ?
 C5 C7 C8 C9 -4.2(5) . . . . ?
 C5 C11 C15 C14 -172.0(3) . . . . ?
 C5 C11 C15 C19 3.3(5) . . . . ?
 C6 C5 C7 C1 4.2(5) . . . . ?
 C6 C5 C7 C8 -179.3(3) . . . . ?
 C6 C5 C11 C10 -176.1(3) . . . . ?
 C6 C5 C11 C15 -0.3(5) . . . . ?
 C6 C18 C19 C15 -0.3(6) . . . . ?
 C7 C1 C2 C3 -1.9(5) . . . . ?
 C7 C1 C2 C103 178.9(3) . . . . ?
 C7 C5 C6 C3 -2.9(5) . . . . ?
 C7 C5 C6 C18 180.0(3) . . . . ?
 C7 C5 C11 C10 0.9(5) . . . . ?
 C7 C5 C11 C15 176.7(3) . . . . ?
 C7 C8 C9 C10 0.0(6) . . . . ?
 C8 C9 C10 C11 4.8(5) . . . . ?
 C8 C9 C10 C12 -173.1(3) . . . . ?
 C9 C10 C11 C5 -5.1(5) . . . . ?
 C9 C10 C11 C15 179.0(3) . . . . ?
 C9 C10 C12 C13 176.5(3) . . . . ?
 C10 C11 C15 C14 3.8(5) . . . . ?
 C10 C11 C15 C19 179.0(3) . . . . ?
 C10 C12 C13 C14 5.0(5) . . . . ?
 C10 C12 C13 C22 -178.4(3) . . . . ?
 C11 C5 C6 C3 174.1(3) . . . . ?
 C11 C5 C6 C18 -3.0(5) . . . . ?
 C11 C5 C7 C1 -172.7(3) . . . . ?
 C11 C5 C7 C8 3.8(5) . . . . ?
 C11 C10 C12 C13 -1.4(5) . . . . ?
 C11 C15 C19 C18 -3.1(6) . . . . ?
 C12 C10 C11 C5 172.8(3) . . . . ?
 C12 C10 C11 C15 -3.0(5) . . . . ?
 C12 C13 C14 C15 -4.1(5) . . . . ?
 C12 C13 C22 C23 -130.4(4) . . . . ?
 C12 C13 C22 C28 47.8(5) . . . . ?
 C13 C14 C15 C11 -0.2(5) . . . . ?
 C13 C14 C15 C19 -175.2(3) . . . . ?
 C13 C22 C23 C24 173.8(3) . . . . ?
 C13 C22 C28 O2 6.2(5) . . . . ?
 C13 C22 C28 C27 -175.6(3) . . . . ?
 C14 C13 C22 C23 46.2(5) . . . . ?
 C14 C13 C22 C28 -135.6(4) . . . . ?
 C14 C15 C19 C18 172.0(4) . . . . ?
 C22 C13 C14 C15 179.2(3) . . . . ?
 C22 C23 C24 C26 3.4(5) . . . . ?
 C22 C23 C24 C30 -171.3(3) . . . . ?
 C23 C22 C28 O2 -175.6(3) . . . . ?
 C23 C22 C28 C27 2.6(5) . . . . ?
 C23 C24 C26 O1 -179.9(3) . . . . ?
 C23 C24 C26 C27 -0.5(5) . . . . ?
 C23 C24 C30 C31 66.2(4) . . . . ?
 C24 C26 C27 C28 -1.1(5) . . . . ?
 C24 C30 C31 C32 -173.2(3) . . . . ?
 C24 C30 C31 C37 5.2(5) . . . . ?
 C25 O1 C26 C24 -179.8(4) . . . . ?
 C25 O1 C26 C27 0.9(5) . . . . ?
 C26 C24 C30 C31 -108.1(4) . . . . ?
 C26 C27 C28 O2 178.1(3) . . . . ?
 C26 C27 C28 C22 0.0(5) . . . . ?
 C28 C22 C23 C24 -4.5(5) . . . . ?
 C29 O2 C28 C22 -177.3(3) . . . . ?
 C29 O2 C28 C27 4.6(5) . . . . ?
 C30 C24 C26 O1 -5.3(5) . . . . ?
 C30 C24 C26 C27 174.0(3) . . . . ?
 C30 C31 C32 O3 -2.9(4) . . . . ?
 C30 C31 C32 C33 176.4(3) . . . . ?
 C30 C31 C37 C36 -176.3(3) . . . . ?
 C31 C32 C33 C35 0.8(5) . . . . ?
 C32 C31 C37 C36 2.2(5) . . . . ?
 C32 C33 C35 O4 -178.8(3) . . . . ?
 C32 C33 C35 C36 0.5(5) . . . . ?
 C33 C35 C36 C37 -0.4(5) . . . . ?
 C33 C35 C36 C38 -176.6(3) . . . . ?
 C34 O4 C35 C33 1.6(5) . . . . ?
 C34 O4 C35 C36 -177.8(3) . . . . ?
 C35 C36 C37 C31 -1.0(5) . . . . ?
 C35 C36 C38 C39 133.1(4) . . . . ?
 C35 C36 C38 C40 -45.1(5) . . . . ?
 C36 C38 C39 C42 -177.8(4) . . . . ?
 C36 C38 C40 C41 178.6(4) . . . . ?
 C37 C31 C32 O3 178.6(3) . . . . ?
 C37 C31 C32 C33 -2.0(5) . . . . ?
 C37 C36 C38 C39 -43.0(5) . . . . ?
 C37 C36 C38 C40 138.8(4) . . . . ?
 C38 C36 C37 C31 175.3(3) . . . . ?
 C38 C39 C42 C43 0.5(6) . . . . ?
 C38 C39 C42 C53 179.2(4) . . . . ?
 C38 C40 C41 C43 -2.1(6) . . . . ?
 C38 C40 C41 C44 -179.4(4) . . . . ?
 C39 C38 C40 C41 0.3(6) . . . . ?
 C39 C42 C43 C41 -2.3(6) . . . . ?
 C39 C42 C43 C47 178.5(4) . . . . ?
 C39 C42 C53 C52 -179.3(5) . . . . ?
 C40 C38 C39 C42 0.5(6) . . . . ?
 C40 C41 C43 C42 3.1(6) . . . . ?
 C40 C41 C43 C47 -177.7(3) . . . . ?
 C40 C41 C44 C45 177.5(4) . . . . ?
 C41 C43 C47 C46 1.4(5) . . . . ?
 C41 C43 C47 C51 -178.3(4) . . . . ?
 C41 C44 C45 C46 -1.0(6) . . . . ?
 C42 C43 C47 C46 -179.4(4) . . . . ?
 C42 C43 C47 C51 0.9(6) . . . . ?
 C43 C41 C44 C45 0.2(5) . . . . ?
 C43 C42 C53 C52 -0.5(7) . . . . ?
 C43 C47 C51 C50 -176.7(4) . . . . ?
 C43 C47 C51 C52 -0.7(6) . . . . ?
 C44 C41 C43 C42 -179.6(3) . . . . ?
 C44 C41 C43 C47 -0.4(5) . . . . ?
 C44 C45 C46 C47 1.9(6) . . . . ?
 C44 C45 C46 C48 -177.5(3) . . . . ?
 C45 C46 C47 C43 -2.0(5) . . . . ?
 C45 C46 C47 C51 177.6(4) . . . . ?
 C45 C46 C48 C49 179.2(3) . . . . ?
 C46 C47 C51 C50 3.7(6) . . . . ?
 C46 C47 C51 C52 179.7(4) . . . . ?
 C46 C48 C49 C50 2.6(6) . . . . ?
 C46 C48 C49 C54 -177.7(3) . . . . ?
 C47 C46 C48 C49 -0.2(6) . . . . ?
 C47 C51 C52 C53 -0.2(7) . . . . ?
 C48 C46 C47 C43 177.4(3) . . . . ?
 C48 C46 C47 C51 -2.9(5) . . . . ?
 C48 C49 C50 C51 -1.8(6) . . . . ?
 C48 C49 C54 C55 46.0(5) . . . . ?
 C48 C49 C54 C59 -131.3(4) . . . . ?
 C49 C50 C51 C47 -1.3(6) . . . . ?
 C49 C50 C51 C52 -177.1(4) . . . . ?
 C49 C54 C55 C56 -176.6(3) . . . . ?
 C49 C54 C59 O5 -4.0(4) . . . . ?
 C49 C54 C59 C58 174.8(3) . . . . ?
 C50 C49 C54 C55 -134.2(4) . . . . ?
 C50 C49 C54 C59 48.5(5) . . . . ?
 C50 C51 C52 C53 175.6(4) . . . . ?
 C51 C52 C53 C42 0.8(8) . . . . ?
 C53 C42 C43 C41 178.9(4) . . . . ?
 C53 C42 C43 C47 -0.4(6) . . . . ?
 C54 C49 C50 C51 178.5(4) . . . . ?
 C54 C55 C56 C57 1.3(4) . . . . ?
 C54 C55 C56 C62 -178.0(3) . . . . ?
 C55 C54 C59 O5 178.6(3) . . . . ?
 C55 C54 C59 C58 -2.6(4) . . . . ?
 C55 C56 C57 O6 179.1(3) . . . . ?
 C55 C56 C57 C58 -1.9(4) . . . . ?
 C55 C56 C62 C63 87.2(4) . . . . ?
 C56 C57 C58 C59 0.3(5) . . . . ?
 C56 C62 C63 C65 162.2(3) . . . . ?
 C56 C62 C63 C70 -12.7(5) . . . . ?
 C57 C56 C62 C63 -92.1(4) . . . . ?
 C57 C58 C59 O5 -179.2(3) . . . . ?
 C57 C58 C59 C54 2.1(5) . . . . ?
 C59 C54 C55 C56 0.9(4) . . . . ?
 C60 O5 C59 C54 -177.1(3) . . . . ?
 C60 O5 C59 C58 4.2(5) . . . . ?
 C61 O6 C57 C56 -167.8(3) . . . . ?
 C61 O6 C57 C58 13.2(5) . . . . ?
 C62 C56 C57 O6 -1.6(4) . . . . ?
 C62 C56 C57 C58 177.4(3) . . . . ?
 C62 C63 C65 O7 4.7(5) . . . . ?
 C62 C63 C65 C67 -175.1(3) . . . . ?
 C62 C63 C70 C69 172.9(3) . . . . ?
 C63 C65 C67 C68 0.2(6) . . . . ?
 C65 C63 C70 C69 -2.2(5) . . . . ?
 C65 C67 C68 O8 -179.5(4) . . . . ?
 C65 C67 C68 C69 1.6(6) . . . . ?
 C66 O7 C65 C63 -166.1(4) . . . . ?
 C66 O7 C65 C67 13.7(6) . . . . ?
 C67 C68 C69 C70 -3.5(6) . . . . ?
 C67 C68 C69 C73 172.5(3) . . . . ?
 C68 C69 C70 C63 4.0(5) . . . . ?
 C68 C69 C73 C72 132.2(4) . . . . ?
 C68 C69 C73 C74 -52.1(5) . . . . ?
 C69 C73 C74 C75 -174.2(3) . . . . ?
 C70 C63 C65 O7 179.9(3) . . . . ?
 C70 C63 C65 C67 0.1(5) . . . . ?
 C70 C69 C73 C72 -51.9(5) . . . . ?
 C70 C69 C73 C74 123.8(4) . . . . ?
 C71 O8 C68 C67 -4.7(6) . . . . ?
 C71 O8 C68 C69 174.3(4) . . . . ?
 C72 C73 C74 C75 1.6(5) . . . . ?
 C72 C77 C78 C79 -174.1(3) . . . . ?
 C73 C69 C70 C63 -172.1(3) . . . . ?
 C73 C72 C77 C76 0.9(5) . . . . ?
 C73 C72 C77 C78 177.8(3) . . . . ?
 C73 C74 C75 C76 -3.1(5) . . . . ?
 C73 C74 C75 C84 -179.4(3) . . . . ?
 C74 C75 C76 C77 3.4(5) . . . . ?
 C74 C75 C76 C81 -173.1(3) . . . . ?
 C74 C75 C84 C83 172.4(4) . . . . ?
 C75 C76 C77 C72 -2.4(5) . . . . ?
 C75 C76 C77 C78 -179.4(3) . . . . ?
 C75 C76 C81 C80 175.9(3) . . . . ?
 C75 C76 C81 C82 0.6(5) . . . . ?
 C76 C75 C84 C83 -3.9(6) . . . . ?
 C76 C77 C78 C79 2.8(5) . . . . ?
 C76 C81 C82 C83 -4.1(5) . . . . ?
 C76 C81 C82 C87 173.2(3) . . . . ?
 C77 C72 C73 C69 175.2(3) . . . . ?
 C77 C72 C73 C74 -0.5(5) . . . . ?
 C77 C76 C81 C80 -0.7(5) . . . . ?
 C77 C76 C81 C82 -175.9(3) . . . . ?
 C77 C78 C79 C80 0.9(6) . . . . ?
 C78 C79 C80 C81 -4.4(6) . . . . ?
 C78 C79 C80 C85 172.1(4) . . . . ?
 C79 C80 C81 C76 4.2(5) . . . . ?
 C79 C80 C81 C82 179.4(3) . . . . ?
 C79 C80 C85 C86 -175.6(4) . . . . ?
 C80 C81 C82 C83 -179.3(3) . . . . ?
 C80 C81 C82 C87 -2.0(5) . . . . ?
 C80 C85 C86 C87 -5.0(5) . . . . ?
 C80 C85 C86 C98 175.9(3) . . . . ?
 C81 C76 C77 C72 174.1(3) . . . . ?
 C81 C76 C77 C78 -2.8(5) . . . . ?
 C81 C80 C85 C86 0.8(5) . . . . ?
 C81 C82 C83 C84 3.5(6) . . . . ?
 C81 C82 C87 C86 -2.3(5) . . . . ?
 C82 C83 C84 C75 0.5(6) . . . . ?
 C83 C82 C87 C86 174.8(3) . . . . ?
 C84 C75 C76 C77 179.9(3) . . . . ?
 C84 C75 C76 C81 3.3(5) . . . . ?
 C85 C80 C81 C76 -172.4(3) . . . . ?
 C85 C80 C81 C82 2.8(5) . . . . ?
 C85 C86 C87 C82 5.8(5) . . . . ?
 C85 C86 C98 C97 -135.3(4) . . . . ?
 C85 C86 C98 C99 44.0(5) . . . . ?
 C86 C98 C99 C100 -177.3(3) . . . . ?
 C87 C82 C83 C84 -173.6(4) . . . . ?
 C87 C86 C98 C97 45.6(5) . . . . ?
 C87 C86 C98 C99 -135.0(4) . . . . ?
 C93 O10 C97 C96 3.2(6) . . . . ?
 C93 O10 C97 C98 177.7(4) . . . . ?
 C94 O9 C95 C96 2.6(5) . . . . ?
 C94 O9 C95 C100 -176.5(3) . . . . ?
 C95 C96 C97 O10 175.8(4) . . . . ?
 C95 C96 C97 C98 1.5(6) . . . . ?
 C95 C100 C101 C107 -152.2(3) . . . . ?
 C96 C95 C100 C99 0.9(6) . . . . ?
 C96 C95 C100 C101 -177.0(4) . . . . ?
 C96 C97 C98 C86 177.3(4) . . . . ?
 C96 C97 C98 C99 -2.0(6) . . . . ?
 C97 C98 C99 C100 2.1(6) . . . . ?
 C98 C86 C87 C82 -175.1(3) . . . . ?
 C98 C99 C100 C95 -1.5(6) . . . . ?
 C98 C99 C100 C101 176.4(4) . . . . ?
 C99 C100 C101 C107 30.0(5) . . . . ?
 C100 C95 C96 C97 -0.9(6) . . . . ?
 C100 C101 C107 C102 -99.3(4) . . . . ?
 C100 C101 C107 C106 77.4(4) . . . . ?
 C102 C103 C104 O12 173.9(3) . . . . ?
 C102 C103 C104 C105 -4.7(5) . . . . ?
 C103 C2 C3 C6 -177.6(3) . . . . ?
 C103 C102 C107 C101 178.9(3) . . . . ?
 C103 C102 C107 C106 2.0(5) . . . . ?
 C103 C104 C105 C106 0.3(5) . . . . ?
 C104 C105 C106 O11 -177.6(3) . . . . ?
 C104 C105 C106 C107 5.7(5) . . . . ?
 C105 C106 C107 C101 176.4(3) . . . . ?
 C105 C106 C107 C102 -6.7(5) . . . . ?
 C107 C102 C103 C2 -177.1(3) . . . . ?
 C107 C102 C103 C104 3.5(5) . . . . ?
 C108 O11 C106 C105 6.0(5) . . . . ?
 C108 O11 C106 C107 -177.1(3) . . . . ?
 C109 O12 C104 C103 179.3(3) . . . . ?
 C109 O12 C104 C105 -2.1(5) . . . . ?
 C110 O3 C32 C31 170.8(3) . . . . ?
 C110 O3 C32 C33 -8.6(4) . . . . ?
 C88 C89 C90 C91 -179.8(3) . . . . ?
 C89 C90 C91 C89 -0.2(6) . . . 2_765 ?
 C89 C90 C91 C92 -179.7(3) . . . . ?
 C91 C89 C90 C91 0.2(6) 2_765 . . . ?
 C4 C16 C21 C4 0.5(6) 2_666 . . . ?
 C4 C16 C21 C17 -179.4(3) 2_666 . . . ?
 C16 C4 C21 C16 -0.5(6) 2_666 . . . ?
 C16 C4 C21 C17 179.4(3) 2_666 . . . ?
 C20 C16 C21 C4 -178.7(3) . . . . ?
 C20 C16 C21 C17 1.4(6) . . . . ?

_smtbx_masks_special_details
;
A solvent mask was calculated and 1021 electrons were 
found in a volume of 3620\%A^3^ in 1 void per unit cell. 
This is consistent with the presence of 
1[1C4H6O] per Asymmetric Unit 
which account for 116 electrons 
per unit cell.
;
loop_
  _smtbx_masks_void_nr
  _smtbx_masks_void_average_x
  _smtbx_masks_void_average_y
  _smtbx_masks_void_average_z
  _smtbx_masks_void_volume
  _smtbx_masks_void_count_electrons
  _smtbx_masks_void_content
 1 -0.487 -0.598 -0.836 3620.1 1021.3 '2 1C4H6O'

_smtbx_masks_void_probe_radius     1.2
_smtbx_masks_void_truncation_radius  1.2
_shelx_res_file
;
TITL 1_a.res in P-1
    1.res
    created by SHELXL-2018/3 at 15:44:54 on 07-Sep-2023
REM Old TITL 1 in P-1
REM SHELXT solution in P-1: R1 0.337, Rweak 0.068, Alpha 0.100
REM <I/s> 0.000 for 0 systematic absences, Orientation as input
REM Formula found by SHELXT: C100 N17 O12
CELL 0.71073 16.5277 18.1761 24.7793 73.019 87.205 81.333
ZERR 2 0.0005 0.0005 0.0008 0.001 0.002 0.002
LATT 1
SFAC C H N O
UNIT 218 160 8 24
DELU C57
ISOR 0.01 0.02 C56 C57

L.S. 10
PLAN  10
SIZE 0.1 0.2 0.3
TEMP -80.15
CONF
list 4
MORE -1
BOND $H
ABIN
fmap 2
acta
OMIT -3 1 6
OMIT -2 3 0
OMIT 0 -2 3
OMIT 4 -6 2
OMIT 1 -1 5
OMIT 1 1 4
OMIT 2 -2 2
OMIT 0 4 2
OMIT -1 2 5
OMIT -3 8 11
OMIT -2 0 2
OMIT -4 -1 3
OMIT 3 3 1
OMIT 0 3 3
OMIT 4 0 8
OMIT 1 1 3
OMIT 3 -2 6
OMIT 2 2 4
OMIT 1 6 6
OMIT -3 0 1
OMIT -4 6 11
OMIT -3 -5 2
OMIT 3 3 9
OMIT 2 3 1
OMIT -1 2 2
OMIT -1 -1 2
OMIT 1 -1 3
OMIT 1 1 2
REM <olex2.extras>
REM <HklSrc "%.\\1.hkl">
REM </olex2.extras>

WGHT    0.200000
FVAR       0.29099
O1    4    0.172059    0.134839    0.511577    11.00000    0.07437    0.07529 =
         0.10927   -0.01223    0.01094   -0.04002
O2    4    0.400119    0.257752    0.542483    11.00000    0.08766    0.07296 =
         0.07540   -0.01398   -0.00139   -0.03644
O3    4    0.077371    0.204687    0.312067    11.00000    0.05675    0.07476 =
         0.08190   -0.02296    0.00107   -0.01307
O4    4    0.322280    0.102162    0.226421    11.00000    0.06499    0.09652 =
         0.09472   -0.04327    0.00033   -0.00953
O5    4    0.966240    0.039252    0.384085    11.00000    0.07890    0.09328 =
         0.08127   -0.02630    0.01151   -0.04193
O6    4    1.187895   -0.048233    0.272886    11.00000    0.05478    0.08101 =
         0.12270   -0.02024    0.00319   -0.01070
O7    4    1.173952   -0.057560    0.093946    11.00000    0.09670    0.07333 =
         0.14422   -0.06146    0.02921   -0.01501
O8    4    1.160568    0.221094    0.014582    11.00000    0.12631    0.08290 =
         0.07230   -0.02142    0.02326   -0.02419
O9    4    0.880156    0.938994    0.125145    11.00000    0.09927    0.04007 =
         0.09919   -0.01068    0.01555   -0.02421
O10   4    1.041674    0.740683    0.054344    11.00000    0.11432    0.06177 =
         0.08763   -0.00524    0.03472   -0.02066
O11   4    0.918855    0.812929    0.292696    11.00000    0.08528    0.05196 =
         0.10258   -0.01656    0.01758   -0.03458
O12   4    0.784196    0.615571    0.425033    11.00000    0.10756    0.08442 =
         0.07655   -0.01552    0.01073   -0.05239
C1    1    0.707814    0.530802    0.366836    11.00000    0.07190    0.05877 =
         0.07848   -0.02289    0.01782   -0.02641
AFIX  43
H1    2    0.763707    0.514348    0.377080    11.00000   -1.20000
AFIX   0
C2    1    0.682798    0.608778    0.340924    11.00000    0.07926    0.05808 =
         0.07211   -0.02261    0.01426   -0.03244
C3    1    0.600942    0.633055    0.324180    11.00000    0.08328    0.06061 =
         0.06884   -0.01815    0.00972   -0.02748
AFIX  43
H3    2    0.583563    0.686037    0.304609    11.00000   -1.20000
AFIX   0
C5    1    0.571870    0.500100    0.364884    11.00000    0.08480    0.05732 =
         0.06593   -0.01998    0.01161   -0.03116
C6    1    0.543988    0.579671    0.336061    11.00000    0.08564    0.05613 =
         0.06635   -0.01216    0.00308   -0.02959
C7    1    0.655033    0.475337    0.378606    11.00000    0.07015    0.05439 =
         0.07030   -0.02160    0.01512   -0.02384
C8    1    0.681056    0.394462    0.407120    11.00000    0.06375    0.06009 =
         0.08657   -0.02522    0.01333   -0.02015
AFIX  43
H8    2    0.737684    0.376765    0.414197    11.00000   -1.20000
AFIX   0
C9    1    0.627241    0.343170    0.424048    11.00000    0.07712    0.05558 =
         0.07955   -0.02594    0.01118   -0.02019
AFIX  43
H9    2    0.646283    0.290211    0.442727    11.00000   -1.20000
AFIX   0
C10   1    0.540073    0.368727    0.413778    11.00000    0.06930    0.05256 =
         0.07333   -0.02385    0.00607   -0.02466
C11   1    0.512780    0.446618    0.382051    11.00000    0.07313    0.05755 =
         0.06796   -0.02441    0.01061   -0.02619
C12   1    0.481917    0.319971    0.435596    11.00000    0.07450    0.05057 =
         0.07986   -0.01958    0.00541   -0.02184
AFIX  43
H12   2    0.499673    0.267457    0.456125    11.00000   -1.20000
AFIX   0
C13   1    0.398835    0.345556    0.428345    11.00000    0.08314    0.05691 =
         0.06962   -0.02237    0.00878   -0.03156
C14   1    0.373655    0.420761    0.394521    11.00000    0.07410    0.06319 =
         0.07380   -0.02221   -0.00360   -0.02624
AFIX  43
H14   2    0.316981    0.437793    0.387202    11.00000   -1.20000
AFIX   0
C15   1    0.429861    0.471744    0.371097    11.00000    0.07405    0.05823 =
         0.06438   -0.01636   -0.00051   -0.02521
C18   1    0.458781    0.603054    0.322647    11.00000    0.07786    0.06002 =
         0.08304   -0.00402   -0.00708   -0.02062
AFIX  43
H18   2    0.440097    0.655187    0.301725    11.00000   -1.20000
AFIX   0
C19   1    0.404787    0.551811    0.339414    11.00000    0.07720    0.07004 =
         0.08238   -0.01268   -0.00452   -0.01999
AFIX  43
H19   2    0.348660    0.568916    0.330102    11.00000   -1.20000
AFIX   0
C22   1    0.337965    0.292537    0.453509    11.00000    0.07445    0.05468 =
         0.07821   -0.02508    0.01194   -0.02889
C23   1    0.276038    0.285652    0.420944    11.00000    0.06716    0.06448 =
         0.07240   -0.02355    0.00682   -0.02466
AFIX  43
H23   2    0.270759    0.319527    0.383584    11.00000   -1.20000
AFIX   0
C24   1    0.220173    0.232440    0.438735    11.00000    0.06296    0.06720 =
         0.07231   -0.02793    0.01066   -0.02240
C25   1    0.174476    0.087487    0.566568    11.00000    0.10576    0.09694 =
         0.12223   -0.00620    0.02359   -0.06132
AFIX 137
H25A  2    0.129970    0.055840    0.572786    11.00000   -1.50000
H25B  2    0.168048    0.119642    0.592516    11.00000   -1.50000
H25C  2    0.227123    0.053394    0.573407    11.00000   -1.50000
AFIX   0
C26   1    0.227032    0.187511    0.493919    11.00000    0.07149    0.06281 =
         0.09479   -0.02572    0.01973   -0.03317
C27   1    0.287216    0.193560    0.530942    11.00000    0.07411    0.06232 =
         0.08499   -0.01867    0.00883   -0.02934
AFIX  43
H27   2    0.289902    0.162283    0.569121    11.00000   -1.20000
AFIX   0
C28   1    0.342244    0.246503    0.509901    11.00000    0.07494    0.06053 =
         0.07758   -0.02682    0.00913   -0.02627
C29   1    0.407567    0.208771    0.599366    11.00000    0.11396    0.08510 =
         0.06496   -0.01067   -0.00363   -0.03732
AFIX 137
H29A  2    0.420487    0.154352    0.599359    11.00000   -1.50000
H29B  2    0.355840    0.216008    0.619518    11.00000   -1.50000
H29C  2    0.451478    0.222390    0.618198    11.00000   -1.50000
AFIX   0
C30   1    0.162476    0.221431    0.397976    11.00000    0.05957    0.08701 =
         0.09963   -0.04363    0.01141   -0.03185
AFIX  23
H30A  2    0.130740    0.272475    0.378952    11.00000   -1.20000
H30B  2    0.123294    0.187313    0.419344    11.00000   -1.20000
AFIX   0
C31   1    0.203709    0.186565    0.353524    11.00000    0.05533    0.05717 =
         0.07897   -0.02596    0.00973   -0.02062
C32   1    0.160529    0.180238    0.309945    11.00000    0.05196    0.05270 =
         0.08162   -0.01689    0.00742   -0.01697
C33   1    0.197050    0.152372    0.266619    11.00000    0.06088    0.06589 =
         0.08306   -0.02618    0.00759   -0.01988
AFIX  43
H33   2    0.165119    0.149343    0.236686    11.00000   -1.20000
AFIX   0
C34   1    0.278997    0.099447    0.179534    11.00000    0.08350    0.09510 =
         0.08451   -0.03918    0.00193   -0.00493
AFIX 137
H34A  2    0.317583    0.083001    0.152563    11.00000   -1.50000
H34B  2    0.249473    0.151144    0.161311    11.00000   -1.50000
H34C  2    0.239859    0.062310    0.192149    11.00000   -1.50000
AFIX   0
C35   1    0.280783    0.129155    0.267976    11.00000    0.05930    0.06295 =
         0.08140   -0.03014    0.00755   -0.01339
C36   1    0.328353    0.132563    0.311597    11.00000    0.05547    0.05652 =
         0.09331   -0.03003    0.00517   -0.01301
C37   1    0.288300    0.160944    0.354192    11.00000    0.06014    0.06481 =
         0.09109   -0.02582    0.00357   -0.01650
AFIX  43
H37   2    0.319633    0.162929    0.384745    11.00000   -1.20000
AFIX   0
C38   1    0.418806    0.112446    0.313465    11.00000    0.05598    0.06833 =
         0.09897   -0.03724    0.00692   -0.01649
C39   1    0.467092    0.161502    0.326748    11.00000    0.06706    0.07031 =
         0.11082   -0.04202    0.00828   -0.01336
AFIX  43
H39   2    0.440727    0.206606    0.335799    11.00000   -1.20000
AFIX   0
C40   1    0.457919    0.046921    0.300873    11.00000    0.06345    0.05983 =
         0.09583   -0.03125    0.00184   -0.02057
AFIX  43
H40   2    0.426044    0.013052    0.291553    11.00000   -1.20000
AFIX   0
C41   1    0.543328    0.028880    0.301434    11.00000    0.05445    0.05320 =
         0.08150   -0.02410   -0.00043   -0.01367
C42   1    0.551136    0.147221    0.327263    11.00000    0.05959    0.06786 =
         0.11703   -0.04688    0.00936   -0.02063
C43   1    0.590426    0.079687    0.313221    11.00000    0.05846    0.05536 =
         0.08698   -0.03209    0.00627   -0.01514
C44   1    0.583560   -0.039702    0.287551    11.00000    0.06519    0.05360 =
         0.08671   -0.03102    0.00253   -0.02124
AFIX  43
H44   2    0.551653   -0.074386    0.279341    11.00000   -1.20000
AFIX   0
C45   1    0.665255   -0.054732    0.286165    11.00000    0.06308    0.05616 =
         0.09296   -0.03372    0.00847   -0.01847
AFIX  43
H45   2    0.690533   -0.100493    0.277537    11.00000   -1.20000
AFIX   0
C46   1    0.715906   -0.002641    0.297555    11.00000    0.05629    0.05522 =
         0.08591   -0.02709    0.01004   -0.01917
C47   1    0.677566    0.064060    0.312020    11.00000    0.05900    0.05900 =
         0.08766   -0.03363    0.01166   -0.02201
C48   1    0.801287   -0.015399    0.294317    11.00000    0.05788    0.04945 =
         0.08640   -0.02475    0.00272   -0.01466
AFIX  43
H48   2    0.827240   -0.060235    0.284724    11.00000   -1.20000
AFIX   0
C49   1    0.849421    0.035324    0.304664    11.00000    0.05455    0.05564 =
         0.08443   -0.02602    0.01034   -0.01539
C50   1    0.812124    0.099325    0.320912    11.00000    0.06293    0.06917 =
         0.09658   -0.03977    0.00888   -0.02341
AFIX  43
H50   2    0.844990    0.133335    0.329048    11.00000   -1.20000
AFIX   0
C51   1    0.726231    0.114647    0.325531    11.00000    0.05849    0.06834 =
         0.11142   -0.05118    0.01182   -0.02259
C52   1    0.684859    0.181555    0.339617    11.00000    0.06661    0.08343 =
         0.14791   -0.07209    0.01253   -0.02873
AFIX  43
H52   2    0.716182    0.215900    0.348854    11.00000   -1.20000
AFIX   0
C53   1    0.602970    0.197071    0.340124    11.00000    0.06533    0.08814 =
         0.17328   -0.08718    0.02027   -0.02450
AFIX  43
H53   2    0.578098    0.242567    0.349287    11.00000   -1.20000
AFIX   0
C54   1    0.939155    0.017900    0.297893    11.00000    0.05966    0.05037 =
         0.08623   -0.01979    0.00333   -0.02233
C55   1    0.971127   -0.002829    0.250049    11.00000    0.05680    0.04529 =
         0.08052   -0.01757    0.00196   -0.01605
AFIX  43
H55   2    0.933508   -0.002261    0.222092    11.00000   -1.20000
AFIX   0
C56   1    1.051789   -0.023652    0.240660    11.00000    0.06553    0.04426 =
         0.08180   -0.01310    0.00218   -0.01878
C57   1    1.106298   -0.025723    0.283140    11.00000    0.05646    0.04863 =
         0.09900   -0.00567    0.00911   -0.01237
C58   1    1.079326   -0.005375    0.330883    11.00000    0.06091    0.06000 =
         0.08734   -0.00018   -0.00104   -0.02160
AFIX  43
H58   2    1.117396   -0.007063    0.358881    11.00000   -1.20000
AFIX   0
C59   1    0.997085    0.017494    0.338223    11.00000    0.07100    0.06324 =
         0.07178   -0.01272    0.01445   -0.02875
C60   1    1.023273    0.042944    0.424004    11.00000    0.09965    0.11726 =
         0.08229   -0.02488    0.00491   -0.05357
AFIX 137
H60A  2    1.058415    0.082217    0.405923    11.00000   -1.50000
H60B  2    1.057041   -0.007842    0.437986    11.00000   -1.50000
H60C  2    0.993687    0.057003    0.455628    11.00000   -1.50000
AFIX   0
C61   1    1.243020   -0.066117    0.319557    11.00000    0.06058    0.10674 =
         0.16821   -0.01847   -0.01481   -0.00601
AFIX 137
H61A  2    1.297290   -0.087594    0.308770    11.00000   -1.50000
H61B  2    1.222416   -0.104326    0.351909    11.00000   -1.50000
H61C  2    1.246929   -0.018620    0.329805    11.00000   -1.50000
AFIX   0
C62   1    1.082355   -0.042721    0.187878    11.00000    0.07517    0.05014 =
         0.10297   -0.03082    0.01431   -0.01566
AFIX  23
H62A  2    1.041319   -0.068485    0.175215    11.00000   -1.20000
H62B  2    1.133388   -0.080173    0.196518    11.00000   -1.20000
AFIX   0
C63   1    1.099256    0.027477    0.139937    11.00000    0.07064    0.05028 =
         0.08379   -0.03112    0.01149   -0.01633
C65   1    1.148208    0.018482    0.094178    11.00000    0.07164    0.05278 =
         0.10539   -0.03579    0.00181   -0.01046
C66   1    1.238182   -0.072001    0.056140    11.00000    0.09864    0.09565 =
         0.12566   -0.05506    0.02526    0.01279
AFIX 137
H66A  2    1.219168   -0.049165    0.017153    11.00000   -1.50000
H66B  2    1.253984   -0.128187    0.063398    11.00000   -1.50000
H66C  2    1.285507   -0.048570    0.061904    11.00000   -1.50000
AFIX   0
C67   1    1.170108    0.080394    0.051945    11.00000    0.08168    0.08104 =
         0.08832   -0.04068    0.01489   -0.01887
AFIX  43
H67   2    1.203432    0.072046    0.021347    11.00000   -1.20000
AFIX   0
C68   1    1.142418    0.156314    0.054723    11.00000    0.09097    0.05974 =
         0.07498   -0.02083    0.01059   -0.01973
C69   1    1.095303    0.167658    0.100477    11.00000    0.08061    0.05629 =
         0.06627   -0.02261   -0.00065   -0.00522
C70   1    1.072940    0.103066    0.141001    11.00000    0.07182    0.05194 =
         0.07094   -0.02238    0.00729   -0.01118
AFIX  43
H70   2    1.037881    0.111141    0.170908    11.00000   -1.20000
AFIX   0
C71   1    1.214339    0.213416   -0.030329    11.00000    0.11022    0.10266 =
         0.08637   -0.02451    0.02800   -0.02634
AFIX 137
H71A  2    1.223096    0.265092   -0.054150    11.00000   -1.50000
H71B  2    1.190295    0.186153   -0.052934    11.00000   -1.50000
H71C  2    1.266845    0.183687   -0.014989    11.00000   -1.50000
AFIX   0
C72   1    0.991939    0.273132    0.121328    11.00000    0.08823    0.05074 =
         0.06476   -0.00868    0.00907   -0.01271
AFIX  43
H72   2    0.949512    0.243060    0.121698    11.00000   -1.20000
AFIX   0
C73   1    1.073070    0.246166    0.108893    11.00000    0.08843    0.04360 =
         0.05981   -0.01012    0.00269   -0.00653
C74   1    1.133143    0.291164    0.108232    11.00000    0.07601    0.05131 =
         0.08316   -0.01385   -0.00722   -0.00493
AFIX  43
H74   2    1.187414    0.273064    0.098831    11.00000   -1.20000
AFIX   0
C75   1    1.118427    0.361791    0.120629    11.00000    0.08466    0.04609 =
         0.07157   -0.00935   -0.00469   -0.00384
C76   1    1.037604    0.390182    0.131780    11.00000    0.07756    0.04628 =
         0.05942   -0.00655    0.00094   -0.00375
C77   1    0.974343    0.344709    0.133148    11.00000    0.09152    0.04163 =
         0.06061   -0.01198    0.01591   -0.01677
C78   1    0.892280    0.375906    0.144101    11.00000    0.09871    0.05218 =
         0.07873   -0.01825    0.02931   -0.02602
AFIX  43
H78   2    0.849549    0.345385    0.146848    11.00000   -1.20000
AFIX   0
C79   1    0.874578    0.447908    0.150591    11.00000    0.09392    0.05214 =
         0.08131   -0.01893    0.03308   -0.01993
AFIX  43
H79   2    0.819663    0.466442    0.158318    11.00000   -1.20000
AFIX   0
C80   1    0.935623    0.496730    0.146205    11.00000    0.09432    0.04624 =
         0.06496   -0.01413    0.02223   -0.01601
C81   1    1.018087    0.466290    0.138634    11.00000    0.09294    0.04545 =
         0.05139   -0.00918    0.00247   -0.01173
C82   1    1.081298    0.513268    0.133458    11.00000    0.08692    0.05584 =
         0.06236   -0.01102   -0.00424   -0.00977
C83   1    1.162150    0.481243    0.125333    11.00000    0.08721    0.06529 =
         0.09065   -0.01689   -0.00921   -0.01607
AFIX  43
H83   2    1.204828    0.511381    0.124021    11.00000   -1.20000
AFIX   0
C84   1    1.181581    0.408544    0.119268    11.00000    0.08574    0.05574 =
         0.09558   -0.02126   -0.01428   -0.00438
AFIX  43
H84   2    1.237060    0.388740    0.114126    11.00000   -1.20000
AFIX   0
C85   1    0.918123    0.574945    0.145913    11.00000    0.09454    0.04992 =
         0.06709   -0.01329    0.02172   -0.01547
AFIX  43
H85   2    0.863197    0.595963    0.151420    11.00000   -1.20000
AFIX   0
C86   1    0.978812    0.622472    0.137802    11.00000    0.10338    0.04479 =
         0.05364   -0.01266    0.01907   -0.01722
C87   1    1.059641    0.590284    0.134219    11.00000    0.09381    0.05403 =
         0.06680   -0.01987    0.00551   -0.01885
AFIX  43
H87   2    1.101563    0.621471    0.132222    11.00000   -1.20000
AFIX   0
C93   1    1.074643    0.798462    0.010265    11.00000    0.10965    0.08725 =
         0.08579   -0.00425    0.03740   -0.02993
AFIX 137
H93A  2    1.031089    0.827965   -0.016212    11.00000   -1.50000
H93B  2    1.117660    0.773299   -0.009738    11.00000   -1.50000
H93C  2    1.097815    0.833794    0.026480    11.00000   -1.50000
AFIX   0
C94   1    0.909881    0.998805    0.080832    11.00000    0.12367    0.04293 =
         0.10059    0.00369    0.00392   -0.03296
AFIX 137
H94A  2    0.899899    0.991064    0.044343    11.00000   -1.50000
H94B  2    0.968772    0.996813    0.085555    11.00000   -1.50000
H94C  2    0.881368    1.049576    0.082195    11.00000   -1.50000
AFIX   0
C95   1    0.907917    0.862243    0.126626    11.00000    0.08968    0.03533 =
         0.08532   -0.00968    0.00917   -0.02065
C96   1    0.963948    0.842798    0.089096    11.00000    0.09360    0.05268 =
         0.07602   -0.00496    0.01963   -0.02820
AFIX  43
H96   2    0.985734    0.882246    0.060479    11.00000   -1.20000
AFIX   0
C97   1    0.989141    0.764732    0.092901    11.00000    0.09352    0.05023 =
         0.07802   -0.01006    0.01954   -0.01706
C98   1    0.955899    0.706671    0.134017    11.00000    0.09718    0.04402 =
         0.06441   -0.00802    0.00944   -0.01564
C99   1    0.899851    0.729593    0.171271    11.00000    0.09128    0.04046 =
         0.06239   -0.01053    0.01320   -0.02197
AFIX  43
H99   2    0.878147    0.690524    0.200254    11.00000   -1.20000
AFIX   0
C100  1    0.873707    0.806721    0.168479    11.00000    0.08019    0.04672 =
         0.07131   -0.01820    0.01159   -0.02515
C101  1    0.808626    0.829380    0.207994    11.00000    0.09428    0.03849 =
         0.08923   -0.01535    0.01247   -0.01689
AFIX  23
H10A  2    0.817979    0.879465    0.213093    11.00000   -1.20000
H10B  2    0.754700    0.838074    0.189694    11.00000   -1.20000
AFIX   0
C102  1    0.747028    0.719702    0.278289    11.00000    0.08931    0.05422 =
         0.07083   -0.02488    0.01833   -0.02839
AFIX  43
H102  2    0.709238    0.722142    0.249919    11.00000   -1.20000
AFIX   0
C103  1    0.742491    0.664645    0.330701    11.00000    0.07552    0.05723 =
         0.07327   -0.02219    0.01295   -0.02702
C104  1    0.795250    0.665130    0.372399    11.00000    0.09078    0.05535 =
         0.07216   -0.01542    0.02116   -0.02552
C105  1    0.854883    0.713674    0.362691    11.00000    0.08139    0.05037 =
         0.07651   -0.01997    0.00980   -0.02595
AFIX  43
H105  2    0.890666    0.713000    0.391747    11.00000   -1.20000
AFIX   0
C106  1    0.859976    0.764810    0.306863    11.00000    0.07986    0.04188 =
         0.09778   -0.02686    0.01772   -0.02505
C107  1    0.804659    0.771529    0.265534    11.00000    0.08919    0.04545 =
         0.06702   -0.02185    0.01913   -0.02263
C108  1    0.980906    0.805252    0.334095    11.00000    0.08364    0.06234 =
         0.13115   -0.00330   -0.00695   -0.03040
AFIX 137
H10C  2    1.021399    0.839736    0.317345    11.00000   -1.50000
H10D  2    1.008052    0.751336    0.346123    11.00000   -1.50000
H10E  2    0.955236    0.819491    0.366818    11.00000   -1.50000
AFIX   0
C109  1    0.837913    0.612855    0.470132    11.00000    0.11505    0.09774 =
         0.08017   -0.01880    0.00695   -0.04792
AFIX 137
H10F  2    0.894576    0.596817    0.460154    11.00000   -1.50000
H10G  2    0.822518    0.575433    0.504970    11.00000   -1.50000
H10H  2    0.833052    0.664476    0.475836    11.00000   -1.50000
AFIX   0
C110  1    0.029365    0.211231    0.264560    11.00000    0.06366    0.08366 =
         0.07776   -0.01677   -0.00553   -0.00139
AFIX 137
H11A  2    0.053196    0.243726    0.230575    11.00000   -1.50000
H11B  2   -0.026552    0.235047    0.269941    11.00000   -1.50000
H11C  2    0.028269    0.159442    0.260328    11.00000   -1.50000
AFIX   0

N1    3    0.773208    0.590472    0.026931    11.00000    0.10176    0.11277 =
         0.12955   -0.03536    0.02810   -0.01222
N2    3    1.181448    0.622143   -0.008192    11.00000    0.11676    0.09833 =
         0.11849   -0.01699    0.00703   -0.04606
C88   1    0.839147    0.564835    0.018975    11.00000    0.09812    0.08752 =
         0.07919   -0.01894    0.01076   -0.02822
C89   1    0.921238    0.532165    0.009389    11.00000    0.07587    0.07616 =
         0.05817   -0.01275    0.01214   -0.01766
C90   1    0.984663    0.574386    0.006606    11.00000    0.09277    0.06875 =
         0.06051   -0.01184    0.01085   -0.01696
AFIX  43
H90   2    0.974295    0.625084    0.011160    11.00000   -1.20000
AFIX   0
C91   1    1.063712    0.542418   -0.002882    11.00000    0.08423    0.07147 =
         0.05944   -0.00193    0.00560   -0.01940
C92   1    1.129664    0.587739   -0.005348    11.00000    0.10301    0.08772 =
         0.07147   -0.01731    0.00816   -0.03057

N3    3    0.403211    0.716128    0.417542    11.00000    0.11802    0.07221 =
         0.11700   -0.02462   -0.00007   -0.02463
N4    3    0.261088    0.552649    0.469207    11.00000    0.08114    0.10759 =
         0.12804   -0.03962   -0.00284   -0.02450
C4    1    0.550118    0.557199    0.480940    11.00000    0.08950    0.06377 =
         0.07094   -0.03017    0.00958   -0.02634
AFIX  43
H4    2    0.584528    0.596273    0.467788    11.00000   -1.20000
AFIX   0
C16   1    0.417295    0.517306    0.490267    11.00000    0.07992    0.07015 =
         0.07438   -0.03152    0.00386   -0.02011
C17   1    0.432918    0.652626    0.441731    11.00000    0.08935    0.07741 =
         0.08490   -0.02937    0.00777   -0.02818
C20   1    0.328505    0.536578    0.478563    11.00000    0.09640    0.07344 =
         0.07596   -0.02894    0.00778   -0.02745
C21   1    0.466852    0.574807    0.471278    11.00000    0.08039    0.05746 =
         0.07578   -0.02355    0.00741   -0.01954
HKLF 4


REM  1_a.res in P-1
REM wR2 = 0.3247, GooF = S = 0.998, Restrained GooF = 0.998 for all data
REM R1 = 0.0899 for 12459 Fo > 4sig(Fo) and 0.1384 for all 25786 data
REM 1138 parameters refined using 12 restraints

END

WGHT      0.2000      0.0000

REM Highest difference peak  0.287,  deepest hole -0.286,  1-sigma level  0.063
Q1    1   0.4650  0.6423  0.2733  11.00000  0.05    0.29
Q2    1   1.0854 -0.0316  0.4235  11.00000  0.05    0.29
Q3    1   1.0623 -0.0379  0.4400  11.00000  0.05    0.28
Q4    1   0.3212  0.1583  0.3197  11.00000  0.05    0.27
Q5    1   0.6361  0.1957  0.2943  11.00000  0.05    0.26
Q6    1   1.1435  0.8194  0.0419  11.00000  0.05    0.26
Q7    1   0.8309  0.7584  0.1273  11.00000  0.05    0.25
Q8    1   1.2393 -0.1518  0.0625  11.00000  0.05    0.25
Q9    1   0.0914  0.2586  0.2506  11.00000  0.05    0.25
Q10   1   0.9027  0.9303  0.1347  11.00000  0.05    0.24
;
_shelx_res_checksum                20970
_shelx_hkl_file
;
   1   0   0   38.40    2.10
   1   0   0   40.10    2.30
  -2   0   0 1056.69   51.89
   2   0   0  906.51   51.49
   2   0   0 1051.19   51.89
  -3   0   0   88.69    4.70
  -3   0   0   85.79    5.80
   3   0   0   88.39    5.80
   3   0   0   92.69    5.10
  -4   0   0  770.92   39.80
  -4   0   0  772.72   39.90
  -4   0   0  808.32   40.90
  -4   0   0  744.03   39.80
  -4   0   0  754.12   39.80
   4   0   0  795.62   40.20
   4   0   0  794.12   40.90
  -5   0   0  222.68   12.70
  -5   0   0  217.48   11.20
  -5   0   0  215.78   11.20
  -5   0   0  215.68   11.20
  -5   0   0  202.38   11.10
  -5   0   0  212.48   11.30
   5   0   0  217.48   12.60
   5   0   0  223.48   11.60
  -6   0   0    0.40    2.20
  -6   0   0    3.20    0.80
  -6   0   0    2.90    0.80
  -6   0   0    3.50    0.80
  -6   0   0    2.70    0.90
  -6   0   0    3.10    0.50
   6   0   0    4.50    1.60
   6   0   0    1.10    2.20
  -7   0   0  142.99   10.20
  -7   0   0  152.88    8.00
  -7   0   0  153.38    7.80
  -7   0   0  151.58    7.80
  -7   0   0  149.09    7.90
  -7   0   0  141.39    7.70
   7   0   0  149.79    8.40
   7   0   0  143.49   10.30
  -8   0   0  672.13   33.30
  -8   0   0  661.13   33.30
  -8   0   0  644.84   33.40
  -8   0   0  648.74   35.60
  -8   0   0  639.04   33.30
   8   0   0  610.84   33.60
  -9   0   0   16.40    1.50
  -9   0   0   18.70    1.50
  -9   0   0   19.00    1.90
  -9   0   0   13.50    4.80
  -9   0   0   17.50    1.50
   9   0   0   13.10    1.70
 -10   0   0   15.90    1.80
 -10   0   0   10.10    1.30
 -10   0   0    9.50    1.60
 -10   0   0   11.20    1.30
 -10   0   0   -1.00    5.20
 -11   0   0   13.30    6.90
 -11   0   0    6.90    1.30
 -11   0   0    6.40    1.30
 -11   0   0    6.80    1.60
 -12   0   0   35.50    2.70
 -12   0   0   29.40    2.50
 -12   0   0   25.90    2.80
 -13   0   0    0.20    1.40
 -13   0   0   -0.50    1.50
 -13   0   0    0.60    1.40
 -14   0   0    4.80    1.40
 -14   0   0    6.70    1.80
 -15   0   0   15.60    2.20
 -15   0   0   13.60    2.20
 -16   0   0    7.80    1.80
 -16   0   0   12.50    2.20
 -17   0   0    1.60    2.00
 -17   0   0    1.00    2.00
 -18   0   0    1.30    2.00
 -18   0   0   -2.00    1.80
 -19   0   0    0.80    1.80
 -19   0   0    3.70    2.00
 -19   1   0   -1.20    2.00
 -19   1   0    1.70    1.70
 -18   1   0   -1.00    1.80
 -18   1   0   -0.70    2.00
 -17   1   0    4.60    2.00
 -17   1   0    0.10    2.00
 -16   1   0    1.40    1.80
 -16   1   0    0.90    1.90
 -15   1   0   17.10    1.90
 -14   1   0    1.80    1.60
 -14   1   0    0.60    1.60
 -14   1   0   -1.70    0.90
 -13   1   0    0.60    1.30
 -13   1   0    1.10    1.40
 -13   1   0    2.60    1.60
 -12   1   0   -0.70    1.40
 -12   1   0    0.40    1.30
 -12   1   0    1.60    1.30
 -11   1   0   25.80    2.20
 -11   1   0   21.20    2.10
 -11   1   0   15.80    1.80
 -11   1   0   18.70    1.70
 -11   1   0   21.80    6.30
 -10   1   0   14.60    1.70
 -10   1   0   10.10    1.30
 -10   1   0   12.10    4.80
 -10   1   0    9.40    1.20
 -10   1   0   12.20    1.30
   9  -1   0   26.00    3.10
  -9   1   0   30.80    2.20
  -9   1   0   26.50    2.10
  -9   1   0   28.60    2.20
  -9   1   0   22.10    4.80
  -9   1   0   26.00    2.50
  -9   1   0   23.20    4.40
   8  -1   0   95.39    6.10
  -8   1   0   95.19    5.20
  -8   1   0   90.59    5.40
  -8   1   0   98.09    5.30
  -8   1   0   94.39    8.10
  -8   1   0   94.69    5.20
   7  -1   0   40.70    3.90
  -7   1   0   45.50    2.70
  -7   1   0   45.80    2.80
  -7   1   0   44.70    3.00
  -7   1   0   36.50    5.40
  -7   1   0   45.80    2.70
   6  -1   0   31.30    3.50
   6  -1   0   34.80    4.20
  -6   1   0   32.50    2.20
  -6   1   0   43.00    2.50
  -6   1   0   33.50    4.50
  -6   1   0   34.40    2.40
  -6   1   0   41.20    2.40
   5  -1   0   63.09    4.90
   5  -1   0   57.39    4.40
  -5   1   0   62.89    3.50
  -5   1   0   59.69    3.60
  -5   1   0   68.99    5.00
  -5   1   0   62.59    3.50
  -5   1   0   64.69    3.50
   4  -1   0    1.30    1.70
  -4   1   0    1.10    1.70
  -4   1   0    5.10    0.80
  -4   1   0    3.50    0.90
  -4   1   0    5.10    0.80
  -4   1   0    3.30    0.70
   3  -1   0  241.48   12.00
  -3   1   0  218.78   11.40
  -3   1   0  204.68   11.90
  -3   1   0  214.58   11.40
  -3   1   0  221.78   11.40
   2  -1   0  138.09    7.40
  -2   1   0  140.79    7.50
   0  -1   0   21.50    1.50
   0   1   0   22.40    1.50
  -1  -1   0  194.08   10.20
   1   1   0  191.48   10.20
   1   1   0  180.58    9.80
  -2  -1   0 1945.31   98.89
   2   1   0 1853.11   98.29
   2   1   0 1957.90   98.89
  -3  -1   0  601.44   31.20
   3   1   0  630.94   32.30
   3   1   0  593.74   31.40
  -4  -1   0  761.02   44.20
  -4  -1   0  865.01   43.00
  -4  -1   0  807.32   43.00
  -4  -1   0  824.92   43.00
  -4  -1   0  835.92   43.00
   4   1   0  877.81   43.30
   4   1   0  903.81   44.40
  -5  -1   0   19.00    1.30
  -5  -1   0   17.10    1.10
  -5  -1   0   16.90    1.40
  -5  -1   0   19.00    3.50
   5   1   0   17.80    2.10
   5   1   0   14.00    2.70
  -6  -1   0    1.30    0.70
  -6  -1   0    1.00    0.70
  -6  -1   0    1.10    0.90
  -6  -1   0    3.20    2.60
  -6  -1   0    1.60    0.50
  -6  -1   0    1.10    0.70
   6   1   0    1.50    1.10
   6   1   0   -2.50    2.10
  -7  -1   0    0.60    0.60
  -7  -1   0    0.80    0.60
  -7  -1   0    2.00    0.80
  -7  -1   0    1.70    1.10
  -7  -1   0    0.40    2.90
  -7  -1   0    0.80    0.80
   7   1   0    2.30    2.90
   7   1   0    0.60    1.20
  -8  -1   0  134.99    7.60
  -8  -1   0  140.09   11.00
  -8  -1   0  143.69    7.40
  -8  -1   0  145.39    7.50
   8   1   0  131.49    7.70
   8   1   0  156.08   11.20
  -9  -1   0    1.60    0.70
  -9  -1   0    1.70    0.90
  -9  -1   0    2.20    1.00
  -9  -1   0    0.10    1.20
  -9  -1   0   -1.60    4.10
 -10  -1   0   23.20    6.50
 -10  -1   0   33.90    2.30
 -10  -1   0   36.10    2.50
 -10  -1   0   31.00    2.70
 -11  -1   0   -4.30    7.30
 -11  -1   0    2.60    1.20
 -11  -1   0    5.00    1.20
 -11  -1   0    6.70    1.50
 -12  -1   0    5.70    1.40
 -12  -1   0    6.10    1.60
 -12  -1   0    4.20    1.20
 -13  -1   0   14.00    2.10
 -13  -1   0    7.90    1.40
 -13  -1   0    9.70    1.80
 -14  -1   0    4.30    1.40
 -14  -1   0    5.30    1.70
 -15  -1   0   34.70    3.20
 -15  -1   0   43.40    3.50
 -16  -1   0   14.10    2.30
 -16  -1   0   15.90    2.30
 -17  -1   0    3.20    1.90
 -17  -1   0    0.20    1.50
 -18  -1   0   -2.20    1.70
 -18  -1   0    2.00    2.00
 -19  -1   0    1.50    2.00
 -19  -1   0   -0.60    1.50
 -19   2   0    0.50    1.80
 -19   2   0    3.50    2.10
 -18   2   0   -1.00    2.00
 -18   2   0   -0.80    1.70
 -17   2   0    0.90    2.00
 -17   2   0    1.20    1.70
 -16   2   0    3.20    1.80
 -16   2   0    3.70    2.00
 -15   2   0    2.20    1.50
 -15   2   0   -0.80    1.80
 -15   2   0    0.40    1.50
 -14   2   0    6.40    2.50
 -14   2   0    6.80    1.70
 -13   2   0    0.10    1.40
 -13   2   0   -0.30    1.30
 -13   2   0   -1.90    1.50
 -13   2   0   -0.60    1.50
 -12   2   0   11.80    1.60
 -12   2   0   10.50    1.70
 -12   2   0    8.60    1.90
 -12   2   0   11.10    1.50
 -11   2   0   12.00    1.50
 -11   2   0   14.40    1.70
 -11   2   0   15.60    1.60
 -11   2   0   16.20    2.00
  10  -2   0   28.70    3.70
 -10   2   0   40.60    2.60
 -10   2   0   33.30    2.50
 -10   2   0   33.50    2.50
 -10   2   0   34.70    2.90
   9  -2   0    5.40    2.30
  -9   2   0    0.90    3.30
  -9   2   0    2.40    1.00
  -9   2   0    2.20    1.00
  -9   2   0    3.20    1.00
  -9   2   0    1.60    1.30
   8  -2   0  358.76   20.00
  -8   2   0  393.96   19.20
  -8   2   0  341.37   20.40
  -8   2   0  384.36   19.30
  -8   2   0  351.36   20.20
  -8   2   0  378.26   19.10
   7  -2   0   61.89    5.20
  -7   2   0   71.29    3.80
  -7   2   0   63.69    3.90
  -7   2   0   66.99    4.10
  -7   2   0   67.69    3.80
   6  -2   0  299.97   17.00
  -6   2   0  327.57   16.20
  -6   2   0  330.87   16.20
  -6   2   0  303.17   17.10
  -6   2   0  305.97   16.20
  -6   2   0  308.67   16.30
  -5   2   0  261.77   13.30
  -5   2   0  250.47   14.00
  -5   2   0  252.47   13.40
  -5   2   0  259.07   13.30
  -5   2   0  259.87   13.30
  -4   2   0  111.69    5.70
  -4   2   0  105.69    5.70
  -4   2   0  107.69    5.70
  -4   2   0  104.39    5.80
  -3   2   0 1997.00   99.89
  -3   2   0 1992.70   99.89
  -3   2   0 1872.41   99.89
  -3   2   0 1940.61   99.89
   1  -2   0   15.90    1.60
   1  -2   0   17.80    1.70
   0  -2   0  369.36   18.90
   0   2   0  345.67   18.90
  -1  -2   0  366.46   18.30
   1   2   0  301.37   17.80
  -2  -2   0    1.60    1.60
   2   2   0    0.10    1.60
  -3  -2   0  217.38   12.00
  -3  -2   0  188.08   10.10
   3   2   0  204.48   11.90
   3   2   0  185.08   10.50
  -4  -2   0   65.09    3.50
  -4  -2   0   63.69    6.20
  -4  -2   0   68.49    3.60
  -4  -2   0   62.59    3.50
   4   2   0   64.59    6.00
   4   2   0   67.19    4.10
  -5  -2   0   16.30    1.20
  -5  -2   0   18.40    3.60
  -5  -2   0   14.90    1.10
  -5  -2   0   16.60    1.30
   5   2   0   19.30    1.90
   5   2   0   13.30    2.90
  -6  -2   0  210.78   10.60
  -6  -2   0  202.58   10.60
  -6  -2   0  202.08   10.70
   6   2   0  199.88   11.00
   6   2   0  210.68   13.30
  -7  -2   0  187.28   12.70
  -7  -2   0  179.28    9.60
  -7  -2   0  182.38    9.50
  -7  -2   0  180.68    9.50
   7   2   0  177.68    9.90
   7   2   0  193.58   12.90
  -8  -2   0   85.59    4.60
  -8  -2   0   87.29    9.20
  -8  -2   0   78.19    4.90
  -8  -2   0   82.89    4.50
  -8  -2   0   86.99    4.70
   8   2   0   89.29    9.10
  -9  -2   0   50.29    2.90
  -9  -2   0   52.39    3.40
  -9  -2   0   39.80    6.60
  -9  -2   0   52.39    3.10
  -9  -2   0   49.99    3.10
 -10  -2   0    1.10    1.30
 -10  -2   0    1.40    1.00
 -10  -2   0    1.10    0.80
 -10  -2   0   -1.90    6.10
 -10  -2   0    2.70    1.00
 -11  -2   0   31.40    2.40
 -11  -2   0   27.50    2.70
 -11  -2   0   18.60    8.50
 -11  -2   0   29.70    2.30
 -11  -2   0   29.40    2.10
 -12  -2   0   -0.50    1.10
 -12  -2   0    1.40    1.40
 -12  -2   0    2.30    1.30
 -13  -2   0    4.10    1.70
 -13  -2   0    2.60    1.50
 -13  -2   0    1.90    1.50
 -14  -2   0    0.10    0.80
 -14  -2   0    0.80    1.90
 -14  -2   0    0.60    1.60
 -15  -2   0   12.80    2.00
 -15  -2   0   13.80    2.10
 -16  -2   0    2.30    1.90
 -16  -2   0    8.30    2.00
 -17  -2   0    2.20    1.70
 -17  -2   0    3.60    2.00
 -18  -2   0    0.80    1.90
 -18  -2   0   -0.70    1.90
 -19  -2   0   -1.20    2.00
 -19   3   0    2.20    1.80
 -19   3   0    4.00    2.10
 -18   3   0    0.60    1.80
 -18   3   0    0.50    2.00
 -17   3   0   -1.20    1.90
 -17   3   0   -2.10    1.90
 -16   3   0   -1.20    1.90
 -16   3   0   -1.30    1.80
 -15   3   0   -1.20    1.70
 -15   3   0    2.20    1.50
 -15   3   0   -0.50    1.90
 -14   3   0   -0.10    1.60
 -14   3   0    1.70    1.60
 -14   3   0   -0.80    0.90
 -13   3   0    6.00    2.80
 -13   3   0    3.90    1.60
 -13   3   0    2.40    1.70
 -13   3   0    0.70    1.50
 -12   3   0    3.60    1.40
 -12   3   0    3.10    1.70
 -12   3   0    2.90    1.40
 -12   3   0    2.10    1.60
 -11   3   0    0.80    1.50
 -11   3   0    1.40    1.20
 -11   3   0    2.90    1.30
 -11   3   0    0.70    1.20
  10  -3   0    1.70    2.60
 -10   3   0    1.50    1.40
 -10   3   0    2.00    1.20
 -10   3   0    0.00    1.00
 -10   3   0    0.50    1.10
   9  -3   0    4.30    2.60
  -9   3   0    1.80    1.00
  -9   3   0   -1.20    1.30
  -9   3   0    0.20    1.00
  -9   3   0    1.40    1.00
   8  -3   0  283.57   16.10
  -8   3   0  301.57   15.00
  -8   3   0  281.67   14.90
  -8   3   0  301.27   15.10
  -8   3   0  264.67   14.90
  -7   3   0   52.59    3.40
  -7   3   0   59.69    3.30
  -7   3   0   57.59    3.70
  -7   3   0   55.69    3.30
  -6   3   0    2.60    0.90
  -6   3   0    1.60    1.10
  -6   3   0    2.40    1.20
  -6   3   0    0.60    0.80
  -5   3   0    7.30    0.90
  -5   3   0   10.00    1.00
  -5   3   0    8.30    0.90
  -5   3   0    8.50    1.30
  -4   3   0    6.70    0.80
  -4   3   0    5.10    0.70
  -4   3   0    5.40    1.00
  -4   3   0    7.70    0.90
  -3   3   0   20.40    1.40
  -3   3   0   21.40    1.50
  -3   3   0   19.10    1.40
  -3   3   0   18.20    1.70
  -2   3   0  110.99    5.60
  -2   3   0  106.19    5.80
  -2   3   0  109.09    5.60
  -2   3   0  102.49    5.60
   1  -3   0  162.48    9.10
   1  -3   0  173.58    9.20
  -1   3   0  155.28    8.50
  -1   3   0  160.58    8.40
   0  -3   0  109.09    6.80
   0   3   0  107.09    5.70
   0   3   0  102.69    6.70
  -1  -3   0  682.93   35.90
  -1  -3   0  631.44   34.80
   1   3   0  725.43   36.00
  -2  -3   0   21.50    3.50
  -2  -3   0   15.90    1.20
  -3  -3   0  393.06   22.20
  -3  -3   0  378.66   20.40
   3   3   0  425.26   22.40
  -4  -3   0   96.69    4.90
  -4  -3   0   93.99    5.00
   4   3   0   87.49    7.40
  -5  -3   0  162.48    8.60
  -5  -3   0  167.88   11.40
  -5  -3   0  163.78    8.60
  -5  -3   0  163.88    8.60
   5   3   0  171.98   11.30
  -6  -3   0   12.70    3.80
  -6  -3   0   12.00    1.10
  -6  -3   0   12.60    1.20
  -6  -3   0   12.30    1.20
   6   3   0   12.60    3.90
  -7  -3   0   22.90    4.90
  -7  -3   0   21.10    1.70
  -7  -3   0   21.70    1.50
  -7  -3   0   22.80    1.70
   7   3   0   14.30    4.20
  -8  -3   0  103.19    5.50
  -8  -3   0  104.79    5.60
  -8  -3   0  104.09    5.60
   8   3   0   94.19   10.20
  -9  -3   0   79.99   10.40
  -9  -3   0   88.59    4.60
  -9  -3   0   77.99    4.70
  -9  -3   0   85.19    4.80
  -9  -3   0   87.99    5.00
 -10  -3   0   20.80    7.00
 -10  -3   0   30.20    2.60
 -10  -3   0   32.10    2.30
 -10  -3   0   26.70    2.00
 -10  -3   0   27.30    2.20
 -11  -3   0   15.60    1.30
 -11  -3   0    7.50    8.40
 -11  -3   0   16.90    2.00
 -11  -3   0   18.80    1.70
 -11  -3   0   16.30    1.60
 -12  -3   0   46.80    3.80
 -12  -3   0   56.49    3.60
 -12  -3   0   56.09    3.30
 -12  -3   0   52.69    3.50
 -13  -3   0    6.40    1.60
 -13  -3   0    7.80    1.80
 -13  -3   0    8.10    1.50
 -14  -3   0   95.69    6.10
 -14  -3   0  108.69    6.20
 -15  -3   0    0.90    1.70
 -15  -3   0   -0.40    1.20
 -15  -3   0   -0.50    1.40
 -16  -3   0    0.60    1.80
 -16  -3   0    2.10    1.60
 -17  -3   0    0.80    1.70
 -17  -3   0   -0.30    1.90
 -18  -3   0   -1.70    1.90
 -19  -3   0    0.20    2.00
 -18   4   0    0.50    1.90
 -18   4   0    0.20    1.60
 -17   4   0   -0.80    2.00
 -17   4   0    0.40    1.90
 -16   4   0    0.60    1.90
 -16   4   0    0.10    1.80
 -15   4   0   -0.20    1.80
 -15   4   0    4.40    1.70
 -15   4   0    1.90    1.70
 -14   4   0    2.90    1.10
 -14   4   0    4.10    1.80
 -14   4   0    3.20    1.90
 -14   4   0    2.20    1.70
 -13   4   0   -1.40    1.70
 -13   4   0    0.40    1.50
 -13   4   0   -1.20    1.60
 -13   4   0    1.50    1.50
 -12   4   0   -1.20    1.40
 -12   4   0    1.10    1.80
 -12   4   0    1.10    1.40
 -12   4   0    0.70    1.20
  11  -4   0   13.20    3.70
 -11   4   0    7.40    1.90
 -11   4   0    7.70    1.30
 -11   4   0    8.30    1.60
 -11   4   0    9.00    1.50
  10  -4   0    1.30    2.90
 -10   4   0   -2.00    1.40
 -10   4   0    1.60    1.10
 -10   4   0    1.00    1.10
 -10   4   0    0.30    1.10
   9  -4   0    4.20    3.10
  -9   4   0    2.30    1.00
  -9   4   0    3.40    1.20
  -9   4   0    4.10    1.10
  -9   4   0    4.20    1.50
   8  -4   0    0.30    2.80
  -8   4   0    0.10    1.00
  -8   4   0    2.20    1.30
  -8   4   0    0.30    0.90
  -8   4   0    1.80    1.00
  -7   4   0  133.79    6.80
  -7   4   0  133.29    6.90
  -7   4   0  115.59    6.80
  -7   4   0  123.69    7.10
  -6   4   0  524.85   26.50
  -6   4   0  496.75   26.50
  -6   4   0  517.05   26.50
  -6   4   0  516.95   26.70
  -5   4   0   81.79    4.90
  -5   4   0   90.79    4.60
  -5   4   0   84.59    4.60
  -5   4   0   82.39    4.60
  -4   4   0   12.70    1.20
  -4   4   0   15.10    1.30
  -4   4   0   13.90    1.40
  -4   4   0   13.10    1.30
  -3   4   0  129.09    7.20
  -3   4   0  139.89    7.40
  -3   4   0  139.49    7.20
  -3   4   0  140.09    7.20
   2  -4   0    3.10    1.50
   2  -4   0    4.40    1.40
  -2   4   0    2.50    1.00
  -2   4   0    2.90    0.60
  -2   4   0    2.80    0.60
  -2   4   0    4.20    0.80
   1  -4   0   54.39    4.60
   1  -4   0   51.89    4.50
  -1   4   0   53.69    3.00
  -1   4   0   56.29    3.30
  -1   4   0   55.59    3.10
   0  -4   0  762.62   39.50
   0   4   0  750.12   38.40
   0   4   0  729.13   38.30
  -1  -4   0 5480.55  287.27
   1   4   0 5700.53  287.37
  -3  -4   0   28.40    1.80
  -3  -4   0   45.40    6.70
   3   4   0   31.90    4.50
  -4  -4   0  720.63   40.70
   4   4   0  881.81   43.80
  -5  -4   0  103.09    5.40
  -5  -4   0   99.39    5.50
  -5  -4   0  112.29    9.10
   5   4   0  105.89    8.70
  -6  -4   0   53.49    6.70
  -6  -4   0   39.40    2.30
  -6  -4   0   39.50    2.40
  -6  -4   0   38.40    2.40
   6   4   0   34.20    5.50
  -7  -4   0  154.48    8.10
  -7  -4   0  157.48    8.00
  -7  -4   0  152.88    8.10
   7   4   0  140.69   12.00
  -8  -4   0  118.79   11.80
  -8  -4   0  131.49    6.90
  -8  -4   0  134.39    6.90
  -8  -4   0  129.39    6.80
   8   4   0  115.99   11.50
  -9  -4   0   52.99    3.30
  -9  -4   0   59.89    3.40
  -9  -4   0   64.19    8.70
  -9  -4   0   51.99    3.20
 -10  -4   0   43.60    2.90
 -10  -4   0   41.40    3.20
 -10  -4   0   42.30    2.80
 -10  -4   0   42.50    2.60
 -11  -4   0   -0.20    1.50
 -11  -4   0    1.70    1.20
 -11  -4   0    2.00    0.90
 -11  -4   0    1.30    1.10
 -12  -4   0   74.59    4.20
 -12  -4   0   67.29    4.70
 -12  -4   0   70.19    4.50
 -12  -4   0   79.19    4.50
 -13  -4   0    0.40    1.70
 -13  -4   0    0.50    1.60
 -13  -4   0   -0.20    1.10
 -13  -4   0    0.80    1.50
 -14  -4   0  293.97   15.20
 -14  -4   0  274.97   15.10
 -15  -4   0   11.40    2.00
 -15  -4   0   17.80    2.20
 -16  -4   0    6.50    2.00
 -16  -4   0    3.30    1.70
 -17  -4   0    1.50    1.90
 -18  -4   0    1.90    1.90
 -19  -4   0    2.10    2.00
 -18   5   0   -0.10    1.90
 -18   5   0   -3.40    1.80
 -17   5   0    1.30    1.60
 -17   5   0   -0.10    2.00
 -16   5   0    1.00    1.80
 -16   5   0   -2.00    1.90
 -15   5   0    1.60    1.70
 -15   5   0    2.20    2.00
 -14   5   0    9.50    2.10
 -14   5   0   11.10    2.00
 -14   5   0    9.70    2.00
 -13   5   0    6.10    1.80
 -13   5   0    1.40    1.70
 -13   5   0    2.30    1.80
 -13   5   0    2.70    1.50
 -12   5   0    5.20    1.70
 -12   5   0    4.40    1.60
 -12   5   0    6.00    1.40
 -12   5   0    1.70    1.90
  11  -5   0    5.50    4.00
 -11   5   0    2.20    1.80
 -11   5   0    0.10    1.30
 -11   5   0    0.00    1.20
 -11   5   0    0.50    1.40
  10  -5   0   16.60    4.30
 -10   5   0   17.80    1.80
 -10   5   0   14.90    2.20
 -10   5   0   11.10    1.40
 -10   5   0   11.50    1.50
   9  -5   0   14.80    4.00
  -9   5   0   15.40    1.60
  -9   5   0   13.20    1.50
  -9   5   0   13.10    1.90
  -9   5   0   11.80    1.40
  -8   5   0   29.90    3.00
  -8   5   0   30.80    2.40
  -8   5   0   38.10    2.50
  -8   5   0   34.30    2.40
  -7   5   0   85.69    5.10
  -7   5   0   97.79    5.50
  -7   5   0   90.29    5.10
  -7   5   0   94.49    5.10
  -6   5   0    2.30    1.00
  -6   5   0    1.50    1.30
  -6   5   0    1.80    0.90
  -6   5   0    3.00    0.90
  -5   5   0   16.90    1.90
  -5   5   0   16.70    1.30
  -5   5   0   14.60    1.30
  -4   5   0    0.50    0.70
  -4   5   0    1.70    0.80
  -4   5   0    1.90    0.70
  -4   5   0    1.00    1.10
  -3   5   0   43.70    2.50
  -3   5   0   44.40    2.50
  -3   5   0   43.60    2.60
  -3   5   0   44.60    2.90
   2  -5   0   35.40    3.70
   2  -5   0   32.30    3.50
  -2   5   0   38.80    2.10
  -2   5   0   33.70    2.10
  -2   5   0   38.50    2.60
  -2   5   0   40.90    2.20
   1  -5   0  383.56   20.40
   1  -5   0  382.56   20.40
  -1   5   0  351.86   19.10
  -1   5   0  372.26   19.30
  -1   5   0  375.96   19.10
  -1   5   0  365.86   19.10
   0  -5   0 1844.42   93.59
   0   5   0 1754.52   92.19
   0   5   0 1752.12   92.19
   0   5   0 1850.71   92.29
  -1  -5   0 2487.35  128.89
  -1  -5   0 2520.15  130.49
   1   5   0 2505.25  130.49
   1   5   0 2558.14  128.99
  -2  -5   0 1580.54   81.89
  -2  -5   0 1526.35   79.99
   2   5   0 1549.05   80.19
   2   5   0 1597.14   82.09
  -3  -5   0  576.14   31.30
  -3  -5   0  534.65   29.00
   3   5   0  591.34   31.50
  -4  -5   0  322.47   16.70
  -4  -5   0  326.07   19.50
  -5  -5   0   84.89   10.90
  -5  -5   0   60.39    3.50
   5   5   0   75.59    9.00
  -6  -5   0  114.49   13.10
  -6  -5   0   80.89    4.70
   6   5   0  104.69   10.90
  -7  -5   0   61.39    3.40
  -7  -5   0   63.39    3.50
  -7  -5   0   57.29    3.40
  -7  -5   0   55.19    7.60
  -8  -5   0   -2.10    4.80
  -8  -5   0    1.60    0.90
  -8  -5   0    0.30    0.70
  -8  -5   0    0.50    0.80
   8   5   0   -1.70    3.70
  -9  -5   0   18.30    1.80
  -9  -5   0   22.20    1.70
  -9  -5   0   22.50   10.90
  -9  -5   0   19.10    1.80
 -10  -5   0    0.40    1.10
 -10  -5   0   -1.50    0.70
 -10  -5   0   -1.80    1.00
 -10  -5   0  -10.20    7.60
 -11  -5   0   12.90    1.60
 -11  -5   0   11.20    1.20
 -11  -5   0   13.60    2.00
 -11  -5   0    9.50    1.40
 -12  -5   0  153.18    8.10
 -12  -5   0  143.39    8.10
 -12  -5   0  145.39    8.30
 -12  -5   0  149.29    7.90
 -13  -5   0  118.99    7.50
 -13  -5   0  138.79    7.40
 -13  -5   0  124.29    7.30
 -13  -5   0  137.69    7.10
 -14  -5   0   44.40    3.50
 -14  -5   0   49.50    3.70
 -14  -5   0   46.40    3.30
 -15  -5   0    2.40    1.70
 -15  -5   0   -0.50    1.10
 -16  -5   0    9.40    2.10
 -17  -5   0    3.70    1.90
 -18  -5   0    3.70    1.90
 -19  -5   0    1.70    1.90
 -18   6   0   -1.20    1.80
 -18   6   0   -0.20    1.80
 -17   6   0    1.10    2.00
 -17   6   0    2.80    1.80
 -16   6   0    0.80    1.80
 -16   6   0    3.20    2.00
 -15   6   0    3.20    1.90
 -15   6   0    3.10    1.80
 -15   6   0    0.80    2.00
 -14   6   0    0.90    1.60
 -14   6   0    1.40    1.90
 -14   6   0    3.10    1.80
 -13   6   0    3.20    1.60
 -13   6   0    3.00    1.90
 -13   6   0    2.60    1.80
 -13   6   0    1.00    1.60
 -12   6   0    5.40    1.50
 -12   6   0    3.30    1.60
 -12   6   0    6.30    1.80
 -12   6   0    5.80    2.10
  11  -6   0   26.70    5.50
 -11   6   0   23.60    2.80
 -11   6   0   29.60    2.60
 -11   6   0   27.00    2.50
 -11   6   0   29.50    2.80
  10  -6   0   53.09    6.70
 -10   6   0   58.69    4.30
 -10   6   0   58.69    3.80
 -10   6   0   60.19    3.70
 -10   6   0   51.09    3.60
   9  -6   0    1.30    3.70
  -9   6   0   -0.10    1.10
  -9   6   0    0.70    1.20
  -9   6   0    0.10    1.70
  -9   6   0    0.40    1.10
  -8   6   0   25.70    2.50
  -8   6   0   24.00    2.20
  -8   6   0   23.00    2.10
  -8   6   0   22.00    2.10
  -7   6   0   87.09    4.60
  -7   6   0   76.29    5.00
  -7   6   0   77.49    4.60
  -7   6   0   83.49    4.60
  -6   6   0   14.20    1.40
  -6   6   0   16.30    1.40
  -6   6   0   11.20    1.80
  -6   6   0   11.80    1.30
  -5   6   0   96.79    5.20
  -5   6   0   94.49    5.60
  -5   6   0   96.69    5.20
  -5   6   0   91.49    5.20
  -4   6   0   29.90    2.00
  -4   6   0   29.90    2.00
  -4   6   0   27.70    2.10
  -4   6   0   31.30    2.70
  -3   6   0    0.10    0.70
  -3   6   0    1.10    0.80
  -3   6   0    0.00    1.30
  -3   6   0    0.60    0.70
   2  -6   0   75.99    5.80
   2  -6   0   76.99    6.00
  -2   6   0   82.59    4.30
  -2   6   0   73.49    4.20
  -2   6   0   82.49    4.60
  -2   6   0   81.29    4.20
   1  -6   0    3.90    2.30
   1  -6   0    4.20    2.20
  -1   6   0    2.70    0.60
  -1   6   0    4.20    0.90
  -1   6   0    4.90    1.30
  -1   6   0    4.20    0.70
   0  -6   0    0.60    2.30
   0  -6   0   -2.00    2.00
   0   6   0   -1.10    1.10
   0   6   0   -0.10    0.50
   0   6   0    0.70    0.80
   0   6   0    0.30    0.60
  -1  -6   0   17.80    3.40
  -1  -6   0   19.50    1.40
   1   6   0   19.60    1.60
   1   6   0   19.30    2.00
  -2  -6   0  254.47   15.60
  -2  -6   0  247.28   13.00
   2   6   0  261.17   13.20
   2   6   0  239.78   15.50
  -3  -6   0   51.29    3.00
  -3  -6   0   68.39    7.90
   3   6   0   51.09    6.60
  -4  -6   0  320.17   19.70
  -4  -6   0  322.17   16.50
   4   6   0  315.77   19.70
  -5  -6   0   42.00    2.50
  -6  -6   0  615.14   36.80
  -6  -6   0  604.34   33.10
   6   6   0  733.03   38.70
  -7  -6   0  100.29   13.20
  -7  -6   0   68.99    4.00
  -7  -6   0   70.39    4.00
  -8  -6   0    3.30    6.00
  -8  -6   0    9.00    1.10
  -8  -6   0   10.20    1.10
  -9  -6   0   14.60    7.40
  -9  -6   0   16.30    1.60
  -9  -6   0   17.80    1.70
 -10  -6   0   17.50    1.50
 -10  -6   0   12.20    1.20
 -10  -6   0   11.80    9.20
 -11  -6   0   -0.70    0.90
 -11  -6   0   -0.60    1.10
 -12  -6   0   -0.90    1.70
 -12  -6   0    0.50    1.10
 -12  -6   0   -0.10    1.20
 -13  -6   0    3.00    1.90
 -13  -6   0    0.70    1.40
 -13  -6   0   -1.40    1.10
 -14  -6   0   33.70    3.20
 -14  -6   0   34.70    2.70
 -16  -6   0   11.40    2.10
 -17  -6   0    1.30    1.90
 -18  -6   0    1.60    2.00
 -19  -6   0   -3.10    1.70
 -17   7   0    0.70    1.90
 -17   7   0    1.40    1.60
 -16   7   0   -0.20    1.90
 -16   7   0   -0.50    1.80
 -15   7   0    4.90    1.80
 -15   7   0    1.90    1.80
 -15   7   0    4.40    1.90
 -14   7   0    1.00    1.60
 -14   7   0   -3.10    1.20
 -14   7   0    2.30    1.90
 -14   7   0   -1.40    1.70
 -13   7   0    3.90    2.20
 -13   7   0    1.00    1.40
 -13   7   0   -0.80    1.70
 -13   7   0    3.20    1.60
 -12   7   0    0.60    1.30
 -12   7   0    0.10    1.50
 -12   7   0   -0.30    2.00
 -12   7   0    0.70    1.70
  11  -7   0   36.80    6.70
 -11   7   0   46.70    3.40
 -11   7   0   41.20    3.20
 -11   7   0   41.90    3.30
 -11   7   0   42.40    4.00
  10  -7   0    4.90    4.80
 -10   7   0    3.00    1.30
 -10   7   0    3.00    1.90
 -10   7   0    4.00    1.40
 -10   7   0    5.20    1.60
   9  -7   0   14.90    4.80
  -9   7   0    8.60    1.40
  -9   7   0    9.30    1.50
  -9   7   0    4.90    1.40
  -9   7   0    3.00    1.80
  -8   7   0    9.50    1.40
  -8   7   0    8.60    1.40
  -8   7   0    6.20    1.80
  -8   7   0    6.20    1.30
  -7   7   0   -0.20    0.90
  -7   7   0   -0.10    1.00
  -7   7   0   -0.80    1.50
  -7   7   0   -0.20    1.00
  -6   7   0   71.39    4.00
  -6   7   0   70.99    4.00
  -6   7   0   65.99    4.00
  -6   7   0   71.29    4.50
  -5   7   0   88.29    4.80
  -5   7   0   86.59    4.80
  -5   7   0   84.39    4.80
  -5   7   0   88.59    5.30
  -4   7   0    7.20    0.90
  -4   7   0    8.60    1.10
  -4   7   0    7.20    1.00
  -4   7   0    7.80    1.60
   3  -7   0    6.20    2.20
   3  -7   0    3.00    2.10
  -3   7   0    2.40    0.80
  -3   7   0    1.60    0.80
  -3   7   0    2.10    0.80
  -3   7   0    3.50    1.50
   2  -7   0  152.68    9.80
   2  -7   0  145.59    9.80
  -2   7   0  163.98    8.40
  -2   7   0  144.19    8.00
  -2   7   0  154.48    8.00
   1  -7   0    4.90    2.80
   1  -7   0    5.10    3.00
  -1   7   0    5.70    0.80
  -1   7   0    4.00    1.40
  -1   7   0    5.30    1.00
  -1   7   0    5.20    0.70
   0  -7   0    3.50    3.00
   0  -7   0    0.40    0.60
   0  -7   0    0.80    2.80
   0   7   0    0.60    1.20
   0   7   0    0.20    0.60
   0   7   0    0.40    0.80
  -1  -7   0   82.49    7.40
  -1  -7   0   69.29    7.40
  -1  -7   0   75.29    4.10
   1   7   0   75.69    4.20
   1   7   0   72.49    4.50
  -2  -7   0    6.60    3.50
  -2  -7   0    8.10    0.90
   2   7   0    6.00    1.50
   2   7   0    8.40    1.10
  -3  -7   0   89.39    4.70
  -3  -7   0   93.89    8.70
   3   7   0   80.79    4.60
  -4  -7   0  179.28    9.10
  -4  -7   0  166.08   13.20
   4   7   0  164.38   12.90
  -5  -7   0  605.54   36.80
  -5  -7   0  628.64   33.20
   5   7   0  711.63   38.20
  -6  -7   0  262.37   19.30
  -6  -7   0  292.47   14.70
  -7  -7   0   47.50    2.80
  -7  -7   0   68.39   10.80
  -7  -7   0   42.50    2.70
  -8  -7   0   49.20    3.00
  -8  -7   0   50.29    3.00
  -8  -7   0   39.80    8.60
  -9  -7   0   21.90    1.90
  -9  -7   0   15.90    9.30
  -9  -7   0   23.70    1.90
 -10  -7   0    2.30    0.90
 -10  -7   0    0.00   11.20
 -10  -7   0    3.40    1.10
 -11  -7   0    1.00    1.00
 -11  -7   0    2.50    1.20
 -12  -7   0   68.59    4.30
 -12  -7   0   68.29    4.10
 -13  -7   0    6.00    2.20
 -13  -7   0    9.90    1.40
 -13  -7   0    9.60    1.60
 -14  -7   0    0.40    1.00
 -14  -7   0    1.70    1.30
 -14  -7   0    0.40    1.60
 -15  -7   0   -2.00    1.20
 -15  -7   0    0.30    1.20
 -15  -7   0   -0.60    1.50
 -16  -7   0    3.40    1.80
 -17  -7   0    0.10    1.70
 -18  -7   0    3.10    1.90
 -19  -7   0    7.70    2.00
 -17   8   0    1.70    1.80
 -17   8   0   -0.30    1.70
 -16   8   0    1.10    1.90
 -16   8   0   -0.30    1.60
 -15   8   0    1.90    1.90
 -15   8   0    2.50    1.80
 -15   8   0   -0.10    1.70
 -14   8   0    1.20    1.70
 -14   8   0    0.60    1.90
 -14   8   0   -0.70    1.60
 -14   8   0    1.20    1.50
 -13   8   0    1.70    2.20
 -13   8   0   -1.10    1.70
 -13   8   0   -0.60    1.60
 -13   8   0   -0.20    1.70
 -12   8   0    2.30    1.70
 -12   8   0    3.10    1.60
 -12   8   0   -0.50    1.70
 -12   8   0   -0.20    2.20
  11  -8   0   -4.70    6.10
 -11   8   0    4.40    1.60
 -11   8   0    2.70    1.60
 -11   8   0   -0.10    2.10
 -11   8   0    3.60    1.50
  10  -8   0   -1.00    5.00
 -10   8   0   -1.60    2.00
 -10   8   0   -0.70    1.40
 -10   8   0    1.00    1.60
 -10   8   0    0.50    1.40
  -9   8   0    4.80    1.30
  -9   8   0    6.00    1.60
  -9   8   0    3.60    2.00
  -9   8   0    1.90    1.30
  -8   8   0   19.50    2.40
  -8   8   0   16.40    1.60
  -8   8   0   14.90    1.60
  -8   8   0   11.20    1.50
  -7   8   0    2.80    1.10
  -7   8   0    0.60    1.00
  -7   8   0    2.30    1.20
  -7   8   0    1.40    1.70
  -6   8   0    1.00    1.00
  -6   8   0    3.50    1.70
  -6   8   0   -0.50    0.90
  -6   8   0   -0.30    0.90
  -5   8   0   -0.40    0.80
  -5   8   0   -0.50    1.50
  -5   8   0    0.30    1.00
  -5   8   0    0.40    0.80
  -4   8   0   17.80    2.10
  -4   8   0   18.40    1.60
  -4   8   0   18.70    1.70
   3  -8   0   63.99    5.60
   3  -8   0   57.39    5.50
  -3   8   0   54.19    3.90
  -3   8   0   55.09    3.30
  -3   8   0   56.79    3.30
   2  -8   0   16.50    3.70
   2  -8   0   16.90    3.70
  -2   8   0   16.50    1.40
  -2   8   0   14.90    1.90
  -2   8   0   15.70    1.30
  -2   8   0   14.70    1.40
   1  -8   0  119.69    6.40
   1  -8   0  122.19    9.40
   1  -8   0  117.79    9.20
  -1   8   0  120.79    6.40
  -1   8   0  125.89    6.80
  -1   8   0  114.89    6.40
  -1   8   0  121.99    6.50
   0  -8   0    1.90    3.10
   0  -8   0    1.70    0.80
   0  -8   0   -0.20    3.20
   0   8   0    1.20    1.40
   0   8   0    2.90    0.80
   0   8   0    2.50    1.00
  -1  -8   0   19.10    4.70
  -1  -8   0   22.60    4.40
  -1  -8   0   21.50    1.60
   1   8   0   19.40    1.80
   1   8   0   17.60    1.40
   1   8   0   20.40    2.10
  -2  -8   0  101.29    9.30
  -2  -8   0   97.99    5.20
  -2  -8   0   89.99    9.40
   2   8   0   92.09    5.30
   2   8   0  100.49    5.70
  -3  -8   0  301.07   14.80
  -3  -8   0  284.47   18.70
   3   8   0  267.97   14.70
  -4  -8   0   33.50    7.90
  -4  -8   0   20.90    1.60
   4   8   0   17.10    1.60
  -5  -8   0   91.59   11.30
  -5  -8   0  100.99    5.40
  -6  -8   0   23.90    1.90
  -6  -8   0   45.20   12.10
  -7  -8   0   64.79    3.70
  -7  -8   0   62.39    9.40
  -7  -8   0   64.79    3.70
  -8  -8   0    8.50    1.10
  -8  -8   0    5.90    7.40
  -8  -8   0    9.10    1.10
  -9  -8   0   10.20    1.30
  -9  -8   0   11.40    1.30
  -9  -8   0   26.90   13.60
 -10  -8   0   -0.50    1.00
 -10  -8   0   -0.40    1.00
 -11  -8   0    0.00    1.00
 -11  -8   0   -1.30    1.10
 -12  -8   0    7.00    1.40
 -12  -8   0    7.50    1.50
 -13  -8   0    6.20    1.60
 -13  -8   0   13.20    2.40
 -13  -8   0    5.70    1.30
 -14  -8   0   17.40    2.10
 -14  -8   0   24.80    2.00
 -15  -8   0   -0.60    1.50
 -15  -8   0    1.70    1.30
 -15  -8   0    0.50    1.30
 -16  -8   0    0.80    1.70
 -16  -8   0    1.20    1.30
 -17  -8   0    0.70    1.70
 -18  -8   0    2.70    1.80
 -19  -8   0    1.70    1.70
 -16   9   0    2.50    1.70
 -16   9   0   -0.40    1.60
 -15   9   0   -1.00    1.60
 -15   9   0    2.80    1.80
 -15   9   0   -0.50    1.90
 -14   9   0    1.50    1.80
 -14   9   0   -1.30    1.50
 -14   9   0   -0.40    1.70
 -14   9   0    1.20    1.70
 -13   9   0    0.40    1.50
 -13   9   0    0.40    1.70
 -13   9   0    0.20    1.80
 -13   9   0   -0.30    2.10
 -12   9   0    0.10    1.30
 -12   9   0   -2.40    1.60
 -12   9   0    0.70    1.60
 -12   9   0    4.50    2.30
  11  -9   0    5.00    7.10
 -11   9   0    7.80    2.60
 -11   9   0   10.30    1.80
 -11   9   0   10.00    1.80
 -11   9   0    9.20    1.80
  10  -9   0    2.40    6.50
 -10   9   0    5.60    1.70
 -10   9   0    7.00    1.80
 -10   9   0   10.90    2.00
 -10   9   0    7.80    2.50
  -9   9   0   57.49    3.80
  -9   9   0   53.59    3.80
  -9   9   0   53.69    4.60
  -9   9   0   56.49    3.80
  -8   9   0   18.10    1.90
  -8   9   0   18.50    1.80
  -8   9   0   11.40    2.30
  -8   9   0   12.60    1.60
  -7   9   0   36.90    2.70
  -7   9   0   32.50    2.70
  -7   9   0   37.40    2.70
  -7   9   0   41.70    3.70
  -6   9   0   15.40    1.60
  -6   9   0   19.10    2.50
  -6   9   0   18.30    1.80
  -6   9   0   24.30    1.90
  -5   9   0   10.70    1.40
  -5   9   0    7.60    1.20
  -5   9   0    8.20    2.00
  -5   9   0    7.00    1.10
  -4   9   0   -0.60    0.90
  -4   9   0    1.50    1.70
  -4   9   0    0.10    0.90
  -4   9   0   -0.10    0.80
   3  -9   0   -0.20    3.20
   3  -9   0    4.00    3.10
  -3   9   0    1.60    0.80
  -3   9   0   -0.20    0.80
  -3   9   0    0.10    1.60
  -3   9   0    0.10    1.00
   2  -9   0   77.69    7.30
   2  -9   0   68.29    7.20
   2  -9   0   65.49    3.60
  -2   9   0   62.29    3.60
  -2   9   0   64.89    3.60
  -2   9   0   60.59    3.80
  -2   9   0   66.89    4.30
   1  -9   0   73.89    8.30
   1  -9   0   87.79    8.30
   1  -9   0   84.49    4.50
  -1   9   0   81.49    4.40
  -1   9   0   82.59    5.00
  -1   9   0   79.39    4.60
   0  -9   0  189.98   13.80
   0  -9   0  211.18   10.50
   0  -9   0  207.58   14.10
   0   9   0  197.68   10.90
   0   9   0  205.68   10.60
   0   9   0  192.78   10.50
  -1  -9   0    0.50    0.80
  -1  -9   0    1.10    4.00
  -1  -9   0   10.40    4.10
   1   9   0    1.20    1.50
   1   9   0    0.60    1.00
   1   9   0    0.00    0.70
  -2  -9   0  173.48   14.10
  -2  -9   0  198.48   10.00
  -2  -9   0  172.38   14.30
   2   9   0  185.18   10.10
   2   9   0  205.78   10.40
  -3  -9   0   82.09    9.50
  -3  -9   0   79.19   10.10
  -3  -9   0   76.59    4.20
   3   9   0   69.19    4.00
   3   9   0   77.89    4.40
  -4  -9   0  105.99   11.70
  -4  -9   0  123.29    6.30
  -4  -9   0  108.29   12.30
   4   9   0  113.59    6.10
  -5  -9   0   48.00    2.70
  -5  -9   0   36.10    7.40
   5   9   0   39.30    2.60
  -6  -9   0    3.90    1.10
  -6  -9   0    6.30    7.40
  -7  -9   0   69.69    3.90
  -7  -9   0   98.79   15.30
  -7  -9   0   63.89    3.80
  -8  -9   0    1.80    0.80
  -8  -9   0   -3.90   12.60
  -8  -9   0    0.00    0.90
  -8  -9   0    6.10    8.40
  -9  -9   0   17.40   14.30
  -9  -9   0   10.70   13.90
 -10  -9   0    1.50    1.00
 -10  -9   0    2.70    1.10
 -11  -9   0    1.70    1.10
 -11  -9   0   -0.40    1.10
 -12  -9   0   10.40    1.50
 -12  -9   0   14.70    1.60
 -13  -9   0   12.50    1.60
 -13  -9   0   11.20    1.70
 -14  -9   0   38.90    3.10
 -14  -9   0   44.00    3.30
 -15  -9   0   -0.20    1.50
 -15  -9   0    4.60    1.50
 -15  -9   0   -2.00    1.20
 -16  -9   0   -0.90    1.20
 -16  -9   0    1.50    1.60
 -17  -9   0   -0.10    1.60
 -18  -9   0   -0.30    1.70
 -19  -9   0   -0.20    1.70
 -15  10   0    0.70    1.70
 -15  10   0   -0.80    1.60
 -15  10   0   -1.50    1.60
 -14  10   0   -2.10    1.80
 -14  10   0    1.40    1.70
 -14  10   0    1.10    1.70
 -14  10   0    3.30    1.80
 -13  10   0    2.10    1.70
 -13  10   0   -2.50    2.10
 -13  10   0    4.80    1.60
 -13  10   0    2.00    1.80
 -12  10   0   -0.40    1.40
 -12  10   0    1.00    1.80
 -12  10   0   -0.80    1.70
 -12  10   0    1.00    2.40
  11 -10   0    4.50    7.80
 -11  10   0    5.90    1.60
 -11  10   0    3.80    1.80
 -11  10   0    2.20    2.50
 -11  10   0    5.60    1.60
  10 -10   0   -0.40    6.90
 -10  10   0    3.00    1.60
 -10  10   0    5.50    2.50
 -10  10   0    2.40    1.70
 -10  10   0    6.70    1.70
  -9  10   0   29.90    2.80
  -9  10   0   30.70    2.70
  -9  10   0   19.20    3.20
  -9  10   0   27.30    2.50
  -8  10   0   12.10    1.70
  -8  10   0   13.60    2.60
  -8  10   0    9.90    1.70
  -8  10   0   15.20    1.80
   7 -10   0    1.90    0.80
  -7  10   0    2.30    1.30
  -7  10   0    0.80    1.10
  -7  10   0    1.80    2.10
  -7  10   0    0.40    1.30
   6 -10   0    3.40    0.90
  -6  10   0    2.60    1.10
  -6  10   0    3.40    1.20
  -6  10   0    1.30    1.30
  -6  10   0    3.10    1.90
   5 -10   0   32.70    2.20
  -5  10   0   32.50    2.40
  -5  10   0   34.90    2.40
  -5  10   0   34.60    3.50
  -5  10   0   31.10    2.50
   4 -10   0   12.50    1.20
  -4  10   0   12.60    1.40
  -4  10   0   14.50    1.50
  -4  10   0   12.80    1.30
  -4  10   0   17.10    2.40
   3 -10   0   10.20    1.10
   3 -10   0    7.60    4.20
  -3  10   0   12.50    2.10
  -3  10   0    9.60    1.20
  -3  10   0   11.40    1.20
  -3  10   0   11.80    1.40
   2 -10   0   77.99    4.10
   2 -10   0   66.99    8.60
  -2  10   0   75.39    4.80
  -2  10   0   75.89    4.30
  -2  10   0   68.19    4.10
  -2  10   0   70.59    4.00
   1 -10   0   52.79    3.10
   1 -10   0   46.50    6.90
  -1  10   0   52.79    3.80
  -1  10   0   53.29    3.30
  -1  10   0   51.19    3.00
   0 -10   0    1.20    0.80
   0 -10   0   -3.20    4.60
   0 -10   0    4.60    5.30
   0  10   0    1.50    1.60
   0  10   0    2.20    0.70
   0  10   0    2.60    1.00
  -1 -10   0   25.60    1.90
  -1 -10   0   18.10    5.60
  -1 -10   0   27.00    6.60
   1  10   0   26.30    2.20
   1  10   0   23.40    1.70
   1  10   0   26.50    2.60
  -2 -10   0   19.90    1.70
  -2 -10   0   13.30    6.50
  -2 -10   0   12.50    5.60
   2  10   0   20.30    1.50
   2  10   0   21.10    2.00
  -3 -10   0   36.20    8.30
  -3 -10   0   36.60    7.90
  -3 -10   0   34.10    2.30
   3  10   0   32.10    2.60
  -4 -10   0   88.39    4.70
  -4 -10   0   64.39    9.40
   4  10   0   78.79    4.40
   4  10   0   88.39    4.90
  -5 -10   0    6.50    6.20
  -5 -10   0    0.60    1.00
  -5 -10   0   -1.60    6.20
   5  10   0    0.60    0.80
  -6 -10   0   90.99   12.50
  -6 -10   0   68.39   11.30
  -6 -10   0   98.19    5.00
   6  10   0   85.19    4.90
  -7 -10   0   55.69    3.10
  -7 -10   0   47.10    2.90
  -7 -10   0   31.30    9.00
  -7 -10   0   35.30   10.60
  -8 -10   0    4.90    1.20
  -8 -10   0    2.70    0.90
  -8 -10   0    9.70   11.90
  -8 -10   0   -0.50   12.90
  -9 -10   0    4.40    1.30
  -9 -10   0    4.50    1.00
 -10 -10   0    2.70    1.10
 -10 -10   0    1.60    1.10
 -11 -10   0    1.30    1.10
 -11 -10   0    1.90    1.10
 -12 -10   0    2.20    1.20
 -12 -10   0    1.70    1.20
 -13 -10   0    4.50    1.30
 -13 -10   0    2.10    1.30
 -14 -10   0   16.60    1.90
 -14 -10   0   18.50    2.10
 -15 -10   0   -3.40    1.50
 -15 -10   0   -0.80    1.30
 -15 -10   0   -0.70    1.30
 -16 -10   0   -1.70    1.40
 -16 -10   0   -0.90    1.20
 -17 -10   0    2.00    1.60
 -18 -10   0   -0.10    1.60
 -15  11   0    2.10    1.60
 -15  11   0    2.10    1.70
 -15  11   0    0.10    1.60
 -14  11   0    1.30    1.70
 -14  11   0    2.80    1.70
 -14  11   0    1.00    1.70
 -13  11   0    1.40    1.80
 -13  11   0    0.00    1.60
 -13  11   0   -1.20    1.50
 -13  11   0    1.30    2.30
 -12  11   0   -0.70    1.60
 -12  11   0    2.40    1.60
 -12  11   0   -0.40    2.20
 -12  11   0    0.00    1.50
  11 -11   0   -4.90    9.20
 -11  11   0    1.30    2.40
 -11  11   0    1.50    1.60
 -11  11   0    0.50    1.50
 -11  11   0    4.70    1.90
  10 -11   0   26.80    9.10
 -10  11   0   27.20    3.50
 -10  11   0   28.20    2.90
 -10  11   0   31.90    2.90
 -10  11   0   34.00    2.90
  -9  11   0    1.20    2.50
  -9  11   0    1.60    1.50
  -9  11   0    1.10    1.60
  -9  11   0    0.60    1.50
  -8  11   0   59.79    3.80
  -8  11   0   54.09    3.90
  -8  11   0   52.79    3.80
  -8  11   0   59.69    5.10
   7 -11   0   13.60    1.20
  -7  11   0   10.30    1.70
  -7  11   0   12.30    1.70
  -7  11   0   10.80    2.60
  -7  11   0   11.90    1.70
   6 -11   0   10.70    1.20
  -6  11   0   10.10    1.70
  -6  11   0    7.90    1.40
  -6  11   0    8.50    1.40
  -6  11   0    8.70    2.40
   5 -11   0    3.70    1.00
  -5  11   0    1.30    1.10
  -5  11   0    1.40    1.20
  -5  11   0    0.20    1.10
  -5  11   0    2.10    2.00
   4 -11   0    0.90    0.90
  -4  11   0   -0.30    1.90
  -4  11   0    0.50    0.90
  -4  11   0    0.30    0.90
  -4  11   0    0.60    1.20
   3 -11   0    2.40    0.90
   3 -11   0   -0.80    5.50
  -3  11   0    2.10    0.90
  -3  11   0    2.80    1.80
  -3  11   0    1.80    0.90
  -3  11   0    2.50    1.10
   2 -11   0   16.00    6.10
   2 -11   0    9.20    1.10
  -2  11   0   10.60    1.10
  -2  11   0    6.50    2.00
  -2  11   0    6.80    1.30
   1 -11   0   18.80    6.50
   1 -11   0   25.00    1.90
  -1  11   0   25.60    2.60
  -1  11   0   22.70    1.70
  -1  11   0   23.30    2.10
   0 -11   0   33.50    7.40
   0 -11   0   36.60    2.40
   0  11   0   35.90    2.20
   0  11   0   36.70    2.70
   0  11   0   34.70    3.40
  -1 -11   0    2.60    6.60
  -1 -11   0    0.50    0.90
   1  11   0   -0.20    0.70
   1  11   0   -0.40    2.40
   1  11   0   -1.00    1.10
  -2 -11   0    4.50    6.50
  -2 -11   0    0.90    0.90
   2  11   0    0.70    0.70
   2  11   0    1.50    1.10
  -3 -11   0  123.79   15.50
  -3 -11   0  156.18    8.10
   3  11   0  147.39    7.90
   3  11   0  156.28    8.20
  -4 -11   0    0.50    1.00
  -4 -11   0    0.90    7.80
   4  11   0    0.10    1.30
  -5 -11   0   34.20    9.60
  -5 -11   0   27.20    2.30
   5  11   0   31.60    2.70
   5  11   0   32.40    2.00
  -6 -11   0   73.79   16.80
  -6 -11   0   73.99    4.10
   6  11   0   70.39    4.40
   6  11   0   64.29    3.90
  -7 -11   0    6.50    1.30
  -7 -11   0    4.30    0.90
   7  11   0    3.10    1.10
  -8 -11   0    8.00    1.10
  -8 -11   0    8.40    1.40
   8  11   0   10.60    1.60
  -9 -11   0   11.10    1.40
  -9 -11   0   13.30    1.40
 -10 -11   0    0.10    1.00
 -10 -11   0    2.00    1.30
 -11 -11   0    0.10    1.10
 -11 -11   0    0.20    1.20
 -12 -11   0    2.40    1.20
 -12 -11   0    2.40    1.20
 -13 -11   0    0.90    1.30
 -13 -11   0    0.00    1.20
 -14 -11   0   -0.40    1.20
 -14 -11   0    1.90    1.30
 -14 -11   0    4.10    1.40
 -15 -11   0    1.30    1.80
 -15 -11   0    2.30    1.50
 -15 -11   0   -0.80    1.30
 -16 -11   0    0.60    1.30
 -16 -11   0    1.90    1.50
 -17 -11   0   -0.30    1.30
 -17 -11   0    0.30    1.40
  17  11   0   -0.30    2.60
 -18 -11   0    4.50    1.60
  18  11   0   -0.90    2.30
 -14  12   0    2.20    1.60
 -14  12   0    0.20    1.50
 -13  12   0    1.30    1.60
 -13  12   0    2.10    3.10
 -13  12   0    0.00    1.50
 -13  12   0    4.50    1.70
 -12  12   0    1.10    1.70
 -12  12   0   -1.60    1.60
 -12  12   0   -1.00    1.50
 -12  12   0    1.70    2.50
 -11  12   0    0.50    1.50
 -11  12   0    2.90    2.60
 -11  12   0   -1.20    1.50
 -11  12   0   -0.70    1.60
  10 -12   0    2.80    8.20
 -10  12   0    0.20    1.70
 -10  12   0    1.10    1.60
 -10  12   0    0.60    2.50
 -10  12   0    1.20    1.50
  -9  12   0    9.70    2.90
  -9  12   0   16.50    2.10
  -9  12   0   22.30    2.40
  -9  12   0   18.40    2.10
  -8  12   0   13.60    3.00
  -8  12   0    8.10    1.60
  -8  12   0   12.90    1.90
  -8  12   0   13.40    1.80
   7 -12   0   39.90    3.10
  -7  12   0   41.50    3.40
  -7  12   0   43.40    4.50
  -7  12   0   46.80    3.20
  -7  12   0   43.80    3.20
   6 -12   0    7.30    1.10
  -6  12   0    3.10    2.40
  -6  12   0    6.20    1.60
  -6  12   0    4.80    1.40
  -6  12   0    4.80    1.30
   5 -12   0    0.40    1.00
  -5  12   0    6.00    1.20
  -5  12   0    1.80    1.30
  -5  12   0    3.20    1.20
  -5  12   0    2.10    2.10
   4 -12   0    7.80    1.20
  -4  12   0   10.90    1.30
  -4  12   0    6.00    1.40
  -4  12   0    5.70    2.30
  -4  12   0    8.00    1.30
   3 -12   0   11.40    1.30
  -3  12   0   13.60    1.60
  -3  12   0    8.70    2.20
  -3  12   0   11.10    1.30
   2 -12   0    3.60    1.00
  -2  12   0    3.90    2.00
  -2  12   0    3.50    1.20
  -2  12   0    3.40    1.00
   1 -12   0    1.20    1.00
  -1  12   0    0.50    1.10
  -1  12   0    0.70    1.90
  -1  12   0    1.40    0.80
   0 -12   0   16.10    1.50
   0  12   0   16.10    1.30
   0  12   0   15.10    1.80
   0  12   0   10.30    2.80
  -1 -12   0   -0.10    1.00
   1  12   0    0.70    1.30
   1  12   0    0.80    0.60
  -2 -12   0   18.90    1.70
   2  12   0   21.40    1.90
   2  12   0   19.80    1.50
  -3 -12   0   -0.30    1.00
   3  12   0   -0.10    0.70
   3  12   0    1.10    1.20
  -4 -12   0    3.90    1.20
   4  12   0    2.10    0.80
   4  12   0    1.10    1.20
  -5 -12   0   13.10    1.50
   5  12   0   10.80    1.60
  -6 -12   0    0.50    1.20
  -6 -12   0   -1.80    0.60
   6  12   0    0.10    1.50
  -7 -12   0    5.10    0.90
  -7 -12   0    7.10    1.30
   7  12   0    7.50    1.70
  -8 -12   0    3.60    1.30
  -8 -12   0    2.80    0.90
  -9 -12   0   11.70    1.60
  -9 -12   0   12.60    1.30
 -10 -12   0    1.80    1.40
 -10 -12   0    1.10    1.00
 -11 -12   0   14.60    1.70
 -11 -12   0   18.30    1.60
  11  12   0   16.10    2.30
 -12 -12   0    5.50    1.60
 -12 -12   0    2.50    1.20
  12  12   0    5.70    2.20
 -13 -12   0   -1.50    1.10
 -13 -12   0   -1.70    1.40
  13  12   0    1.40    2.20
 -14 -12   0   -1.20    1.40
 -14 -12   0   -0.30    1.20
  14  12   0    0.00    2.40
 -15 -12   0    0.00    1.30
 -15 -12   0    0.30    1.30
  15  12   0    1.90    2.40
 -16 -12   0    1.70    1.30
 -16 -12   0   -0.10    1.30
  16  12   0    0.30    2.30
 -17 -12   0    1.20    1.30
 -17 -12   0   -3.30    1.50
  17  12   0    0.00    2.20
  17  12   0    0.50    1.50
 -13  13   0    0.50    1.60
 -13  13   0   -2.40    1.40
 -12  13   0    2.30    4.20
 -12  13   0    0.80    1.60
 -12  13   0   -0.10    1.50
 -11  13   0    0.70    1.60
 -11  13   0   -1.40    2.70
 -11  13   0    1.50    1.50
 -11  13   0    0.00    0.90
  10 -13   0    7.60   10.10
 -10  13   0    1.40    1.40
 -10  13   0    2.80    1.70
 -10  13   0   -0.20    0.90
 -10  13   0    1.60    2.60
  -9  13   0    0.70    1.50
  -9  13   0   -2.70    2.60
  -9  13   0    2.10    1.60
  -8  13   0   -0.50    0.70
  -8  13   0   -2.70    2.50
  -8  13   0    0.50    1.40
  -8  13   0   -0.10    1.40
  -7  13   0   -2.40    0.60
  -7  13   0   -1.10    2.50
  -7  13   0   -1.30    1.40
  -7  13   0    0.20    1.40
   6 -13   0   25.90    2.20
  -6  13   0   31.30    3.70
  -6  13   0   25.50    2.40
  -6  13   0   29.70    2.60
   5 -13   0    0.80    1.10
  -5  13   0   -0.70    1.50
  -5  13   0   -2.00    2.20
  -5  13   0   -0.90    1.10
   4 -13   0    4.20    1.20
  -4  13   0    6.70    1.60
  -4  13   0    2.20    2.30
  -4  13   0    5.90    1.30
   3 -13   0   39.70    2.80
  -3  13   0   39.20    2.70
  -3  13   0   43.40    4.20
  -3  13   0   35.70    3.00
   2 -13   0   29.00    2.30
  -2  13   0   30.60    3.40
  -2  13   0   23.40    2.10
  -2  13   0   26.50    2.50
   1 -13   0    7.10    1.30
  -1  13   0    7.30    1.50
  -1  13   0    7.50    1.10
  -1  13   0    7.80    3.00
   0 -13   0    9.50    1.40
   0  13   0   11.90    1.70
   0  13   0   11.20    1.10
  -1 -13   0   -1.60    1.10
   1  13   0   -1.30    1.30
   1  13   0    0.20    0.70
  -2 -13   0   28.80    2.30
   2  13   0   25.40    1.70
   2  13   0   29.00    2.60
   3  13   0    7.50    1.50
  -4 -13   0   87.19    5.00
   4  13   0   83.59    5.20
  -5 -13   0    2.30    1.30
   5  13   0    2.70    1.60
  -6 -13   0   54.19    3.60
   6  13   0   51.99    3.90
  -7 -13   0   -0.60    0.70
  -7 -13   0    1.70    1.30
   7  13   0   -0.10    1.70
  -8 -13   0   -0.20    1.30
  -8 -13   0    0.60    0.80
   8  13   0    2.30    1.70
  -9 -13   0   16.50    1.70
  -9 -13   0   19.50    1.90
   9  13   0   26.70    2.60
 -10 -13   0    8.20    1.10
 -10 -13   0    7.00    1.40
  10  13   0    6.90    1.80
 -11 -13   0   10.10    1.20
 -11 -13   0   10.80    1.50
  11  13   0    6.70    1.80
 -12 -13   0    2.10    1.10
 -12 -13   0    1.00    1.50
  12  13   0   -1.30    1.80
  12  13   0   -2.00    0.90
 -13 -13   0    4.30    1.50
 -13 -13   0    6.30    1.30
  13  13   0    2.00    1.80
 -14 -13   0    1.20    1.30
 -14 -13   0   -1.20    1.10
  14  13   0   -0.30    1.70
  14  13   0   -1.90    1.30
 -15 -13   0    4.30    1.40
  15  13   0    4.10    1.80
  15  13   0    9.50    2.10
 -16 -13   0   -0.40    1.30
  16  13   0    0.30    1.60
  16  13   0    2.30    2.20
 -17 -13   0    0.30    1.20
  17  13   0   -1.80    1.40
 -12  14   0    0.20    1.50
 -12  14   0    2.10    1.50
 -11  14   0   -5.50    6.00
 -11  14   0    0.90    1.50
 -11  14   0   -0.30    1.50
  10 -14   0  -28.90   11.40
 -10  14   0    0.20    1.70
 -10  14   0    0.30    1.40
 -10  14   0    1.60    4.10
   9 -14   0    6.30    9.30
  -9  14   0   -0.90    1.50
  -9  14   0   -0.70    3.10
  -9  14   0    0.00    1.40
  -8  14   0    8.90    1.70
  -8  14   0   12.30    3.20
  -8  14   0   13.80    1.80
  -7  14   0   24.20    3.80
  -7  14   0   17.30    2.00
  -7  14   0   27.80    2.20
   6 -14   0   -1.00    1.20
  -6  14   0    0.10    1.30
  -6  14   0    2.80    1.40
  -6  14   0    4.40    3.00
   5 -14   0    4.00    1.20
  -5  14   0    0.50    2.60
  -5  14   0    1.30    1.50
  -5  14   0   -0.90    1.20
   4 -14   0    4.50    1.30
  -4  14   0    2.20    1.40
  -4  14   0    5.50    2.90
  -4  14   0    7.30    1.30
   3 -14   0    3.50    1.30
  -3  14   0    3.70    1.20
  -3  14   0    8.40    3.30
  -3  14   0    3.90    1.60
   2 -14   0    5.40    1.40
  -2  14   0    5.80    1.10
  -2  14   0    6.30    1.70
  -2  14   0   -2.30    3.90
   1 -14   0    1.00    1.20
  -1  14   0   -0.10    1.30
   0 -14   0   -1.80    1.20
   0  14   0    0.10    1.50
   0  14   0   -0.10    0.40
  -1 -14   0    1.00    1.20
   1  14   0    0.30    0.40
   1  14   0    0.00    1.40
  -2 -14   0    4.40    1.30
   2  14   0    2.60    1.60
  -3 -14   0    1.60    1.20
   3  14   0    1.40    1.40
  -4 -14   0    6.30    1.60
   4  14   0    7.80    1.90
   5  14   0   14.60    2.00
  -6 -14   0   54.19    3.70
   6  14   0   52.99    4.10
  -7 -14   0   14.60    1.90
   7  14   0   19.90    2.40
  -8 -14   0    0.50    1.40
   8  14   0    1.60    1.70
  -9 -14   0    7.50    1.60
   9  14   0    6.60    2.00
 -10 -14   0    5.50    1.60
  10  14   0    3.10    1.80
 -11 -14   0    8.20    1.70
  11  14   0    3.50    2.00
 -12 -14   0   -0.70    1.30
  12  14   0   -3.10    1.70
 -13 -14   0    2.20    1.50
  13  14   0    0.90    1.70
 -14 -14   0    0.50    1.30
  14  14   0    4.60    1.80
 -15 -14   0    1.40    1.30
  15  14   0    0.60    1.60
 -16 -14   0    1.20    1.30
  16  14   0    1.30    1.40
 -11  15   0    1.10    1.50
 -11  15   0    2.00    1.40
 -10  15   0    1.10    1.50
 -10  15   0   -0.30    1.40
   9 -15   0    9.90   11.10
  -9  15   0    0.10    1.70
  -9  15   0   -8.80    6.80
  -9  15   0    1.90    1.40
  -8  15   0    6.40    6.40
  -8  15   0    3.30    1.40
  -8  15   0    2.90    1.90
  -7  15   0   -0.50    5.40
  -7  15   0    0.70    1.30
  -7  15   0    0.60    1.70
  -6  15   0    0.30    1.30
  -6  15   0    1.70    1.60
  -6  15   0    2.90    5.20
   5 -15   0   13.90    1.40
  -5  15   0   13.30    5.20
  -5  15   0    8.50    1.60
  -5  15   0   14.60    1.60
   4 -15   0    0.00    1.10
  -4  15   0   -0.50    1.50
  -4  15   0    0.80    0.60
  -4  15   0    6.90    5.60
   3 -15   0    1.00    1.20
  -3  15   0   -2.00    1.60
  -3  15   0    1.50    0.50
   2 -15   0    5.70    1.30
  -2  15   0    2.40    1.40
   1 -15   0    9.60    1.50
  -1  15   0    8.80    1.80
   0 -15   0    0.20    1.20
   0  15   0    2.70    1.70
   0  15   0   -0.80    0.40
  -1 -15   0    5.80    1.40
   1  15   0    6.90    1.80
  -2 -15   0   56.69    3.90
   2  15   0   61.29    4.20
  -3 -15   0  123.69    6.90
   3  15   0  122.39    7.20
  -4 -15   0    8.60    1.60
   4  15   0   10.70    2.10
  -5 -15   0    8.80    1.80
   5  15   0    8.50    2.00
  -6 -15   0   -0.20    1.50
   6  15   0    1.10    1.90
  -7 -15   0    2.00    1.50
   7  15   0    2.50    1.70
  -8 -15   0   14.10    1.90
   8  15   0    6.20    1.90
  -9 -15   0    1.20    1.30
   9  15   0    1.90    1.90
 -10 -15   0   35.20    3.00
  10  15   0   32.30    3.00
 -11 -15   0    1.60    1.50
  11  15   0    3.10    1.90
 -12 -15   0   -0.30    1.40
  12  15   0   -2.60    1.60
 -13 -15   0    0.40    1.30
  13  15   0    4.70    1.90
 -14 -15   0    0.20    1.30
  14  15   0    1.10    1.70
 -15 -15   0    0.70    1.30
  15  15   0    1.40    1.70
 -10  16   0    5.40    1.50
 -10  16   0   -1.50    1.50
   9 -16   0   30.00   14.30
  -8  16   0    1.20    1.70
  -8  16   0    4.50    1.30
  -7  16   0    0.20    0.80
  -7  16   0    2.40    1.80
  -6  16   0    1.60    1.70
  -6  16   0   -1.00    0.60
  -5  16   0    2.00    1.40
  -5  16   0    2.70    0.70
   4 -16   0   -1.40    1.10
  -4  16   0   -1.30    1.70
  -4  16   0    0.80    0.60
   3 -16   0    5.50    1.40
  -3  16   0    3.10    1.50
   2 -16   0    2.20    1.30
  -2  16   0    0.90    1.70
   1 -16   0    4.60    1.40
  -1  16   0    1.80    1.80
   0 -16   0    3.20    1.40
   0  16   0    5.10    1.90
  -1 -16   0    2.50    1.50
   1  16   0   -1.10    1.60
  -2 -16   0    1.80    1.40
   2  16   0   -0.10    1.60
  -3 -16   0   12.60    1.90
   3  16   0   10.90    2.20
  -4 -16   0    0.60    1.50
   4  16   0   -0.20    1.80
  -5 -16   0    8.50    1.60
   5  16   0   15.70    2.30
  -6 -16   0    6.50    1.70
   6  16   0    1.80    1.60
  -7 -16   0    5.20    1.60
   7  16   0    7.10    1.90
  -8 -16   0    0.70    1.50
   8  16   0    0.00    1.70
  -9 -16   0   14.80    2.00
   9  16   0   13.10    2.30
 -10 -16   0   10.20    1.60
  10  16   0   15.90    2.20
 -11 -16   0    2.00    1.40
  11  16   0    1.90    1.90
 -12 -16   0   -0.50    1.40
  12  16   0   -2.00    1.70
 -13 -16   0    1.30    1.20
  13  16   0    1.60    1.70
 -14 -16   0    0.40    1.30
  14  16   0    3.00    1.60
  -9  17   0    0.90    1.60
  -8  17   0   -0.40    1.80
  -7  17   0    1.60    1.60
  -6  17   0    0.60    1.40
  -5  17   0    2.20    1.90
  -4  17   0    1.10    1.50
   3 -17   0    2.20    1.20
  -3  17   0    5.20    1.80
   2 -17   0    4.70    1.40
  -2  17   0    4.80    1.90
   1 -17   0    1.10    1.40
  -1  17   0    3.20    1.80
   0 -17   0    5.90    1.50
   0  17   0    2.90    1.70
  -1 -17   0    0.30    1.40
   1  17   0    1.40    1.60
  -2 -17   0   29.00    2.40
   2  17   0   24.30    2.70
  -3 -17   0   -0.70    1.40
   3  17   0   -0.10    1.80
  -4 -17   0    1.50    1.60
   4  17   0    2.30    1.90
  -5 -17   0    7.60    1.70
   5  17   0    5.40    2.00
  -6 -17   0    0.00    1.40
   6  17   0    1.50    1.90
  -7 -17   0    3.70    1.60
   7  17   0    5.40    1.80
  -8 -17   0    0.80    1.50
   8  17   0    3.80    1.90
  -9 -17   0   -0.60    1.50
   9  17   0    0.80    1.70
 -10 -17   0   -0.10    1.40
  10  17   0   -0.20    1.60
 -11 -17   0   -1.00    1.30
  11  17   0    2.00    1.70
 -12 -17   0   -0.60    1.20
  12  17   0    1.60    1.60
 -13 -17   0   -0.10    1.20
  13  17   0    4.00    1.60
  -7  18   0   -0.60    1.60
  -6  18   0   -0.90    1.60
  -5  18   0    2.30    1.60
  -4  18   0   -0.70    1.40
   3 -18   0    0.20    1.20
  -3  18   0    0.10    1.70
   2 -18   0    2.60    1.20
  -2  18   0    2.50    1.80
   1 -18   0    3.00    1.40
  -1  18   0    1.90    1.50
   0 -18   0    1.10    1.40
   0  18   0    1.90    1.60
  -1 -18   0    2.40    1.50
   1  18   0    3.10    1.80
  -2 -18   0   48.80    3.50
   2  18   0   46.00    3.90
  -3 -18   0   -1.20    1.40
   3  18   0    2.30    2.00
  -4 -18   0   10.40    1.80
   4  18   0   17.50    2.30
  -5 -18   0   10.00    1.70
   5  18   0    2.70    1.80
  -6 -18   0    2.10    1.50
   6  18   0    1.80    1.80
  -7 -18   0    3.10    1.40
   7  18   0    0.30    1.70
  -8 -18   0    3.00    1.40
   8  18   0    0.80    1.80
  -9 -18   0   -1.80    1.40
   9  18   0   -0.40    1.70
 -10 -18   0   -1.10    1.20
  10  18   0   -0.40    1.60
 -11 -18   0    0.90    1.30
  11  18   0    1.30    1.60
 -12 -18   0    0.70    1.10
  12  18   0    1.20    1.60
  -5  19   0    0.10    1.50
  -4  19   0   -0.10    1.40
  -3  19   0    0.70    1.40
   2 -19   0    6.10    1.30
  -2  19   0    4.50    1.60
   1 -19   0    0.50    1.10
  -1  19   0    2.20    1.80
   0 -19   0    4.10    1.30
   0  19   0    1.20    1.60
  -1 -19   0    2.30    1.30
   1  19   0    4.50    1.90
  -2 -19   0   -1.60    1.30
   2  19   0   -4.00    1.70
  -3 -19   0    5.10    1.50
   3  19   0    5.20    2.00
  -4 -19   0   12.80    1.80
  -5 -19   0    0.00    1.30
   5  19   0    0.20    1.80
  -6 -19   0   -0.10    1.30
   6  19   0   -1.30    1.80
  -7 -19   0    0.90    1.30
   7  19   0    4.20    1.80
  -8 -19   0    0.60    1.50
   8  19   0   -0.10    1.70
  -9 -19   0    1.10    1.30
   9  19   0    4.60    1.80
 -10 -19   0    1.50    1.30
  10  19   0    1.00    1.60
  -3  20   0    5.50    1.90
  -2  20   0   -1.50    1.60
   1 -20   0   -1.30    1.50
  -1  20   0   -2.30    1.40
   0 -20   0    0.90    1.00
   0  20   0    0.50    1.70
  -1 -20   0    0.30    1.10
   1  20   0    0.60    1.80
  -2 -20   0    6.60    1.40
   2  20   0    9.50    2.10
  -3 -20   0    0.20    1.20
   3  20   0    3.50    1.60
  -4 -20   0    1.00    1.20
   4  20   0   -0.70    1.70
  -5 -20   0    0.70    1.30
   5  20   0   -0.90    1.50
  -6 -20   0    0.60    1.30
   6  20   0    2.20    1.70
  -7 -20   0    0.60    1.30
   7  20   0    0.80    1.60
  -8 -20   0    2.20    1.40
   8  20   0    5.20    1.70
   7  20  -1   -0.10    1.40
  -7 -20   1    1.60    1.20
   6  20  -1    0.00    1.70
  -6 -20   1   -1.30    1.20
   5  20  -1   -1.00    1.80
  -5 -20   1    1.40    1.30
   4  20  -1   -0.10    1.50
  -4 -20   1   -1.60    1.30
   3  20  -1   -0.70    1.60
  -3 -20   1    0.20    1.30
   2  20  -1    0.00    1.40
  -2 -20   1   -1.50    1.20
   1  20  -1    0.00    1.40
  -1 -20   1    2.30    1.30
   0  20  -1   -0.20    1.50
   0 -20   1    2.60    1.20
  -1  20  -1    3.60    1.80
   1 -20   1    0.70    1.00
  -2  20  -1    3.10    1.70
  10  19  -1   -2.00    1.40
 -10 -19   1   -0.40    1.20
   9  19  -1   -1.60    1.70
  -9 -19   1   -0.80    1.10
   8  19  -1    1.90    1.80
  -8 -19   1    0.40    1.30
   7  19  -1    2.00    1.60
  -7 -19   1    3.60    1.50
   6  19  -1    0.30    1.70
  -6 -19   1   -1.20    1.40
   5  19  -1    3.00    1.70
  -5 -19   1   -0.40    1.40
   4  19  -1    8.20    1.90
  -4 -19   1    8.00    1.70
   3  19  -1   -0.60    1.50
  -3 -19   1    0.80    1.40
   2  19  -1    3.90    1.80
  -2 -19   1    1.30    1.40
   1  19  -1    2.10    1.50
  -1 -19   1    2.30    1.40
   0  19  -1    0.50    1.60
   0 -19   1    2.00    1.40
  -1  19  -1   -1.60    1.60
   1 -19   1    0.10    1.20
  -2  19  -1    0.50    1.90
   2 -19   1   -1.30    1.00
  -3  19  -1   -0.90    1.80
  -4  19  -1    1.40    1.80
  -5  19  -1    0.60    1.40
  12  18  -1   -0.10    1.40
 -12 -18   1    0.20    1.10
  11  18  -1    4.00    1.70
 -11 -18   1    1.10    1.20
  10  18  -1   -1.50    1.50
 -10 -18   1    1.20    1.50
   9  18  -1    1.00    1.80
  -9 -18   1   -0.30    1.40
   8  18  -1   -0.90    1.90
  -8 -18   1    1.80    1.40
   7  18  -1    3.60    1.90
  -7 -18   1    2.30    1.60
   6  18  -1    0.40    1.70
  -6 -18   1    0.30    1.40
   5  18  -1    4.50    2.00
  -5 -18   1    3.50    1.50
   4  18  -1    6.30    1.80
  -4 -18   1   11.00    1.70
   3  18  -1   14.50    2.30
  -3 -18   1   12.90    2.00
   2  18  -1   -0.10    1.80
  -2 -18   1   -0.50    1.40
   1  18  -1    5.20    1.70
  -1 -18   1    8.30    1.70
   0  18  -1   -0.50    1.80
   0 -18   1    1.90    1.40
  -1  18  -1    3.10    1.60
   1 -18   1    3.00    1.40
  -2  18  -1    1.20    1.50
   2 -18   1    3.40    1.40
  -3  18  -1    3.80    1.60
   3 -18   1    6.60    1.40
  -4  18  -1    3.30    1.80
  -5  18  -1   -0.60    1.70
  -6  18  -1    0.50    1.60
  -7  18  -1   -0.40    1.30
  13  17  -1    1.40    1.60
 -13 -17   1    2.00    1.20
  12  17  -1   -0.30    1.60
 -12 -17   1    1.90    1.20
  11  17  -1    3.50    1.60
 -11 -17   1    1.70    1.20
  10  17  -1    0.40    1.80
 -10 -17   1    1.20    1.50
   9  17  -1   -0.20    1.80
  -9 -17   1    1.20    1.30
   8  17  -1   -0.80    1.60
  -8 -17   1    0.90    1.30
   7  17  -1   -0.80    1.80
  -7 -17   1    0.70    1.40
   6  17  -1    2.20    2.10
  -6 -17   1    5.30    1.60
   5  17  -1    6.40    1.90
  -5 -17   1    7.90    1.60
   4  17  -1   10.20    2.20
  -4 -17   1    9.50    1.80
   3  17  -1    4.00    2.00
  -3 -17   1    4.10    1.60
  -2 -17   1   11.60    1.90
   1  17  -1   -0.80    1.70
  -1 -17   1    4.10    1.50
   0  17  -1    0.60    1.50
   0 -17   1    0.10    1.50
  -1  17  -1    4.40    1.70
   1 -17   1    7.20    1.50
  -2  17  -1    0.40    1.50
   2 -17   1   -0.60    1.40
  -3  17  -1    2.20    1.60
   3 -17   1    4.70    1.40
  -4  17  -1    5.30    2.00
   4 -17   1    5.70    1.30
  -5  17  -1   -2.00    1.40
  -6  17  -1    1.20    1.70
  -7  17  -1    0.40    1.60
  -8  17  -1    1.30    1.50
  14  16  -1    1.10    1.70
 -14 -16   1   -0.40    1.30
  13  16  -1    1.10    1.70
 -13 -16   1    1.20    1.30
  12  16  -1    2.40    1.90
 -12 -16   1    2.20    1.50
  11  16  -1   -1.00    1.80
 -11 -16   1   -0.50    1.40
  10  16  -1    0.00    1.90
 -10 -16   1   -0.60    1.50
   9  16  -1    0.10    1.90
  -9 -16   1    0.20    1.30
   8  16  -1    2.20    1.70
  -8 -16   1    2.40    1.60
   7  16  -1   10.40    2.10
   6  16  -1   11.80    2.00
   5  16  -1    2.50    1.80
  -5 -16   1    0.80    1.40
   4  16  -1   51.29    4.20
  -4 -16   1   55.69    3.80
   3  16  -1   23.10    2.60
  -3 -16   1   25.00    2.40
   2  16  -1    5.50    1.80
  -2 -16   1    9.20    1.70
   1  16  -1    0.60    1.70
  -1 -16   1   -0.70    1.50
   0  16  -1   -1.00    1.70
   0 -16   1   -0.90    1.30
  -1  16  -1    0.00    1.60
   1 -16   1    1.30    1.30
  -2  16  -1    0.80    1.40
   2 -16   1   -1.00    1.30
  -3  16  -1    9.10    1.80
   3 -16   1   11.30    1.60
  -4  16  -1    0.50    1.70
   4 -16   1   -1.90    1.10
  -5  16  -1    3.40    1.80
   5 -16   1    1.60    1.20
  -6  16  -1    0.00    1.40
  -7  16  -1    0.90    1.30
  -7  16  -1    0.00    1.50
  -8  16  -1    0.40    1.50
  -9  16  -1    0.20    1.40
 -10  16  -1   -0.20    1.60
  15  15  -1   -0.10    1.60
 -15 -15   1    1.90    1.40
  14  15  -1   -2.20    1.70
 -14 -15   1   -2.60    1.30
  13  15  -1    1.80    1.90
 -13 -15   1    1.20    1.40
  12  15  -1    0.30    1.90
 -12 -15   1    0.60    1.40
  11  15  -1   -1.30    1.90
 -11 -15   1    0.40    1.30
  10  15  -1    7.20    2.20
 -10 -15   1    7.40    1.50
   9  15  -1   11.40    2.30
  -9 -15   1   13.50    1.90
   8  15  -1   18.90    2.50
  -8 -15   1   21.30    2.10
   7  15  -1    7.60    2.10
  -7 -15   1   12.50    1.80
   6  15  -1   18.00    2.40
  -6 -15   1   17.40    2.10
   5  15  -1   41.10    3.60
  -5 -15   1   43.30    3.30
   4  15  -1    9.60    2.10
  -4 -15   1    8.30    1.60
   3  15  -1    8.70    2.10
  -3 -15   1   15.40    1.90
   2  15  -1    0.50    1.80
  -2 -15   1   -0.80    1.40
   1  15  -1   26.10    2.60
  -1 -15   1   25.60    2.30
   0  15  -1    1.80    1.70
   0 -15   1    1.10    1.40
  -1  15  -1   33.20    3.30
   1 -15   1   35.70    2.90
  -2  15  -1    9.60    1.80
   2 -15   1   13.00    1.70
  -3  15  -1    1.70    5.40
  -3  15  -1    1.10    0.50
  -3  15  -1   -0.70    1.60
   3 -15   1    1.80    1.40
  -4  15  -1    0.80    4.70
  -4  15  -1   -0.40    0.50
  -4  15  -1   -0.60    1.60
   4 -15   1    0.60    1.30
  -5  15  -1   -0.40    0.60
  -5  15  -1   -4.10    3.90
  -5  15  -1    1.10    1.50
   5 -15   1    2.30    1.20
  -6  15  -1    2.70    0.70
  -6  15  -1    2.80    3.90
  -6  15  -1   -1.40    1.30
  -7  15  -1    0.40    1.40
  -7  15  -1   -1.00    4.00
  -7  15  -1    4.70    1.10
  -8  15  -1    6.60    1.60
  -8  15  -1    1.40    1.30
  -8  15  -1   -1.20    4.50
  -9  15  -1    1.50    1.50
  -9  15  -1    7.70    1.50
  -9  15  -1   -2.60    5.60
   9 -15   1   -2.40   11.60
 -10  15  -1   -0.40    1.60
 -10  15  -1   -0.20    1.40
 -11  15  -1    1.10    1.40
 -11  15  -1    2.30    1.50
  16  14  -1   -1.10    1.50
 -16 -14   1   -0.50    1.30
  15  14  -1    0.80    1.70
 -15 -14   1   -0.30    1.20
  14  14  -1   -0.10    1.70
 -14 -14   1    2.40    1.30
  13  14  -1    1.10    1.80
 -13 -14   1   -0.60    1.30
  12  14  -1   -2.20    1.70
 -12 -14   1   -1.10    1.40
  11  14  -1   -1.70    1.90
 -11 -14   1    1.70    1.30
  10  14  -1    2.90    1.90
 -10 -14   1    2.80    1.40
   9  14  -1   10.40    2.20
  -9 -14   1    7.20    1.50
   8  14  -1    4.70    1.90
  -8 -14   1    3.40    1.40
   7  14  -1   16.60    2.40
  -7 -14   1   18.10    2.00
   6  14  -1    2.80    1.80
  -6 -14   1    3.10    1.40
   5  14  -1  296.47   16.00
  -5 -14   1  300.37   15.80
   4  14  -1   18.40    2.40
  -4 -14   1   22.10    2.10
   3  14  -1  209.98   11.70
  -3 -14   1  219.58   11.50
   2  14  -1   41.80    3.60
  -2 -14   1   44.80    3.10
   1  14  -1    1.20    1.50
  -1 -14   1    1.70    1.30
   0  14  -1   26.60    2.50
   0 -14   1   27.90    2.50
  -1  14  -1   31.90    5.00
  -1  14  -1   33.00    3.00
   1 -14   1   30.50    2.70
  -2  14  -1    5.20    1.80
  -2  14  -1    3.90    3.40
   2 -14   1    5.60    1.50
  -3  14  -1    4.90    1.50
  -3  14  -1    4.90    2.90
   3 -14   1    6.10    1.40
  -4  14  -1    5.90    1.00
  -4  14  -1    3.80    1.50
  -4  14  -1   -0.10    2.70
   4 -14   1    5.80    1.40
  -5  14  -1    0.60    1.40
  -5  14  -1   -1.90    2.60
  -5  14  -1   -0.10    1.20
   5 -14   1    1.90    1.20
  -6  14  -1    0.20    1.30
  -6  14  -1    3.10    2.70
  -6  14  -1   -0.40    1.20
   6 -14   1    1.00    1.10
  -7  14  -1   -0.90    1.50
  -7  14  -1   -2.10    2.60
  -7  14  -1    0.80    1.40
  -8  14  -1    4.70    3.00
  -8  14  -1    6.70    1.90
  -8  14  -1    6.80    1.50
  -9  14  -1    5.10    3.10
  -9  14  -1    4.40    1.50
  -9  14  -1    4.00    1.90
 -10  14  -1   -0.60    3.10
 -10  14  -1    0.60    1.50
 -10  14  -1   -0.20    1.40
  10 -14   1   -9.50   19.10
 -11  14  -1   -1.60    4.40
 -11  14  -1    0.60    1.60
 -11  14  -1   -0.60    1.50
 -12  14  -1    0.70    1.50
 -12  14  -1    1.90    1.40
  17  13  -1    5.00    1.70
 -17 -13   1   -2.00    1.10
  16  13  -1   -0.50    1.60
 -16 -13   1   -2.30    1.30
  15  13  -1   -0.10    1.70
  15  13  -1    0.60    1.80
 -15 -13   1    1.60    1.20
  14  13  -1    1.70    1.90
  14  13  -1   -1.30    1.30
 -14 -13   1   -0.60    1.10
 -14 -13   1    5.00    1.50
  13  13  -1    1.00    1.20
 -13 -13   1    3.00    1.20
 -13 -13   1   -2.40    1.40
  12  13  -1   -0.50    1.00
 -12 -13   1    0.80    1.10
 -12 -13   1   -0.20    1.30
  11  13  -1   -0.10    1.00
 -11 -13   1    0.30    1.40
 -11 -13   1    2.30    1.10
  10  13  -1    0.80    1.70
 -10 -13   1    0.90    1.20
 -10 -13   1    0.00    1.00
   9  13  -1   -0.10    1.90
  -9 -13   1    0.60    0.90
  -9 -13   1    2.60    1.30
   8  13  -1    9.60    2.00
  -8 -13   1    5.50    1.00
  -8 -13   1    7.10    1.50
   7  13  -1   -0.80    1.60
  -7 -13   1   -0.60    0.80
  -7 -13   1    1.00    1.30
   6  13  -1    7.70    1.90
  -6 -13   1    7.70    1.60
   5  13  -1  187.68   10.10
  -5 -13   1  178.18    9.80
   4  13  -1   32.30    3.20
  -4 -13   1   37.60    2.80
   3  13  -1    0.00    1.30
  -3 -13   1    1.80    1.20
   2  13  -1    1.40    1.30
  -2 -13   1    2.30    1.20
   1  13  -1    2.90    1.60
  -1 -13   1    3.40    1.20
   0  13  -1   31.50    4.40
   0  13  -1   32.30    2.90
   0 -13   1   35.40    2.60
  -1  13  -1    2.80    1.30
  -1  13  -1    7.10    0.90
  -1  13  -1    6.30    2.70
   1 -13   1    4.00    1.30
  -2  13  -1    2.20    2.10
  -2  13  -1    1.80    0.90
  -2  13  -1    2.70    1.30
   2 -13   1    4.10    1.20
  -3  13  -1    0.60    1.40
  -3  13  -1    0.50    2.20
  -3  13  -1    2.60    1.00
   3 -13   1   -0.50    1.20
  -4  13  -1    0.00    1.30
  -4  13  -1   -0.70    1.10
  -4  13  -1   -1.50    2.30
   4 -13   1    0.30    1.20
  -5  13  -1    7.90    1.70
  -5  13  -1   10.10    2.80
  -5  13  -1    9.10    1.50
   5 -13   1    9.60    1.40
  -6  13  -1    1.30    1.30
  -6  13  -1    0.70    2.50
  -6  13  -1   -0.60    1.60
  -6  13  -1   -1.10    0.60
   6 -13   1    0.30    1.10
  -7  13  -1   10.00    1.60
  -7  13  -1    6.80    1.70
  -7  13  -1   11.30    3.00
  -8  13  -1   -0.70    2.50
  -8  13  -1   -2.90    1.30
  -8  13  -1   -1.80    0.70
  -8  13  -1    0.80    1.40
  -9  13  -1   11.00    3.10
  -9  13  -1   20.10    2.30
  -9  13  -1   15.40    2.00
 -10  13  -1   -0.30    1.60
 -10  13  -1   -2.80    2.50
 -10  13  -1    1.20    1.50
  10 -13   1   22.50   10.50
 -11  13  -1    0.10    1.60
 -11  13  -1   -1.90    1.50
 -11  13  -1    1.70    1.10
 -11  13  -1   -0.60    2.60
 -12  13  -1    1.10    1.60
 -12  13  -1    4.20    3.00
 -12  13  -1    1.40    1.60
 -12  13  -1    1.40    1.50
 -13  13  -1    5.70    5.10
 -13  13  -1   -0.60    1.50
 -13  13  -1   -0.10    1.60
  17  12  -1    2.80    1.60
  17  12  -1   -1.90    2.20
 -17 -12   1   -0.10    1.40
 -17 -12   1    0.40    1.30
  16  12  -1    0.30    2.30
 -16 -12   1    0.40    1.30
 -16 -12   1    1.90    1.30
  15  12  -1    0.50    2.30
 -15 -12   1    2.80    1.40
 -15 -12   1    1.00    1.30
  14  12  -1    4.20    2.30
 -14 -12   1    1.70    1.30
 -14 -12   1    0.00    1.30
 -14 -12   1   -0.90    1.40
  13  12  -1    4.80    2.10
 -13 -12   1    0.70    1.40
 -13 -12   1    1.20    1.20
 -12 -12   1   -0.40    1.20
 -12 -12   1    4.00    1.50
  11  12  -1   -0.20    0.90
 -11 -12   1    1.80    1.10
 -11 -12   1    0.50    1.20
 -10 -12   1    4.90    1.10
 -10 -12   1    6.60    1.60
  -9 -12   1    6.10    1.20
  -9 -12   1    7.30    1.40
   8  12  -1    1.60    0.70
  -8 -12   1    2.10    0.90
  -8 -12   1    2.60    1.30
   7  12  -1    2.90    1.60
  -7 -12   1    3.70    1.40
  -7 -12   1    4.20    0.90
   6  12  -1   29.30    2.90
  -6 -12   1   30.30    2.50
   5  12  -1    0.50    0.60
   5  12  -1    1.40    1.30
  -5 -12   1    3.40    1.20
   4  12  -1   15.70    1.90
  -4 -12   1   16.90    1.60
   3  12  -1    5.30    0.60
   3  12  -1    6.90    1.40
   2  12  -1   17.50    1.90
   2  12  -1   16.60    1.30
  -2 -12   1   18.90    1.70
   1  12  -1    5.60    2.70
   1  12  -1    6.70    1.40
   1  12  -1    8.90    0.90
  -1 -12   1    8.90    1.30
   0  12  -1   56.69    3.30
   0  12  -1   62.59    3.80
   0  12  -1   54.99    4.60
   0 -12   1   57.89    3.50
  -1  12  -1   40.40    2.60
  -1  12  -1   46.00    3.10
  -1  12  -1   42.60    3.90
   1 -12   1   45.40    2.90
  -2  12  -1    2.50    2.10
  -2  12  -1    2.00    0.90
  -2  12  -1    0.60    1.20
   2 -12   1    1.40    1.00
  -3  12  -1    1.50    2.00
  -3  12  -1    0.40    1.20
  -3  12  -1   -1.10    0.90
   3 -12   1    0.70    1.00
  -4  12  -1   -0.10    1.00
  -4  12  -1    1.90    2.20
  -4  12  -1    0.70    1.40
  -4  12  -1   -1.30    1.00
   4 -12   1    0.80    1.10
  -5  12  -1   -0.40    2.20
  -5  12  -1    1.30    1.20
  -5  12  -1   -0.10    1.20
  -5  12  -1    0.80    1.30
   5 -12   1    2.50    1.10
  -6  12  -1    8.40    2.70
  -6  12  -1    5.40    1.40
  -6  12  -1    6.10    1.40
  -6  12  -1    5.50    1.60
   6 -12   1    5.10    1.20
  -7  12  -1    2.40    1.50
  -7  12  -1    3.60    2.60
  -7  12  -1    3.10    1.40
  -7  12  -1    2.30    1.50
   7 -12   1    3.30    1.10
  -8  12  -1    0.70    1.40
  -8  12  -1    2.30    1.40
  -8  12  -1    4.00    1.60
  -8  12  -1    1.50    2.60
  -9  12  -1    4.50    1.90
  -9  12  -1    4.10    1.90
  -9  12  -1    2.60    1.50
  -9  12  -1   -0.30    2.60
 -10  12  -1    2.40    1.60
 -10  12  -1    4.20    2.70
 -10  12  -1    4.80    1.70
 -10  12  -1    4.40    1.50
  10 -12   1   11.30    9.00
 -11  12  -1   -1.50    1.50
 -11  12  -1    0.70    1.60
 -11  12  -1    2.40    2.60
 -11  12  -1   -1.90    1.60
 -12  12  -1    4.20    1.60
 -12  12  -1    2.90    1.90
 -12  12  -1    5.00    1.70
 -12  12  -1   -1.10    2.40
 -13  12  -1    4.30    1.70
 -13  12  -1    0.30    2.60
 -13  12  -1   -1.20    1.60
 -13  12  -1    2.10    1.50
 -14  12  -1    5.30    1.70
 -14  12  -1   -1.30    1.70
 -14  12  -1    0.90    1.50
  18  11  -1    5.70    2.40
 -18 -11   1    4.20    1.50
  17  11  -1    2.70    2.40
 -17 -11   1    2.30    1.30
 -17 -11   1    0.40    1.40
 -16 -11   1   -0.80    1.30
 -16 -11   1    0.40    1.50
 -15 -11   1    2.30    1.60
 -15 -11   1    2.00    1.30
 -14 -11   1   -0.50    1.30
 -14 -11   1    2.40    1.40
 -14 -11   1   -0.40    1.30
 -13 -11   1   18.40    2.00
 -13 -11   1   15.80    1.80
 -12 -11   1    1.70    1.20
 -12 -11   1    1.00    1.30
 -11 -11   1    5.00    1.30
 -11 -11   1    8.50    1.40
 -10 -11   1    2.50    1.10
 -10 -11   1    5.70    1.40
  -9 -11   1    1.50    1.30
  -9 -11   1   -0.50    0.90
   8  11  -1    5.30    1.30
  -8 -11   1    1.70    1.20
  -8 -11   1    2.20    0.90
  -7 -11   1    0.90    1.10
   6  11  -1   -0.80    0.60
  -6 -11   1    0.60    1.10
   5  11  -1    3.70    1.30
  -5 -11   1    3.20    1.10
  -5 -11   1   -1.00   10.60
   4  11  -1   12.00    1.00
   4  11  -1   10.10    1.60
  -4 -11   1   10.30    1.30
  -4 -11   1    2.10    8.90
   3  11  -1   13.50    1.00
   3  11  -1    8.00    1.50
  -3 -11   1   10.00    7.50
  -3 -11   1   10.60    1.30
   2  11  -1    5.40    1.40
   2  11  -1    5.10    0.70
  -2 -11   1   10.90    7.90
  -2 -11   1    4.60    1.10
   1  11  -1    3.30    2.10
   1  11  -1    4.10    1.20
   1  11  -1    3.20    0.70
  -1 -11   1    5.80    1.10
  -1 -11   1   -0.50    6.30
   0  11  -1   19.80    1.50
   0  11  -1   20.00    2.50
   0  11  -1   22.50    1.90
   0 -11   1    7.30    6.80
   0 -11   1   20.00    1.60
  -1  11  -1   58.09    3.40
  -1  11  -1   63.39    4.40
  -1  11  -1   57.19    3.80
   1 -11   1   62.19    3.60
   1 -11   1   59.99    8.50
  -2  11  -1   19.00    1.80
  -2  11  -1   19.30    2.40
  -2  11  -1   15.50    1.50
   2 -11   1   17.00    1.60
   2 -11   1   26.10    6.70
  -3  11  -1    0.90    1.00
  -3  11  -1   -1.20    1.20
  -3  11  -1    0.80    0.90
  -3  11  -1   -0.90    1.80
   3 -11   1    0.20    0.90
  -4  11  -1    1.50    2.00
  -4  11  -1    0.60    1.00
  -4  11  -1    0.80    0.90
  -4  11  -1    1.10    1.10
   4 -11   1   -0.50    0.90
  -5  11  -1    2.70    2.10
  -5  11  -1    1.70    1.30
  -5  11  -1    1.80    1.10
  -5  11  -1   -0.70    1.20
   5 -11   1    2.60    1.00
  -6  11  -1   42.60    3.20
  -6  11  -1   37.80    4.20
  -6  11  -1   44.80    3.10
  -6  11  -1   42.80    3.00
   6 -11   1   45.10    2.80
  -7  11  -1   25.30    2.60
  -7  11  -1   26.30    2.70
  -7  11  -1   24.20    3.10
  -7  11  -1   28.10    2.40
   7 -11   1   27.30    2.10
  -8  11  -1    2.50    1.60
  -8  11  -1    4.70    2.50
  -8  11  -1    2.70    1.40
  -8  11  -1    3.10    1.70
   8 -11   1   -1.60    1.10
  -9  11  -1   15.10    3.00
  -9  11  -1   18.00    2.10
  -9  11  -1   19.40    2.10
  -9  11  -1   24.30    2.50
 -10  11  -1    8.50    2.70
 -10  11  -1    8.40    1.90
 -10  11  -1   12.10    1.80
 -10  11  -1    9.50    1.90
  10 -11   1    8.60    8.10
 -11  11  -1   10.50    2.80
 -11  11  -1   10.40    1.90
 -11  11  -1    8.90    1.90
 -11  11  -1    9.10    1.80
 -12  11  -1    2.80    1.70
 -12  11  -1    2.50    1.90
 -12  11  -1    1.50    1.60
 -12  11  -1    3.50    2.50
 -13  11  -1    4.10    2.50
 -13  11  -1    1.40    1.70
 -13  11  -1   -1.00    1.60
 -13  11  -1    0.10    1.70
 -14  11  -1   -0.80    1.60
 -14  11  -1   -0.40    1.80
 -14  11  -1    0.10    2.50
 -14  11  -1    0.90    1.60
 -15  11  -1    5.30    1.70
 -15  11  -1    1.40    1.70
 -15  11  -1    0.90    1.60
 -18 -10   1    2.90    1.60
 -17 -10   1   -1.50    1.50
 -16 -10   1   -0.60    1.60
 -16 -10   1   -1.10    1.30
 -15 -10   1   -0.50    1.40
 -15 -10   1    2.00    1.30
 -14 -10   1    7.00    1.50
 -14 -10   1    7.40    1.70
 -13 -10   1    6.10    1.50
 -13 -10   1    4.40    1.40
 -12 -10   1    9.80    1.60
 -12 -10   1    8.70    1.40
 -11 -10   1   19.10    1.90
 -11 -10   1   19.40    1.80
 -10 -10   1   -0.10    1.20
 -10 -10   1   -0.50    1.10
  -9 -10   1    2.20    1.10
  -9 -10   1    2.10    1.10
  -8 -10   1    0.40    0.90
  -8 -10   1    0.30    1.00
  -8 -10   1   -5.90   13.00
  -8 -10   1  -11.80   24.50
  -7 -10   1   -4.00    9.70
  -7 -10   1    2.70    1.10
   6  10  -1   14.80    1.50
  -6 -10   1   16.20    9.40
  -6 -10   1   18.00    1.50
   5  10  -1   19.50    1.50
  -5 -10   1   22.10    1.90
  -5 -10   1   25.40    8.60
   4  10  -1   30.40    2.50
   4  10  -1   27.90    2.00
  -4 -10   1   27.30    8.10
  -4 -10   1   28.30    2.10
   3  10  -1   93.99    5.00
   3  10  -1   94.99    5.40
  -3 -10   1   89.19   12.20
  -3 -10   1   97.49    5.20
  -3 -10   1   82.09   12.00
   2  10  -1   32.80    2.50
   2  10  -1   31.00    2.90
   2  10  -1   29.70    1.90
  -2 -10   1   27.90    7.70
  -2 -10   1   32.10    2.20
  -2 -10   1   24.30    5.90
   1  10  -1  161.68    8.70
   1  10  -1  166.58    9.30
   1  10  -1  172.18    8.90
  -1 -10   1  155.58   13.70
  -1 -10   1  168.18    8.80
   0  10  -1    0.90    0.60
   0  10  -1    0.30    1.60
   0  10  -1   -0.40    1.10
   0 -10   1   -0.30    4.60
   0 -10   1    0.40    0.90
  -1  10  -1    5.60    1.80
  -1  10  -1    2.50    1.20
  -1  10  -1    2.30    0.70
   1 -10   1    2.50    1.00
   1 -10   1    6.60    4.90
  -2  10  -1   20.50    1.60
  -2  10  -1   17.50    2.30
  -2  10  -1   21.10    1.70
  -2  10  -1   19.40    2.00
   2 -10   1   21.00    1.80
   2 -10   1   16.80    5.20
  -3  10  -1   31.00    2.30
  -3  10  -1   33.00    3.10
  -3  10  -1   29.10    2.10
  -3  10  -1   26.30    2.00
  -4  10  -1    1.80    1.10
  -4  10  -1    1.80    1.10
  -4  10  -1    2.30    0.90
  -4  10  -1    3.00    1.90
  -5  10  -1    6.20    1.20
  -5  10  -1    9.30    1.40
  -5  10  -1   10.00    2.10
  -5  10  -1    8.80    1.20
  -6  10  -1   -0.20    1.80
  -6  10  -1    1.50    1.20
  -6  10  -1    0.00    1.20
  -6  10  -1    1.50    1.10
  -7  10  -1    0.00    1.20
  -7  10  -1   -0.50    1.30
  -7  10  -1   -0.50    2.10
  -7  10  -1    0.50    1.20
  -8  10  -1    3.30    1.60
  -8  10  -1    1.60    2.30
  -8  10  -1    5.50    1.60
  -8  10  -1    5.50    1.50
   8 -10   1    3.00    0.90
  -9  10  -1   19.20    1.90
  -9  10  -1   15.60    2.00
  -9  10  -1   12.50    1.90
  -9  10  -1   11.00    2.80
 -10  10  -1   31.60    3.00
 -10  10  -1   29.80    2.80
 -10  10  -1   20.90    2.30
 -10  10  -1   27.60    3.50
  10 -10   1   27.20    8.00
 -11  10  -1    2.70    1.70
 -11  10  -1    2.30    2.50
 -11  10  -1   -0.70    1.80
 -11  10  -1    3.50    1.50
  11 -10   1  -13.70    8.40
 -12  10  -1    3.90    1.90
 -12  10  -1    1.90    1.60
 -12  10  -1    0.40    1.50
 -12  10  -1    1.50    2.50
 -13  10  -1    0.30    1.70
 -13  10  -1    0.20    2.00
 -13  10  -1   -5.50    2.20
 -13  10  -1    1.50    1.60
 -14  10  -1    1.40    1.70
 -14  10  -1    4.00    2.30
 -14  10  -1   -0.70    1.70
 -14  10  -1    0.70    1.70
 -15  10  -1    0.00    1.70
 -15  10  -1    0.10    1.70
 -15  10  -1    0.10    1.80
 -18  -9   1   -0.40    1.50
 -17  -9   1    0.00    1.60
 -16  -9   1    5.00    1.80
 -16  -9   1    5.30    1.40
 -15  -9   1    0.90    1.30
 -15  -9   1   -1.70    1.40
 -14  -9   1    2.70    1.40
 -14  -9   1    2.00    1.50
 -13  -9   1   76.39    4.90
 -13  -9   1   83.29    4.80
 -12  -9   1   53.09    3.60
 -12  -9   1   52.19    3.50
 -11  -9   1   12.70    1.50
 -11  -9   1   10.50    1.50
 -10  -9   1    0.40    1.10
 -10  -9   1    0.40    1.10
  -9  -9   1   -0.40    1.10
  -9  -9   1    0.60    1.00
  -9  -9   1  -20.60   18.70
  -8  -9   1   18.60   13.50
  -8  -9   1    7.50    1.10
  -8  -9   1    5.10    1.10
  -7  -9   1   15.70    1.50
  -7  -9   1   14.40   12.00
  -6  -9   1   36.80    8.40
  -6  -9   1   20.00    1.70
  -5  -9   1  140.19   14.60
  -5  -9   1  147.59    7.80
   4   9  -1   97.89    5.50
  -4  -9   1  110.79   12.20
  -4  -9   1  110.29    5.70
   3   9  -1   51.89    3.30
  -3  -9   1   51.09    3.10
  -3  -9   1   52.79    7.80
   2   9  -1    1.50    1.60
   2   9  -1    1.40    0.60
   2   9  -1    1.20    1.20
  -2  -9   1    0.70    0.80
  -2  -9   1    3.20    5.00
   1   9  -1    8.80    1.30
   1   9  -1   10.40    1.90
   1   9  -1   12.30    1.00
  -1  -9   1   16.70    5.10
  -1  -9   1    8.40    4.40
  -1  -9   1    8.70    1.10
   0   9  -1    1.60    1.50
   0   9  -1    1.10    0.60
   0   9  -1   -0.60    1.00
   0  -9   1   -1.20    4.00
   0  -9   1    0.90    0.80
   0  -9   1   -3.90    3.30
  -1   9  -1    0.30    0.70
  -1   9  -1    0.90    1.50
  -1   9  -1    1.90    1.00
   1  -9   1    5.70    4.20
   1  -9   1    1.80    0.90
   1  -9   1    3.00    4.00
  -2   9  -1  174.58    8.90
  -2   9  -1  166.78    8.80
  -2   9  -1  175.28    9.30
  -2   9  -1  165.38    8.80
   2  -9   1  155.58   11.60
   2  -9   1  158.68   11.50
  -3   9  -1    2.40    0.80
  -3   9  -1    2.20    1.70
  -3   9  -1    2.80    1.10
  -3   9  -1    2.40    0.90
   3  -9   1    6.70    3.30
   3  -9   1    2.30    3.20
  -4   9  -1    0.30    1.10
  -4   9  -1   -1.20    1.00
  -4   9  -1   -0.10    1.60
  -4   9  -1    0.40    0.80
  -5   9  -1    2.00    1.10
  -5   9  -1    3.20    1.10
  -5   9  -1    1.00    1.80
  -5   9  -1    1.50    1.00
  -6   9  -1    1.50    1.80
  -6   9  -1    0.40    1.00
  -6   9  -1    1.30    1.20
  -6   9  -1    1.40    1.10
  -7   9  -1   38.20    2.80
  -7   9  -1   38.00    2.90
  -7   9  -1   41.50    3.90
  -7   9  -1   38.00    2.70
  -8   9  -1    2.20    1.40
  -8   9  -1    0.00    1.20
  -8   9  -1    0.60    2.00
  -8   9  -1    1.10    1.30
  -9   9  -1   58.19    3.80
  -9   9  -1   53.99    3.70
  -9   9  -1   52.29    3.70
  -9   9  -1   50.29    4.70
 -10   9  -1   93.59    5.60
 -10   9  -1   94.79    5.40
 -10   9  -1   86.69    6.30
 -10   9  -1   89.09    5.50
  10  -9   1   74.69    9.90
 -11   9  -1    2.40    1.80
 -11   9  -1    5.50    2.60
 -11   9  -1    2.30    1.60
 -11   9  -1    3.60    1.50
  11  -9   1   12.90    7.20
 -12   9  -1    4.60    1.80
 -12   9  -1    2.70    1.60
 -12   9  -1    3.00    2.50
 -12   9  -1    1.60    1.90
 -13   9  -1   -3.10    2.20
 -13   9  -1    3.30    1.90
 -13   9  -1    0.30    1.60
 -13   9  -1    2.00    1.70
 -14   9  -1    2.30    1.70
 -14   9  -1    7.10    2.30
 -14   9  -1    0.40    2.00
 -14   9  -1    1.70    1.70
 -15   9  -1    1.50    1.70
 -15   9  -1    1.20    1.90
 -15   9  -1    1.30    1.60
 -16   9  -1   -1.40    1.70
 -16   9  -1    1.00    1.80
 -19  -8   1    3.60    1.70
 -18  -8   1    0.90    1.70
 -17  -8   1    1.70    1.70
 -16  -8   1   -0.20    1.20
 -16  -8   1    2.30    1.70
 -15  -8   1    0.30    1.30
 -15  -8   1    3.10    1.70
 -14  -8   1    5.60    1.60
 -14  -8   1    6.20    1.40
 -13  -8   1   14.00    1.80
 -13  -8   1   15.40    1.60
 -12  -8   1   40.20    2.80
 -12  -8   1   35.80    3.00
 -11  -8   1   -0.10    1.20
 -11  -8   1    0.60    1.10
 -10  -8   1    4.40    1.10
 -10  -8   1    3.90    1.00
  -9  -8   1    2.30    1.00
  -9  -8   1   -0.40   17.20
  -8  -8   1   33.30    2.30
  -8  -8   1   32.50    2.40
  -8  -8   1   65.59   14.50
   7   8  -1    7.30    5.80
  -7  -8   1    1.70    9.20
  -7  -8   1    3.60    1.00
   6   8  -1   -1.90    3.60
  -6  -8   1    5.80    8.20
   5   8  -1  340.57   23.60
  -5  -8   1  377.56   18.80
   4   8  -1  325.37   21.60
  -4  -8   1  310.37   21.50
  -4  -8   1  354.96   17.40
   3   8  -1   22.20    5.90
  -3  -8   1   19.30    1.70
  -3  -8   1   17.40    4.90
   2   8  -1    2.60    1.00
   2   8  -1    3.20    1.60
  -2  -8   1   -0.10    3.60
  -2  -8   1    0.00    0.80
   1   8  -1    1.10    0.60
   1   8  -1    1.00    0.90
   1   8  -1    1.50    1.40
  -1  -8   1    2.60    3.40
  -1  -8   1    1.20    0.80
   0   8  -1   52.39    3.20
   0   8  -1   50.49    2.80
   0   8  -1   53.39    3.60
   0  -8   1   50.79    6.80
   0  -8   1   51.09    3.00
   0  -8   1   45.60    5.70
  -1   8  -1   -0.60    1.50
  -1   8  -1    1.30    0.90
  -1   8  -1    1.70    0.80
  -1   8  -1    1.40    0.70
   1  -8   1    1.40    3.10
   1  -8   1    2.70    3.20
  -2   8  -1  134.99    7.90
  -2   8  -1  143.59    7.80
  -2   8  -1  159.48    8.20
  -2   8  -1  142.79    7.70
   2  -8   1  149.79   10.10
   2  -8   1  164.88   10.30
  -3   8  -1    6.60    1.60
  -3   8  -1    8.10    0.90
  -3   8  -1    8.70    1.10
  -3   8  -1    7.30    1.00
   3  -8   1    4.10    2.70
  -4   8  -1   22.50    2.00
  -4   8  -1   24.10    2.50
  -4   8  -1   23.50    1.70
  -4   8  -1   20.50    1.90
  -5   8  -1   21.90    1.80
  -5   8  -1   26.00    2.60
  -5   8  -1   21.90    2.00
  -5   8  -1   22.70    2.00
  -6   8  -1   43.40    3.50
  -6   8  -1   42.40    2.90
  -6   8  -1   41.80    2.80
  -6   8  -1   43.60    2.80
  -7   8  -1    2.70    1.10
  -7   8  -1    2.50    1.70
  -7   8  -1    1.30    1.10
  -7   8  -1    2.40    1.20
  -8   8  -1   18.50    1.90
  -8   8  -1   24.60    2.00
  -8   8  -1   18.30    1.80
  -8   8  -1   13.80    2.40
  -9   8  -1    5.90    2.20
  -9   8  -1    4.10    1.40
  -9   8  -1    4.70    1.40
  -9   8  -1    7.80    1.50
 -10   8  -1    0.50    2.10
 -10   8  -1    0.20    1.40
 -10   8  -1    0.80    1.50
 -10   8  -1    0.10    1.40
  10  -8   1   15.40    5.80
 -11   8  -1   13.10    2.00
 -11   8  -1   12.30    1.80
 -11   8  -1    7.90    2.60
 -11   8  -1    8.30    1.50
  11  -8   1   17.90    6.60
 -12   8  -1    3.70    1.50
 -12   8  -1    2.50    2.30
 -12   8  -1    4.00    1.80
 -12   8  -1    5.70    1.80
 -13   8  -1    4.90    2.10
 -13   8  -1    3.60    1.70
 -13   8  -1    3.50    1.60
 -13   8  -1    2.40    2.20
 -14   8  -1    4.10    2.00
 -14   8  -1    5.40    1.80
 -14   8  -1    3.70    1.70
 -14   8  -1    7.00    2.20
 -15   8  -1   -0.20    1.70
 -15   8  -1   -4.00    1.90
 -15   8  -1    1.10    1.60
 -15   8  -1    6.90    2.10
 -16   8  -1    1.60    1.80
 -16   8  -1    1.20    1.80
 -17   8  -1    1.90    1.70
 -17   8  -1    1.90    1.80
 -19  -7   1    1.70    1.70
 -18  -7   1    1.40    1.70
 -17  -7   1    0.70    1.70
 -16  -7   1    1.40    1.70
 -15  -7   1    2.20    1.70
 -15  -7   1    0.10    1.20
 -14  -7   1    7.40    1.70
 -14  -7   1    9.70    1.50
 -13  -7   1   21.60    1.90
 -13  -7   1   16.60    1.90
 -12  -7   1   21.50    2.10
 -12  -7   1   24.50    1.90
 -11  -7   1    5.20    1.10
 -11  -7   1    3.80    1.30
 -10  -7   1   19.30    1.90
 -10  -7   1   21.40    2.00
  -9  -7   1   -7.50    8.50
  -9  -7   1    1.20    0.90
  -9  -7   1    0.30    0.90
   8   7  -1   11.10    5.70
  -8  -7   1   12.40    7.80
  -8  -7   1   23.00    1.80
  -8  -7   1   23.10    1.80
   7   7  -1   11.80    5.80
  -7  -7   1   13.80    1.30
  -7  -7   1    7.20    6.00
  -6  -7   1   28.50    6.50
  -6  -7   1   28.10    2.00
  -5  -7   1  294.37   14.70
  -5  -7   1  264.57   18.90
   4   7  -1    3.40    3.90
  -4  -7   1    2.20    5.20
  -4  -7   1    2.10    0.90
   3   7  -1   85.79    9.10
  -3  -7   1   89.09    9.10
  -3  -7   1   96.89    5.00
   2   7  -1    0.30    1.30
   2   7  -1   -3.10    3.10
  -2  -7   1    1.70    0.80
  -2  -7   1    1.10    3.10
   1   7  -1    5.60    1.40
   1   7  -1    5.80    1.00
   1   7  -1    6.00    0.70
  -1  -7   1    1.00    3.10
  -1  -7   1    6.80    0.90
   0   7  -1   10.10    0.90
   0   7  -1   11.80    1.30
   0   7  -1   10.50    1.60
   0  -7   1   11.50    3.50
  -1   7  -1   10.50    0.90
  -1   7  -1   14.20    1.80
  -1   7  -1    8.10    1.10
  -1   7  -1   12.00    1.00
   1  -7   1    8.00    3.00
   1  -7   1   10.10    3.00
  -2   7  -1  638.84   34.10
  -2   7  -1  664.73   34.20
  -2   7  -1  675.93   34.40
  -2   7  -1  651.03   34.20
   2  -7   1  693.63   35.70
   2  -7   1  668.03   35.60
  -3   7  -1   13.30    1.40
  -3   7  -1   17.60    1.40
  -3   7  -1   15.30    1.30
  -3   7  -1   13.90    1.90
  -4   7  -1    0.70    1.60
  -4   7  -1    0.20    0.90
  -4   7  -1    0.00    0.80
  -4   7  -1    0.40    0.70
  -5   7  -1   35.10    2.40
  -5   7  -1   37.40    2.40
  -5   7  -1   36.50    2.30
  -5   7  -1   32.60    3.10
  -6   7  -1   21.90    1.90
  -6   7  -1   21.30    2.00
  -6   7  -1   18.00    2.30
  -6   7  -1   19.40    1.80
  -7   7  -1    1.60    1.10
  -7   7  -1    1.20    0.90
  -7   7  -1    5.50    1.80
  -7   7  -1    2.50    1.00
  -8   7  -1   14.90    1.60
  -8   7  -1   10.50    1.30
  -8   7  -1   13.00    2.10
  -8   7  -1    9.60    1.30
  -9   7  -1   45.70    3.30
  -9   7  -1   48.20    3.30
  -9   7  -1   46.30    4.00
  -9   7  -1   51.49    3.30
 -10   7  -1    6.00    1.60
 -10   7  -1    5.00    1.40
 -10   7  -1    3.80    2.10
 -10   7  -1    4.40    1.40
  10  -7   1    4.80    4.80
 -11   7  -1   28.50    2.40
 -11   7  -1   24.10    2.90
 -11   7  -1   20.60    2.10
 -11   7  -1   20.40    2.20
  11  -7   1   23.60    5.90
 -12   7  -1    0.10    2.10
 -12   7  -1   -0.60    1.50
 -12   7  -1    3.20    1.70
 -12   7  -1    2.40    1.60
 -13   7  -1   17.80    2.90
 -13   7  -1   25.00    2.50
 -13   7  -1   28.80    2.80
 -13   7  -1   20.60    2.40
 -14   7  -1    6.70    1.80
 -14   7  -1    4.20    1.90
 -14   7  -1    3.50    2.10
 -14   7  -1   10.20    2.20
 -15   7  -1    5.70    2.20
 -15   7  -1    3.30    1.90
 -15   7  -1    2.10    1.80
 -15   7  -1   -1.30    1.60
 -16   7  -1    1.50    2.00
 -16   7  -1    4.20    1.90
 -17   7  -1   -1.10    1.50
 -17   7  -1    0.20    1.90
 -19  -6   1    0.80    1.70
 -18  -6   1    1.40    1.80
 -17  -6   1    7.60    2.10
 -16  -6   1    3.50    1.80
 -15  -6   1    6.10    1.80
 -15  -6   1    6.30    1.40
 -14  -6   1   43.40    3.50
 -14  -6   1   45.60    3.10
 -13  -6   1  102.19    5.60
 -13  -6   1   98.09    5.90
 -12  -6   1   26.10    2.50
 -12  -6   1   19.50    1.70
 -12  -6   1   21.90    2.10
 -11  -6   1    2.00    1.20
 -11  -6   1    0.90    0.90
 -10  -6   1   30.20   10.70
 -10  -6   1   34.80    2.30
 -10  -6   1   34.60    2.50
   9   6  -1  133.89   25.00
  -9  -6   1   82.79    4.70
  -9  -6   1   83.79    4.70
   8   6  -1    3.10    4.60
  -8  -6   1   -0.50    6.10
  -8  -6   1    2.00    0.90
  -8  -6   1    2.60    1.00
  -7  -6   1  236.38   13.10
  -7  -6   1  299.37   21.70
   6   6  -1  147.79   13.60
  -6  -6   1  125.29   12.20
  -6  -6   1  135.99    7.20
   5   6  -1  311.37   20.20
  -5  -6   1  322.67   16.40
  -5  -6   1  312.37   20.20
   4   6  -1  235.28   15.00
  -4  -6   1  210.28   11.40
   3   6  -1   -0.20    2.30
  -3  -6   1    3.10    3.20
  -3  -6   1    1.20    0.70
   2   6  -1  304.97   16.10
   2   6  -1  312.77   18.60
  -2  -6   1  312.57   18.50
  -2  -6   1  302.07   15.90
   1   6  -1    8.30    3.20
   1   6  -1    7.80    1.00
   1   6  -1    7.60    1.40
  -1  -6   1   10.10    3.10
   0   6  -1  720.73   37.70
   0   6  -1  737.93   37.80
   0   6  -1  698.03   37.80
   0   6  -1  763.12   38.00
   0  -6   1  763.32   39.60
  -1   6  -1   23.50    1.60
  -1   6  -1   23.10    2.20
  -1   6  -1   25.20    1.80
  -1   6  -1   25.70    1.70
   1  -6   1   29.40    3.70
   1  -6   1   28.20    3.60
  -2   6  -1   23.00    1.80
  -2   6  -1   26.80    1.70
  -2   6  -1   23.90    1.60
  -2   6  -1   23.30    2.30
   2  -6   1   29.90    3.30
   2  -6   1   32.50    3.90
  -3   6  -1   22.40    1.70
  -3   6  -1   20.40    1.50
  -3   6  -1   17.80    1.60
  -3   6  -1   19.60    1.90
  -4   6  -1    2.70    0.90
  -4   6  -1    4.50    1.40
  -4   6  -1    2.30    0.70
  -4   6  -1    3.60    0.90
  -5   6  -1   11.60    1.30
  -5   6  -1   11.20    1.20
  -5   6  -1   10.30    1.70
  -5   6  -1   12.40    1.20
  -6   6  -1   13.00    1.30
  -6   6  -1    8.40    1.10
  -6   6  -1   10.40    1.90
  -6   6  -1    9.40    1.10
  -7   6  -1   48.30    2.90
  -7   6  -1   43.80    2.80
  -7   6  -1   41.70    2.80
  -7   6  -1   44.10    3.50
  -8   6  -1   58.59    3.60
  -8   6  -1   59.59    3.60
  -8   6  -1   60.29    4.20
  -8   6  -1   54.89    3.50
  -9   6  -1   12.00    1.40
  -9   6  -1   11.00    1.50
  -9   6  -1   15.20    1.60
  -9   6  -1   10.10    2.00
   9  -6   1   11.40    4.20
 -10   6  -1    7.80    1.60
 -10   6  -1    4.90    2.10
 -10   6  -1    7.30    1.40
 -10   6  -1    5.90    1.40
  10  -6   1    7.80    4.30
 -11   6  -1    3.30    2.10
 -11   6  -1   -0.70    1.40
 -11   6  -1    2.10    1.40
 -11   6  -1    1.20    1.50
  11  -6   1   -7.20    4.60
 -12   6  -1    0.20    1.40
 -12   6  -1    2.60    1.50
 -12   6  -1   -2.00    2.00
 -12   6  -1   -0.90    1.70
 -13   6  -1    3.30    1.90
 -13   6  -1    1.50    2.10
 -13   6  -1   -0.20    1.60
 -13   6  -1    1.90    1.60
 -14   6  -1    2.90    1.70
 -14   6  -1    5.80    2.00
 -14   6  -1    5.00    1.80
 -14   6  -1    7.80    2.00
 -15   6  -1   11.30    2.10
 -15   6  -1   12.70    2.20
 -15   6  -1   12.20    2.10
 -16   6  -1    7.00    2.10
 -16   6  -1    4.10    1.90
 -17   6  -1    0.90    1.80
 -17   6  -1    5.50    2.00
 -18   6  -1    0.70    1.80
 -18   6  -1   -3.80    1.80
 -19  -5   1   -1.20    1.90
 -18  -5   1   -0.30    1.80
 -17  -5   1    0.10    1.90
 -16  -5   1   -0.10    1.80
 -15  -5   1   11.20    2.00
 -14  -5   1   10.20    1.50
 -14  -5   1   13.40    2.00
 -14  -5   1   13.00    2.00
 -13  -5   1  127.39    6.80
 -13  -5   1  119.19    6.60
 -13  -5   1  111.09    6.80
 -12  -5   1   54.49    3.80
 -12  -5   1   59.59    4.10
 -12  -5   1   62.29    3.90
 -12  -5   1   59.79    3.60
 -11  -5   1   52.39    3.40
 -11  -5   1   50.79    3.10
 -11  -5   1   49.00    3.70
 -11  -5   1   54.69    3.30
 -10  -5   1   43.80    2.90
 -10  -5   1   43.00    2.80
 -10  -5   1   44.60    2.70
 -10  -5   1   32.20    9.70
   9   5  -1   34.90    9.00
  -9  -5   1   41.60    2.70
  -9  -5   1   40.80    2.70
  -9  -5   1   36.10    8.10
  -9  -5   1   43.20    2.60
   8   5  -1    7.50   12.90
  -8  -5   1   10.20    1.20
  -8  -5   1    8.10    0.90
  -8  -5   1   10.20    6.00
  -8  -5   1    6.00    1.00
   7   5  -1    5.30    4.30
  -7  -5   1    2.20    0.90
  -7  -5   1    5.50    8.30
  -7  -5   1    1.90    0.90
  -6  -5   1   46.00    2.70
  -6  -5   1   47.10    6.80
   5   5  -1  226.98   14.80
  -5  -5   1  179.78   10.10
   4   5  -1   19.30    5.00
  -4  -5   1   13.10    1.20
  -4  -5   1   21.70    6.50
   3   5  -1  204.38   13.00
  -3  -5   1  194.48   10.30
   2   5  -1  351.56   18.20
   2   5  -1  358.66   20.30
  -2  -5   1  326.87   18.00
  -2  -5   1  369.26   20.40
   1   5  -1  908.81   46.60
   1   5  -1  903.31   48.30
  -1  -5   1  908.51   48.30
   0   5  -1  464.05   23.00
   0   5  -1  448.96   22.80
   0   5  -1  409.56   22.80
   0   5  -1  448.16   22.80
   0   5  -1  448.16   24.40
   0  -5   1  444.46   24.40
  -1   5  -1  517.45   27.20
  -1   5  -1  520.75   27.00
  -1   5  -1  523.65   27.10
  -1   5  -1  510.65   27.00
   1  -5   1  560.64   28.30
  -2   5  -1   38.50    2.70
  -2   5  -1   36.00    2.30
  -2   5  -1   37.10    2.20
  -2   5  -1   36.80    2.20
   2  -5   1   43.20    3.70
   2  -5   1   43.60    3.70
  -3   5  -1  251.77   13.10
  -3   5  -1  244.68   13.10
  -3   5  -1  258.37   13.10
  -3   5  -1  256.57   13.30
  -4   5  -1   15.60    1.50
  -4   5  -1   17.40    1.40
  -4   5  -1   14.60    1.50
  -4   5  -1   18.00    1.80
  -5   5  -1    3.30    1.50
  -5   5  -1    4.30    0.90
  -5   5  -1    3.00    0.90
  -5   5  -1    2.90    0.80
  -6   5  -1   10.30    1.70
  -6   5  -1   12.00    1.20
  -6   5  -1    7.40    1.10
  -6   5  -1    9.60    1.20
  -7   5  -1   25.30    2.80
  -7   5  -1   26.80    2.10
  -7   5  -1   25.40    2.00
  -7   5  -1   28.20    2.10
  -8   5  -1  116.39    6.20
  -8   5  -1  109.59    6.60
  -8   5  -1  110.69    6.20
  -8   5  -1  113.99    6.20
  -9   5  -1    2.80    1.00
  -9   5  -1    4.40    1.70
  -9   5  -1    3.60    1.20
  -9   5  -1    1.50    1.10
   9  -5   1   -0.60    3.20
 -10   5  -1    1.50    1.20
 -10   5  -1    1.20    1.70
 -10   5  -1    1.40    1.30
 -10   5  -1    1.80    1.20
  10  -5   1   -1.80    3.40
 -11   5  -1    0.20    1.30
 -11   5  -1   -3.00    1.70
 -11   5  -1    0.00    1.40
 -11   5  -1    0.90    1.30
 -12   5  -1    0.90    1.50
 -12   5  -1    1.40    1.60
 -12   5  -1    1.10    1.30
 -12   5  -1    1.80    2.00
 -13   5  -1    1.70    1.40
 -13   5  -1    2.10    1.60
 -13   5  -1    2.80    1.70
 -13   5  -1    0.70    2.00
 -14   5  -1   -0.70    1.80
 -14   5  -1   -1.50    1.60
 -14   5  -1    0.10    1.60
 -14   5  -1    4.90    1.90
 -15   5  -1    1.50    1.70
 -15   5  -1    0.90    1.80
 -15   5  -1    6.00    1.40
 -15   5  -1    1.40    2.00
 -16   5  -1    2.40    1.90
 -16   5  -1    1.30    2.10
 -17   5  -1   -0.60    1.70
 -17   5  -1   -1.30    2.00
 -18   5  -1    0.60    1.70
 -18   5  -1    0.60    1.90
 -19  -4   1    2.00    2.00
 -18  -4   1    0.60    2.00
 -17  -4   1    0.70    1.90
 -16  -4   1    1.10    1.80
 -16  -4   1   -1.50    1.80
 -15  -4   1    2.90    1.80
 -15  -4   1    3.30    1.80
 -14  -4   1    1.20    1.00
 -14  -4   1    2.20    1.60
 -14  -4   1    2.70    1.70
 -13  -4   1  336.47   17.40
 -13  -4   1  339.77   17.20
 -13  -4   1  310.77   17.30
 -12  -4   1    0.00    1.20
 -12  -4   1   -0.40    1.20
 -12  -4   1   -0.30    1.40
 -12  -4   1    0.60    0.90
 -11  -4   1    5.90    1.00
 -11  -4   1    3.30    1.20
 -11  -4   1    5.90    1.30
 -11  -4   1    6.80    1.50
  10   4  -1   15.40    7.90
 -10  -4   1   11.40    1.30
 -10  -4   1   14.50    7.90
 -10  -4   1   15.50    1.80
 -10  -4   1   13.70    1.50
 -10  -4   1   15.30    1.30
   9   4  -1   10.00    6.70
  -9  -4   1   10.10    1.20
  -9  -4   1   10.60    5.80
  -9  -4   1    7.70    1.10
  -9  -4   1    7.80    0.90
   8   4  -1   99.19   11.20
  -8  -4   1   93.49   11.50
  -8  -4   1  107.89    5.60
  -8  -4   1  105.69    5.70
  -8  -4   1  102.69    5.60
   7   4  -1    3.60    3.40
  -7  -4   1    4.40    4.10
  -7  -4   1    4.30    0.90
  -7  -4   1    5.10    0.80
  -7  -4   1    3.50    0.80
   6   4  -1  110.49   10.40
  -6  -4   1   95.49    5.00
  -6  -4   1   89.89    9.20
  -6  -4   1   88.49    5.00
  -5  -4   1   30.00    1.90
  -5  -4   1   40.70    5.70
  -5  -4   1   31.00    1.90
   4   4  -1   32.00    7.40
  -4  -4   1   15.70    1.20
  -4  -4   1   17.90    3.80
   3   4  -1   18.00    2.90
  -3  -4   1   21.90    1.40
  -3  -4   1   24.70    4.10
   2   4  -1 2645.94  130.89
   2   4  -1 2403.26  129.29
  -2  -4   1 2524.05  130.79
   1   4  -1  215.58   13.30
   1   4  -1  223.68   11.70
  -1  -4   1  231.58   13.50
   0   4  -1  626.64   33.40
   0   4  -1  604.84   32.20
   0   4  -1  627.54   32.20
   0   4  -1  638.34   32.30
   0  -4   1  640.84   33.50
  -1   4  -1   13.40    1.20
  -1   4  -1   12.70    1.00
  -1   4  -1   14.50    1.50
  -1   4  -1   14.90    1.00
  -1   4  -1   13.20    2.30
   1  -4   1   14.70    2.40
  -2   4  -1  105.09    5.70
  -2   4  -1  107.39    5.90
  -2   4  -1  105.99    5.70
  -2   4  -1  108.49    5.70
   2  -4   1  116.09    6.50
   2  -4   1  108.99    6.40
  -3   4  -1  153.38    7.90
  -3   4  -1  147.49    7.80
  -3   4  -1  154.48    7.80
  -3   4  -1  144.99    8.00
  -4   4  -1  114.59    6.10
  -4   4  -1  113.49    6.10
  -4   4  -1  117.09    6.30
  -4   4  -1  112.79    6.00
  -5   4  -1   53.89    3.50
  -5   4  -1   53.59    3.20
  -5   4  -1   53.39    3.20
  -5   4  -1   57.59    3.10
  -6   4  -1    3.80    1.40
  -6   4  -1    7.40    1.00
  -6   4  -1    6.40    1.10
  -6   4  -1    5.10    1.00
  -7   4  -1    5.70    1.10
  -7   4  -1    6.80    1.10
  -7   4  -1    4.40    1.40
  -7   4  -1    6.50    1.00
  -8   4  -1    3.00    1.10
  -8   4  -1    0.30    1.00
  -8   4  -1    2.10    1.00
  -8   4  -1    1.60    1.40
   8  -4   1    3.40    2.80
  -9   4  -1   15.60    1.50
  -9   4  -1   18.10    1.60
  -9   4  -1   12.70    1.50
  -9   4  -1   13.30    1.90
   9  -4   1   16.40    3.50
 -10   4  -1    2.80    1.10
 -10   4  -1    3.90    1.60
 -10   4  -1    4.80    1.20
 -10   4  -1    4.00    1.30
  10  -4   1    2.90    3.00
 -11   4  -1   17.50    1.90
 -11   4  -1   17.40    1.80
 -11   4  -1   16.60    2.30
 -11   4  -1   20.20    1.90
 -12   4  -1    1.70    1.30
 -12   4  -1    3.30    1.50
 -12   4  -1    2.90    1.90
 -12   4  -1    3.60    1.50
 -13   4  -1    2.50    1.50
 -13   4  -1    1.80    1.70
 -13   4  -1   -0.10    2.00
 -13   4  -1    4.20    1.70
 -14   4  -1   -1.40    1.70
 -14   4  -1    6.20    1.90
 -14   4  -1    1.80    1.60
 -14   4  -1   -0.60    1.60
 -15   4  -1    3.50    1.90
 -15   4  -1    1.10    1.60
 -16   4  -1   -0.10    1.60
 -16   4  -1    0.00    2.00
 -17   4  -1    0.00    1.90
 -17   4  -1   -0.80    1.60
 -18   4  -1    0.00    2.00
 -18   4  -1    0.50    1.90
 -19  -3   1    0.20    2.00
 -18  -3   1    1.70    1.80
 -17  -3   1    2.10    1.80
 -17  -3   1    4.90    2.00
 -16  -3   1    9.00    2.00
 -16  -3   1    8.50    2.10
 -15  -3   1   44.40    3.70
 -15  -3   1   56.79    3.90
 -14  -3   1    1.30    1.00
 -14  -3   1   -1.90    1.60
 -14  -3   1    0.60    1.70
 -13  -3   1  105.49    5.90
 -13  -3   1   92.49    5.70
 -12  -3   1   -0.10    1.20
 -12  -3   1    0.60    1.30
 -12  -3   1   -1.60    1.30
 -12  -3   1   -0.80    0.90
 -11  -3   1  -12.10   10.50
 -11  -3   1   10.20    1.10
 -11  -3   1    6.90    1.30
 -11  -3   1   14.00    1.70
 -11  -3   1   14.20    1.60
  10   3  -1   -6.00    6.80
 -10  -3   1   13.20    1.40
 -10  -3   1   11.50    7.20
 -10  -3   1   13.50    1.70
 -10  -3   1    7.90    1.30
   9   3  -1   23.50    6.10
  -9  -3   1   29.50    2.00
  -9  -3   1   31.30    2.20
  -9  -3   1   29.20    2.10
  -9  -3   1   30.10    2.50
   8   3  -1   49.60    3.90
   8   3  -1   52.89    7.70
  -8  -3   1   44.10    6.90
  -8  -3   1   48.20    3.00
  -8  -3   1   51.39    2.80
  -8  -3   1   50.49    3.00
   7   3  -1   36.60    5.60
   7   3  -1   35.90    3.50
  -7  -3   1   43.30    2.60
  -7  -3   1   42.60    2.40
  -7  -3   1   41.90    2.50
  -7  -3   1   37.00    5.80
   6   3  -1   42.80    3.70
   6   3  -1   57.69    6.80
  -6  -3   1   47.50    2.70
  -6  -3   1   47.30    2.70
  -6  -3   1   50.79    6.80
   5   3  -1  311.57   18.30
   5   3  -1  316.17   16.40
  -5  -3   1  302.57   15.70
  -5  -3   1  293.17   15.70
   4   3  -1  844.02   43.00
  -4  -3   1  811.22   42.40
   3   3  -1  249.48   13.30
   3   3  -1  250.17   14.70
  -3  -3   1  254.07   14.80
  -3  -3   1  229.28   12.60
   2   3  -1   17.40    1.70
   2   3  -1   15.70    2.80
   2   3  -1   25.80    2.90
  -2  -3   1   18.40    3.30
  -2  -3   1   19.60    1.40
   1   3  -1  833.42   46.20
   1   3  -1  921.41   47.30
  -1  -3   1  947.71   47.30
   0   3  -1  439.26   23.60
   0   3  -1  466.65   24.60
   0   3  -1  439.86   23.70
   0  -3   1  497.65   24.70
  -1   3  -1  259.07   13.70
  -1   3  -1  274.47   14.40
  -1   3  -1  257.77   13.80
   1  -3   1  270.07   14.40
  -2   3  -1 1171.28   59.99
  -2   3  -1 1159.18   59.99
  -2   3  -1 1204.18   60.09
  -2   3  -1 1152.78   59.99
  -3   3  -1    9.80    1.20
  -3   3  -1   12.10    1.00
  -3   3  -1   10.20    0.90
  -3   3  -1   13.60    1.00
  -4   3  -1  279.47   14.10
  -4   3  -1  265.77   14.00
  -4   3  -1  266.27   14.00
  -4   3  -1  270.77   14.00
  -5   3  -1   66.59    3.70
  -5   3  -1   65.19    3.90
  -5   3  -1   66.99    3.70
  -5   3  -1   64.99    3.60
  -6   3  -1  212.58   11.50
  -6   3  -1  225.98   11.50
  -6   3  -1  213.08   11.70
  -6   3  -1  227.68   11.50
  -7   3  -1  633.94   33.40
  -7   3  -1  651.73   33.40
  -7   3  -1  641.64   33.60
  -7   3  -1  667.03   33.40
  -8   3  -1   23.30    2.50
  -8   3  -1   22.80    2.00
  -8   3  -1   23.50    1.90
   8  -3   1   23.80    3.50
  -9   3  -1   48.40    3.70
  -9   3  -1   53.69    3.20
  -9   3  -1   55.39    3.20
  -9   3  -1   54.59    3.40
   9  -3   1   44.90    5.00
 -10   3  -1   17.70    2.20
 -10   3  -1   13.50    1.40
 -10   3  -1   14.90    1.60
  10  -3   1   13.90    2.80
 -11   3  -1    5.40    1.30
 -11   3  -1    6.90    1.80
 -11   3  -1    2.80    1.60
 -11   3  -1    1.60    1.00
 -12   3  -1    1.60    1.30
 -12   3  -1    3.50    1.50
 -12   3  -1    2.30    1.40
 -12   3  -1    2.50    1.90
 -13   3  -1    2.80    1.50
 -13   3  -1   -1.80    1.80
 -13   3  -1    1.40    1.60
 -13   3  -1   -0.10    1.20
 -14   3  -1    4.00    2.20
 -14   3  -1    2.60    1.80
 -14   3  -1    5.50    1.80
 -15   3  -1    6.20    1.80
 -15   3  -1    9.30    2.10
 -16   3  -1    1.50    1.60
 -16   3  -1    3.20    1.90
 -17   3  -1    0.50    2.00
 -17   3  -1    1.10    1.40
 -18   3  -1   -0.10    1.70
 -18   3  -1   -2.50    1.80
 -19   3  -1    1.00    1.90
 -19   3  -1    0.70    2.00
 -19  -2   1   -1.40    1.90
 -18  -2   1    4.50    2.10
 -18  -2   1    3.90    1.70
 -17  -2   1    1.30    2.00
 -17  -2   1   -0.10    1.70
 -16  -2   1   26.50    2.70
 -16  -2   1   22.50    2.60
 -15  -2   1    5.90    1.90
 -15  -2   1    2.50    1.70
 -14  -2   1   28.60    2.80
 -14  -2   1   28.70    2.60
 -13  -2   1  165.08    8.60
 -13  -2   1  144.49    8.50
 -12  -2   1   17.30    2.00
 -12  -2   1   16.80    1.80
 -12  -2   1   18.90    1.90
 -11  -2   1   19.40    9.00
 -11  -2   1    9.80    1.50
 -11  -2   1    7.00    1.40
 -11  -2   1    9.50    1.10
 -11  -2   1    7.90    1.30
 -10  -2   1    1.60    1.20
 -10  -2   1    1.40    0.70
 -10  -2   1    2.20    0.90
 -10  -2   1    1.70    1.00
 -10  -2   1   -4.80    6.00
   9   2  -1   41.20    7.10
   9   2  -1   22.40    2.70
  -9  -2   1   28.70    6.10
  -9  -2   1   26.60    1.80
  -9  -2   1   30.80    2.20
  -9  -2   1   26.60    2.30
  -9  -2   1   28.50    2.00
   8   2  -1  134.39   11.50
   8   2  -1  126.99    7.70
  -8  -2   1  130.39   11.40
  -8  -2   1  135.79    7.00
  -8  -2   1  139.19    7.10
  -8  -2   1  131.99    7.10
  -8  -2   1  132.19    7.30
   7   2  -1   14.20    2.00
   7   2  -1    7.40    3.20
  -7  -2   1   10.50    1.10
  -7  -2   1   15.80    1.20
  -7  -2   1   13.20    1.10
   6   2  -1   14.30    2.00
   6   2  -1   10.00    3.70
  -6  -2   1   10.70    1.00
  -6  -2   1    9.80    3.60
  -6  -2   1   11.80    1.10
   5   2  -1   10.00    1.90
   5   2  -1    7.40    2.40
  -5  -2   1   13.80    1.00
  -5  -2   1    6.30    2.80
  -5  -2   1   10.10    0.80
   4   2  -1  130.29    9.30
   4   2  -1  143.29    7.80
  -4  -2   1  137.29    9.50
  -4  -2   1  134.19    7.10
  -4  -2   1  137.99    7.10
   3   2  -1  252.17   14.60
   3   2  -1  255.27   13.30
  -3  -2   1  245.18   12.70
  -3  -2   1  244.28   14.50
  -3  -2   1  238.78   12.70
   2   2  -1  307.37   17.00
   2   2  -1  305.47   16.20
   1   2  -1    4.60    1.50
   1   2  -1    9.50    1.50
  -1  -2   1    7.30    1.70
   0   2  -1  308.67   16.60
   0  -2   1  314.47   16.60
  -1   2  -1  294.27   15.40
   1  -2   1  292.17   15.40
  -3   2  -1    7.90    0.80
  -3   2  -1    9.70    0.90
  -3   2  -1   10.00    1.20
  -3   2  -1   12.50    1.10
  -4   2  -1   19.50    1.80
  -4   2  -1   19.70    1.40
  -4   2  -1   21.10    1.40
  -4   2  -1   17.00    1.50
  -5   2  -1  258.77   13.80
  -5   2  -1  263.87   13.60
  -5   2  -1  266.47   13.60
  -6   2  -1  179.58    9.40
  -6   2  -1  177.98    9.40
  -6   2  -1  177.78    9.50
  -6   2  -1  180.58    9.40
  -7   2  -1   36.60    2.90
  -7   2  -1   41.40    2.50
  -7   2  -1   43.80    2.60
  -7   2  -1   33.70    2.50
   7  -2   1   35.20    4.00
  -8   2  -1   85.69    4.60
  -8   2  -1   80.49    4.50
  -8   2  -1   74.49    4.80
  -8   2  -1   82.59    4.50
   8  -2   1   75.19    5.70
  -9   2  -1   31.70    2.30
  -9   2  -1   31.00    2.80
  -9   2  -1   32.00    2.40
  -9   2  -1   32.00    2.30
   9  -2   1   28.40    3.20
 -10   2  -1    9.80    1.40
 -10   2  -1    9.40    1.80
 -10   2  -1    7.80    1.30
 -10   2  -1    8.10    1.20
 -11   2  -1    0.10    1.00
 -11   2  -1    1.20    1.60
 -11   2  -1    1.70    1.60
 -11   2  -1    1.40    1.20
 -12   2  -1   -0.30    1.30
 -12   2  -1    0.50    1.20
 -12   2  -1    1.20    1.30
 -12   2  -1   -1.10    1.70
 -13   2  -1    3.70    1.50
 -13   2  -1    1.50    1.40
 -13   2  -1    3.30    1.70
 -13   2  -1    2.50    1.90
 -14   2  -1    2.30    1.80
 -14   2  -1   -0.10    1.40
 -14   2  -1    6.30    1.70
 -15   2  -1   19.10    2.30
 -15   2  -1   14.40    2.20
 -16   2  -1    7.90    2.10
 -16   2  -1    7.00    1.90
 -17   2  -1    2.10    1.70
 -17   2  -1    5.40    2.10
 -18   2  -1    1.40    1.70
 -18   2  -1    0.80    2.00
 -19   2  -1    0.20    2.00
 -19   2  -1    0.90    1.90
 -19  -1   1    4.10    1.90
 -19  -1   1    4.50    2.10
 -18  -1   1    2.30    2.00
 -18  -1   1    1.90    1.70
 -17  -1   1    8.20    2.30
 -17  -1   1    6.70    1.80
 -16  -1   1    8.60    2.10
 -16  -1   1    5.00    2.00
 -15  -1   1    1.00    1.40
 -15  -1   1    4.20    1.80
 -14  -1   1   -1.00    1.50
 -14  -1   1   -1.00    1.00
 -14  -1   1   -0.30    1.60
 -13  -1   1    3.70    1.50
 -13  -1   1    2.80    1.40
 -12  -1   1    5.80    1.50
 -12  -1   1    8.60    1.50
 -12  -1   1    5.50    1.40
 -11  -1   1   11.70    7.70
 -11  -1   1    6.80    1.30
 -11  -1   1    5.70    1.40
 -11  -1   1    4.60    1.20
 -10  -1   1   47.40    3.20
 -10  -1   1   46.70    2.80
 -10  -1   1   48.30    3.00
 -10  -1   1   47.80    3.10
 -10  -1   1   42.80    7.70
   9   1  -1    8.50    1.80
   9   1  -1    5.40    4.30
  -9  -1   1    9.30    1.20
  -9  -1   1    8.00    0.80
  -9  -1   1    1.00    4.50
  -9  -1   1    7.80    1.10
  -9  -1   1   11.70    1.50
   8   1  -1  191.18   13.80
   8   1  -1  189.38   10.70
  -8  -1   1  193.38   10.10
  -8  -1   1  198.68   10.20
  -8  -1   1  187.98   13.50
  -8  -1   1  200.28   10.30
  -8  -1   1  192.78   10.20
   7   1  -1   88.59    5.60
   7   1  -1  103.99    8.40
  -7  -1   1   88.29    4.80
  -7  -1   1   89.99    4.90
  -7  -1   1   88.59    5.00
  -7  -1   1   88.19    8.20
  -7  -1   1   87.69    4.70
   6   1  -1    1.50    2.40
   6   1  -1    1.70    1.50
  -6  -1   1    2.30    0.70
  -6  -1   1    3.10    0.50
  -6  -1   1    2.80    0.70
  -6  -1   1    1.30    2.90
  -6  -1   1    2.50    0.90
  -6  -1   1    1.40    0.70
   5   1  -1  551.14   28.40
   5   1  -1  530.75   27.00
  -5  -1   1  461.55   28.10
  -5  -1   1  500.15   26.50
  -5  -1   1  511.35   26.50
  -5  -1   1  539.15   26.50
  -5  -1   1  519.35   26.60
   4   1  -1    1.60    2.40
   4   1  -1    0.20    1.60
  -4  -1   1    1.40    0.60
  -4  -1   1    0.30    0.50
   3   1  -1  983.00   49.00
   3   1  -1  901.71   49.70
  -3  -1   1  962.10   49.80
   2   1  -1  686.03   33.90
   2   1  -1  624.04   34.40
   1   1  -1  536.65   26.20
  -1  -1   1  474.05   26.50
   0   1  -1    7.40    1.00
   0  -1   1    6.90    1.00
  -1   1  -1 1745.23   90.69
   1  -1   1 1793.72   90.69
  -3   1  -1 1169.98   57.89
  -3   1  -1 1183.08   57.89
  -3   1  -1 1078.99   57.59
  -3   1  -1 1090.09   57.59
  -3   1  -1 1107.29   57.49
  -3   1  -1 1112.89   57.59
  -4   1  -1  139.99    8.20
  -4   1  -1  154.78    7.70
  -4   1  -1  143.79    8.30
  -4   1  -1  144.39    7.60
  -4   1  -1  144.39    7.60
  -4   1  -1  142.39    7.60
  -5   1  -1  455.15   23.30
  -5   1  -1  446.16   23.30
  -5   1  -1  444.56   23.40
  -5   1  -1  469.05   24.20
  -5   1  -1  444.26   24.10
  -5   1  -1  458.35   23.30
  -6   1  -1    2.70    0.80
  -6   1  -1    1.40    1.80
  -6   1  -1    4.20    0.70
  -6   1  -1    3.90    0.80
  -6   1  -1    3.80    2.10
  -6   1  -1    5.90    1.10
   6  -1   1    0.70    1.60
  -7   1  -1   42.90    2.60
  -7   1  -1   42.10    4.60
  -7   1  -1   39.90    2.50
  -7   1  -1   39.70    2.90
  -7   1  -1   37.70    5.00
  -7   1  -1   41.70    2.60
   7  -1   1   40.00    3.50
  -8   1  -1   34.10    2.30
  -8   1  -1   33.10    2.30
  -8   1  -1   28.90    3.90
  -8   1  -1   24.10    4.20
  -8   1  -1   30.70    2.60
  -8   1  -1   33.50    2.20
   8  -1   1   31.60    3.10
  -9   1  -1   50.59    6.40
  -9   1  -1   57.29    3.90
  -9   1  -1   59.69    3.60
  -9   1  -1   70.49    3.70
  -9   1  -1   50.29    7.10
 -10   1  -1    6.10    4.50
 -10   1  -1   12.80    1.50
 -10   1  -1   13.90    1.70
 -10   1  -1   13.40    1.80
 -10   1  -1   14.50    1.50
 -11   1  -1   15.50    1.70
 -11   1  -1   17.20    1.70
 -11   1  -1   16.80    1.80
 -11   1  -1    4.70    5.70
 -11   1  -1   15.90    2.00
 -12   1  -1    4.50    1.40
 -12   1  -1    0.40    1.60
 -12   1  -1    2.20    1.20
 -12   1  -1    3.50    1.30
 -13   1  -1    0.80    1.40
 -13   1  -1    5.20    1.90
 -13   1  -1    0.60    1.50
 -14   1  -1    6.50    1.70
 -14   1  -1   -0.10    1.40
 -14   1  -1    2.30    1.60
 -15   1  -1    3.30    1.00
 -15   1  -1    2.60    1.80
 -15   1  -1    2.20    1.80
 -16   1  -1   -0.70    1.30
 -16   1  -1    1.00    1.90
 -17   1  -1   -2.60    1.90
 -17   1  -1    0.50    1.80
 -18   1  -1    0.50    1.80
 -18   1  -1   -1.30    2.00
 -19   1  -1   -1.80    1.90
 -19   1  -1    1.00    1.70
 -19   0   1    1.80    1.60
 -19   0   1    0.70    2.00
 -18   0   1    0.70    1.80
 -18   0   1    3.30    2.10
 -17   0   1    2.20    2.00
 -17   0   1    0.40    1.90
 -16   0   1   -0.70    1.60
 -16   0   1    0.80    1.80
 -15   0   1    4.00    1.80
 -15   0   1    2.70    1.60
 -14   0   1    7.30    1.80
 -14   0   1    7.50    1.80
 -13   0   1   -0.20    0.90
 -13   0   1    2.30    1.40
 -13   0   1    3.10    1.40
 -12   0   1    1.90    1.10
 -12   0   1   -0.60    1.30
 -12   0   1    2.60    1.40
 -11   0   1   13.10    1.70
 -11   0   1   12.80    1.50
 -11   0   1    2.30    6.90
 -11   0   1   14.80    1.60
  10   0  -1   94.29    6.30
 -10   0   1  109.69    6.10
 -10   0   1  114.19    6.00
 -10   0   1  109.89    5.90
 -10   0   1  115.39    6.00
 -10   0   1   91.39   11.70
   9   0  -1   36.10    3.50
   9   0  -1   38.80    6.20
  -9   0   1   37.90    6.00
  -9   0   1   41.20    2.60
  -9   0   1   39.60    2.80
  -9   0   1   38.20    2.60
  -9   0   1   39.10    2.50
   8   0  -1   15.80    2.50
   8   0  -1   30.10    5.30
  -8   0   1   22.40    1.80
  -8   0   1   13.30    1.40
  -8   0   1   18.40    1.70
  -8   0   1   16.90    1.70
  -8   0   1   23.30    1.70
  -8   0   1   23.90    4.80
   7   0  -1  147.49   10.50
   7   0  -1  141.79    8.60
  -7   0   1  141.49    7.70
  -7   0   1  143.99   10.50
  -7   0   1  145.09    7.90
  -7   0   1  156.98    7.80
  -7   0   1  147.99    7.80
  -7   0   1  153.08    7.80
   6   0  -1    1.70    2.30
   6   0  -1   -1.70    1.60
  -6   0   1    0.10    0.70
  -6   0   1    0.90    2.30
  -6   0   1   -0.10    0.80
  -6   0   1    0.60    0.70
  -6   0   1    0.10    0.40
  -6   0   1    1.60    0.80
   5   0  -1   12.50    2.10
   5   0  -1   12.80    2.90
  -5   0   1   12.10    1.00
  -5   0   1   10.90    1.00
  -5   0   1    8.70    2.40
  -5   0   1    9.90    0.90
  -5   0   1   12.30    1.10
  -5   0   1    8.10    0.80
   4   0  -1  577.64   30.20
   4   0  -1  600.34   30.90
  -4   0   1  559.24   29.60
  -4   0   1  560.94   29.60
  -4   0   1  605.74   30.90
  -4   0   1  565.44   29.70
   3   0  -1  109.99    6.20
   3   0  -1  104.09    6.80
  -3   0   1  104.59    6.70
  -3   0   1  101.49    5.40
  -3   0   1  102.09    5.40
  -3   0   1  101.09    5.40
   2   0  -1 1805.62   90.89
   2   0  -1 1736.43   91.19
   1   0  -1  761.92   40.90
   1   0  -1  820.22   40.70
   0   0  -1    3.20    0.50
   0   0  -1    2.10    0.50
   0   0   1    1.40    0.50
  -1   0  -1  637.74   36.20
  -1   0  -1  757.92   36.40
   1   0   1  724.43   36.40
  -2   0  -1  171.98    9.20
  -2   0  -1  165.18    9.10
  -3   0  -1   12.30    2.00
  -3   0  -1   11.80    1.00
  -3   0  -1   14.50    1.30
   3   0   1   12.70    1.60
  -4   0  -1   71.89    3.70
  -4   0  -1   63.79    3.60
  -4   0  -1   77.99    5.40
  -4   0  -1   65.39    3.90
  -4   0  -1   64.49    3.70
   4   0   1   73.39    4.20
  -5   0  -1  206.68   10.60
  -5   0  -1  198.08   10.60
  -5   0  -1  205.08   10.80
  -5   0  -1  206.88   10.70
  -5   0  -1  205.08   10.70
  -5   0  -1  218.28   12.10
   5   0   1  201.48   10.90
  -6   0  -1   18.30    1.40
  -6   0  -1   17.60    3.10
  -6   0  -1   16.40    1.70
  -6   0  -1   16.70    1.40
  -6   0  -1   16.80    1.40
   6   0   1   15.20    1.90
  -7   0  -1   61.79    3.40
  -7   0  -1   59.29    3.30
  -7   0  -1   56.59    3.20
  -7   0  -1   53.69    6.10
  -7   0  -1   56.69    3.60
   7   0   1   51.69    3.50
  -8   0  -1  122.39    6.20
  -8   0  -1  112.99    9.10
  -8   0  -1  117.79    6.30
  -8   0  -1  113.89    6.20
  -8   0  -1  110.29    6.40
  -8   0  -1  108.69    8.70
  -9   0  -1    5.40    1.10
  -9   0  -1    1.70    3.70
  -9   0  -1    5.10    3.90
  -9   0  -1    6.90    1.10
  -9   0  -1    4.70    1.40
  -9   0  -1    6.40    1.10
 -10   0  -1   68.39    9.60
 -10   0  -1   61.09    3.70
 -10   0  -1   61.09    3.70
 -10   0  -1   62.59    4.00
 -10   0  -1   58.59    3.60
 -11   0  -1   40.10    3.20
 -11   0  -1   38.50    2.80
 -11   0  -1   36.80    2.70
 -12   0  -1    0.80    1.50
 -12   0  -1   -0.20    1.30
 -12   0  -1   -1.30    1.20
 -13   0  -1   -0.50    1.40
 -13   0  -1   -1.50    1.40
 -13   0  -1   -0.30    1.70
 -14   0  -1    9.40    1.80
 -14   0  -1    0.00    1.60
 -14   0  -1   -0.90    1.60
 -15   0  -1   10.10    2.70
 -15   0  -1    6.80    1.70
 -16   0  -1   12.70    1.90
 -16   0  -1   15.70    2.40
 -17   0  -1    0.70    2.00
 -17   0  -1   -1.00    1.80
 -18   0  -1    0.30    1.90
 -18   0  -1   -0.70    2.00
 -19   0  -1    1.80    2.10
 -19   0  -1   -3.20    1.80
 -19   1   1   -1.40    1.50
 -19   1   1   -1.10    1.90
 -18   1   1    2.20    2.00
 -18   1   1    4.10    2.20
 -17   1   1    1.10    1.90
 -17   1   1    2.30    2.00
 -16   1   1    0.30    1.90
 -16   1   1   -1.30    1.70
 -15   1   1    7.30    1.90
 -15   1   1   11.50    2.10
 -14   1   1    5.20    2.50
 -14   1   1    2.90    1.50
 -14   1   1    2.50    1.10
 -13   1   1   -0.80    1.90
 -13   1   1   -1.50    0.80
 -13   1   1    2.20    1.50
 -12   1   1    2.40    1.20
 -12   1   1    2.40    1.40
 -12   1   1    2.30    1.30
 -11   1   1    1.50    1.10
 -11   1   1    2.90    1.20
 -11   1   1    6.80    6.40
 -11   1   1    1.90    1.30
 -11   1   1    3.80    1.20
  10  -1  -1    0.00    1.90
 -10   1   1   -0.10    1.00
 -10   1   1   -4.40    4.80
 -10   1   1   -0.50    1.20
 -10   1   1    1.20    1.10
 -10   1   1    1.00    1.00
   9  -1  -1   43.80    4.30
  -9   1   1   50.99    3.10
  -9   1   1   48.80    3.00
  -9   1   1   47.50    6.20
  -9   1   1   49.20    3.20
  -9   1   1   48.90    3.10
   8  -1  -1   10.90    3.70
   8  -1  -1   14.30    2.60
  -8   1   1   13.50    1.30
  -8   1   1   12.30    3.80
  -8   1   1   12.20    1.30
  -8   1   1   12.80    1.50
  -8   1   1   11.50    1.30
   7  -1  -1   28.20    4.20
   7  -1  -1   33.40    3.80
  -7   1   1   27.80    4.30
  -7   1   1   27.90    2.00
  -7   1   1   28.20    2.10
  -7   1   1   33.20    2.40
  -7   1   1   28.40    2.30
   6  -1  -1  885.01   46.50
   6  -1  -1  902.91   47.20
  -6   1   1  888.41   45.80
  -6   1   1  876.01   45.80
  -6   1   1  890.61   47.20
  -6   1   1  911.51   45.80
  -6   1   1  893.81   45.90
   5  -1  -1    8.40    2.20
   5  -1  -1    6.80    2.20
  -5   1   1    6.30    2.30
  -5   1   1    7.10    0.70
  -5   1   1    8.50    1.00
  -5   1   1    8.60    0.80
   4  -1  -1   13.10    2.50
   4  -1  -1   13.80    2.50
  -4   1   1   12.00    1.00
  -4   1   1   10.80    2.40
  -4   1   1   10.70    1.00
  -4   1   1   15.90    1.20
   3  -1  -1  277.07   14.50
   3  -1  -1  270.57   14.70
  -3   1   1  257.07   13.90
  -3   1   1  266.47   13.90
  -3   1   1  269.47   13.90
  -3   1   1  277.47   14.80
   2  -1  -1  645.94   34.20
  -2   1   1  670.83   34.20
   1  -1  -1  556.14   28.70
  -1   1   1  550.44   28.70
   0  -1  -1  108.39    5.90
  -1  -1  -1  100.89    5.70
   1   1   1   99.79    5.70
  -4  -1  -1  172.28    9.50
  -4  -1  -1  182.18    9.50
  -4  -1  -1  210.28   11.20
  -4  -1  -1  176.68    9.40
  -4  -1  -1  179.68    9.50
   4   1   1  174.68    9.50
   4   1   1  199.58   11.10
  -5  -1  -1    1.50    0.70
  -5  -1  -1    1.00    0.60
  -5  -1  -1    1.40    0.60
  -5  -1  -1    0.50    2.40
  -5  -1  -1    0.90    0.90
  -5  -1  -1    1.50    0.50
   5   1   1    1.50    2.10
   5   1   1    0.70    0.70
  -6  -1  -1   33.40    2.30
  -6  -1  -1   37.50    4.60
  -6  -1  -1   31.70    1.90
  -6  -1  -1   31.30    2.00
  -6  -1  -1   33.80    2.00
  -6  -1  -1   30.20    2.00
   6   1   1   30.00    2.00
  -7  -1  -1   10.30    1.10
  -7  -1  -1    5.90    3.20
  -7  -1  -1    8.00    0.80
  -7  -1  -1    7.20    1.30
  -7  -1  -1    8.70    1.00
  -7  -1  -1   12.30    1.30
  -8  -1  -1  416.66   22.10
  -8  -1  -1  427.66   24.70
  -8  -1  -1  429.56   22.00
  -8  -1  -1  434.66   22.00
  -8  -1  -1  421.66   22.00
  -8  -1  -1  420.96   21.90
  -9  -1  -1   29.90    5.60
  -9  -1  -1   37.10    2.50
  -9  -1  -1   36.00    2.80
  -9  -1  -1   37.30    2.40
  -9  -1  -1   28.10    5.30
 -10  -1  -1    1.30    1.00
 -10  -1  -1    1.20    5.20
 -10  -1  -1    0.10    1.30
 -10  -1  -1    1.10    0.90
 -11  -1  -1    1.70    1.40
 -11  -1  -1   -4.30    7.10
 -11  -1  -1    1.00    1.00
 -11  -1  -1    1.20    1.10
 -12  -1  -1    3.10    1.30
 -12  -1  -1    1.50    1.60
 -12  -1  -1    5.30    1.40
 -13  -1  -1    8.30    1.70
 -13  -1  -1    7.10    1.60
 -13  -1  -1    6.40    1.90
 -14  -1  -1    8.10    1.90
 -14  -1  -1   13.90    2.00
 -14  -1  -1   15.50    2.10
 -15  -1  -1    1.20    1.80
 -15  -1  -1    0.70    1.10
 -15  -1  -1    3.50    1.90
 -16  -1  -1    1.40    1.70
 -16  -1  -1    0.60    1.90
 -17  -1  -1    6.40    2.20
 -17  -1  -1    4.20    1.60
 -18  -1  -1   -1.40    1.80
 -18  -1  -1   -1.80    2.00
 -19  -1  -1    9.40    2.20
 -19  -1  -1    3.60    1.90
 -19   2   1    1.70    1.80
 -19   2   1    6.30    2.10
 -18   2   1    1.20    2.00
 -18   2   1   -0.10    1.80
 -17   2   1    5.80    2.20
 -17   2   1    5.60    2.10
 -16   2   1    2.10    1.80
 -16   2   1    1.60    1.90
 -15   2   1   40.30    3.60
 -15   2   1   34.40    3.10
 -14   2   1   -1.00    1.50
 -14   2   1   -0.90    1.00
 -14   2   1    1.10    1.70
 -13   2   1   -0.80    1.20
 -13   2   1    0.20    0.80
 -13   2   1   -0.60    1.50
 -12   2   1    8.10    1.60
 -12   2   1   10.50    1.60
 -12   2   1   12.60    1.80
 -12   2   1   10.00    1.70
  11  -2  -1   -1.40    2.80
 -11   2   1    4.10    1.40
 -11   2   1    1.10    1.10
 -11   2   1    0.90    1.10
 -11   2   1    2.80    1.20
  10  -2  -1    5.70    2.60
 -10   2   1    4.70    1.10
 -10   2   1    5.10    1.10
 -10   2   1    6.10    1.40
 -10   2   1    4.30    4.40
 -10   2   1    7.50    1.20
   9  -2  -1   30.90    3.70
  -9   2   1   27.20    2.50
  -9   2   1   29.50    2.20
  -9   2   1   31.10    2.30
  -9   2   1   22.10    4.40
  -9   2   1   29.90    2.30
   8  -2  -1  194.48   11.30
  -8   2   1  187.68   10.00
  -8   2   1  194.08   10.10
  -8   2   1  183.28   10.00
  -8   2   1  188.08   12.20
   7  -2  -1  698.43   37.20
   7  -2  -1  687.43   36.80
  -7   2   1  701.13   35.90
  -7   2   1  697.93   35.90
  -7   2   1  722.43   36.00
  -7   2   1  728.83   35.90
  -7   2   1  642.24   37.20
   6  -2  -1   24.40    3.10
   6  -2  -1   21.10    3.10
  -6   2   1   17.70    1.60
  -6   2   1   17.70    1.60
  -6   2   1   21.40    1.70
  -6   2   1   16.70    1.60
  -6   2   1   24.30    3.20
   5  -2  -1   54.09    4.40
   5  -2  -1   49.99    4.40
  -5   2   1   50.79    2.90
  -5   2   1   48.60    3.00
  -5   2   1   50.29    4.40
  -5   2   1   47.70    2.80
  -5   2   1   50.59    2.80
   4  -2  -1 1557.74   77.29
  -4   2   1 1475.75   76.59
  -4   2   1 1543.85   77.29
  -4   2   1 1520.95   76.59
  -4   2   1 1460.25   76.59
  -4   2   1 1419.66   76.69
   3  -2  -1  603.94   30.40
  -3   2   1  620.64   30.50
  -3   2   1  562.84   29.90
  -3   2   1  535.75   29.90
  -3   2   1  592.44   29.90
   2  -2  -1  562.64   28.60
  -2   2   1  557.54   28.60
  -2   2   1  546.75   28.20
  -2   2   1  530.95   28.20
   1  -2  -1 1116.39   57.89
  -1   2   1 1131.29   57.89
   0  -2  -1  306.07   16.30
  -1  -2  -1  693.83   33.10
  -1  -2  -1  557.74   32.70
  -2  -2  -1  310.87   16.80
   2   2   1  301.67   16.80
  -3  -2  -1  965.80   49.10
  -3  -2  -1  920.31   49.00
  -3  -2  -1  989.00   50.39
  -4  -2  -1 2647.14  130.39
  -4  -2  -1 2444.06  128.89
  -4  -2  -1 2338.37  128.89
   4   2   1 2649.24  130.39
  -5  -2  -1  132.89    6.80
  -5  -2  -1  129.59    6.80
  -5  -2  -1  129.39    6.80
   5   2   1  129.19    9.00
  -6  -2  -1    1.80    0.70
  -6  -2  -1    1.30    0.60
  -6  -2  -1    7.00    2.90
  -6  -2  -1    1.70    0.70
   6   2   1    2.00    2.70
  -7  -2  -1    7.20    0.90
  -7  -2  -1    9.10    3.60
  -7  -2  -1    6.20    0.90
  -7  -2  -1    8.20    0.80
  -8  -2  -1  263.57   13.70
  -8  -2  -1  249.78   17.00
  -8  -2  -1  260.77   13.90
  -8  -2  -1  262.67   13.60
  -8  -2  -1  270.87   13.70
  -9  -2  -1    3.50    4.00
  -9  -2  -1    4.30    1.40
  -9  -2  -1    9.10    4.70
  -9  -2  -1    2.70    0.90
  -9  -2  -1    6.20    1.00
  -9  -2  -1    4.40    0.80
 -10  -2  -1   22.80    2.10
 -10  -2  -1   24.10    2.00
 -10  -2  -1   25.00    1.80
 -10  -2  -1   10.40    5.90
 -10  -2  -1   22.40    2.20
 -11  -2  -1    0.60    7.20
 -11  -2  -1    4.30    1.20
 -11  -2  -1    4.00    1.30
 -11  -2  -1    5.10    1.70
 -12  -2  -1    4.70    1.70
 -12  -2  -1    7.40    1.50
 -12  -2  -1    3.70    1.20
 -13  -2  -1    1.10    1.40
 -13  -2  -1    1.40    1.00
 -13  -2  -1    1.70    1.70
 -14  -2  -1    5.70    1.70
 -14  -2  -1    0.70    1.60
 -14  -2  -1    1.20    1.60
 -15  -2  -1   -0.20    1.80
 -15  -2  -1   -1.40    1.70
 -15  -2  -1    1.70    1.00
 -16  -2  -1   -0.40    1.70
 -16  -2  -1    1.60    1.90
 -17  -2  -1   -1.50    2.00
 -17  -2  -1    2.00    1.80
 -18  -2  -1   -0.20    2.00
 -18  -2  -1    3.00    1.80
 -19  -2  -1    0.30    2.00
 -19   3   1   -0.40    1.90
 -19   3   1    2.30    1.70
 -18   3   1    1.40    2.00
 -18   3   1    0.10    1.90
 -17   3   1    0.40    1.60
 -17   3   1    4.30    2.10
 -16   3   1    3.50    2.00
 -16   3   1    0.40    1.60
 -15   3   1    3.70    1.90
 -15   3   1    4.30    1.70
 -14   3   1    1.80    1.40
 -14   3   1    0.50    1.80
 -14   3   1    3.00    1.20
 -13   3   1    6.90    1.70
 -13   3   1    4.00    1.50
 -13   3   1    3.80    1.70
 -12   3   1    2.50    1.30
 -12   3   1    2.10    1.30
 -12   3   1    2.30    1.40
 -12   3   1    2.20    1.50
  11  -3  -1   -2.50    2.80
 -11   3   1    3.20    1.20
 -11   3   1    0.00    1.30
 -11   3   1   -1.50    1.20
 -11   3   1    0.00    1.20
  10  -3  -1    1.70    2.80
 -10   3   1   -0.20    1.00
 -10   3   1    1.10    1.10
 -10   3   1    0.50    1.30
 -10   3   1   -0.30    1.00
   9  -3  -1    6.90    2.90
  -9   3   1   12.80    1.80
  -9   3   1    7.90    1.30
  -9   3   1    8.20    1.50
  -9   3   1    8.70    1.30
   8  -3  -1  153.68    9.90
  -8   3   1  157.78    8.30
  -8   3   1  153.78    8.50
  -8   3   1  155.68    8.30
  -8   3   1  159.88    8.40
   7  -3  -1   22.10    3.70
  -7   3   1   21.20    2.00
  -7   3   1   24.40    1.90
  -7   3   1   25.10    2.20
  -7   3   1   29.00    2.30
   6  -3  -1   40.80    4.70
  -6   3   1   44.50    2.70
  -6   3   1   48.00    2.80
  -6   3   1   43.50    2.90
  -6   3   1   47.40    2.80
  -5   3   1  128.19    7.00
  -5   3   1  132.29    6.90
  -5   3   1  129.09    6.90
  -4   3   1  173.08    9.20
  -4   3   1  172.38    9.30
  -4   3   1  179.88    9.20
  -4   3   1  178.68    9.20
   3  -3  -1   38.70    3.10
  -3   3   1   32.20    2.20
  -3   3   1   34.60    2.00
  -3   3   1   33.90    2.90
  -3   3   1   32.90    2.10
  -3   3   1   31.80    2.00
   2  -3  -1  155.28    8.80
  -2   3   1  148.49    8.70
  -2   3   1  160.28    8.10
  -2   3   1  153.08    8.20
  -2   3   1  160.38    8.10
   1  -3  -1   35.10    3.20
  -1   3   1   36.60    2.10
  -1   3   1   38.70    3.40
   0  -3  -1 1254.27   64.29
   0  -3  -1 1224.88   64.29
  -1  -3  -1  194.48   11.30
  -2  -3  -1   23.90    1.50
  -2  -3  -1   30.60    4.50
   2   3   1   25.20    3.90
  -3  -3  -1  361.26   18.60
  -3  -3  -1  356.06   18.60
  -3  -3  -1  371.16   20.50
  -4  -3  -1  639.64   34.20
  -4  -3  -1  673.23   34.20
  -4  -3  -1  662.53   34.20
   4   3   1  694.13   36.10
  -5  -3  -1   42.40    5.70
  -5  -3  -1   50.29    2.70
  -5  -3  -1   47.30    2.70
  -5  -3  -1   48.60    2.70
   5   3   1   48.70    5.60
  -6  -3  -1    0.40    3.10
  -6  -3  -1   -0.10    0.60
  -6  -3  -1    0.60    0.80
  -6  -3  -1    0.40    0.60
   6   3   1    0.70    2.20
  -7  -3  -1   44.20    2.70
  -7  -3  -1   42.60    6.10
  -7  -3  -1   44.10    2.70
  -7  -3  -1   46.40    2.60
  -8  -3  -1    0.70    0.70
  -8  -3  -1    0.10    0.90
  -8  -3  -1    1.10    4.10
  -8  -3  -1    1.10    0.90
  -9  -3  -1    0.20    5.00
  -9  -3  -1    1.10    1.00
  -9  -3  -1   -0.40    1.30
  -9  -3  -1    1.40    0.80
  -9  -3  -1    0.60    0.90
 -10  -3  -1    6.20    6.20
 -10  -3  -1    7.10    1.10
 -10  -3  -1    7.80    1.60
 -10  -3  -1    6.20    1.00
 -10  -3  -1    5.80    1.20
 -11  -3  -1    1.70    1.50
 -11  -3  -1    0.90    0.90
 -11  -3  -1    1.70    1.10
 -11  -3  -1    1.30    1.00
 -11  -3  -1    9.40    8.00
 -12  -3  -1   -0.20    1.70
 -12  -3  -1    1.50    1.00
 -12  -3  -1    4.30    1.30
 -13  -3  -1    5.10    1.40
 -13  -3  -1    5.10    1.90
 -13  -3  -1    6.60    1.50
 -14  -3  -1    6.50    1.80
 -14  -3  -1    6.00    1.80
 -14  -3  -1    2.10    1.70
 -15  -3  -1    8.70    1.70
 -15  -3  -1   11.90    2.00
 -16  -3  -1    0.20    1.70
 -16  -3  -1    2.20    1.80
 -17  -3  -1    5.70    2.00
 -17  -3  -1    3.90    1.80
 -18  -3  -1    0.40    2.00
 -19  -3  -1    5.00    2.00
 -18   4   1    0.20    1.90
 -18   4   1   -1.40    1.90
 -17   4   1   -0.20    2.00
 -17   4   1    1.30    1.80
 -16   4   1    1.20    2.00
 -16   4   1   -0.70    1.70
 -15   4   1    9.10    2.20
 -15   4   1    8.60    1.90
 -14   4   1    2.10    1.60
 -14   4   1    3.00    1.70
 -14   4   1    0.10    1.60
 -14   4   1    0.90    1.10
 -13   4   1    0.40    0.90
 -13   4   1    0.60    1.50
 -13   4   1    0.20    1.60
 -13   4   1    1.20    1.50
 -12   4   1   -0.70    1.50
 -12   4   1    2.10    1.60
 -12   4   1    0.40    1.30
 -12   4   1    2.00    1.60
  11  -4  -1   17.00    4.00
 -11   4   1   11.00    1.60
 -11   4   1    9.90    1.90
 -11   4   1   12.80    1.60
 -11   4   1   15.20    1.70
  10  -4  -1    8.20    3.40
 -10   4   1    6.00    1.20
 -10   4   1    7.20    1.70
 -10   4   1    4.60    1.30
 -10   4   1    4.40    1.20
   9  -4  -1   68.19    6.60
  -9   4   1   73.39    4.50
  -9   4   1   71.19    4.20
  -9   4   1   73.09    4.30
  -9   4   1   76.49    4.30
   8  -4  -1  120.29    8.90
  -8   4   1  128.69    6.90
  -8   4   1  130.29    6.90
  -8   4   1  127.39    7.20
  -8   4   1  131.99    7.00
   7  -4  -1  389.36   22.40
  -7   4   1  424.36   21.00
  -7   4   1  368.86   21.00
  -7   4   1  423.06   21.00
  -7   4   1  422.56   21.20
  -6   4   1    6.90    1.10
  -6   4   1    8.40    1.40
  -6   4   1   11.70    1.10
  -6   4   1    8.60    1.10
  -5   4   1    1.70    0.80
  -5   4   1    1.20    0.80
  -5   4   1    2.00    1.10
  -5   4   1    0.80    0.80
  -4   4   1   31.50    2.00
  -4   4   1   31.50    2.00
  -4   4   1   31.80    2.00
  -4   4   1   32.20    2.20
   3  -4  -1   24.60    2.80
  -3   4   1   28.80    1.80
  -3   4   1   26.20    1.70
  -3   4   1   27.80    2.10
  -3   4   1   28.10    1.70
   2  -4  -1   43.60    3.60
  -2   4   1   43.00    2.40
  -2   4   1   44.10    2.40
  -2   4   1   42.10    2.70
  -2   4   1   38.60    2.30
   1  -4  -1   10.90    2.20
   1  -4  -1   11.80    2.30
  -1   4   1   13.50    1.40
  -1   4   1   12.80    1.30
  -1   4   1   14.60    1.20
   0  -4  -1  487.35   26.30
   0  -4  -1  480.45   25.10
   0  -4  -1  518.15   26.40
   0   4   1  481.25   25.20
   0   4   1  478.75   25.10
  -1  -4  -1   41.80    5.00
  -1  -4  -1   34.80    4.80
  -1  -4  -1   37.90    2.20
   1   4   1   35.60    2.60
   1   4   1   38.10    2.30
  -2  -4  -1 2227.08  118.19
  -2  -4  -1 2395.96  119.79
  -3  -4  -1 1289.57   66.39
  -3  -4  -1 1157.38   64.49
   3   4   1 1337.67   66.49
  -4  -4  -1    3.90    3.60
  -4  -4  -1    2.70    0.60
   4   4   1    4.40    3.30
  -5  -4  -1   46.30    2.50
  -5  -4  -1   44.00    2.60
  -5  -4  -1   42.40    2.60
  -5  -4  -1   61.59    7.50
   5   4   1   44.40    5.90
  -6  -4  -1    2.00    0.60
  -6  -4  -1    1.60    0.70
  -6  -4  -1    0.60    3.30
  -6  -4  -1    2.20    0.80
   6   4   1    2.10    3.40
  -7  -4  -1    2.00    0.80
  -7  -4  -1    1.80    0.90
  -7  -4  -1    2.40    0.70
  -7  -4  -1    5.20    4.00
  -8  -4  -1    5.60    4.60
  -8  -4  -1    7.30    0.90
  -8  -4  -1    5.80    1.10
  -8  -4  -1    6.10    1.00
  -9  -4  -1   12.90    1.30
  -9  -4  -1    7.90    5.70
  -9  -4  -1    8.20    1.10
  -9  -4  -1   10.20    1.00
 -10  -4  -1    4.00    1.50
 -10  -4  -1   -0.10    7.00
 -10  -4  -1    5.80    1.00
 -10  -4  -1    4.40    1.10
 -10  -4  -1    7.30    1.30
 -11  -4  -1   21.90    1.90
 -11  -4  -1   24.70    2.40
 -11  -4  -1   22.40    2.20
 -11  -4  -1   24.10    2.20
 -12  -4  -1   -0.20    1.30
 -12  -4  -1    0.90    1.70
 -12  -4  -1    1.80    1.30
 -12  -4  -1    0.20    1.00
 -13  -4  -1   47.80    3.40
 -13  -4  -1   44.20    3.10
 -13  -4  -1   40.10    3.80
 -13  -4  -1   46.50    3.30
 -14  -4  -1   58.49    3.90
 -14  -4  -1   52.19    4.00
 -14  -4  -1   47.30    3.90
 -15  -4  -1    2.40    1.10
 -15  -4  -1    0.10    1.60
 -15  -4  -1    1.40    1.70
 -16  -4  -1   12.50    2.20
 -16  -4  -1   17.50    2.40
 -17  -4  -1    0.80    2.00
 -18  -4  -1   -0.20    1.90
 -19  -4  -1    1.10    1.90
 -18   5   1   -1.90    1.50
 -18   5   1    0.00    2.00
 -17   5   1    3.30    1.90
 -17   5   1    0.40    1.90
 -16   5   1    0.30    1.60
 -16   5   1    0.40    2.00
 -15   5   1    2.60    2.00
 -15   5   1    2.40    1.70
 -14   5   1    0.80    1.60
 -14   5   1    4.20    1.30
 -14   5   1    4.00    1.80
 -14   5   1   -0.80    1.70
 -13   5   1    9.90    1.90
 -13   5   1    7.40    1.80
 -13   5   1    8.60    1.70
 -12   5   1    4.30    1.60
 -12   5   1    4.80    1.70
 -12   5   1    4.40    1.80
 -12   5   1    3.70    1.60
  11  -5  -1    0.20    3.90
 -11   5   1    0.60    1.30
 -11   5   1    1.60    1.30
 -11   5   1   -0.50    1.60
 -11   5   1    0.50    1.30
  10  -5  -1    4.90    4.00
 -10   5   1    8.70    1.80
 -10   5   1    7.40    1.40
 -10   5   1    6.50    1.40
 -10   5   1    8.50    1.40
   9  -5  -1   -2.50    3.30
  -9   5   1    4.10    1.50
  -9   5   1    1.40    1.10
  -9   5   1    3.70    1.20
  -9   5   1    0.60    1.00
   8  -5  -1    2.60    3.30
  -8   5   1    0.20    0.90
  -8   5   1    0.20    1.30
  -8   5   1    2.30    1.30
  -8   5   1    1.60    1.00
  -7   5   1    8.60    1.10
  -7   5   1    5.00    1.10
  -7   5   1    5.30    1.00
  -7   5   1    5.10    1.40
  -6   5   1   15.50    1.50
  -6   5   1   20.10    1.50
  -6   5   1   16.20    1.90
  -5   5   1   33.70    2.60
  -5   5   1   33.90    2.20
  -5   5   1   34.80    2.20
  -5   5   1   30.40    2.20
  -4   5   1  355.66   17.90
  -4   5   1  339.27   17.90
  -4   5   1  337.57   17.90
  -4   5   1  353.46   18.10
   3  -5  -1  411.66   21.20
   3  -5  -1  415.06   21.20
  -3   5   1  375.66   20.50
  -3   5   1  386.16   20.50
  -3   5   1  401.96   20.60
  -3   5   1  397.56   20.50
   2  -5  -1    0.60    1.70
   2  -5  -1    0.80    1.70
  -2   5   1    2.10    0.60
  -2   5   1    0.50    0.50
  -2   5   1    3.00    1.00
  -2   5   1    1.30    0.60
   1  -5  -1    1.00    1.80
   1  -5  -1    2.80    1.90
  -1   5   1    1.40    1.00
  -1   5   1    1.10    0.60
  -1   5   1    1.40    0.70
   0  -5  -1  656.63   33.80
   0  -5  -1  634.04   33.80
   0  -5  -1  610.14   32.30
   0   5   1  615.64   32.30
   0   5   1  634.64   32.50
  -1  -5  -1   41.20    4.80
  -1  -5  -1   46.80    5.10
  -1  -5  -1   34.60    2.10
   1   5   1   34.50    2.60
   1   5   1   35.80    2.30
  -2  -5  -1 2446.76  124.49
  -2  -5  -1 2346.17  122.59
  -3  -5  -1  102.29    8.30
  -3  -5  -1   97.69    5.20
  -4  -5  -1   42.80    6.60
  -4  -5  -1   30.90    1.80
   4   5   1   24.10    3.80
  -5  -5  -1   58.29    3.20
  -5  -5  -1   56.49    3.20
   5   5   1   57.99    7.00
  -6  -5  -1   79.69    9.70
  -6  -5  -1   54.69    3.20
  -6  -5  -1   58.09    3.20
  -7  -5  -1   48.40    2.70
  -7  -5  -1   42.70    2.80
  -7  -5  -1   47.40    2.80
  -7  -5  -1   43.00    6.90
  -8  -5  -1    8.80    5.40
  -8  -5  -1    1.90    0.80
  -8  -5  -1    2.00    0.90
  -8  -5  -1    3.40    0.90
  -9  -5  -1    3.40    1.00
  -9  -5  -1    3.50    0.80
  -9  -5  -1    3.80    1.00
  -9  -5  -1    5.40   10.00
 -10  -5  -1  159.28    8.10
 -10  -5  -1  147.29   16.70
 -10  -5  -1  152.18    8.20
 -10  -5  -1  149.69    8.20
 -11  -5  -1   17.50    2.30
 -11  -5  -1   16.90    1.40
 -11  -5  -1   14.80    1.70
 -11  -5  -1   15.40    1.60
 -12  -5  -1    4.40    1.30
 -12  -5  -1    2.30    1.10
 -12  -5  -1    1.40    1.30
 -12  -5  -1    2.70    1.90
 -13  -5  -1  219.08   10.90
 -13  -5  -1  212.18   11.00
 -13  -5  -1  189.58   11.00
 -13  -5  -1  193.78   11.30
 -14  -5  -1    1.30    1.60
 -14  -5  -1    6.40    1.90
 -14  -5  -1    2.60    1.60
 -15  -5  -1   -0.90    1.00
 -15  -5  -1   -0.60    1.70
 -16  -5  -1    8.00    2.00
 -17  -5  -1    4.70    2.10
 -18  -5  -1   -0.60    1.90
 -19  -5  -1   -2.20    1.90
 -18   6   1   -0.50    1.60
 -18   6   1    1.90    1.90
 -17   6   1   -0.20    1.70
 -17   6   1   -0.30    1.90
 -16   6   1   -0.90    1.80
 -16   6   1    0.30    1.70
 -15   6   1    2.00    1.80
 -15   6   1   -0.50    1.90
 -15   6   1    3.20    1.70
 -14   6   1   -0.70    1.80
 -14   6   1    0.40    1.30
 -14   6   1    1.70    1.60
 -14   6   1   -0.40    1.50
 -13   6   1    9.60    1.60
 -13   6   1   13.30    2.10
 -13   6   1   10.80    1.80
 -12   6   1    1.40    1.80
 -12   6   1    1.60    1.40
 -12   6   1    2.00    1.50
 -12   6   1    3.20    1.60
  11  -6  -1    4.20    4.60
 -11   6   1    2.60    1.40
 -11   6   1    2.60    1.50
 -11   6   1    4.70    1.80
 -11   6   1    3.10    1.40
  10  -6  -1   30.10    5.60
 -10   6   1   34.00    2.60
 -10   6   1   29.90    2.70
 -10   6   1   32.30    3.20
 -10   6   1   30.00    2.60
   9  -6  -1   25.80    5.00
  -9   6   1   27.30    2.90
  -9   6   1   26.60    2.40
  -9   6   1   33.40    2.40
  -9   6   1   31.90    2.40
  -8   6   1    1.60    1.10
  -8   6   1    2.60    1.50
  -8   6   1    1.80    1.10
  -8   6   1    0.80    1.00
  -7   6   1    2.60    1.00
  -7   6   1    2.30    0.90
  -7   6   1    1.70    1.40
  -7   6   1    2.40    0.90
  -6   6   1  137.89    7.40
  -6   6   1  139.79    7.70
  -6   6   1  138.59    7.40
  -6   6   1  139.29    7.40
  -5   6   1  263.27   14.20
  -5   6   1  281.47   14.50
  -5   6   1  282.47   14.30
  -5   6   1  271.37   14.30
  -4   6   1   83.29    4.50
  -4   6   1   85.89    4.60
  -4   6   1   79.69    4.50
  -4   6   1   80.99    4.80
   3  -6  -1   49.00    4.30
   3  -6  -1   51.19    4.40
  -3   6   1   50.49    2.80
  -3   6   1   47.70    2.80
  -3   6   1   49.70    2.90
  -3   6   1   47.50    3.20
   2  -6  -1   86.79    6.10
   2  -6  -1   85.29    6.30
  -2   6   1   84.69    4.50
  -2   6   1   82.09    4.50
  -2   6   1   78.29    4.40
  -2   6   1   83.99    4.80
   1  -6  -1  493.05   26.30
   1  -6  -1  497.35   26.30
  -1   6   1  492.55   24.90
  -1   6   1  475.15   24.70
  -1   6   1  470.15   24.80
  -1   6   1  462.05   24.70
   0  -6  -1    5.10    2.50
   0  -6  -1    2.50    0.60
   0  -6  -1    5.20    2.50
   0   6   1    3.90    1.10
   0   6   1    5.20    0.90
  -1  -6  -1    0.00    2.20
  -1  -6  -1    0.40    0.60
  -1  -6  -1   -2.90    2.30
   1   6   1    0.10    0.80
   1   6   1   -0.30    1.10
  -2  -6  -1  100.99    5.10
  -2  -6  -1  102.69    8.10
  -2  -6  -1   95.99    8.20
   2   6   1   89.89    5.10
  -3  -6  -1  116.39    9.60
  -3  -6  -1  121.99    6.30
  -4  -6  -1   57.69    3.10
  -4  -6  -1   47.20    6.90
  -5  -6  -1   45.30    2.70
  -6  -6  -1 1177.28   63.99
  -6  -6  -1 1155.28   60.49
  -6  -6  -1 1207.08   60.49
  -7  -6  -1    6.50    0.90
  -7  -6  -1    5.40    0.90
  -7  -6  -1    3.40    6.20
  -8  -6  -1   11.00    5.80
  -8  -6  -1   11.70    1.20
  -8  -6  -1   13.70    1.20
  -9  -6  -1    2.40    6.80
  -9  -6  -1   -1.20    6.00
  -9  -6  -1    0.70    0.90
  -9  -6  -1    0.40    0.80
 -10  -6  -1    0.80    0.90
 -10  -6  -1    0.90    1.00
 -10  -6  -1   -5.70    9.10
 -11  -6  -1    2.90    1.10
 -11  -6  -1    3.20    1.00
 -12  -6  -1    3.80    1.90
 -12  -6  -1    2.50    1.00
 -12  -6  -1    2.50    1.30
 -13  -6  -1   27.80    2.10
 -13  -6  -1   27.80    3.00
 -13  -6  -1   22.60    2.30
 -14  -6  -1    1.60    1.30
 -14  -6  -1    1.30    1.50
 -14  -6  -1    6.00    2.00
 -16  -6  -1    1.10    1.80
 -17  -6  -1   -1.10    1.80
 -18  -6  -1    2.00    1.80
 -19  -6  -1   -2.50    1.80
 -17   7   1    0.10    1.80
 -17   7   1    1.40    1.80
 -16   7   1   -0.60    1.90
 -16   7   1    0.70    1.70
 -15   7   1    1.80    2.00
 -15   7   1    0.30    1.70
 -15   7   1   -0.70    1.70
 -14   7   1    5.60    1.90
 -14   7   1    5.90    1.60
 -14   7   1    4.90    1.70
 -13   7   1    6.90    1.80
 -13   7   1    3.70    1.50
 -13   7   1    3.30    1.20
 -13   7   1    6.90    1.90
 -12   7   1    3.20    1.50
 -12   7   1   -0.90    1.70
 -12   7   1    1.60    2.00
 -12   7   1    1.60    1.50
  11  -7  -1   11.00    5.70
 -11   7   1   11.40    1.80
 -11   7   1    7.60    1.70
 -11   7   1    7.80    1.70
 -11   7   1    6.30    2.10
  10  -7  -1   81.99    9.00
 -10   7   1   89.99    5.20
 -10   7   1   92.69    5.30
 -10   7   1   88.09    5.70
 -10   7   1   86.39    5.20
   9  -7  -1    1.80    4.20
  -9   7   1   -0.60    1.10
  -9   7   1    0.00    1.10
  -9   7   1    0.20    1.60
  -9   7   1    0.10    1.20
  -8   7   1    3.10    1.50
  -8   7   1    3.30    1.10
  -8   7   1    2.70    1.20
  -8   7   1   -0.30    1.10
  -7   7   1   54.19    3.30
  -7   7   1   52.69    3.40
  -7   7   1   56.09    3.90
  -7   7   1   55.89    3.40
  -6   7   1   74.09    4.30
  -6   7   1   75.99    4.30
  -6   7   1   78.09    4.80
  -6   7   1   79.99    4.40
  -5   7   1  193.28   10.10
  -5   7   1  194.78   10.00
  -5   7   1  192.78   10.30
  -5   7   1  182.78   10.00
  -4   7   1    0.20    0.70
  -4   7   1    2.00    1.00
  -4   7   1    0.10    1.50
  -4   7   1    0.10    0.80
   3  -7  -1  374.36   20.40
   3  -7  -1  374.96   20.50
  -3   7   1  374.16   19.50
  -3   7   1  357.66   19.20
  -3   7   1  380.76   19.20
   2  -7  -1  353.76   20.00
   2  -7  -1  366.26   20.10
  -2   7   1  344.67   18.40
  -2   7   1  357.06   18.40
  -2   7   1  359.26   18.40
  -2   7   1  360.16   18.70
   1  -7  -1  276.87   16.20
   1  -7  -1  284.27   16.30
   1  -7  -1  278.07   14.20
  -1   7   1  268.57   14.20
  -1   7   1  283.97   14.50
  -1   7   1  257.07   14.10
   0  -7  -1    2.60    2.70
   0  -7  -1    3.60    0.70
   0  -7  -1    2.30    2.90
   0   7   1    3.80    0.90
   0   7   1    2.30    0.70
   0   7   1    2.00    1.30
  -1  -7  -1    4.90    0.70
  -1  -7  -1   -0.90    2.80
  -1  -7  -1    2.40    3.00
   1   7   1    4.40    1.40
   1   7   1    2.90    0.80
  -2  -7  -1  257.07   13.00
  -2  -7  -1  263.67   16.10
  -2  -7  -1  254.27   16.00
   2   7   1  252.27   13.10
   2   7   1  236.28   13.00
  -3  -7  -1    0.40    0.80
  -3  -7  -1   -0.60    2.90
  -3  -7  -1    0.50    3.10
   3   7   1    0.60    0.70
  -4  -7  -1   12.70    1.20
  -4  -7  -1   20.50    8.10
  -5  -7  -1  810.02   44.70
  -5  -7  -1  951.90   49.80
  -6  -7  -1  760.92   43.50
  -6  -7  -1  790.42   39.50
  -6  -7  -1  750.42   39.40
  -7  -7  -1    0.30    0.70
  -7  -7  -1    1.90    0.90
  -7  -7  -1   -0.50    9.10
  -8  -7  -1   97.79   13.80
  -8  -7  -1  121.29    6.30
  -8  -7  -1  123.69    6.30
  -8  -7  -1   89.29   13.20
  -9  -7  -1    1.70    7.10
  -9  -7  -1    0.70    0.80
  -9  -7  -1    0.10    0.80
  -9  -7  -1   -2.40   10.10
 -10  -7  -1    2.70    1.00
 -10  -7  -1   -0.70   10.20
 -10  -7  -1    1.30    0.90
 -11  -7  -1   32.80    2.30
 -11  -7  -1   30.60    2.50
 -12  -7  -1   22.90    2.20
 -12  -7  -1   26.50    2.40
 -13  -7  -1   84.89    6.20
 -13  -7  -1  100.59    5.70
 -13  -7  -1  102.29    5.50
 -14  -7  -1   64.59    3.80
 -14  -7  -1   52.99    4.40
 -14  -7  -1   54.89    4.00
 -15  -7  -1    0.50    1.60
 -15  -7  -1    0.80    1.30
 -15  -7  -1    1.40    1.20
 -16  -7  -1    0.60    1.70
 -17  -7  -1    1.70    1.80
 -18  -7  -1   -0.40    1.70
 -19  -7  -1    0.30    1.70
 -17   8   1   -0.30    1.80
 -17   8   1   -0.30    1.70
 -16   8   1    2.80    1.90
 -16   8   1    0.10    1.60
 -15   8   1    1.00    1.70
 -15   8   1   -0.70    1.70
 -15   8   1   -0.20    1.90
 -14   8   1   -0.40    1.70
 -14   8   1    1.20    1.70
 -14   8   1    2.70    1.70
 -14   8   1    0.80    1.80
 -13   8   1    2.70    1.70
 -13   8   1    0.70    1.60
 -13   8   1   -1.50    1.20
 -13   8   1    1.10    1.40
 -12   8   1    3.50    1.80
 -12   8   1   -0.40    1.50
 -12   8   1    1.80    1.60
 -12   8   1    0.70    2.20
  11  -8  -1    2.30    6.30
 -11   8   1   -1.70    2.10
 -11   8   1   -1.30    1.40
 -11   8   1    1.60    1.50
 -11   8   1   -0.20    1.40
  10  -8  -1   29.70    7.00
 -10   8   1   35.80    2.80
 -10   8   1   32.20    2.90
 -10   8   1   29.50    3.10
 -10   8   1   30.60    2.90
   9  -8  -1   14.30    5.70
  -9   8   1   16.20    1.80
  -9   8   1   17.60    2.40
  -9   8   1   13.40    1.60
  -9   8   1   12.80    1.70
  -8   8   1   22.30    1.90
  -8   8   1   21.30    2.10
  -8   8   1   20.80    2.40
  -8   8   1   18.40    1.80
  -7   8   1  131.69    7.10
  -7   8   1  131.39    7.10
  -7   8   1  133.39    7.60
  -7   8   1  128.69    7.10
  -6   8   1  114.69    6.40
  -6   8   1  108.09    5.90
  -6   8   1  105.99    6.00
  -6   8   1  107.69    6.00
  -5   8   1   16.60    1.60
  -5   8   1   20.00    1.80
  -5   8   1   20.40    2.10
  -5   8   1   19.20    1.70
  -4   8   1  196.38   10.10
  -4   8   1  185.08    9.70
  -4   8   1  180.68    9.70
  -4   8   1  181.08    9.80
   3  -8  -1  444.76   24.90
   3  -8  -1  446.06   24.90
  -3   8   1  482.25   23.50
  -3   8   1  462.95   23.80
  -3   8   1  437.76   23.50
  -3   8   1  456.65   23.50
   2  -8  -1  406.16   22.50
   2  -8  -1  404.56   20.50
   2  -8  -1  393.06   22.40
  -2   8   1  405.06   20.60
  -2   8   1  376.06   20.50
  -2   8   1  393.16   20.60
  -2   8   1  411.26   20.90
   1  -8  -1   33.10    5.00
   1  -8  -1   37.80    2.30
   1  -8  -1   43.40    5.50
  -1   8   1   34.10    2.10
  -1   8   1   37.80    2.40
  -1   8   1   36.60    2.90
  -1   8   1   35.00    2.20
   0  -8  -1  265.27   16.60
   0  -8  -1  267.27   16.80
   0  -8  -1  273.17   13.90
   0   8   1  270.27   13.90
   0   8   1  270.47   14.20
   0   8   1  259.37   13.90
  -1  -8  -1   34.80    5.20
  -1  -8  -1   45.10    2.60
  -1  -8  -1   43.10    5.70
   1   8   1   44.20    3.20
   1   8   1   45.10    2.80
  -2  -8  -1   28.50    1.90
  -2  -8  -1   22.70    4.80
  -2  -8  -1   35.40    5.80
   2   8   1   26.60    1.70
   2   8   1   30.40    2.20
  -3  -8  -1    4.40    0.90
  -3  -8  -1    2.10    4.30
  -3  -8  -1    2.70    4.20
   3   8   1    2.40    0.80
   3   8   1    3.40    1.10
  -4  -8  -1   11.70    1.10
  -4  -8  -1   12.60    4.70
  -4  -8  -1   10.80    4.00
   4   8   1   12.20    1.30
  -5  -8  -1  113.19    5.70
  -5  -8  -1   94.89   10.60
  -5  -8  -1   86.89   10.90
  -6  -8  -1   37.70    7.70
  -6  -8  -1   24.90    1.80
  -6  -8  -1   28.60    2.00
  -7  -8  -1   46.90    9.50
  -7  -8  -1   35.00    2.40
  -7  -8  -1   25.70    7.10
  -7  -8  -1   35.00    2.20
  -8  -8  -1   -1.90   10.20
  -8  -8  -1   -0.20    0.90
  -8  -8  -1   -7.70    6.90
  -8  -8  -1    1.00    0.80
  -9  -8  -1    4.20    9.10
  -9  -8  -1    3.90    1.10
  -9  -8  -1   -4.80    8.60
  -9  -8  -1    4.30    1.00
 -10  -8  -1   21.20    2.00
 -10  -8  -1   24.40    2.00
 -11  -8  -1   -0.10    1.00
 -11  -8  -1   -1.20    1.00
 -12  -8  -1   55.79    3.50
 -12  -8  -1   54.89    3.60
 -13  -8  -1   16.10    1.90
 -13  -8  -1   13.30    1.60
 -13  -8  -1   16.40    2.70
 -14  -8  -1    7.50    2.30
 -14  -8  -1    6.50    1.50
 -14  -8  -1    7.70    1.60
 -15  -8  -1   -0.90    1.50
 -15  -8  -1   -0.20    1.30
 -16  -8  -1   -0.80    1.60
 -17  -8  -1    1.00    1.60
 -18  -8  -1   -0.70    1.60
 -19  -8  -1    4.00    1.90
 -16   9   1   -0.20    1.60
 -16   9   1   -1.70    1.70
 -15   9   1    3.40    1.80
 -15   9   1    1.90    1.70
 -15   9   1    1.10    1.80
 -14   9   1    0.40    1.90
 -14   9   1    3.30    1.60
 -14   9   1    2.20    1.70
 -13   9   1    1.70    1.80
 -13   9   1    0.00    1.80
 -13   9   1    2.40    1.60
 -13   9   1    2.40    1.50
 -12   9   1   -0.70    1.50
 -12   9   1   -1.30    2.20
 -12   9   1   -1.10    1.50
 -12   9   1   -2.40    1.50
  11  -9  -1   28.60    8.30
 -11   9   1   37.10    3.90
 -11   9   1   42.50    3.30
 -11   9   1   42.20    3.30
 -11   9   1   45.40    3.40
  10  -9  -1   56.99    8.80
 -10   9   1   49.60    4.60
 -10   9   1   56.99    3.90
 -10   9   1   60.89    4.00
 -10   9   1   56.99    3.90
   9  -9  -1    4.90    5.50
  -9   9   1    0.70    2.10
  -9   9   1    1.80    1.50
  -9   9   1    1.50    1.30
  -9   9   1    1.40    1.40
  -8   9   1   45.30    3.30
  -8   9   1   49.40    3.30
  -8   9   1   48.40    3.30
  -8   9   1   50.89    4.10
   7  -9  -1   14.70    1.20
  -7   9   1   13.40    1.60
  -7   9   1   16.00    2.40
  -7   9   1   16.70    1.70
   6  -9  -1   26.50    1.80
  -6   9   1   28.60    2.20
  -6   9   1   26.00    2.60
  -6   9   1   25.40    2.10
  -6   9   1   26.60    2.10
   5  -9  -1    0.10    0.70
  -5   9   1    0.10    0.90
  -5   9   1    0.30    1.10
  -5   9   1    0.40    0.90
  -5   9   1   -1.10    1.50
   4  -9  -1   73.09    3.90
  -4   9   1   71.39    4.70
  -4   9   1   67.89    4.00
  -4   9   1   69.29    4.10
  -4   9   1   70.69    4.00
   3  -9  -1  334.57   16.70
   3  -9  -1  312.87   18.60
   3  -9  -1  319.17   18.80
  -3   9   1  331.47   16.80
  -3   9   1  331.27   17.20
  -3   9   1  308.27   16.70
  -3   9   1  325.37   16.80
   2  -9  -1  283.77   17.20
   2  -9  -1  296.37   14.60
   2  -9  -1  253.77   17.00
  -2   9   1  280.87   14.70
  -2   9   1  271.77   14.60
  -2   9   1  292.07   14.70
  -2   9   1  291.47   15.00
   1  -9  -1   -6.50    3.30
   1  -9  -1   -0.10    3.60
   1  -9  -1   -0.80    0.70
  -1   9   1   -0.20    1.50
  -1   9   1    0.60    1.00
  -1   9   1   -0.50    0.80
   0  -9  -1  204.28   10.70
   0  -9  -1  191.58   14.10
   0  -9  -1  207.18   14.30
   0   9   1  200.78   11.10
   0   9   1  218.58   10.80
   0   9   1  206.48   10.70
  -1  -9  -1   10.50    4.80
  -1  -9  -1   13.20    1.20
  -1  -9  -1   13.30    4.30
   1   9   1   15.00    1.40
   1   9   1   14.40    1.30
   1   9   1   11.00    1.90
  -2  -9  -1   18.20    5.40
  -2  -9  -1   14.90    1.30
  -2  -9  -1   11.40    4.50
   2   9   1   17.10    1.50
   2   9   1   13.10    1.10
  -3  -9  -1   41.10    6.80
  -3  -9  -1   47.60    7.60
  -3  -9  -1   43.00    2.60
   3   9   1   40.10    2.50
   3   9   1   43.40    2.80
  -4  -9  -1  529.65   32.90
  -4  -9  -1  510.25   32.70
  -4  -9  -1  592.64   28.40
   4   9   1  572.64   28.50
   4   9   1  532.35   28.40
  -5  -9  -1   -0.40    5.60
  -5  -9  -1    7.70    5.90
  -5  -9  -1    4.60    1.00
   5   9   1    3.10    1.00
  -6  -9  -1   40.50    2.40
  -6  -9  -1   42.30    8.10
  -6  -9  -1   44.00    2.70
  -6  -9  -1   32.70    7.70
  -7  -9  -1   14.90    1.40
  -7  -9  -1   19.00   10.40
  -7  -9  -1   12.90    1.30
  -7  -9  -1   11.50    8.80
  -8  -9  -1   -5.40    7.40
  -8  -9  -1    0.10    0.70
  -8  -9  -1    0.40    1.00
  -8  -9  -1   -3.80    8.60
  -9  -9  -1    2.30    0.90
  -9  -9  -1    2.70   15.70
  -9  -9  -1    2.10    1.00
  -9  -9  -1   -7.80   20.70
 -10  -9  -1    0.30    1.00
 -10  -9  -1    1.50    1.00
 -11  -9  -1    3.20    1.10
 -11  -9  -1    1.00    1.20
 -12  -9  -1   39.10    3.00
 -12  -9  -1   46.80    3.00
 -13  -9  -1   -0.80    1.20
 -13  -9  -1   -0.20    1.30
 -14  -9  -1    4.50    1.40
 -14  -9  -1    6.50    2.30
 -14  -9  -1    4.50    1.50
 -15  -9  -1    0.80    1.20
 -15  -9  -1    1.20    1.30
 -15  -9  -1    1.10    1.50
 -16  -9  -1    4.50    1.70
 -16  -9  -1    5.40    1.40
 -17  -9  -1    3.30    1.80
 -18  -9  -1    0.10    1.70
 -19  -9  -1    0.60    1.70
  19   9   1   -0.70    2.60
 -16  10   1    3.00    1.60
 -16  10   1    3.10    1.80
 -15  10   1    3.90    1.70
 -15  10   1    2.80    1.70
 -15  10   1    3.20    1.70
 -14  10   1    0.10    1.70
 -14  10   1    1.90    1.90
 -14  10   1    3.40    1.60
 -13  10   1    0.40    1.60
 -13  10   1   -5.70    1.60
 -13  10   1    2.10    1.70
 -13  10   1   -0.60    1.80
 -12  10   1    2.80    1.70
 -12  10   1    0.10    1.70
 -12  10   1    1.30    1.60
 -12  10   1    2.70    2.20
  11 -10  -1   -4.90    7.60
 -11  10   1   -2.20    2.30
 -11  10   1    0.40    1.70
 -11  10   1    2.10    1.60
 -11  10   1    1.10    1.50
  10 -10  -1    0.10    7.10
 -10  10   1    2.00    1.60
 -10  10   1    0.70    1.60
 -10  10   1   -1.30    2.30
 -10  10   1    1.80    1.50
  -9  10   1    8.70    1.70
  -9  10   1   10.00    1.90
  -9  10   1   10.00    2.60
  -9  10   1   13.50    1.80
  -8  10   1    6.60    1.60
  -8  10   1    4.70    2.20
  -8  10   1    6.10    1.40
  -8  10   1    4.60    1.40
   7 -10  -1    1.80    0.70
  -7  10   1    2.80    1.20
  -7  10   1    0.60    1.30
  -7  10   1    0.80    1.10
  -7  10   1   -0.50    2.00
   6 -10  -1    1.50    0.70
  -6  10   1   -0.40    1.10
  -6  10   1    1.10    1.10
  -6  10   1   -1.30    1.80
  -6  10   1    0.00    1.00
   5 -10  -1    5.90    0.90
  -5  10   1    6.80    1.20
  -5  10   1    3.60    1.90
  -5  10   1    5.70    1.10
  -5  10   1    5.00    1.30
   4 -10  -1   -0.40    0.70
  -4  10   1    0.10    1.60
  -4  10   1   -0.50    0.90
  -4  10   1   -0.90    0.80
  -4  10   1   -0.30    1.10
   3 -10  -1   20.60    1.70
   3 -10  -1   27.70    5.20
  -3  10   1   20.70    1.60
  -3  10   1   19.70    2.00
  -3  10   1   21.10    2.30
  -3  10   1   20.80    1.80
   2 -10  -1   -1.80    4.30
   2 -10  -1    1.80    0.80
  -2  10   1    0.30    0.70
  -2  10   1    1.20    1.60
  -2  10   1    1.30    0.80
  -2  10   1    2.50    1.10
   1 -10  -1   63.09    8.80
   1 -10  -1   65.99    3.70
  -1  10   1   62.39    3.70
  -1  10   1   66.09    4.40
  -1  10   1   70.39    3.90
   0 -10  -1   10.50    5.20
   0 -10  -1    5.70    5.20
   0 -10  -1    4.60    0.90
   0  10   1    4.60    1.10
   0  10   1    4.50    1.70
   0  10   1    4.10    0.90
  -1 -10  -1   51.49    7.60
  -1 -10  -1   64.89    3.60
  -1 -10  -1   69.39    8.70
   1  10   1   57.79    4.50
   1  10   1   65.19    3.80
   1  10   1   64.29    3.60
  -2 -10  -1   28.40    2.00
  -2 -10  -1   20.70    5.40
  -2 -10  -1   18.00    5.70
   2  10   1   27.60    2.20
   2  10   1   27.50    1.80
  -3 -10  -1    6.90    6.00
  -3 -10  -1    5.30    5.80
  -3 -10  -1    3.60    0.90
   3  10   1    2.80    1.20
   3  10   1    5.40    0.80
  -4 -10  -1   10.10    6.60
  -4 -10  -1   10.10    1.20
  -4 -10  -1   15.20    6.40
   4  10   1   13.80    1.60
   4  10   1   12.10    1.20
  -5 -10  -1   12.60    8.30
  -5 -10  -1   16.70    6.90
  -5 -10  -1   15.40    1.40
   5  10   1   13.70    1.50
   5  10   1   15.30    1.40
  -6 -10  -1  -10.30    7.80
  -6 -10  -1    1.40    1.00
  -6 -10  -1    2.20    0.70
  -6 -10  -1    5.30    7.00
   6  10   1    1.20    1.00
  -7 -10  -1   19.30    8.40
  -7 -10  -1   14.40    1.20
  -7 -10  -1   -2.30    9.50
  -7 -10  -1   13.00    1.40
  -8 -10  -1   -9.20   10.90
  -8 -10  -1    4.80    0.90
  -8 -10  -1    6.30    1.20
  -8 -10  -1    4.60    9.20
  -9 -10  -1    1.20    1.00
  -9 -10  -1    1.80    0.90
 -10 -10  -1   -0.90    0.90
 -10 -10  -1   -0.50    1.20
 -11 -10  -1    6.90    1.40
 -11 -10  -1    5.40    1.20
 -12 -10  -1    2.00    1.10
 -12 -10  -1    0.90    1.20
 -13 -10  -1   -0.60    1.20
 -13 -10  -1    0.00    1.20
 -14 -10  -1   17.60    1.80
 -14 -10  -1   13.90    1.80
 -14 -10  -1   12.90    2.70
 -15 -10  -1    1.60    1.40
 -15 -10  -1    0.00    1.30
 -15 -10  -1   -1.40    1.30
 -16 -10  -1   -2.00    1.30
 -16 -10  -1    2.00    1.50
 -17 -10  -1   -1.60    1.60
 -18 -10  -1    0.30    1.50
  18  10   1   -0.40    2.50
 -15  11   1    2.00    1.70
 -15  11   1    0.70    1.50
 -15  11   1   -1.80    1.60
 -14  11   1    2.00    1.60
 -14  11   1    1.90    1.70
 -14  11   1    0.20    1.60
 -13  11   1    0.90    1.60
 -13  11   1   -4.00    1.90
 -13  11   1    1.00    1.70
 -13  11   1    0.20    1.70
 -12  11   1    9.50    1.70
 -12  11   1   12.10    2.70
 -12  11   1   11.10    1.90
 -12  11   1    9.40    1.90
  11 -11  -1   -1.90    8.30
 -11  11   1    1.70    1.60
 -11  11   1    3.20    2.50
 -11  11   1    5.40    1.70
 -11  11   1   -0.20    1.60
  10 -11  -1   11.00    8.20
 -10  11   1   21.10    2.30
 -10  11   1   26.80    2.60
 -10  11   1   27.30    2.50
 -10  11   1   26.30    3.40
  -9  11   1   11.50    1.90
  -9  11   1   13.90    1.90
  -9  11   1    9.20    2.60
  -9  11   1   12.70    1.90
  -8  11   1    3.20    1.40
  -8  11   1    3.50    2.30
  -8  11   1    1.30    1.30
  -8  11   1    6.10    1.60
  -7  11   1    2.30    1.40
  -7  11   1    2.80    1.40
  -7  11   1    2.20    2.20
  -7  11   1    4.00    1.50
   6 -11  -1    4.90    0.90
  -6  11   1    2.60    2.10
  -6  11   1    7.00    1.40
  -6  11   1    4.70    1.40
  -6  11   1    5.70    1.30
   5 -11  -1   11.10    1.10
  -5  11   1    9.90    2.20
  -5  11   1    9.90    1.40
  -5  11   1   10.70    1.30
  -5  11   1    8.90    1.40
   4 -11  -1    3.20    0.90
  -4  11   1    1.90    0.90
  -4  11   1    3.60    1.10
  -4  11   1    4.80    2.00
  -4  11   1    2.10    1.20
   3 -11  -1   11.30    5.70
   3 -11  -1   11.80    1.20
  -3  11   1    8.80    2.20
  -3  11   1   14.30    1.30
  -3  11   1   12.20    1.20
  -3  11   1   10.40    1.50
   2 -11  -1   -3.70    5.70
   2 -11  -1    2.40    0.90
  -2  11   1    2.10    1.00
  -2  11   1    2.40    0.90
  -2  11   1    3.20    1.70
   1 -11  -1    7.60    5.80
   1 -11  -1    8.90    1.10
  -1  11   1    5.90    0.90
  -1  11   1    3.60    1.80
  -1  11   1    7.10    1.30
   0 -11  -1   66.19    9.20
   0 -11  -1   72.89    4.00
   0  11   1   75.69    4.20
   0  11   1   67.39    5.00
   0  11   1   68.69    4.00
  -1 -11  -1    3.10    6.20
  -1 -11  -1    2.20    1.00
   1  11   1    2.10    0.80
   1  11   1    3.20    1.10
  -2 -11  -1  170.28    8.80
  -2 -11  -1  158.58   15.30
   2  11   1  169.88    8.90
   2  11   1  161.08    8.70
  -3 -11  -1   -1.00    7.30
  -3 -11  -1    1.30    1.00
   3  11   1    2.00    1.20
  -4 -11  -1   12.60    8.20
  -4 -11  -1   10.20    1.20
   4  11   1    8.60    1.40
   4  11   1   12.00    1.10
  -5 -11  -1    5.80    1.20
  -5 -11  -1    8.70    9.20
   5  11   1    5.30    1.30
   5  11   1    5.00    0.90
  -6 -11  -1   12.90    1.10
  -6 -11  -1   12.30    1.40
  -6 -11  -1   -3.80   16.00
   6  11   1   13.40    1.30
   6  11   1    8.60    1.40
  -7 -11  -1    4.20    1.20
  -7 -11  -1    4.20    0.80
   7  11   1    6.00    1.30
  -8 -11  -1    7.50    1.00
  -8 -11  -1    9.00    1.40
   8  11   1    7.70    1.60
  -9 -11  -1   13.00    1.60
  -9 -11  -1    7.70    1.20
   9  11   1   10.20    1.90
 -10 -11  -1   19.00    1.80
 -10 -11  -1   19.80    1.80
 -11 -11  -1    1.20    1.00
 -11 -11  -1    1.30    1.30
 -12 -11  -1    0.70    1.20
 -12 -11  -1    1.80    1.20
 -13 -11  -1    1.30    1.30
 -13 -11  -1    0.40    1.30
 -14 -11  -1    0.00    1.20
 -14 -11  -1   -1.60    2.20
 -14 -11  -1   -1.30    1.30
 -15 -11  -1    0.70    1.30
 -15 -11  -1    4.30    1.60
 -15 -11  -1    5.90    1.50
 -16 -11  -1   -0.70    1.30
  16  11   1   -3.20    2.40
 -17 -11  -1    2.70    1.50
  17  11   1    2.10    2.50
 -18 -11  -1    2.10    1.50
  18  11   1   -1.80    2.30
 -14  12   1   -0.40    1.60
 -14  12   1   -0.60    1.60
 -14  12   1    1.20    1.60
 -13  12   1   -1.50    1.60
 -13  12   1   -1.00    1.50
 -13  12   1    0.80    1.60
 -12  12   1    2.50    1.70
 -12  12   1    1.30    1.60
 -12  12   1    0.60    1.60
 -12  12   1    1.50    2.90
  11 -12  -1  -20.50    9.80
 -11  12   1   -0.40    1.50
 -11  12   1    4.30    2.60
 -11  12   1    3.60    1.70
 -11  12   1    1.50    1.60
  10 -12  -1   -1.70    8.50
 -10  12   1    9.80    1.90
 -10  12   1   10.30    1.80
 -10  12   1   11.40    2.00
 -10  12   1   11.70    2.90
   9 -12  -1    5.60    7.80
  -9  12   1    3.80    1.50
  -9  12   1    1.00    1.70
  -9  12   1    2.10    2.60
  -9  12   1   -0.30    1.50
  -8  12   1   10.40    1.80
  -8  12   1    6.60    1.60
  -8  12   1   10.60    1.50
  -8  12   1    7.30    2.80
  -7  12   1    3.90    1.40
  -7  12   1    3.10    1.50
  -7  12   1    3.70    2.30
  -7  12   1    9.00    1.30
   6 -12  -1   28.90    2.10
  -6  12   1   27.30    2.50
  -6  12   1   30.90    2.80
  -6  12   1   31.90    2.20
  -6  12   1   34.70    3.50
   5 -12  -1   11.10    1.20
  -5  12   1    6.30    2.30
  -5  12   1    7.80    1.30
  -5  12   1    9.20    1.70
   4 -12  -1    0.10    0.90
  -4  12   1    0.00    1.30
  -4  12   1    3.10    0.70
  -4  12   1    0.60    2.10
  -4  12   1    0.80    1.00
   3 -12  -1   11.50    1.20
  -3  12   1    8.00    1.20
  -3  12   1    7.00    1.20
  -3  12   1    5.70    2.10
   2 -12  -1    5.70    9.70
   2 -12  -1    3.40    1.00
  -2  12   1    5.90    1.00
  -2  12   1    1.20    1.90
  -2  12   1    4.40    1.30
   1 -12  -1    0.50    0.90
  -1  12   1   -0.20    2.00
  -1  12   1    2.90    1.30
  -1  12   1    1.10    0.90
   0 -12  -1    3.60    1.00
   0  12   1    1.70    1.20
   0  12   1    3.50    0.90
   0  12   1    2.60    2.90
  -1 -12  -1   -0.20    0.90
   1  12   1   -0.40    1.20
   1  12   1    1.00    0.80
  -2 -12  -1    2.00    1.00
   2  12   1    0.30    1.20
   2  12   1    1.20    0.80
  -3 -12  -1   11.70    1.30
   3  12   1   14.20    1.20
   3  12   1   10.30    1.50
  -4 -12  -1   26.10    2.30
   4  12   1   29.90    2.60
  -5 -12  -1   12.70    1.50
  -5 -12  -1   10.60    1.00
   5  12   1   13.50    1.80
  -6 -12  -1    9.40    0.90
  -6 -12  -1   10.30    1.30
   6  12   1    7.80    1.50
  -7 -12  -1    3.30    0.80
  -7 -12  -1    4.10    1.30
   7  12   1    7.30    1.00
   7  12   1    3.10    1.50
  -8 -12  -1    0.40    0.70
  -8 -12  -1    0.90    1.30
   8  12   1    1.50    1.50
   8  12   1    2.40    1.20
  -9 -12  -1    9.00    1.10
  -9 -12  -1   14.80    1.70
   9  12   1   10.00    1.70
 -10 -12  -1    2.10    1.40
 -10 -12  -1    1.30    0.90
  10  12   1    2.70    1.80
 -11 -12  -1   -0.40    0.90
 -11 -12  -1    0.10    1.20
  11  12   1   -0.70    1.90
 -12 -12  -1   35.10    2.90
 -12 -12  -1   29.00    2.50
  12  12   1   37.90    3.40
 -13 -12  -1    3.40    1.20
 -13 -12  -1    2.60    1.40
  13  12   1    1.90    2.30
 -14 -12  -1    2.30    1.30
 -14 -12  -1    0.80    1.20
  14  12   1    2.40    2.40
 -15 -12  -1    5.40    1.50
 -15 -12  -1    4.70    1.40
  15  12   1    3.60    2.50
 -16 -12  -1   -2.00    1.30
 -16 -12  -1   -0.90    1.30
  16  12   1    1.00    2.50
 -17 -12  -1   -0.10    1.30
  17  12   1   -0.60    2.40
  17  12   1   -0.70    1.40
 -13  13   1    0.20    1.50
 -13  13   1    2.30    1.60
 -12  13   1    0.20    1.60
 -12  13   1    6.10    1.70
 -11  13   1    6.30    1.60
 -11  13   1   10.90    4.00
 -11  13   1    5.30    1.80
  10 -13  -1   -5.90    9.40
 -10  13   1    1.80    1.60
 -10  13   1    0.20    0.80
 -10  13   1    1.40    1.50
 -10  13   1   -1.40    2.70
   9 -13  -1    0.20    8.30
  -9  13   1    1.50    1.50
  -9  13   1    1.20    2.60
  -9  13   1    1.00    1.50
  -8  13   1   -0.30    0.70
  -8  13   1    2.20    2.70
  -8  13   1    3.20    1.50
  -8  13   1    1.90    1.40
  -7  13   1   -4.20    2.30
  -7  13   1   -1.30    0.50
  -7  13   1    0.00    1.40
  -7  13   1    1.20    1.30
   6 -13  -1    2.20    1.00
  -6  13   1    0.70    0.60
  -6  13   1    2.10    1.30
  -6  13   1    2.10    1.40
  -6  13   1    2.80    2.50
   5 -13  -1    0.40    1.00
  -5  13   1    3.20    1.50
  -5  13   1    3.70    1.30
  -5  13   1    1.90    2.40
   4 -13  -1   -0.30    1.00
  -4  13   1    0.60    1.20
  -4  13   1   -1.10    2.20
  -4  13   1    1.40    1.50
   3 -13  -1   -1.30    1.00
  -3  13   1    0.30    1.00
  -3  13   1   -2.00    2.40
  -3  13   1    4.40    1.30
   2 -13  -1   20.10    1.70
  -2  13   1   19.10    1.80
  -2  13   1   18.70    3.40
  -2  13   1   15.60    1.80
   1 -13  -1    0.10    1.10
  -1  13   1   -0.90    1.20
  -1  13   1   -1.70    3.40
  -1  13   1    0.00    0.90
   0 -13  -1    2.50    1.00
   0  13   1    1.20    1.10
   0  13   1    0.90    0.80
  -1 -13  -1   -1.20    1.00
   1  13   1    1.10    1.30
   1  13   1   -0.40    0.80
  -2 -13  -1    4.60    1.20
   2  13   1    7.60    1.40
   2  13   1    7.60    1.00
  -3 -13  -1    2.40    1.10
   3  13   1    1.00    1.40
   3  13   1   -1.00    0.80
  -4 -13  -1    2.30    1.20
   4  13   1    2.30    0.80
   4  13   1    5.00    1.60
  -5 -13  -1    0.20    1.10
   5  13   1   -0.30    1.40
  -6 -13  -1   15.90    1.70
   6  13   1   16.20    2.00
  -7 -13  -1    0.90    1.30
   7  13   1    1.40    1.50
  -8 -13  -1   -0.30    1.30
   8  13   1    0.20    0.60
   8  13   1    0.80    1.70
  -9 -13  -1    1.30    1.30
  -9 -13  -1    3.20    1.00
   9  13   1    6.00    1.90
   9  13   1    2.20    0.80
 -10 -13  -1    2.00    0.90
 -10 -13  -1    1.80    1.30
  10  13   1    1.20    1.60
 -11 -13  -1   49.00    3.20
 -11 -13  -1   36.20    2.60
  11  13   1   37.30    3.50
 -12 -13  -1   35.30    2.80
 -12 -13  -1   26.90    2.30
  12  13   1   32.70    3.30
 -13 -13  -1    9.40    1.60
 -13 -13  -1    8.20    1.50
  13  13   1   18.10    2.30
  13  13   1    9.60    2.00
 -14 -13  -1    9.60    1.70
  14  13   1   10.70    2.10
  14  13   1   11.40    2.40
 -15 -13  -1    1.70    1.40
  15  13   1    1.90    1.70
  15  13   1    3.30    2.30
 -16 -13  -1    1.80    1.30
  16  13   1   -1.00    2.30
  16  13   1    1.00    1.50
 -17 -13  -1    6.20    1.40
  17  13   1    1.50    2.20
 -12  14   1    0.40    1.60
 -12  14   1    1.00    1.60
 -11  14   1    2.10    1.60
 -11  14   1    3.70    1.50
  10 -14  -1   -2.80   10.80
 -10  14   1   -2.10    1.40
 -10  14   1   -1.70    1.40
 -10  14   1    0.10    6.00
   9 -14  -1  -13.70    8.70
  -9  14   1   -0.10    1.40
  -9  14   1    3.90    4.50
  -9  14   1    0.80    1.50
  -8  14   1    1.40    1.40
  -8  14   1    5.10    1.60
  -8  14   1    5.90    3.60
  -7  14   1   -2.90    3.10
  -7  14   1    0.60    1.40
  -7  14   1    2.50    1.40
  -6  14   1   13.40    1.70
  -6  14   1    8.80    1.60
  -6  14   1   11.40    3.30
   5 -14  -1   13.10    1.30
  -5  14   1    9.20    1.80
  -5  14   1   12.40    1.60
  -5  14   1   10.50    3.30
   4 -14  -1    4.80    1.10
  -4  14   1   -1.40    3.50
  -4  14   1    3.70    1.60
  -4  14   1    4.20    1.30
   3 -14  -1   -0.90    1.00
  -3  14   1   -0.30    4.00
  -3  14   1   -0.10    1.10
  -3  14   1    1.10    1.60
   1 -14  -1    2.00    1.10
  -1  14   1    2.10    1.00
  -1  14   1    2.20    1.50
   0 -14  -1    1.90    1.10
   0  14   1    0.20    1.40
   0  14   1   -0.50    0.80
  -1 -14  -1    1.40    1.20
   1  14   1    2.70    0.80
   1  14   1    0.40    1.50
  -2 -14  -1   32.00    2.60
   2  14   1   36.30    3.10
  -3 -14  -1   45.80    3.10
   3  14   1   39.40    3.30
  -4 -14  -1    1.10    1.30
   4  14   1    2.40    1.60
  -5 -14  -1   62.49    3.90
   5  14   1   58.19    4.20
  -6 -14  -1   28.20    2.40
   6  14   1   24.20    2.60
  -7 -14  -1    0.10    1.30
   7  14   1    1.80    1.70
  -8 -14  -1   16.20    1.90
   8  14   1   23.10    2.40
  -9 -14  -1   -1.00    1.40
   9  14   1    0.90    1.80
 -10 -14  -1    5.50    1.60
  10  14   1    4.90    1.90
 -11 -14  -1   28.70    2.50
  11  14   1   24.60    2.80
 -12 -14  -1    1.40    1.50
  12  14   1    1.50    1.70
  12  14   1    0.90    1.40
 -13 -14  -1    2.40    1.30
  13  14   1   -1.00    1.40
  13  14   1    5.50    1.90
 -14 -14  -1   -1.30    1.40
  14  14   1   -1.80    1.60
 -15 -14  -1   -3.90    2.10
 -15 -14  -1    4.40    1.50
  15  14   1    2.50    1.70
 -16 -14  -1    5.60    1.40
  16  14   1    5.60    1.60
 -11  15   1    2.00    1.60
 -11  15   1    2.50    1.50
  10 -15  -1   26.50   16.50
   9 -15  -1    9.30   10.50
  -8  15   1    1.30    1.40
  -8  15   1    1.10    1.80
  -7  15   1    6.60    1.90
  -7  15   1    2.80    6.70
  -7  15   1    4.10    1.50
  -6  15   1    0.90    1.60
  -6  15   1   -1.60    1.30
  -6  15   1    2.00    6.00
   5 -15  -1    2.60    1.50
  -5  15   1   -0.20    1.20
  -5  15   1    1.40    1.30
  -5  15   1    1.00    6.30
   4 -15  -1   21.80    2.00
  -4  15   1   19.50    1.90
  -4  15   1   15.40    2.10
   3 -15  -1   -0.60    1.10
  -3  15   1    1.00    1.20
  -3  15   1   -1.10    1.50
   2 -15  -1    8.00    1.40
  -2  15   1    8.90    1.70
  -2  15   1   11.30    1.30
   1 -15  -1    1.10    1.20
  -1  15   1   -0.20    0.40
  -1  15   1   -0.30    1.40
   0 -15  -1   12.00    1.60
   0  15   1   12.10    1.90
  -1 -15  -1    3.40    1.30
   1  15   1    0.50    0.40
   1  15   1    1.00    1.70
  -2 -15  -1   -0.50    1.30
   2  15   1   -0.20    1.60
   2  15   1   -0.70    0.40
  -3 -15  -1   41.10    3.20
   3  15   1   39.20    3.60
  -4 -15  -1  169.48    9.30
   4  15   1  170.88    9.50
  -5 -15  -1   29.70    2.50
   5  15   1   29.20    2.80
  -6 -15  -1   60.79    3.90
   6  15   1   53.39    4.30
  -7 -15  -1   67.19    4.20
   7  15   1   61.29    4.50
  -8 -15  -1    1.60    1.50
   8  15   1    0.60    1.80
  -9 -15  -1    0.40    1.30
   9  15   1    2.50    1.90
 -10 -15  -1   11.70    1.80
  10  15   1   10.00    2.10
 -11 -15  -1    3.00    1.40
  11  15   1    4.30    2.00
 -12 -15  -1    4.60    1.50
  12  15   1    2.20    1.90
 -13 -15  -1   -0.70    1.40
  13  15   1   -0.20    1.70
 -14 -15  -1    0.20    1.20
  14  15   1    1.10    1.70
 -15 -15  -1    2.40    1.30
  15  15   1    3.30    1.60
 -16 -15  -1    0.00    1.20
 -10  16   1   -0.80    1.30
 -10  16   1    0.70    1.30
   9 -16  -1  -32.80   11.80
  -9  16   1   -0.30    1.40
  -9  16   1    2.50    1.30
   8 -16  -1    0.10    9.80
  -8  16   1    0.80    1.20
  -8  16   1    1.90    1.40
  -7  16   1    0.90    1.30
  -7  16   1    1.60    1.60
  -6  16   1    1.00    1.80
  -6  16   1    1.90    1.30
  -5  16   1    8.80    1.30
  -5  16   1    6.00    1.50
   4 -16  -1   23.10    2.10
  -4  16   1   23.20    2.60
  -3  16   1    8.00    1.70
   2 -16  -1   21.70    1.90
  -2  16   1   14.50    2.10
   1 -16  -1    5.00    1.40
  -1  16   1    6.90    1.80
   0 -16  -1   -2.00    1.30
   0  16   1   -1.10    0.50
   0  16   1   -1.50    1.50
  -1 -16  -1   -0.60    1.30
   1  16   1    1.30    1.50
  -2 -16  -1    0.60    1.40
   2  16   1   -1.20    1.60
  -3 -16  -1   38.80    3.20
   3  16   1   42.00    3.60
  -4 -16  -1    0.30    1.50
   4  16   1    0.20    1.90
  -5 -16  -1   -0.30    1.30
   5  16   1    0.70    1.90
  -6 -16  -1   14.70    1.90
   6  16   1    7.20    1.70
  -7 -16  -1    6.20    1.50
   7  16   1    5.40    1.80
  -8 -16  -1    2.40    1.40
   8  16   1    1.90    1.70
  -9 -16  -1    6.30    1.60
   9  16   1    3.80    1.90
 -10 -16  -1   -0.10    1.50
  10  16   1    0.50    1.70
 -11 -16  -1   17.10    2.00
  11  16   1   16.20    2.30
 -12 -16  -1    1.00    1.30
  12  16   1    0.00    1.70
 -13 -16  -1   -0.10    1.30
  13  16   1    0.00    1.60
 -14 -16  -1    1.10    1.30
  14  16   1    2.80    1.50
 -15 -16  -1    2.30    1.40
  15  16   1    2.00    1.50
  -9  17   1   -0.40    1.30
   8 -17  -1   32.50   12.00
  -7  17   1   -3.00    0.80
  -7  17   1   -2.10    1.60
  -6  17   1    2.60    1.70
  -6  17   1    0.60    0.80
  -5  17   1    0.60    1.60
  -5  17   1   -0.40    0.80
  -4  17   1    0.90    0.80
  -4  17   1    0.30    1.40
   3 -17  -1    3.00    1.20
  -3  17   1    0.00    1.80
   2 -17  -1    9.60    1.50
  -2  17   1    9.50    2.10
   1 -17  -1    8.50    1.40
  -1  17   1    4.50    1.90
   0 -17  -1    4.80    1.40
   0  17   1    1.80    1.70
  -1 -17  -1   22.00    2.00
   1  17   1   15.40    2.10
  -2 -17  -1   30.50    2.50
   2  17   1   24.70    2.60
  -3 -17  -1   20.80    2.20
   3  17   1   31.50    2.90
  -4 -17  -1   45.70    3.50
   4  17   1   49.30    3.90
  -5 -17  -1    9.30    1.70
   5  17   1    3.80    1.80
  -6 -17  -1    9.70    1.70
   6  17   1   13.00    2.20
  -7 -17  -1    6.50    1.60
   7  17   1    5.30    2.00
  -8 -17  -1    0.50    1.30
   8  17   1   -2.70    1.60
  -9 -17  -1   -0.90    1.30
   9  17   1   -0.40    1.70
 -10 -17  -1    0.80    1.40
  10  17   1   -0.70    1.60
 -11 -17  -1    7.60    1.50
  11  17   1    6.10    1.70
 -12 -17  -1   -1.00    1.40
  12  17   1   -0.60    1.50
 -13 -17  -1    1.70    1.40
  13  17   1    0.40    1.40
 -14 -17  -1    1.40    1.20
  14  17   1    3.50    1.30
  -7  18   1    0.80    1.50
  -6  18   1    1.30    1.60
  -5  18   1   -1.20    1.30
  -4  18   1    1.50    1.70
  -3  18   1    2.30    1.90
   2 -18  -1    3.50    1.20
  -2  18   1    4.60    2.00
   1 -18  -1    4.50    1.40
  -1  18   1    1.30    1.70
   0 -18  -1    2.40    1.30
   0  18   1    0.90    1.50
  -1 -18  -1   11.80    1.70
   1  18   1   10.60    2.10
  -2 -18  -1   15.40    1.80
   2  18   1   16.90    2.40
  -3 -18  -1   36.80    3.00
   3  18   1   39.90    3.40
  -4 -18  -1    0.40    1.50
   4  18   1    2.10    1.90
  -5 -18  -1    2.10    1.50
   5  18   1   -1.10    1.60
  -6 -18  -1    9.20    1.70
   6  18   1    5.90    1.90
  -7 -18  -1    1.00    1.40
   7  18   1    0.50    1.70
  -8 -18  -1    1.60    1.50
   8  18   1   -0.50    1.70
  -9 -18  -1    0.90    1.30
   9  18   1    0.90    1.70
 -10 -18  -1   -0.10    1.30
  10  18   1    3.90    1.70
 -11 -18  -1    1.00    1.50
  11  18   1    3.90    1.60
 -12 -18  -1    0.90    1.20
  12  18   1   -2.30    1.40
  -6  19   1   -0.50    1.40
  -5  19   1    0.40    1.50
  -4  19   1    0.40    1.80
  -3  19   1    0.70    1.80
  -2  19   1    1.60    1.70
   1 -19  -1    4.50    1.20
  -1  19   1    3.00    1.60
   0 -19  -1   24.00    2.10
   0  19   1   22.50    2.60
  -1 -19  -1   -1.80    1.20
   1  19   1    1.10    1.70
  -2 -19  -1   18.30    1.90
   2  19   1   15.40    2.20
  -3 -19  -1   19.40    2.00
   3  19   1   24.90    2.60
  -4 -19  -1   -0.10    1.30
   4  19   1    0.90    1.70
  -5 -19  -1    2.10    1.50
   5  19   1    3.30    1.90
  -6 -19  -1    1.30    1.40
   6  19   1    0.20    1.70
  -7 -19  -1    6.50    1.60
   7  19   1    6.40    1.90
  -8 -19  -1    1.20    1.30
   8  19   1    3.70    1.70
  -9 -19  -1    3.10    1.50
   9  19   1    2.20    1.70
 -10 -19  -1    2.80    1.50
  10  19   1    1.90    1.60
 -11 -19  -1   -0.40    1.10
  11  19   1    1.20    1.50
  -3  20   1    2.50    1.40
  -2  20   1    0.10    1.70
  -1  20   1    0.40    1.60
   0 -20  -1    0.90    1.10
   0  20   1    0.40    1.70
  -1 -20  -1    3.50    1.20
   1  20   1    2.80    1.70
  -2 -20  -1    7.40    1.40
   2  20   1    5.40    1.80
  -3 -20  -1    1.20    1.30
   3  20   1    2.50    1.80
  -4 -20  -1    1.30    1.30
   4  20   1    0.90    1.60
  -5 -20  -1   -1.10    1.20
   5  20   1    1.10    1.50
  -6 -20  -1   -1.30    1.30
   6  20   1   -1.90    1.40
  -7 -20  -1    2.50    1.40
   7  20   1    6.50    1.80
  -8 -20  -1    3.90    1.30
   8  20   1    5.90    1.70
  -9 -20  -1   -1.10    1.30
   9  20   1    0.60    1.50
  -1 -21  -1   -0.40    1.00
   1  21   1    1.10    1.70
  -2 -21  -1    3.40    1.20
   2  21   1    4.00    1.80
  -3 -21  -1    2.70    1.30
   3  21   1    0.90    1.30
  -4 -21  -1    4.20    1.30
   4  21   1    3.40    1.60
  -5 -21  -1    1.90    1.20
   5  21   1   -2.30    1.40
   6  20  -2   -0.50    1.60
  -6 -20   2    0.60    1.30
   5  20  -2   -0.60    1.50
  -5 -20   2    2.40    1.20
   4  20  -2    2.30    1.80
  -4 -20   2    2.30    1.40
   3  20  -2    1.00    1.50
  -3 -20   2   -1.00    1.20
   2  20  -2    0.10    1.70
  -2 -20   2    1.50    1.30
   1  20  -2    0.20    1.70
  -1 -20   2    1.40    1.20
   0  20  -2    1.60    1.40
   0 -20   2   -1.70    1.10
  -1  20  -2    0.00    1.70
   1 -20   2   -0.60    1.00
   9  19  -2   -3.10    1.50
  -9 -19   2    0.50    1.10
   8  19  -2    0.50    1.70
  -8 -19   2    0.90    1.20
   7  19  -2   -0.10    1.80
  -7 -19   2    0.40    1.40
   6  19  -2    1.20    1.80
  -6 -19   2   -0.20    1.30
   5  19  -2    1.40    1.90
  -5 -19   2    1.50    1.40
   4  19  -2    4.80    1.90
  -4 -19   2    8.00    1.60
   3  19  -2   16.20    2.40
  -3 -19   2   11.40    1.70
   2  19  -2   -0.40    1.80
  -2 -19   2    1.00    1.40
   1  19  -2    4.70    2.00
  -1 -19   2    3.50    1.40
   0  19  -2    0.00    1.50
   0 -19   2   -0.30    1.30
  -1  19  -2   -0.40    1.80
   1 -19   2    2.00    1.20
  -2  19  -2    0.80    1.60
   2 -19   2    7.10    1.30
  -3  19  -2    0.40    1.50
  -4  19  -2   -0.50    1.70
  11  18  -2   -1.30    1.30
 -11 -18   2    0.30    1.20
  10  18  -2    0.00    1.50
 -10 -18   2    1.30    1.50
   9  18  -2   -1.10    1.70
  -9 -18   2    0.90    1.30
   8  18  -2   -0.30    1.70
  -8 -18   2    1.10    1.30
   7  18  -2   -0.20    1.90
  -7 -18   2   -1.60    1.40
   6  18  -2    1.20    1.90
  -6 -18   2    0.50    1.40
   5  18  -2   13.80    2.20
  -5 -18   2   21.60    2.20
   4  18  -2    1.60    1.90
  -4 -18   2    0.70    1.70
   3  18  -2   39.80    3.60
  -3 -18   2   41.40    3.40
   2  18  -2   12.90    2.20
  -2 -18   2   17.40    2.00
   1  18  -2    3.90    2.00
  -1 -18   2    2.20    1.60
   0  18  -2    0.60    1.50
   0 -18   2    0.90    1.40
  -1  18  -2    3.40    1.90
   1 -18   2    0.50    1.40
  -2  18  -2    5.60    1.90
   2 -18   2    4.70    1.40
  -3  18  -2   -1.50    1.70
   3 -18   2    0.30    1.20
  -4  18  -2    0.20    1.40
  -5  18  -2    1.50    1.80
  -6  18  -2   -1.40    1.30
  13  17  -2    1.40    1.60
 -13 -17   2    1.90    1.30
  12  17  -2   -0.80    1.60
 -12 -17   2   -0.20    1.10
  11  17  -2    4.20    1.90
 -11 -17   2    0.40    1.20
  10  17  -2    1.90    1.60
 -10 -17   2    2.80    1.40
   9  17  -2    1.40    1.60
  -9 -17   2   -0.10    1.40
   8  17  -2    2.40    1.80
  -8 -17   2   -1.10    1.50
   7  17  -2    1.40    1.50
  -7 -17   2    3.60    1.60
   6  17  -2   16.50    2.20
  -6 -17   2   15.90    1.90
   5  17  -2   16.60    2.40
  -5 -17   2   12.50    2.00
   4  17  -2   -1.10    1.70
  -4 -17   2   -1.20    1.40
   3  17  -2   -2.20    1.70
  -3 -17   2   -0.40    1.50
   2  17  -2   25.00    2.70
  -2 -17   2   24.60    2.40
   1  17  -2    2.10    1.80
  -1 -17   2    2.50    1.70
   0  17  -2    3.60    2.00
   0 -17   2    2.90    1.50
  -1  17  -2    2.30    1.70
   1 -17   2   -0.90    1.40
  -2  17  -2    1.70    1.80
   2 -17   2    6.30    1.60
  -3  17  -2    0.90    1.90
   3 -17   2    1.00    1.40
  -4  17  -2    2.90    1.60
   4 -17   2    7.00    1.40
  -5  17  -2   -0.10    1.80
  -6  17  -2    0.70    1.50
  -7  17  -2    0.90    1.40
  -8  17  -2    1.30    1.40
  14  16  -2    0.90    1.60
 -14 -16   2   -0.20    1.30
  13  16  -2    0.30    1.80
 -13 -16   2   -1.20    1.30
  12  16  -2    0.80    1.70
 -12 -16   2   -1.00    1.30
  11  16  -2    2.90    1.90
 -11 -16   2    4.70    1.40
  10  16  -2   -1.20    1.80
 -10 -16   2   -0.50    1.40
   9  16  -2   -1.10    1.70
  -9 -16   2    1.00    1.50
   8  16  -2    1.00    2.00
  -8 -16   2    1.00    1.50
   7  16  -2   -0.30    1.80
  -7 -16   2   -0.80    1.40
   6  16  -2   17.90    2.50
  -6 -16   2   13.00    1.80
   5  16  -2   58.99    4.60
  -5 -16   2   67.29    4.30
   4  16  -2   88.39    5.90
  -4 -16   2   91.69    5.50
   3  16  -2   18.20    2.30
  -3 -16   2   22.90    2.20
   2  16  -2   41.60    3.40
  -2 -16   2   33.80    3.20
   1  16  -2    6.00    1.80
  -1 -16   2   14.20    1.90
   0  16  -2    5.50    1.70
   0 -16   2    4.30    1.60
  -1  16  -2    6.90    1.70
   1 -16   2   12.00    1.80
  -2  16  -2    8.70    1.90
   2 -16   2   12.30    1.70
  -3  16  -2    9.50    2.00
   3 -16   2    9.30    1.60
  -4  16  -2    0.20    1.60
   4 -16   2    1.10    1.30
  -5  16  -2   -0.20    1.60
  -5  16  -2   -4.00    6.90
   5 -16   2    2.40    1.20
  -6  16  -2    0.10    1.80
  -6  16  -2    3.40    7.00
  -7  16  -2   14.90    7.40
  -8  16  -2    2.10    1.80
  -9  16  -2   -1.20    1.50
  15  15  -2    1.90    1.70
 -15 -15   2   -1.90    1.20
  14  15  -2   -1.30    1.70
 -14 -15   2    1.20    1.30
  13  15  -2   -1.50    1.70
 -13 -15   2   -1.00    1.30
  12  15  -2    0.20    1.90
 -12 -15   2    0.00    1.30
  11  15  -2    2.80    1.90
 -11 -15   2    5.20    1.60
  10  15  -2    2.10    2.00
 -10 -15   2    3.60    1.60
   9  15  -2    0.10    1.80
  -9 -15   2    0.10    1.40
   8  15  -2    0.50    1.90
  -8 -15   2    0.10    1.40
   7  15  -2   32.60    3.10
  -7 -15   2   26.70    2.40
   6  15  -2   72.59    5.00
  -6 -15   2   71.19    4.60
   5  15  -2   11.80    2.20
  -5 -15   2   13.00    1.90
   4  15  -2   -0.70    1.70
  -4 -15   2    1.00    1.40
   3  15  -2  282.17   15.60
  -3 -15   2  301.47   15.50
   2  15  -2   82.99    5.50
  -2 -15   2   86.19    5.10
   1  15  -2   -1.00    1.80
  -1 -15   2    1.20    1.50
   0  15  -2    4.10    1.90
   0 -15   2    5.10    1.60
  -1  15  -2    0.30    1.50
   1 -15   2    1.30    1.50
  -2  15  -2   -1.80    4.90
  -2  15  -2    7.20    1.90
   2 -15   2    9.80    1.70
  -3  15  -2   -0.90    1.40
  -3  15  -2    2.00    4.70
   3 -15   2    0.10    1.40
  -4  15  -2    3.00    3.70
  -4  15  -2   -0.80    1.70
   4 -15   2    1.20    1.40
  -5  15  -2   -1.90    3.30
  -5  15  -2    1.80    0.80
  -5  15  -2    0.00    1.70
   5 -15   2    1.40    1.40
  -6  15  -2    4.00    3.20
  -6  15  -2   -0.30    1.70
  -6  15  -2   -1.00    0.60
   6 -15   2   -1.30    1.20
  -7  15  -2    0.80    3.30
  -7  15  -2   -0.90    0.70
  -7  15  -2    0.40    1.70
  -8  15  -2    1.20    3.70
  -8  15  -2    0.90    0.80
  -8  15  -2    3.60    1.90
  -9  15  -2    4.60    4.50
  -9  15  -2    4.10    1.70
   9 -15   2   14.70   12.10
 -10  15  -2   -0.90    1.50
 -10  15  -2    0.40    5.80
 -10  15  -2    2.30    1.40
 -11  15  -2    3.80    1.50
  16  14  -2    1.10    1.60
 -16 -14   2   -0.60    1.20
  15  14  -2    1.50    1.70
 -15 -14   2    1.40    1.30
  14  14  -2    3.40    1.90
 -14 -14   2    5.10    1.50
  13  14  -2   -0.10    1.90
 -13 -14   2    0.50    1.40
  12  14  -2    0.10    2.00
 -12 -14   2    0.30    1.30
  11  14  -2    6.90    2.00
 -11 -14   2   12.80    1.80
  10  14  -2   -1.90    1.80
 -10 -14   2    0.90    1.40
   9  14  -2   -0.80    1.70
  -9 -14   2    2.70    1.50
   8  14  -2    3.50    1.90
  -8 -14   2    3.30    1.60
   7  14  -2    1.40    1.80
  -7 -14   2   -0.10    1.40
   6  14  -2   27.90    2.90
  -6 -14   2   28.60    2.50
   5  14  -2   94.69    6.00
  -5 -14   2   97.49    5.70
   4  14  -2  908.51   47.30
  -4 -14   2  918.31   47.10
   3  14  -2  310.17   17.30
  -3 -14   2  340.57   17.10
   2  14  -2   58.89    4.40
  -2 -14   2   61.39    4.00
   1  14  -2    6.90    1.60
  -1 -14   2    9.10    1.50
   0  14  -2   40.00    3.40
   0 -14   2   45.50    3.20
  -1  14  -2   38.30    3.30
  -1  14  -2   38.40    5.10
   1 -14   2   42.60    3.20
  -2  14  -2    2.60    2.90
  -2  14  -2    1.50    1.70
  -2  14  -2    0.50    0.50
   2 -14   2    0.90    1.40
  -3  14  -2    0.90    0.50
  -3  14  -2    0.70    2.60
  -3  14  -2    1.60    1.60
   3 -14   2    0.70    1.30
  -4  14  -2    2.50    2.70
  -4  14  -2   -1.80    1.50
  -4  14  -2    0.20    0.50
   4 -14   2    0.60    1.30
  -5  14  -2    0.40    2.60
  -5  14  -2   -0.30    0.60
  -5  14  -2    2.40    1.60
   5 -14   2    0.00    1.30
  -6  14  -2    2.80    1.70
  -6  14  -2    3.40    2.90
   6 -14   2   -0.30    1.20
  -7  14  -2   -0.20    1.80
  -7  14  -2   -1.30    2.80
  -8  14  -2    2.30    2.70
  -8  14  -2    1.90    1.60
  -8  14  -2    0.40    1.30
  -9  14  -2   -0.40    1.50
  -9  14  -2    2.20    2.70
  -9  14  -2   -1.20    1.30
 -10  14  -2   -3.10    2.80
 -10  14  -2   -0.50    1.40
 -10  14  -2   -1.30    1.60
 -11  14  -2    1.90    1.50
 -11  14  -2    4.40    3.40
 -11  14  -2    1.60    1.50
 -12  14  -2    2.60    1.40
 -12  14  -2   -2.50    5.20
 -12  14  -2    0.40    1.50
  16  13  -2    1.20    1.70
 -16 -13   2   -0.90    1.30
  15  13  -2    1.00    1.70
 -15 -13   2    1.70    1.20
 -15 -13   2   -0.10    1.40
 -14 -13   2   -0.30    1.40
 -14 -13   2    0.10    1.20
 -13 -13   2   -0.60    1.10
 -13 -13   2    0.40    1.40
 -12 -13   2   20.40    2.10
 -12 -13   2   23.20    2.20
 -11 -13   2   22.00    2.20
 -11 -13   2   29.70    2.70
  10  13  -2   -0.50    1.90
 -10 -13   2    1.40    1.40
 -10 -13   2    1.30    1.00
   9  13  -2    4.90    1.80
  -9 -13   2    5.10    1.10
  -9 -13   2    4.20    1.40
   8  13  -2    6.50    1.90
  -8 -13   2    7.70    1.50
  -8 -13   2   10.30    1.30
   7  13  -2    0.70    1.60
  -7 -13   2    3.00    1.40
  -7 -13   2    3.50    1.00
   6  13  -2    4.50    1.80
  -6 -13   2    5.20    1.60
   5  13  -2  313.27   16.90
  -5 -13   2  323.77   16.70
   4  13  -2   35.20    3.20
  -4 -13   2   34.10    2.80
   3  13  -2   94.49    6.00
  -3 -13   2  104.29    5.70
   2  13  -2    8.50    1.60
  -2 -13   2    6.50    1.30
   1  13  -2   36.20    3.10
  -1 -13   2   36.50    2.80
   0  13  -2   55.09    5.60
   0  13  -2   57.79    4.10
   0 -13   2   64.49    3.80
  -1  13  -2   32.60    3.70
  -1  13  -2   44.80    3.30
   1 -13   2   48.10    3.10
  -2  13  -2   -0.70    0.40
  -2  13  -2    0.30    1.30
  -2  13  -2   -0.80    2.30
   2 -13   2   -0.30    1.20
  -3  13  -2    1.00    2.40
  -3  13  -2    0.60    0.50
  -3  13  -2    0.60    1.40
   3 -13   2   -0.90    1.20
  -4  13  -2    2.70    1.50
  -4  13  -2    5.90    1.10
  -4  13  -2    0.80    2.30
   4 -13   2    1.90    1.30
  -5  13  -2    3.90    1.30
  -5  13  -2    2.80    1.70
  -5  13  -2    5.10    2.50
   5 -13   2    6.10    1.40
  -6  13  -2    4.90    2.70
  -6  13  -2   -1.50    0.80
  -6  13  -2   -0.60    1.20
  -6  13  -2    2.40    1.70
   6 -13   2   -0.40    1.20
  -7  13  -2    7.20    2.90
  -7  13  -2   10.60    1.50
  -7  13  -2    7.60    1.60
   7 -13   2   11.60    1.40
  -8  13  -2   12.00    1.70
  -8  13  -2   14.70    3.20
  -8  13  -2    9.00    1.60
  -8  13  -2   16.60    2.10
  -9  13  -2   -1.40    1.40
  -9  13  -2    4.70    1.40
  -9  13  -2   -0.30    1.60
  -9  13  -2   -1.60    2.60
 -10  13  -2    4.20    1.80
 -10  13  -2    2.40    1.50
 -10  13  -2    3.70    2.80
  10 -13   2  -13.60   10.80
 -11  13  -2    0.60    1.50
 -11  13  -2    4.50    1.70
 -11  13  -2    2.70    2.80
 -11  13  -2    1.60    1.60
 -12  13  -2    6.30    1.80
 -12  13  -2    7.30    2.80
 -12  13  -2    3.90    1.60
 -12  13  -2    0.20    1.60
 -13  13  -2    0.40    1.50
 -13  13  -2    0.40    1.50
 -13  13  -2   -0.40    3.70
  17  12  -2   -0.10    2.40
 -17 -12   2    2.10    1.20
 -17 -12   2    3.20    1.40
  16  12  -2    2.70    2.30
 -16 -12   2   -0.40    1.40
 -16 -12   2    3.50    1.40
  15  12  -2    6.80    2.20
 -15 -12   2    1.90    1.40
 -15 -12   2    0.10    1.30
  14  12  -2    4.20    1.70
 -14 -12   2    2.00    1.40
 -14 -12   2    0.10    1.30
  13  12  -2    0.80    1.20
 -13 -12   2   -1.30    1.30
 -13 -12   2    1.60    1.30
 -12 -12   2   17.20    1.80
 -12 -12   2   13.50    1.70
  10  12  -2    0.80    0.80
 -10 -12   2    0.70    1.40
 -10 -12   2    0.50    1.10
   9  12  -2    1.30    0.70
  -9 -12   2    3.30    1.30
  -9 -12   2    3.80    1.20
  -8 -12   2    5.00    1.10
  -8 -12   2    2.90    1.30
   7  12  -2    0.80    1.40
  -7 -12   2    2.30    1.30
   6  12  -2    9.20    1.70
  -6 -12   2   11.40    1.50
   5  12  -2    1.60    1.40
  -5 -12   2   -1.10    1.00
   4  12  -2   38.00    3.20
  -4 -12   2   35.50    2.70
   3  12  -2   18.70    1.90
  -3 -12   2   17.30    1.60
   2  12  -2   83.89    5.10
  -2 -12   2   87.19    4.90
   1  12  -2    9.50    1.50
   1  12  -2   11.20    3.00
  -1 -12   2   11.00    1.30
   0  12  -2   21.80    1.60
   0  12  -2   27.70    2.50
   0  12  -2   24.00    2.90
   0 -12   2   29.90    2.20
  -1  12  -2   -0.80    1.20
  -1  12  -2    1.10    0.70
  -1  12  -2   -0.40    2.00
   1 -12   2    2.70    1.10
  -2  12  -2    8.60    2.30
  -2  12  -2   17.80    1.90
  -2  12  -2   15.50    1.50
   2 -12   2   18.50    1.60
  -3  12  -2    4.00    1.30
  -3  12  -2    3.50    1.00
  -3  12  -2    0.30    2.10
   3 -12   2    4.80    1.20
  -4  12  -2    5.10    1.50
  -4  12  -2    5.00    2.20
  -4  12  -2    5.30    1.20
   4 -12   2    7.40    1.40
  -5  12  -2    8.90    1.60
  -5  12  -2    9.10    1.60
  -5  12  -2    9.60    1.40
  -5  12  -2    7.30    2.50
   5 -12   2   11.30    1.50
  -6  12  -2   13.80    1.70
  -6  12  -2   11.50    2.80
  -6  12  -2   14.80    2.00
  -6  12  -2   10.90    1.80
   6 -12   2   14.50    1.60
  -7  12  -2    1.60    1.50
  -7  12  -2    1.10    2.50
  -7  12  -2    1.00    1.30
  -7  12  -2    1.40    1.40
   7 -12   2    0.70    1.10
  -8  12  -2    9.70    1.80
  -8  12  -2    8.80    1.60
  -8  12  -2    9.20    1.90
  -8  12  -2    5.00    2.70
   8 -12   2    6.70    2.00
  -9  12  -2   19.90    3.20
  -9  12  -2   17.60    2.10
  -9  12  -2   15.40    1.90
  -9  12  -2   19.30    2.20
 -10  12  -2    3.50    1.90
 -10  12  -2    1.70    2.50
 -10  12  -2    3.70    1.60
 -10  12  -2    4.70    1.80
  10 -12   2  -10.70    9.10
 -11  12  -2    3.90    2.50
 -11  12  -2    1.90    1.60
 -11  12  -2    3.00    1.70
 -11  12  -2    1.10    1.60
 -12  12  -2    0.30    2.60
 -12  12  -2   -2.10    1.50
 -12  12  -2    1.80    1.80
 -12  12  -2    2.10    1.70
 -13  12  -2   -1.80    2.40
 -13  12  -2   -0.70    1.50
 -13  12  -2    2.30    1.70
 -13  12  -2    0.70    1.60
 -14  12  -2   -0.40    1.60
 -14  12  -2    1.10    3.20
 -14  12  -2    0.40    1.50
 -14  12  -2    0.50    1.60
  17  11  -2   -0.80    2.40
 -17 -11   2    0.20    1.20
 -17 -11   2    1.60    1.50
 -16 -11   2    2.60    1.30
 -16 -11   2    1.10    1.40
 -15 -11   2    1.90    1.50
 -15 -11   2    0.50    1.30
 -14 -11   2    0.20    1.40
 -14 -11   2    0.40    1.20
 -13 -11   2   28.30    2.30
 -13 -11   2   25.10    2.30
 -12 -11   2   22.40    2.20
 -12 -11   2   31.20    2.50
 -11 -11   2    3.70    1.30
 -11 -11   2    5.30    1.40
 -10 -11   2    3.90    1.30
 -10 -11   2    5.00    1.40
  -9 -11   2   -1.00    1.00
  -9 -11   2    0.60    1.30
  -8 -11   2    0.60    0.90
  -8 -11   2    0.30    1.10
  -7 -11   2    2.60    1.30
  -6 -11   2    1.70    1.10
   5  11  -2   30.80    2.60
  -5 -11   2   28.50    2.30
   4  11  -2    0.50    1.30
  -4 -11   2    0.20    1.00
   3  11  -2    3.50    0.50
   3  11  -2    0.70    1.40
  -3 -11   2    0.20    8.90
  -3 -11   2    1.80    1.10
   2  11  -2   64.39    4.80
   2  11  -2   59.59    3.40
   2  11  -2   67.69    4.10
  -2 -11   2   75.19   11.80
  -2 -11   2   65.49    3.80
   1  11  -2    4.10    1.40
   1  11  -2    0.30    1.90
   1  11  -2    1.80    0.60
  -1 -11   2    2.10    6.70
  -1 -11   2    2.80    1.00
   0  11  -2    7.70    2.00
   0  11  -2    3.90    1.10
   0  11  -2    6.50    0.80
   0 -11   2    6.10    1.10
   0 -11   2    2.30    6.90
  -1  11  -2    5.80    0.90
  -1  11  -2    6.80    1.90
  -1  11  -2    9.80    1.50
   1 -11   2    8.60    1.20
   1 -11   2    9.20    7.10
  -2  11  -2   23.70    2.10
  -2  11  -2   20.80    2.60
  -2  11  -2   26.40    1.80
   2 -11   2   29.10    2.10
   2 -11   2   16.80    6.90
  -3  11  -2    9.80    1.20
  -3  11  -2    7.50    1.30
  -3  11  -2   11.70    1.40
  -3  11  -2    7.50    2.20
   3 -11   2    9.50    1.20
  -4  11  -2   21.60    2.20
  -4  11  -2   21.80    1.90
  -4  11  -2   18.50    2.70
  -4  11  -2   23.90    2.40
   4 -11   2   24.70    2.10
  -5  11  -2   -0.30    1.20
  -5  11  -2   -0.20    1.40
  -5  11  -2    0.20    2.20
  -5  11  -2   -0.70    1.00
   5 -11   2    0.80    1.00
  -6  11  -2   -0.30    1.30
  -6  11  -2   -0.60    2.20
  -6  11  -2   -0.10    1.10
  -6  11  -2   -0.80    1.40
   6 -11   2    0.60    1.10
  -7  11  -2    3.10    1.40
  -7  11  -2    2.70    1.60
  -7  11  -2    3.60    2.60
  -7  11  -2    1.10    1.20
   7 -11   2    0.50    1.10
  -8  11  -2    3.80    1.80
  -8  11  -2    8.60    2.80
  -8  11  -2    3.80    1.50
  -8  11  -2    6.10    1.60
   8 -11   2    3.70    1.10
  -9  11  -2    0.90    1.50
  -9  11  -2    1.40    1.70
  -9  11  -2    0.10    1.50
  -9  11  -2    5.40    2.80
 -10  11  -2    1.30    1.60
 -10  11  -2    4.20    2.70
 -10  11  -2    3.10    1.90
 -10  11  -2    1.90    1.50
  10 -11   2   12.90    8.30
 -11  11  -2    0.70    2.50
 -11  11  -2   -0.90    1.50
 -11  11  -2    0.10    1.60
 -11  11  -2    0.20    1.90
 -12  11  -2   -1.20    1.60
 -12  11  -2    0.10    1.60
 -12  11  -2    0.10    1.60
 -12  11  -2   -2.10    2.40
 -13  11  -2   -0.80    1.60
 -13  11  -2    2.20    2.50
 -13  11  -2    1.30    1.80
 -13  11  -2    0.50    1.60
 -14  11  -2    2.20    1.70
 -14  11  -2   -1.20    2.30
 -14  11  -2    1.70    1.80
 -14  11  -2   -0.50    1.60
 -18 -10   2    0.30    1.50
 -17 -10   2    0.90    1.30
 -17 -10   2    0.00    1.50
 -16 -10   2    2.00    1.30
 -16 -10   2    2.40    1.50
 -15 -10   2    2.50    1.60
 -15 -10   2    4.30    1.30
 -14 -10   2    4.00    1.60
 -14 -10   2    4.80    1.30
 -13 -10   2   13.60    1.90
 -13 -10   2   21.30    2.00
 -12 -10   2   -0.90    1.30
 -12 -10   2    0.40    1.20
 -11 -10   2   16.20    1.80
 -11 -10   2   15.10    1.70
 -10 -10   2   29.90    2.40
 -10 -10   2   29.30    2.50
  -9 -10   2   11.80    1.40
  -9 -10   2   10.70    1.50
  -8 -10   2    1.60    1.20
  -7 -10   2   14.20    1.50
  -7 -10   2   25.30   13.60
   6  10  -2   16.90    1.40
  -6 -10   2   15.40    1.50
  -6 -10   2    9.70   10.40
   5  10  -2   14.60    1.20
  -5 -10   2   17.50    1.50
  -5 -10   2   13.70    8.70
   4  10  -2    6.50    0.70
   4  10  -2    7.40    1.50
  -4 -10   2    4.50    1.10
  -4 -10   2   -4.50    7.70
   3  10  -2  395.56   20.20
   3  10  -2  366.36   19.90
  -3 -10   2  398.86   20.00
   2  10  -2  389.66   19.30
   2  10  -2  341.27   19.00
   2  10  -2  373.26   19.60
  -2 -10   2  395.16   19.20
  -2 -10   2  340.57   24.10
   1  10  -2   33.00    2.50
   1  10  -2   31.40    3.00
   1  10  -2   27.80    1.80
  -1 -10   2   22.50    6.70
  -1 -10   2   33.20    2.20
   0  10  -2   58.39    3.60
   0  10  -2   56.09    4.10
   0  10  -2   54.69    3.10
   0 -10   2   61.59    3.40
   0 -10   2   53.29    7.60
  -1  10  -2   85.89    4.90
  -1  10  -2   84.29    4.50
  -1  10  -2   83.59    5.30
   1 -10   2   76.79    9.10
   1 -10   2   84.69    4.70
  -2  10  -2   24.10    1.60
  -2  10  -2   22.20    2.10
  -2  10  -2   19.50    2.50
  -2  10  -2   17.90    1.90
   2 -10   2   19.70    5.70
  -3  10  -2   45.40    3.60
  -3  10  -2   40.20    2.50
  -3  10  -2   37.00    2.70
  -3  10  -2   39.30    2.80
  -4  10  -2   11.00    1.50
  -4  10  -2   10.60    1.20
  -4  10  -2    9.90    1.30
  -4  10  -2   11.60    2.30
  -5  10  -2    0.80    1.10
  -5  10  -2    1.40    1.00
  -5  10  -2    0.50    1.20
  -5  10  -2   -2.00    1.80
  -6  10  -2   13.60    2.50
  -6  10  -2   19.60    1.90
  -6  10  -2   14.00    1.80
  -6  10  -2   13.60    1.50
  -7  10  -2    1.30    1.30
  -7  10  -2    2.90    2.20
  -7  10  -2    1.40    1.40
  -7  10  -2    1.30    1.40
  -8  10  -2   11.90    2.60
  -8  10  -2   13.70    1.90
  -8  10  -2   14.70    1.90
  -8  10  -2   12.10    1.70
  -9  10  -2   24.50    2.40
  -9  10  -2   28.40    2.50
  -9  10  -2   24.60    3.40
  -9  10  -2   23.40    2.30
 -10  10  -2   11.90    2.00
 -10  10  -2    6.30    1.70
 -10  10  -2    2.80    2.60
 -10  10  -2    5.00    1.70
  10 -10   2   14.20    7.70
 -11  10  -2    3.60    2.70
 -11  10  -2    3.10    1.90
 -11  10  -2    3.10    1.70
 -11  10  -2    2.80    1.50
 -12  10  -2   -2.40    2.40
 -12  10  -2    2.10    1.60
 -12  10  -2    3.30    1.80
 -12  10  -2    4.30    1.80
 -13  10  -2   -0.60    2.40
 -13  10  -2    4.50    1.80
 -13  10  -2    2.20    1.70
 -13  10  -2    3.00    1.80
 -14  10  -2    0.50    1.90
 -14  10  -2   -0.60    2.30
 -14  10  -2   -1.80    1.70
 -14  10  -2   -0.90    1.60
 -15  10  -2   -1.20    1.80
 -15  10  -2    0.60    1.70
 -15  10  -2   -0.40    1.60
 -18  -9   2    3.90    1.70
 -17  -9   2   -1.00    1.50
 -16  -9   2    2.20    1.60
 -16  -9   2    1.60    1.20
 -15  -9   2   -0.80    1.20
 -15  -9   2   -0.60    1.60
 -14  -9   2   34.10    2.80
 -14  -9   2   32.60    3.00
 -13  -9   2    2.40    1.30
 -13  -9   2    1.10    1.50
 -12  -9   2   67.19    4.40
 -12  -9   2   70.39    4.20
 -11  -9   2   39.80    3.00
 -11  -9   2   41.00    2.90
 -10  -9   2    0.70    1.10
 -10  -9   2    0.30    1.10
  -9  -9   2    4.00    1.10
  -9  -9   2    7.40    1.20
  -8  -9   2    4.90   11.90
   7   9  -2    0.00    8.20
  -7  -9   2    2.80    1.10
  -7  -9   2   16.90   11.30
   6   9  -2    4.40    4.20
  -6  -9   2   -2.30    7.50
  -6  -9   2    1.40    1.00
   5   9  -2    2.10    6.40
  -5  -9   2   -0.30    1.00
  -5  -9   2    0.00    6.80
   4   9  -2  368.76   19.90
  -4  -9   2  411.56   20.00
  -4  -9   2  372.46   25.60
   3   9  -2  957.60   56.39
   3   9  -2 1065.39   52.29
   3   9  -2  983.10   52.09
  -3  -9   2 1018.90   56.69
  -3  -9   2 1050.69   52.19
   2   9  -2  459.45   23.50
   2   9  -2  423.06   23.00
   2   9  -2  451.85   23.20
  -2  -9   2  440.86   27.30
  -2  -9   2  460.25   23.10
   1   9  -2    7.20    1.30
   1   9  -2    4.30    1.60
   1   9  -2    5.90    0.70
  -1  -9   2   10.40    4.70
  -1  -9   2    5.80    1.10
   0   9  -2   46.00    2.80
   0   9  -2   41.80    3.30
   0   9  -2   40.10    2.30
   0  -9   2   30.10    5.80
   0  -9   2   42.60    2.60
   0  -9   2   37.10    5.90
  -1   9  -2    4.30    1.20
  -1   9  -2    2.70    0.70
  -1   9  -2    2.10    1.60
   1  -9   2    5.90    4.20
   1  -9   2   -3.10    4.10
  -2   9  -2   78.39    5.10
  -2   9  -2   81.39    4.40
  -2   9  -2   78.79    4.60
  -2   9  -2   79.59    4.50
   2  -9   2   81.89    8.30
   2  -9   2   87.69    8.40
  -3   9  -2   62.79    3.60
  -3   9  -2   65.49    3.70
  -3   9  -2   63.49    4.40
  -3   9  -2   63.59    3.80
  -4   9  -2   10.50    1.20
  -4   9  -2   12.10    2.00
  -4   9  -2    9.30    1.30
  -4   9  -2   11.20    1.40
  -5   9  -2   15.20    2.40
  -5   9  -2   13.40    1.40
  -5   9  -2   16.20    1.50
  -5   9  -2   17.60    1.50
  -6   9  -2    4.70    1.30
  -6   9  -2    2.80    2.00
  -6   9  -2    3.90    1.30
  -6   9  -2    5.60    1.20
  -7   9  -2   16.30    1.80
  -7   9  -2   14.20    1.80
  -7   9  -2   16.00    1.60
  -7   9  -2   11.70    2.40
  -8   9  -2   -0.30    1.30
  -8   9  -2    1.60    2.20
  -8   9  -2    1.70    1.30
  -8   9  -2    0.30    1.50
  -9   9  -2   -1.40    1.60
  -9   9  -2   -0.10    1.50
  -9   9  -2    0.90    2.30
  -9   9  -2    0.70    1.40
 -10   9  -2    5.60    2.00
 -10   9  -2    6.70    1.60
 -10   9  -2    8.50    1.80
 -10   9  -2    6.60    2.50
  10  -9   2   12.40    6.60
 -11   9  -2   29.40    2.70
 -11   9  -2   21.50    2.20
 -11   9  -2   19.50    2.10
 -11   9  -2   24.20    3.30
 -12   9  -2   -0.40    1.90
 -12   9  -2    1.20    1.60
 -12   9  -2    1.30    1.60
 -12   9  -2    0.70    2.30
 -13   9  -2    3.70    2.10
 -13   9  -2    7.10    2.70
 -13   9  -2    2.80    1.80
 -13   9  -2    6.50    1.80
 -14   9  -2    3.40    1.90
 -14   9  -2    1.80    2.30
 -14   9  -2    2.40    1.80
 -14   9  -2    3.10    1.80
 -15   9  -2    5.20    2.30
 -15   9  -2   -0.40    1.80
 -15   9  -2    0.10    1.60
 -15   9  -2   -2.10    1.60
 -16   9  -2   -0.90    1.90
 -16   9  -2    0.20    1.70
 -19  -8   2   -2.70    1.70
 -18  -8   2    0.30    1.70
 -17  -8   2   -0.60    1.60
 -16  -8   2    0.10    1.20
 -16  -8   2   -0.90    1.70
 -15  -8   2    0.30    1.60
 -15  -8   2    2.50    1.30
 -14  -8   2   20.20    1.90
 -14  -8   2   26.80    2.40
 -13  -8   2    2.90    1.20
 -13  -8   2    4.10    1.50
 -12  -8   2   39.20    2.80
 -12  -8   2   34.90    3.00
 -11  -8   2    5.20    1.30
 -11  -8   2    3.20    1.10
 -10  -8   2    3.90    1.10
 -10  -8   2    5.00    1.20
   9   8  -2   39.30   30.30
  -9  -8   2   21.10    2.00
  -9  -8   2   16.80   15.50
  -9  -8   2   21.50    1.90
   8   8  -2   10.50    7.60
  -8  -8   2   18.00   11.60
  -8  -8   2    6.80    1.10
   7   8  -2   21.20    7.00
  -7  -8   2   63.59   13.50
  -7  -8   2   40.30    2.60
   6   8  -2   -0.70    5.60
  -6  -8   2   -3.90   10.80
  -6  -8   2    3.50    0.90
   5   8  -2   44.60    7.50
  -5  -8   2   49.90    8.20
  -5  -8   2   67.69    3.50
   4   8  -2 1022.40   58.29
  -4  -8   2 1048.60   58.29
  -4  -8   2 1086.59   54.19
   3   8  -2  431.76   26.70
   3   8  -2  437.36   22.80
  -3  -8   2  446.66   22.50
  -3  -8   2  425.56   26.50
   2   8  -2    0.20    0.50
   2   8  -2    0.60    1.10
   2   8  -2   -0.70    3.70
   2   8  -2    1.40    1.60
  -2  -8   2    0.60    0.90
  -2  -8   2   -2.00    4.00
   1   8  -2   49.90    2.90
   1   8  -2   54.99    7.70
   1   8  -2   55.89    3.30
   1   8  -2   54.39    3.70
  -1  -8   2   49.80    6.60
  -1  -8   2   56.79    3.10
   0   8  -2  205.28   10.40
   0   8  -2  202.08   10.70
   0   8  -2  190.28   10.20
   0  -8   2  185.98   13.50
  -1   8  -2  331.07   17.70
  -1   8  -2  327.97   17.60
  -1   8  -2  353.56   18.10
  -1   8  -2  361.76   17.80
   1  -8   2  333.37   20.20
   1  -8   2  347.47   20.30
  -2   8  -2    1.10    0.70
  -2   8  -2   -2.00    1.40
  -2   8  -2    2.50    1.10
  -2   8  -2    1.40    0.90
   2  -8   2   -1.30    3.00
   2  -8   2    1.40    3.20
  -3   8  -2   54.59    3.10
  -3   8  -2   55.49    3.90
  -3   8  -2   52.79    3.20
  -3   8  -2   55.59    3.30
   3  -8   2   51.59    5.30
  -4   8  -2   15.00    1.40
  -4   8  -2   14.90    2.20
  -4   8  -2   10.60    1.30
  -4   8  -2   14.60    1.30
   4  -8   2   15.50    1.40
  -5   8  -2  155.28    8.30
  -5   8  -2  152.88    8.20
  -5   8  -2  154.18    8.30
  -5   8  -2  155.48    8.70
  -6   8  -2    3.90    1.20
  -6   8  -2    4.30    1.20
  -6   8  -2    5.00    1.10
  -6   8  -2    3.40    1.90
  -7   8  -2   10.80    1.30
  -7   8  -2    6.90    1.40
  -7   8  -2    5.60    1.10
  -7   8  -2    4.70    1.90
  -8   8  -2   -1.20    1.90
  -8   8  -2    0.00    1.20
  -8   8  -2    1.10    1.30
  -8   8  -2   -0.50    1.20
  -9   8  -2    3.80    1.40
  -9   8  -2    3.20    2.10
  -9   8  -2    4.60    1.50
  -9   8  -2    6.10    1.60
 -10   8  -2   17.60    2.00
 -10   8  -2   19.30    2.00
 -10   8  -2   14.70    2.00
 -10   8  -2   12.10    2.60
  10  -8   2   22.40    6.00
 -11   8  -2    4.90    1.90
 -11   8  -2    9.10    2.50
 -11   8  -2    5.60    1.40
 -11   8  -2    6.00    1.60
 -12   8  -2   14.50    2.80
 -12   8  -2   15.50    2.00
 -12   8  -2   17.20    2.20
 -12   8  -2   17.30    2.10
 -13   8  -2    5.40    2.00
 -13   8  -2    0.60    2.30
 -13   8  -2    2.50    1.80
 -13   8  -2    2.70    1.90
 -14   8  -2   -0.70    2.10
 -14   8  -2    1.60    1.70
 -14   8  -2    0.20    1.90
 -14   8  -2   -0.40    1.70
 -15   8  -2    1.10    1.70
 -15   8  -2    0.10    1.80
 -15   8  -2    1.10    1.80
 -15   8  -2   -0.40    1.90
 -16   8  -2    2.50    2.00
 -16   8  -2    0.90    1.90
 -19  -7   2   -0.40    1.60
 -18  -7   2    1.10    1.70
 -17  -7   2   -1.20    1.70
 -16  -7   2   -0.20    1.70
 -15  -7   2    0.90    1.20
 -15  -7   2    1.70    1.70
 -14  -7   2   -0.90    1.10
 -14  -7   2    2.30    1.60
 -13  -7   2   24.70    2.20
 -13  -7   2   24.30    2.30
 -12  -7   2   36.80    2.70
 -12  -7   2   38.30    3.10
 -11  -7   2   10.20    1.40
 -11  -7   2    8.40    1.20
 -10  -7   2    2.40    1.00
 -10  -7   2    3.10    1.10
  -9  -7   2   75.99    4.20
  -9  -7   2   72.49    4.30
   8   7  -2   33.40    8.90
  -8  -7   2   46.90    2.80
  -8  -7   2   39.60    9.50
   7   7  -2   26.70   14.80
  -7  -7   2   15.80    1.40
  -7  -7   2    3.00    6.50
   6   7  -2    5.00    6.70
  -6  -7   2    1.30    0.90
  -6  -7   2   -2.40    5.20
   5   7  -2   13.60    5.30
  -5  -7   2   20.20    9.60
  -5  -7   2   16.80    1.60
   4   7  -2  298.87   19.80
  -4  -7   2  308.87   15.80
   3   7  -2   18.10    5.50
   3   7  -2    9.50    1.70
  -3  -7   2   15.00    4.80
  -3  -7   2   14.30    1.30
   2   7  -2  126.89   10.80
   2   7  -2  122.49    6.90
   2   7  -2  140.09    7.40
  -2  -7   2  136.89   10.60
  -2  -7   2  136.29    7.00
   1   7  -2   15.70    4.10
   1   7  -2   21.20    1.90
   1   7  -2   19.00    1.30
   1   7  -2   20.90    2.20
  -1  -7   2   21.20    4.40
   0   7  -2   85.79    7.50
   0   7  -2   75.39    4.30
   0   7  -2   72.39    4.00
   0   7  -2   74.89    4.60
   0  -7   2   76.69    7.50
  -1   7  -2  154.98    8.50
  -1   7  -2  159.48    8.50
  -1   7  -2  166.28    8.60
  -1   7  -2  166.38    8.90
   1  -7   2  170.18   11.10
  -2   7  -2  126.99    6.80
  -2   7  -2  128.49    7.20
  -2   7  -2  128.89    6.80
  -2   7  -2  124.69    6.70
   2  -7   2  132.89    8.90
   2  -7   2  121.69    8.70
  -3   7  -2  131.29    7.40
  -3   7  -2  128.79    7.00
  -3   7  -2  131.69    6.90
  -4   7  -2   24.20    2.40
  -4   7  -2   26.30    2.00
  -4   7  -2   23.30    2.00
  -4   7  -2   22.50    1.80
  -5   7  -2   -0.70    0.90
  -5   7  -2    0.20    1.70
  -5   7  -2    0.90    1.00
  -5   7  -2    0.00    0.80
  -6   7  -2    1.30    1.00
  -6   7  -2   -0.20    1.00
  -6   7  -2    0.80    0.90
  -6   7  -2   -1.50    1.50
  -7   7  -2   12.90    1.30
  -7   7  -2   15.70    2.20
  -7   7  -2   12.90    1.30
  -8   7  -2   23.00    2.20
  -8   7  -2   18.30    1.80
  -8   7  -2   17.20    2.40
  -8   7  -2   23.90    1.90
  -9   7  -2    1.80    1.40
  -9   7  -2    3.70    1.30
  -9   7  -2    4.60    2.10
  -9   7  -2    3.20    1.30
 -10   7  -2   -0.40    1.50
 -10   7  -2   -1.00    1.20
 -10   7  -2   -0.10    2.00
 -10   7  -2    1.20    1.40
  10  -7   2    0.70    4.40
 -11   7  -2   -1.00    1.50
 -11   7  -2    0.00    1.60
 -11   7  -2   -0.10    1.40
 -11   7  -2   -1.00    2.10
 -12   7  -2    1.00    1.60
 -12   7  -2    0.90    1.60
 -12   7  -2    2.60    1.60
 -12   7  -2    3.80    2.20
 -13   7  -2   -0.10    2.10
 -13   7  -2    0.10    1.60
 -13   7  -2    0.30    1.40
 -13   7  -2   -0.30    1.90
 -14   7  -2    1.40    1.70
 -14   7  -2   -1.00    1.80
 -14   7  -2   -0.40    2.10
 -14   7  -2    1.40    1.70
 -15   7  -2   -1.00    1.90
 -15   7  -2    0.50    1.70
 -15   7  -2   -0.30    1.80
 -15   7  -2   -1.10    1.80
 -16   7  -2   -0.50    1.80
 -16   7  -2    0.20    2.10
 -17   7  -2    0.30    1.70
 -17   7  -2    2.70    2.20
 -19  -6   2   -2.30    1.70
 -18  -6   2   -1.00    1.80
 -17  -6   2   -0.70    1.80
 -16  -6   2    2.10    1.70
 -15  -6   2    0.30    1.60
 -15  -6   2   -0.70    1.20
 -14  -6   2   11.40    1.90
 -14  -6   2   15.20    1.60
 -13  -6   2   67.49    4.10
 -13  -6   2   72.49    4.50
 -12  -6   2   68.89    4.50
 -12  -6   2   75.59    4.10
 -12  -6   2   68.79    4.50
 -11  -6   2   -1.10    1.10
 -11  -6   2   -0.40    0.90
  10   6  -2    1.90   12.10
 -10  -6   2    2.10    1.10
 -10  -6   2   -0.50   10.50
 -10  -6   2    1.50    0.90
  -9  -6   2  106.39    5.70
  -9  -6   2   89.69   12.60
  -9  -6   2  108.49    5.80
   8   6  -2   48.70   10.00
  -8  -6   2   51.19   10.80
  -8  -6   2   29.60    2.20
   7   6  -2  207.78   16.70
  -7  -6   2  197.18   17.30
  -7  -6   2  222.38   11.20
   6   6  -2  542.65   31.60
  -6  -6   2  502.75   30.10
  -6  -6   2  457.15   25.40
   5   6  -2  728.13   42.10
  -5  -6   2  767.42   38.50
   4   6  -2  302.97   19.10
  -4  -6   2  309.17   19.70
  -4  -6   2  253.27   14.50
   3   6  -2   71.79    7.70
   3   6  -2   72.89    4.40
  -3  -6   2   70.99    4.00
  -3  -6   2   84.99    8.00
   2   6  -2   51.59    6.40
   2   6  -2   60.59    3.50
  -2  -6   2   58.49    3.20
  -2  -6   2   51.79    6.60
  -2  -6   2   54.09    3.00
   1   6  -2 1358.76   69.49
   1   6  -2 1430.06   71.59
   1   6  -2 1318.27   69.29
  -1  -6   2 1304.37   71.39
   0   6  -2  641.84   34.50
   0   6  -2  700.03   36.60
   0   6  -2  662.93   34.60
   0   6  -2  665.53   34.60
   0   6  -2  686.23   34.80
   0  -6   2  688.93   36.60
  -1   6  -2   21.30    2.20
  -1   6  -2   20.80    1.40
  -1   6  -2   19.40    3.30
  -1   6  -2   22.40    1.60
  -1   6  -2   22.50    1.70
   1  -6   2   23.80    3.60
  -2   6  -2   23.70    1.70
  -2   6  -2   20.90    1.80
  -2   6  -2   26.40    2.20
  -2   6  -2   20.40    1.50
   2  -6   2   25.20    3.30
   2  -6   2   24.50    3.20
  -3   6  -2    5.40    1.60
  -3   6  -2    4.90    0.80
  -3   6  -2    4.90    0.90
  -3   6  -2    3.60    0.90
  -4   6  -2   23.10    1.90
  -4   6  -2   22.30    1.80
  -4   6  -2   25.30    2.60
  -4   6  -2   23.70    1.70
  -5   6  -2   74.19    4.10
  -5   6  -2   77.79    4.70
  -5   6  -2   70.39    4.10
  -5   6  -2   70.19    4.10
  -6   6  -2   48.60    3.00
  -6   6  -2   49.00    3.00
  -6   6  -2   47.00    3.60
  -6   6  -2   47.10    2.90
  -7   6  -2    8.90    1.20
  -7   6  -2    7.10    1.10
  -7   6  -2    9.60    1.80
  -7   6  -2    9.50    1.20
  -8   6  -2    4.40    2.00
  -8   6  -2    2.60    1.20
  -8   6  -2    2.40    1.10
  -8   6  -2    3.00    1.20
  -9   6  -2    1.90    1.20
  -9   6  -2    0.70    1.80
  -9   6  -2    0.70    1.30
  -9   6  -2    2.10    1.20
 -10   6  -2    3.30    1.30
 -10   6  -2    6.10    1.40
 -10   6  -2    2.30    2.00
 -10   6  -2    5.20    1.50
  10  -6   2   -0.80    4.00
 -11   6  -2    2.30    1.40
 -11   6  -2    3.30    1.70
 -11   6  -2    4.80    2.30
 -11   6  -2    4.20    1.50
 -12   6  -2    2.30    1.50
 -12   6  -2    2.80    2.20
 -12   6  -2    3.20    1.60
 -12   6  -2    3.60    1.80
 -13   6  -2   13.60    2.10
 -13   6  -2   11.50    2.50
 -13   6  -2    8.70    1.70
 -13   6  -2   10.50    1.90
 -14   6  -2    8.80    2.00
 -14   6  -2    9.80    2.30
 -14   6  -2    9.70    2.40
 -14   6  -2    9.80    1.90
 -15   6  -2    4.80    1.80
 -15   6  -2    5.70    2.10
 -15   6  -2    5.30    2.00
 -16   6  -2    0.80    2.00
 -16   6  -2    0.70    1.90
 -17   6  -2    0.20    1.80
 -17   6  -2   -3.20    1.90
 -19  -5   2   -0.90    1.90
 -18  -5   2    0.80    1.90
 -17  -5   2   -3.60    1.70
 -16  -5   2    2.90    1.80
 -15  -5   2    1.80    1.70
 -14  -5   2    8.00    1.80
 -14  -5   2    6.40    1.80
 -14  -5   2    8.90    1.30
 -13  -5   2   10.80    1.40
 -13  -5   2   10.30    1.80
 -13  -5   2   13.00    1.90
 -12  -5   2   19.50    2.00
 -12  -5   2   17.10    1.60
 -12  -5   2   21.00    2.20
 -12  -5   2   17.60    1.90
 -11  -5   2    2.60    0.90
 -11  -5   2    2.80    1.20
 -11  -5   2    2.80    1.30
 -11  -5   2    5.00    1.50
  10   5  -2  116.29   26.50
 -10  -5   2   60.29    3.50
 -10  -5   2   59.29    3.60
 -10  -5   2   51.89   11.00
 -10  -5   2   63.49    3.70
   9   5  -2   27.60   17.80
  -9  -5   2    6.10    7.30
  -9  -5   2   15.30    1.30
  -9  -5   2   12.10    1.30
  -9  -5   2   14.20    1.30
   8   5  -2   57.29    8.80
  -8  -5   2   48.60    8.60
  -8  -5   2   66.29    3.60
  -8  -5   2   63.19    3.70
  -8  -5   2   68.79    3.80
   7   5  -2  122.89   12.20
  -7  -5   2  142.09    7.40
  -7  -5   2  145.99    7.40
  -7  -5   2  125.79   13.00
   6   5  -2   25.50    6.70
  -6  -5   2   17.70    1.50
  -6  -5   2   18.20    5.40
   5   5  -2  187.08   13.70
  -5  -5   2  199.58   14.10
  -5  -5   2  199.58   10.20
   4   5  -2  238.98   15.40
  -4  -5   2  210.98   14.40
  -4  -5   2  207.38   11.20
   3   5  -2   29.60    4.90
   3   5  -2   31.00    2.20
  -3  -5   2   32.40    1.90
  -3  -5   2   29.80    1.80
   2   5  -2 2539.05  125.99
   2   5  -2 2559.44  127.99
  -2  -5   2 2281.87  125.79
   1   5  -2 1789.52   93.29
   1   5  -2 1849.42   94.99
  -1  -5   2 1820.32   94.99
   0   5  -2   42.70    4.70
   0   5  -2   33.20    2.60
   0   5  -2   32.80    2.30
   0   5  -2   37.70    2.20
   0  -5   2   41.20    4.80
  -1   5  -2    6.90    0.60
  -1   5  -2    5.70    0.80
  -1   5  -2    5.20    2.10
  -1   5  -2    6.20    0.90
  -1   5  -2    4.90    1.20
   1  -5   2    4.70    2.10
  -2   5  -2  204.08   10.60
  -2   5  -2  211.78   10.80
  -2   5  -2  199.48   10.60
  -2   5  -2  199.88   10.50
   2  -5   2  203.68   11.60
  -3   5  -2    6.30    0.90
  -3   5  -2    4.70    0.70
  -3   5  -2    4.00    1.30
  -3   5  -2    6.80    0.90
  -4   5  -2   18.60    1.90
  -4   5  -2   17.10    1.50
  -4   5  -2   18.20    1.60
  -4   5  -2   18.50    1.50
  -5   5  -2   82.89    5.00
  -5   5  -2   81.69    4.60
  -5   5  -2   82.69    4.50
  -5   5  -2   83.29    4.60
  -6   5  -2    4.20    0.90
  -6   5  -2    7.00    1.10
  -6   5  -2    5.70    1.00
  -6   5  -2    4.10    1.40
  -7   5  -2   60.59    3.70
  -7   5  -2   65.79    3.80
  -7   5  -2   63.79    3.60
  -7   5  -2   60.09    4.20
  -8   5  -2    3.50    1.70
  -8   5  -2    3.10    1.10
  -8   5  -2    1.90    1.00
  -8   5  -2    2.90    1.10
  -9   5  -2    5.40    1.80
  -9   5  -2    4.20    1.20
  -9   5  -2    4.90    1.20
  -9   5  -2    4.90    1.30
   9  -5   2    5.60    3.40
 -10   5  -2   27.70    2.30
 -10   5  -2   21.50    2.10
 -10   5  -2   26.90    2.30
 -10   5  -2   21.50    2.60
  10  -5   2   30.60    4.50
 -11   5  -2    1.60    1.30
 -11   5  -2    2.60    2.00
 -11   5  -2    2.50    1.50
 -11   5  -2    0.50    1.30
 -12   5  -2    3.40    1.70
 -12   5  -2    7.70    1.60
 -12   5  -2    2.70    1.50
 -12   5  -2    5.10    2.20
 -13   5  -2    0.10    1.50
 -13   5  -2    2.40    2.20
 -13   5  -2   -1.70    1.50
 -13   5  -2    0.40    1.80
 -14   5  -2    2.50    1.70
 -14   5  -2    4.40    2.00
 -14   5  -2    5.90    2.20
 -14   5  -2   -0.80    1.60
 -15   5  -2    6.70    2.00
 -15   5  -2    4.60    1.80
 -15   5  -2    2.30    2.00
 -16   5  -2    2.00    2.00
 -16   5  -2    3.20    2.10
 -16   5  -2    0.80    2.30
 -17   5  -2   -0.50    1.90
 -17   5  -2   -1.10    1.90
 -18   5  -2    2.20    2.10
 -18   5  -2    2.30    1.80
 -19  -4   2    1.70    1.90
 -18  -4   2    1.10    2.00
 -17  -4   2   13.10    2.20
 -16  -4   2    4.20    1.90
 -16  -4   2    6.30    2.00
 -15  -4   2   31.00    2.90
 -15  -4   2   34.20    3.00
 -14  -4   2   51.99    3.70
 -14  -4   2   49.70    3.90
 -13  -4   2    4.40    1.20
 -13  -4   2    4.40    1.70
 -13  -4   2    6.10    1.60
 -13  -4   2    2.40    0.90
 -12  -4   2   20.10    2.10
 -12  -4   2   17.20    1.90
 -12  -4   2   18.70    1.90
 -12  -4   2   22.20    1.60
 -11  -4   2   17.20    1.80
 -11  -4   2   16.40    1.70
 -11  -4   2   13.60    1.30
 -11  -4   2   14.00    1.60
  10   4  -2  181.68   17.80
 -10  -4   2  175.38    9.10
 -10  -4   2  147.09   17.70
 -10  -4   2  172.98    9.00
 -10  -4   2  164.78    9.30
 -10  -4   2  179.08    9.20
   9   4  -2   95.09   13.20
  -9  -4   2  101.39    5.50
  -9  -4   2   88.99   12.80
  -9  -4   2   97.89    5.30
  -9  -4   2  100.29    5.40
   8   4  -2   70.29    9.10
   8   4  -2   63.89    5.20
  -8  -4   2   70.69    3.90
  -8  -4   2   66.99    4.00
  -8  -4   2   98.39   12.10
  -8  -4   2   67.89    3.80
   7   4  -2  159.58    9.40
   7   4  -2  176.48   14.20
  -7  -4   2  157.48    8.20
  -7  -4   2  149.39    8.20
  -7  -4   2  154.68   13.30
   6   4  -2   90.69    9.00
   6   4  -2   87.59    6.10
  -6  -4   2   87.29    4.80
  -6  -4   2  113.59   12.00
  -6  -4   2   87.99    4.80
   5   4  -2   59.09    4.50
   5   4  -2   57.69    7.50
  -5  -4   2   54.69    3.10
  -5  -4   2   80.39    9.30
  -5  -4   2   53.69    3.10
   4   4  -2  556.84   29.00
   4   4  -2  506.25   26.30
  -4  -4   2  470.95   25.50
  -4  -4   2  469.15   25.50
  -4  -4   2  497.15   28.10
   3   4  -2  144.19   10.10
   3   4  -2  147.29    8.40
  -3  -4   2  132.09    7.30
  -3  -4   2  154.28   10.10
  -3  -4   2  137.69    7.40
   2   4  -2 1878.51   94.79
  -2  -4   2 1991.80   96.59
  -2  -4   2 1685.93   94.69
   1   4  -2 1460.35   76.79
   1   4  -2 1519.15   78.19
  -1  -4   2 1511.85   78.19
   0   4  -2   -0.90    1.90
   0   4  -2    1.60    0.70
   0   4  -2    2.00    1.10
   0   4  -2    0.60    0.70
   0  -4   2    6.40    2.60
  -1   4  -2  256.17   13.00
  -1   4  -2  247.88   13.20
  -1   4  -2  254.27   13.00
  -1   4  -2  248.18   14.20
   1  -4   2  252.57   14.10
  -2   4  -2  103.39    5.30
  -2   4  -2  100.89    5.40
  -2   4  -2  104.09    5.60
  -2   4  -2   98.19    6.30
  -2   4  -2   98.09    5.30
   2  -4   2  101.09    6.30
  -3   4  -2  147.59    8.00
  -3   4  -2  159.18    8.20
  -3   4  -2  153.28    8.00
  -3   4  -2  151.98    8.00
  -4   4  -2   10.50    1.00
  -4   4  -2   11.00    1.00
  -4   4  -2    7.50    0.80
  -4   4  -2    8.00    1.30
  -5   4  -2    1.00    0.70
  -5   4  -2    1.00    0.80
  -5   4  -2    1.10    0.80
  -5   4  -2    2.10    1.20
  -6   4  -2    0.00    1.20
  -6   4  -2   -0.20    0.80
  -6   4  -2    0.50    0.90
  -6   4  -2    0.10    0.80
  -7   4  -2    0.40    0.90
  -7   4  -2    2.60    0.80
  -7   4  -2    1.00    1.30
  -7   4  -2    1.00    1.00
  -8   4  -2   87.69    4.60
  -8   4  -2   81.99    5.10
  -8   4  -2   77.39    4.70
  -8   4  -2   79.69    4.60
  -9   4  -2   12.60    1.90
  -9   4  -2   14.90    1.50
  -9   4  -2   18.50    1.60
  -9   4  -2   16.80    1.60
   9  -4   2   16.20    3.30
 -10   4  -2   23.30    2.10
 -10   4  -2   19.30    2.40
 -10   4  -2   21.20    2.10
 -10   4  -2   26.60    2.30
  10  -4   2   24.70    3.70
 -11   4  -2    8.10    1.40
 -11   4  -2   14.60    1.70
 -11   4  -2    8.70    1.40
 -11   4  -2   11.20    2.20
 -12   4  -2   12.70    2.30
 -12   4  -2   15.30    1.90
 -12   4  -2   16.40    2.00
 -12   4  -2   22.40    2.40
 -13   4  -2    3.20    1.60
 -13   4  -2    3.10    1.40
 -13   4  -2    3.60    2.20
 -13   4  -2    3.30    1.70
 -14   4  -2   -0.80    1.70
 -14   4  -2   -0.40    1.60
 -14   4  -2    0.00    1.60
 -14   4  -2   -1.00    2.00
 -15   4  -2    2.90    1.70
 -15   4  -2    4.90    2.00
 -16   4  -2    2.40    2.10
 -16   4  -2    2.40    1.60
 -16   4  -2   -0.50    1.60
 -17   4  -2    0.10    2.10
 -17   4  -2    0.40    1.50
 -18   4  -2    0.60    1.50
 -18   4  -2    1.80    2.00
 -19  -3   2    2.90    2.10
 -18  -3   2    1.30    1.90
 -17  -3   2    3.60    2.00
 -17  -3   2    8.80    2.10
 -16  -3   2    1.30    1.60
 -16  -3   2   -0.10    1.80
 -15  -3   2   -1.60    1.70
 -15  -3   2    1.70    1.80
 -14  -3   2   34.60    3.10
 -14  -3   2   39.30    3.30
 -13  -3   2   19.40    2.00
 -13  -3   2   18.60    1.60
 -13  -3   2   16.00    1.90
 -12  -3   2   53.79    3.80
 -12  -3   2   64.89    3.60
 -12  -3   2   67.69    4.00
 -12  -3   2   64.69    4.00
 -11  -3   2    0.20    1.20
 -11  -3   2    1.90    1.20
 -11  -3   2    1.20    1.10
 -11  -3   2    1.40    0.80
  10   3  -2   62.29    9.40
 -10  -3   2   88.79    4.80
 -10  -3   2   86.69    4.80
 -10  -3   2   87.19    4.60
 -10  -3   2   79.09    4.90
   9   3  -2    5.80    2.10
   9   3  -2    4.50    5.80
  -9  -3   2   15.20    1.70
  -9  -3   2    9.10    1.10
  -9  -3   2   10.00    1.40
  -9  -3   2    9.20    5.70
  -9  -3   2    9.20    0.90
   8   3  -2   16.70    5.70
   8   3  -2   19.10    2.70
  -8  -3   2   18.70    5.50
  -8  -3   2   20.70    1.60
  -8  -3   2   19.80    1.50
  -8  -3   2   18.80    1.80
   7   3  -2   -1.50    3.50
   7   3  -2    2.80    2.00
  -7  -3   2    1.40    0.60
  -7  -3   2    0.40    3.80
  -7  -3   2    2.00    0.70
  -7  -3   2    1.50    0.90
   6   3  -2   53.29    4.30
  -6  -3   2   51.89    2.90
  -6  -3   2   49.90    2.90
  -6  -3   2   71.19    9.50
   5   3  -2  122.99    7.20
   5   3  -2  115.19    9.20
  -5  -3   2  118.09    6.10
  -5  -3   2  114.09    6.20
   4   3  -2    1.90    2.40
   4   3  -2    3.60    1.90
  -4  -3   2   -1.00    2.50
  -4  -3   2    1.60    0.50
  -4  -3   2    1.00    0.50
  -4  -3   2    2.20    0.70
   3   3  -2 2118.39  100.29
  -3  -3   2 1853.01   99.59
  -3  -3   2 1818.02   99.59
  -3  -3   2 2001.10  101.49
   2   3  -2 1454.95   78.09
   2   3  -2 1695.43   78.69
  -2  -3   2 1425.66   77.99
   1   3  -2  616.24   33.00
   1   3  -2  599.94   32.30
   1   3  -2  603.54   31.70
  -1  -3   2  649.34   33.10
   0   3  -2  136.29    8.40
   0   3  -2  133.69    7.10
   0   3  -2  127.69    6.90
   0  -3   2  135.39    8.50
  -1   3  -2 2569.54  128.49
  -1   3  -2 2390.36  127.79
   1  -3   2 2526.85  128.39
  -2   3  -2  114.19    6.10
  -2   3  -2  116.59    6.40
  -2   3  -2  120.49    6.20
  -2   3  -2  115.99    6.80
  -2   3  -2  115.49    6.20
   2  -3   2  121.29    6.80
  -3   3  -2  451.55   22.50
  -3   3  -2  440.36   22.30
  -3   3  -2  428.06   22.30
  -3   3  -2  414.86   22.30
  -4   3  -2   33.40    2.10
  -4   3  -2   34.00    2.10
  -4   3  -2   34.40    2.00
  -4   3  -2   34.30    2.40
  -5   3  -2   44.00    2.60
  -5   3  -2   43.30    2.60
  -5   3  -2   43.10    2.60
  -5   3  -2   44.30    3.00
  -6   3  -2  213.98   11.20
  -6   3  -2  216.38   11.30
  -6   3  -2  215.68   11.50
  -6   3  -2  214.48   11.20
  -7   3  -2    4.90    1.00
  -7   3  -2    6.40    1.00
  -7   3  -2    5.80    1.60
  -7   3  -2    4.90    1.00
  -8   3  -2   15.80    2.00
  -8   3  -2   15.60    1.40
  -8   3  -2   11.90    1.30
   8  -3   2   13.60    2.80
  -9   3  -2    5.50    1.00
  -9   3  -2    6.40    1.70
  -9   3  -2    5.80    1.30
  -9   3  -2    5.70    1.10
   9  -3   2    4.80    2.50
 -10   3  -2   -0.50    1.20
 -10   3  -2   -0.30    1.30
 -10   3  -2    3.30    1.70
 -10   3  -2    0.60    1.10
  10  -3   2   -2.10    2.40
 -11   3  -2    1.10    1.30
 -11   3  -2    2.60    1.30
 -11   3  -2    1.10    1.70
 -11   3  -2    1.40    1.20
 -12   3  -2    2.10    1.20
 -12   3  -2    4.90    1.40
 -12   3  -2    2.90    1.50
 -12   3  -2    4.60    2.10
 -13   3  -2    3.40    1.70
 -13   3  -2    1.50    1.50
 -13   3  -2    5.30    1.60
 -13   3  -2    2.70    2.00
 -14   3  -2    3.40    1.80
 -14   3  -2    6.00    2.20
 -14   3  -2    9.90    1.90
 -15   3  -2    1.00    1.60
 -15   3  -2    0.80    1.80
 -16   3  -2    0.30    1.90
 -16   3  -2    0.30    1.40
 -16   3  -2    1.40    1.60
 -17   3  -2   -0.50    1.90
 -17   3  -2   -0.70    1.80
 -18   3  -2    0.50    2.10
 -18   3  -2    2.20    1.90
 -19   3  -2   -1.30    1.40
 -19   3  -2    1.00    1.90
 -19  -2   2    2.60    2.00
 -18  -2   2    4.20    2.20
 -18  -2   2    5.60    2.00
 -17  -2   2   12.90    2.30
 -17  -2   2   10.80    2.20
 -16  -2   2    3.10    1.80
 -16  -2   2    6.80    2.00
 -15  -2   2    9.80    1.90
 -15  -2   2   10.20    2.00
 -14  -2   2    9.00    1.90
 -14  -2   2    8.40    1.90
 -13  -2   2   26.30    2.30
 -13  -2   2   19.80    2.20
 -12  -2   2   60.89    3.70
 -12  -2   2   54.59    3.40
 -12  -2   2   53.59    3.60
 -11  -2   2   43.30    2.90
 -11  -2   2   45.50    3.00
 -11  -2   2   40.10    2.90
 -11  -2   2   43.50    2.60
  10   2  -2   12.30    2.20
  10   2  -2   -0.60    5.70
 -10  -2   2   12.00    1.30
 -10  -2   2    6.20    1.20
 -10  -2   2    8.10    1.40
 -10  -2   2    9.70    1.00
 -10  -2   2    3.00    6.40
   9   2  -2   91.39    6.10
   9   2  -2   89.59   11.30
  -9  -2   2   96.69    5.30
  -9  -2   2  101.99    5.20
  -9  -2   2   96.29    5.10
  -9  -2   2  100.29   11.20
  -9  -2   2   90.79    5.30
   8   2  -2   25.50    3.00
   8   2  -2   33.60    6.30
  -8  -2   2   27.30    2.00
  -8  -2   2   25.10    2.20
  -8  -2   2   27.00    1.70
  -8  -2   2   26.20    1.90
   7   2  -2  121.39    7.20
   7   2  -2  110.29   10.00
  -7  -2   2  107.49   10.00
  -7  -2   2  117.69    6.10
  -7  -2   2  118.59    6.30
  -7  -2   2  116.19    6.20
   6   2  -2   45.00    6.00
   6   2  -2   42.80    3.80
  -6  -2   2   40.00    2.40
  -6  -2   2   52.69    6.60
  -6  -2   2   44.20    2.50
   5   2  -2   51.19    4.20
   5   2  -2   73.79    7.70
  -5  -2   2   52.09    3.00
  -5  -2   2   56.39    3.00
  -5  -2   2   63.19    6.50
   4   2  -2  166.18    9.00
  -4  -2   2  167.48   10.70
  -4  -2   2  155.48    8.10
  -4  -2   2  147.99    8.10
  -4  -2   2  149.39    8.10
   3   2  -2  963.30   46.90
   3   2  -2  919.61   47.90
  -3  -2   2  815.92   46.20
  -3  -2   2  970.90   48.00
  -3  -2   2  851.21   46.20
   2   2  -2   74.19    5.00
   2   2  -2   75.69    6.20
  -2  -2   2   70.89    6.10
   1   2  -2   14.30    2.10
   1   2  -2   18.90    3.20
  -1  -2   2   13.00    2.40
   0   2  -2 1941.31   98.79
   0   2  -2 1902.21   99.09
   0  -2   2 1922.61   99.09
  -1   2  -2  369.26   20.60
  -1   2  -2  407.36   21.10
   1  -2   2  424.06   21.20
  -2   2  -2  734.33   39.00
  -2   2  -2  760.82   39.10
  -2   2  -2  735.13   39.00
  -2   2  -2  812.42   39.30
  -3   2  -2  625.74   30.80
  -3   2  -2  609.84   30.60
  -3   2  -2  574.84   30.60
  -3   2  -2  579.14   30.70
  -4   2  -2    2.20    0.70
  -4   2  -2    3.70    1.20
  -4   2  -2    1.10    0.50
  -4   2  -2    2.10    0.60
  -5   2  -2  439.76   23.40
  -5   2  -2  469.15   23.40
  -5   2  -2  453.25   23.50
  -5   2  -2  453.05   23.30
  -6   2  -2   59.59    3.50
  -6   2  -2   65.29    3.60
  -6   2  -2   63.49    3.90
  -6   2  -2   65.59    3.60
  -7   2  -2  977.80   49.99
  -7   2  -2 1011.00   49.99
  -7   2  -2  949.21   49.99
  -7   2  -2  990.50   50.19
   7  -2   2  936.51   50.49
  -8   2  -2  111.99    6.00
  -8   2  -2  114.09    6.00
  -8   2  -2  111.49    6.40
   8  -2   2  103.39    6.80
  -9   2  -2   10.40    1.30
  -9   2  -2   12.20    1.30
  -9   2  -2    7.90    1.60
  -9   2  -2   12.90    1.40
   9  -2   2   10.10    1.90
 -10   2  -2   10.90    1.40
 -10   2  -2   11.30    1.40
 -10   2  -2   12.50    1.90
 -10   2  -2   11.00    1.40
 -11   2  -2    3.00    1.20
 -11   2  -2    2.00    1.60
 -11   2  -2    2.80    1.30
 -11   2  -2    3.80    1.30
 -12   2  -2    4.30    1.40
 -12   2  -2    4.70    1.50
 -12   2  -2    7.10    2.10
 -12   2  -2    4.10    1.50
 -13   2  -2    2.40    2.00
 -13   2  -2    3.50    1.50
 -13   2  -2    2.00    1.40
 -13   2  -2    1.60    1.60
 -14   2  -2    1.50    2.00
 -14   2  -2    2.10    1.40
 -14   2  -2    4.20    1.80
 -15   2  -2   32.60    3.20
 -15   2  -2   41.20    3.50
 -16   2  -2    3.90    2.00
 -16   2  -2    3.70    1.30
 -16   2  -2   -0.10    1.30
 -17   2  -2    0.20    2.00
 -17   2  -2    1.60    1.90
 -18   2  -2    0.90    1.90
 -18   2  -2    1.60    2.10
 -19   2  -2    1.40    1.90
 -19   2  -2   -0.90    1.60
 -19  -1   2    1.80    1.60
 -19  -1   2    1.20    2.00
 -18  -1   2    5.50    2.00
 -18  -1   2    3.40    2.10
 -17  -1   2   11.70    2.20
 -17  -1   2   14.10    2.30
 -16  -1   2   12.30    2.10
 -16  -1   2   17.20    2.40
 -15  -1   2   10.50    2.00
 -15  -1   2    6.60    1.70
 -14  -1   2    1.40    1.50
 -14  -1   2    0.60    1.50
 -13  -1   2    3.20    1.50
 -13  -1   2    2.70    1.00
 -13  -1   2    5.90    1.50
 -12  -1   2    9.40    1.50
 -12  -1   2   11.10    1.60
  11   1  -2   13.90    2.20
 -11  -1   2   18.10    1.70
 -11  -1   2   17.60    1.70
 -11  -1   2   13.70    1.50
 -11  -1   2   18.00    9.30
  10   1  -2   10.20    6.10
  10   1  -2   16.50    2.30
 -10  -1   2    9.20    1.40
 -10  -1   2   13.30    1.10
 -10  -1   2   11.10    1.30
 -10  -1   2   15.60    7.00
 -10  -1   2   13.30    1.50
   9   1  -2    7.60    2.10
   9   1  -2    7.80    5.20
  -9  -1   2    5.40    1.10
  -9  -1   2    6.20    1.00
  -9  -1   2    6.30    0.80
  -9  -1   2    6.60    1.20
  -9  -1   2    2.50    4.70
   8   1  -2  495.65   26.40
   8   1  -2  507.25   29.00
  -8  -1   2  491.05   25.50
  -8  -1   2  480.65   25.70
  -8  -1   2  514.65   25.60
  -8  -1   2  498.45   25.70
  -8  -1   2  493.25   28.90
   7   1  -2  147.59   11.00
   7   1  -2  141.79    8.70
  -7  -1   2  147.89    7.80
  -7  -1   2  150.88   11.10
  -7  -1   2  151.88    7.80
  -7  -1   2  145.99    7.80
  -7  -1   2  145.29    7.70
   6   1  -2   10.10    3.10
   6   1  -2   15.90    2.40
  -6  -1   2   15.80    1.30
  -6  -1   2   12.10    1.00
  -6  -1   2   13.20    3.70
  -6  -1   2   19.40    1.40
  -6  -1   2   16.20    1.30
   5   1  -2  516.35   26.40
   5   1  -2  489.25   27.50
  -5  -1   2  521.15   25.60
  -5  -1   2  469.55   25.60
   4   1  -2  361.76   19.30
   4   1  -2  388.26   20.50
  -4  -1   2  355.06   18.60
  -4  -1   2  350.66   18.60
  -4  -1   2  392.76   20.50
  -4  -1   2  332.67   18.60
   3   1  -2  518.75   26.10
   3   1  -2  494.95   26.90
  -3  -1   2  491.45   26.90
  -3  -1   2  479.35   25.50
   2   1  -2  166.58   10.00
   2   1  -2  182.18    9.40
  -2  -1   2  159.38   10.00
   1   1  -2   41.90    3.50
   1   1  -2   44.90    3.00
  -1  -1   2   41.90    3.40
   0   1  -2 1624.74   81.59
   0   1  -2 1591.34   81.29
   0  -1   2 1531.85   81.59
  -1   1  -2   32.10    2.40
  -1   1  -2   33.60    2.70
   1  -1   2   34.10    2.60
  -2   1  -2 1101.29   55.49
   2  -1   2 1051.09   55.39
  -3   1  -2  997.10   50.39
  -3   1  -2  939.01   50.09
  -3   1  -2  956.00   50.09
  -3   1  -2  995.90   50.39
  -3   1  -2  997.40   50.19
  -4   1  -2  833.22   42.80
  -4   1  -2  815.92   42.70
  -4   1  -2  845.12   43.20
  -4   1  -2  817.42   42.70
  -4   1  -2  844.82   42.70
  -4   1  -2  840.42   43.20
  -5   1  -2    3.40    0.70
  -5   1  -2    9.00    1.90
  -5   1  -2    4.70    0.70
  -5   1  -2    7.10    1.80
  -5   1  -2    5.40    0.80
  -5   1  -2    6.00    1.20
  -6   1  -2   -2.90    1.60
  -6   1  -2    0.20    0.60
  -6   1  -2    0.00    0.70
  -6   1  -2    0.00    0.70
  -6   1  -2    0.70    1.90
  -6   1  -2   -0.90    0.90
   6  -1   2    2.00    1.40
  -7   1  -2   16.00    1.60
  -7   1  -2   18.20    1.70
  -7   1  -2   17.20    1.70
  -7   1  -2   18.20    1.60
  -7   1  -2   17.60    2.90
  -7   1  -2   17.10    3.00
   7  -1   2   20.20    2.10
  -8   1  -2   75.39    4.00
  -8   1  -2   72.59    6.20
  -8   1  -2   71.49    4.10
  -8   1  -2   68.19    6.60
  -8   1  -2   76.29    4.40
  -8   1  -2   61.49    4.00
  -9   1  -2    8.00    3.70
  -9   1  -2    8.70    3.30
  -9   1  -2   10.50    1.30
  -9   1  -2   10.40    1.20
  -9   1  -2   10.60    1.30
  -9   1  -2    9.40    1.80
 -10   1  -2   13.20    1.90
 -10   1  -2    9.20    1.40
 -10   1  -2   12.30    4.20
 -10   1  -2    9.00    1.30
 -10   1  -2    8.60    1.20
 -11   1  -2    0.60    0.90
 -11   1  -2    0.90    1.50
 -11   1  -2   -0.30    1.00
 -11   1  -2   -1.10    1.10
 -12   1  -2    4.10    1.30
 -12   1  -2    1.60    1.20
 -12   1  -2    2.40    1.40
 -12   1  -2    1.20    1.70
 -13   1  -2    0.90    1.40
 -13   1  -2    3.10    2.00
 -13   1  -2   -2.50    2.40
 -14   1  -2    3.90    1.40
 -14   1  -2    2.60    1.70
 -14   1  -2    1.10    1.90
 -15   1  -2   -0.70    1.10
 -15   1  -2    0.80    1.40
 -15   1  -2    4.30    1.90
 -16   1  -2   -0.40    1.30
 -16   1  -2    1.70    1.80
 -16   1  -2    4.40    2.00
 -17   1  -2   -1.20    1.90
 -17   1  -2    1.60    1.80
 -18   1  -2   -0.50    1.50
 -18   1  -2   -0.60    2.10
 -19   1  -2   -0.60    2.10
 -19   1  -2   -0.80    1.50
 -19   0   2    0.70    2.00
 -19   0   2    0.80    1.80
 -18   0   2    3.60    1.60
 -18   0   2    3.30    2.00
 -17   0   2    2.80    2.10
 -17   0   2   -0.10    1.80
 -16   0   2   -0.90    1.60
 -16   0   2    0.10    1.90
 -15   0   2   14.00    2.00
 -15   0   2   21.00    2.40
 -14   0   2    5.40    1.80
 -14   0   2    6.10    1.70
 -13   0   2    7.30    1.60
 -13   0   2    7.80    1.50
 -12   0   2    4.80    1.40
 -12   0   2    6.80    1.20
 -12   0   2    2.70    1.30
  11   0  -2   42.80    4.20
 -11   0   2   57.59    3.30
 -11   0   2   60.89    9.70
 -11   0   2   55.09    3.40
  10   0  -2   77.19    5.40
  10   0  -2   72.89    9.60
 -10   0   2   71.09    4.40
 -10   0   2   85.29    4.40
 -10   0   2   53.99    8.30
 -10   0   2   74.29    4.30
   9   0  -2   26.00    3.20
   9   0  -2   23.50    5.50
  -9   0   2   28.70    2.00
  -9   0   2   28.80    2.20
  -9   0   2   17.20    5.70
  -9   0   2   28.90    2.20
  -9   0   2   23.50    2.20
   8   0  -2  534.55   29.50
   8   0  -2  511.95   27.40
  -8   0   2  509.55   26.60
  -8   0   2  500.95   26.60
  -8   0   2  525.35   26.60
  -8   0   2  532.05   26.60
  -8   0   2  513.85   29.50
  -8   0   2  498.15   26.50
   7   0  -2   90.39    7.90
   7   0  -2   80.69    5.90
  -7   0   2   81.09    4.60
  -7   0   2   85.99    4.50
  -7   0   2   80.09    8.00
  -7   0   2   77.89    4.60
  -7   0   2   87.59    4.60
  -7   0   2   78.59    4.30
   6   0  -2    0.80    2.40
   6   0  -2    3.80    2.10
  -6   0   2    2.70    0.80
  -6   0   2    2.20    2.90
  -6   0   2    1.20    0.60
  -6   0   2    1.90    0.70
  -6   0   2    2.10    0.40
  -6   0   2    1.70    0.70
   5   0  -2  135.59    8.90
   5   0  -2  132.09    7.80
  -5   0   2  128.49    6.80
  -5   0   2  139.29    9.10
  -5   0   2  125.29    6.80
  -5   0   2  131.09    6.80
  -5   0   2  123.59    6.70
   4   0  -2  223.38   12.20
   4   0  -2  206.68   12.90
  -4   0   2  217.58   11.30
  -4   0   2  220.28   11.30
  -4   0   2  216.88   12.90
  -4   0   2  219.88   11.30
   3   0  -2   88.09    5.70
   3   0  -2   92.09    6.30
  -3   0   2   79.19    4.60
  -3   0   2   88.59    4.60
  -3   0   2   86.69    4.60
   2   0  -2  478.25   23.50
   2   0  -2  431.36   23.80
  -2   0   2  433.46   23.80
   1   0  -2   43.40    2.90
  -1   0   2   42.10    3.20
   0   0  -2   38.40    2.50
   0   0  -2   37.80    2.80
   0   0   2   36.30    2.70
  -1   0  -2  829.52   44.60
  -1   0  -2  926.01   44.90
   1   0   2  850.31   44.90
  -2   0  -2   14.50    2.00
  -2   0  -2   12.70    1.20
   2   0   2   16.80    1.90
  -3   0  -2  381.86   20.20
  -3   0  -2  383.56   19.50
  -3   0  -2  368.76   19.40
  -3   0  -2  378.66   20.20
  -4   0  -2   20.60    1.90
  -4   0  -2   21.70    1.40
  -4   0  -2   20.80    2.80
  -4   0  -2   21.40    1.50
  -4   0  -2   21.90    2.70
  -4   0  -2   23.10    1.60
  -5   0  -2  640.04   33.50
  -5   0  -2  676.33   33.60
  -5   0  -2  669.73   34.60
  -5   0  -2  629.04   33.50
  -5   0  -2  647.84   34.50
  -5   0  -2  651.33   33.50
  -6   0  -2   47.50    2.80
  -6   0  -2   49.10    2.90
  -6   0  -2   52.49    4.80
  -6   0  -2   48.70    2.80
  -6   0  -2   48.10    5.00
  -6   0  -2   47.40    3.10
  -7   0  -2  167.08   10.80
  -7   0  -2  176.58    8.90
  -7   0  -2  167.48    9.00
  -7   0  -2  170.08    9.00
  -7   0  -2  170.48    9.20
  -7   0  -2  170.58   11.00
  -8   0  -2    3.70    3.40
  -8   0  -2    2.30    1.40
  -8   0  -2    4.90    1.00
  -8   0  -2    4.00    0.80
  -8   0  -2    8.20    3.20
  -8   0  -2    7.20    1.10
  -9   0  -2    1.00    3.50
  -9   0  -2    3.50    1.00
  -9   0  -2    3.60    1.30
  -9   0  -2    3.40    0.90
  -9   0  -2   -1.40    3.50
  -9   0  -2    2.20    0.80
 -10   0  -2   -0.20    0.90
 -10   0  -2    1.50    1.40
 -10   0  -2    0.50    1.40
 -10   0  -2    5.10    5.00
 -10   0  -2    0.30    1.00
 -11   0  -2    4.80    1.70
 -11   0  -2    6.40    1.30
 -11   0  -2    6.80    6.30
 -11   0  -2    2.30    1.10
 -12   0  -2   33.50    2.80
 -12   0  -2   32.00    2.60
 -12   0  -2   30.40    3.20
 -13   0  -2    8.60    1.60
 -13   0  -2   10.60    2.30
 -13   0  -2    8.70    1.80
 -14   0  -2    2.60    1.60
 -14   0  -2    1.30    1.90
 -14   0  -2    2.80    1.50
 -15   0  -2    2.50    1.90
 -15   0  -2    1.30    1.60
 -15   0  -2   -0.30    1.10
 -16   0  -2    5.30    2.00
 -16   0  -2    3.00    1.30
 -16   0  -2    7.60    2.60
 -17   0  -2    2.30    1.50
 -17   0  -2    3.90    2.10
 -18   0  -2    4.40    1.90
 -18   0  -2    3.50    2.00
 -19   0  -2   -2.20    1.90
 -19   0  -2    0.10    1.80
 -19   1   2    1.20    1.90
 -19   1   2    0.20    1.70
 -18   1   2    4.10    2.00
 -18   1   2    2.30    2.00
 -17   1   2    6.00    2.10
 -17   1   2    8.00    2.20
 -16   1   2    2.20    2.00
 -16   1   2    6.30    1.90
 -15   1   2    6.00    2.00
 -15   1   2    5.30    1.80
 -14   1   2    0.00    1.50
 -14   1   2    0.80    1.70
 -13   1   2    4.50    1.30
 -13   1   2    6.80    1.60
 -12   1   2   20.00    1.90
 -12   1   2   21.20    1.90
 -12   1   2   21.30    2.10
  11  -1  -2    8.50    2.50
 -11   1   2   12.80    7.40
 -11   1   2   15.30    1.70
 -11   1   2   13.40    1.60
 -11   1   2   13.80    1.60
 -11   1   2   13.00    1.50
  10  -1  -2    8.50    2.50
 -10   1   2    8.80    5.40
 -10   1   2    6.10    1.20
 -10   1   2    5.40    1.20
 -10   1   2    5.70    1.20
 -10   1   2    5.30    1.10
   9  -1  -2    7.40    4.70
   9  -1  -2    5.30    2.60
  -9   1   2    8.10    1.20
  -9   1   2    9.30    1.30
  -9   1   2    8.80    1.20
  -9   1   2    7.30    1.10
  -9   1   2    7.30    4.40
   8  -1  -2  397.46   22.00
   8  -1  -2  412.46   23.60
  -8   1   2  383.36   23.50
  -8   1   2  416.66   21.00
  -8   1   2  401.26   21.00
  -8   1   2  411.36   21.00
  -8   1   2  413.56   21.00
   7  -1  -2   42.70    6.10
   7  -1  -2   51.49    4.80
  -7   1   2   52.29    3.00
  -7   1   2   48.20    3.00
  -7   1   2   40.40    5.30
  -7   1   2   48.70    2.90
   6  -1  -2  164.68   10.80
   6  -1  -2  170.88   10.00
  -6   1   2  170.98    8.80
  -6   1   2  165.38    8.80
  -6   1   2  174.88   11.00
  -6   1   2  163.58    8.80
  -6   1   2  168.48    8.80
   5  -1  -2  414.96   22.40
   5  -1  -2  408.66   23.00
  -5   1   2  418.36   23.10
  -5   1   2  412.16   21.60
  -5   1   2  421.16   21.60
  -5   1   2  438.66   21.60
   4  -1  -2 1322.37   68.39
   4  -1  -2 1345.67   67.99
  -4   1   2 1354.96   67.29
  -4   1   2 1325.97   68.49
  -4   1   2 1285.47   67.29
  -4   1   2 1253.87   67.29
   3  -1  -2  297.97   15.90
   3  -1  -2  298.47   16.10
  -3   1   2  282.77   15.10
  -3   1   2  306.47   16.30
  -3   1   2  281.47   15.10
  -3   1   2  292.57   15.10
   2  -1  -2   28.30    3.20
   2  -1  -2   31.00    3.10
  -2   1   2   38.30    3.30
   1  -1  -2  173.18    9.40
   1  -1  -2  161.88    9.10
   0  -1  -2  233.28   12.50
   0   1   2  224.48   12.50
  -1  -1  -2   14.90    1.80
  -1  -1  -2   13.30    1.40
   1   1   2   14.30    1.80
  -2  -1  -2   10.40    1.70
  -2  -1  -2    9.10    1.10
   2   1   2   12.50    1.80
  -3  -1  -2  108.79    5.80
  -3  -1  -2  119.39    5.80
  -3  -1  -2  110.49    7.20
  -3  -1  -2  106.29    5.80
  -3  -1  -2  114.39    7.20
  -4  -1  -2 1049.89   54.99
  -4  -1  -2 1068.59   56.19
  -4  -1  -2 1097.89   56.19
  -4  -1  -2 1082.19   54.99
  -4  -1  -2 1071.09   54.99
  -5  -1  -2    7.90    1.20
  -5  -1  -2    5.50    0.80
  -5  -1  -2    8.70    0.70
  -5  -1  -2    5.40    0.70
  -5  -1  -2    3.10    2.40
  -5  -1  -2    6.60    0.70
  -5  -1  -2    6.30    2.50
  -6  -1  -2   37.20    2.20
  -6  -1  -2   37.70    2.60
  -6  -1  -2   38.30    4.80
  -6  -1  -2   36.30    2.10
  -6  -1  -2   37.80    4.60
  -6  -1  -2   36.00    2.30
  -6  -1  -2   36.00    2.20
  -7  -1  -2   22.90    1.90
  -7  -1  -2   19.40    3.70
  -7  -1  -2   15.30    4.00
  -7  -1  -2   17.10    1.50
  -7  -1  -2   18.90    1.40
  -7  -1  -2   17.80    1.70
  -7  -1  -2   15.90    1.50
  -8  -1  -2   30.90    2.60
  -8  -1  -2   21.70    4.50
  -8  -1  -2   21.20    4.50
  -8  -1  -2   28.30    2.00
  -8  -1  -2   28.30    2.00
  -9  -1  -2   13.70    4.50
  -9  -1  -2   17.20    1.70
  -9  -1  -2    8.30    4.30
  -9  -1  -2   16.80    2.00
  -9  -1  -2   14.30    1.40
 -10  -1  -2    8.50    1.60
 -10  -1  -2    8.10    1.10
 -10  -1  -2    5.20    1.20
 -10  -1  -2    8.50    5.50
 -11  -1  -2    2.30    7.10
 -11  -1  -2    6.40    1.60
 -11  -1  -2    5.40    1.20
 -11  -1  -2    5.40    1.20
 -12  -1  -2   -0.20    1.30
 -12  -1  -2    1.00    1.60
 -12  -1  -2    1.30    1.30
 -13  -1  -2   -2.20    1.40
 -13  -1  -2    0.20    1.30
 -13  -1  -2   -1.30    1.80
 -14  -1  -2    2.40    1.70
 -14  -1  -2    1.20    1.20
 -14  -1  -2    2.10    1.90
 -15  -1  -2   40.40    3.80
 -15  -1  -2   36.20    3.30
 -16  -1  -2   -0.40    1.20
 -16  -1  -2   -0.80    1.80
 -16  -1  -2    0.00    1.70
 -17  -1  -2    3.70    1.80
 -17  -1  -2   11.20    2.30
 -18  -1  -2    1.70    2.00
 -18  -1  -2    0.60    1.80
 -19  -1  -2    1.50    2.00
 -19   2   2   -2.20    1.90
 -19   2   2   -2.70    1.70
 -18   2   2    2.40    1.80
 -18   2   2    6.90    2.10
 -17   2   2    7.00    2.10
 -17   2   2    5.60    2.10
 -16   2   2    1.10    1.90
 -16   2   2   -1.50    1.70
 -15   2   2    0.50    1.60
 -15   2   2    0.80    1.90
 -14   2   2    0.20    1.50
 -14   2   2    1.60    1.70
 -13   2   2    1.00    1.00
 -13   2   2    2.40    1.60
 -13   2   2    2.30    1.50
 -12   2   2    5.30    1.50
 -12   2   2    8.10    1.80
 -12   2   2    5.50    1.20
 -12   2   2    3.10    1.40
  11  -2  -2   -3.70    2.60
 -11   2   2   12.20    6.60
 -11   2   2    1.40    1.20
 -11   2   2   -1.90    1.10
 -11   2   2   -0.10    1.10
 -11   2   2   -1.30    1.10
  10  -2  -2    2.80    2.70
 -10   2   2    4.80    1.20
 -10   2   2    8.20    1.40
 -10   2   2    9.70    1.30
 -10   2   2    7.40    1.30
 -10   2   2    5.90    5.30
   9  -2  -2   32.90    4.10
   9  -2  -2   30.10    5.10
  -9   2   2   31.70    2.30
  -9   2   2   34.80    5.70
  -9   2   2   33.20    2.40
  -9   2   2   32.10    2.40
  -9   2   2   30.10    2.50
   8  -2  -2   93.09    7.90
   8  -2  -2   83.09    6.70
  -8   2   2   82.89    4.80
  -8   2   2   80.79    8.10
  -8   2   2   84.99    4.80
  -8   2   2   77.09    4.70
  -8   2   2   92.59    4.70
   7  -2  -2  961.00   48.70
   7  -2  -2  875.41   48.00
  -7   2   2  934.51   47.00
  -7   2   2  913.21   47.10
  -7   2   2  931.01   47.00
  -7   2   2  877.21   48.70
   6  -2  -2   44.70    4.80
   6  -2  -2   48.60    5.00
  -6   2   2   43.50    2.80
  -6   2   2   48.50    5.20
  -6   2   2   49.99    2.80
  -6   2   2   46.90    2.90
   5  -2  -2  142.89    8.80
   5  -2  -2  139.39    8.60
  -5   2   2  140.29    7.40
  -5   2   2  141.99    7.40
  -5   2   2  137.09    7.40
  -5   2   2  147.19    7.40
  -5   2   2  131.89    8.90
   4  -2  -2    6.90    2.10
   4  -2  -2   12.10    2.60
  -4   2   2    8.30    0.80
  -4   2   2    9.80    2.40
   3  -2  -2 3404.26  173.98
  -3   2   2 3502.05  174.08
  -3   2   2 3251.97  173.18
   2  -2  -2    4.60    1.80
  -2   2   2    5.20    0.70
  -2   2   2    4.10    0.60
  -2   2   2    3.30    1.60
   1  -2  -2   55.69    4.10
  -1   2   2   63.89    4.00
   0  -2  -2    8.00    1.40
   0   2   2    9.90    1.60
  -1  -2  -2  181.08   11.00
   1   2   2  177.38   11.10
  -2  -2  -2   20.20    3.30
  -3  -2  -2  374.76   19.10
  -3  -2  -2  358.36   19.10
  -3  -2  -2  318.97   17.60
  -3  -2  -2  325.07   17.60
  -4  -2  -2  586.34   30.80
  -4  -2  -2  540.55   29.20
  -4  -2  -2  594.84   29.20
  -4  -2  -2  554.74   29.20
  -5  -2  -2   52.39    5.40
  -5  -2  -2   55.19    3.00
  -5  -2  -2   54.39    2.90
  -5  -2  -2   52.09    3.00
  -6  -2  -2    1.40    0.60
  -6  -2  -2   -1.00    2.20
  -6  -2  -2   -2.00    2.60
  -6  -2  -2    0.60    0.60
  -6  -2  -2    1.30    0.70
  -7  -2  -2   25.50    2.30
  -7  -2  -2   24.10    1.80
  -7  -2  -2   18.40    4.00
  -7  -2  -2   23.20    4.50
  -7  -2  -2   25.00    1.70
  -7  -2  -2   26.50    1.80
  -8  -2  -2   50.79    3.20
  -8  -2  -2   55.59    3.20
  -8  -2  -2   57.29    7.20
  -8  -2  -2   52.49    3.00
  -8  -2  -2   55.59    7.00
  -8  -2  -2   51.49    3.60
  -9  -2  -2   17.70    1.60
  -9  -2  -2   17.60    1.70
  -9  -2  -2    7.60    4.40
  -9  -2  -2   20.80    1.80
  -9  -2  -2   17.40    5.20
  -9  -2  -2   18.30    1.90
 -10  -2  -2   17.60    1.60
 -10  -2  -2   21.20    1.80
 -10  -2  -2   19.40    2.20
 -10  -2  -2   16.10    1.40
 -10  -2  -2   17.50    6.00
 -11  -2  -2    1.00    1.10
 -11  -2  -2    0.70    1.60
 -11  -2  -2    1.30    1.10
 -11  -2  -2   -0.30    7.60
 -12  -2  -2   30.40    2.60
 -12  -2  -2   34.00    2.50
 -12  -2  -2   29.50    3.10
 -13  -2  -2    4.00    1.90
 -13  -2  -2    4.80    1.50
 -13  -2  -2    7.40    1.70
 -14  -2  -2    6.70    1.80
 -14  -2  -2   10.60    2.20
 -14  -2  -2    8.40    1.60
 -15  -2  -2    0.80    1.10
 -15  -2  -2   -0.70    1.80
 -15  -2  -2   -1.60    1.70
 -16  -2  -2    8.10    2.10
 -16  -2  -2    8.50    2.10
 -17  -2  -2   -1.50    1.90
 -17  -2  -2    0.30    1.70
 -18  -2  -2    0.00    2.00
 -18  -2  -2   -0.80    1.60
 -19  -2  -2   -1.90    1.90
 -19   3   2    1.70    1.70
 -19   3   2    6.40    2.10
 -18   3   2    1.40    1.90
 -18   3   2    4.50    2.10
 -17   3   2    0.20    1.70
 -17   3   2    1.40    1.90
 -16   3   2    2.50    1.80
 -16   3   2    3.90    1.90
 -15   3   2    0.40    1.80
 -15   3   2    2.20    1.70
 -14   3   2    3.40    1.80
 -14   3   2    5.40    1.80
 -13   3   2    6.10    1.70
 -13   3   2    6.80    1.70
 -13   3   2    8.00    1.70
 -12   3   2    0.40    1.30
 -12   3   2    1.30    1.50
 -12   3   2   -1.00    1.40
  11  -3  -2   -3.00    3.00
 -11   3   2    0.60    1.20
 -11   3   2    0.50    1.60
 -11   3   2   -1.10    1.20
 -11   3   2    1.90    1.20
  10  -3  -2    1.80    3.10
 -10   3   2    2.90    1.20
 -10   3   2    0.50    1.10
 -10   3   2    2.30    1.10
 -10   3   2    0.50    1.10
   9  -3  -2   -2.80    2.80
  -9   3   2    4.90    1.10
  -9   3   2    4.30    1.10
  -9   3   2    0.60    1.10
  -9   3   2    3.00    1.00
  -9   3   2    0.40    3.40
   8  -3  -2   51.89    5.90
   8  -3  -2   72.49    6.40
  -8   3   2   61.89    3.50
  -8   3   2   62.69    3.60
  -8   3   2   58.59    3.70
  -8   3   2   50.39    5.90
  -8   3   2   56.89    3.60
   7  -3  -2    2.30    2.80
   7  -3  -2    7.10    2.60
  -7   3   2    3.20    1.10
  -7   3   2    4.60    2.60
  -7   3   2    2.70    1.00
  -7   3   2    4.00    1.00
  -7   3   2    4.50    1.20
   6  -3  -2  326.47   17.30
   6  -3  -2  312.67   17.40
  -6   3   2  299.97   17.30
  -6   3   2  305.07   16.10
  -6   3   2  303.37   16.20
  -6   3   2  316.87   16.10
   5  -3  -2   24.10    2.90
  -5   3   2   20.80    1.60
  -5   3   2   19.00    1.70
  -5   3   2   22.90    1.60
  -5   3   2   22.00    1.60
  -5   3   2   22.40    2.80
   4  -3  -2  337.47   18.10
  -4   3   2  343.67   17.30
  -4   3   2  328.27   17.20
  -4   3   2  321.87   17.30
  -4   3   2  341.57   18.10
   3  -3  -2  388.66   21.60
  -3   3   2  409.86   21.60
  -3   3   2  423.86   20.80
  -3   3   2  391.36   20.80
  -3   3   2  410.96   20.80
  -3   3   2  402.96   20.90
   2  -3  -2 8797.32  442.26
  -2   3   2 8463.05  442.16
   1  -3  -2  312.67   16.40
  -1   3   2  295.17   15.50
  -1   3   2  316.37   16.40
  -1   3   2  285.27   15.50
   0  -3  -2   22.20    3.00
  -1  -3  -2 2495.25  128.69
   1   3   2 2490.95  128.69
  -2  -3  -2 1703.93   85.99
  -2  -3  -2 1608.24   84.69
  -3  -3  -2   40.40    5.20
  -3  -3  -2   40.30    5.20
  -3  -3  -2   40.60    2.30
  -4  -3  -2   43.60    5.40
  -4  -3  -2   41.30    2.50
  -4  -3  -2   45.20    2.50
  -4  -3  -2   46.30    2.50
  -4  -3  -2   40.30    5.30
  -5  -3  -2   51.29    6.00
  -5  -3  -2   52.59    2.90
  -5  -3  -2   49.60    2.80
  -5  -3  -2   51.19    2.80
  -6  -3  -2   68.09    6.70
  -6  -3  -2   57.29    3.30
  -6  -3  -2   59.19    3.20
  -6  -3  -2   58.69    6.70
  -6  -3  -2   59.49    3.30
  -7  -3  -2   20.70    1.50
  -7  -3  -2   17.40    1.60
  -7  -3  -2   19.50    4.70
  -7  -3  -2   18.60    1.60
  -8  -3  -2    1.40    3.90
  -8  -3  -2    4.60    0.80
  -8  -3  -2    1.20    4.10
  -8  -3  -2    4.40    1.00
  -8  -3  -2    4.60    0.90
  -9  -3  -2    9.80    5.10
  -9  -3  -2    5.50    1.00
  -9  -3  -2    5.40    1.10
  -9  -3  -2   -1.30    4.30
  -9  -3  -2    4.80    0.90
  -9  -3  -2    2.90    1.40
 -10  -3  -2   50.89    8.80
 -10  -3  -2   59.89    4.20
 -10  -3  -2   67.99    3.80
 -10  -3  -2   64.69    3.60
 -10  -3  -2   64.49    3.80
 -11  -3  -2    2.10    1.50
 -11  -3  -2    0.90    1.10
 -11  -3  -2    1.50    1.10
 -11  -3  -2    5.30    8.50
 -11  -3  -2    3.90    1.00
 -12  -3  -2   -0.30    1.20
 -12  -3  -2   -0.80    1.30
 -12  -3  -2   -0.50    1.70
 -13  -3  -2   12.10    1.90
 -13  -3  -2   11.00    2.20
 -13  -3  -2   14.90    1.80
 -14  -3  -2    2.30    1.60
 -14  -3  -2    1.00    1.90
 -14  -3  -2   -1.70    1.60
 -15  -3  -2    9.70    1.70
 -15  -3  -2   13.80    2.20
 -16  -3  -2    0.70    1.20
 -16  -3  -2    2.20    1.80
 -16  -3  -2    3.50    1.80
 -17  -3  -2    8.40    2.10
 -17  -3  -2    6.60    2.00
 -18  -3  -2    1.40    2.00
 -19  -3  -2    1.10    2.00
 -18   4   2    1.50    2.00
 -18   4   2   -4.10    1.80
 -17   4   2    1.20    2.00
 -17   4   2    4.10    1.80
 -16   4   2    0.70    2.00
 -16   4   2    2.60    1.80
 -15   4   2   13.00    2.20
 -15   4   2    8.30    1.90
 -14   4   2    7.20    1.60
 -14   4   2   11.10    2.10
 -14   4   2   13.80    1.90
 -13   4   2    1.30    1.60
 -13   4   2    2.20    1.20
 -13   4   2    2.30    1.60
 -13   4   2    1.70    1.00
 -12   4   2    0.50    1.40
 -12   4   2    1.90    1.20
 -12   4   2    0.10    1.30
 -12   4   2    1.40    1.50
  11  -4  -2   -6.50    3.40
 -11   4   2    0.40    1.30
 -11   4   2   -0.20    1.30
 -11   4   2    0.90    1.30
 -11   4   2    0.30    1.20
  10  -4  -2   22.00    4.40
 -10   4   2   26.20    2.50
 -10   4   2   24.50    2.30
 -10   4   2   26.60    2.20
 -10   4   2   23.80    2.20
   9  -4  -2    4.90    3.50
  -9   4   2    3.50    1.10
  -9   4   2    2.80    1.10
  -9   4   2    3.50    1.10
  -9   4   2    3.30    1.30
   8  -4  -2   11.80    3.60
  -8   4   2    9.90    1.50
  -8   4   2    9.40    1.20
  -8   4   2    7.50    1.20
  -8   4   2   10.50    1.20
   7  -4  -2  242.68   14.20
  -7   4   2  212.68   12.40
  -7   4   2  246.08   12.50
  -7   4   2  238.08   12.40
  -7   4   2  246.78   12.40
  -6   4   2    3.00    1.00
  -6   4   2    4.20    1.20
  -6   4   2    3.70    1.20
  -6   4   2    4.80    0.90
  -5   4   2   73.49    3.90
  -5   4   2   69.69    3.90
  -5   4   2   69.49    4.10
  -5   4   2   70.29    3.90
  -5   4   2   72.49    4.90
   4  -4  -2   72.29    4.70
  -4   4   2   64.99    4.60
  -4   4   2   63.09    3.50
  -4   4   2   62.69    3.50
  -4   4   2   62.39    3.50
  -4   4   2   59.39    3.60
   3  -4  -2 2038.00   99.39
  -3   4   2 1922.41   98.49
  -3   4   2 1978.60   99.29
  -3   4   2 1902.31   98.49
  -3   4   2 1810.32   98.49
  -3   4   2 1895.71   98.59
   2  -4  -2 1141.59   57.79
  -2   4   2 1071.69   56.99
  -2   4   2 1119.39   56.89
  -2   4   2 1111.39   57.79
   1  -4  -2  978.60   50.29
  -1   4   2  972.50   50.29
  -1   4   2  952.10   49.30
  -1   4   2  948.61   49.30
  -1   4   2  956.40   49.40
   0  -4  -2  619.94   32.40
   0   4   2  605.74   31.30
   0   4   2  596.14   31.10
  -1  -4  -2 1256.27   63.19
  -1  -4  -2 1200.88   63.09
  -1  -4  -2 1171.68   61.79
   1   4   2 1199.18   61.79
  -2  -4  -2   52.29    2.90
  -2  -4  -2   59.69    7.30
  -2  -4  -2   49.20    5.60
  -3  -4  -2   50.29    5.70
  -3  -4  -2   46.00    5.30
  -3  -4  -2   40.90    2.40
  -4  -4  -2   32.10    4.20
  -4  -4  -2   32.30    1.90
  -4  -4  -2   25.40    3.70
  -4  -4  -2   33.00    1.90
  -5  -4  -2    4.90    2.90
  -5  -4  -2    3.40    0.60
  -5  -4  -2    4.40    0.70
  -5  -4  -2    4.00    0.80
  -6  -4  -2    9.80    0.90
  -6  -4  -2    8.20    3.50
  -6  -4  -2    7.40    0.80
  -6  -4  -2    7.20    0.90
  -6  -4  -2    5.30    3.00
  -7  -4  -2    2.50    4.00
  -7  -4  -2    1.10    0.80
  -7  -4  -2    1.50    2.80
  -7  -4  -2    2.20    0.90
  -7  -4  -2    1.70    0.70
  -8  -4  -2   24.90    1.90
  -8  -4  -2   25.30    1.80
  -8  -4  -2   22.30    5.90
  -8  -4  -2   26.80    5.80
  -8  -4  -2   24.70    2.00
  -9  -4  -2    2.70    1.10
  -9  -4  -2    2.30    0.80
  -9  -4  -2   -6.10    5.00
  -9  -4  -2    0.90    0.90
 -10  -4  -2   27.90    2.30
 -10  -4  -2   29.10    7.70
 -10  -4  -2   33.20    2.10
 -10  -4  -2   27.80    2.90
 -10  -4  -2   32.20    2.30
 -11  -4  -2    8.10    1.10
 -11  -4  -2   -9.70   11.30
 -11  -4  -2    9.20    1.50
 -11  -4  -2    9.40    1.40
 -11  -4  -2    7.70    1.80
 -12  -4  -2    0.90    1.10
 -12  -4  -2   -0.40    1.20
 -12  -4  -2   -1.10    1.00
 -12  -4  -2   -3.40    1.70
 -13  -4  -2   16.60    2.00
 -13  -4  -2   23.80    2.30
 -13  -4  -2   24.10    2.80
 -14  -4  -2    2.80    2.10
 -14  -4  -2    0.60    1.60
 -14  -4  -2    3.60    1.80
 -15  -4  -2    3.10    1.70
 -15  -4  -2   -0.70    1.20
 -15  -4  -2    1.20    1.70
 -16  -4  -2   16.10    2.40
 -16  -4  -2   12.20    2.10
 -17  -4  -2    2.30    1.90
 -18  -4  -2    0.00    1.90
 -19  -4  -2    0.80    2.00
 -18   5   2    3.60    2.00
 -18   5   2    4.00    1.90
 -17   5   2   -0.20    1.90
 -17   5   2    1.00    1.70
 -16   5   2   -1.50    1.90
 -16   5   2    1.20    1.80
 -15   5   2    5.90    2.00
 -15   5   2    7.30    1.90
 -14   5   2    2.10    1.50
 -14   5   2    0.40    1.80
 -14   5   2    1.50    1.60
 -13   5   2    1.10    1.70
 -13   5   2    1.00    1.70
 -13   5   2    0.40    1.00
 -13   5   2    2.00    1.50
 -12   5   2   -0.50    1.20
 -12   5   2    1.40    1.50
 -12   5   2    0.90    1.40
 -12   5   2    1.40    1.50
  11  -5  -2   -1.00    4.10
 -11   5   2    0.40    1.20
 -11   5   2    0.60    1.50
 -11   5   2    1.70    1.20
 -11   5   2    2.40    1.40
  10  -5  -2    3.80    3.80
 -10   5   2    5.30    1.60
 -10   5   2    2.90    1.30
 -10   5   2    2.80    1.30
 -10   5   2    7.00    2.10
   9  -5  -2   -2.50    3.40
  -9   5   2    1.60    1.30
  -9   5   2    0.10    1.10
  -9   5   2    1.10    1.10
  -9   5   2   -1.10    1.10
   8  -5  -2   20.60    4.40
  -8   5   2   23.40    2.00
  -8   5   2   19.30    1.90
  -8   5   2   21.50    1.90
  -8   5   2   20.80    2.00
   7  -5  -2   16.70    3.90
  -7   5   2   19.80    1.60
  -7   5   2   17.10    1.40
  -7   5   2   13.90    1.40
  -7   5   2   15.30    1.70
  -6   5   2    3.70    0.80
  -6   5   2    3.00    1.20
  -6   5   2    2.80    0.90
  -6   5   2    2.20    0.70
  -5   5   2    2.90    1.20
  -5   5   2    3.20    0.80
  -5   5   2    2.20    0.80
  -5   5   2    2.70    0.80
   4  -5  -2   63.39    4.80
  -4   5   2   64.59    3.60
  -4   5   2   66.19    3.60
  -4   5   2   62.29    3.80
  -4   5   2   63.79    3.50
   3  -5  -2   14.50    2.50
  -3   5   2   10.50    1.30
  -3   5   2   10.00    1.00
  -3   5   2   10.60    1.00
   2  -5  -2 1128.39   57.69
  -2   5   2 1037.60   56.59
  -2   5   2 1123.19   56.69
  -2   5   2 1120.89   56.79
  -2   5   2 1120.89   56.69
   1  -5  -2  321.07   16.60
   1  -5  -2  316.67   17.90
  -1   5   2  310.27   16.60
  -1   5   2  320.77   16.60
  -1   5   2  337.67   16.80
  -1   5   2  326.07   16.60
   0  -5  -2   18.40    1.30
   0  -5  -2   26.90    3.60
   0  -5  -2   21.80    3.30
   0   5   2   17.20    1.90
   0   5   2   19.70    1.50
  -1  -5  -2  715.93   40.30
  -1  -5  -2  784.52   40.50
  -1  -5  -2  763.32   38.70
   1   5   2  755.72   38.70
  -2  -5  -2   35.10    2.00
  -2  -5  -2   46.70    5.40
  -2  -5  -2   39.30    5.30
   2   5   2   31.30    2.10
  -3  -5  -2  468.55   26.20
  -3  -5  -2  461.25   23.90
  -4  -5  -2    4.00    3.00
  -4  -5  -2    8.50    0.80
  -4  -5  -2    9.30    0.90
  -4  -5  -2    6.90    3.20
  -5  -5  -2   18.00    1.30
  -5  -5  -2   14.50    3.30
  -5  -5  -2   26.20    7.10
  -5  -5  -2   20.80    1.40
  -6  -5  -2   49.90    2.90
  -6  -5  -2   42.80    5.90
  -6  -5  -2   52.69    2.90
  -6  -5  -2   51.09    7.20
  -7  -5  -2   34.00    2.20
  -7  -5  -2   27.80    6.20
  -7  -5  -2   36.00    2.20
  -7  -5  -2   30.90    2.10
  -8  -5  -2    7.60    1.00
  -8  -5  -2    2.90    7.10
  -8  -5  -2    3.90    4.90
  -8  -5  -2    6.60    0.90
  -8  -5  -2    6.10    1.20
  -9  -5  -2  170.38    8.80
  -9  -5  -2  170.28    8.70
  -9  -5  -2  141.19   14.50
  -9  -5  -2  155.58   15.00
  -9  -5  -2  167.08    8.80
 -10  -5  -2   33.80    8.50
 -10  -5  -2   39.90    2.70
 -10  -5  -2   37.20    2.50
 -10  -5  -2   40.40    2.70
 -11  -5  -2   56.99    3.70
 -11  -5  -2   57.79    4.20
 -11  -5  -2   59.69    3.50
 -11  -5  -2   59.79    3.70
 -12  -5  -2    7.20    1.40
 -12  -5  -2   15.00    2.30
 -12  -5  -2    9.70    1.50
 -12  -5  -2    9.30    1.20
 -13  -5  -2    7.80    2.30
 -13  -5  -2    8.50    1.70
 -13  -5  -2    5.70    1.80
 -13  -5  -2    9.20    1.50
 -14  -5  -2    7.50    1.60
 -14  -5  -2    6.90    1.70
 -14  -5  -2    6.40    2.30
 -15  -5  -2    6.80    1.80
 -15  -5  -2    3.60    1.30
 -16  -5  -2   -1.40    1.10
 -16  -5  -2    2.10    1.80
 -17  -5  -2    0.50    1.90
 -18  -5  -2    3.50    2.00
 -19  -5  -2    3.90    1.90
 -18   6   2   -0.60    1.80
 -18   6   2   -2.60    1.70
 -17   6   2   -1.10    1.70
 -17   6   2   -0.60    1.90
 -16   6   2    1.50    1.90
 -16   6   2    0.80    1.70
 -15   6   2    0.30    1.70
 -15   6   2    3.60    1.80
 -15   6   2    2.30    1.90
 -14   6   2    4.00    1.70
 -14   6   2    3.40    1.90
 -14   6   2    5.00    1.80
 -13   6   2    8.60    1.70
 -13   6   2    9.10    1.70
 -13   6   2   12.00    2.00
 -12   6   2   -0.20    1.50
 -12   6   2    0.00    1.40
 -12   6   2    0.80    1.60
 -12   6   2    3.70    1.30
  11  -6  -2    6.30    4.70
 -11   6   2    2.80    1.50
 -11   6   2    2.60    1.70
 -11   6   2    2.70    1.50
 -11   6   2    3.00    1.90
  10  -6  -2   12.90    4.80
 -10   6   2    5.40    1.70
 -10   6   2    9.50    1.50
 -10   6   2    6.70    1.40
 -10   6   2    8.70    1.50
   9  -6  -2    7.10    4.20
  -9   6   2    9.00    1.50
  -9   6   2   11.80    1.80
  -9   6   2    9.60    1.40
  -9   6   2    9.30    1.40
   8  -6  -2    0.00    3.60
  -8   6   2    0.30    0.90
  -8   6   2   -1.20    0.90
  -8   6   2    1.00    1.00
  -8   6   2   -0.60    1.30
  -7   6   2   13.00    1.70
  -7   6   2   10.50    1.30
  -7   6   2   16.00    1.50
  -7   6   2   11.30    1.30
  -6   6   2    3.90    0.90
  -6   6   2    4.10    1.40
  -6   6   2    4.60    1.00
  -6   6   2    3.30    1.00
  -5   6   2   13.20    1.30
  -5   6   2   10.80    1.70
  -5   6   2   11.90    1.20
  -5   6   2   15.60    1.30
   4  -6  -2   11.50    2.40
  -4   6   2   16.80    1.50
  -4   6   2   16.80    1.50
  -4   6   2   14.20    1.60
  -4   6   2   15.60    1.40
   3  -6  -2    5.70    2.30
   3  -6  -2    6.90    2.30
  -3   6   2    4.30    0.80
  -3   6   2    4.60    0.70
  -3   6   2    4.50    1.20
  -3   6   2    5.80    0.90
   2  -6  -2   43.60    4.50
   2  -6  -2   41.30    4.50
   2  -6  -2   44.90    2.40
  -2   6   2   44.20    2.60
  -2   6   2   44.30    2.50
  -2   6   2   39.60    2.40
  -2   6   2   45.70    2.90
   1  -6  -2    1.00    2.20
   1  -6  -2    1.50    0.50
   1  -6  -2    3.80    2.20
  -1   6   2    2.90    0.70
  -1   6   2    2.10    1.10
  -1   6   2    2.30    0.50
  -1   6   2    2.20    0.60
   0  -6  -2  373.66   19.50
   0  -6  -2  375.36   21.30
   0  -6  -2  392.86   21.50
   0   6   2  393.86   19.70
   0   6   2  358.86   19.50
   0   6   2  381.96   19.50
  -1  -6  -2   36.60    2.10
  -1  -6  -2   42.50    5.40
  -1  -6  -2   45.20    5.20
   1   6   2   38.20    2.60
   1   6   2   38.30    2.30
   1   6   2   32.80    2.10
  -2  -6  -2  251.17   15.40
  -2  -6  -2  257.87   12.80
   2   6   2  249.48   12.80
   2   6   2  233.28   12.80
  -3  -6  -2  651.93   35.30
  -3  -6  -2  652.43   37.90
  -3  -6  -2  775.12   39.00
  -4  -6  -2  242.08   15.30
  -4  -6  -2  224.78   12.10
  -4  -6  -2  240.88   12.20
  -5  -6  -2    1.10    0.60
  -5  -6  -2    2.00    0.80
  -5  -6  -2   -2.10    4.90
  -5  -6  -2    0.00    2.70
  -6  -6  -2  115.29   10.80
  -6  -6  -2  116.89    6.20
  -6  -6  -2  113.59   10.40
  -6  -6  -2  118.39    6.20
  -7  -6  -2  869.61   43.40
  -7  -6  -2  871.21   43.40
  -7  -6  -2  835.52   47.40
  -7  -6  -2  792.62   47.10
  -8  -6  -2   57.39    3.10
  -8  -6  -2   46.30    7.90
  -8  -6  -2   46.30    7.30
  -8  -6  -2   52.39    3.10
  -9  -6  -2   34.60    2.30
  -9  -6  -2   54.59   12.10
  -9  -6  -2   33.10    2.40
  -9  -6  -2   40.60    8.80
 -10  -6  -2   51.99    3.30
 -10  -6  -2   50.29    9.60
 -10  -6  -2   55.89    3.20
 -11  -6  -2   44.00    2.90
 -11  -6  -2   47.80    3.10
 -12  -6  -2    0.90    1.90
 -12  -6  -2    0.50    1.20
 -12  -6  -2    0.10    1.00
 -13  -6  -2   84.99    4.90
 -13  -6  -2   77.19    5.70
 -13  -6  -2   85.99    5.10
 -14  -6  -2    5.10    1.60
 -14  -6  -2    9.70    1.50
 -14  -6  -2    5.00    2.30
 -15  -6  -2   -0.10    1.50
 -15  -6  -2    2.10    1.70
 -16  -6  -2   12.60    2.10
 -17  -6  -2    1.20    1.90
 -18  -6  -2    0.90    1.90
 -19  -6  -2    1.90    1.90
 -17   7   2    0.70    1.80
 -17   7   2    1.20    2.00
 -16   7   2    1.80    1.70
 -16   7   2    1.10    1.80
 -15   7   2   -0.30    1.80
 -15   7   2   -1.30    1.70
 -15   7   2    1.60    1.70
 -14   7   2   -0.20    1.60
 -14   7   2   -1.60    1.80
 -14   7   2   -1.30    1.50
 -13   7   2    2.10    1.60
 -13   7   2    1.60    1.40
 -13   7   2    3.10    1.80
 -13   7   2   -0.50    1.20
 -12   7   2    0.70    1.40
 -12   7   2    2.50    2.10
 -12   7   2    2.90    1.70
 -12   7   2    0.80    1.40
  11  -7  -2  -14.60    4.80
 -11   7   2   -0.30    1.40
 -11   7   2   -1.00    1.40
 -11   7   2    2.70    1.60
 -11   7   2   -2.10    1.80
  10  -7  -2    3.60    4.90
 -10   7   2    0.50    1.80
 -10   7   2    1.60    1.20
 -10   7   2    0.70    1.30
 -10   7   2    1.10    1.40
   9  -7  -2   15.40    4.80
  -9   7   2   11.00    1.50
  -9   7   2    9.70    2.00
  -9   7   2    7.60    1.30
  -9   7   2   10.90    1.50
   8  -7  -2    3.70    4.00
  -8   7   2    1.10    1.20
  -8   7   2   -0.80    1.00
  -8   7   2    1.80    1.20
  -8   7   2    1.90    1.60
  -7   7   2    1.00    0.80
  -7   7   2    0.20    1.50
  -7   7   2    0.70    0.90
  -7   7   2   -1.70    1.00
  -6   7   2    6.80    1.10
  -6   7   2    9.40    1.70
  -6   7   2    7.40    1.10
  -6   7   2    6.60    1.00
  -5   7   2   41.90    2.60
  -5   7   2   41.30    2.60
  -5   7   2   41.90    3.20
  -5   7   2   41.80    2.70
   4  -7  -2   22.50    2.90
  -4   7   2   24.10    2.20
  -4   7   2   22.20    1.80
  -4   7   2   23.00    1.90
  -4   7   2   20.20    1.60
   3  -7  -2   11.50    0.90
   3  -7  -2    9.50    2.70
   3  -7  -2   10.10    2.90
  -3   7   2   10.60    1.00
  -3   7   2   10.50    1.60
  -3   7   2   12.90    1.20
  -3   7   2   14.70    1.30
   2  -7  -2  518.95   28.00
   2  -7  -2  526.55   28.10
   2  -7  -2  511.15   26.30
  -2   7   2  528.05   26.60
  -2   7   2  515.05   26.40
  -2   7   2  487.35   26.30
  -2   7   2  503.55   26.40
   1  -7  -2  590.34   31.00
   1  -7  -2  574.74   31.00
   1  -7  -2  568.04   29.00
  -1   7   2  577.04   29.10
  -1   7   2  575.14   29.30
  -1   7   2  574.94   29.10
  -1   7   2  525.65   29.00
  -1   7   2  541.05   29.00
   0  -7  -2  205.48   10.60
   0  -7  -2  199.78   13.10
   0  -7  -2  204.58   13.10
   0   7   2  212.88   10.90
   0   7   2  195.48   10.60
   0   7   2  208.98   10.70
  -1  -7  -2  117.79    9.10
  -1  -7  -2  120.59    6.20
  -1  -7  -2  124.99    9.30
   1   7   2  119.49    6.30
   1   7   2  113.09    6.20
   1   7   2  117.09    6.60
  -2  -7  -2   12.40    1.20
  -2  -7  -2   12.40    3.70
  -2  -7  -2   12.20    3.90
   2   7   2   14.00    1.10
   2   7   2   11.20    1.20
  -3  -7  -2   28.30    5.00
  -3  -7  -2   26.60    1.80
  -3  -7  -2   35.00    5.40
   3   7   2   25.60    1.80
  -4  -7  -2  100.49   11.30
  -4  -7  -2   87.29    4.90
  -4  -7  -2   96.99   10.40
  -5  -7  -2   23.20    1.50
  -5  -7  -2   20.50    5.20
  -5  -7  -2   21.70    6.20
  -5  -7  -2   22.40    1.80
  -6  -7  -2  743.83   41.40
  -6  -7  -2  941.61   47.60
  -6  -7  -2  774.22   41.50
  -7  -7  -2   83.59   11.00
  -7  -7  -2   99.89    5.40
  -7  -7  -2   99.19    5.30
  -7  -7  -2  107.69   11.70
  -8  -7  -2   15.70    1.40
  -8  -7  -2   15.20    7.10
  -8  -7  -2   18.60    1.50
  -8  -7  -2    9.40    6.90
  -9  -7  -2   95.99    5.40
  -9  -7  -2  109.39   14.80
  -9  -7  -2  101.59    5.40
 -10  -7  -2   71.19    3.90
 -10  -7  -2   67.09    4.00
 -10  -7  -2   55.19   11.20
 -11  -7  -2   23.30    1.90
 -11  -7  -2   17.20    1.70
 -12  -7  -2   22.20    2.00
 -12  -7  -2   19.30    1.80
 -13  -7  -2   72.39    4.60
 -13  -7  -2   77.19    4.50
 -13  -7  -2   72.09    5.30
 -14  -7  -2   25.60    2.30
 -14  -7  -2   25.00    3.10
 -14  -7  -2   19.70    2.00
 -15  -7  -2   18.80    2.30
 -15  -7  -2   29.40    2.30
 -15  -7  -2   23.10    2.40
 -16  -7  -2    2.70    1.80
 -16  -7  -2    1.20    1.20
 -17  -7  -2    4.60    2.00
 -18  -7  -2   -0.20    1.80
 -19  -7  -2   -2.00    1.80
 -17   8   2   -0.80    1.60
 -17   8   2    0.50    1.90
 -16   8   2   -1.40    1.70
 -16   8   2   -0.60    1.70
 -15   8   2    2.00    1.70
 -15   8   2    2.30    1.80
 -15   8   2   -0.20    1.60
 -14   8   2    0.30    1.70
 -14   8   2    3.40    1.90
 -14   8   2    4.20    1.90
 -13   8   2   12.70    2.20
 -13   8   2    8.50    1.60
 -13   8   2   12.70    2.10
 -12   8   2    2.60    1.60
 -12   8   2    0.10    1.60
 -12   8   2    2.00    1.70
 -12   8   2   -0.30    1.50
  11  -8  -2    6.70    6.60
 -11   8   2    0.70    1.50
 -11   8   2    0.80    1.60
 -11   8   2    3.70    1.60
 -11   8   2    0.40    2.00
  10  -8  -2   -1.00    5.50
 -10   8   2    0.80    1.40
 -10   8   2    1.20    2.00
 -10   8   2   -0.40    1.40
 -10   8   2    0.00    1.40
   9  -8  -2    9.30    5.40
  -9   8   2    4.00    1.20
  -9   8   2    4.80    1.90
  -9   8   2    7.50    1.50
  -9   8   2    5.30    1.40
  -8   8   2    7.80    1.90
  -8   8   2    8.40    1.30
  -8   8   2    7.50    1.40
  -8   8   2    9.40    1.40
   7  -8  -2    0.30    0.60
  -7   8   2    1.10    1.10
  -7   8   2    1.90    1.10
  -7   8   2    1.20    1.00
  -7   8   2    0.30    1.50
   6  -8  -2    7.90    0.80
  -6   8   2    7.60    1.30
  -6   8   2    5.60    1.70
  -6   8   2    9.80    1.30
  -6   8   2    7.60    1.10
   5  -8  -2    1.30    0.60
  -5   8   2    1.20    0.90
  -5   8   2    1.80    1.50
  -5   8   2    1.60    0.80
  -5   8   2    2.20    1.10
   4  -8  -2   22.00    1.40
  -4   8   2   21.60    1.80
  -4   8   2   18.10    1.80
  -4   8   2   20.00    1.60
  -4   8   2   23.10    2.40
   3  -8  -2  193.98   12.60
   3  -8  -2  192.08   12.40
   3  -8  -2  204.98   10.50
  -3   8   2  216.98   10.70
  -3   8   2  213.78   11.00
  -3   8   2  188.78   10.50
  -3   8   2  205.98   10.60
   2  -8  -2   84.59    4.50
   2  -8  -2   82.89    7.50
   2  -8  -2   77.09    7.30
  -2   8   2   92.09    4.70
  -2   8   2   83.59    4.60
  -2   8   2   85.39    5.00
  -2   8   2   78.29    4.50
   1  -8  -2  427.26   21.60
   1  -8  -2  403.56   23.90
   1  -8  -2  405.16   23.90
  -1   8   2  439.76   21.60
  -1   8   2  444.56   21.90
  -1   8   2  381.16   21.50
  -1   8   2  425.06   21.60
   0  -8  -2   50.09    6.30
   0  -8  -2   44.60    2.50
   0  -8  -2   39.80    5.40
   0   8   2   43.60    3.20
   0   8   2   41.10    2.70
   0   8   2   43.10    2.50
   0   8   2   39.20    2.30
  -1  -8  -2   18.40    1.60
  -1  -8  -2   25.40    5.10
  -1  -8  -2   22.50    4.70
   1   8   2   18.40    1.40
   1   8   2   20.50    1.80
   1   8   2   23.40    2.30
  -2  -8  -2   -0.30    3.60
  -2  -8  -2    1.60    0.80
  -2  -8  -2    1.70    3.70
   2   8   2    2.60    0.90
   2   8   2    1.30    0.80
  -3  -8  -2    0.50    0.90
  -3  -8  -2    0.90    3.90
  -3  -8  -2    2.40    3.80
   3   8   2    2.10    1.00
   3   8   2    3.10    0.80
  -4  -8  -2   52.49    9.70
  -4  -8  -2   30.00    2.00
  -4  -8  -2   17.90    4.90
   4   8   2   26.00    2.00
  -5  -8  -2    4.30    7.50
  -5  -8  -2    4.90    1.00
  -5  -8  -2    4.80    0.70
  -5  -8  -2   -2.80    6.10
  -6  -8  -2   74.39   14.20
  -6  -8  -2   34.30    6.50
  -6  -8  -2   49.30    2.80
  -6  -8  -2   50.99    3.00
  -7  -8  -2   -2.50    5.20
  -7  -8  -2    2.70    5.30
  -7  -8  -2    1.70    0.90
  -7  -8  -2    0.30    0.70
  -8  -8  -2   82.79   15.00
  -8  -8  -2   74.69    4.20
  -8  -8  -2   80.29   15.40
  -8  -8  -2   71.39    4.10
  -9  -8  -2   62.19   12.00
  -9  -8  -2   69.59    4.10
  -9  -8  -2   78.89    4.20
 -10  -8  -2   10.50    1.30
 -10  -8  -2    9.90    1.30
 -11  -8  -2    5.70    1.20
 -11  -8  -2    4.00    1.10
 -12  -8  -2    7.00    1.40
 -12  -8  -2    7.40    1.50
 -13  -8  -2   57.39    3.60
 -13  -8  -2   51.09    4.60
 -13  -8  -2   56.89    3.80
 -14  -8  -2    1.80    1.30
 -14  -8  -2    2.70    1.50
 -14  -8  -2    1.30    2.30
 -15  -8  -2   -0.10    1.50
 -15  -8  -2    4.10    1.80
 -15  -8  -2    5.40    1.40
 -16  -8  -2   -0.60    1.30
 -16  -8  -2    3.50    1.70
 -17  -8  -2    0.80    1.80
 -18  -8  -2   -2.80    1.60
 -19  -8  -2    2.00    1.60
 -16   9   2   -0.50    1.80
 -16   9   2    0.50    1.60
 -15   9   2    1.70    1.60
 -15   9   2    1.10    1.70
 -15   9   2   -0.30    1.80
 -14   9   2    2.00    1.50
 -14   9   2    1.50    1.70
 -14   9   2    2.80    1.90
 -13   9   2   -0.30    1.60
 -13   9   2   -0.60    1.60
 -13   9   2    1.10    1.70
 -13   9   2    2.50    1.50
 -12   9   2    6.00    1.80
 -12   9   2    1.90    1.90
 -12   9   2    1.70    1.60
 -12   9   2    3.40    1.60
  11  -9  -2   32.40    8.40
 -11   9   2   40.60    3.20
 -11   9   2   37.90    3.60
 -11   9   2   34.80    3.20
 -11   9   2   31.20    3.20
  10  -9  -2   95.89   11.00
 -10   9   2   84.79    5.30
 -10   9   2   80.29    5.90
 -10   9   2   89.49    5.20
 -10   9   2   87.39    5.20
   9  -9  -2   31.40    7.20
  -9   9   2   38.50    3.00
  -9   9   2   32.50    2.90
  -9   9   2   37.90    3.70
  -9   9   2   37.40    2.90
  -8   9   2   23.20    2.10
  -8   9   2   19.60    1.90
  -8   9   2   23.30    2.10
  -8   9   2   22.30    2.70
  -7   9   2    1.90    1.80
  -7   9   2    0.90    1.00
  -7   9   2    2.90    1.20
  -7   9   2    3.50    1.10
   6  -9  -2    5.50    0.70
  -6   9   2    4.40    1.20
  -6   9   2    6.40    1.80
  -6   9   2    8.00    1.10
  -6   9   2    5.80    1.20
   5  -9  -2   24.40    1.60
  -5   9   2   23.30    2.00
  -5   9   2   23.30    2.40
  -5   9   2   22.40    1.90
  -5   9   2   19.00    1.80
   4  -9  -2  109.69    5.80
  -4   9   2  103.69    5.80
  -4   9   2  108.69    6.00
  -4   9   2  112.39    6.40
  -4   9   2  109.69    5.90
   3  -9  -2    7.60    3.90
   3  -9  -2    9.80    3.80
   3  -9  -2    9.30    0.90
  -3   9   2    7.90    1.20
  -3   9   2    4.90    1.70
  -3   9   2   10.10    1.00
  -3   9   2    5.90    1.00
   2  -9  -2  555.14   27.40
   2  -9  -2  535.35   29.80
   2  -9  -2  500.95   29.60
  -2   9   2  532.45   27.80
  -2   9   2  552.24   27.50
  -2   9   2  545.35   27.50
  -2   9   2  507.25   27.40
   1  -9  -2  434.86   25.20
   1  -9  -2  457.35   22.40
   1  -9  -2  423.06   25.20
  -1   9   2  436.36   22.80
  -1   9   2  444.46   22.50
  -1   9   2  413.36   22.50
   0  -9  -2    3.00    4.30
   0  -9  -2    4.70    0.90
   0  -9  -2    1.90    4.00
   0   9   2    4.00    0.90
   0   9   2    6.20    1.70
   0   9   2    4.60    1.10
   0   9   2    4.00    0.60
  -1  -9  -2    1.30    4.10
  -1  -9  -2    2.40    0.80
  -1  -9  -2   -4.60    3.80
   1   9   2    1.80    0.60
   1   9   2    2.30    0.90
  -2  -9  -2   -1.30    4.40
  -2  -9  -2    7.00    4.30
  -2  -9  -2    4.10    0.90
   2   9   2    3.90    0.80
   2   9   2    4.80    1.10
  -3  -9  -2  112.09    5.80
  -3  -9  -2   96.09   11.00
   3   9   2  109.69    5.90
   3   9   2  105.79    5.80
  -4  -9  -2    9.40    5.70
  -4  -9  -2    4.10    5.10
  -4  -9  -2   17.30    1.40
   4   9   2   11.70    1.30
   4   9   2   14.40    1.30
  -5  -9  -2   53.29    8.60
  -5  -9  -2   57.79    3.10
  -5  -9  -2   47.80    2.90
   5   9   2   51.89    3.20
  -6  -9  -2   65.19    3.60
  -6  -9  -2   59.69    3.40
  -6  -9  -2   43.20    8.00
  -6  -9  -2   81.29   14.80
  -7  -9  -2    0.50    0.90
  -7  -9  -2   -7.20   11.40
  -7  -9  -2    0.20    0.60
  -7  -9  -2    7.00   10.10
  -8  -9  -2    5.10    0.90
  -8  -9  -2    6.50    1.10
  -8  -9  -2    5.70    9.00
  -8  -9  -2   -4.70    9.40
  -9  -9  -2   -1.10    0.90
  -9  -9  -2    0.20    0.80
  -9  -9  -2    2.50   11.60
  -9  -9  -2    0.40   12.70
 -10  -9  -2   -0.90    0.90
 -10  -9  -2   -0.20    1.00
 -11  -9  -2   18.50    1.80
 -11  -9  -2   23.10    1.90
 -12  -9  -2    0.20    1.10
 -12  -9  -2    0.80    1.10
 -13  -9  -2   81.59    4.80
 -13  -9  -2   77.09    4.80
 -14  -9  -2    0.20    1.40
 -14  -9  -2    5.00    2.50
 -14  -9  -2    2.60    1.40
 -15  -9  -2   12.20    2.10
 -15  -9  -2   -0.10    1.40
 -15  -9  -2    0.80    1.30
 -16  -9  -2    0.80    1.60
 -16  -9  -2    1.40    1.40
 -16  -9  -2   -0.70    1.40
 -17  -9  -2    0.70    1.60
 -18  -9  -2    2.00    1.60
 -19  -9  -2    0.30    1.60
  19   9   2   -2.10    2.50
 -16  10   2    1.00    1.70
 -16  10   2    0.10    1.50
 -15  10   2    3.80    1.80
 -15  10   2   -2.20    1.60
 -15  10   2    2.10    1.70
 -14  10   2    1.20    1.70
 -14  10   2    1.80    1.60
 -14  10   2   -1.90    1.60
 -13  10   2    8.70    2.00
 -13  10   2    7.00    1.90
 -13  10   2    4.30    1.70
 -13  10   2    4.50    1.80
 -12  10   2    2.00    1.50
 -12  10   2    0.50    1.60
 -12  10   2    1.70    1.70
 -12  10   2    3.00    2.00
  11 -10  -2   -7.30    7.90
 -11  10   2    1.10    1.60
 -11  10   2    0.50    1.60
 -11  10   2    3.80    1.70
 -11  10   2    0.00    2.20
  10 -10  -2    7.70    7.10
 -10  10   2    1.90    1.50
 -10  10   2    0.70    1.60
 -10  10   2    4.50    2.40
 -10  10   2    2.60    1.60
   9 -10  -2    2.80    6.50
  -9  10   2    0.70    1.50
  -9  10   2   -0.50    1.30
  -9  10   2   -2.80    1.40
  -9  10   2    2.90    2.30
  -8  10   2   38.80    3.90
  -8  10   2   37.80    2.90
  -8  10   2   38.50    2.90
  -8  10   2   36.90    3.00
  -7  10   2   11.90    2.30
  -7  10   2   10.10    1.60
  -7  10   2   10.50    1.60
  -7  10   2    9.80    1.40
  -6  10   2    4.30    1.20
  -6  10   2    3.20    1.80
  -6  10   2    2.20    0.90
  -6  10   2    3.00    1.10
   5 -10  -2   12.40    1.10
  -5  10   2   13.40    1.50
  -5  10   2   14.10    1.40
  -5  10   2   11.10    2.00
  -5  10   2   13.00    1.50
   4 -10  -2   -0.20    0.70
  -4  10   2    0.70    0.90
  -4  10   2    1.10    1.10
  -4  10   2    0.20    1.60
  -4  10   2   -0.50    0.80
   3 -10  -2   14.00    1.20
   3 -10  -2   18.30    5.10
  -3  10   2   10.80    1.30
  -3  10   2   10.30    1.90
  -3  10   2   13.80    1.10
  -3  10   2   14.70    1.30
   2 -10  -2    1.90    0.80
  -2  10   2    1.60    0.80
  -2  10   2    2.70    0.90
  -2  10   2    4.20    1.60
  -2  10   2    2.30    0.60
   1 -10  -2  131.99    6.60
   1 -10  -2  112.89   10.80
   1 -10  -2  125.39   10.80
  -1  10   2  118.99    6.70
  -1  10   2  123.29    7.10
  -1  10   2  120.49    6.60
   0 -10  -2   12.30    1.20
   0 -10  -2    7.30    4.70
   0  10   2   11.40    1.20
   0  10   2   12.60    1.40
   0  10   2   15.80    2.40
  -1 -10  -2   45.20    2.60
  -1 -10  -2   34.80    6.70
  -1 -10  -2   41.90    7.00
   1  10   2   37.70    2.30
   1  10   2   42.60    2.60
   1  10   2   44.70    2.80
  -2 -10  -2   95.09   11.20
  -2 -10  -2  111.69    5.80
  -2 -10  -2  118.29   11.70
   2  10   2  108.49    5.90
   2  10   2  100.09    5.60
  -3 -10  -2   32.80    2.20
  -3 -10  -2   30.00    6.80
  -3 -10  -2   36.30    7.30
   3  10   2   33.30    2.40
   3  10   2   31.70    2.00
  -4 -10  -2   10.00    1.20
  -4 -10  -2   -0.40    5.80
  -4 -10  -2    4.30    6.70
   4  10   2    8.20    1.30
   4  10   2    7.80    1.10
  -5 -10  -2   25.60    8.60
  -5 -10  -2   29.60    1.80
  -5 -10  -2   33.90    2.30
  -5 -10  -2   25.50    7.60
   5  10   2   29.70    2.20
   5  10   2   32.80    2.50
  -6 -10  -2    7.10    1.10
  -6 -10  -2    0.20    7.80
  -6 -10  -2   -6.00    6.60
   6  10   2    3.10    1.20
  -7 -10  -2   23.70    9.90
  -7 -10  -2   29.80    2.20
  -7 -10  -2   29.90    1.90
  -7 -10  -2   23.50   15.10
   7  10   2   28.10    2.50
  -8 -10  -2   -5.60   10.20
  -8 -10  -2    1.20    0.70
  -8 -10  -2    4.20    8.70
  -8 -10  -2   -0.10    1.10
  -9 -10  -2    0.80    1.00
  -9 -10  -2    0.70    0.80
 -10 -10  -2    6.40    1.10
 -10 -10  -2    9.70    1.40
 -11 -10  -2   -0.80    1.10
 -11 -10  -2   -0.60    1.00
 -12 -10  -2    0.10    1.30
 -12 -10  -2    0.40    1.10
 -13 -10  -2    1.10    1.30
 -13 -10  -2    4.60    1.40
 -14 -10  -2    1.40    1.30
 -14 -10  -2    0.30    2.40
 -14 -10  -2    0.40    1.40
 -15 -10  -2   -0.40    1.40
 -15 -10  -2    7.50    2.20
 -15 -10  -2    0.60    1.40
 -16 -10  -2    0.90    1.60
 -16 -10  -2   -0.30    1.30
 -16 -10  -2   -3.30    1.50
 -17 -10  -2    3.40    1.60
 -18 -10  -2    2.70    1.60
  18  10   2   -0.30    2.60
 -15  11   2    1.20    1.70
 -15  11   2    2.30    1.70
 -15  11   2    5.60    1.60
 -14  11   2   -0.70    1.60
 -14  11   2    1.90    1.60
 -14  11   2   -0.30    1.60
 -13  11   2    4.30    1.80
 -13  11   2   -3.90    2.20
 -13  11   2    3.80    1.60
 -13  11   2    0.50    1.60
 -12  11   2   -1.20    1.70
 -12  11   2   -0.50    1.60
 -12  11   2    0.70    1.50
 -12  11   2    5.40    2.40
  11 -11  -2   -8.10    8.60
 -11  11   2   10.00    1.80
 -11  11   2    8.40    2.70
 -11  11   2   10.10    1.80
 -11  11   2   14.00    2.00
  10 -11  -2   35.70    9.20
 -10  11   2   51.79    3.60
 -10  11   2   48.20    3.50
 -10  11   2   43.30    3.40
 -10  11   2   31.80    3.80
   9 -11  -2   22.70    8.20
  -9  11   2   32.20    2.90
  -9  11   2   33.20    3.10
  -9  11   2   34.00    3.60
  -9  11   2   28.30    2.60
  -8  11   2   54.79    4.60
  -8  11   2   45.80    3.60
  -8  11   2   49.50    3.50
  -8  11   2   51.89    3.50
  -7  11   2    3.00    1.30
  -7  11   2    2.90    1.40
  -7  11   2    0.80    2.20
  -7  11   2    4.90    1.50
   6 -11  -2   34.20    1.90
  -6  11   2   23.10    2.90
  -6  11   2   27.90    2.40
  -6  11   2   27.20    2.30
   5 -11  -2    0.50    0.80
  -5  11   2    1.70    1.20
  -5  11   2    0.90    0.90
  -5  11   2    0.50    1.30
  -5  11   2    3.20    1.90
   4 -11  -2   16.40    1.30
  -4  11   2   18.70    1.60
  -4  11   2   13.40    1.30
  -4  11   2   11.40    2.10
  -4  11   2   14.20    1.60
   3 -11  -2    1.80    5.70
   3 -11  -2    2.60    0.80
  -3  11   2    2.70    1.00
  -3  11   2    3.70    0.80
  -3  11   2    4.10    1.80
  -3  11   2    2.80    1.10
   2 -11  -2   24.70    1.90
   2 -11  -2   18.70    6.10
  -2  11   2   25.10    1.90
  -2  11   2   28.40    2.70
  -2  11   2   25.30    2.20
   1 -11  -2   37.60    6.90
   1 -11  -2   35.40    2.30
  -1  11   2   37.10    3.50
  -1  11   2   38.90    2.60
  -1  11   2   34.40    2.40
   0 -11  -2   32.60    2.20
   0 -11  -2   27.70    7.70
   0  11   2   31.60    3.40
   0  11   2   30.20    2.40
   0  11   2   30.50    2.10
  -1 -11  -2   20.90    1.70
  -1 -11  -2    8.10    6.30
   1  11   2   19.40    1.70
   1  11   2   23.50    1.90
  -2 -11  -2    1.80    6.30
  -2 -11  -2    1.80    0.90
   2  11   2    0.90    0.80
   2  11   2   -0.90    0.50
   2  11   2   -0.40    0.90
  -3 -11  -2  100.49   13.90
  -3 -11  -2  109.19    5.80
   3  11   2  108.79    5.90
   3  11   2  101.09    5.60
  -4 -11  -2    8.10    8.00
  -4 -11  -2    7.30    1.20
  -4 -11  -2   14.10   10.30
  -4 -11  -2    5.80    0.70
   4  11   2    5.80    0.90
   4  11   2    5.30    1.20
  -5 -11  -2   18.10    8.60
  -5 -11  -2   18.70    9.10
  -5 -11  -2   15.90    1.50
  -5 -11  -2   13.20    1.10
   5  11   2   15.90    1.70
   5  11   2   15.60    1.50
  -6 -11  -2   35.30   13.80
  -6 -11  -2   11.70    1.00
  -6 -11  -2    9.80   14.30
  -6 -11  -2   15.60    1.50
   6  11   2   13.50    1.40
   6  11   2   11.40    1.60
  -7 -11  -2   -6.60   11.20
  -7 -11  -2   20.50   12.30
  -7 -11  -2    9.40    0.90
  -7 -11  -2    8.30    1.30
   7  11   2   10.80    1.60
   7  11   2   10.30    1.50
  -8 -11  -2    0.10    0.70
  -8 -11  -2   -0.60    1.00
  -8 -11  -2   -1.50   16.90
   8  11   2   -1.40    1.40
  -9 -11  -2    6.20    1.30
  -9 -11  -2    6.10    1.00
   9  11   2    7.00    2.00
 -10 -11  -2    0.80    1.30
 -10 -11  -2    0.70    0.90
 -11 -11  -2   -0.50    0.90
 -11 -11  -2   -0.20    1.20
 -12 -11  -2   13.60    1.70
 -12 -11  -2   11.50    1.50
 -13 -11  -2    1.30    1.20
 -13 -11  -2    0.40    1.20
 -14 -11  -2   -1.00    2.20
 -14 -11  -2   -0.70    1.20
 -14 -11  -2    0.50    1.30
 -15 -11  -2   21.20    2.80
 -15 -11  -2   17.00    1.90
 -15 -11  -2   13.70    1.80
 -16 -11  -2    4.70    1.50
 -16 -11  -2    1.30    1.50
 -16 -11  -2    1.40    1.80
 -17 -11  -2    3.40    1.40
  17  11   2    1.40    2.40
 -18 -11  -2    0.50    1.40
  18  11   2   -4.00    2.50
 -14  12   2    4.80    1.80
 -14  12   2    2.60    1.50
 -14  12   2    3.00    1.70
 -13  12   2    0.20    1.60
 -13  12   2    0.60    1.70
 -13  12   2    3.60    1.60
 -12  12   2    0.30    1.50
 -12  12   2    5.20    1.50
 -12  12   2   13.70    4.40
 -12  12   2    1.20    1.50
  11 -12  -2   21.10   10.10
 -11  12   2    2.20    2.70
 -11  12   2    4.20    1.60
 -11  12   2    8.60    1.50
  10 -12  -2   -8.20    8.10
 -10  12   2   -0.90    1.60
 -10  12   2   -2.50    2.40
 -10  12   2   -0.50    1.50
   9 -12  -2   10.50    7.60
  -9  12   2    9.00    1.80
  -9  12   2   13.70    2.90
  -9  12   2   14.00    2.00
  -8  12   2    1.10    2.50
  -8  12   2    2.30    1.50
  -8  12   2    4.40    1.70
  -8  12   2    1.40    0.70
  -7  12   2    0.20    0.60
  -7  12   2    5.50    1.70
  -7  12   2    1.90    2.40
  -7  12   2    1.90    1.40
  -6  12   2    0.90    1.40
  -6  12   2    1.40    1.30
  -6  12   2   -0.20    0.50
  -6  12   2   -1.10    2.20
   5 -12  -2   -0.30    0.80
  -5  12   2    2.10    1.40
  -5  12   2    2.10    0.50
  -5  12   2    3.90    2.30
  -5  12   2    0.50    1.10
   4 -12  -2    0.70    0.90
  -4  12   2   -0.20    2.00
  -4  12   2   -1.20    0.40
  -4  12   2    0.90    1.00
  -4  12   2   -0.20    1.10
   3 -12  -2    0.10    0.90
   3 -12  -2  -14.90    8.80
  -3  12   2    2.60    1.00
  -3  12   2    0.20    1.00
  -3  12   2   -0.80    2.00
   2 -12  -2    0.10    0.90
   2 -12  -2    2.00    8.10
  -2  12   2    0.50    1.10
  -2  12   2    0.90    2.10
  -2  12   2    0.60    0.90
   1 -12  -2    2.20    0.90
   1 -12  -2    4.30    8.00
  -1  12   2    2.30    0.90
  -1  12   2   -2.10    3.10
  -1  12   2    2.40    1.20
   0 -12  -2    9.90    8.90
   0 -12  -2   12.10    1.30
   0  12   2   10.10    1.50
   0  12   2   12.80    1.30
  -1 -12  -2   19.60    1.80
  -1 -12  -2   14.30    8.90
   1  12   2   21.20    1.80
   1  12   2   23.10    2.20
  -2 -12  -2   14.20    1.40
  -2 -12  -2    0.80    9.60
   2  12   2   18.40    1.80
   2  12   2   19.10    1.60
  -3 -12  -2    0.30    1.00
   3  12   2   -0.50    1.20
   3  12   2   -1.20    0.80
  -4 -12  -2    0.30    1.10
   4  12   2    1.40    1.30
   4  12   2    0.40    0.60
  -5 -12  -2   49.10    3.00
   5  12   2   41.80    3.20
   5  12   2   46.80    2.80
  -6 -12  -2    1.10    1.10
   6  12   2    1.20    1.00
   6  12   2    0.00    1.40
  -7 -12  -2    0.30    0.60
  -7 -12  -2    1.10    1.20
   7  12   2    0.40    1.10
   7  12   2    0.70    1.50
  -8 -12  -2    1.70    0.70
  -8 -12  -2    0.90    1.20
   8  12   2    1.90    1.30
   8  12   2    0.70    1.40
  -9 -12  -2    1.50    1.20
  -9 -12  -2    0.10    0.70
   9  12   2    2.60    1.60
   9  12   2    0.90    1.50
 -10 -12  -2    6.30    1.00
 -10 -12  -2    5.30    1.30
  10  12   2    6.90    2.00
 -11 -12  -2    0.80    1.30
 -11 -12  -2    1.80    0.90
  11  12   2    1.70    2.10
 -12 -12  -2   15.40    1.80
 -12 -12  -2    7.30    1.30
  12  12   2   10.60    2.60
 -13 -12  -2    6.80    1.50
 -13 -12  -2    4.40    1.30
  13  12   2    7.30    2.50
 -14 -12  -2    5.40    1.40
 -14 -12  -2    8.20    1.50
  14  12   2   14.90    2.90
 -15 -12  -2   12.10    1.70
 -15 -12  -2   13.40    1.70
 -15 -12  -2   16.00    2.70
  15  12   2   14.70    3.00
 -16 -12  -2   -0.80    2.80
 -16 -12  -2   -0.60    1.30
 -16 -12  -2   -0.40    1.30
  16  12   2   -0.60    1.40
  16  12   2   -0.70    2.40
  17  12   2    1.40    2.40
 -13  13   2   -0.10    1.50
 -13  13   2   -0.30    1.50
 -12  13   2   -1.60    1.70
 -12  13   2    1.20    1.50
  11 -13  -2  -10.30   13.80
 -11  13   2   -0.30    1.20
 -11  13   2    3.20    1.70
 -11  13   2    3.90    1.50
 -11  13   2   -0.90    5.80
  10 -13  -2   -1.60    9.10
 -10  13   2    0.70    1.50
 -10  13   2    6.70    4.00
 -10  13   2    1.70    1.60
 -10  13   2    1.10    0.90
   9 -13  -2  -18.00    7.50
  -9  13   2    0.00    0.70
  -9  13   2    3.70    1.60
  -9  13   2    4.30    1.60
  -9  13   2    1.10    3.00
  -8  13   2   -0.10    0.60
  -8  13   2    1.20    1.50
  -8  13   2    1.60    1.50
  -8  13   2    3.60    2.80
  -7  13   2    3.70    2.80
  -7  13   2   -1.10    0.60
  -7  13   2   -1.20    1.40
  -7  13   2   -0.40    1.40
  -6  13   2   -0.50    1.30
  -6  13   2   -0.70    2.50
  -6  13   2    0.60    0.60
  -6  13   2   -0.90    1.40
   5 -13  -2    1.00    0.80
  -5  13   2   -1.80    2.30
  -5  13   2   -0.10    1.20
  -5  13   2   -0.60    1.40
   4 -13  -2    3.20    1.00
  -4  13   2    3.40    1.50
  -4  13   2    2.30    1.20
  -4  13   2    2.20    2.50
   3 -13  -2    0.70    0.90
  -3  13   2   -1.50    1.30
  -3  13   2   -0.50    2.90
  -3  13   2    0.50    1.10
   2 -13  -2    4.10    1.00
  -2  13   2    4.20    1.20
  -2  13   2    5.80    3.90
  -2  13   2    4.20    1.40
   1 -13  -2    0.20    1.00
  -1  13   2   -0.50    1.30
  -1  13   2    1.20    1.00
   0 -13  -2    1.20    1.00
   0  13   2    1.20    0.90
   0  13   2   -0.70    1.20
  -1 -13  -2   -0.40    0.90
   1  13   2    0.80    0.90
   1  13   2    0.80    1.20
  -2 -13  -2    1.60    1.00
   2  13   2    1.00    1.40
   2  13   2    2.40    1.00
  -3 -13  -2    7.10    1.30
   3  13   2    7.90    1.50
   3  13   2    6.60    1.10
  -4 -13  -2   19.00    1.80
   4  13   2   23.10    2.10
   4  13   2   20.50    1.80
  -5 -13  -2   -1.00    1.10
   5  13   2    0.70    1.40
  -6 -13  -2    1.80    1.20
   6  13   2    0.90    0.80
   6  13   2    0.50    1.40
  -7 -13  -2    2.10    1.30
   7  13   2    5.40    1.70
  -8 -13  -2   14.30    1.70
   8  13   2   10.30    1.80
  -9 -13  -2    0.20    1.40
   9  13   2    1.60    1.60
   9  13   2    0.80    0.70
 -10 -13  -2    3.50    1.30
  10  13   2    4.90    1.80
 -11 -13  -2    1.70    1.40
  11  13   2    3.60    1.80
 -12 -13  -2   49.80    3.30
  12  13   2   38.30    3.80
  12  13   2   41.10    3.60
 -13 -13  -2    1.10    1.50
  13  13   2    1.30    2.20
  13  13   2    2.80    1.80
 -14 -13  -2    7.60    1.60
  14  13   2    4.00    1.80
  14  13   2    4.70    2.30
 -15 -13  -2    3.10    1.50
 -15 -13  -2    2.80    2.40
  15  13   2    3.90    1.60
  15  13   2    4.50    2.50
 -16 -13  -2    5.20    1.50
  16  13   2    1.70    2.30
  16  13   2   -0.30    1.50
 -17 -13  -2    2.80    1.40
  17  13   2   -0.50    2.10
 -13  14   2    0.20    1.50
 -13  14   2   -0.20    1.50
 -12  14   2    1.00    1.60
 -12  14   2   -1.10    1.50
 -11  14   2    1.60    1.50
 -11  14   2    0.20    1.40
  10 -14  -2  -14.90   10.30
 -10  14   2    0.60    1.50
 -10  14   2    0.60    1.40
   9 -14  -2  -11.10    8.40
  -9  14   2    3.00    1.60
  -9  14   2    3.30    1.50
  -9  14   2    1.50    6.10
  -8  14   2   -1.50    1.40
  -8  14   2   -0.20    1.40
  -8  14   2   -5.50    5.20
  -7  14   2    6.50    1.60
  -7  14   2    3.90    1.60
  -7  14   2    5.00    4.70
  -6  14   2    0.30    1.40
  -6  14   2    2.30    4.40
  -6  14   2    0.60    1.60
   5 -14  -2    8.30    1.20
  -5  14   2    9.90    1.90
  -5  14   2   12.50    4.70
  -5  14   2   10.50    1.60
   4 -14  -2   -0.20    0.90
  -4  14   2   -0.40    1.40
  -4  14   2   -1.70    1.20
  -4  14   2   -0.10    4.80
   3 -14  -2   -1.10    1.00
  -3  14   2   -0.60    1.30
  -3  14   2   -0.80    1.10
   2 -14  -2    0.70    1.00
  -2  14   2    1.70    1.10
  -2  14   2    0.20    1.40
   1 -14  -2   45.10    2.80
  -1  14   2   39.90    2.70
  -1  14   2   37.50    3.20
   0 -14  -2   -0.20    1.10
   0  14   2   -0.80    1.40
   0  14   2    0.50    0.90
  -1 -14  -2    1.00    1.10
   1  14   2   -0.30    1.20
   1  14   2    0.40    0.90
  -2 -14  -2   32.60    2.60
   2  14   2   31.70    2.30
   2  14   2   33.70    3.00
  -3 -14  -2   42.90    3.00
   3  14   2   45.90    3.40
   3  14   2   40.10    2.70
  -4 -14  -2  426.36   21.90
   4  14   2  410.06   21.80
   4  14   2  428.06   22.10
  -5 -14  -2   72.59    4.30
   5  14   2   64.59    4.60
  -6 -14  -2  212.68   11.20
   6  14   2  203.88   11.30
  -7 -14  -2   27.80    2.20
   7  14   2   22.50    2.40
  -8 -14  -2    5.30    1.50
   8  14   2    4.10    1.70
  -9 -14  -2   34.00    2.90
   9  14   2   32.70    3.20
 -10 -14  -2   27.00    2.40
  10  14   2   21.20    2.60
 -11 -14  -2   60.29    4.00
  11  14   2   57.99    4.30
 -12 -14  -2    2.30    1.50
  12  14   2    0.90    1.80
  12  14   2    2.00    1.10
 -13 -14  -2   11.40    1.80
  13  14   2   12.20    2.10
 -14 -14  -2   -2.40    1.30
  14  14   2   -0.20    1.60
  14  14   2   -0.60    1.30
 -15 -14  -2    1.60    1.30
 -15 -14  -2    3.10    2.50
  15  14   2   -5.00    1.70
  15  14   2    0.80    1.50
  16  14   2    7.70    4.20
 -12  15   2   -1.80    1.50
 -12  15   2   -1.70    1.40
 -11  15   2   -1.00    1.50
 -11  15   2    1.50    1.40
  10 -15  -2   22.00   12.20
   9 -15  -2  -23.30    9.30
  -9  15   2   -1.70    1.40
  -9  15   2    1.70    1.50
   8 -15  -2   11.30    9.00
  -8  15   2    0.80    1.70
  -8  15   2    1.90    1.50
  -7  15   2   -1.50    1.30
  -7  15   2   -0.20    1.80
  -6  15   2    1.80    1.50
  -6  15   2    2.60    1.40
  -5  15   2   -1.60    1.30
  -5  15   2   -0.40    1.40
   4 -15  -2    0.70    0.90
  -4  15   2    0.20    1.30
  -4  15   2    1.30    1.70
   3 -15  -2   -0.40    1.00
  -3  15   2    0.40    1.20
  -3  15   2   -1.80    1.30
   2 -15  -2    0.90    1.10
  -2  15   2    0.40    1.50
  -2  15   2    1.10    1.20
   1 -15  -2    2.70    1.20
  -1  15   2    0.30    1.10
  -1  15   2    1.30    1.60
   0 -15  -2    3.30    1.30
   0  15   2    5.20    1.10
   0  15   2    0.90    1.40
  -1 -15  -2    0.80    1.30
   1  15   2    1.00    1.40
   1  15   2    0.50    0.70
  -2 -15  -2    9.00    1.40
   2  15   2    7.50    1.60
  -3 -15  -2   52.29    3.50
   3  15   2   51.49    3.80
  -4 -15  -2   77.29    4.70
   4  15   2   74.69    5.00
  -5 -15  -2    6.10    1.50
   5  15   2    4.10    1.60
  -6 -15  -2  212.38   11.30
   6  15   2  209.68   11.50
  -7 -15  -2  193.98   10.60
   7  15   2  198.68   10.80
  -8 -15  -2  132.39    7.40
   8  15   2  130.19    7.60
  -9 -15  -2    5.40    1.50
   9  15   2    5.60    1.90
 -10 -15  -2    9.80    1.70
  10  15   2    6.50    2.00
 -11 -15  -2    0.50    1.30
  11  15   2    3.00    1.80
 -12 -15  -2    2.30    1.30
  12  15   2    4.20    1.80
 -13 -15  -2   -0.80    1.30
  13  15   2   -3.30    1.50
 -14 -15  -2   -0.30    1.40
  14  15   2    0.60    1.60
 -15 -15  -2    2.80    2.60
 -15 -15  -2    2.20    1.40
  15  15   2    1.30    1.50
 -16 -15  -2    2.40    1.40
 -10  16   2    1.40    1.50
 -10  16   2   -0.20    1.40
   9 -16  -2    1.10   11.70
  -9  16   2    1.20    1.30
  -9  16   2    0.80    1.60
   8 -16  -2    4.50    9.90
  -8  16   2    0.30    1.40
  -8  16   2    3.40    1.40
  -7  16   2   -0.60    1.30
  -7  16   2   -0.90    1.50
  -6  16   2    2.20    1.30
  -6  16   2    2.10    1.80
  -5  16   2    0.10    1.30
  -5  16   2   -1.60    1.40
   4 -16  -2   14.70    2.20
  -4  16   2   17.80    2.30
  -4  16   2   20.30    2.00
   3 -16  -2    1.60    1.10
  -3  16   2    6.70    1.40
  -3  16   2    3.10    1.70
   2 -16  -2   19.30    1.80
  -2  16   2   13.10    1.80
   1 -16  -2    9.70    1.40
  -1  16   2    3.60    1.40
   0 -16  -2    3.90    1.30
   0  16   2    2.80    1.50
  -1 -16  -2   -0.90    1.20
   1  16   2    0.70    0.50
   1  16   2    0.30    1.50
  -2 -16  -2   97.49    5.70
   2  16   2   96.09    5.90
  -3 -16  -2   55.99    3.70
   3  16   2   53.19    4.00
  -4 -16  -2   70.49    4.50
   4  16   2   74.69    4.90
  -5 -16  -2   36.10    3.00
   5  16   2   40.10    3.50
  -6 -16  -2    1.70    1.50
   6  16   2    3.20    1.70
  -7 -16  -2   11.40    1.70
   7  16   2    7.10    1.80
  -8 -16  -2   10.50    1.60
   8  16   2    7.10    1.90
  -9 -16  -2    6.60    1.50
   9  16   2    8.80    1.90
 -10 -16  -2   -0.20    1.40
  10  16   2    0.50    1.70
 -11 -16  -2    1.50    1.30
  11  16   2    0.90    1.60
 -12 -16  -2    4.80    1.50
  12  16   2    4.50    1.70
 -13 -16  -2   -0.70    1.30
  13  16   2   -0.40    1.50
 -14 -16  -2   -1.00    1.20
  14  16   2    0.40    1.40
 -15 -16  -2    2.20    1.30
  -9  17   2    3.40    1.60
  -9  17   2    5.00    1.40
   8 -17  -2    0.00   11.20
  -8  17   2    1.00    1.40
  -8  17   2   -1.40    1.20
   7 -17  -2    0.10    9.50
  -7  17   2    0.90    1.60
  -7  17   2   -0.20    1.30
  -6  17   2    3.30    1.80
  -6  17   2    6.40    1.40
  -5  17   2    1.00    0.80
  -5  17   2    1.70    1.70
  -4  17   2   -0.60    0.60
  -4  17   2    2.10    1.40
   3 -17  -2   -0.80    1.00
  -3  17   2    1.40    1.70
  -3  17   2    0.20    0.60
   2 -17  -2    6.10    1.30
  -2  17   2    5.40    1.80
   1 -17  -2    2.60    1.30
  -1  17   2   -0.30    0.60
  -1  17   2    2.20    1.60
   0 -17  -2    3.10    1.40
   0  17   2    1.80    1.50
  -1 -17  -2    2.80    1.30
   1  17   2    0.50    1.70
  -2 -17  -2    5.00    1.40
   2  17   2    3.30    1.60
  -3 -17  -2   24.60    2.20
   3  17   2   23.00    2.50
  -4 -17  -2   67.29    4.10
   4  17   2   53.99    4.40
  -5 -17  -2    5.10    1.50
   5  17   2    4.50    1.80
  -6 -17  -2    4.30    1.50
   6  17   2   10.30    2.00
  -7 -17  -2    2.20    1.50
   7  17   2   -0.60    1.80
  -8 -17  -2    6.50    1.40
   8  17   2    8.10    2.00
  -9 -17  -2   20.10    2.10
   9  17   2   28.10    2.60
 -10 -17  -2    2.30    1.30
  10  17   2    2.00    1.60
 -11 -17  -2    1.30    1.40
  11  17   2    1.30    1.60
 -12 -17  -2    2.20    1.20
  12  17   2    3.00    1.50
 -13 -17  -2    0.20    1.20
  13  17   2    0.40    1.30
 -14 -17  -2    2.80    1.40
  14  17   2    1.20    1.60
  -8  18   2   -0.40    1.40
   7 -18  -2  -11.10   10.90
  -7  18   2    3.20    1.80
  -6  18   2   -0.70    1.30
  -5  18   2   -0.70    1.50
  -4  18   2    0.30    1.80
  -3  18   2    1.30    1.80
   2 -18  -2    4.40    1.20
  -2  18   2    3.00    1.90
   1 -18  -2    3.20    1.20
  -1  18   2    0.80    1.60
   0 -18  -2    7.30    1.40
   0  18   2    3.80    1.70
  -1 -18  -2    0.50    1.30
   1  18   2    1.90    1.60
  -2 -18  -2    9.60    1.60
   2  18   2    9.10    2.00
  -3 -18  -2   13.00    1.80
   3  18   2   13.70    2.30
  -4 -18  -2   15.10    1.80
   4  18   2    7.30    1.90
  -5 -18  -2    1.40    1.50
   5  18   2   -1.00    1.70
  -6 -18  -2    2.40    1.50
   6  18   2    2.20    1.70
  -7 -18  -2    0.50    1.50
   7  18   2   -0.80    1.70
  -8 -18  -2   11.40    1.70
   8  18   2   16.00    2.20
  -9 -18  -2   -0.90    1.30
   9  18   2    2.10    1.70
 -10 -18  -2    0.90    1.30
  10  18   2    0.80    1.60
 -11 -18  -2    0.60    1.20
  11  18   2   -0.50    1.60
 -12 -18  -2    1.50    1.40
  12  18   2    2.20    1.50
 -13 -18  -2    1.70    1.40
  13  18   2    3.50    1.50
  -6  19   2    1.10    1.40
  -5  19   2    0.50    1.70
  -4  19   2    1.10    1.70
  -3  19   2   -2.50    1.70
  -2  19   2   -1.10    1.70
   1 -19  -2    0.00    1.00
  -1  19   2   -1.60    1.40
   0 -19  -2   -0.80    1.10
   0  19   2    0.70    1.70
  -1 -19  -2    8.80    1.50
   1  19   2    8.50    2.00
  -2 -19  -2    9.50    1.50
   2  19   2    7.50    1.90
  -3 -19  -2    0.10    1.30
   3  19   2    1.30    1.80
  -4 -19  -2    6.20    1.50
   4  19   2    5.10    1.70
  -5 -19  -2   11.20    1.70
   5  19   2    8.30    2.00
  -6 -19  -2    0.90    1.30
   6  19   2   -1.90    1.70
  -7 -19  -2    0.80    1.30
   7  19   2    0.50    1.60
  -8 -19  -2    0.60    1.40
   8  19   2   -0.60    1.60
  -9 -19  -2    4.90    1.40
   9  19   2    1.30    1.60
 -10 -19  -2    0.80    1.10
  10  19   2    0.70    1.50
 -11 -19  -2    0.90    1.20
  11  19   2    0.50    1.40
  -4  20   2    1.00    1.70
  -3  20   2   -0.60    1.50
  -2  20   2   -0.40    1.40
  -1  20   2    2.60    1.90
   0 -20  -2    2.60    1.10
   0  20   2    1.80    1.70
  -1 -20  -2    1.10    1.20
   1  20   2   -0.60    1.50
  -2 -20  -2   -0.80    1.20
   2  20   2    0.20    1.50
  -3 -20  -2    1.20    1.30
   3  20   2    2.70    1.70
  -4 -20  -2    0.70    1.30
   4  20   2    1.60    1.60
  -5 -20  -2    1.00    1.30
   5  20   2    0.50    1.50
  -6 -20  -2   -0.20    1.30
   6  20   2   -0.10    1.50
  -7 -20  -2    2.60    1.40
   7  20   2    4.60    1.70
  -8 -20  -2   -0.60    1.30
   8  20   2   -0.80    1.50
  -9 -20  -2   -1.70    1.10
   9  20   2    2.50    1.50
   0  21   2   -1.80    1.50
  -1 -21  -2    0.50    1.00
   1  21   2    1.20    1.60
  -2 -21  -2   -0.70    1.00
   2  21   2   -0.70    1.50
  -3 -21  -2    3.20    1.20
   3  21   2    0.40    1.40
  -4 -21  -2    0.20    1.20
   4  21   2    0.70    1.40
  -5 -21  -2    2.90    1.30
   5  21   2    4.00    1.50
  -6 -21  -2    1.20    1.20
   6  21   2    2.30    1.40
   5  20  -3   -1.00    1.40
  -5 -20   3    0.40    1.20
   4  20  -3    9.50    2.00
  -4 -20   3   12.40    1.70
   3  20  -3    1.10    1.60
  -3 -20   3    2.60    1.30
   2  20  -3    7.30    2.00
  -2 -20   3    5.00    1.30
   1  20  -3    3.40    1.80
  -1 -20   3    0.40    1.20
   0  20  -3    2.80    1.50
   0 -20   3    0.10    1.10
   9  19  -3    0.00    1.60
  -9 -19   3    1.70    1.30
   8  19  -3    0.00    1.50
  -8 -19   3    1.30    1.30
   7  19  -3    1.10    1.80
  -7 -19   3    4.20    1.60
   6  19  -3   -0.60    1.50
  -6 -19   3   -0.60    1.30
   5  19  -3    2.10    1.70
  -5 -19   3    0.20    1.30
   4  19  -3   15.20    2.40
  -4 -19   3   10.50    1.70
   3  19  -3    1.40    1.70
  -3 -19   3    3.20    1.50
   2  19  -3    2.70    1.60
  -2 -19   3    1.20    1.50
   1  19  -3   -0.30    1.70
  -1 -19   3    1.10    1.50
   0  19  -3    2.30    1.70
   0 -19   3   -0.10    1.40
  -1  19  -3   -1.20    1.60
   1 -19   3    2.90    1.50
  -2  19  -3   -0.30    1.40
   2 -19   3   -2.30    1.10
  -3  19  -3    1.60    1.50
  -4  19  -3    1.90    1.60
  11  18  -3    0.60    1.60
 -11 -18   3   -0.90    1.30
  10  18  -3    1.80    1.40
 -10 -18   3    0.90    1.40
   9  18  -3    3.60    1.60
  -9 -18   3    2.00    1.40
   8  18  -3   -0.20    1.80
  -8 -18   3   -0.80    1.30
   7  18  -3    3.30    2.00
  -7 -18   3    3.90    1.50
   6  18  -3   -1.10    1.80
  -6 -18   3   -0.40    1.50
   5  18  -3    0.10    2.00
  -5 -18   3    0.30    1.50
   4  18  -3    2.30    1.70
  -4 -18   3    5.50    1.60
   3  18  -3    0.00    1.60
  -3 -18   3    3.40    1.70
   2  18  -3   16.90    2.10
   1  18  -3   -0.70    1.70
  -1 -18   3    0.20    1.50
   0  18  -3    3.60    1.90
   0 -18   3    3.80    1.60
  -1  18  -3    1.20    1.90
   1 -18   3   -0.50    1.40
  -2  18  -3    2.00    1.80
   2 -18   3   -1.50    1.40
  -3  18  -3    0.90    1.90
   3 -18   3   -1.00    1.20
  -4  18  -3    2.50    1.60
  -5  18  -3    0.10    1.60
  -6  18  -3    0.90    1.40
  12  17  -3    1.70    1.50
 -12 -17   3    2.60    1.20
  11  17  -3   -1.50    1.60
 -11 -17   3   -0.60    1.10
  10  17  -3    3.20    1.90
 -10 -17   3    1.20    1.30
   9  17  -3   -1.90    1.80
  -9 -17   3   -0.50    1.40
   8  17  -3    1.00    1.50
  -8 -17   3    1.20    1.50
   7  17  -3    1.20    1.80
  -7 -17   3   -0.20    1.50
   6  17  -3   -0.70    1.70
  -6 -17   3    0.60    1.60
   5  17  -3    7.30    2.00
  -5 -17   3    8.80    1.70
   4  17  -3    4.70    2.10
  -4 -17   3    3.50    1.70
   3  17  -3    3.90    2.00
  -3 -17   3    4.10    1.70
  -2 -17   3    0.70    1.50
   1  17  -3   17.40    2.40
  -1 -17   3   12.00    1.90
   0  17  -3    1.10    1.60
   0 -17   3    3.60    1.50
  -1  17  -3   11.30    1.80
  -2  17  -3    3.40    1.60
   2 -17   3    4.10    1.50
  -3  17  -3    0.40    1.70
   3 -17   3    2.20    1.40
  -4  17  -3   -0.60    1.80
   4 -17   3    0.60    1.20
  -5  17  -3    1.10    1.60
  -6  17  -3    2.50    1.50
  -7  17  -3    0.40    1.40
  -8  17  -3   -0.90    1.30
 -14 -16   3    1.10    1.20
  13  16  -3   -1.70    1.60
 -13 -16   3    1.50    1.20
  12  16  -3    3.40    1.90
 -12 -16   3    1.40    1.30
  11  16  -3   -0.60    1.80
 -11 -16   3   -1.00    1.20
  10  16  -3   -0.40    2.00
 -10 -16   3   -1.60    1.30
   9  16  -3    1.40    2.00
  -9 -16   3    0.40    1.50
   8  16  -3   -1.40    1.70
  -8 -16   3    0.30    1.40
   7  16  -3    6.30    1.90
  -7 -16   3    7.20    1.80
   6  16  -3   13.70    2.20
  -6 -16   3   15.40    2.00
   5  16  -3    7.70    2.00
  -5 -16   3    6.40    1.70
   4  16  -3   28.00    3.00
  -4 -16   3   23.70    2.50
   3  16  -3  131.29    7.60
  -3 -16   3  123.79    7.30
   2  16  -3    3.90    1.70
  -2 -16   3    9.90    1.80
   1  16  -3    1.90    1.90
  -1 -16   3    1.90    1.50
   0  16  -3   27.60    2.90
   0 -16   3   32.20    2.60
  -1  16  -3   -2.60    1.70
   1 -16   3    2.10    1.60
  -2  16  -3    4.70    1.80
   2 -16   3    8.00    1.80
  -3  16  -3    1.80    1.60
   3 -16   3    1.30    1.50
  -4  16  -3    2.10    1.70
  -4  16  -3    3.30    6.80
   4 -16   3   -0.30    1.40
  -5  16  -3    4.70    1.90
  -5  16  -3    1.10    6.30
   5 -16   3    4.70    1.30
  -6  16  -3    3.50    6.70
  -6  16  -3   -1.20    1.60
  -7  16  -3   -0.40    1.60
  -7  16  -3   -1.60    6.60
  -8  16  -3    1.10    1.60
  -8  16  -3    0.30    6.90
  -9  16  -3    1.60    1.50
 -15 -15   3    0.60    1.20
  14  15  -3    3.40    1.80
 -14 -15   3    4.20    1.40
  13  15  -3    8.60    2.20
 -13 -15   3    5.90    1.60
  12  15  -3    4.50    2.10
 -12 -15   3    1.80    1.30
  11  15  -3    2.90    2.00
 -11 -15   3    0.70    1.50
  10  15  -3    1.40    2.10
 -10 -15   3   -1.40    1.40
   9  15  -3   -1.70    1.80
  -9 -15   3    4.00    1.60
   8  15  -3    0.60    1.80
  -8 -15   3   -0.50    1.40
   7  15  -3    0.30    1.90
  -7 -15   3    1.20    1.50
   6  15  -3    8.00    2.10
  -6 -15   3    2.70    1.50
   5  15  -3    1.40    1.90
  -5 -15   3    1.20    1.50
   4  15  -3    6.10    2.00
  -4 -15   3    9.10    1.80
   3  15  -3   44.20    3.80
  -3 -15   3   44.30    3.50
   2  15  -3   11.30    2.10
  -2 -15   3   15.20    2.00
   1  15  -3    8.60    1.80
  -1 -15   3    4.60    1.50
   0  15  -3    6.70    1.80
   0 -15   3   14.20    1.90
  -1  15  -3   27.30    2.70
   1 -15   3   28.50    2.50
  -2  15  -3   11.60    2.00
  -2  15  -3    6.60    5.30
   2 -15   3   17.80    2.00
  -3  15  -3    2.70    1.80
  -3  15  -3    3.70    4.00
   3 -15   3    1.90    1.60
  -4  15  -3   -0.20    1.50
  -4  15  -3    0.40    3.30
   4 -15   3    1.80    1.60
  -5  15  -3    4.60    1.70
  -5  15  -3    2.90    3.30
   5 -15   3    6.30    1.60
  -6  15  -3    0.40    1.50
  -6  15  -3    0.80    3.00
   6 -15   3    1.20    1.30
  -7  15  -3    1.70    3.10
  -7  15  -3    2.30    1.50
  -8  15  -3    0.30    1.60
  -8  15  -3   -2.30    3.20
  -9  15  -3    2.60    1.70
  -9  15  -3   -1.80    3.50
   9 -15   3   12.90   18.40
 -10  15  -3    2.70    1.60
 -10  15  -3   -2.60    4.80
  15  14  -3   -1.50    1.60
 -15 -14   3    1.20    1.30
  14  14  -3    2.00    1.70
 -14 -14   3    1.40    1.40
  13  14  -3    1.20    2.00
 -13 -14   3    1.10    1.40
  12  14  -3   -0.40    1.90
 -12 -14   3    2.30    1.50
  11  14  -3   12.50    2.40
 -11 -14   3    9.50    1.60
 -11 -14   3    7.50    1.50
  10  14  -3    1.20    2.00
 -10 -14   3    0.20    1.00
 -10 -14   3    0.00    1.30
   9  14  -3    2.80    1.90
  -9 -14   3   -1.00    1.40
  -9 -14   3   -0.80    1.00
   8  14  -3    2.50    2.00
  -8 -14   3    0.20    0.90
  -8 -14   3    0.80    1.40
   7  14  -3   24.80    2.80
  -7 -14   3   17.50    1.70
  -7 -14   3   17.50    2.00
   6  14  -3    7.30    1.90
  -6 -14   3   13.40    1.80
   5  14  -3   -0.30    1.80
  -5 -14   3    2.90    1.60
   4  14  -3    2.60    1.80
  -4 -14   3    5.40    1.70
   3  14  -3   30.50    2.90
  -3 -14   3   27.90    2.40
   2  14  -3   81.19    5.30
  -2 -14   3   88.09    5.10
   1  14  -3    6.90    1.90
  -1 -14   3    4.30    1.50
   0  14  -3   14.60    4.40
   0  14  -3   13.70    2.10
   0 -14   3   17.90    2.00
  -1  14  -3   -1.60    3.30
  -1  14  -3    3.10    1.70
   1 -14   3    0.50    1.40
  -2  14  -3    4.00    1.50
  -2  14  -3    3.90    2.90
   2 -14   3    5.90    1.50
  -3  14  -3    5.70    2.90
  -3  14  -3    2.50    1.70
   3 -14   3    3.70    1.50
  -4  14  -3    1.60    2.60
  -4  14  -3    0.60    0.70
  -4  14  -3    1.90    1.60
   4 -14   3    3.20    1.50
  -5  14  -3   15.60    3.30
  -5  14  -3   13.80    2.10
   5 -14   3   18.30    1.90
  -6  14  -3    4.80    2.90
  -6  14  -3    6.70    1.70
   6 -14   3   11.20    1.60
  -7  14  -3    2.30    1.60
  -7  14  -3   -0.20    2.80
  -7  14  -3   -0.40    0.60
   7 -14   3    2.00    1.30
  -8  14  -3   -2.70    1.60
  -8  14  -3   -1.90    2.60
  -8  14  -3   -1.70    0.80
  -9  14  -3   -0.10    2.70
  -9  14  -3    0.20    1.60
 -10  14  -3   -0.20    1.40
 -10  14  -3   -1.20    1.60
 -10  14  -3   -1.90    2.60
 -11  14  -3    1.60    2.90
 -11  14  -3   -0.10    1.50
 -11  14  -3    0.70    1.50
 -12  14  -3   -3.40    4.20
 -12  14  -3   -0.70    1.50
 -12  14  -3   -2.00    1.50
  16  13  -3    0.70    1.70
 -16 -13   3   -1.40    1.20
  15  13  -3    1.90    1.80
 -15 -13   3   -1.60    1.10
 -15 -13   3   -0.90    1.20
 -14 -13   3    2.30    1.30
 -14 -13   3   -1.40    1.30
 -13 -13   3    4.80    1.40
 -13 -13   3    6.70    1.40
 -12 -13   3    0.90    1.20
 -12 -13   3   -0.30    1.20
 -11 -13   3   -1.70    1.40
 -11 -13   3    1.10    1.30
  10  13  -3   17.90    2.50
 -10 -13   3   15.50    1.90
 -10 -13   3   16.70    1.70
   9  13  -3    0.50    1.80
  -9 -13   3   -0.50    1.10
  -9 -13   3    1.20    1.50
   8  13  -3    3.10    2.00
  -8 -13   3    3.30    1.50
  -8 -13   3    1.50    1.00
   7  13  -3   -1.10    1.90
  -7 -13   3   -1.70    1.50
   6  13  -3   20.30    2.50
  -6 -13   3   22.40    2.20
   5  13  -3   73.39    4.90
  -5 -13   3   73.99    4.60
   4  13  -3   25.40    2.50
  -4 -13   3   21.60    2.00
   3  13  -3    8.20    1.90
  -3 -13   3    7.90    1.40
   2  13  -3    3.30    1.70
  -2 -13   3    1.90    1.20
   1  13  -3    7.60    1.60
   1  13  -3    4.80    3.20
  -1 -13   3    9.10    1.50
   0  13  -3   24.30    2.40
   0  13  -3   14.80    3.00
   0 -13   3   24.70    2.10
  -1  13  -3   -2.20    2.20
  -1  13  -3   -0.10    1.50
   1 -13   3    1.30    1.30
  -2  13  -3   -0.20    1.50
  -2  13  -3    0.20    0.40
  -2  13  -3   -1.00    2.40
   2 -13   3    1.30    1.30
  -3  13  -3    2.70    2.50
  -3  13  -3    1.10    1.60
   3 -13   3    3.20    1.40
  -4  13  -3    8.20    1.80
  -4  13  -3    7.60    2.60
   4 -13   3   10.90    1.60
  -5  13  -3   -0.40    1.50
  -5  13  -3   -0.90    0.40
  -5  13  -3    0.10    2.30
   5 -13   3    0.50    1.40
  -6  13  -3    5.20    2.80
  -6  13  -3    6.70    1.70
   6 -13   3    8.70    1.50
  -7  13  -3    6.70    2.90
  -7  13  -3   14.20    1.90
  -7  13  -3   11.10    2.00
  -7  13  -3   12.40    1.60
   7 -13   3   13.50    1.60
  -8  13  -3    9.80    3.10
  -8  13  -3    7.90    1.70
  -8  13  -3   10.50    1.60
  -8  13  -3   13.50    2.00
  -9  13  -3    4.40    1.90
  -9  13  -3    9.30    2.00
  -9  13  -3    6.50    2.90
  -9  13  -3    6.70    1.60
 -10  13  -3    1.10    1.70
 -10  13  -3    0.90    1.60
 -10  13  -3    0.00    1.50
 -10  13  -3    1.40    2.80
 -11  13  -3   -3.90    1.60
 -11  13  -3   -3.70    2.40
 -11  13  -3    0.30    1.40
 -11  13  -3   -1.50    1.50
 -12  13  -3    0.60    1.50
 -12  13  -3    3.20    2.50
 -12  13  -3   -0.90    1.70
 -12  13  -3    1.20    1.60
 -13  13  -3   -0.30    2.80
 -13  13  -3    0.90    1.50
 -13  13  -3   -1.40    1.40
 -17 -12   3   -2.50    1.10
 -17 -12   3    5.50    1.50
 -16 -12   3   -1.30    1.20
 -16 -12   3   -0.80    1.30
 -15 -12   3    2.70    1.30
 -15 -12   3    1.50    1.40
  14  12  -3    0.90    1.30
 -14 -12   3    1.10    1.40
 -14 -12   3    1.70    1.40
 -13 -12   3   15.70    1.80
 -13 -12   3   12.60    1.70
 -12 -12   3   49.30    3.40
 -12 -12   3   42.20    3.30
 -11 -12   3   25.00    2.50
 -11 -12   3   32.20    2.70
 -10 -12   3    2.20    1.20
 -10 -12   3    2.00    1.30
  -9 -12   3    1.80    1.10
  -9 -12   3    1.70    1.50
  -8 -12   3   40.90    3.10
   7  12  -3    7.70    1.90
  -7 -12   3    8.40    1.50
   6  12  -3   11.60    2.00
  -6 -12   3   10.00    1.60
   5  12  -3    2.00    1.70
  -5 -12   3    2.80    1.20
   4  12  -3   47.90    3.60
  -4 -12   3   49.40    3.30
   3  12  -3   11.30    1.80
  -3 -12   3   11.50    1.40
   2  12  -3   13.90    1.90
  -2 -12   3   14.90    1.50
   1  12  -3  157.68    9.90
   1  12  -3  172.98    9.30
  -1 -12   3  176.88    9.20
   0  12  -3    7.70    1.60
   0  12  -3   13.40    2.50
   0 -12   3   12.20    1.50
  -1  12  -3    3.50    2.20
  -1  12  -3    3.30    1.50
   1 -12   3    2.80    1.30
  -2  12  -3   10.30    2.50
  -2  12  -3   12.00    1.70
   2 -12   3   10.10    1.50
  -3  12  -3    5.70    2.40
  -3  12  -3    4.80    1.40
  -3  12  -3    8.90    1.00
   3 -12   3    9.30    1.50
  -4  12  -3    2.90    2.30
  -4  12  -3    6.30    1.10
  -4  12  -3    7.70    1.60
   4 -12   3    4.40    1.30
  -5  12  -3   14.10    2.90
  -5  12  -3   12.80    1.50
  -5  12  -3    8.80    1.70
  -5  12  -3   12.40    1.80
   5 -12   3   16.60    1.60
  -6  12  -3    4.30    1.70
  -6  12  -3    2.30    1.60
  -6  12  -3    3.50    2.50
  -6  12  -3    2.60    1.30
   6 -12   3    2.90    1.30
  -7  12  -3    2.60    2.70
  -7  12  -3    3.70    1.80
  -7  12  -3    3.60    1.30
  -7  12  -3    2.00    1.50
   7 -12   3    1.40    1.20
  -8  12  -3   37.20    2.90
  -8  12  -3   29.80    3.90
  -8  12  -3   41.60    3.40
  -8  12  -3   39.60    3.30
   8 -12   3   42.30    2.80
  -9  12  -3   31.80    2.80
  -9  12  -3   32.50    2.80
  -9  12  -3   29.70    2.90
 -10  12  -3    8.30    3.00
 -10  12  -3   14.70    2.30
 -10  12  -3   11.40    1.90
 -10  12  -3   18.50    2.10
  10 -12   3   21.30   10.20
 -11  12  -3    0.80    1.60
 -11  12  -3    3.10    2.70
 -11  12  -3   -0.40    1.90
 -11  12  -3   -0.60    1.60
 -12  12  -3    0.50    2.50
 -12  12  -3    0.10    1.60
 -12  12  -3   -1.10    1.60
 -12  12  -3    0.80    1.60
 -13  12  -3    1.40    2.40
 -13  12  -3   -1.30    1.70
 -13  12  -3    0.70    1.70
  17  11  -3   -1.50    2.30
 -17 -11   3   -0.60    1.40
 -17 -11   3    3.20    1.10
 -16 -11   3    1.80    1.30
 -16 -11   3    1.30    1.40
 -15 -11   3   -1.00    1.20
 -15 -11   3    2.10    1.50
 -14 -11   3    0.20    1.40
 -14 -11   3    0.80    1.30
 -13 -11   3    8.20    1.50
 -13 -11   3    8.30    1.60
 -12 -11   3   74.29    4.40
 -12 -11   3   66.69    4.40
 -11 -11   3   17.00    1.90
 -11 -11   3   15.80    1.80
 -10 -11   3    0.40    1.10
 -10 -11   3    0.60    1.30
  -9 -11   3    0.40    1.10
  -9 -11   3    0.50    1.30
  -8 -11   3    6.50    1.30
  -7 -11   3    8.40    1.50
  -6 -11   3    2.00    1.10
   5  11  -3   17.10    1.90
  -5 -11   3   14.40    1.50
   4  11  -3   12.90    1.90
  -4 -11   3   11.30    1.40
   3  11  -3   14.80    1.70
  -3 -11   3   20.60    1.90
   2  11  -3   95.19    5.60
   2  11  -3   86.29    6.20
  -2 -11   3  102.19    5.40
   1  11  -3  114.39    7.40
   1  11  -3  129.09    6.90
  -1 -11   3  126.79    6.80
   0  11  -3    0.60    1.10
   0  11  -3    0.70    1.80
   0 -11   3    3.80    1.10
  -1  11  -3   21.90    2.80
  -1  11  -3   22.90    1.60
  -1  11  -3   28.10    2.20
   1 -11   3   26.40    2.10
   1 -11   3   15.90    7.90
  -2  11  -3    7.10    0.90
  -2  11  -3    9.20    2.20
  -2  11  -3    6.10    1.40
   2 -11   3    8.60    1.20
   2 -11   3   -5.60    7.30
  -3  11  -3    1.10    1.10
  -3  11  -3    0.40    2.10
  -3  11  -3    1.70    0.80
  -4  11  -3   13.60    1.40
  -4  11  -3   11.90    2.60
  -4  11  -3   15.70    1.70
  -4  11  -3    9.10    1.60
  -5  11  -3   11.10    1.60
  -5  11  -3    9.90    1.70
  -5  11  -3    9.30    2.60
  -5  11  -3   11.80    1.40
  -6  11  -3    3.40    1.50
  -6  11  -3    1.20    1.20
  -6  11  -3    2.00    1.50
[truncated: 2,595,007 more chars]
