# Supplementary material for: Structurally diverse macrocycle co-crystals for solid-state luminescence modulation
Source: Nat Commun. 2024 Mar 21;15:2535. doi: 10.1038/s41467-024-46788-6 (PMC10957888; doi:10.1038/s41467-024-46788-6)
Supplement: Supplementary file 5 — Source Data [file 41467_2024_46788_MOESM5_ESM.zip › Single-crystal structures/MCC-Dioxolane.cif]

data_lll-2
_audit_creation_date               2023-07-27
_audit_creation_method
;
Olex2 1.3
(compiled 2020.11.12 svn.r5f609507 for OlexSys, GUI svn.r6408)
;
_shelx_SHELXL_version_number       '2018/3'
_audit_contact_author_address      ?
_audit_contact_author_email        ?
_audit_contact_author_name         ''
_audit_contact_author_phone        ?
_publ_contact_author_id_orcid      ?
_publ_section_references
;
Dolomanov, O.V., Bourhis, L.J., Gildea, R.J, Howard, J.A.K. & Puschmann, H.
 (2009), J. Appl. Cryst. 42, 339-341.

Sheldrick, G.M. (2015). Acta Cryst. A71, 3-8.

Sheldrick, G.M. (2015). Acta Cryst. C71, 3-8.
;
_chemical_name_common              ?
_chemical_name_systematic          ?
_chemical_formula_moiety           'C99 H78 O12, C5 H N2, 7.1[C3H6O2]'
_chemical_formula_sum              'C104 H79 N2 O12'
_chemical_formula_weight           1548.69
_chemical_melting_point            ?
loop_
  _atom_type_symbol
  _atom_type_description
  _atom_type_scat_dispersion_real
  _atom_type_scat_dispersion_imag
  _atom_type_scat_source
 'C' 'C' 0.0033 0.0016 'International Tables Vol C Tables 4.2.6.8 and 6.1.1.4'
 'H' 'H' 0.0000 0.0000 'International Tables Vol C Tables 4.2.6.8 and 6.1.1.4'
 'N' 'N' 0.0061 0.0033 'International Tables Vol C Tables 4.2.6.8 and 6.1.1.4'
 'O' 'O' 0.0106 0.0060 'International Tables Vol C Tables 4.2.6.8 and 6.1.1.4'

_shelx_space_group_comment
;
The symmetry employed for this shelxl refinement is uniquely defined
by the following loop, which should always be used as a source of
symmetry information in preference to the above space-group names.
They are only intended as comments.
;
_space_group_crystal_system        'triclinic'
_space_group_IT_number             2
_space_group_name_H-M_alt          'P -1'
_space_group_name_Hall             '-P 1'
loop_
  _space_group_symop_operation_xyz
 'x, y, z'
 '-x, -y, -z'

_cell_length_a                     18.7760(13)
_cell_length_b                     18.9217(12)
_cell_length_c                     19.6929(13)
_cell_angle_alpha                  89.489(4)
_cell_angle_beta                   64.269(3)
_cell_angle_gamma                  63.396(3)
_cell_volume                       5483.8(7)
_cell_formula_units_Z              2
_cell_measurement_reflns_used      9917
_cell_measurement_temperature      193.0
_cell_measurement_theta_max        53.87
_cell_measurement_theta_min        2.23
_shelx_estimated_absorpt_T_max     0.993
_shelx_estimated_absorpt_T_min     0.986
_exptl_absorpt_coefficient_mu      0.061
_exptl_absorpt_correction_T_max    0.7506
_exptl_absorpt_correction_T_min    0.5808
_exptl_absorpt_correction_type     none
_exptl_absorpt_process_details
;
SADABS-2016/2 (Bruker,2016/2) was used for absorption correction.
wR2(int) was 0.1321 before and 0.0714 after correction.
The Ratio of minimum to maximum transmission is 0.7738.
The \l/2 correction factor is Not present.
;
_exptl_absorpt_special_details     ?
_exptl_crystal_colour              'clear orangish orange'
_exptl_crystal_colour_lustre       clear
_exptl_crystal_colour_modifier     orangish
_exptl_crystal_colour_primary      orange
_exptl_crystal_density_diffrn      0.938
_exptl_crystal_density_meas        .
_exptl_crystal_density_method      ?
_exptl_crystal_description         block
_exptl_crystal_F_000               1626
_exptl_crystal_size_max            0.23
_exptl_crystal_size_mid            0.15
_exptl_crystal_size_min            0.11
_exptl_transmission_factor_max     ?
_exptl_transmission_factor_min     ?
_diffrn_reflns_av_R_equivalents    0.0588
_diffrn_reflns_av_unetI/netI       0.0637
_diffrn_reflns_Laue_measured_fraction_full  0.997
_diffrn_reflns_Laue_measured_fraction_max  0.993
_diffrn_reflns_limit_h_max         22
_diffrn_reflns_limit_h_min         -22
_diffrn_reflns_limit_k_max         22
_diffrn_reflns_limit_k_min         -22
_diffrn_reflns_limit_l_max         23
_diffrn_reflns_limit_l_min         -23
_diffrn_reflns_number              67480
_diffrn_reflns_point_group_measured_fraction_full  0.997
_diffrn_reflns_point_group_measured_fraction_max  0.993
_diffrn_reflns_theta_full          25.242
_diffrn_reflns_theta_max           25.440
_diffrn_reflns_theta_min           1.180
_diffrn_ambient_temperature        193.0
_diffrn_detector_area_resol_mean   ?
_diffrn_measured_fraction_theta_full  0.997
_diffrn_measured_fraction_theta_max  0.993
_diffrn_measurement_device_type    'CCD area detector'
_diffrn_measurement_method         'phi and omega scans'
_diffrn_radiation_monochromator    graphite
_diffrn_radiation_type             MoK\a
_diffrn_radiation_wavelength       0.71073
_diffrn_source                     ?
_diffrn_source_current             2.86
_diffrn_source_power               0.1993134
_diffrn_source_voltage             69.69
_reflns_Friedel_coverage           0.000
_reflns_Friedel_fraction_full      .
_reflns_Friedel_fraction_max       .
_reflns_number_gt                  12645
_reflns_number_total               20114
_reflns_special_details
;
 Reflections were merged by SHELXL according to the crystal
 class for the calculation of statistics and refinement.
 
 Structure factors included contributions from the .fab file.
 
 _reflns_Friedel_fraction is defined as the number of unique
 Friedel pairs measured divided by the number that would be
 possible theoretically, ignoring centric projections and
 systematic absences.
;
_reflns_threshold_expression       'I > 2\s(I)'
_computing_cell_refinement         'SAINT V8.40B (?, 2016)'
_computing_data_collection         ?
_computing_data_reduction          'SAINT V8.40B (?, 2016)'
_computing_molecular_graphics      'Olex2 1.3 (Dolomanov et al., 2009)'
_computing_publication_material    'Olex2 1.3 (Dolomanov et al., 2009)'
_computing_structure_refinement    'SHELXL 2018/3 (Sheldrick, 2015)'
_computing_structure_solution      'SHELXT 2018/2 (Sheldrick, 2018)'
_refine_diff_density_max           0.441
_refine_diff_density_min           -0.466
_refine_diff_density_rms           0.105
_refine_ls_extinction_coef         .
_refine_ls_extinction_method       none
_refine_ls_goodness_of_fit_ref     1.076
_refine_ls_hydrogen_treatment      constr
_refine_ls_matrix_type             full
_refine_ls_number_parameters       1075
_refine_ls_number_reflns           20114
_refine_ls_number_restraints       0
_refine_ls_R_factor_all            0.1343
_refine_ls_R_factor_gt             0.1007
_refine_ls_restrained_S_all        1.076
_refine_ls_shift/su_max            0.000
_refine_ls_shift/su_mean           0.000
_refine_ls_structure_factor_coef   Fsqd
_refine_ls_weighting_details      
 'w=1/[\s^2^(Fo^2^)+(0.1520P)^2^+15.2804P] where P=(Fo^2^+2Fc^2^)/3'
_refine_ls_weighting_scheme        calc
_refine_ls_wR_factor_gt            0.3102
_refine_ls_wR_factor_ref           0.3326
_refine_special_details            ?
_olex2_refinement_description
;
1. Fixed Uiso
 At 1.2 times of:
  All C(H) groups, All C(H,H) groups
 At 1.5 times of:
  All C(H,H,H) groups
2.a Secondary CH2 refined with riding coordinates:
 C25(H25A,H25B), C60(H60A,H60B), C101(H10D,H10E)
2.b Aromatic/amide H refined with riding coordinates:
 C2(H2), C5(H5), C6(H6), C10(H10), C11(H11), C13(H13), C14(H14), C16(H16),
 C17(H17), C22(H22), C27(H27), C30(H30), C35(H35), C37(H37), C38(H38), C40(H40),
  C42(H42), C44(H44), C45(H45), C47(H47), C52(H52), C55(H55), C56(H56),
 C63(H63), C66(H66), C70(H70), C72(H72), C73(H73), C75(H75), C77(H77), C79(H79),
  C80(H80), C83(H83), C89(H89), C92(H92), C96(H96), C104(H104)
2.c Idealised Me refined as rotating group:
 C23(H23A,H23B,H23C), C24(H24A,H24B,H24C), C32(H32A,H32B,H32C), C33(H33A,H33B,
 H33C), C50(H50A,H50B,H50C), C51(H51A,H51B,H51C), C61(H61A,H61B,H61C), C62(H62A,
 H62B,H62C), C86(H86A,H86B,H86C), C87(H87A,H87B,H87C), C94(H94A,H94B,H94C),
 C100(H10A,H10B,H10C)
;
_atom_sites_solution_hydrogens     geom
_atom_sites_solution_primary       dual
_atom_sites_solution_secondary     ?
loop_
  _atom_site_label
  _atom_site_type_symbol
  _atom_site_fract_x
  _atom_site_fract_y
  _atom_site_fract_z
  _atom_site_U_iso_or_equiv
  _atom_site_adp_type
  _atom_site_occupancy
  _atom_site_site_symmetry_order
  _atom_site_calc_flag
  _atom_site_refinement_flags_posn
  _atom_site_refinement_flags_adp
  _atom_site_refinement_flags_occupancy
  _atom_site_disorder_assembly
  _atom_site_disorder_group
 O1 O 0.3787(2) 0.0056(2) 0.2077(2) 0.0425(9) Uani 1 1 d . . . . .
 O2 O 0.6181(3) -0.2383(2) 0.2153(2) 0.0466(9) Uani 1 1 d . . . . .
 O3 O -0.0185(3) 0.5763(2) 0.6638(2) 0.0479(10) Uani 1 1 d . . . . .
 O4 O -0.0735(2) 0.84848(19) 0.64909(18) 0.0357(8) Uani 1 1 d . . . . .
 O5 O -0.0465(2) 0.8370(2) 0.4372(2) 0.0460(9) Uani 1 1 d . . . . .
 O6 O 0.2035(2) 0.7237(2) 0.17526(19) 0.0406(8) Uani 1 1 d . . . . .
 O7 O 0.8298(2) 0.4552(2) -0.22912(19) 0.0397(8) Uani 1 1 d . . . . .
 O8 O 1.1493(2) 0.2936(2) -0.29957(18) 0.0419(9) Uani 1 1 d . . . . .
 O9 O 0.9675(3) 0.4075(2) 0.17351(19) 0.0390(8) Uani 1 1 d . . . . .
 O10 O 1.1444(2) 0.4105(2) -0.09283(18) 0.0367(8) Uani 1 1 d . . . . .
 O11 O 0.6606(3) 0.0665(2) 0.4839(2) 0.0471(9) Uani 1 1 d . . . . .
 O12 O 0.5906(2) -0.1442(2) 0.4518(2) 0.0395(8) Uani 1 1 d . . . . .
 C1 C 0.7356(3) 0.0601(3) 0.3229(3) 0.0343(11) Uani 1 1 d . . . . .
 C2 C 0.7220(3) 0.0897(3) 0.2618(3) 0.0342(11) Uani 1 1 d . . . . .
 H2 H 0.685947 0.078115 0.246801 0.041 Uiso 1 1 calc R U . . .
 C3 C 0.7598(3) 0.1357(3) 0.2225(3) 0.0337(11) Uani 1 1 d . . . . .
 C4 C 0.8108(3) 0.1562(3) 0.2464(3) 0.0316(10) Uani 1 1 d . . . . .
 C5 C 0.7485(4) 0.1656(3) 0.1578(3) 0.0384(12) Uani 1 1 d . . . . .
 H5 H 0.711941 0.155237 0.142498 0.046 Uiso 1 1 calc R U . . .
 C6 C 0.7881(4) 0.2071(3) 0.1195(3) 0.0404(12) Uani 1 1 d . . . . .
 H6 H 0.781188 0.223771 0.076056 0.048 Uiso 1 1 calc R U . . .
 C7 C 0.8410(3) 0.2275(3) 0.1421(3) 0.0321(10) Uani 1 1 d . . . . .
 C8 C 0.8512(3) 0.2016(3) 0.2066(3) 0.0280(10) Uani 1 1 d . . . . .
 C9 C 0.9013(3) 0.2228(3) 0.2307(3) 0.0320(10) Uani 1 1 d . . . . .
 C10 C 0.9447(3) 0.2648(3) 0.1876(3) 0.0312(10) Uani 1 1 d . . . . .
 H10 H 0.978374 0.278761 0.204010 0.037 Uiso 1 1 calc R U . . .
 C11 C 0.8861(3) 0.2688(3) 0.1012(3) 0.0344(11) Uani 1 1 d . . . . .
 H11 H 0.880119 0.285625 0.057462 0.041 Uiso 1 1 calc R U . . .
 C12 C 0.9394(3) 0.2858(3) 0.1225(3) 0.0299(10) Uani 1 1 d . . . . .
 C13 C 0.9105(4) 0.1959(3) 0.2966(3) 0.0405(12) Uani 1 1 d . . . . .
 H13 H 0.942857 0.210208 0.314445 0.049 Uiso 1 1 calc R U . . .
 C14 C 0.8738(3) 0.1509(3) 0.3329(3) 0.0364(11) Uani 1 1 d . . . . .
 H14 H 0.881405 0.133432 0.375884 0.044 Uiso 1 1 calc R U . . .
 C15 C 0.8234(3) 0.1283(3) 0.3089(3) 0.0312(10) Uani 1 1 d . . . . .
 C16 C 0.7853(3) 0.0803(3) 0.3468(3) 0.0312(10) Uani 1 1 d . . . . .
 H16 H 0.793759 0.061596 0.389073 0.037 Uiso 1 1 calc R U . . .
 C17 C 0.6960(3) -0.0476(3) 0.3156(3) 0.0316(10) Uani 1 1 d . . . . .
 H17 H 0.721966 -0.051636 0.261274 0.038 Uiso 1 1 calc R U . . .
 C18 C 0.6974(3) 0.0074(3) 0.3604(3) 0.0341(11) Uani 1 1 d . . . . .
 C19 C 0.6586(3) -0.0976(3) 0.3456(3) 0.0306(10) Uani 1 1 d . . . . .
 C20 C 0.6244(3) -0.0932(3) 0.4243(3) 0.0348(11) Uani 1 1 d . . . . .
 C21 C 0.6611(3) 0.0105(3) 0.4403(3) 0.0352(11) Uani 1 1 d . . . . .
 C22 C 0.6253(3) -0.0391(3) 0.4721(3) 0.0375(11) Uani 1 1 d . . . . .
 H22 H 0.601303 -0.036691 0.526103 0.045 Uiso 1 1 calc R U . . .
 C23 C 0.6058(4) 0.0853(4) 0.5652(3) 0.0525(15) Uani 1 1 d . . . . .
 H23A H 0.543026 0.102684 0.577793 0.079 Uiso 1 1 calc R U . . .
 H23B H 0.607825 0.129128 0.589046 0.079 Uiso 1 1 calc R U . . .
 H23C H 0.628713 0.037022 0.585124 0.079 Uiso 1 1 calc R U . . .
 C24 C 0.5639(4) -0.1498(4) 0.5300(3) 0.0496(14) Uani 1 1 d . . . . .
 H24A H 0.548016 -0.193052 0.539147 0.074 Uiso 1 1 calc R U . . .
 H24B H 0.511033 -0.097994 0.564273 0.074 Uiso 1 1 calc R U . . .
 H24C H 0.614143 -0.162234 0.540558 0.074 Uiso 1 1 calc R U . . .
 C25 C 0.6563(3) -0.1525(3) 0.2927(3) 0.0337(11) Uani 1 1 d . . . . .
 H25A H 0.648658 -0.195822 0.318197 0.040 Uiso 1 1 calc R U . . .
 H25B H 0.715645 -0.178910 0.244666 0.040 Uiso 1 1 calc R U . . .
 C26 C 0.5820(3) -0.1104(3) 0.2710(2) 0.0272(10) Uani 1 1 d . . . . .
 C27 C 0.5262(3) -0.0267(3) 0.2909(3) 0.0300(10) Uani 1 1 d . . . . .
 H27 H 0.535827 0.005449 0.319101 0.036 Uiso 1 1 calc R U . . .
 C28 C 0.4562(3) 0.0132(3) 0.2717(3) 0.0309(10) Uani 1 1 d . . . . .
 C29 C 0.4455(3) -0.0344(3) 0.2287(3) 0.0364(11) Uani 1 1 d . . . . .
 C30 C 0.4993(3) -0.1184(3) 0.2082(3) 0.0387(12) Uani 1 1 d . . . . .
 H30 H 0.491270 -0.150155 0.178073 0.046 Uiso 1 1 calc R U . . .
 C31 C 0.5643(3) -0.1560(3) 0.2312(3) 0.0357(11) Uani 1 1 d . . . . .
 C32 C 0.5947(5) -0.2896(4) 0.1866(4) 0.0639(18) Uani 1 1 d . . . . .
 H32A H 0.598141 -0.279985 0.136529 0.096 Uiso 1 1 calc R U . . .
 H32B H 0.532704 -0.277052 0.223534 0.096 Uiso 1 1 calc R U . . .
 H32C H 0.637145 -0.346592 0.180110 0.096 Uiso 1 1 calc R U . . .
 C33 C 0.3762(4) -0.0390(4) 0.1521(3) 0.0482(14) Uani 1 1 d . . . . .
 H33A H 0.434165 -0.061849 0.103976 0.072 Uiso 1 1 calc R U . . .
 H33B H 0.326748 -0.002941 0.141969 0.072 Uiso 1 1 calc R U . . .
 H33C H 0.366028 -0.083162 0.172092 0.072 Uiso 1 1 calc R U . . .
 C34 C 0.3972(3) 0.1018(3) 0.3037(3) 0.0312(10) Uani 1 1 d . . . . .
 C35 C 0.3033(3) 0.1362(3) 0.3533(3) 0.0298(10) Uani 1 1 d . . . . .
 H35 H 0.275984 0.102910 0.360574 0.036 Uiso 1 1 calc R U . . .
 C36 C 0.2494(3) 0.2173(3) 0.3920(2) 0.0294(10) Uani 1 1 d . . . . .
 C37 C 0.1547(3) 0.2526(3) 0.4454(3) 0.0312(10) Uani 1 1 d . . . . .
 H37 H 0.126490 0.220016 0.453508 0.037 Uiso 1 1 calc R U . . .
 C38 C 0.1037(3) 0.3320(3) 0.4850(3) 0.0320(10) Uani 1 1 d . . . . .
 H38 H 0.040703 0.353639 0.519575 0.038 Uiso 1 1 calc R U . . .
 C39 C 0.1424(3) 0.3817(3) 0.4758(3) 0.0297(10) Uani 1 1 d . . . . .
 C40 C 0.0923(3) 0.4633(3) 0.5169(3) 0.0321(10) Uani 1 1 d . . . . .
 H40 H 0.029189 0.485728 0.551635 0.038 Uiso 1 1 calc R U . . .
 C41 C 0.1321(3) 0.5130(3) 0.5086(3) 0.0326(11) Uani 1 1 d . . . . .
 C42 C 0.2240(3) 0.4795(3) 0.4563(3) 0.0362(11) Uani 1 1 d . . . . .
 H42 H 0.251404 0.512547 0.449778 0.043 Uiso 1 1 calc R U . . .
 C43 C 0.2779(3) 0.3992(3) 0.4128(3) 0.0339(11) Uani 1 1 d . . . . .
 C44 C 0.3722(3) 0.3651(3) 0.3583(3) 0.0418(12) Uani 1 1 d . . . . .
 H44 H 0.399887 0.398149 0.349409 0.050 Uiso 1 1 calc R U . . .
 C45 C 0.4224(4) 0.2868(3) 0.3195(3) 0.0437(13) Uani 1 1 d . . . . .
 H45 H 0.485256 0.265779 0.284622 0.052 Uiso 1 1 calc R U . . .
 C46 C 0.3847(3) 0.2345(3) 0.3289(3) 0.0321(10) Uani 1 1 d . . . . .
 C47 C 0.4359(3) 0.1523(3) 0.2922(3) 0.0336(11) Uani 1 1 d . . . . .
 H47 H 0.499143 0.129740 0.258144 0.040 Uiso 1 1 calc R U . . .
 C48 C 0.2895(3) 0.2676(3) 0.3808(2) 0.0278(10) Uani 1 1 d . . . . .
 C49 C 0.2369(3) 0.3497(3) 0.4229(3) 0.0291(10) Uani 1 1 d . . . . .
 C50 C -0.1059(4) 0.6090(4) 0.7297(4) 0.0594(17) Uani 1 1 d . . . . .
 H50A H -0.151276 0.649880 0.717751 0.089 Uiso 1 1 calc R U . . .
 H50B H -0.106339 0.634365 0.773169 0.089 Uiso 1 1 calc R U . . .
 H50C H -0.120276 0.565424 0.743592 0.089 Uiso 1 1 calc R U . . .
 C51 C -0.1500(4) 0.8782(3) 0.7252(3) 0.0483(14) Uani 1 1 d . . . . .
 H51A H -0.194925 0.865083 0.725205 0.072 Uiso 1 1 calc R U . . .
 H51B H -0.177435 0.937276 0.740584 0.072 Uiso 1 1 calc R U . . .
 H51C H -0.130078 0.852738 0.761811 0.072 Uiso 1 1 calc R U . . .
 C52 C -0.0462(3) 0.7119(3) 0.6591(3) 0.0311(10) Uani 1 1 d . . . . .
 H52 H -0.095225 0.731168 0.710499 0.037 Uiso 1 1 calc R U . . .
 C53 C 0.0022(3) 0.6307(3) 0.6261(3) 0.0338(11) Uani 1 1 d . . . . .
 C55 C 0.0952(3) 0.6564(3) 0.5122(3) 0.0329(11) Uani 1 1 d . . . . .
 H55 H 0.144849 0.636942 0.461020 0.039 Uiso 1 1 calc R U . . .
 C56 C 1.0323(3) 0.2947(3) -0.0106(3) 0.0291(10) Uani 1 1 d . . . . .
 H56 H 1.024141 0.254001 -0.028717 0.035 Uiso 1 1 calc R U . . .
 C57 C 0.0765(3) 0.5993(3) 0.5502(3) 0.0313(10) Uani 1 1 d . . . . .
 C58 C 0.0463(3) 0.7400(3) 0.5438(3) 0.0299(10) Uani 1 1 d . . . . .
 C59 C -0.0261(3) 0.7670(3) 0.6197(3) 0.0301(10) Uani 1 1 d . . . . .
 C60 C 0.0702(3) 0.7989(3) 0.4995(3) 0.0374(11) Uani 1 1 d . . . . .
 H60A H 0.117587 0.801775 0.507358 0.045 Uiso 1 1 calc R U . . .
 H60B H 0.015700 0.853616 0.522077 0.045 Uiso 1 1 calc R U . . .
 C61 C -0.1117(4) 0.8670(5) 0.4097(4) 0.072(2) Uani 1 1 d . . . . .
 H61A H -0.092648 0.893098 0.367300 0.107 Uiso 1 1 calc R U . . .
 H61B H -0.171313 0.906707 0.452077 0.107 Uiso 1 1 calc R U . . .
 H61C H -0.115591 0.821749 0.390996 0.107 Uiso 1 1 calc R U . . .
 C62 C 0.1413(4) 0.7534(3) 0.1450(3) 0.0433(12) Uani 1 1 d . . . . .
 H62A H 0.175235 0.743068 0.088463 0.065 Uiso 1 1 calc R U . . .
 H62B H 0.100569 0.811965 0.166672 0.065 Uiso 1 1 calc R U . . .
 H62C H 0.105478 0.725556 0.159170 0.065 Uiso 1 1 calc R U . . .
 C63 C 0.0755(3) 0.7817(3) 0.3046(3) 0.0349(11) Uani 1 1 d . . . . .
 H63 H 0.033976 0.795172 0.285083 0.042 Uiso 1 1 calc R U . . .
 C64 C 0.1677(3) 0.7454(3) 0.2537(3) 0.0353(11) Uani 1 1 d . . . . .
 C65 C 0.2306(3) 0.7237(3) 0.2815(3) 0.0305(10) Uani 1 1 d . . . . .
 C66 C 0.1948(3) 0.7415(3) 0.3615(3) 0.0319(10) Uani 1 1 d . . . . .
 H66 H 0.236020 0.727179 0.381503 0.038 Uiso 1 1 calc R U . . .
 C67 C 0.1040(3) 0.7783(3) 0.4132(3) 0.0313(10) Uani 1 1 d . . . . .
 C68 C 0.0432(3) 0.7985(3) 0.3842(3) 0.0344(11) Uani 1 1 d . . . . .
 C69 C 0.3295(3) 0.6873(3) 0.2282(3) 0.0325(10) Uani 1 1 d . . . . .
 C70 C 0.3613(3) 0.7242(3) 0.1697(3) 0.0312(10) Uani 1 1 d . . . . .
 H70 H 0.319398 0.774815 0.166818 0.037 Uiso 1 1 calc R U . . .
 C72 C 0.4882(3) 0.7211(3) 0.0505(3) 0.0303(10) Uani 1 1 d . . . . .
 H72 H 0.449044 0.773605 0.048388 0.036 Uiso 1 1 calc R U . . .
 C73 C 0.5733(3) 0.6805(3) -0.0063(3) 0.0334(11) Uani 1 1 d . . . . .
 H73 H 0.593043 0.704795 -0.047982 0.040 Uiso 1 1 calc R U . . .
 C74 C 0.6366(3) 0.6008(3) -0.0068(3) 0.0286(10) Uani 1 1 d . . . . .
 C75 C 0.7228(3) 0.5537(3) -0.0698(3) 0.0307(10) Uani 1 1 d . . . . .
 H75 H 0.741831 0.575043 -0.114103 0.037 Uiso 1 1 calc R U . . .
 C76 C 0.7817(3) 0.4758(3) -0.0692(3) 0.0295(10) Uani 1 1 d . . . . .
 C77 C 0.7531(3) 0.4450(3) -0.0034(2) 0.0292(10) Uani 1 1 d . . . . .
 H77 H 0.793366 0.392218 -0.002553 0.035 Uiso 1 1 calc R U . . .
 C78 C 0.6668(3) 0.4898(3) 0.0610(3) 0.0275(9) Uani 1 1 d . . . . .
 C79 C 0.6362(3) 0.4578(3) 0.1272(3) 0.0308(10) Uani 1 1 d . . . . .
 H79 H 0.676911 0.406892 0.130816 0.037 Uiso 1 1 calc R U . . .
 C80 C 0.5477(3) 0.5006(3) 0.1857(3) 0.0339(11) Uani 1 1 d . . . . .
 H80 H 0.528790 0.478950 0.229759 0.041 Uiso 1 1 calc R U . . .
 C81 C 0.4533(3) 0.6886(3) 0.1149(3) 0.0314(10) Uani 1 1 d . . . . .
 C82 C 0.4831(3) 0.5768(3) 0.1825(2) 0.0276(10) Uani 1 1 d . . . . .
 C83 C 0.3913(3) 0.6154(3) 0.2347(3) 0.0328(10) Uani 1 1 d . . . . .
 H83 H 0.369736 0.591814 0.276378 0.039 Uiso 1 1 calc R U . . .
 C84 C 0.5152(3) 0.6116(3) 0.1192(3) 0.0278(10) Uani 1 1 d . . . . .
 C85 C 0.6065(3) 0.5678(3) 0.0585(2) 0.0263(9) Uani 1 1 d . . . . .
 C86 C 0.8478(4) 0.4421(4) -0.3068(3) 0.0453(13) Uani 1 1 d . . . . .
 H86A H 0.888815 0.462227 -0.337645 0.068 Uiso 1 1 calc R U . . .
 H86B H 0.790702 0.471055 -0.308736 0.068 Uiso 1 1 calc R U . . .
 H86C H 0.876340 0.383805 -0.327819 0.068 Uiso 1 1 calc R U . . .
 C87 C 1.1790(4) 0.3036(4) -0.3776(3) 0.0511(15) Uani 1 1 d . . . . .
 H87A H 1.245605 0.274810 -0.406350 0.077 Uiso 1 1 calc R U . . .
 H87B H 1.155900 0.361522 -0.377282 0.077 Uiso 1 1 calc R U . . .
 H87C H 1.155942 0.281382 -0.402648 0.077 Uiso 1 1 calc R U . . .
 C88 C 1.0591(3) 0.3359(3) -0.2492(3) 0.0331(11) Uani 1 1 d . . . . .
 C89 C 0.9909(3) 0.3732(3) -0.2694(3) 0.0315(10) Uani 1 1 d . . . . .
 H89 H 1.005928 0.368074 -0.322449 0.038 Uiso 1 1 calc R U . . .
 C90 C 0.8995(3) 0.4184(3) -0.2116(3) 0.0314(10) Uani 1 1 d . . . . .
 C91 C 0.8767(3) 0.4257(3) -0.1342(3) 0.0285(10) Uani 1 1 d . . . . .
 C92 C 0.9466(3) 0.3852(3) -0.1160(3) 0.0304(10) Uani 1 1 d . . . . .
 H92 H 0.930825 0.388642 -0.062847 0.037 Uiso 1 1 calc R U . . .
 C93 C 1.0373(3) 0.3405(3) -0.1703(2) 0.0272(9) Uani 1 1 d . . . . .
 C94 C 1.1688(4) 0.4635(3) -0.0698(3) 0.0389(12) Uani 1 1 d . . . . .
 H94A H 1.210420 0.472281 -0.115918 0.058 Uiso 1 1 calc R U . . .
 H94B H 1.198691 0.439142 -0.038859 0.058 Uiso 1 1 calc R U . . .
 H94C H 1.114001 0.515637 -0.038818 0.058 Uiso 1 1 calc R U . . .
 C95 C 1.0944(3) 0.3833(3) -0.0370(3) 0.0290(10) Uani 1 1 d . . . . .
 C96 C 1.0592(3) 0.4103(3) 0.0416(3) 0.0335(11) Uani 1 1 d . . . . .
 H96 H 1.070785 0.448481 0.059321 0.040 Uiso 1 1 calc R U . . .
 C97 C 1.0065(3) 0.3811(3) 0.0947(3) 0.0307(10) Uani 1 1 d . . . . .
 C98 C 0.9936(3) 0.3215(3) 0.0705(3) 0.0306(10) Uani 1 1 d . . . . .
 C99 C 1.0816(3) 0.3249(3) -0.0650(3) 0.0284(10) Uani 1 1 d . . . . .
 C100 C 0.9574(4) 0.4823(4) 0.2010(3) 0.0499(14) Uani 1 1 d . . . . .
 H10A H 0.925780 0.524544 0.179338 0.075 Uiso 1 1 calc R U . . .
 H10B H 1.017431 0.476332 0.184891 0.075 Uiso 1 1 calc R U . . .
 H10C H 0.921912 0.497786 0.257639 0.075 Uiso 1 1 calc R U . . .
 C101 C 1.1122(3) 0.2989(3) -0.1486(3) 0.0316(10) Uani 1 1 d . . . . .
 H10D H 1.137176 0.239450 -0.161863 0.038 Uiso 1 1 calc R U . . .
 H10E H 1.161912 0.310476 -0.180025 0.038 Uiso 1 1 calc R U . . .
 N1 N 0.3950(4) 0.4203(4) 0.1856(3) 0.0691(16) Uani 1 1 d . . . . .
 N2 N 0.6579(4) 0.2860(3) 0.0223(3) 0.0561(13) Uani 1 1 d . . . . .
 C102 C 0.4269(4) 0.4425(4) 0.1314(3) 0.0468(13) Uani 1 1 d . . . . .
 C103 C 0.4644(4) 0.4719(3) 0.0641(3) 0.0381(12) Uani 1 1 d . . . . .
 C104 C 0.5921(4) 0.4519(3) -0.0576(3) 0.0370(11) Uani 1 1 d . . . . .
 H104 H 0.653732 0.419791 -0.096427 0.044 Uiso 1 1 calc R U . . .
 C105 C 0.5543(3) 0.4250(3) 0.0083(3) 0.0357(11) Uani 1 1 d . . . . .
 C106 C 0.6117(4) 0.3481(3) 0.0162(3) 0.0407(12) Uani 1 1 d . . . . .

loop_
  _atom_site_aniso_label
  _atom_site_aniso_U_11
  _atom_site_aniso_U_22
  _atom_site_aniso_U_33
  _atom_site_aniso_U_23
  _atom_site_aniso_U_13
  _atom_site_aniso_U_12
 O1 0.042(2) 0.0321(19) 0.048(2) 0.0011(16) -0.0266(17) -0.0097(16)
 O2 0.048(2) 0.0233(18) 0.064(2) -0.0028(16) -0.0317(19) -0.0098(16)
 O3 0.065(2) 0.0304(19) 0.0313(18) 0.0111(15) -0.0109(17) -0.0223(18)
 O4 0.0315(17) 0.0221(17) 0.0333(17) 0.0008(13) -0.0052(14) -0.0077(14)
 O5 0.0241(17) 0.048(2) 0.047(2) 0.0152(17) -0.0065(15) -0.0144(16)
 O6 0.0351(18) 0.050(2) 0.0366(19) 0.0087(16) -0.0185(15) -0.0192(17)
 O7 0.0316(18) 0.051(2) 0.0312(17) 0.0078(15) -0.0154(15) -0.0157(16)
 O8 0.0289(17) 0.051(2) 0.0222(16) 0.0059(15) -0.0052(14) -0.0084(16)
 O9 0.060(2) 0.0365(19) 0.0303(17) 0.0137(15) -0.0200(16) -0.0331(18)
 O10 0.0440(19) 0.042(2) 0.0316(17) 0.0138(15) -0.0158(15) -0.0296(17)
 O11 0.057(2) 0.066(3) 0.0317(18) 0.0100(17) -0.0149(17) -0.047(2)
 O12 0.045(2) 0.041(2) 0.0429(19) 0.0177(16) -0.0193(16) -0.0311(17)
 C1 0.033(2) 0.030(3) 0.037(3) 0.008(2) -0.013(2) -0.017(2)
 C2 0.037(3) 0.038(3) 0.037(3) 0.013(2) -0.020(2) -0.023(2)
 C3 0.035(2) 0.039(3) 0.040(3) 0.020(2) -0.022(2) -0.025(2)
 C4 0.032(2) 0.031(3) 0.031(2) 0.0061(19) -0.015(2) -0.016(2)
 C5 0.047(3) 0.045(3) 0.048(3) 0.022(2) -0.034(3) -0.031(3)
 C6 0.053(3) 0.048(3) 0.039(3) 0.021(2) -0.031(3) -0.031(3)
 C7 0.033(2) 0.032(3) 0.038(3) 0.015(2) -0.019(2) -0.020(2)
 C8 0.026(2) 0.029(2) 0.029(2) 0.0080(19) -0.0116(18) -0.0156(19)
 C9 0.036(2) 0.036(3) 0.032(2) 0.009(2) -0.018(2) -0.023(2)
 C10 0.032(2) 0.034(3) 0.039(3) 0.014(2) -0.020(2) -0.023(2)
 C11 0.044(3) 0.037(3) 0.034(2) 0.017(2) -0.021(2) -0.027(2)
 C12 0.035(2) 0.036(3) 0.026(2) 0.0124(19) -0.0144(19) -0.023(2)
 C13 0.056(3) 0.054(3) 0.037(3) 0.020(2) -0.029(2) -0.040(3)
 C14 0.040(3) 0.044(3) 0.038(3) 0.017(2) -0.022(2) -0.028(2)
 C15 0.040(3) 0.035(3) 0.030(2) 0.014(2) -0.021(2) -0.023(2)
 C16 0.030(2) 0.039(3) 0.030(2) 0.015(2) -0.015(2) -0.022(2)
 C17 0.025(2) 0.033(3) 0.030(2) 0.006(2) -0.0074(19) -0.015(2)
 C18 0.026(2) 0.035(3) 0.040(3) 0.011(2) -0.010(2) -0.019(2)
 C19 0.028(2) 0.024(2) 0.041(3) 0.010(2) -0.017(2) -0.0131(19)
 C20 0.027(2) 0.030(3) 0.048(3) 0.015(2) -0.015(2) -0.018(2)
 C21 0.039(3) 0.039(3) 0.034(3) 0.013(2) -0.018(2) -0.023(2)
 C22 0.036(3) 0.053(3) 0.031(2) 0.015(2) -0.013(2) -0.031(2)
 C23 0.061(4) 0.075(4) 0.036(3) 0.010(3) -0.021(3) -0.046(3)
 C24 0.059(3) 0.057(4) 0.046(3) 0.025(3) -0.023(3) -0.041(3)
 C25 0.031(2) 0.025(2) 0.042(3) 0.011(2) -0.016(2) -0.013(2)
 C26 0.025(2) 0.021(2) 0.027(2) 0.0037(17) -0.0053(18) -0.0120(18)
 C27 0.029(2) 0.029(2) 0.025(2) 0.0046(18) -0.0069(19) -0.016(2)
 C28 0.029(2) 0.029(2) 0.029(2) 0.0054(19) -0.0099(19) -0.014(2)
 C29 0.033(3) 0.036(3) 0.038(3) 0.006(2) -0.018(2) -0.014(2)
 C30 0.037(3) 0.032(3) 0.041(3) -0.003(2) -0.016(2) -0.014(2)
 C31 0.031(2) 0.028(3) 0.037(3) -0.002(2) -0.011(2) -0.012(2)
 C32 0.077(4) 0.029(3) 0.087(5) -0.003(3) -0.047(4) -0.020(3)
 C33 0.052(3) 0.046(3) 0.049(3) 0.001(3) -0.033(3) -0.018(3)
 C34 0.030(2) 0.026(2) 0.033(2) 0.0067(19) -0.014(2) -0.011(2)
 C35 0.038(2) 0.025(2) 0.033(2) 0.0079(19) -0.018(2) -0.019(2)
 C36 0.030(2) 0.033(3) 0.026(2) 0.0070(19) -0.0170(19) -0.013(2)
 C37 0.029(2) 0.028(2) 0.040(3) 0.007(2) -0.018(2) -0.015(2)
 C38 0.026(2) 0.031(3) 0.031(2) 0.002(2) -0.0135(19) -0.009(2)
 C39 0.026(2) 0.029(2) 0.028(2) 0.0081(19) -0.0116(19) -0.0097(19)
 C40 0.029(2) 0.029(2) 0.034(2) 0.003(2) -0.017(2) -0.010(2)
 C41 0.036(3) 0.026(2) 0.028(2) 0.0098(19) -0.016(2) -0.009(2)
 C42 0.038(3) 0.024(2) 0.048(3) 0.013(2) -0.021(2) -0.016(2)
 C43 0.037(3) 0.022(2) 0.042(3) 0.008(2) -0.019(2) -0.014(2)
 C44 0.037(3) 0.031(3) 0.054(3) 0.010(2) -0.013(2) -0.022(2)
 C45 0.035(3) 0.033(3) 0.057(3) 0.005(2) -0.016(2) -0.017(2)
 C46 0.034(2) 0.024(2) 0.037(2) 0.012(2) -0.014(2) -0.016(2)
 C47 0.030(2) 0.029(2) 0.033(2) 0.008(2) -0.010(2) -0.013(2)
 C48 0.031(2) 0.024(2) 0.027(2) 0.0104(18) -0.0136(19) -0.0122(19)
 C49 0.031(2) 0.022(2) 0.030(2) 0.0057(18) -0.0138(19) -0.0095(19)
 C50 0.058(4) 0.044(3) 0.059(4) 0.017(3) -0.010(3) -0.030(3)
 C51 0.042(3) 0.034(3) 0.037(3) 0.000(2) 0.000(2) -0.013(2)
 C52 0.032(2) 0.034(3) 0.023(2) 0.0070(19) -0.0106(19) -0.015(2)
 C53 0.042(3) 0.031(3) 0.030(2) 0.012(2) -0.017(2) -0.020(2)
 C55 0.031(2) 0.027(2) 0.033(2) 0.0008(19) -0.013(2) -0.010(2)
 C56 0.029(2) 0.025(2) 0.033(2) 0.0083(19) -0.0149(19) -0.0132(19)
 C57 0.035(2) 0.031(3) 0.029(2) 0.0084(19) -0.016(2) -0.017(2)
 C58 0.022(2) 0.030(2) 0.032(2) 0.0049(19) -0.0100(19) -0.0108(19)
 C59 0.030(2) 0.026(2) 0.031(2) 0.0022(19) -0.015(2) -0.012(2)
 C60 0.038(3) 0.024(2) 0.040(3) 0.004(2) -0.011(2) -0.014(2)
 C61 0.026(3) 0.084(5) 0.082(5) 0.036(4) -0.022(3) -0.015(3)
 C62 0.051(3) 0.044(3) 0.049(3) 0.018(2) -0.034(3) -0.025(3)
 C63 0.031(2) 0.031(3) 0.045(3) 0.016(2) -0.019(2) -0.016(2)
 C64 0.035(3) 0.032(3) 0.036(3) 0.009(2) -0.013(2) -0.018(2)
 C65 0.029(2) 0.028(2) 0.030(2) 0.0066(19) -0.0098(19) -0.015(2)
 C66 0.032(2) 0.026(2) 0.041(3) 0.012(2) -0.018(2) -0.016(2)
 C67 0.034(2) 0.018(2) 0.035(2) 0.0081(18) -0.009(2) -0.0150(19)
 C68 0.028(2) 0.023(2) 0.046(3) 0.013(2) -0.012(2) -0.013(2)
 C69 0.028(2) 0.032(3) 0.031(2) 0.001(2) -0.011(2) -0.014(2)
 C70 0.026(2) 0.024(2) 0.035(2) 0.0044(19) -0.012(2) -0.0080(19)
 C72 0.031(2) 0.019(2) 0.038(3) 0.0084(19) -0.014(2) -0.0125(19)
 C73 0.039(3) 0.029(2) 0.035(2) 0.010(2) -0.018(2) -0.019(2)
 C74 0.028(2) 0.028(2) 0.030(2) 0.0070(19) -0.0128(19) -0.016(2)
 C75 0.028(2) 0.035(3) 0.029(2) 0.009(2) -0.0083(19) -0.020(2)
 C76 0.031(2) 0.029(2) 0.029(2) 0.0099(19) -0.016(2) -0.014(2)
 C77 0.022(2) 0.033(2) 0.027(2) 0.0073(19) -0.0102(18) -0.0112(19)
 C78 0.027(2) 0.028(2) 0.031(2) 0.0088(19) -0.0153(19) -0.0152(19)
 C79 0.024(2) 0.030(2) 0.031(2) 0.0091(19) -0.0110(19) -0.0093(19)
 C80 0.031(2) 0.038(3) 0.030(2) 0.013(2) -0.013(2) -0.017(2)
 C81 0.035(2) 0.027(2) 0.031(2) 0.0069(19) -0.017(2) -0.014(2)
 C82 0.029(2) 0.028(2) 0.025(2) 0.0073(18) -0.0131(19) -0.0140(19)
 C83 0.036(3) 0.037(3) 0.028(2) 0.009(2) -0.016(2) -0.019(2)
 C84 0.032(2) 0.029(2) 0.029(2) 0.0086(19) -0.0169(19) -0.018(2)
 C85 0.027(2) 0.030(2) 0.026(2) 0.0091(18) -0.0141(18) -0.0168(19)
 C86 0.050(3) 0.057(4) 0.036(3) 0.013(2) -0.027(2) -0.025(3)
 C87 0.040(3) 0.070(4) 0.026(3) 0.009(3) -0.009(2) -0.020(3)
 C88 0.030(2) 0.032(3) 0.030(2) 0.006(2) -0.010(2) -0.013(2)
 C89 0.039(3) 0.031(2) 0.023(2) 0.0077(19) -0.013(2) -0.018(2)
 C90 0.034(2) 0.026(2) 0.037(3) 0.012(2) -0.018(2) -0.016(2)
 C91 0.030(2) 0.030(2) 0.030(2) 0.0102(19) -0.0127(19) -0.019(2)
 C92 0.035(2) 0.029(2) 0.025(2) 0.0053(18) -0.0106(19) -0.017(2)
 C93 0.028(2) 0.022(2) 0.025(2) 0.0028(17) -0.0080(18) -0.0124(19)
 C94 0.045(3) 0.045(3) 0.045(3) 0.020(2) -0.022(2) -0.035(3)
 C95 0.023(2) 0.032(2) 0.034(2) 0.013(2) -0.0134(19) -0.0153(19)
 C96 0.044(3) 0.036(3) 0.033(2) 0.014(2) -0.022(2) -0.026(2)
 C97 0.032(2) 0.031(3) 0.031(2) 0.009(2) -0.015(2) -0.016(2)
 C98 0.030(2) 0.028(2) 0.031(2) 0.0093(19) -0.012(2) -0.015(2)
 C99 0.022(2) 0.027(2) 0.030(2) 0.0087(18) -0.0120(18) -0.0086(18)
 C100 0.074(4) 0.052(3) 0.034(3) 0.009(2) -0.022(3) -0.043(3)
 C101 0.022(2) 0.031(3) 0.032(2) 0.0009(19) -0.0084(19) -0.0106(19)
 N1 0.079(4) 0.084(4) 0.065(4) 0.042(3) -0.041(3) -0.050(4)
 N2 0.060(3) 0.043(3) 0.075(4) 0.021(3) -0.042(3) -0.024(3)
 C102 0.058(3) 0.045(3) 0.049(3) 0.016(3) -0.033(3) -0.027(3)
 C103 0.052(3) 0.043(3) 0.040(3) 0.017(2) -0.029(2) -0.032(3)
 C104 0.044(3) 0.034(3) 0.039(3) 0.008(2) -0.025(2) -0.019(2)
 C105 0.043(3) 0.034(3) 0.046(3) 0.012(2) -0.032(2) -0.021(2)
 C106 0.051(3) 0.034(3) 0.053(3) 0.018(2) -0.033(3) -0.026(3)

_geom_special_details
;
 All esds (except the esd in the dihedral angle between two l.s. planes)
 are estimated using the full covariance matrix.  The cell esds are taken
 into account individually in the estimation of esds in distances, angles
 and torsion angles; correlations between esds in cell parameters are only
 used when they are defined by crystal symmetry.  An approximate (isotropic)
 treatment of cell esds is used for estimating esds involving l.s. planes.
;
loop_
  _geom_bond_atom_site_label_1
  _geom_bond_atom_site_label_2
  _geom_bond_distance
  _geom_bond_site_symmetry_2
  _geom_bond_publ_flag
 O1 C29 1.382(6) . ?
 O1 C33 1.418(6) . ?
 O2 C31 1.366(6) . ?
 O2 C32 1.437(7) . ?
 O3 C50 1.419(7) . ?
 O3 C53 1.364(6) . ?
 O4 C51 1.431(6) . ?
 O4 C59 1.358(5) . ?
 O5 C61 1.436(7) . ?
 O5 C68 1.358(6) . ?
 O6 C62 1.430(6) . ?
 O6 C64 1.367(6) . ?
 O7 C86 1.414(6) . ?
 O7 C90 1.373(6) . ?
 O8 C87 1.434(6) . ?
 O8 C88 1.354(6) . ?
 O9 C97 1.376(5) . ?
 O9 C100 1.420(6) . ?
 O10 C94 1.421(6) . ?
 O10 C95 1.372(5) . ?
 O11 C21 1.362(6) . ?
 O11 C23 1.415(6) . ?
 O12 C20 1.367(6) . ?
 O12 C24 1.416(6) . ?
 C1 C2 1.398(7) . ?
 C1 C16 1.394(7) . ?
 C1 C18 1.492(7) . ?
 C2 H2 0.9500 . ?
 C2 C3 1.386(7) . ?
 C3 C4 1.421(7) . ?
 C3 C5 1.450(7) . ?
 C4 C8 1.407(7) . ?
 C4 C15 1.406(6) . ?
 C5 H5 0.9500 . ?
 C5 C6 1.328(7) . ?
 C6 H6 0.9500 . ?
 C6 C7 1.438(7) . ?
 C7 C8 1.416(6) . ?
 C7 C11 1.402(7) . ?
 C8 C9 1.415(6) . ?
 C9 C10 1.408(7) . ?
 C9 C13 1.439(7) . ?
 C10 H10 0.9500 . ?
 C10 C12 1.371(6) . ?
 C11 H11 0.9500 . ?
 C11 C12 1.393(7) . ?
 C12 C98 1.494(6) . ?
 C13 H13 0.9500 . ?
 C13 C14 1.342(7) . ?
 C14 H14 0.9500 . ?
 C14 C15 1.433(7) . ?
 C15 C16 1.413(7) . ?
 C16 H16 0.9500 . ?
 C17 H17 0.9500 . ?
 C17 C18 1.387(7) . ?
 C17 C19 1.401(6) . ?
 C18 C21 1.408(7) . ?
 C19 C20 1.382(7) . ?
 C19 C25 1.503(7) . ?
 C20 C22 1.407(7) . ?
 C21 C22 1.384(7) . ?
 C22 H22 0.9500 . ?
 C23 H23A 0.9800 . ?
 C23 H23B 0.9800 . ?
 C23 H23C 0.9800 . ?
 C24 H24A 0.9800 . ?
 C24 H24B 0.9800 . ?
 C24 H24C 0.9800 . ?
 C25 H25A 0.9900 . ?
 C25 H25B 0.9900 . ?
 C25 C26 1.510(7) . ?
 C26 C27 1.389(6) . ?
 C26 C31 1.402(7) . ?
 C27 H27 0.9500 . ?
 C27 C28 1.406(7) . ?
 C28 C29 1.376(7) . ?
 C28 C34 1.478(6) . ?
 C29 C30 1.389(7) . ?
 C30 H30 0.9500 . ?
 C30 C31 1.377(7) . ?
 C32 H32A 0.9800 . ?
 C32 H32B 0.9800 . ?
 C32 H32C 0.9800 . ?
 C33 H33A 0.9800 . ?
 C33 H33B 0.9800 . ?
 C33 H33C 0.9800 . ?
 C34 C35 1.405(6) . ?
 C34 C47 1.404(7) . ?
 C35 H35 0.9500 . ?
 C35 C36 1.386(6) . ?
 C36 C37 1.427(6) . ?
 C36 C48 1.419(7) . ?
 C37 H37 0.9500 . ?
 C37 C38 1.366(6) . ?
 C38 H38 0.9500 . ?
 C38 C39 1.393(7) . ?
 C39 C40 1.409(6) . ?
 C39 C49 1.430(6) . ?
 C40 H40 0.9500 . ?
 C40 C41 1.411(7) . ?
 C41 C42 1.388(7) . ?
 C41 C57 1.478(7) . ?
 C42 H42 0.9500 . ?
 C42 C43 1.400(7) . ?
 C43 C44 1.428(7) . ?
 C43 C49 1.422(7) . ?
 C44 H44 0.9500 . ?
 C44 C45 1.345(7) . ?
 C45 H45 0.9500 . ?
 C45 C46 1.425(7) . ?
 C46 C47 1.393(7) . ?
 C46 C48 1.434(6) . ?
 C47 H47 0.9500 . ?
 C48 C49 1.420(6) . ?
 C50 H50A 0.9800 . ?
 C50 H50B 0.9800 . ?
 C50 H50C 0.9800 . ?
 C51 H51A 0.9800 . ?
 C51 H51B 0.9800 . ?
 C51 H51C 0.9800 . ?
 C52 H52 0.9500 . ?
 C52 C53 1.364(7) . ?
 C52 C59 1.383(7) . ?
 C53 C57 1.412(6) . ?
 C55 H55 0.9500 . ?
 C55 C57 1.395(7) . ?
 C55 C58 1.398(6) . ?
 C56 H56 0.9500 . ?
 C56 C98 1.419(6) . ?
 C56 C99 1.389(6) . ?
 C58 C59 1.404(6) . ?
 C58 C60 1.516(7) . ?
 C60 H60A 0.9900 . ?
 C60 H60B 0.9900 . ?
 C60 C67 1.517(7) . ?
 C61 H61A 0.9800 . ?
 C61 H61B 0.9800 . ?
 C61 H61C 0.9800 . ?
 C62 H62A 0.9800 . ?
 C62 H62B 0.9800 . ?
 C62 H62C 0.9800 . ?
 C63 H63 0.9500 . ?
 C63 C64 1.383(7) . ?
 C63 C68 1.392(7) . ?
 C64 C65 1.409(7) . ?
 C65 C66 1.391(7) . ?
 C65 C69 1.483(6) . ?
 C66 H66 0.9500 . ?
 C66 C67 1.367(6) . ?
 C67 C68 1.395(7) . ?
 C69 C70 1.390(7) . ?
 C69 C83 1.389(7) . ?
 C70 H70 0.9500 . ?
 C70 C81 1.399(6) . ?
 C72 H72 0.9500 . ?
 C72 C73 1.326(7) . ?
 C72 C81 1.427(7) . ?
 C73 H73 0.9500 . ?
 C73 C74 1.440(7) . ?
 C74 C75 1.392(6) . ?
 C74 C85 1.426(6) . ?
 C75 H75 0.9500 . ?
 C75 C76 1.396(6) . ?
 C76 C77 1.405(6) . ?
 C76 C91 1.498(6) . ?
 C77 H77 0.9500 . ?
 C77 C78 1.399(6) . ?
 C78 C79 1.430(6) . ?
 C78 C85 1.419(6) . ?
 C79 H79 0.9500 . ?
 C79 C80 1.376(6) . ?
 C80 H80 0.9500 . ?
 C80 C82 1.434(6) . ?
 C81 C84 1.432(6) . ?
 C82 C83 1.382(6) . ?
 C82 C84 1.426(6) . ?
 C83 H83 0.9500 . ?
 C84 C85 1.421(6) . ?
 C86 H86A 0.9800 . ?
 C86 H86B 0.9800 . ?
 C86 H86C 0.9800 . ?
 C87 H87A 0.9800 . ?
 C87 H87B 0.9800 . ?
 C87 H87C 0.9800 . ?
 C88 C89 1.388(7) . ?
 C88 C93 1.417(6) . ?
 C89 H89 0.9500 . ?
 C89 C90 1.406(6) . ?
 C90 C91 1.382(6) . ?
 C91 C92 1.394(7) . ?
 C92 H92 0.9500 . ?
 C92 C93 1.380(6) . ?
 C93 C101 1.517(6) . ?
 C94 H94A 0.9800 . ?
 C94 H94B 0.9800 . ?
 C94 H94C 0.9800 . ?
 C95 C96 1.384(7) . ?
 C95 C99 1.396(7) . ?
 C96 H96 0.9500 . ?
 C96 C97 1.399(7) . ?
 C97 C98 1.385(7) . ?
 C99 C101 1.491(6) . ?
 C100 H10A 0.9800 . ?
 C100 H10B 0.9800 . ?
 C100 H10C 0.9800 . ?
 C101 H10D 0.9900 . ?
 C101 H10E 0.9900 . ?
 N1 C102 1.157(8) . ?
 N2 C106 1.150(7) . ?
 C102 C103 1.445(8) . ?
 C103 C104 1.402(7) 2_665 ?
 C103 C105 1.381(7) . ?
 C104 H104 0.9500 . ?
 C104 C105 1.401(7) . ?
 C105 C106 1.427(7) . ?

loop_
  _geom_angle_atom_site_label_1
  _geom_angle_atom_site_label_2
  _geom_angle_atom_site_label_3
  _geom_angle
  _geom_angle_site_symmetry_1
  _geom_angle_site_symmetry_3
  _geom_angle_publ_flag
 C29 O1 C33 118.3(4) . . ?
 C31 O2 C32 118.3(4) . . ?
 C53 O3 C50 116.2(4) . . ?
 C59 O4 C51 117.0(4) . . ?
 C68 O5 C61 118.3(4) . . ?
 C64 O6 C62 117.1(4) . . ?
 C90 O7 C86 120.1(4) . . ?
 C88 O8 C87 117.6(4) . . ?
 C97 O9 C100 117.4(4) . . ?
 C95 O10 C94 118.6(4) . . ?
 C21 O11 C23 117.8(4) . . ?
 C20 O12 C24 119.3(4) . . ?
 C2 C1 C18 119.4(4) . . ?
 C16 C1 C2 118.9(4) . . ?
 C16 C1 C18 121.7(4) . . ?
 C1 C2 H2 119.2 . . ?
 C3 C2 C1 121.6(5) . . ?
 C3 C2 H2 119.2 . . ?
 C2 C3 C4 119.7(4) . . ?
 C2 C3 C5 122.8(4) . . ?
 C4 C3 C5 117.6(4) . . ?
 C8 C4 C3 120.7(4) . . ?
 C15 C4 C3 119.3(4) . . ?
 C15 C4 C8 120.0(4) . . ?
 C3 C5 H5 119.2 . . ?
 C6 C5 C3 121.6(5) . . ?
 C6 C5 H5 119.2 . . ?
 C5 C6 H6 119.2 . . ?
 C5 C6 C7 121.6(5) . . ?
 C7 C6 H6 119.2 . . ?
 C8 C7 C6 118.4(4) . . ?
 C11 C7 C6 122.9(4) . . ?
 C11 C7 C8 118.7(4) . . ?
 C4 C8 C7 120.1(4) . . ?
 C4 C8 C9 120.8(4) . . ?
 C9 C8 C7 119.1(4) . . ?
 C8 C9 C13 118.0(4) . . ?
 C10 C9 C8 119.6(4) . . ?
 C10 C9 C13 122.2(4) . . ?
 C9 C10 H10 119.3 . . ?
 C12 C10 C9 121.4(4) . . ?
 C12 C10 H10 119.3 . . ?
 C7 C11 H11 118.9 . . ?
 C12 C11 C7 122.1(4) . . ?
 C12 C11 H11 118.9 . . ?
 C10 C12 C11 118.9(4) . . ?
 C10 C12 C98 122.4(4) . . ?
 C11 C12 C98 118.6(4) . . ?
 C9 C13 H13 119.6 . . ?
 C14 C13 C9 120.8(5) . . ?
 C14 C13 H13 119.6 . . ?
 C13 C14 H14 119.0 . . ?
 C13 C14 C15 121.9(5) . . ?
 C15 C14 H14 119.0 . . ?
 C4 C15 C14 118.4(4) . . ?
 C4 C15 C16 119.6(4) . . ?
 C16 C15 C14 122.0(4) . . ?
 C1 C16 C15 120.8(4) . . ?
 C1 C16 H16 119.6 . . ?
 C15 C16 H16 119.6 . . ?
 C18 C17 H17 118.0 . . ?
 C18 C17 C19 124.0(4) . . ?
 C19 C17 H17 118.0 . . ?
 C17 C18 C1 119.5(4) . . ?
 C17 C18 C21 117.1(4) . . ?
 C21 C18 C1 123.4(4) . . ?
 C17 C19 C25 120.0(4) . . ?
 C20 C19 C17 117.1(4) . . ?
 C20 C19 C25 123.0(4) . . ?
 O12 C20 C19 116.0(4) . . ?
 O12 C20 C22 122.8(4) . . ?
 C19 C20 C22 121.2(4) . . ?
 O11 C21 C18 116.4(4) . . ?
 O11 C21 C22 122.8(4) . . ?
 C22 C21 C18 120.8(5) . . ?
 C20 C22 H22 120.1 . . ?
 C21 C22 C20 119.9(4) . . ?
 C21 C22 H22 120.1 . . ?
 O11 C23 H23A 109.5 . . ?
 O11 C23 H23B 109.5 . . ?
 O11 C23 H23C 109.5 . . ?
 H23A C23 H23B 109.5 . . ?
 H23A C23 H23C 109.5 . . ?
 H23B C23 H23C 109.5 . . ?
 O12 C24 H24A 109.5 . . ?
 O12 C24 H24B 109.5 . . ?
 O12 C24 H24C 109.5 . . ?
 H24A C24 H24B 109.5 . . ?
 H24A C24 H24C 109.5 . . ?
 H24B C24 H24C 109.5 . . ?
 C19 C25 H25A 108.6 . . ?
 C19 C25 H25B 108.6 . . ?
 C19 C25 C26 114.6(4) . . ?
 H25A C25 H25B 107.6 . . ?
 C26 C25 H25A 108.6 . . ?
 C26 C25 H25B 108.6 . . ?
 C27 C26 C25 123.2(4) . . ?
 C27 C26 C31 116.6(4) . . ?
 C31 C26 C25 120.2(4) . . ?
 C26 C27 H27 118.1 . . ?
 C26 C27 C28 123.7(4) . . ?
 C28 C27 H27 118.1 . . ?
 C27 C28 C34 117.0(4) . . ?
 C29 C28 C27 117.1(4) . . ?
 C29 C28 C34 125.8(4) . . ?
 O1 C29 C30 122.4(4) . . ?
 C28 C29 O1 116.7(4) . . ?
 C28 C29 C30 121.0(5) . . ?
 C29 C30 H30 119.7 . . ?
 C31 C30 C29 120.6(5) . . ?
 C31 C30 H30 119.7 . . ?
 O2 C31 C26 114.9(4) . . ?
 O2 C31 C30 124.2(4) . . ?
 C30 C31 C26 120.9(4) . . ?
 O2 C32 H32A 109.5 . . ?
 O2 C32 H32B 109.5 . . ?
 O2 C32 H32C 109.5 . . ?
 H32A C32 H32B 109.5 . . ?
 H32A C32 H32C 109.5 . . ?
 H32B C32 H32C 109.5 . . ?
 O1 C33 H33A 109.5 . . ?
 O1 C33 H33B 109.5 . . ?
 O1 C33 H33C 109.5 . . ?
 H33A C33 H33B 109.5 . . ?
 H33A C33 H33C 109.5 . . ?
 H33B C33 H33C 109.5 . . ?
 C35 C34 C28 121.4(4) . . ?
 C47 C34 C28 119.9(4) . . ?
 C47 C34 C35 118.3(4) . . ?
 C34 C35 H35 119.1 . . ?
 C36 C35 C34 121.8(4) . . ?
 C36 C35 H35 119.1 . . ?
 C35 C36 C37 122.7(4) . . ?
 C35 C36 C48 119.4(4) . . ?
 C48 C36 C37 117.9(4) . . ?
 C36 C37 H37 119.2 . . ?
 C38 C37 C36 121.6(4) . . ?
 C38 C37 H37 119.2 . . ?
 C37 C38 H38 119.4 . . ?
 C37 C38 C39 121.2(4) . . ?
 C39 C38 H38 119.4 . . ?
 C38 C39 C40 122.8(4) . . ?
 C38 C39 C49 119.6(4) . . ?
 C40 C39 C49 117.7(4) . . ?
 C39 C40 H40 118.7 . . ?
 C39 C40 C41 122.6(4) . . ?
 C41 C40 H40 118.7 . . ?
 C40 C41 C57 121.0(4) . . ?
 C42 C41 C40 117.8(4) . . ?
 C42 C41 C57 121.2(4) . . ?
 C41 C42 H42 118.5 . . ?
 C41 C42 C43 122.9(5) . . ?
 C43 C42 H42 118.5 . . ?
 C42 C43 C44 122.9(5) . . ?
 C42 C43 C49 118.5(4) . . ?
 C49 C43 C44 118.6(4) . . ?
 C43 C44 H44 119.5 . . ?
 C45 C44 C43 121.1(5) . . ?
 C45 C44 H44 119.5 . . ?
 C44 C45 H45 118.8 . . ?
 C44 C45 C46 122.3(5) . . ?
 C46 C45 H45 118.8 . . ?
 C45 C46 C48 118.1(4) . . ?
 C47 C46 C45 123.5(4) . . ?
 C47 C46 C48 118.3(4) . . ?
 C34 C47 H47 118.9 . . ?
 C46 C47 C34 122.3(4) . . ?
 C46 C47 H47 118.9 . . ?
 C36 C48 C46 119.9(4) . . ?
 C36 C48 C49 120.6(4) . . ?
 C49 C48 C46 119.5(4) . . ?
 C43 C49 C39 120.6(4) . . ?
 C48 C49 C39 119.1(4) . . ?
 C48 C49 C43 120.3(4) . . ?
 O3 C50 H50A 109.5 . . ?
 O3 C50 H50B 109.5 . . ?
 O3 C50 H50C 109.5 . . ?
 H50A C50 H50B 109.5 . . ?
 H50A C50 H50C 109.5 . . ?
 H50B C50 H50C 109.5 . . ?
 O4 C51 H51A 109.5 . . ?
 O4 C51 H51B 109.5 . . ?
 O4 C51 H51C 109.5 . . ?
 H51A C51 H51B 109.5 . . ?
 H51A C51 H51C 109.5 . . ?
 H51B C51 H51C 109.5 . . ?
 C53 C52 H52 119.1 . . ?
 C53 C52 C59 121.9(4) . . ?
 C59 C52 H52 119.1 . . ?
 O3 C53 C52 122.3(4) . . ?
 O3 C53 C57 116.8(4) . . ?
 C52 C53 C57 120.9(4) . . ?
 C57 C55 H55 117.6 . . ?
 C57 C55 C58 124.8(4) . . ?
 C58 C55 H55 117.6 . . ?
 C98 C56 H56 118.3 . . ?
 C99 C56 H56 118.3 . . ?
 C99 C56 C98 123.5(4) . . ?
 C53 C57 C41 125.3(4) . . ?
 C55 C57 C41 118.9(4) . . ?
 C55 C57 C53 115.8(4) . . ?
 C55 C58 C59 116.5(4) . . ?
 C55 C58 C60 122.3(4) . . ?
 C59 C58 C60 121.2(4) . . ?
 O4 C59 C52 124.2(4) . . ?
 O4 C59 C58 115.6(4) . . ?
 C52 C59 C58 120.2(4) . . ?
 C58 C60 H60A 108.4 . . ?
 C58 C60 H60B 108.4 . . ?
 C58 C60 C67 115.4(4) . . ?
 H60A C60 H60B 107.5 . . ?
 C67 C60 H60A 108.4 . . ?
 C67 C60 H60B 108.4 . . ?
 O5 C61 H61A 109.5 . . ?
 O5 C61 H61B 109.5 . . ?
 O5 C61 H61C 109.5 . . ?
 H61A C61 H61B 109.5 . . ?
 H61A C61 H61C 109.5 . . ?
 H61B C61 H61C 109.5 . . ?
 O6 C62 H62A 109.5 . . ?
 O6 C62 H62B 109.5 . . ?
 O6 C62 H62C 109.5 . . ?
 H62A C62 H62B 109.5 . . ?
 H62A C62 H62C 109.5 . . ?
 H62B C62 H62C 109.5 . . ?
 C64 C63 H63 119.7 . . ?
 C64 C63 C68 120.6(5) . . ?
 C68 C63 H63 119.7 . . ?
 O6 C64 C63 123.0(5) . . ?
 O6 C64 C65 116.2(4) . . ?
 C63 C64 C65 120.6(4) . . ?
 C64 C65 C69 121.7(4) . . ?
 C66 C65 C64 116.6(4) . . ?
 C66 C65 C69 121.6(4) . . ?
 C65 C66 H66 118.0 . . ?
 C67 C66 C65 124.1(5) . . ?
 C67 C66 H66 118.0 . . ?
 C66 C67 C60 120.8(5) . . ?
 C66 C67 C68 118.3(4) . . ?
 C68 C67 C60 120.9(4) . . ?
 O5 C68 C63 123.6(5) . . ?
 O5 C68 C67 116.5(4) . . ?
 C63 C68 C67 119.9(4) . . ?
 C70 C69 C65 120.1(4) . . ?
 C83 C69 C65 120.8(4) . . ?
 C83 C69 C70 119.1(4) . . ?
 C69 C70 H70 119.1 . . ?
 C69 C70 C81 121.7(4) . . ?
 C81 C70 H70 119.1 . . ?
 C73 C72 H72 118.8 . . ?
 C73 C72 C81 122.4(4) . . ?
 C81 C72 H72 118.8 . . ?
 C72 C73 H73 119.1 . . ?
 C72 C73 C74 121.9(4) . . ?
 C74 C73 H73 119.1 . . ?
 C75 C74 C73 122.6(4) . . ?
 C75 C74 C85 119.5(4) . . ?
 C85 C74 C73 117.8(4) . . ?
 C74 C75 H75 119.4 . . ?
 C74 C75 C76 121.2(4) . . ?
 C76 C75 H75 119.4 . . ?
 C75 C76 C77 119.0(4) . . ?
 C75 C76 C91 122.4(4) . . ?
 C77 C76 C91 118.6(4) . . ?
 C76 C77 H77 119.1 . . ?
 C78 C77 C76 121.8(4) . . ?
 C78 C77 H77 119.1 . . ?
 C77 C78 C79 122.0(4) . . ?
 C77 C78 C85 118.6(4) . . ?
 C85 C78 C79 119.2(4) . . ?
 C78 C79 H79 120.0 . . ?
 C80 C79 C78 120.0(4) . . ?
 C80 C79 H79 120.0 . . ?
 C79 C80 H80 118.9 . . ?
 C79 C80 C82 122.2(4) . . ?
 C82 C80 H80 118.9 . . ?
 C70 C81 C72 123.7(4) . . ?
 C70 C81 C84 118.4(4) . . ?
 C72 C81 C84 117.7(4) . . ?
 C83 C82 C80 123.2(4) . . ?
 C83 C82 C84 118.9(4) . . ?
 C84 C82 C80 117.8(4) . . ?
 C69 C83 H83 118.9 . . ?
 C82 C83 C69 122.1(4) . . ?
 C82 C83 H83 118.9 . . ?
 C82 C84 C81 119.5(4) . . ?
 C85 C84 C81 120.2(4) . . ?
 C85 C84 C82 120.2(4) . . ?
 C78 C85 C74 119.8(4) . . ?
 C78 C85 C84 120.3(4) . . ?
 C84 C85 C74 119.9(4) . . ?
 O7 C86 H86A 109.5 . . ?
 O7 C86 H86B 109.5 . . ?
 O7 C86 H86C 109.5 . . ?
 H86A C86 H86B 109.5 . . ?
 H86A C86 H86C 109.5 . . ?
 H86B C86 H86C 109.5 . . ?
 O8 C87 H87A 109.5 . . ?
 O8 C87 H87B 109.5 . . ?
 O8 C87 H87C 109.5 . . ?
 H87A C87 H87B 109.5 . . ?
 H87A C87 H87C 109.5 . . ?
 H87B C87 H87C 109.5 . . ?
 O8 C88 C89 125.4(4) . . ?
 O8 C88 C93 114.1(4) . . ?
 C89 C88 C93 120.4(4) . . ?
 C88 C89 H89 119.8 . . ?
 C88 C89 C90 120.3(4) . . ?
 C90 C89 H89 119.8 . . ?
 O7 C90 C89 122.2(4) . . ?
 O7 C90 C91 117.5(4) . . ?
 C91 C90 C89 120.3(4) . . ?
 C90 C91 C76 123.8(4) . . ?
 C90 C91 C92 117.9(4) . . ?
 C92 C91 C76 118.4(4) . . ?
 C91 C92 H92 117.9 . . ?
 C93 C92 C91 124.1(4) . . ?
 C93 C92 H92 117.9 . . ?
 C88 C93 C101 120.1(4) . . ?
 C92 C93 C88 116.9(4) . . ?
 C92 C93 C101 123.0(4) . . ?
 O10 C94 H94A 109.5 . . ?
 O10 C94 H94B 109.5 . . ?
 O10 C94 H94C 109.5 . . ?
 H94A C94 H94B 109.5 . . ?
 H94A C94 H94C 109.5 . . ?
 H94B C94 H94C 109.5 . . ?
 O10 C95 C96 123.5(4) . . ?
 O10 C95 C99 115.0(4) . . ?
 C96 C95 C99 121.5(4) . . ?
 C95 C96 H96 120.1 . . ?
 C95 C96 C97 119.7(4) . . ?
 C97 C96 H96 120.1 . . ?
 O9 C97 C96 122.4(4) . . ?
 O9 C97 C98 116.1(4) . . ?
 C98 C97 C96 121.4(4) . . ?
 C56 C98 C12 117.8(4) . . ?
 C97 C98 C12 125.5(4) . . ?
 C97 C98 C56 116.6(4) . . ?
 C56 C99 C95 117.1(4) . . ?
 C56 C99 C101 119.7(4) . . ?
 C95 C99 C101 123.0(4) . . ?
 O9 C100 H10A 109.5 . . ?
 O9 C100 H10B 109.5 . . ?
 O9 C100 H10C 109.5 . . ?
 H10A C100 H10B 109.5 . . ?
 H10A C100 H10C 109.5 . . ?
 H10B C100 H10C 109.5 . . ?
 C93 C101 H10D 108.8 . . ?
 C93 C101 H10E 108.8 . . ?
 C99 C101 C93 113.6(4) . . ?
 C99 C101 H10D 108.8 . . ?
 C99 C101 H10E 108.8 . . ?
 H10D C101 H10E 107.7 . . ?
 N1 C102 C103 178.5(7) . . ?
 C104 C103 C102 118.5(5) 2_665 . ?
 C105 C103 C102 119.7(5) . . ?
 C105 C103 C104 121.8(5) . 2_665 ?
 C103 C104 H104 121.3 2_665 . ?
 C105 C104 C103 117.4(5) . 2_665 ?
 C105 C104 H104 121.3 . . ?
 C103 C105 C104 120.8(5) . . ?
 C103 C105 C106 121.3(5) . . ?
 C104 C105 C106 117.9(5) . . ?
 N2 C106 C105 179.7(6) . . ?

loop_
  _geom_torsion_atom_site_label_1
  _geom_torsion_atom_site_label_2
  _geom_torsion_atom_site_label_3
  _geom_torsion_atom_site_label_4
  _geom_torsion
  _geom_torsion_site_symmetry_1
  _geom_torsion_site_symmetry_2
  _geom_torsion_site_symmetry_3
  _geom_torsion_site_symmetry_4
  _geom_torsion_publ_flag
 O1 C29 C30 C31 -179.1(5) . . . . ?
 O3 C53 C57 C41 0.8(7) . . . . ?
 O3 C53 C57 C55 178.7(4) . . . . ?
 O6 C64 C65 C66 -176.5(4) . . . . ?
 O6 C64 C65 C69 6.4(7) . . . . ?
 O7 C90 C91 C76 -4.3(7) . . . . ?
 O7 C90 C91 C92 177.0(4) . . . . ?
 O8 C88 C89 C90 -177.4(5) . . . . ?
 O8 C88 C93 C92 177.9(4) . . . . ?
 O8 C88 C93 C101 -0.9(6) . . . . ?
 O9 C97 C98 C12 1.7(7) . . . . ?
 O9 C97 C98 C56 179.1(4) . . . . ?
 O10 C95 C96 C97 178.0(4) . . . . ?
 O10 C95 C99 C56 179.2(4) . . . . ?
 O10 C95 C99 C101 -5.3(6) . . . . ?
 O11 C21 C22 C20 177.2(5) . . . . ?
 O12 C20 C22 C21 179.5(4) . . . . ?
 C1 C2 C3 C4 -2.5(8) . . . . ?
 C1 C2 C3 C5 178.6(5) . . . . ?
 C1 C18 C21 O11 1.3(7) . . . . ?
 C1 C18 C21 C22 179.0(5) . . . . ?
 C2 C1 C16 C15 -1.5(7) . . . . ?
 C2 C1 C18 C17 36.3(7) . . . . ?
 C2 C1 C18 C21 -143.2(5) . . . . ?
 C2 C3 C4 C8 178.9(5) . . . . ?
 C2 C3 C4 C15 1.1(7) . . . . ?
 C2 C3 C5 C6 -177.7(5) . . . . ?
 C3 C4 C8 C7 0.2(7) . . . . ?
 C3 C4 C8 C9 179.4(4) . . . . ?
 C3 C4 C15 C14 -179.0(4) . . . . ?
 C3 C4 C15 C16 0.1(7) . . . . ?
 C3 C5 C6 C7 -2.7(8) . . . . ?
 C4 C3 C5 C6 3.4(8) . . . . ?
 C4 C8 C9 C10 176.9(4) . . . . ?
 C4 C8 C9 C13 0.6(7) . . . . ?
 C4 C15 C16 C1 0.1(7) . . . . ?
 C5 C3 C4 C8 -2.1(7) . . . . ?
 C5 C3 C4 C15 -180.0(5) . . . . ?
 C5 C6 C7 C8 0.6(8) . . . . ?
 C5 C6 C7 C11 177.7(5) . . . . ?
 C6 C7 C8 C4 0.7(7) . . . . ?
 C6 C7 C8 C9 -178.6(4) . . . . ?
 C6 C7 C11 C12 -178.0(5) . . . . ?
 C7 C8 C9 C10 -3.9(7) . . . . ?
 C7 C8 C9 C13 179.8(4) . . . . ?
 C7 C11 C12 C10 -2.9(7) . . . . ?
 C7 C11 C12 C98 173.1(4) . . . . ?
 C8 C4 C15 C14 3.2(7) . . . . ?
 C8 C4 C15 C16 -177.7(4) . . . . ?
 C8 C7 C11 C12 -0.9(7) . . . . ?
 C8 C9 C10 C12 0.1(7) . . . . ?
 C8 C9 C13 C14 1.1(8) . . . . ?
 C9 C10 C12 C11 3.3(7) . . . . ?
 C9 C10 C12 C98 -172.6(4) . . . . ?
 C9 C13 C14 C15 -0.7(8) . . . . ?
 C10 C9 C13 C14 -175.0(5) . . . . ?
 C10 C12 C98 C56 139.5(5) . . . . ?
 C10 C12 C98 C97 -43.2(7) . . . . ?
 C11 C7 C8 C4 -176.5(4) . . . . ?
 C11 C7 C8 C9 4.2(7) . . . . ?
 C11 C12 C98 C56 -36.3(6) . . . . ?
 C11 C12 C98 C97 141.0(5) . . . . ?
 C13 C9 C10 C12 176.2(5) . . . . ?
 C13 C14 C15 C4 -1.5(8) . . . . ?
 C13 C14 C15 C16 179.5(5) . . . . ?
 C14 C15 C16 C1 179.2(5) . . . . ?
 C15 C4 C8 C7 178.0(4) . . . . ?
 C15 C4 C8 C9 -2.8(7) . . . . ?
 C16 C1 C2 C3 2.7(7) . . . . ?
 C16 C1 C18 C17 -143.2(5) . . . . ?
 C16 C1 C18 C21 37.3(7) . . . . ?
 C17 C18 C21 O11 -178.2(4) . . . . ?
 C17 C18 C21 C22 -0.4(7) . . . . ?
 C17 C19 C20 O12 -178.2(4) . . . . ?
 C17 C19 C20 C22 1.6(7) . . . . ?
 C17 C19 C25 C26 -78.0(5) . . . . ?
 C18 C1 C2 C3 -176.8(4) . . . . ?
 C18 C1 C16 C15 178.0(4) . . . . ?
 C18 C17 C19 C20 -2.5(7) . . . . ?
 C18 C17 C19 C25 177.1(4) . . . . ?
 C18 C21 C22 C20 -0.4(8) . . . . ?
 C19 C17 C18 C1 -177.5(4) . . . . ?
 C19 C17 C18 C21 1.9(7) . . . . ?
 C19 C20 C22 C21 -0.2(7) . . . . ?
 C19 C25 C26 C27 6.7(6) . . . . ?
 C19 C25 C26 C31 -171.0(4) . . . . ?
 C20 C19 C25 C26 101.5(5) . . . . ?
 C23 O11 C21 C18 165.0(5) . . . . ?
 C23 O11 C21 C22 -12.7(8) . . . . ?
 C24 O12 C20 C19 172.9(5) . . . . ?
 C24 O12 C20 C22 -6.9(7) . . . . ?
 C25 C19 C20 O12 2.2(7) . . . . ?
 C25 C19 C20 C22 -178.0(4) . . . . ?
 C25 C26 C27 C28 -179.4(4) . . . . ?
 C25 C26 C31 O2 0.3(6) . . . . ?
 C25 C26 C31 C30 -177.3(4) . . . . ?
 C26 C27 C28 C29 -2.0(7) . . . . ?
 C26 C27 C28 C34 174.1(4) . . . . ?
 C27 C26 C31 O2 -177.5(4) . . . . ?
 C27 C26 C31 C30 4.9(7) . . . . ?
 C27 C28 C29 O1 -177.7(4) . . . . ?
 C27 C28 C29 C30 2.5(7) . . . . ?
 C27 C28 C34 C35 -119.0(5) . . . . ?
 C27 C28 C34 C47 53.6(6) . . . . ?
 C28 C29 C30 C31 0.6(8) . . . . ?
 C28 C34 C35 C36 171.0(4) . . . . ?
 C28 C34 C47 C46 -171.9(5) . . . . ?
 C29 C28 C34 C35 56.8(7) . . . . ?
 C29 C28 C34 C47 -130.6(5) . . . . ?
 C29 C30 C31 O2 178.1(5) . . . . ?
 C29 C30 C31 C26 -4.5(8) . . . . ?
 C31 C26 C27 C28 -1.6(7) . . . . ?
 C32 O2 C31 C26 169.7(5) . . . . ?
 C32 O2 C31 C30 -12.8(8) . . . . ?
 C33 O1 C29 C28 168.7(5) . . . . ?
 C33 O1 C29 C30 -11.5(7) . . . . ?
 C34 C28 C29 O1 6.5(7) . . . . ?
 C34 C28 C29 C30 -173.3(5) . . . . ?
 C34 C35 C36 C37 -177.0(4) . . . . ?
 C34 C35 C36 C48 0.7(7) . . . . ?
 C35 C34 C47 C46 0.9(7) . . . . ?
 C35 C36 C37 C38 177.5(4) . . . . ?
 C35 C36 C48 C46 1.0(6) . . . . ?
 C35 C36 C48 C49 -176.6(4) . . . . ?
 C36 C37 C38 C39 -0.9(7) . . . . ?
 C36 C48 C49 C39 -1.0(7) . . . . ?
 C36 C48 C49 C43 178.5(4) . . . . ?
 C37 C36 C48 C46 178.9(4) . . . . ?
 C37 C36 C48 C49 1.2(6) . . . . ?
 C37 C38 C39 C40 -178.6(5) . . . . ?
 C37 C38 C39 C49 1.0(7) . . . . ?
 C38 C39 C40 C41 178.6(4) . . . . ?
 C38 C39 C49 C43 -179.6(4) . . . . ?
 C38 C39 C49 C48 -0.1(7) . . . . ?
 C39 C40 C41 C42 1.4(7) . . . . ?
 C39 C40 C41 C57 177.3(4) . . . . ?
 C40 C39 C49 C43 0.0(7) . . . . ?
 C40 C39 C49 C48 179.6(4) . . . . ?
 C40 C41 C42 C43 -0.7(7) . . . . ?
 C40 C41 C57 C53 37.1(7) . . . . ?
 C40 C41 C57 C55 -140.8(5) . . . . ?
 C41 C42 C43 C44 179.3(5) . . . . ?
 C41 C42 C43 C49 -0.3(7) . . . . ?
 C42 C41 C57 C53 -147.2(5) . . . . ?
 C42 C41 C57 C55 35.0(7) . . . . ?
 C42 C43 C44 C45 177.8(5) . . . . ?
 C42 C43 C49 C39 0.6(7) . . . . ?
 C42 C43 C49 C48 -178.9(4) . . . . ?
 C43 C44 C45 C46 1.4(9) . . . . ?
 C44 C43 C49 C39 -179.0(5) . . . . ?
 C44 C43 C49 C48 1.5(7) . . . . ?
 C44 C45 C46 C47 -176.9(5) . . . . ?
 C44 C45 C46 C48 1.0(8) . . . . ?
 C45 C46 C47 C34 178.7(5) . . . . ?
 C45 C46 C48 C36 -179.7(5) . . . . ?
 C45 C46 C48 C49 -2.1(7) . . . . ?
 C46 C48 C49 C39 -178.7(4) . . . . ?
 C46 C48 C49 C43 0.9(7) . . . . ?
 C47 C34 C35 C36 -1.6(7) . . . . ?
 C47 C46 C48 C36 -1.7(7) . . . . ?
 C47 C46 C48 C49 175.9(4) . . . . ?
 C48 C36 C37 C38 -0.3(7) . . . . ?
 C48 C46 C47 C34 0.7(7) . . . . ?
 C49 C39 C40 C41 -1.1(7) . . . . ?
 C49 C43 C44 C45 -2.7(8) . . . . ?
 C50 O3 C53 C52 16.2(7) . . . . ?
 C50 O3 C53 C57 -163.2(5) . . . . ?
 C51 O4 C59 C52 -1.2(7) . . . . ?
 C51 O4 C59 C58 177.5(4) . . . . ?
 C52 C53 C57 C41 -178.6(5) . . . . ?
 C52 C53 C57 C55 -0.8(7) . . . . ?
 C53 C52 C59 O4 178.3(5) . . . . ?
 C53 C52 C59 C58 -0.3(7) . . . . ?
 C55 C58 C59 O4 -179.2(4) . . . . ?
 C55 C58 C59 C52 -0.5(7) . . . . ?
 C55 C58 C60 C67 36.0(7) . . . . ?
 C56 C99 C101 C93 77.2(5) . . . . ?
 C57 C41 C42 C43 -176.6(5) . . . . ?
 C57 C55 C58 C59 0.7(7) . . . . ?
 C57 C55 C58 C60 179.8(5) . . . . ?
 C58 C55 C57 C41 177.9(5) . . . . ?
 C58 C55 C57 C53 -0.1(7) . . . . ?
 C58 C60 C67 C66 -100.1(5) . . . . ?
 C58 C60 C67 C68 81.6(6) . . . . ?
 C59 C52 C53 O3 -178.4(5) . . . . ?
 C59 C52 C53 C57 1.0(8) . . . . ?
 C59 C58 C60 C67 -144.9(5) . . . . ?
 C60 C58 C59 O4 1.7(7) . . . . ?
 C60 C58 C59 C52 -179.6(4) . . . . ?
 C60 C67 C68 O5 0.1(6) . . . . ?
 C60 C67 C68 C63 177.6(4) . . . . ?
 C61 O5 C68 C63 -4.5(7) . . . . ?
 C61 O5 C68 C67 173.0(5) . . . . ?
 C62 O6 C64 C63 11.5(7) . . . . ?
 C62 O6 C64 C65 -172.9(4) . . . . ?
 C63 C64 C65 C66 -0.8(7) . . . . ?
 C63 C64 C65 C69 -177.9(4) . . . . ?
 C64 C63 C68 O5 177.1(4) . . . . ?
 C64 C63 C68 C67 -0.3(7) . . . . ?
 C64 C65 C66 C67 -0.2(7) . . . . ?
 C64 C65 C69 C70 50.7(7) . . . . ?
 C64 C65 C69 C83 -127.8(5) . . . . ?
 C65 C66 C67 C60 -177.4(4) . . . . ?
 C65 C66 C67 C68 0.9(7) . . . . ?
 C65 C69 C70 C81 -175.3(4) . . . . ?
 C65 C69 C83 C82 175.1(4) . . . . ?
 C66 C65 C69 C70 -126.2(5) . . . . ?
 C66 C65 C69 C83 55.4(6) . . . . ?
 C66 C67 C68 O5 -178.2(4) . . . . ?
 C66 C67 C68 C63 -0.6(7) . . . . ?
 C68 C63 C64 O6 176.5(4) . . . . ?
 C68 C63 C64 C65 1.1(7) . . . . ?
 C69 C65 C66 C67 176.9(4) . . . . ?
 C69 C70 C81 C72 175.2(5) . . . . ?
 C69 C70 C81 C84 1.1(7) . . . . ?
 C70 C69 C83 C82 -3.3(7) . . . . ?
 C70 C81 C84 C82 -5.3(7) . . . . ?
 C70 C81 C84 C85 170.8(4) . . . . ?
 C72 C73 C74 C75 172.7(5) . . . . ?
 C72 C73 C74 C85 -3.5(7) . . . . ?
 C72 C81 C84 C82 -179.8(4) . . . . ?
 C72 C81 C84 C85 -3.7(6) . . . . ?
 C73 C72 C81 C70 -170.3(5) . . . . ?
 C73 C72 C81 C84 3.9(7) . . . . ?
 C73 C74 C75 C76 -178.4(4) . . . . ?
 C73 C74 C85 C78 -179.4(4) . . . . ?
 C73 C74 C85 C84 3.5(6) . . . . ?
 C74 C75 C76 C77 -0.2(7) . . . . ?
 C74 C75 C76 C91 -176.4(4) . . . . ?
 C75 C74 C85 C78 4.4(7) . . . . ?
 C75 C74 C85 C84 -172.8(4) . . . . ?
 C75 C76 C77 C78 0.8(7) . . . . ?
 C75 C76 C91 C90 -43.9(7) . . . . ?
 C75 C76 C91 C92 134.8(5) . . . . ?
 C76 C77 C78 C79 178.0(4) . . . . ?
 C76 C77 C78 C85 1.3(7) . . . . ?
 C76 C91 C92 C93 -176.6(4) . . . . ?
 C77 C76 C91 C90 140.0(5) . . . . ?
 C77 C76 C91 C92 -41.3(6) . . . . ?
 C77 C78 C79 C80 -173.3(5) . . . . ?
 C77 C78 C85 C74 -3.8(6) . . . . ?
 C77 C78 C85 C84 173.3(4) . . . . ?
 C78 C79 C80 C82 1.2(7) . . . . ?
 C79 C78 C85 C74 179.3(4) . . . . ?
 C79 C78 C85 C84 -3.5(6) . . . . ?
 C79 C80 C82 C83 170.5(5) . . . . ?
 C79 C80 C82 C84 -5.6(7) . . . . ?
 C80 C82 C83 C69 -177.0(5) . . . . ?
 C80 C82 C84 C81 -178.5(4) . . . . ?
 C80 C82 C84 C85 5.4(6) . . . . ?
 C81 C72 C73 C74 -0.3(8) . . . . ?
 C81 C84 C85 C74 0.1(6) . . . . ?
 C81 C84 C85 C78 -177.1(4) . . . . ?
 C82 C84 C85 C74 176.2(4) . . . . ?
 C82 C84 C85 C78 -1.0(6) . . . . ?
 C83 C69 C70 C81 3.2(7) . . . . ?
 C83 C82 C84 C81 5.2(7) . . . . ?
 C83 C82 C84 C85 -170.8(4) . . . . ?
 C84 C82 C83 C69 -0.9(7) . . . . ?
 C85 C74 C75 C76 -2.3(7) . . . . ?
 C85 C78 C79 C80 3.4(7) . . . . ?
 C86 O7 C90 C89 6.0(7) . . . . ?
 C86 O7 C90 C91 -172.6(5) . . . . ?
 C87 O8 C88 C89 15.9(8) . . . . ?
 C87 O8 C88 C93 -163.8(5) . . . . ?
 C88 C89 C90 O7 -179.1(4) . . . . ?
 C88 C89 C90 C91 -0.5(7) . . . . ?
 C88 C93 C101 C99 166.4(4) . . . . ?
 C89 C88 C93 C92 -1.9(7) . . . . ?
 C89 C88 C93 C101 179.3(4) . . . . ?
 C89 C90 C91 C76 177.1(4) . . . . ?
 C89 C90 C91 C92 -1.7(7) . . . . ?
 C90 C91 C92 C93 2.2(7) . . . . ?
 C91 C76 C77 C78 177.1(4) . . . . ?
 C91 C92 C93 C88 -0.4(7) . . . . ?
 C91 C92 C93 C101 178.4(4) . . . . ?
 C92 C93 C101 C99 -12.3(7) . . . . ?
 C93 C88 C89 C90 2.3(7) . . . . ?
 C94 O10 C95 C96 6.0(7) . . . . ?
 C94 O10 C95 C99 -173.5(4) . . . . ?
 C95 C96 C97 O9 -178.1(4) . . . . ?
 C95 C96 C97 C98 4.4(7) . . . . ?
 C95 C99 C101 C93 -98.3(5) . . . . ?
 C96 C95 C99 C56 -0.3(7) . . . . ?
 C96 C95 C99 C101 175.2(4) . . . . ?
 C96 C97 C98 C12 179.4(4) . . . . ?
 C96 C97 C98 C56 -3.2(7) . . . . ?
 C98 C56 C99 C95 1.5(7) . . . . ?
 C98 C56 C99 C101 -174.2(4) . . . . ?
 C99 C56 C98 C12 177.9(4) . . . . ?
 C99 C56 C98 C97 0.3(7) . . . . ?
 C99 C95 C96 C97 -2.5(7) . . . . ?
 C100 O9 C97 C96 19.4(7) . . . . ?
 C100 O9 C97 C98 -163.0(5) . . . . ?
 C102 C103 C105 C104 179.6(5) . . . . ?
 C102 C103 C105 C106 -1.0(7) . . . . ?
 C103 C104 C105 C103 0.4(8) 2_665 . . . ?
 C103 C104 C105 C106 -178.9(4) 2_665 . . . ?
 C104 C103 C105 C104 -0.4(8) 2_665 . . . ?
 C104 C103 C105 C106 178.9(5) 2_665 . . . ?

_smtbx_masks_special_details
;
A solvent mask was calculated and 572 electrons were 
found in a volume of 2246\%A^3^ in 1 void per unit cell. 
This is consistent with the presence of 
7.1[C3H6O2] per Asymmetric Unit 
which account for 568 electrons 
per unit cell.
;
loop_
  _smtbx_masks_void_nr
  _smtbx_masks_void_average_x
  _smtbx_masks_void_average_y
  _smtbx_masks_void_average_z
  _smtbx_masks_void_volume
  _smtbx_masks_void_count_electrons
  _smtbx_masks_void_content
 1 0.395 -0.192 -0.244 2245.7 571.8 '14.2 C3H6O2'

_smtbx_masks_void_probe_radius     1.2
_smtbx_masks_void_truncation_radius  1.2
_shelx_res_file
;
TITL lll-2_a.res in P-1
    lll-2.res
    created by SHELXL-2018/3 at 10:32:25 on 27-Jul-2023
REM Old TITL LLL-2 in P-1
REM SHELXT solution in P-1: R1 0.211, Rweak 0.021, Alpha 0.068
REM <I/s> 0.000 for 0 systematic absences, Orientation as input
REM Formula found by SHELXT: C134 N4 O7
CELL 0.71073 18.776 18.9217 19.6929 89.489 64.269 63.396
ZERR 2 0.0013 0.0012 0.0013 0.004 0.003 0.003
LATT 1
SFAC C H N O
UNIT 208 158 4 24

L.S. 20
PLAN  5
SIZE 0.11 0.15 0.23
TEMP -80.15
CONF
list 4
MORE -1
fmap 2
acta
ABIN
BOND $H
OMIT 1 4 0
OMIT 3 4 5
OMIT 1 5 2
OMIT -3 1 2
OMIT -5 -6 2
OMIT 2 8 0
REM <olex2.extras>
REM <HklSrc "%.\\LLL-2.hkl">
REM </olex2.extras>

WGHT    0.152000   15.280399
FVAR       0.33496
O1    4    0.378714    0.005642    0.207708    11.00000    0.04236    0.03213 =
         0.04798    0.00106   -0.02659   -0.00966
O2    4    0.618139   -0.238262    0.215323    11.00000    0.04848    0.02326 =
         0.06398   -0.00275   -0.03173   -0.00975
O3    4   -0.018478    0.576257    0.663801    11.00000    0.06488    0.03045 =
         0.03133    0.01106   -0.01092   -0.02225
O4    4   -0.073528    0.848483    0.649091    11.00000    0.03146    0.02212 =
         0.03334    0.00077   -0.00524   -0.00774
O5    4   -0.046501    0.836995    0.437238    11.00000    0.02410    0.04835 =
         0.04746    0.01516   -0.00650   -0.01437
O6    4    0.203536    0.723745    0.175262    11.00000    0.03508    0.04953 =
         0.03658    0.00874   -0.01850   -0.01920
O7    4    0.829839    0.455220   -0.229115    11.00000    0.03163    0.05083 =
         0.03116    0.00783   -0.01545   -0.01573
O8    4    1.149338    0.293574   -0.299568    11.00000    0.02890    0.05101 =
         0.02217    0.00588   -0.00515   -0.00844
O9    4    0.967545    0.407475    0.173511    11.00000    0.06005    0.03649 =
         0.03034    0.01371   -0.02000   -0.03311
O10   4    1.144416    0.410522   -0.092832    11.00000    0.04402    0.04231 =
         0.03158    0.01381   -0.01583   -0.02963
O11   4    0.660625    0.066457    0.483859    11.00000    0.05735    0.06574 =
         0.03170    0.01002   -0.01485   -0.04681
O12   4    0.590570   -0.144165    0.451823    11.00000    0.04506    0.04094 =
         0.04291    0.01771   -0.01931   -0.03109
C1    1    0.735618    0.060128    0.322880    11.00000    0.03266    0.03046 =
         0.03654    0.00763   -0.01260   -0.01689
C2    1    0.722018    0.089747    0.261790    11.00000    0.03659    0.03773 =
         0.03741    0.01325   -0.01981   -0.02331
AFIX  43
H2    2    0.685947    0.078115    0.246801    11.00000   -1.20000
AFIX   0
C3    1    0.759838    0.135668    0.222525    11.00000    0.03514    0.03902 =
         0.04036    0.02034   -0.02216   -0.02494
C4    1    0.810849    0.156201    0.246438    11.00000    0.03246    0.03108 =
         0.03097    0.00607   -0.01450   -0.01623
C5    1    0.748510    0.165592    0.157827    11.00000    0.04698    0.04521 =
         0.04846    0.02186   -0.03444   -0.03137
AFIX  43
H5    2    0.711941    0.155237    0.142498    11.00000   -1.20000
AFIX   0
C6    1    0.788051    0.207128    0.119506    11.00000    0.05334    0.04766 =
         0.03885    0.02140   -0.03115   -0.03072
AFIX  43
H6    2    0.781188    0.223771    0.076056    11.00000   -1.20000
AFIX   0
C7    1    0.840985    0.227530    0.142149    11.00000    0.03341    0.03232 =
         0.03791    0.01453   -0.01949   -0.01965
C8    1    0.851160    0.201575    0.206641    11.00000    0.02603    0.02905 =
         0.02926    0.00796   -0.01157   -0.01558
C9    1    0.901302    0.222789    0.230745    11.00000    0.03646    0.03567 =
         0.03171    0.00946   -0.01765   -0.02265
C10   1    0.944710    0.264757    0.187624    11.00000    0.03231    0.03415 =
         0.03913    0.01431   -0.01965   -0.02322
AFIX  43
H10   2    0.978374    0.278761    0.204010    11.00000   -1.20000
AFIX   0
C11   1    0.886107    0.268774    0.101178    11.00000    0.04411    0.03657 =
         0.03396    0.01696   -0.02105   -0.02651
AFIX  43
H11   2    0.880119    0.285625    0.057462    11.00000   -1.20000
AFIX   0
C12   1    0.939432    0.285847    0.122485    11.00000    0.03494    0.03570 =
         0.02559    0.01244   -0.01436   -0.02269
C13   1    0.910459    0.195906    0.296561    11.00000    0.05611    0.05364 =
         0.03665    0.01977   -0.02900   -0.03977
AFIX  43
H13   2    0.942857    0.210208    0.314445    11.00000   -1.20000
AFIX   0
C14   1    0.873765    0.150879    0.332946    11.00000    0.03979    0.04428 =
         0.03847    0.01675   -0.02181   -0.02804
AFIX  43
H14   2    0.881405    0.133432    0.375884    11.00000   -1.20000
AFIX   0
C15   1    0.823377    0.128329    0.308930    11.00000    0.03951    0.03498 =
         0.03006    0.01368   -0.02070   -0.02297
C16   1    0.785343    0.080330    0.346798    11.00000    0.03034    0.03927 =
         0.03016    0.01499   -0.01495   -0.02154
AFIX  43
H16   2    0.793759    0.061596    0.389073    11.00000   -1.20000
AFIX   0
C17   1    0.695985   -0.047625    0.315573    11.00000    0.02532    0.03279 =
         0.03009    0.00628   -0.00737   -0.01504
AFIX  43
H17   2    0.721966   -0.051636    0.261274    11.00000   -1.20000
AFIX   0
C18   1    0.697378    0.007388    0.360382    11.00000    0.02567    0.03509 =
         0.04027    0.01070   -0.01029   -0.01940
C19   1    0.658568   -0.097644    0.345562    11.00000    0.02770    0.02412 =
         0.04129    0.00954   -0.01724   -0.01315
C20   1    0.624377   -0.093161    0.424256    11.00000    0.02716    0.02999 =
         0.04813    0.01476   -0.01531   -0.01754
C21   1    0.661110    0.010533    0.440349    11.00000    0.03886    0.03918 =
         0.03390    0.01264   -0.01832   -0.02344
C22   1    0.625265   -0.039112    0.472098    11.00000    0.03617    0.05280 =
         0.03078    0.01457   -0.01299   -0.03062
AFIX  43
H22   2    0.601303   -0.036691    0.526103    11.00000   -1.20000
AFIX   0
C23   1    0.605835    0.085269    0.565209    11.00000    0.06111    0.07475 =
         0.03560    0.00965   -0.02075   -0.04642
AFIX 137
H23A  2    0.543026    0.102684    0.577793    11.00000   -1.50000
H23B  2    0.607825    0.129128    0.589046    11.00000   -1.50000
H23C  2    0.628713    0.037022    0.585124    11.00000   -1.50000
AFIX   0
C24   1    0.563885   -0.149795    0.529969    11.00000    0.05936    0.05740 =
         0.04562    0.02467   -0.02325   -0.04130
AFIX 137
H24A  2    0.548016   -0.193052    0.539147    11.00000   -1.50000
H24B  2    0.511033   -0.097994    0.564273    11.00000   -1.50000
H24C  2    0.614143   -0.162234    0.540558    11.00000   -1.50000
AFIX   0
C25   1    0.656318   -0.152511    0.292690    11.00000    0.03149    0.02472 =
         0.04188    0.01055   -0.01646   -0.01271
AFIX  23
H25A  2    0.648658   -0.195822    0.318197    11.00000   -1.20000
H25B  2    0.715645   -0.178910    0.244666    11.00000   -1.20000
AFIX   0
C26   1    0.582010   -0.110402    0.270993    11.00000    0.02542    0.02069 =
         0.02705    0.00369   -0.00531   -0.01198
C27   1    0.526187   -0.026683    0.290910    11.00000    0.02930    0.02943 =
         0.02513    0.00457   -0.00691   -0.01562
AFIX  43
H27   2    0.535827    0.005449    0.319101    11.00000   -1.20000
AFIX   0
C28   1    0.456233    0.013196    0.271716    11.00000    0.02929    0.02851 =
         0.02942    0.00537   -0.00987   -0.01411
C29   1    0.445453   -0.034380    0.228732    11.00000    0.03340    0.03579 =
         0.03770    0.00575   -0.01817   -0.01419
C30   1    0.499326   -0.118387    0.208223    11.00000    0.03659    0.03209 =
         0.04107   -0.00280   -0.01623   -0.01425
AFIX  43
H30   2    0.491270   -0.150155    0.178073    11.00000   -1.20000
AFIX   0
C31   1    0.564284   -0.156008    0.231202    11.00000    0.03146    0.02789 =
         0.03718   -0.00244   -0.01074   -0.01206
C32   1    0.594665   -0.289553    0.186588    11.00000    0.07709    0.02925 =
         0.08721   -0.00326   -0.04713   -0.01997
AFIX 137
H32A  2    0.598141   -0.279985    0.136529    11.00000   -1.50000
H32B  2    0.532704   -0.277052    0.223534    11.00000   -1.50000
H32C  2    0.637145   -0.346592    0.180110    11.00000   -1.50000
AFIX   0
C33   1    0.376221   -0.039025    0.152147    11.00000    0.05244    0.04588 =
         0.04947    0.00070   -0.03295   -0.01843
AFIX 137
H33A  2    0.434165   -0.061849    0.103976    11.00000   -1.50000
H33B  2    0.326748   -0.002941    0.141969    11.00000   -1.50000
H33C  2    0.366028   -0.083162    0.172092    11.00000   -1.50000
AFIX   0
C34   1    0.397151    0.101763    0.303742    11.00000    0.02992    0.02639 =
         0.03259    0.00671   -0.01447   -0.01074
C35   1    0.303274    0.136163    0.353337    11.00000    0.03786    0.02521 =
         0.03252    0.00789   -0.01790   -0.01940
AFIX  43
H35   2    0.275984    0.102910    0.360574    11.00000   -1.20000
AFIX   0
C36   1    0.249371    0.217318    0.392008    11.00000    0.03004    0.03317 =
         0.02576    0.00702   -0.01696   -0.01276
C37   1    0.154724    0.252553    0.445365    11.00000    0.02931    0.02803 =
         0.03998    0.00660   -0.01815   -0.01547
AFIX  43
H37   2    0.126490    0.220016    0.453508    11.00000   -1.20000
AFIX   0
C38   1    0.103723    0.331954    0.485024    11.00000    0.02626    0.03130 =
         0.03110    0.00234   -0.01348   -0.00873
AFIX  43
H38   2    0.040703    0.353639    0.519575    11.00000   -1.20000
AFIX   0
C39   1    0.142388    0.381701    0.475751    11.00000    0.02572    0.02871 =
         0.02806    0.00813   -0.01160   -0.00973
C40   1    0.092281    0.463285    0.516911    11.00000    0.02920    0.02892 =
         0.03448    0.00311   -0.01691   -0.00994
AFIX  43
H40   2    0.029189    0.485728    0.551635    11.00000   -1.20000
AFIX   0
C41   1    0.132115    0.512986    0.508591    11.00000    0.03592    0.02594 =
         0.02837    0.00981   -0.01581   -0.00915
C42   1    0.223960    0.479507    0.456301    11.00000    0.03849    0.02354 =
         0.04814    0.01300   -0.02099   -0.01635
AFIX  43
H42   2    0.251404    0.512547    0.449778    11.00000   -1.20000
AFIX   0
C43   1    0.277941    0.399242    0.412756    11.00000    0.03724    0.02200 =
         0.04166    0.00846   -0.01890   -0.01403
C44   1    0.372208    0.365080    0.358333    11.00000    0.03700    0.03078 =
         0.05356    0.01032   -0.01349   -0.02155
AFIX  43
H44   2    0.399887    0.398149    0.349409    11.00000   -1.20000
AFIX   0
C45   1    0.422428    0.286850    0.319512    11.00000    0.03529    0.03255 =
         0.05663    0.00520   -0.01606   -0.01742
AFIX  43
H45   2    0.485256    0.265779    0.284622    11.00000   -1.20000
AFIX   0
C46   1    0.384712    0.234469    0.328877    11.00000    0.03364    0.02416 =
         0.03663    0.01165   -0.01388   -0.01579
C47   1    0.435861    0.152325    0.292180    11.00000    0.03005    0.02855 =
         0.03303    0.00781   -0.00962   -0.01278
AFIX  43
H47   2    0.499143    0.129740    0.258144    11.00000   -1.20000
AFIX   0
C48   1    0.289476    0.267578    0.380834    11.00000    0.03073    0.02391 =
         0.02666    0.01045   -0.01356   -0.01225
C49   1    0.236865    0.349746    0.422855    11.00000    0.03068    0.02170 =
         0.02960    0.00566   -0.01381   -0.00949
C50   1   -0.105852    0.609016    0.729675    11.00000    0.05817    0.04416 =
         0.05927    0.01744   -0.01001   -0.03014
AFIX 137
H50A  2   -0.151276    0.649880    0.717751    11.00000   -1.50000
H50B  2   -0.106339    0.634365    0.773169    11.00000   -1.50000
H50C  2   -0.120276    0.565424    0.743592    11.00000   -1.50000
AFIX   0
C51   1   -0.150014    0.878238    0.725162    11.00000    0.04238    0.03386 =
         0.03713   -0.00018   -0.00017   -0.01290
AFIX 137
H51A  2   -0.194925    0.865083    0.725205    11.00000   -1.50000
H51B  2   -0.177435    0.937276    0.740584    11.00000   -1.50000
H51C  2   -0.130078    0.852738    0.761811    11.00000   -1.50000
AFIX   0
C52   1   -0.046233    0.711914    0.659055    11.00000    0.03234    0.03366 =
         0.02276    0.00699   -0.01063   -0.01526
AFIX  43
H52   2   -0.095225    0.731168    0.710499    11.00000   -1.20000
AFIX   0
C53   1    0.002238    0.630739    0.626100    11.00000    0.04232    0.03141 =
         0.02997    0.01181   -0.01688   -0.02039
C55   1    0.095216    0.656359    0.512152    11.00000    0.03138    0.02673 =
         0.03257    0.00076   -0.01296   -0.01050
AFIX  43
H55   2    0.144849    0.636942    0.461020    11.00000   -1.20000
AFIX   0
C56   1    1.032311    0.294725   -0.010623    11.00000    0.02863    0.02495 =
         0.03347    0.00830   -0.01486   -0.01319
AFIX  43
H56   2    1.024141    0.254001   -0.028717    11.00000   -1.20000
AFIX   0
C57   1    0.076471    0.599343    0.550208    11.00000    0.03501    0.03076 =
         0.02927    0.00845   -0.01591   -0.01658
C58   1    0.046305    0.739971    0.543760    11.00000    0.02213    0.02952 =
         0.03187    0.00491   -0.01002   -0.01078
C59   1   -0.026088    0.766957    0.619720    11.00000    0.02992    0.02593 =
         0.03148    0.00225   -0.01474   -0.01155
C60   1    0.070209    0.798946    0.499517    11.00000    0.03837    0.02379 =
         0.03980    0.00379   -0.01144   -0.01449
AFIX  23
H60A  2    0.117587    0.801775    0.507358    11.00000   -1.20000
H60B  2    0.015700    0.853616    0.522077    11.00000   -1.20000
AFIX   0
C61   1   -0.111689    0.867021    0.409718    11.00000    0.02630    0.08393 =
         0.08218    0.03554   -0.02176   -0.01476
AFIX 137
H61A  2   -0.092648    0.893098    0.367300    11.00000   -1.50000
H61B  2   -0.171313    0.906707    0.452077    11.00000   -1.50000
H61C  2   -0.115591    0.821749    0.390996    11.00000   -1.50000
AFIX   0
C62   1    0.141305    0.753420    0.145010    11.00000    0.05097    0.04416 =
         0.04900    0.01752   -0.03383   -0.02502
AFIX 137
H62A  2    0.175235    0.743068    0.088463    11.00000   -1.50000
H62B  2    0.100569    0.811965    0.166672    11.00000   -1.50000
H62C  2    0.105478    0.725556    0.159170    11.00000   -1.50000
AFIX   0
C63   1    0.075531    0.781661    0.304624    11.00000    0.03088    0.03104 =
         0.04503    0.01577   -0.01920   -0.01616
AFIX  43
H63   2    0.033976    0.795172    0.285083    11.00000   -1.20000
AFIX   0
C64   1    0.167698    0.745441    0.253707    11.00000    0.03473    0.03221 =
         0.03639    0.00855   -0.01314   -0.01843
C65   1    0.230571    0.723650    0.281505    11.00000    0.02926    0.02762 =
         0.03000    0.00660   -0.00979   -0.01490
C66   1    0.194797    0.741492    0.361507    11.00000    0.03209    0.02644 =
         0.04070    0.01186   -0.01829   -0.01638
AFIX  43
H66   2    0.236020    0.727179    0.381503    11.00000   -1.20000
AFIX   0
C67   1    0.103997    0.778349    0.413164    11.00000    0.03438    0.01765 =
         0.03521    0.00806   -0.00910   -0.01504
C68   1    0.043152    0.798481    0.384227    11.00000    0.02805    0.02316 =
         0.04590    0.01304   -0.01210   -0.01348
C69   1    0.329458    0.687333    0.228199    11.00000    0.02833    0.03218 =
         0.03130    0.00061   -0.01101   -0.01369
C70   1    0.361273    0.724161    0.169676    11.00000    0.02585    0.02441 =
         0.03484    0.00443   -0.01239   -0.00805
AFIX  43
H70   2    0.319398    0.774815    0.166818    11.00000   -1.20000
AFIX   0
C72   1    0.488196    0.721060    0.050546    11.00000    0.03092    0.01898 =
         0.03775    0.00838   -0.01362   -0.01254
AFIX  43
H72   2    0.449044    0.773605    0.048388    11.00000   -1.20000
AFIX   0
C73   1    0.573287    0.680532   -0.006342    11.00000    0.03948    0.02868 =
         0.03522    0.01043   -0.01848   -0.01883
AFIX  43
H73   2    0.593043    0.704795   -0.047982    11.00000   -1.20000
AFIX   0
C74   1    0.636584    0.600779   -0.006779    11.00000    0.02836    0.02845 =
         0.02993    0.00695   -0.01281   -0.01581
C75   1    0.722779    0.553735   -0.069839    11.00000    0.02759    0.03505 =
         0.02930    0.00883   -0.00834   -0.02046
AFIX  43
H75   2    0.741831    0.575043   -0.114103    11.00000   -1.20000
AFIX   0
C76   1    0.781743    0.475794   -0.069210    11.00000    0.03104    0.02903 =
         0.02917    0.00995   -0.01584   -0.01416
C77   1    0.753075    0.444957   -0.003368    11.00000    0.02245    0.03251 =
         0.02723    0.00734   -0.01017   -0.01123
AFIX  43
H77   2    0.793366    0.392218   -0.002553    11.00000   -1.20000
AFIX   0
C78   1    0.666822    0.489799    0.061017    11.00000    0.02705    0.02823 =
         0.03095    0.00879   -0.01531   -0.01518
C79   1    0.636179    0.457754    0.127234    11.00000    0.02410    0.02960 =
         0.03067    0.00913   -0.01101   -0.00932
AFIX  43
H79   2    0.676911    0.406892    0.130816    11.00000   -1.20000
AFIX   0
C80   1    0.547715    0.500602    0.185728    11.00000    0.03141    0.03786 =
         0.02954    0.01273   -0.01277   -0.01683
AFIX  43
H80   2    0.528790    0.478950    0.229759    11.00000   -1.20000
AFIX   0
C81   1    0.453323    0.688613    0.114869    11.00000    0.03507    0.02743 =
         0.03134    0.00693   -0.01713   -0.01394
C82   1    0.483129    0.576847    0.182453    11.00000    0.02933    0.02845 =
         0.02494    0.00730   -0.01314   -0.01405
C83   1    0.391271    0.615356    0.234689    11.00000    0.03562    0.03663 =
         0.02810    0.00880   -0.01567   -0.01898
AFIX  43
H83   2    0.369736    0.591814    0.276378    11.00000   -1.20000
AFIX   0
C84   1    0.515240    0.611578    0.119233    11.00000    0.03210    0.02919 =
         0.02910    0.00864   -0.01686   -0.01840
C85   1    0.606541    0.567814    0.058548    11.00000    0.02713    0.03028 =
         0.02649    0.00914   -0.01415   -0.01683
C86   1    0.847802    0.442068   -0.306787    11.00000    0.05000    0.05712 =
         0.03569    0.01316   -0.02729   -0.02529
AFIX 137
H86A  2    0.888815    0.462227   -0.337645    11.00000   -1.50000
H86B  2    0.790702    0.471055   -0.308736    11.00000   -1.50000
H86C  2    0.876340    0.383805   -0.327819    11.00000   -1.50000
AFIX   0
C87   1    1.179047    0.303617   -0.377641    11.00000    0.03999    0.06983 =
         0.02562    0.00851   -0.00945   -0.01958
AFIX 137
H87A  2    1.245605    0.274810   -0.406350    11.00000   -1.50000
H87B  2    1.155900    0.361522   -0.377282    11.00000   -1.50000
H87C  2    1.155942    0.281382   -0.402648    11.00000   -1.50000
AFIX   0
C88   1    1.059140    0.335898   -0.249182    11.00000    0.02987    0.03229 =
         0.02955    0.00612   -0.01040   -0.01332
C89   1    0.990854    0.373161   -0.269370    11.00000    0.03889    0.03052 =
         0.02305    0.00772   -0.01286   -0.01755
AFIX  43
H89   2    1.005928    0.368074   -0.322449    11.00000   -1.20000
AFIX   0
C90   1    0.899483    0.418398   -0.211635    11.00000    0.03361    0.02629 =
         0.03718    0.01185   -0.01844   -0.01577
C91   1    0.876723    0.425684   -0.134249    11.00000    0.02955    0.03029 =
         0.02964    0.01016   -0.01272   -0.01922
C92   1    0.946632    0.385224   -0.116009    11.00000    0.03498    0.02884 =
         0.02496    0.00533   -0.01065   -0.01746
AFIX  43
H92   2    0.930825    0.388642   -0.062847    11.00000   -1.20000
AFIX   0
C93   1    1.037341    0.340521   -0.170272    11.00000    0.02828    0.02242 =
         0.02475    0.00284   -0.00799   -0.01242
C94   1    1.168770    0.463503   -0.069823    11.00000    0.04462    0.04462 =
         0.04479    0.02000   -0.02214   -0.03475
AFIX 137
H94A  2    1.210420    0.472281   -0.115918    11.00000   -1.50000
H94B  2    1.198691    0.439142   -0.038859    11.00000   -1.50000
H94C  2    1.114001    0.515637   -0.038818    11.00000   -1.50000
AFIX   0
C95   1    1.094400    0.383301   -0.036993    11.00000    0.02309    0.03167 =
         0.03420    0.01318   -0.01343   -0.01532
C96   1    1.059217    0.410302    0.041556    11.00000    0.04361    0.03553 =
         0.03340    0.01441   -0.02183   -0.02553
AFIX  43
H96   2    1.070785    0.448481    0.059321    11.00000   -1.20000
AFIX   0
C97   1    1.006526    0.381149    0.094723    11.00000    0.03172    0.03135 =
         0.03073    0.00929   -0.01549   -0.01632
C98   1    0.993564    0.321486    0.070518    11.00000    0.03026    0.02765 =
         0.03127    0.00929   -0.01247   -0.01456
C99   1    1.081552    0.324905   -0.065005    11.00000    0.02247    0.02677 =
         0.03029    0.00872   -0.01200   -0.00857
C100  1    0.957379    0.482336    0.200973    11.00000    0.07445    0.05153 =
         0.03395    0.00879   -0.02166   -0.04313
AFIX 137
H10A  2    0.925780    0.524544    0.179338    11.00000   -1.50000
H10B  2    1.017431    0.476332    0.184891    11.00000   -1.50000
H10C  2    0.921912    0.497786    0.257639    11.00000   -1.50000
AFIX   0
C101  1    1.112232    0.298902   -0.148632    11.00000    0.02223    0.03111 =
         0.03231    0.00092   -0.00836   -0.01061
AFIX  23
H10D  2    1.137176    0.239450   -0.161863    11.00000   -1.20000
H10E  2    1.161912    0.310476   -0.180025    11.00000   -1.20000
AFIX   0

N1    3    0.394970    0.420262    0.185635    11.00000    0.07855    0.08439 =
         0.06465    0.04237   -0.04108   -0.04977
N2    3    0.657894    0.286009    0.022251    11.00000    0.05995    0.04316 =
         0.07537    0.02125   -0.04195   -0.02423
C102  1    0.426906    0.442482    0.131388    11.00000    0.05762    0.04547 =
         0.04859    0.01627   -0.03311   -0.02686
C103  1    0.464438    0.471919    0.064135    11.00000    0.05193    0.04332 =
         0.03957    0.01669   -0.02913   -0.03235
C104  1    0.592121    0.451897   -0.057624    11.00000    0.04386    0.03381 =
         0.03904    0.00810   -0.02485   -0.01872
AFIX  43
H104  2    0.653732    0.419791   -0.096427    11.00000   -1.20000
AFIX   0
C105  1    0.554272    0.424961    0.008303    11.00000    0.04324    0.03372 =
         0.04562    0.01245   -0.03217   -0.02052
C106  1    0.611687    0.348103    0.016155    11.00000    0.05134    0.03443 =
         0.05308    0.01816   -0.03296   -0.02647
HKLF 4


REM  lll-2_a.res in P-1
REM wR2 = 0.3326, GooF = S = 1.076, Restrained GooF = 1.076 for all data
REM R1 = 0.1007 for 12645 Fo > 4sig(Fo) and 0.1343 for all 20114 data
REM 1075 parameters refined using 0 restraints

END

WGHT      0.1517     15.2486

REM Highest difference peak  0.441,  deepest hole -0.466,  1-sigma level  0.105
Q1    1   0.8610 -0.1043  0.1348  11.00000  0.05    0.44
Q2    1   0.6220  0.1043  0.1123  11.00000  0.05    0.37
Q3    1   0.3583  0.6090  0.4347  11.00000  0.05    0.37
Q4    1   0.3036  0.6431  0.3844  11.00000  0.05    0.37
Q5    1   0.0008  0.8674  0.0886  11.00000  0.05    0.36
;
_shelx_res_checksum                97919
_shelx_hkl_file
;
  -1   0   0  163.48    7.70
   1   0   0  160.08    7.40
  -2   0   0  834.42   38.00
   2   0   0  852.61   37.30
  -3   0   0   36.60    4.80
   3   0   0   37.70    3.10
   3   0   0   44.70    4.60
   3   0   0   47.10    4.30
   3   0   0   33.60    4.30
  -4   0   0 2967.90  136.79
  -4   0   0 2896.41  134.19
   4   0   0 3301.77  135.39
   4   0   0 3146.19  134.49
   4   0   0 3043.10  135.19
   4   0   0 2985.70  135.09
   4   0   0 3278.87  136.29
  -5   0   0   89.29    8.90
  -5   0   0   73.09    4.10
   5   0   0   83.49    5.90
   5   0   0   83.09    4.90
   5   0   0   71.89    6.70
   5   0   0   83.59    6.90
   5   0   0   85.09    6.60
  -6   0   0  153.48   12.40
  -6   0   0  125.49    6.50
   6   0   0  137.39    9.60
   6   0   0  145.09    8.50
   6   0   0  152.38   10.00
   6   0   0  114.89    9.10
   6   0   0  120.39    7.30
  -7   0   0   13.30    1.90
  -7   0   0    8.40    6.60
   7   0   0   12.80    2.80
   7   0   0   11.50    4.30
   7   0   0    6.00    4.70
   7   0   0    9.50    3.70
   7   0   0   32.30    6.20
  -8   0   0   83.19    4.80
  -8   0   0   72.59   11.80
  -8   0   0   86.59    5.60
   8   0   0   90.39    9.50
   8   0   0   80.59    8.70
   8   0   0   81.29    5.90
   8   0   0  111.69   15.20
   8   0   0   79.29    7.00
  -9   0   0   17.20    3.00
  -9   0   0   16.60   11.90
  -9   0   0   25.60    2.70
   9   0   0   19.60    4.40
   9   0   0   14.50    5.80
   9   0   0   16.50    5.90
   9   0   0   21.90    3.50
   9   0   0   27.10   11.50
 -10   0   0   -0.50    1.80
 -10   0   0    6.00    2.60
  10   0   0    3.30    3.00
  10   0   0    5.40    9.30
  10   0   0    2.80    3.60
  10   0   0   13.50    9.00
 -11   0   0    0.00    2.10
 -11   0   0   -3.60    2.70
  11   0   0    1.90    3.30
 -12   0   0   20.20    3.20
 -12   0   0   10.60    3.50
  12   0   0   19.30    4.70
 -13   0   0   24.30    4.60
  13   0   0   20.60    4.90
 -14   0   0    6.90    3.80
  14   0   0   -0.20    4.00
 -15   0   0   15.50    3.50
 -15   0   0   18.30    4.30
  15   0   0   13.80    5.20
 -16   0   0    1.40    3.10
 -16   0   0    1.10    3.50
  16   0   0    0.10    4.10
 -17   0   0    1.90    3.00
 -17   0   0   -0.30    4.10
  17   0   0    6.70    4.80
  17  -1   0   -1.20    4.30
 -17   1   0    1.10    3.10
 -17   1   0    2.40    5.40
  16  -1   0    3.40    4.40
 -16   1   0    0.80    2.70
 -16   1   0    4.30    3.90
  15  -1   0   25.00    5.50
 -15   1   0   14.20    3.30
 -15   1   0   10.80    4.50
  14  -1   0    3.10    4.40
 -14   1   0   11.20    4.20
 -14   1   0   10.40    3.20
  13  -1   0    9.30    4.80
 -13   1   0    4.00    3.40
  12  -1   0   22.10    4.80
 -12   1   0   24.10    4.30
  11  -1   0    0.20    3.40
 -11   1   0   -0.20    2.10
 -11   1   0    2.50    2.70
  10  -1   0   41.20    4.80
  10  -1   0   21.60   10.30
 -10   1   0   26.60    2.90
 -10   1   0   38.30    4.20
   9  -1   0   27.30    4.60
   9  -1   0   30.00    7.70
   9  -1   0   19.40   11.20
   9  -1   0   38.00    4.50
  -9   1   0   34.50    3.80
  -9   1   0   28.50    2.80
   8  -1   0  367.66   26.70
   8  -1   0  394.96   18.00
   8  -1   0  374.76   18.70
   8  -1   0  346.27   21.20
   8  -1   0  338.87   20.70
  -8   1   0  364.16   16.80
  -8   1   0  380.26   17.60
   7  -1   0  248.88   15.80
   7  -1   0  219.08   17.40
   7  -1   0  287.57   13.10
   7  -1   0  275.57   14.20
   7  -1   0  271.57   16.20
  -7   1   0  261.27   12.70
  -7   1   0  257.27   19.50
  -7   1   0  250.87   12.10
   6  -1   0  208.78   10.10
   6  -1   0  192.98   11.20
   6  -1   0  217.68   13.00
   6  -1   0  182.18   12.10
   6  -1   0  195.08   12.70
  -6   1   0  188.58   15.20
  -6   1   0  203.08    9.90
  -6   1   0  190.98    9.20
   5  -1   0   30.40    2.90
   5  -1   0   15.70    4.40
   5  -1   0   22.90    3.90
   5  -1   0   18.10    4.30
   5  -1   0   14.20    3.80
  -5   1   0   21.90    1.90
  -5   1   0   20.40    5.20
   4  -1   0   22.60    4.20
   4  -1   0   22.80    3.60
   4  -1   0   22.40    3.80
   4  -1   0   23.40    2.50
   4  -1   0   18.80    3.60
  -4   1   0   17.70    4.50
   3  -1   0    7.70    3.50
   3  -1   0    4.00    2.80
   3  -1   0    3.50    1.60
   3  -1   0    3.30    2.70
   3  -1   0    6.00    3.20
  -3   1   0    1.10    3.10
   2  -1   0 2471.45  109.09
   2  -1   0 2462.65  108.49
  -2   1   0 2503.85  109.29
   1  -1   0  690.23   31.90
   1  -1   0  761.82   32.30
   1  -1   0  711.03   32.30
   0  -1   0   77.79    3.70
   0  -1   0   63.09    3.40
   0   1   0   76.19    3.70
   0   1   0   62.49    3.30
   0   1   0   69.89    3.10
  -1  -1   0   16.50    0.80
   1   1   0   15.70    0.80
   1   1   0   19.10    1.50
  -2  -1   0  114.89    6.20
   2   1   0  104.59    5.90
   2   1   0  112.19    5.30
  -3  -1   0  321.17   15.90
   3   1   0  307.27   14.60
   3   1   0  313.57   15.50
  -4  -1   0 1620.04   70.49
  -4  -1   0 1465.85   67.99
   4   1   0 1518.65   68.79
   4   1   0 1641.04   68.89
  -5  -1   0   70.59    4.00
  -5  -1   0   69.39    7.90
   5   1   0   68.39    5.60
   5   1   0   79.39    6.20
   5   1   0   73.39    6.20
  -6  -1   0   10.50    5.20
  -6  -1   0   11.40    1.80
   6   1   0   13.00    4.20
   6   1   0   14.10    3.80
   6   1   0   15.70    2.60
   6   1   0   10.50    3.80
  -7  -1   0   10.70    6.30
  -7  -1   0   13.00    2.00
   7   1   0   14.10    4.00
   7   1   0   13.30    5.10
   7   1   0   16.30    2.90
   7   1   0    8.90    4.50
   7   1   0   15.50    4.10
  -8  -1   0 1197.08   51.89
  -8  -1   0 1214.08   58.99
   8   1   0 1171.08   54.39
   8   1   0 1162.08   53.39
   8   1   0 1146.59   55.39
  -9  -1   0  -19.10    9.50
  -9  -1   0    2.20    2.20
  -9  -1   0    0.70    1.70
   9   1   0    2.40    4.70
   9   1   0    6.00    3.60
   9   1   0    2.40    2.50
   9   1   0   -5.10    4.80
   9   1   0    4.70   11.50
 -10  -1   0   14.00    3.00
 -10  -1   0   16.90    2.60
 -10  -1   0   36.00   14.60
  10   1   0    8.00    8.70
  10   1   0   15.10    4.30
  10   1   0   19.90    3.60
 -11  -1   0   58.69    5.30
 -11  -1   0   41.20    3.90
  11   1   0   25.90    8.80
  11   1   0   45.20    5.90
  11   1   0   47.90    5.30
 -12  -1   0   22.60    4.10
 -12  -1   0   19.20    3.30
  12   1   0   14.80    4.40
 -13  -1   0    3.60    3.00
 -13  -1   0   -0.10    3.00
  13   1   0    6.70    4.10
 -14  -1   0    0.70    3.50
 -14  -1   0    0.90    3.20
  14   1   0    2.80    4.30
 -15  -1   0    8.40    3.90
 -15  -1   0    1.90    2.80
  15   1   0    2.30    4.40
 -16  -1   0   38.40    5.30
 -16  -1   0   32.70    4.00
  16   1   0   33.20    5.90
 -17  -1   0    8.60    3.60
 -17  -1   0    7.00    4.20
  17   1   0   10.70    5.00
 -18  -1   0   -3.00    2.50
  18   1   0    6.10    4.30
  16  -2   0    1.70    4.40
 -16   2   0   -2.60    4.00
 -16   2   0   -3.40    2.70
  15  -2   0   -1.10    4.20
 -15   2   0    4.70    3.10
 -15   2   0   -0.80    3.60
  14  -2   0    1.10    4.20
 -14   2   0    4.50    2.90
 -14   2   0    8.00    3.90
  13  -2   0   10.50    4.80
 -13   2   0   14.10    3.20
 -13   2   0   16.80    4.40
  12  -2   0   77.39    7.80
 -12   2   0   81.59    7.00
  11  -2   0   25.40    4.80
 -11   2   0   23.90    4.00
  10  -2   0   23.90    4.30
 -10   2   0   30.60    4.00
   9  -2   0   43.90    9.50
   9  -2   0   27.10   11.00
   9  -2   0   42.90    4.90
  -9   2   0   40.60    3.30
  -9   2   0   42.30    4.30
   8  -2   0   25.70    3.70
   8  -2   0   26.10   12.70
   8  -2   0   17.40    6.10
   8  -2   0   21.10    4.40
  -8   2   0   23.60    3.10
  -8   2   0   19.20    2.10
   7  -2   0   79.79   10.00
   7  -2   0   88.09    6.80
   7  -2   0   86.29    5.80
   7  -2   0   73.49    9.60
   7  -2   0   65.19    8.30
   7  -2   0   59.59   14.60
  -7   2   0   85.79    5.50
  -7   2   0   81.69    4.40
   6  -2   0   53.89    7.40
   6  -2   0   51.09    4.40
   6  -2   0   42.90    2.70
   6  -2   0   50.59    6.60
   6  -2   0   40.20    7.20
   6  -2   0   44.80    6.70
   6  -2   0   53.79    5.70
  -6   2   0   42.70    2.80
  -6   2   0   48.10    3.90
   5  -2   0   95.89    5.70
   5  -2   0   91.09    6.90
   5  -2   0   99.49    8.50
   5  -2   0   97.49    4.70
   5  -2   0  101.09    8.00
   5  -2   0   94.29    8.70
  -5   2   0   90.69    4.60
  -5   2   0   96.39    5.40
   4  -2   0   67.79    5.50
   4  -2   0   59.69    6.20
   4  -2   0   70.79    3.70
   4  -2   0   65.69    6.80
   4  -2   0   67.79    4.30
   4  -2   0   66.49    6.70
   4  -2   0   83.79    7.60
  -4   2   0   73.29    4.20
   3  -2   0  811.82   37.10
   3  -2   0  810.12   35.80
   3  -2   0  787.32   35.90
   3  -2   0  798.02   36.30
   3  -2   0  792.12   37.10
   3  -2   0  800.12   35.00
  -3   2   0  744.13   34.90
   2  -2   0 2485.55  116.69
   2  -2   0 2727.53  116.79
   2  -2   0 2701.43  117.09
   2  -2   0 2614.04  117.59
   2  -2   0 2627.34  116.19
   2  -2   0 2894.11  117.99
  -2   2   0 2637.84  116.09
   1  -2   0 3061.29  138.99
   1  -2   0 3405.96  139.59
  -1   2   0 3118.69  139.39
  -1   2   0 3154.98  138.29
   0  -2   0  103.99    5.50
   0   2   0   93.29    4.30
   0   2   0   93.79    5.50
  -1  -2   0  776.82   33.70
   1   2   0  735.13   33.70
  -2  -2   0  900.81   38.90
  -2  -2   0  935.51   37.90
   2   2   0  846.92   38.80
   2   2   0  799.52   37.90
  -3  -2   0 1485.45   67.59
  -3  -2   0 1600.54   69.09
   3   2   0 1521.45   68.79
   3   2   0 1597.44   67.69
  -4  -2   0  187.98   11.30
  -4  -2   0  179.78    8.80
   4   2   0  181.18    9.80
   4   2   0  198.18    9.50
   4   2   0  197.78   10.70
  -5  -2   0   67.99    4.00
  -5  -2   0   72.99    4.10
  -5  -2   0   77.09    7.60
   5   2   0   62.89    5.40
   5   2   0   74.89    5.90
   5   2   0   74.99    5.50
   5   2   0   73.39    6.40
  -6  -2   0  158.98    7.60
  -6  -2   0  165.48   12.00
  -6  -2   0  151.88    7.50
   6   2   0  169.18    9.40
   6   2   0  148.49    9.00
   6   2   0  148.49   10.30
   6   2   0  145.89    9.30
  -7  -2   0   27.00    7.00
  -7  -2   0   31.60    3.00
  -7  -2   0   28.50    2.50
   7   2   0   35.50    5.20
   7   2   0   27.10    5.10
   7   2   0   46.10    5.50
   7   2   0   26.30    4.70
  -8  -2   0  148.09   15.50
  -8  -2   0  148.19    7.60
   8   2   0  152.08    8.40
   8   2   0  149.49    9.50
   8   2   0  151.98   10.60
   8   2   0  135.69   12.00
  -9  -2   0  106.89   14.70
  -9  -2   0  104.29    5.80
   9   2   0   97.69    9.40
   9   2   0   94.19    7.70
   9   2   0   90.79   12.00
   9   2   0  104.69    6.70
 -10  -2   0   13.10    2.40
 -10  -2   0   12.30    2.80
 -10  -2   0    6.50   13.20
  10   2   0    3.90    6.30
  10   2   0   12.90    5.60
  10   2   0   12.10    3.30
  10   2   0   14.60    4.30
  10   2   0   21.20    8.30
 -11  -2   0  152.68    8.90
 -11  -2   0  155.68    8.30
  11   2   0  144.09   10.10
  11   2   0  158.48    9.30
  11   2   0  118.39   13.20
 -12  -2   0   -1.50    2.50
 -12  -2   0   -1.30    2.80
  12   2   0    6.30    3.90
  12   2   0    0.90    3.30
 -13  -2   0   19.90    4.50
 -13  -2   0   22.20    3.70
  13   2   0   21.70    4.90
 -14  -2   0   -1.40    3.20
 -14  -2   0   -2.50    3.10
  14   2   0    3.00    4.20
 -15  -2   0   10.70    3.90
 -15  -2   0   12.80    3.90
  15   2   0   11.90    4.60
 -16  -2   0   -0.20    3.50
 -16  -2   0   -2.60    2.60
  16   2   0    1.50    4.30
 -17  -2   0   -3.30    2.90
 -17  -2   0   -4.80    3.80
  17   2   0    6.90    4.80
 -18  -2   0    7.20    2.80
 -18  -2   0    0.60    3.90
  18   2   0    7.10    4.70
  16  -3   0    1.40    4.30
 -16   3   0   -0.30    2.30
  15  -3   0    5.20    4.60
 -15   3   0   -2.90    2.80
 -15   3   0    7.50    4.40
  14  -3   0    4.70    4.90
 -14   3   0   12.40    3.30
 -14   3   0   10.30    4.00
  13  -3   0   -0.80    4.30
 -13   3   0    4.40    3.50
 -13   3   0    1.00    2.60
  12  -3   0   92.99    8.20
 -12   3   0   85.69    7.50
 -12   3   0   89.79    6.50
  11  -3   0    5.90    4.20
 -11   3   0   10.50    3.50
 -11   3   0    7.40    2.90
  10  -3   0   46.90    5.70
 -10   3   0   61.89    5.60
   9  -3   0   44.40    5.30
  -9   3   0   53.69    4.90
   8  -3   0   26.10    7.70
   8  -3   0   38.90    4.40
   8  -3   0   39.00   12.50
  -8   3   0   47.80    4.40
   7  -3   0    4.20    1.20
   7  -3   0   -0.60   13.30
   7  -3   0    5.30    5.60
   7  -3   0    2.90    2.50
  -7   3   0    4.10    2.10
  -7   3   0    5.30    1.30
   6  -3   0    8.60    1.40
   6  -3   0    8.70    4.80
   6  -3   0    5.60   12.70
   6  -3   0    8.40    5.10
   6  -3   0   10.40    2.60
  -6   3   0    7.90    2.10
   5  -3   0   67.49    4.70
   5  -3   0   66.79    7.50
   5  -3   0   60.69    6.10
   5  -3   0   81.99    8.30
   5  -3   0   76.59    9.20
   5  -3   0   60.39    3.80
   5  -3   0   51.79    7.10
  -5   3   0   67.39    4.50
   4  -3   0   70.99    7.80
   4  -3   0   78.19    6.90
   4  -3   0   75.29    7.80
   4  -3   0   78.69    8.10
   4  -3   0   74.49    4.30
   4  -3   0   78.69    6.00
   4  -3   0   76.49    4.80
  -4   3   0   79.69    4.60
   3  -3   0 1796.22   76.19
   3  -3   0 1696.43   76.99
   3  -3   0 1782.72   78.69
   3  -3   0 1689.73   77.59
   3  -3   0 1702.23   75.99
   3  -3   0 1709.03   78.39
   3  -3   0 1765.32   76.89
  -3   3   0 1777.12   75.99
   2  -3   0 1918.01   85.99
   2  -3   0 2054.19   87.09
   2  -3   0 1824.22   85.39
   2  -3   0 2089.99   86.79
   2  -3   0 2060.29   84.89
   2  -3   0 1891.51   84.79
  -2   3   0 1775.62   84.59
   1  -3   0    1.30    2.50
   1  -3   0    1.80    1.50
   1  -3   0    3.00    3.30
   1  -3   0    0.00    2.50
   1  -3   0    2.30    1.70
  -1   3   0    0.70    0.90
  -1   3   0   -2.30    2.40
   0  -3   0   28.20    2.80
   0  -3   0   42.40    4.70
   0   3   0   29.30    3.70
   0   3   0   33.70    1.90
  -1  -3   0   55.69    4.60
   1   3   0   57.69    2.60
   1   3   0   48.80    5.00
  -2  -3   0  192.38   10.30
   2   3   0  205.38   10.50
  -3  -3   0   89.09    6.40
  -3  -3   0   76.49    4.40
  -3  -3   0   79.49    4.90
   3   3   0   81.79    6.30
   3   3   0   81.49    4.10
  -4  -3   0 3666.83  161.78
  -4  -3   0 3736.93  161.58
  -4  -3   0 3688.03  163.48
   4   3   0 3882.81  161.68
   4   3   0 3603.64  162.98
  -5  -3   0  319.57   18.30
  -5  -3   0  338.37   15.90
  -5  -3   0  355.66   15.70
   5   3   0  339.17   16.50
   5   3   0  359.46   16.20
   5   3   0  348.57   16.70
   5   3   0  354.96   17.80
  -6  -3   0  533.25   24.20
  -6  -3   0  527.05   24.00
  -6  -3   0  549.25   27.70
   6   3   0  546.35   26.50
   6   3   0  505.85   25.00
   6   3   0  549.85   25.10
   6   3   0  544.15   24.90
  -7  -3   0  137.29    7.20
  -7  -3   0  133.89    7.20
  -7  -3   0  139.59   12.70
   7   3   0  132.39    8.90
   7   3   0  154.58   10.60
   7   3   0  135.69    9.40
   7   3   0  156.18    9.20
  -8  -3   0  155.78    8.30
  -8  -3   0  176.78   15.30
  -8  -3   0  158.28    8.20
   8   3   0  172.38   10.90
   8   3   0  155.98   10.20
   8   3   0  167.88   12.20
   8   3   0  179.78   12.40
  -9  -3   0   56.49    4.20
  -9  -3   0   85.69   12.30
   9   3   0   60.59    6.30
   9   3   0   53.49    8.70
   9   3   0   40.30    6.70
   9   3   0   67.09    7.10
 -10  -3   0   79.99   16.00
 -10  -3   0   86.39    5.40
  10   3   0   84.09    6.30
  10   3   0   59.59    8.80
  10   3   0   94.99    7.50
  10   3   0   75.99    8.20
  10   3   0   81.19    9.70
 -11  -3   0   63.89    5.00
 -11  -3   0   69.29    5.60
  11   3   0   53.09    8.80
  11   3   0   63.69    7.00
  11   3   0   67.39    6.00
 -12  -3   0   -0.20    2.70
 -12  -3   0    0.30    2.60
  12   3   0   -2.20    2.90
  12   3   0    3.00    4.20
 -13  -3   0   32.30    4.20
 -13  -3   0   33.30    4.50
  13   3   0   27.20    4.90
 -14  -3   0    3.50    3.50
 -14  -3   0    0.50    3.30
  14   3   0   -0.60    3.90
 -15  -3   0   26.70    4.70
 -15  -3   0   43.20    5.70
  15   3   0   36.10    5.80
 -16  -3   0   -0.70    3.80
 -16  -3   0    4.30    3.90
  16   3   0    0.00    4.30
 -17  -3   0    1.60    3.10
 -17  -3   0    0.30    3.60
  17   3   0    0.00    4.20
 -18  -3   0    2.30    2.80
 -18  -3   0    3.20    3.90
  18   3   0    0.30    4.30
  15  -4   0   17.20    5.50
 -15   4   0   13.30    4.10
 -15   4   0    5.20    2.70
  14  -4   0    1.20    5.00
 -14   4   0    8.60    2.80
 -14   4   0    8.50    3.90
  13  -4   0   13.80    5.30
 -13   4   0   21.10    3.70
 -13   4   0   14.90    3.90
  12  -4   0  138.79   10.60
 -12   4   0  138.89    9.50
 -12   4   0  128.89    8.10
  11  -4   0    1.20    4.10
 -11   4   0    6.00    2.60
 -11   4   0    0.50    3.20
  10  -4   0   46.30    6.10
 -10   4   0   49.10    4.60
 -10   4   0   52.99    5.10
   9  -4   0    8.40    3.60
  -9   4   0    8.70    3.00
   8  -4   0   11.60    3.30
   8  -4   0   14.40    8.90
   8  -4   0    6.10   11.60
  -8   4   0   12.90    2.80
   7  -4   0   32.80    2.50
   7  -4   0   24.50   12.30
   7  -4   0   28.10    3.90
  -7   4   0   29.80    3.20
   6  -4   0   20.70    6.00
   6  -4   0   16.20    3.00
   6  -4   0   15.00    2.00
   6  -4   0   24.00   13.40
   6  -4   0   19.40    8.30
  -6   4   0   17.10    2.60
   5  -4   0   54.19    7.20
   5  -4   0   51.29    3.60
   5  -4   0   50.79    4.30
   5  -4   0   59.29   13.50
   5  -4   0   46.50    7.60
  -5   4   0   56.09    4.00
   4  -4   0   60.19    7.30
   4  -4   0   74.49    7.70
   4  -4   0   65.99    8.20
   4  -4   0   58.49    4.00
   4  -4   0   57.49    4.50
  -4   4   0   61.99    4.10
   3  -4   0   71.39    4.50
   3  -4   0   71.79    8.10
   3  -4   0   75.09    7.60
   3  -4   0   68.39    4.40
   3  -4   0   70.69    6.60
  -3   4   0   75.89    4.20
   2  -4   0  267.27   15.50
   2  -4   0  278.47   12.70
   2  -4   0  246.08   13.60
   2  -4   0  270.67   12.60
   2  -4   0  284.17   15.00
  -2   4   0  276.47   12.30
   1  -4   0  480.55   21.70
   1  -4   0  475.35   21.70
   1  -4   0  449.76   22.20
   1  -4   0  532.15   23.80
  -1   4   0  473.75   21.20
  -1   4   0  474.85   21.30
  -1   4   0  507.95   23.90
   0  -4   0   90.99    6.70
   0  -4   0   77.19    4.90
   0  -4   0   81.49    4.50
   0   4   0   78.89    3.90
   0   4   0   74.09    6.90
  -1  -4   0 1608.24   70.09
  -1  -4   0 1496.05   68.69
  -1  -4   0 1518.65   68.89
   1   4   0 1525.15   68.29
   1   4   0 1729.03   70.69
  -3  -4   0 1818.52   82.99
  -3  -4   0 1847.22   84.49
  -3  -4   0 1874.61   83.39
   3   4   0 2033.90   84.79
   3   4   0 1948.11   82.69
  -4  -4   0  180.68    9.40
  -4  -4   0  197.58   11.30
  -4  -4   0  189.08    9.00
   4   4   0  188.78    8.70
   4   4   0  193.38   10.90
  -5  -4   0   62.19    4.20
  -5  -4   0   65.49    7.00
  -5  -4   0   59.99    3.90
   5   4   0   60.69    6.20
   5   4   0   56.79    4.60
   5   4   0   64.19    4.00
  -6  -4   0  337.37   15.60
  -6  -4   0  339.47   15.20
  -6  -4   0  373.56   19.10
   6   4   0  330.67   15.70
   6   4   0  323.77   16.30
   6   4   0  302.47   16.10
   6   4   0  322.07   17.70
  -7  -4   0  184.28   14.00
  -7  -4   0  174.18    8.90
  -7  -4   0  179.88    9.10
   7   4   0  179.08   10.30
   7   4   0  184.38   12.00
   7   4   0  169.28   10.50
   7   4   0  176.28   10.00
  -8  -4   0  620.04   28.80
  -8  -4   0  646.94   28.70
  -8  -4   0  650.73   34.90
   8   4   0  656.63   30.20
   8   4   0  671.23   32.30
   8   4   0  622.04   30.70
   8   4   0  605.74   30.00
  -9  -4   0   55.59   10.60
  -9  -4   0   75.49    4.90
  -9  -4   0   70.19    4.70
   9   4   0   60.89    6.60
   9   4   0   67.89    6.70
   9   4   0   64.09    7.70
   9   4   0   66.69    8.40
 -10  -4   0   66.59   13.70
 -10  -4   0   53.89    4.40
  10   4   0   60.49    7.20
  10   4   0   54.79    7.80
  10   4   0   68.19    6.70
  10   4   0   37.40    7.80
 -11  -4   0   -2.00    2.20
 -11  -4   0   -1.00    2.20
 -11  -4   0   -8.20   16.50
  11   4   0   -3.20    4.60
  11   4   0    0.20    2.90
  11   4   0    1.70    3.60
  11   4   0   -4.90    5.80
  11   4   0   -7.80    7.60
 -12  -4   0   60.39    5.30
 -12  -4   0   56.49    5.10
  12   4   0   51.29    6.60
  12   4   0   48.90    5.40
 -13  -4   0    9.10    3.30
 -13  -4   0    7.80    3.40
  13   4   0   -0.10    3.80
  13   4   0    4.10    3.80
 -14  -4   0   96.59    7.60
 -14  -4   0  110.49    8.30
  14   4   0   93.19    8.50
 -15  -4   0   10.10    4.00
 -15  -4   0    6.10    3.80
  15   4   0    5.90    4.30
 -16  -4   0    5.50    4.00
 -16  -4   0    4.60    3.80
  16   4   0    7.90    4.70
 -17  -4   0   13.10    4.40
 -17  -4   0   23.90    5.20
 -17  -4   0   17.20    3.50
  17   4   0   15.20    5.20
 -18  -4   0   -8.80    3.40
 -18  -4   0    2.80    3.00
  18   4   0    1.90    4.40
 -19  -4   0   46.20    5.00
 -19  -4   0   53.29    8.00
  19   4   0   44.00    6.70
  15  -5   0   -1.70    4.10
 -15   5   0   -0.20    2.30
  14  -5   0    8.80    4.70
 -14   5   0    9.50    3.20
 -14   5   0   10.70    4.40
  13  -5   0  106.09    9.60
 -13   5   0  110.59    7.30
 -13   5   0  103.29    8.40
  12  -5   0   19.90    5.40
 -12   5   0   16.30    3.40
 -12   5   0    6.60    3.40
  11  -5   0  248.98   15.10
 -11   5   0  260.17   14.20
 -11   5   0  263.57   13.20
  10  -5   0   24.70    5.10
 -10   5   0   25.50    3.90
 -10   5   0   23.10    3.30
   9  -5   0   -1.20    3.60
  -9   5   0    2.10    2.30
  -9   5   0    2.70    2.90
   8  -5   0  297.87   15.90
  -8   5   0  316.07   15.40
  -8   5   0  310.47   14.70
   7  -5   0   49.70   10.00
   7  -5   0   66.19   13.00
   7  -5   0   68.59    5.60
   7  -5   0   51.39    3.60
  -7   5   0   59.59    4.70
  -7   5   0   57.29    4.10
   6  -5   0   52.09    8.30
   6  -5   0   39.80   12.00
   6  -5   0   37.00    3.30
   6  -5   0   46.90    4.40
  -6   5   0   36.90    3.60
   5  -5   0  205.08   10.40
   5  -5   0  193.48   14.90
   5  -5   0  200.98    9.70
   5  -5   0  174.78   14.70
   5  -5   0  175.18   16.60
  -5   5   0  204.78    9.80
   4  -5   0   11.10    2.20
   4  -5   0    6.40    4.60
   4  -5   0    3.10   12.10
   4  -5   0   12.00    5.30
   4  -5   0    9.40    2.60
  -4   5   0    8.80    1.80
   3  -5   0   93.89    9.90
   3  -5   0   82.39    8.80
   3  -5   0   88.79   10.10
   3  -5   0   94.79    5.70
   3  -5   0   92.49    5.60
  -3   5   0   95.09    4.90
  -3   5   0  103.59    5.20
   2  -5   0    4.00    4.80
   2  -5   0   -1.10    1.80
   2  -5   0    2.50    3.20
   2  -5   0    2.00    2.00
   2  -5   0    3.70    4.00
  -2   5   0    0.60    1.20
  -2   5   0    1.20    1.00
   1  -5   0  641.94   30.70
   1  -5   0  640.84   28.50
   1  -5   0  656.73   28.60
   1  -5   0  614.74   28.30
   1  -5   0  600.44   29.30
  -1   5   0  654.33   28.10
  -1   5   0  650.33   28.00
  -1   5   0  636.94   31.10
   0  -5   0   74.89    4.50
   0  -5   0   83.69    6.80
   0  -5   0   68.89    5.90
   0  -5   0   81.79    4.50
   0  -5   0   75.89    4.90
   0   5   0   78.49    3.80
   0   5   0   74.19    3.70
   0   5   0   77.29    7.30
  -1  -5   0 3729.13  166.88
  -1  -5   0 3722.23  167.08
  -1  -5   0 4064.19  168.58
   1   5   0 3826.52  166.38
   1   5   0 3839.82  169.08
  -2  -5   0 3110.19  133.49
  -2  -5   0 3196.18  134.89
  -2  -5   0 2916.11  132.89
  -2  -5   0 3068.19  133.19
   2   5   0 3006.80  135.29
  -3  -5   0 1356.76   63.99
  -3  -5   0 1499.45   64.59
  -3  -5   0 1554.24   66.09
   3   5   0 1459.55   66.29
  -4  -5   0    3.50    1.60
  -4  -5   0    2.90    2.70
  -4  -5   0    1.20    2.30
   4   5   0    4.40    3.10
   4   5   0    2.90    0.80
  -5  -5   0  733.13   34.10
  -5  -5   0  779.82   36.90
  -5  -5   0  803.42   34.70
   5   5   0  769.72   34.00
   5   5   0  770.12   36.50
  -6  -5   0   30.50    3.40
  -6  -5   0   35.10    5.60
  -6  -5   0   30.30    3.00
   6   5   0   29.30    3.60
   6   5   0   26.60    4.60
   6   5   0   31.20    3.30
  -7  -5   0   -0.60    2.20
  -7  -5   0    0.20    1.80
  -7  -5   0   -0.80    4.60
   7   5   0    4.40    3.40
   7   5   0   -2.50    3.20
   7   5   0    2.80    2.50
   7   5   0   -0.40    3.50
  -8  -5   0   89.29    5.40
  -8  -5   0   90.69    5.80
  -8  -5   0   82.49   10.60
   8   5   0   80.09    7.20
   8   5   0   80.29    7.80
   8   5   0   76.89    9.10
   8   5   0   92.59    7.00
  -9  -5   0  151.98    8.10
  -9  -5   0  181.38   17.00
  -9  -5   0  148.59    8.20
   9   5   0  165.88   12.90
   9   5   0  152.58   10.00
   9   5   0  126.39   10.20
   9   5   0  150.58    9.90
 -10  -5   0   93.79    5.50
 -10  -5   0   78.59    5.50
 -10  -5   0   85.09   14.60
  10   5   0   63.69    7.20
  10   5   0   88.39    7.60
  10   5   0   72.69    9.50
  10   5   0   74.99    8.30
 -11  -5   0   26.40    3.50
 -11  -5   0   32.10   15.10
  11   5   0    7.30    8.20
  11   5   0   23.30    5.40
  11   5   0   25.40    5.70
 -12  -5   0    0.90    2.50
 -12  -5   0    3.00    2.60
  12   5   0    3.50    3.40
  12   5   0    3.40    4.00
 -13  -5   0   -3.30    2.60
 -13  -5   0   -0.10    2.70
  13   5   0    1.70    3.50
  13   5   0   -1.90    3.70
 -14  -5   0   75.39    6.60
 -14  -5   0   73.79    6.80
  14   5   0   70.29    7.60
 -15  -5   0    0.60    3.50
 -15  -5   0   -0.30    3.70
  15   5   0   -3.60    3.90
 -16  -5   0   34.30    5.20
 -16  -5   0   27.30    4.80
  16   5   0   16.20    4.90
 -17  -5   0   10.10    4.40
 -17  -5   0   18.90    4.70
  17   5   0   10.30    4.80
 -18  -5   0   72.09    6.30
 -18  -5   0   66.39    6.70
 -18  -5   0   56.99    6.40
  18   5   0   61.99    7.10
 -19  -5   0   -1.30    4.20
 -19  -5   0   -2.60    2.50
  19   5   0    1.00    4.20
  14  -6   0    0.10    4.80
 -14   6   0    5.40    2.70
  13  -6   0    3.60    4.60
 -13   6   0    5.80    3.70
 -13   6   0    3.50    2.80
  12  -6   0   -2.90    4.30
 -12   6   0   -0.90    2.80
 -12   6   0   -1.00    3.20
  11  -6   0   46.30    6.80
 -11   6   0   31.60    4.60
 -11   6   0   52.99    4.80
  10  -6   0   26.50    5.70
 -10   6   0   26.00    3.70
 -10   6   0   25.10    3.90
   9  -6   0  526.05   26.30
  -9   6   0  538.95   24.70
  -9   6   0  541.85   25.50
   8  -6   0  337.67   17.50
  -8   6   0  318.87   16.60
  -8   6   0  348.37   16.00
   7  -6   0    2.40    1.70
   7  -6   0    1.40    3.10
  -7   6   0   -0.80    2.20
  -7   6   0   -0.30    1.70
   6  -6   0    2.10    1.80
   6  -6   0    1.60    2.70
   6  -6   0  -10.90    7.60
  -6   6   0    0.80    1.70
  -6   6   0   -2.00    1.90
   5  -6   0  131.09    7.70
   5  -6   0  129.19    6.90
   5  -6   0   93.69   11.50
   5  -6   0  104.89   13.80
  -5   6   0  132.49    6.50
  -5   6   0  121.79    6.80
   4  -6   0    4.70   10.10
   4  -6   0   -2.10    4.70
   4  -6   0   16.00    6.30
   4  -6   0    5.70    2.50
   4  -6   0    5.20    2.20
  -4   6   0    5.40    1.50
  -4   6   0    6.90    1.80
   3  -6   0  449.56   27.50
   3  -6   0  557.74   24.20
   3  -6   0  546.95   24.00
   3  -6   0  527.25   28.40
   3  -6   0  548.45   27.60
  -3   6   0  476.95   23.30
  -3   6   0  548.95   23.60
   2  -6   0    2.60    2.30
   2  -6   0    7.40    7.10
   2  -6   0    1.60    4.70
   2  -6   0    1.80    3.70
   2  -6   0    3.20    2.30
  -2   6   0    1.30    1.30
  -2   6   0    0.20    1.10
   1  -6   0  191.98   12.20
   1  -6   0  164.98   11.60
   1  -6   0  187.88    9.50
   1  -6   0  188.88    9.30
   1  -6   0  171.88    8.90
  -1   6   0  185.68    8.50
  -1   6   0  187.58   12.70
  -1   6   0  185.08    8.40
   0  -6   0  802.32   38.40
   0  -6   0  796.72   36.20
   0  -6   0  832.22   36.30
   0  -6   0  854.91   36.30
   0   6   0  812.92   35.50
   0   6   0  810.72   35.60
   0   6   0  781.32   39.10
  -1  -6   0    1.30    1.70
  -1  -6   0    1.80    1.90
  -1  -6   0    1.90    2.90
   1   6   0   -1.00    3.30
   1   6   0    0.00    0.60
  -2  -6   0 1022.00   45.20
  -2  -6   0 1054.99   47.10
  -2  -6   0 1034.90   45.50
  -2  -6   0  947.81   44.70
   2   6   0 1061.69   48.00
  -3  -6   0 3022.40  136.49
  -3  -6   0 2968.30  134.29
  -3  -6   0 3087.09  134.99
  -3  -6   0 3197.08  134.69
   3   6   0 3170.58  137.29
  -4  -6   0  302.17   13.80
  -4  -6   0  261.37   12.90
  -4  -6   0  284.87   15.50
   4   6   0  309.37   16.30
   4   6   0  269.27   12.50
  -5  -6   0   21.80    4.60
  -5  -6   0   23.70    3.30
  -5  -6   0   26.70    2.50
   5   6   0   18.30    1.80
   5   6   0   22.70    4.60
  -6  -6   0  595.24   28.90
  -6  -6   0  549.35   24.90
  -6  -6   0  534.35   25.50
   6   6   0  526.15   27.80
   6   6   0  569.94   24.80
  -7  -6   0   21.70    6.30
  -7  -6   0   27.00    3.60
  -7  -6   0   28.30    3.00
   7   6   0   18.80    5.10
   7   6   0   27.10    3.10
   7   6   0   27.90    3.90
  -8  -6   0  151.28   13.80
  -8  -6   0  132.19    7.70
  -8  -6   0  124.49    7.10
   8   6   0  134.89    8.10
   8   6   0  127.99   11.30
   8   6   0  118.29    8.80
  -9  -6   0    7.90    1.70
  -9  -6   0    1.80    7.70
  -9  -6   0    5.20    2.30
  -9  -6   0    3.40    2.50
   9   6   0   10.10    4.20
   9   6   0    7.00    4.00
   9   6   0    6.20    5.30
   9   6   0    5.60    3.40
 -10  -6   0    7.20   10.40
 -10  -6   0    2.10    2.20
 -10  -6   0   -0.10    2.30
  10   6   0    2.80    3.60
  10   6   0    3.30    3.90
  10   6   0   -2.60    6.30
 -11  -6   0   33.30    3.70
 -11  -6   0   21.90   14.40
 -11  -6   0   34.30    4.00
  11   6   0   26.20    5.50
  11   6   0   23.60    9.00
  11   6   0   30.00    5.70
 -12  -6   0  114.79    7.40
 -12  -6   0  117.89    7.70
  12   6   0  122.89    9.60
 -13  -6   0    2.10    3.20
 -13  -6   0    3.80    2.90
  13   6   0    5.10    3.70
  13   6   0    1.40    4.00
 -14  -6   0    6.40    3.20
 -14  -6   0   10.30    3.90
  14   6   0   10.70    4.20
 -15  -6   0   23.70    4.60
 -15  -6   0   27.70    4.60
  15   6   0   29.70    5.80
 -16  -6   0   69.49    6.70
 -16  -6   0   60.19    6.40
  16   6   0   67.19    7.50
 -17  -6   0    8.90    4.30
 -17  -6   0    0.10    3.50
  17   6   0    7.40    4.60
 -18  -6   0    6.70    4.40
 -18  -6   0   10.60    3.90
 -18  -6   0   15.90    3.60
  18   6   0   11.60    4.80
 -19  -6   0    2.70    4.10
 -19  -6   0    2.60    2.60
 -19  -6   0    2.00    6.10
  19   6   0   -1.80    3.80
  13  -7   0   13.80    5.30
 -13   7   0   12.30    4.40
  12  -7   0   11.60    5.10
 -12   7   0   -1.50    3.40
 -12   7   0    9.50    2.90
  11  -7   0   10.40    4.80
 -11   7   0    6.50    2.90
 -11   7   0    2.70    3.60
  10  -7   0    7.50    4.60
 -10   7   0   18.40    3.90
 -10   7   0   12.50    3.00
   9  -7   0   97.79    8.80
  -9   7   0   91.19    6.10
  -9   7   0   82.99    6.90
   8  -7   0  165.88   10.50
  -8   7   0  153.38    8.40
  -8   7   0  146.79    9.10
   7  -7   0  195.88   10.90
   7  -7   0  235.88   13.00
  -7   7   0  237.98   11.80
  -7   7   0  239.28   11.20
   6  -7   0   66.99    6.10
   6  -7   0   49.80    4.40
  -6   7   0   59.39    4.80
  -6   7   0   63.79    4.30
   5  -7   0  229.18   20.50
   5  -7   0  267.57   13.30
   5  -7   0  247.18   12.50
  -5   7   0  262.77   12.10
  -5   7   0  252.87   12.40
   4  -7   0   12.40    3.10
   4  -7   0   11.00    7.50
   4  -7   0   11.90    2.70
  -4   7   0   11.30    1.80
  -4   7   0   11.20    2.10
   3  -7   0   25.60    6.10
   3  -7   0   31.80    3.80
   3  -7   0   17.90    7.20
   3  -7   0   27.50    8.80
   3  -7   0   37.90    3.70
  -3   7   0   29.30    2.80
  -3   7   0   34.60    2.50
   2  -7   0  534.75   23.70
   2  -7   0  499.55   28.40
   2  -7   0  521.95   23.70
   2  -7   0  529.35   27.10
  -2   7   0  509.35   23.00
  -2   7   0  487.85   22.70
   1  -7   0  714.83   31.30
   1  -7   0  678.93   30.80
   1  -7   0  697.63   34.00
   1  -7   0  612.64   32.20
   1  -7   0  719.43   31.20
  -1   7   0  700.43   30.30
  -1   7   0  716.93   30.40
  -1   7   0  658.03   34.70
   0  -7   0 1753.62   78.89
   0  -7   0 1728.03   76.39
   0  -7   0 1753.82   76.39
   0  -7   0 1640.14   76.49
   0   7   0 1728.83   80.09
   0   7   0 1795.42   75.69
   0   7   0 1760.12   75.59
  -1  -7   0  314.37   14.70
  -1  -7   0  314.87   17.10
  -1  -7   0  315.97   14.80
  -1  -7   0  300.57   14.40
   1   7   0  314.67   18.40
   1   7   0  308.27   13.60
   1   7   0  285.27   13.50
  -2  -7   0  112.09    6.60
  -2  -7   0  120.49    8.80
  -2  -7   0  108.09    5.50
  -2  -7   0  116.39    6.30
   2   7   0  110.19   10.00
  -3  -7   0   56.49    6.60
  -3  -7   0   52.59    4.70
  -3  -7   0   58.49    3.40
  -3  -7   0   56.69    4.20
   3   7   0   62.49    7.40
  -4  -7   0   68.39    7.00
  -4  -7   0   70.59    5.20
  -4  -7   0   64.09    4.00
   4   7   0   80.49    8.70
  -5  -7   0  950.40   43.20
  -5  -7   0  894.31   39.80
  -5  -7   0  892.01   40.60
   5   7   0  919.81   43.40
   5   7   0  855.81   39.30
  -6  -7   0  180.18    9.40
  -6  -7   0  196.98   10.30
  -6  -7   0  194.78   13.50
   6   7   0  200.48    9.00
   6   7   0  189.98   13.40
  -7  -7   0    1.80    5.10
  -7  -7   0   -1.60    2.70
  -7  -7   0    1.40    2.00
   7   7   0    3.80    4.40
   7   7   0    0.00    1.80
  -8  -7   0   21.20    7.20
  -8  -7   0   22.00    3.80
  -8  -7   0   26.40    3.20
   8   7   0   25.10    6.50
   8   7   0   23.70    3.30
  -9  -7   0    6.00    2.90
  -9  -7   0    8.30    2.10
  -9  -7   0    4.50    7.70
  -9  -7   0   10.30    2.50
   9   7   0    9.70    4.30
   9   7   0    5.10    2.90
   9   7   0    3.00    5.90
 -10  -7   0    1.50    1.80
 -10  -7   0    1.60    2.60
 -10  -7   0    1.20    2.20
 -10  -7   0   15.20   10.80
  10   7   0    0.70    3.20
  10   7   0   -0.70    3.60
  10   7   0    1.10    6.80
 -11  -7   0   41.70    4.30
 -11  -7   0   47.10    5.10
 -11  -7   0   43.70   15.50
  11   7   0   52.09    6.90
  11   7   0   40.10   10.60
 -12  -7   0    4.50    2.90
 -12  -7   0    3.90    2.60
  12   7   0    2.10    4.70
 -14  -7   0    9.70    3.40
 -14  -7   0   14.50    4.10
  14   7   0    4.40    3.90
 -15  -7   0    8.90    3.80
 -15  -7   0   10.00    4.20
  15   7   0    7.90    4.30
 -16  -7   0  142.99    9.90
 -16  -7   0  151.68    9.90
  16   7   0  125.69   10.40
 -17  -7   0  136.69    9.70
 -17  -7   0  120.99    9.60
  17   7   0  124.49   10.20
 -18  -7   0    3.10    3.50
 -18  -7   0   -2.30    4.00
  18   7   0    1.40    4.40
 -19  -7   0   13.00    3.40
 -19  -7   0    8.20    4.00
 -19  -7   0   15.30    4.90
  19   7   0   14.90    4.60
  13  -8   0   -0.60    4.10
 -13   8   0    6.00    2.40
  12  -8   0    2.30    4.40
 -12   8   0   -2.60    2.50
 -12   8   0    4.30    4.60
  11  -8   0   -3.20    4.40
 -11   8   0    2.80    2.40
 -11   8   0    2.60    3.70
  10  -8   0   -6.00    4.10
 -10   8   0    6.30    2.70
 -10   8   0    2.60    3.50
   9  -8   0   34.20    6.20
  -9   8   0   33.90    3.60
  -9   8   0   36.10    4.30
   8  -8   0  139.59   10.40
  -8   8   0  138.09    7.90
   7  -8   0    0.00    1.70
   7  -8   0    5.60    4.10
  -7   8   0    6.00    2.80
  -7   8   0    1.90    2.10
   6  -8   0    9.60    4.00
   6  -8   0    7.70    2.50
  -6   8   0    4.80    1.90
  -6   8   0    4.00    2.40
   5  -8   0    6.70    3.50
   5  -8   0    0.60    2.30
  -5   8   0    4.50    1.70
  -5   8   0    5.80    2.10
   4  -8   0    8.30    3.30
   4  -8   0    5.80    2.70
   4  -8   0    9.30    9.40
  -4   8   0   10.70    1.80
  -4   8   0    5.90    1.90
   3  -8   0   17.30    8.80
   3  -8   0   44.60    4.50
   3  -8   0   37.00    4.10
  -3   8   0   36.30    2.80
  -3   8   0   38.60    3.10
   2  -8   0    9.50    2.80
   2  -8   0   14.00    6.00
   2  -8   0    7.00    7.00
   2  -8   0   14.40    3.10
  -2   8   0   13.70    1.80
  -2   8   0   12.80    1.60
   1  -8   0   42.00    4.30
   1  -8   0   30.80    5.70
   1  -8   0   37.70    3.50
   1  -8   0   51.09    4.50
  -1   8   0   38.40    7.40
  -1   8   0   40.40    2.70
  -1   8   0   39.00    2.50
   0  -8   0  253.37   12.90
   0  -8   0  262.07   15.80
   0  -8   0  247.18   12.40
   0  -8   0  268.97   12.70
   0   8   0  247.08   11.40
   0   8   0  257.57   11.50
   0   8   0  243.68   17.30
  -1  -8   0   85.09    8.70
  -1  -8   0   70.89    5.80
  -1  -8   0   75.89    5.50
  -1  -8   0   79.59    5.50
   1   8   0   81.79    3.90
   1   8   0   77.29    3.90
   1   8   0   85.79   10.60
  -2  -8   0  117.39    9.40
  -2  -8   0  106.79    5.60
  -2  -8   0  109.09    6.90
  -2  -8   0  112.19    6.60
  -2  -8   0  117.09    6.90
   2   8   0  109.09    5.20
   2   8   0  116.09   11.50
  -3  -8   0    0.10    2.70
  -3  -8   0    0.70    3.60
  -3  -8   0    1.80    2.20
  -3  -8   0    1.20    1.40
   3   8   0    5.10    5.00
  -4  -8   0   40.70    6.10
  -4  -8   0   53.09    5.00
  -4  -8   0   53.89    3.60
   4   8   0   52.19    8.00
  -5  -8   0   45.10    3.40
  -5  -8   0   39.70    4.60
  -5  -8   0   52.39    6.70
   5   8   0   40.20    2.20
   5   8   0   38.10    6.90
  -6  -8   0  556.64   25.20
  -6  -8   0  523.85   28.60
  -6  -8   0  528.65   24.20
   6   8   0  525.85   23.50
   6   8   0  539.25   28.70
  -7  -8   0    0.10    3.00
  -7  -8   0    2.00    5.60
  -7  -8   0    0.90    2.10
   7   8   0    2.00    5.30
   7   8   0    0.90    1.40
  -8  -8   0   41.60    8.70
  -8  -8   0   38.60    3.90
  -8  -8   0   45.30    4.90
   8   8   0   33.30    3.30
   8   8   0   43.60    7.90
  -9  -8   0   67.79    4.70
  -9  -8   0   61.59    5.60
  -9  -8   0   63.89    4.90
  -9  -8   0   60.59   11.00
   9   8   0   53.39    5.10
   9   8   0   68.09    9.80
 -10  -8   0   42.50    4.80
 -10  -8   0   41.70    4.20
 -10  -8   0   43.00    3.90
 -10  -8   0   49.80   12.90
  10   8   0   41.10    6.10
  10   8   0   45.00    5.00
  10   8   0   50.49   10.00
 -11  -8   0   29.00    2.70
 -11  -8   0   23.10    4.20
 -11  -8   0   21.90   14.80
 -11  -8   0   14.80    3.20
  11   8   0   16.50   10.40
  11   8   0   19.40    5.20
 -12  -8   0    4.20    2.90
 -12  -8   0    8.70    3.60
  12   8   0    8.50    5.00
 -13  -8   0  155.48    9.20
 -13  -8   0  142.69    9.40
 -14  -8   0    1.40    3.50
 -14  -8   0    1.70    2.80
 -15  -8   0   85.49    7.50
 -15  -8   0   70.09    6.90
  15   8   0   64.79    7.20
 -16  -8   0    4.30    3.60
 -16  -8   0    8.00    4.50
  16   8   0    4.20    4.50
 -17  -8   0   51.79    6.00
 -17  -8   0   37.60    5.90
  17   8   0   50.29    7.00
 -18  -8   0   41.20    5.40
 -18  -8   0   40.50    5.70
  18   8   0   31.20    5.80
 -19  -8   0    0.40    4.10
 -19  -8   0    1.50    3.60
 -19  -8   0   -0.40    2.70
  19   8   0   -0.30    4.10
 -20  -8   0    2.50    2.60
 -20  -8   0   -4.00    4.50
  20   8   0    1.40    3.80
  12  -9   0    8.70    5.00
 -12   9   0    5.60    2.50
  11  -9   0   -2.00    4.40
 -11   9   0    5.00    2.40
 -11   9   0    5.40    4.80
  10  -9   0    4.30    5.00
 -10   9   0    0.20    3.90
 -10   9   0   -1.80    2.20
   9  -9   0   32.10    6.00
  -9   9   0   28.90    3.40
  -9   9   0   23.00    4.20
   8  -9   0    1.40    4.30
  -8   9   0    3.40    2.30
  -8   9   0    9.60    3.20
   7  -9   0    0.20    1.80
   7  -9   0    7.90    4.30
  -7   9   0    8.60    2.60
  -7   9   0    6.60    2.70
   6  -9   0   35.10    5.30
   6  -9   0   42.70    4.30
  -6   9   0   35.40    3.40
  -6   9   0   37.70    3.90
   5  -9   0  115.89    7.30
   5  -9   0  105.39    8.30
  -5   9   0  115.19    6.30
  -5   9   0  105.89    6.60
   4  -9   0   10.40    3.20
   4  -9   0   11.40    3.70
  -4   9   0   11.10    2.00
  -4   9   0   11.30    2.20
   3  -9   0    6.40   10.40
   3  -9   0   15.10    3.80
   3  -9   0   12.20    3.20
  -3   9   0   15.40    2.10
  -3   9   0   12.20    1.80
   2  -9   0   68.49    5.80
   2  -9   0   77.09   12.40
   2  -9   0   75.69    5.70
  -2   9   0   66.29    3.90
  -2   9   0   69.89    4.20
   1  -9   0    7.50    2.80
   1  -9   0    7.20    3.10
  -1   9   0    8.00    1.30
  -1   9   0    8.80    1.40
   0  -9   0   54.19    5.30
   0  -9   0   62.09    4.90
   0  -9   0   55.29    4.50
   0  -9   0   44.40    7.40
   0   9   0   56.09    3.10
   0   9   0   57.09    3.10
   0   9   0   34.00    7.80
  -1  -9   0   33.40    4.00
  -1  -9   0   33.90    3.90
  -1  -9   0   35.10    6.10
  -1  -9   0   28.20    4.10
   1   9   0   32.70    2.10
   1   9   0   27.10    7.50
   1   9   0   36.80    2.10
  -2  -9   0   71.99    5.70
  -2  -9   0   60.39    5.10
  -2  -9   0   60.69    3.70
  -2  -9   0   66.29    4.90
  -2  -9   0   75.19    8.40
   2   9   0   46.70    8.20
   2   9   0   60.49    3.10
  -3  -9   0  122.49    7.20
  -3  -9   0  115.79   10.10
  -3  -9   0  119.49    6.20
  -3  -9   0  121.49    7.50
  -3  -9   0  119.59    7.60
   3   9   0  108.99   12.70
  -4  -9   0  227.38   11.50
  -4  -9   0  215.18   10.70
  -4  -9   0  233.38   12.00
  -4  -9   0  230.68   14.90
   4   9   0  220.38   17.30
  -5  -9   0  333.27   16.30
  -5  -9   0  324.57   19.40
  -5  -9   0  320.07   15.00
   5   9   0  301.17   20.80
   5   9   0  326.67   14.30
  -6  -9   0    5.00    2.00
  -6  -9   0    6.60    5.00
  -6  -9   0    6.30    3.30
   6   9   0    9.60    6.10
  -7  -9   0   12.20    2.40
  -7  -9   0   12.90    3.80
  -7  -9   0    4.00    6.00
   7   9   0   22.30    7.10
  -8  -9   0  722.33   38.40
  -8  -9   0  693.33   32.60
  -8  -9   0  704.83   31.70
   8   9   0  688.43   37.30
  -9  -9   0   44.00    4.10
  -9  -9   0   28.40   10.00
  -9  -9   0   30.80    4.70
  -9  -9   0   40.70    4.00
   9   9   0   31.60    9.00
 -10  -9   0  392.56   18.60
 -10  -9   0  400.26   19.70
 -10  -9   0  371.66   30.60
 -10  -9   0  406.66   18.90
  10   9   0  377.26   27.00
 -11  -9   0   18.40    2.80
 -11  -9   0   12.00   15.20
 -11  -9   0   15.30    3.30
 -11  -9   0   20.10    4.10
  11   9   0   17.90    5.30
  11   9   0    9.30   11.40
 -12  -9   0  153.38    9.20
 -12  -9   0  155.98    9.70
  12   9   0  147.79   11.20
 -13  -9   0  184.68   10.40
 -13  -9   0  176.38   10.70
  13   9   0  186.18   12.60
 -14  -9   0  122.99    8.80
 -14  -9   0  115.89    8.20
 -15  -9   0  104.79    7.80
 -15  -9   0   96.89    8.10
  15   9   0   80.69    8.20
 -16  -9   0   97.49    8.80
 -16  -9   0   91.49    7.70
  16   9   0   83.49    8.60
 -17  -9   0    1.70    4.40
 -17  -9   0   -3.50    2.90
  17   9   0    3.90    4.50
 -18  -9   0   -1.50    3.20
 -18  -9   0    1.20    4.10
  18   9   0    2.10    4.30
 -19  -9   0    5.00    3.00
 -19  -9   0    4.00    4.00
 -19  -9   0    7.10    4.50
  19   9   0    1.90    4.50
 -20  -9   0    0.50    2.50
 -20  -9   0   -6.40    4.40
  20   9   0    2.20    4.10
  11 -10   0    0.60    4.60
 -11  10   0    1.50    2.40
  10 -10   0    8.90    4.80
 -10  10   0    4.30    2.30
   9 -10   0    6.20    4.70
  -9  10   0    2.90    3.90
  -9  10   0    4.50    2.40
   8 -10   0    6.00    4.80
  -8  10   0    8.10    2.40
  -8  10   0    7.00    3.40
   7 -10   0   22.50    5.30
  -7  10   0   20.90    2.90
  -7  10   0   15.20    3.50
   6 -10   0  240.38   13.70
   6 -10   0  221.28   11.60
  -6  10   0  208.48   11.60
  -6  10   0  224.28   11.00
   5 -10   0   -2.50    3.90
   5 -10   0    1.40    2.90
  -5  10   0    1.60    1.80
  -5  10   0   -2.10    2.20
   4 -10   0    5.30    3.20
   4 -10   0    6.90    3.80
  -4  10   0   11.60    1.90
  -4  10   0    5.00    2.00
   3 -10   0    1.70    3.20
   3 -10   0    0.30    3.00
  -3  10   0    0.70    1.50
  -3  10   0    2.80    1.50
   2 -10   0    2.40    3.00
   2 -10   0    3.60    3.20
   2 -10   0  -21.40   11.40
  -2  10   0   -1.00    1.30
  -2  10   0   -1.00    1.20
   1 -10   0  166.28    9.90
   1 -10   0  188.08   10.30
  -1  10   0  184.58    8.40
  -1  10   0  168.88    8.30
   0 -10   0   11.70    2.80
   0 -10   0   12.10    3.20
   0 -10   0    8.60    3.40
   0  10   0    8.00    1.30
   0  10   0   11.10    1.30
  -1 -10   0   81.19    5.90
  -1 -10   0   82.49    6.30
  -1 -10   0   81.99    5.90
   1  10   0   60.89   10.40
   1  10   0   85.39    4.00
   1  10   0   77.99    4.00
  -2 -10   0  309.27   14.80
  -2 -10   0  289.57   14.20
  -2 -10   0  286.17   14.50
  -2 -10   0  277.87   13.10
  -2 -10   0  266.97   17.70
   2  10   0  292.17   12.90
   2  10   0  298.17   21.30
  -3 -10   0  103.79    6.90
  -3 -10   0  102.49    6.60
  -3 -10   0  110.19    7.10
  -3 -10   0   95.89    5.40
  -3 -10   0  102.49   10.70
   3  10   0   75.69   10.90
  -4 -10   0   37.40    4.60
  -4 -10   0   39.60    3.30
  -4 -10   0   42.70    4.50
  -4 -10   0   31.70    3.80
  -4 -10   0   35.90    6.60
   4  10   0   22.70    7.90
  -5 -10   0  103.99    7.20
  -5 -10   0  102.49   11.10
  -5 -10   0  103.39    7.20
  -5 -10   0  102.19    5.90
   5  10   0   96.99   12.20
  -6 -10   0  450.05   22.00
  -6 -10   0  437.16   26.40
  -6 -10   0  499.35   22.70
  -6 -10   0  474.85   21.50
   6  10   0  468.15   28.40
  -7 -10   0   55.49    9.50
  -7 -10   0   46.10    4.10
  -7 -10   0   48.80    5.40
  -7 -10   0   44.60    4.50
   7  10   0   30.90    9.00
  -8 -10   0   81.09    6.70
  -8 -10   0   79.79    5.50
  -8 -10   0   68.19    5.90
  -8 -10   0   81.29   12.40
   8  10   0   81.69   11.80
  -9 -10   0   35.70    3.80
  -9 -10   0   33.70    4.10
  -9 -10   0   32.00   11.00
  -9 -10   0   38.40    5.20
   9  10   0   21.00   10.10
 -10 -10   0   10.10    3.80
 -10 -10   0   -2.10   12.30
 -10 -10   0    6.30    2.80
 -10 -10   0    9.40    3.10
  10  10   0   12.70   10.70
 -11 -10   0   75.99    5.90
 -11 -10   0   91.69    6.60
 -11 -10   0   53.59   18.20
 -11 -10   0   98.39    7.20
  11  10   0   94.09   16.90
  11  10   0   75.49    8.70
 -12 -10   0    1.40    3.00
 -12 -10   0    2.50    3.70
 -12 -10   0    6.60    2.40
  12  10   0    2.10    4.70
 -13 -10   0   72.09    6.80
 -13 -10   0   61.49    6.80
 -13 -10   0   62.89    5.70
  13  10   0   70.19    8.40
 -14 -10   0  182.98   10.80
 -14 -10   0  193.88   11.40
 -15 -10   0   72.49    6.50
 -15 -10   0   57.19    6.50
 -16 -10   0  136.19   10.00
 -16 -10   0  130.59    9.10
  16  10   0  127.99   10.40
 -17 -10   0   35.80    4.70
 -17 -10   0   32.30    5.70
  17  10   0   30.00    5.70
 -18 -10   0   -0.40    3.20
 -18 -10   0    3.20    4.30
  18  10   0   -4.20    4.40
 -19 -10   0   -3.20    4.20
 -19 -10   0   14.70    4.30
 -19 -10   0    2.30    2.50
  19  10   0   -1.40    4.20
 -20 -10   0    5.90    2.50
 -20 -10   0    1.80    4.10
  20  10   0    5.60    4.40
  10 -11   0    6.30    5.00
 -10  11   0   -1.50    2.50
   9 -11   0   -1.80    4.60
  -9  11   0    5.60    2.40
   8 -11   0   -4.80    4.20
  -8  11   0    1.00    2.10
   7 -11   0   35.70    6.10
  -7  11   0   42.40    3.80
  -7  11   0   42.30    5.00
   6 -11   0   45.80    6.30
  -6  11   0   44.20    3.80
  -6  11   0   37.00    4.20
   5 -11   0    6.50    3.40
   5 -11   0   13.00    4.60
  -5  11   0   15.80    2.90
   4 -11   0   72.79    7.30
   4 -11   0   78.79    6.60
  -4  11   0   76.79    4.70
  -4  11   0   72.89    5.10
   3 -11   0   45.50    5.50
   3 -11   0   40.50    4.80
  -3  11   0   31.60    3.10
  -3  11   0   41.10    3.10
   2 -11   0   26.70    4.50
   2 -11   0   31.30    4.80
  -2  11   0   23.70    2.40
  -2  11   0   30.80    2.50
   1 -11   0   12.20    3.90
   1 -11   0   17.30    3.90
  -1  11   0   13.20    1.70
  -1  11   0   12.80    1.60
   0 -11   0   16.10    3.60
   0 -11   0   13.70    3.90
   0  11   0   17.10    1.60
   0  11   0   15.50    1.60
  -1 -11   0   24.60    3.80
  -1 -11   0   30.20    4.10
  -1 -11   0   33.20    4.60
   1  11   0   27.90    2.10
  -2 -11   0  646.34   30.40
  -2 -11   0  669.63   30.80
  -2 -11   0  657.73   30.60
   2  11   0  661.53   28.90
  -3 -11   0  187.88   10.60
  -3 -11   0  185.98    8.90
  -3 -11   0  180.38   10.40
  -3 -11   0  192.08   10.10
   3  11   0  146.69   18.70
  -4 -11   0  610.54   27.90
  -4 -11   0  626.24   28.20
  -4 -11   0  615.44   27.60
  -4 -11   0  545.75   31.70
   4  11   0  552.14   35.50
  -5 -11   0  677.13   31.30
  -5 -11   0  717.23   32.60
  -5 -11   0  739.73   32.30
  -5 -11   0  687.93   36.70
   5  11   0  652.63   39.40
  -6 -11   0  599.54   26.60
  -6 -11   0  567.14   25.70
  -6 -11   0  504.15   31.30
  -6 -11   0  570.24   27.00
   6  11   0  574.14   34.10
  -7 -11   0  117.39    6.70
  -7 -11   0  118.29    7.60
  -7 -11   0  104.19    8.00
  -7 -11   0   91.89   12.10
   7  11   0  121.59   15.00
  -8 -11   0   70.99    6.40
  -8 -11   0   78.19   13.50
  -8 -11   0   68.89    6.10
  -8 -11   0   68.39    5.10
   8  11   0   56.79   12.20
  -9 -11   0  309.37   16.70
  -9 -11   0  285.97   25.50
  -9 -11   0  327.77   15.50
  -9 -11   0  331.67   15.90
   9  11   0  283.27   25.50
 -10 -11   0   27.20    4.10
 -10 -11   0   27.30    3.80
 -10 -11   0   52.39   15.60
 -10 -11   0   32.20    5.30
  10  11   0   15.60   13.40
 -11 -11   0   41.90   19.80
 -11 -11   0   60.69    5.70
 -11 -11   0   56.09    5.40
 -11 -11   0   57.39    6.50
  11  11   0   32.10   17.50
 -12 -11   0   14.30    4.90
 -12 -11   0   15.40    2.90
 -12 -11   0    8.60    3.60
 -12 -11   0   13.60    3.20
  12  11   0   14.60    5.80
 -13 -11   0  140.99    9.30
 -13 -11   0  136.29    9.80
 -13 -11   0  127.39    8.10
  13  11   0  121.69   11.30
 -14 -11   0   51.69    5.10
 -14 -11   0   55.49    6.10
 -15 -11   0    3.00    4.10
 -15 -11   0    3.00    3.00
 -16 -11   0    2.30    4.40
 -16 -11   0    3.20    3.30
 -17 -11   0   -0.20    3.40
 -17 -11   0   -2.40    4.40
  17  11   0    2.50    4.60
 -18 -11   0   11.30    4.00
 -18 -11   0   -0.60    4.50
  18  11   0    6.70    4.60
 -19 -11   0   42.20    6.10
 -19 -11   0   41.00    4.00
 -19 -11   0   43.80    5.70
  19  11   0   41.10    6.30
 -20 -11   0    4.90    4.30
 -20 -11   0    0.10    2.40
  20  11   0   -3.20    4.10
   9 -12   0   -0.50    4.40
   8 -12   0   -3.70    4.30
  -8  12   0    0.90    2.40
   7 -12   0    4.70    4.50
  -7  12   0    1.60    2.20
   6 -12   0   -0.90    2.50
   6 -12   0    3.70    4.60
  -6  12   0    1.10    2.00
   5 -12   0    1.70    3.30
   5 -12   0    6.40    4.60
  -5  12   0    3.20    2.00
   4 -12   0    7.40    3.80
   4 -12   0    5.00    4.40
  -4  12   0    4.30    1.90
   3 -12   0    7.90    3.80
   3 -12   0   12.80    4.50
  -3  12   0    9.90    1.90
   2 -12   0   20.20    4.60
   2 -12   0   28.60    5.20
  -2  12   0   25.00    2.40
   1 -12   0   55.69    5.80
   1 -12   0   50.79    5.90
  -1  12   0   47.10    3.30
   0 -12   0    0.60    3.50
   0 -12   0    3.80    3.50
   0  12   0   -1.20    1.10
  -1 -12   0    6.50    3.90
  -1 -12   0   15.70    3.90
   1  12   0   12.60    1.40
  -2 -12   0    1.90    3.70
  -2 -12   0    5.00    3.20
  -2 -12   0    3.00    3.00
   2  12   0    3.60    1.30
  -3 -12   0  251.07   12.20
  -3 -12   0  258.37   13.50
  -3 -12   0  276.07   14.00
  -3 -12   0  260.17   14.10
  -4 -12   0    3.10    3.50
  -4 -12   0    2.90    2.80
  -4 -12   0    1.40    3.20
  -4 -12   0    0.50    1.80
  -5 -12   0    1.20    3.40
  -5 -12   0   -1.10    3.30
  -5 -12   0    2.50    2.10
  -6 -12   0    5.60    3.60
  -6 -12   0    1.70    2.20
  -6 -12   0    7.80    3.80
  -7 -12   0   88.69    7.00
  -7 -12   0   80.89    5.60
  -7 -12   0   76.29    7.00
  -8 -12   0   60.09    6.30
  -8 -12   0   64.59    5.90
  -8 -12   0   56.29    5.00
   8  12   0   31.00   14.90
  -9 -12   0   13.80    4.00
  -9 -12   0   14.70    3.30
  -9 -12   0   20.60    4.80
   9  12   0   36.20   14.80
 -10 -12   0  102.09    7.30
 -10 -12   0  115.29    8.70
 -10 -12   0  101.19    7.80
 -11 -12   0    4.50    3.20
 -11 -12   0    4.10    4.20
 -11 -12   0    3.00    3.20
 -11 -12   0    4.30    2.00
 -12 -12   0   69.89    6.00
 -12 -12   0   70.69    6.70
 -12 -12   0   63.89    5.10
 -12 -12   0   68.19    7.60
  12  12   0   87.69   10.40
 -13 -12   0   35.80    4.20
 -13 -12   0   42.70    4.30
 -13 -12   0   36.30    6.10
 -13 -12   0   36.20    5.10
  13  12   0   32.20    7.70
 -14 -12   0    9.80    3.10
 -14 -12   0    8.30    4.20
  14  12   0    6.40    5.40
 -15 -12   0   39.10    5.80
 -15 -12   0   45.20    5.00
 -16 -12   0   73.29    6.60
 -16 -12   0   56.99    7.10
 -17 -12   0   -2.30    4.40
 -17 -12   0    5.10    3.70
  17  12   0   -6.20    4.10
 -18 -12   0   -2.40    3.70
 -18 -12   0    2.00    4.80
  18  12   0    4.60    4.50
 -19 -12   0   34.50    3.90
 -19 -12   0   27.50    5.50
 -19 -12   0   18.00    4.90
  19  12   0   30.60    5.90
 -20 -12   0   -1.00    2.40
 -20 -12   0    6.40    4.40
  20  12   0    7.90    4.50
   8 -13   0   15.00    5.10
   7 -13   0    2.10    4.70
   6 -13   0    4.20    4.90
   6 -13   0   -7.20    4.20
   5 -13   0   37.40    4.80
   5 -13   0   28.30    6.10
  -5  13   0   24.90    3.40
   4 -13   0   23.20    5.40
   4 -13   0   14.00    3.90
  -4  13   0   25.20    2.70
   3 -13   0   44.90    6.20
   3 -13   0   59.79    6.10
  -3  13   0   50.49    3.80
   2 -13   0   -0.60    3.90
   2 -13   0    8.40    4.30
  -2  13   0    8.80    1.80
   1 -13   0   13.00    4.30
   1 -13   0    7.60    4.30
  -1  13   0    5.80    2.00
   0 -13   0   22.40    4.80
   0 -13   0   21.50    4.60
  -1 -13   0    0.20    3.40
  -1 -13   0    3.40    4.10
  -2 -13   0   73.79    7.10
  -2 -13   0   70.79    6.70
  -3 -13   0    0.20    3.40
  -3 -13   0    6.20    4.20
  -3 -13   0    2.70    3.40
  -4 -13   0    3.50    3.70
  -4 -13   0    6.60    4.10
  -4 -13   0    5.20    2.00
  -4 -13   0    6.80    3.30
  -5 -13   0  105.69    8.20
  -5 -13   0  100.69    6.00
  -5 -13   0   84.89    7.70
  -6 -13   0    4.00    3.80
  -6 -13   0    4.70    2.40
  -6 -13   0    3.90    3.90
  -7 -13   0   33.00    3.80
  -7 -13   0   40.70    5.90
  -7 -13   0   31.10    5.00
  -8 -13   0   57.49    6.20
  -8 -13   0   55.59    6.70
  -8 -13   0   43.70    4.50
  -9 -13   0   17.50    4.80
  -9 -13   0    6.90    3.10
  -9 -13   0   14.80    4.50
 -10 -13   0   76.89    6.40
 -10 -13   0   72.99    6.80
 -10 -13   0   71.89    7.80
 -11 -13   0  307.27   16.90
 -11 -13   0  295.57   15.50
 -11 -13   0  293.37   15.70
 -12 -13   0  136.49    9.00
 -12 -13   0  134.19    7.90
 -12 -13   0  161.08   11.10
 -12 -13   0  147.29    9.40
 -13 -13   0    1.30    4.60
 -13 -13   0    3.10    3.20
 -13 -13   0   -1.00    2.20
 -13 -13   0   -0.40    3.70
  13  13   0  -13.20    5.50
 -14 -13   0   -1.50    4.00
 -14 -13   0    2.60    2.50
  14  13   0   -0.70    5.20
 -15 -13   0   14.90    5.20
 -15 -13   0    3.20    3.00
 -16 -13   0    4.70    3.30
 -16 -13   0    6.30    4.50
 -17 -13   0    9.10    5.10
 -17 -13   0   -2.60    3.50
 -18 -13   0    3.30    4.10
 -18 -13   0    7.40    5.20
  18  13   0   -0.70    4.40
 -19 -13   0   -4.40    4.20
 -19 -13   0    2.10    2.60
 -19 -13   0   -6.60    4.70
  19  13   0    2.50    4.30
 -20 -13   0    8.20    4.90
 -20 -13   0    8.40    3.10
  20  13   0    3.10    4.00
   7 -14   0    1.60    4.40
   6 -14   0    0.90    4.40
   5 -14   0   -9.00    2.90
   5 -14   0   -0.70    4.40
   4 -14   0   10.00    4.20
   4 -14   0    7.30    5.00
   3 -14   0   91.39    8.70
   2 -14   0   -4.10    4.10
   2 -14   0    1.70    3.90
   1 -14   0    7.60    4.50
   1 -14   0   14.80    4.90
   0 -14   0   75.69    7.20
   0 -14   0   61.79    7.10
  -1 -14   0   21.20    4.60
  -1 -14   0   17.50    4.80
  -2 -14   0   -2.20    4.20
  -2 -14   0    1.00    3.60
  -3 -14   0  195.88   11.90
  -3 -14   0  213.28   12.70
  -4 -14   0   13.60    4.10
  -4 -14   0   14.70    4.90
  -4 -14   0   18.50    4.90
  -5 -14   0    9.80    2.40
  -5 -14   0    7.80    4.50
  -5 -14   0    4.00    4.20
  -6 -14   0   91.19    8.20
  -6 -14   0   92.69    8.30
  -6 -14   0   83.69    6.00
  -7 -14   0   12.60    4.60
  -7 -14   0   15.50    3.20
  -7 -14   0   14.90    5.10
  -8 -14   0    8.30    4.30
  -8 -14   0    9.90    4.80
  -8 -14   0   11.00    3.10
  -9 -14   0   28.80    5.30
  -9 -14   0   24.60    5.90
  -9 -14   0   28.60    4.20
 -10 -14   0   -1.30    3.10
 -10 -14   0   -4.90    3.80
 -10 -14   0   -1.30    4.60
 -11 -14   0  151.18   10.50
 -11 -14   0  169.38   12.00
 -11 -14   0  170.38   10.30
 -12 -14   0   35.40    4.70
 -12 -14   0   38.10    6.80
 -12 -14   0   22.60    4.80
 -13 -14   0   45.20    7.20
 -13 -14   0   57.69    5.70
 -13 -14   0   54.39    6.20
  13  14   0   45.50    9.20
 -14 -14   0    7.00    2.50
 -14 -14   0    4.20    4.50
 -14 -14   0    4.90    3.50
  14  14   0    1.30    5.90
 -15 -14   0   14.70    4.90
 -15 -14   0   -2.40    2.60
 -16 -14   0    1.40    4.40
 -16 -14   0    1.90    3.20
 -17 -14   0   10.50    5.20
 -17 -14   0   -7.20    3.80
 -18 -14   0   30.60    6.30
  18  14   0   34.90    5.90
 -19 -14   0   61.49    7.40
  19  14   0   57.99    7.20
 -20 -14   0   46.70    6.60
  20  14   0   36.90    6.30
   6 -15   0   10.70    4.80
   5 -15   0   -0.30    3.90
   5 -15   0   -2.20    4.60
   4 -15   0   -1.10    3.80
   4 -15   0    1.30    4.60
   3 -15   0    0.80    4.60
   3 -15   0   -6.00    3.60
   2 -15   0  110.09    9.60
   1 -15   0   28.90    5.60
   1 -15   0   31.50    5.70
   0 -15   0    4.10    4.40
   0 -15   0   11.70    4.70
  -1 -15   0  223.88   13.90
  -1 -15   0  254.07   14.50
  -2 -15   0    1.20    4.40
  -2 -15   0    1.90    4.10
  -3 -15   0   19.50    5.20
  -3 -15   0   23.10    4.80
  -4 -15   0  121.59    9.80
  -5 -15   0  252.97   14.80
  -5 -15   0  255.07   14.80
  -6 -15   0   70.09    5.40
  -6 -15   0   76.09    7.80
  -6 -15   0   80.29    8.00
  -7 -15   0  261.77   15.10
  -7 -15   0  290.07   15.80
  -7 -15   0  243.58   13.30
  -8 -15   0  448.06   21.60
  -8 -15   0  457.55   23.40
  -8 -15   0  444.86   22.90
  -9 -15   0   95.79    8.80
  -9 -15   0  102.39    7.40
  -9 -15   0  105.69    9.50
 -10 -15   0    2.00    4.90
 -10 -15   0    0.60    3.20
 -10 -15   0   -4.20    4.00
 -11 -15   0   88.79    9.40
 -11 -15   0   81.49    7.70
 -11 -15   0   78.89    7.20
 -12 -15   0    0.40    4.90
 -12 -15   0   -0.30    3.70
 -12 -15   0   -1.40    3.70
 -13 -15   0    1.10    3.90
 -13 -15   0   -0.70    3.50
 -13 -15   0    0.90    5.10
 -14 -15   0   22.50    5.00
 -14 -15   0    5.60    3.80
  14  15   0   -9.30    5.80
 -15 -15   0   29.80    5.50
 -16 -15   0   38.00    6.20
 -17 -15   0   28.00    5.60
 -18 -15   0   51.19    7.20
 -19 -15   0   22.50    5.80
  19  15   0   15.10    5.20
 -20 -15   0    2.70    3.90
   5 -16   0    0.20    4.40
   4 -16   0    5.00    4.60
   4 -16   0    7.50    4.10
   3 -16   0    6.70    4.90
   3 -16   0    4.50    3.90
   2 -16   0   -4.80    4.10
   2 -16   0    0.60    3.90
   1 -16   0   24.30    5.50
   1 -16   0   26.20    5.40
   0 -16   0   90.59    8.80
   0 -16   0  105.79    9.30
  -1 -16   0   46.90    6.80
  -1 -16   0   57.79    7.00
  -2 -16   0    6.80    5.00
  -2 -16   0    2.90    4.30
  -3 -16   0    3.70    4.30
  -3 -16   0    0.90    4.90
  -4 -16   0    5.90    5.00
  -5 -16   0   28.40    5.90
  -6 -16   0 1325.67   60.89
  -6 -16   0 1314.77   60.49
  -7 -16   0  227.78   14.30
  -7 -16   0  243.08   14.90
  -7 -16   0  246.98   12.50
  -8 -16   0  103.29    9.10
  -8 -16   0   80.19    6.80
  -8 -16   0  101.49    9.00
  -9 -16   0   46.90    7.40
  -9 -16   0   33.80    4.70
  -9 -16   0   35.70    6.10
 -10 -16   0   35.50    4.90
 -10 -16   0   31.70    5.90
 -10 -16   0   31.80    6.90
 -11 -16   0   14.70    4.90
 -11 -16   0    9.50    3.80
 -11 -16   0   17.80    6.30
 -12 -16   0   -2.20    3.90
 -12 -16   0    4.60    4.00
 -12 -16   0    5.00    5.50
 -13 -16   0   13.70    4.80
 -13 -16   0   12.70    4.30
 -14 -16   0    4.80    4.00
 -14 -16   0    2.70    4.40
 -15 -16   0   10.00    5.00
  15  16   0  -12.10   10.00
 -16 -16   0   11.20    5.00
 -17 -16   0    2.00    4.80
 -18 -16   0   14.50    5.00
 -19 -16   0    2.80    4.60
  19  16   0   11.80    4.80
   4 -17   0    9.80    4.80
   3 -17   0   -1.00    3.80
   3 -17   0    1.70    4.20
   2 -17   0  -10.80    3.50
   2 -17   0   -6.40    4.20
   1 -17   0   12.50    5.20
   1 -17   0    6.60    4.80
   0 -17   0   32.90    6.10
   0 -17   0   27.90    5.90
  -1 -17   0   10.10    5.20
  -1 -17   0    4.20    4.50
  -2 -17   0   -2.30    4.40
  -2 -17   0   -9.50    3.90
  -3 -17   0   -4.50    4.60
  -4 -17   0   15.90    5.70
  -5 -17   0   15.70    5.70
  -6 -17   0    1.50    4.90
  -7 -17   0   37.70    6.50
  -8 -17   0   28.20    3.90
  -8 -17   0   40.00    6.70
  -9 -17   0   18.90    6.30
  -9 -17   0   18.60    4.00
  -9 -17   0   16.40    5.50
 -10 -17   0   -0.80    4.60
 -10 -17   0    0.00    5.50
 -10 -17   0    3.50    3.40
 -11 -17   0  106.89   10.60
 -11 -17   0  114.69    8.70
 -11 -17   0  111.69    9.70
 -12 -17   0   -2.70    3.90
 -12 -17   0    2.80    4.30
 -13 -17   0    2.90    4.30
 -13 -17   0   -8.10    3.80
 -14 -17   0  136.09    9.90
 -14 -17   0  143.59   10.50
 -15 -17   0   11.10    4.90
  15  17   0    5.90   11.10
 -16 -17   0   25.80    5.70
 -17 -17   0   13.10    4.70
 -18 -17   0   12.70    4.80
 -19 -17   0    6.40    4.90
  19  17   0    2.60    4.50
   3 -18   0   13.70    4.50
   2 -18   0   24.70    5.30
   2 -18   0   42.10    6.40
   1 -18   0   -7.80    3.90
   1 -18   0   -3.90    4.10
   0 -18   0    9.30    5.20
   0 -18   0    9.50    4.80
  -1 -18   0   22.20    5.80
  -1 -18   0    8.10    5.20
  -2 -18   0   57.69    7.20
  -3 -18   0    4.10    4.90
  -4 -18   0    6.60    5.10
  -5 -18   0   52.59    7.40
  -6 -18   0   20.60    6.10
  -7 -18   0   15.40    5.50
  -8 -18   0    2.30    2.60
  -8 -18   0    3.80    5.10
 -10 -18   0    2.50    4.60
 -10 -18   0    7.30    3.60
 -11 -18   0   46.10    6.50
 -11 -18   0   46.30    5.50
 -12 -18   0   40.20    5.30
 -12 -18   0   37.60    6.30
 -13 -18   0    4.40    3.90
 -13 -18   0    8.50    4.60
 -14 -18   0    7.20    4.60
 -14 -18   0   20.00    5.00
  14  18   0   12.50    8.90
 -15 -18   0   31.60    5.80
 -15 -18   0   30.40    5.30
  15  18   0    2.10   14.30
 -16 -18   0    6.90    4.80
 -17 -18   0    5.40    4.80
 -18 -18   0   -8.00    4.00
   1 -19   0   13.10    4.60
   0 -19   0    2.30    4.00
  -1 -19   0   22.30    5.80
  -2 -19   0   -0.20    4.50
  -3 -19   0    6.10    5.30
  -4 -19   0   10.70    5.40
  -5 -19   0   21.40    6.30
  -6 -19   0    4.10    5.20
  -7 -19   0    2.70    5.30
  -8 -19   0   38.80    7.00
 -10 -19   0    1.40    4.80
 -10 -19   0   -7.30    2.50
 -11 -19   0    4.20    3.60
 -11 -19   0    3.20    4.90
 -12 -19   0   -3.80    3.20
 -12 -19   0    2.90    4.60
 -13 -19   0   -1.60    4.20
 -13 -19   0   -2.80    3.70
 -14 -19   0   12.10    5.10
  14  19   0   17.20   10.20
 -15 -19   0    7.80    4.60
 -15 -19   0    7.30    4.80
 -16 -19   0    3.20    4.40
 -17 -19   0   -3.80    4.00
 -18 -19   0   -1.00    3.60
  -1 -20   0   -4.10    4.00
  -2 -20   0   12.90    4.90
  -3 -20   0   17.70    5.60
  -4 -20   0    9.30    5.20
  -5 -20   0   -0.70    5.20
  -6 -20   0    0.90    4.80
  -7 -20   0   34.20    6.50
  -8 -20   0   28.90    6.40
  -9 -20   0   65.19    7.90
 -10 -20   0   25.20    5.90
 -11 -20   0   25.90    5.80
 -11 -20   0    0.70    3.10
 -12 -20   0    5.70    3.70
 -12 -20   0    2.30    4.60
 -13 -20   0   -3.20    4.60
 -13 -20   0    4.60    3.60
 -14 -20   0   -2.30    4.60
 -14 -20   0    2.70    3.80
  14  20   0    6.30   10.90
 -15 -20   0   11.90    5.30
 -15 -20   0   -1.40    3.60
 -16 -20   0   -1.50    3.70
 -17 -20   0    7.10    4.30
  -3 -21   0    0.00    4.30
  -4 -21   0   -2.20    4.30
  -5 -21   0   -6.20    4.60
  -6 -21   0   -2.60    4.90
  -7 -21   0    3.50    5.00
  -8 -21   0   53.09    7.30
  -9 -21   0    1.00    4.90
 -10 -21   0    3.10    5.20
 -11 -21   0   32.60    6.20
 -12 -21   0   38.30    6.20
 -13 -21   0   11.80    4.90
 -13 -21   0   13.20    4.30
 -14 -21   0   -7.90    4.50
 -14 -21   0   -2.30    3.80
  14  21   0  -17.20   11.20
 -15 -21   0    3.60    4.90
 -15 -21   0    4.60    3.70
 -16 -21   0   22.60    4.80
  -6 -22   0    8.00    5.30
  -7 -22   0   -2.70    4.20
  -8 -22   0    8.40    5.00
  -9 -22   0   12.20    4.90
 -10 -22   0   10.80    4.80
 -11 -22   0   52.39    7.10
 -12 -22   0    3.30    4.70
 -13 -22   0   13.80    5.10
 -14 -22   0    4.50    4.60
  14  22   0  -11.20   15.90
 -13 -22   1   -5.60    4.40
 -12 -22   1   38.50    6.40
 -11 -22   1   15.80    5.00
 -10 -22   1   -0.20    4.30
  -9 -22   1    5.00    4.40
  -8 -22   1   34.80    6.30
  -7 -22   1    0.40    4.70
  -6 -22   1    6.40    5.10
  -5 -22   1    3.10    4.90
 -15 -21   1   -3.20    3.80
  14  21  -1    4.50   11.90
 -14 -21   1   -2.30    3.70
 -14 -21   1    6.10    5.00
 -13 -21   1    0.10    4.10
 -13 -21   1   -1.60    4.50
 -12 -21   1    4.30    4.70
 -11 -21   1    7.20    4.80
 -10 -21   1   34.70    6.10
  -9 -21   1    1.60    4.80
  -8 -21   1    3.10    4.90
  -7 -21   1   24.60    6.20
  -6 -21   1    5.20    4.80
  -5 -21   1    2.60    5.10
  -4 -21   1   -2.90    4.90
  -3 -21   1    6.40    5.10
  -2 -21   1   -2.30    4.10
 -16 -20   1   -1.10    3.80
 -15 -20   1   -2.20    3.90
  14  20  -1   13.00   10.90
 -14 -20   1    9.70    4.00
 -14 -20   1   14.50    5.20
 -13 -20   1   12.80    5.10
 -13 -20   1    7.20    3.90
 -12 -20   1   46.30    6.50
 -12 -20   1   39.90    5.50
 -11 -20   1    0.20    4.80
 -11 -20   1   12.80    3.90
 -10 -20   1   67.19    8.00
  -9 -20   1   29.90    6.00
  -8 -20   1   82.99    8.70
  -7 -20   1   35.00    6.70
  -6 -20   1    0.40    4.70
  -5 -20   1   62.59    7.90
  -4 -20   1    2.90    4.90
  -3 -20   1   10.80    5.00
  -2 -20   1   -1.80    4.80
  -1 -20   1   32.30    5.30
   0 -20   1    3.50    4.40
 -17 -19   1    3.60    3.80
 -16 -19   1   -3.60    3.70
 -15 -19   1    9.90    4.80
  14  19  -1   22.80   10.70
 -14 -19   1   33.30    5.80
 -14 -19   1   46.80    6.10
 -13 -19   1    8.50    4.30
 -13 -19   1   21.20    5.20
 -12 -19   1   12.20    5.10
 -12 -19   1   17.40    4.50
 -11 -19   1   33.70    4.80
 -11 -19   1   35.60    6.00
 -10 -19   1   20.60    4.20
 -10 -19   1    4.90    5.00
  -9 -19   1   -1.40    2.60
  -8 -19   1   19.40    5.70
  -7 -19   1  162.28   12.30
  -6 -19   1   31.30    6.50
  -5 -19   1   15.00    5.50
  -4 -19   1    2.50    4.80
  -3 -19   1   26.00    6.00
  -2 -19   1    5.40    5.20
  -1 -19   1   -7.40    4.10
   0 -19   1    6.50    4.40
   1 -19   1    2.80    4.30
 -18 -18   1   -1.00    4.00
 -17 -18   1    3.60    4.00
 -16 -18   1   -3.00    4.20
  15  18  -1   -7.10   10.10
 -15 -18   1    0.40    4.00
  14  18  -1    3.70    9.10
 -14 -18   1    6.60    4.60
 -14 -18   1    4.50    4.50
 -13 -18   1    3.40    4.00
 -13 -18   1   -2.20    4.20
 -12 -18   1    1.10    4.30
 -12 -18   1   -1.00    3.70
 -11 -18   1   29.00    5.60
 -11 -18   1   13.40    4.50
 -10 -18   1   18.50    4.10
 -10 -18   1    9.30    5.20
  -9 -18   1    3.70    5.10
  -9 -18   1    3.90    3.20
  -8 -18   1   -0.20    4.80
  -8 -18   1    0.70    2.30
  -7 -18   1  179.18   12.90
  -6 -18   1    9.70    5.40
  -5 -18   1    1.10    5.10
  -4 -18   1    7.90    5.40
  -3 -18   1    3.80    5.00
  -2 -18   1    2.70    4.90
  -1 -18   1   57.19    6.80
   0 -18   1   42.00    6.70
   0 -18   1   54.79    6.90
   1 -18   1   10.60    5.20
   1 -18   1    8.80    4.70
   2 -18   1    8.00    4.30
   2 -18   1    0.90    4.30
   3 -18   1   21.80    5.40
   3 -18   1   11.20    4.30
 -18 -17   1   -2.60    4.30
 -17 -17   1   -1.40    4.80
 -16 -17   1   -3.10    4.00
  15  17  -1  -10.40    8.90
 -15 -17   1   -0.50    4.20
  14  17  -1   24.50    9.30
 -14 -17   1   25.70    5.10
 -14 -17   1   18.70    4.50
 -13 -17   1   19.60    4.80
 -13 -17   1   22.40    4.90
 -12 -17   1   59.09    7.20
 -12 -17   1   88.89    8.00
 -11 -17   1   17.20    5.10
 -11 -17   1   19.40    4.60
 -10 -17   1   32.30    5.90
 -10 -17   1   38.90    5.30
  -9 -17   1    8.80    4.90
  -9 -17   1   10.10    3.90
  -8 -17   1  164.68   11.90
  -8 -17   1  167.28    9.90
  -7 -17   1    0.20    2.10
  -7 -17   1   -2.20    4.60
  -6 -17   1   -8.90    4.30
  -5 -17   1    0.90    5.00
  -4 -17   1   40.10    6.60
  -3 -17   1    2.20    5.00
  -2 -17   1   12.60    5.00
  -2 -17   1   18.90    5.30
  -1 -17   1   34.00    5.90
  -1 -17   1   38.80    6.20
   0 -17   1   24.60    5.40
   0 -17   1   32.40    5.90
   1 -17   1   15.00    5.10
   1 -17   1   25.30    5.70
   2 -17   1    7.80    4.70
   2 -17   1    5.00    4.40
   3 -17   1   12.20    5.20
   3 -17   1   15.40    4.30
   4 -17   1   -4.60    4.30
   4 -17   1    4.30    4.00
  19  16  -1   19.20    4.80
 -19 -16   1   29.00    5.40
 -18 -16   1    2.00    4.30
 -17 -16   1  -11.40    4.30
 -16 -16   1   11.70    5.20
  15  16  -1   -3.90    8.30
 -15 -16   1    2.50    4.40
  14  16  -1    6.40    7.70
 -14 -16   1   -6.80    3.60
 -14 -16   1   -1.30    4.20
  13  16  -1    9.70    8.10
 -13 -16   1    6.10    4.00
 -13 -16   1    5.60    4.50
 -12 -16   1    4.10    4.10
 -12 -16   1    4.60    3.90
 -11 -16   1   68.19    6.90
 -11 -16   1   49.20    6.40
 -10 -16   1  131.89    9.90
 -10 -16   1  126.49    9.00
  -9 -16   1  256.07   13.80
  -9 -16   1  256.07   15.00
  -8 -16   1  203.88   11.50
  -8 -16   1  203.78   12.90
  -7 -16   1   54.09    6.90
  -7 -16   1   51.99    5.10
  -6 -16   1  579.64   28.70
  -5 -16   1  494.75   25.10
  -4 -16   1   48.70    6.60
  -3 -16   1    3.20    4.70
  -3 -16   1    1.40    4.40
  -2 -16   1   20.60    5.60
  -2 -16   1   14.80    4.90
  -1 -16   1    0.80    4.60
  -1 -16   1    4.10    4.30
   0 -16   1   36.60    6.30
   0 -16   1   43.10    6.30
   1 -16   1    0.70    4.30
   1 -16   1    3.00    4.70
   2 -16   1    7.20    4.60
   2 -16   1   -2.80    3.90
   3 -16   1    2.70    4.30
   3 -16   1   -0.50    3.80
   4 -16   1    3.10    3.90
   4 -16   1   -6.20    4.20
   5 -16   1   -2.70    5.30
   5 -16   1   -2.00    4.10
  19  15  -1   29.10    5.60
 -19 -15   1   27.90    5.70
  18  15  -1   -1.50    4.20
 -18 -15   1    9.70    5.30
 -17 -15   1   -6.10    4.10
 -16 -15   1    0.60    4.50
  15  15  -1   -7.40    7.40
 -15 -15   1   -1.00    4.30
  14  15  -1  -19.90    6.20
 -14 -15   1   -0.20    4.40
  13  15  -1    3.30    7.60
 -13 -15   1    5.00    3.60
 -13 -15   1    4.50    4.20
 -12 -15   1    1.30    3.70
 -12 -15   1   -0.40    4.00
 -11 -15   1   11.20    5.40
 -11 -15   1    8.70    3.90
 -11 -15   1   13.40    4.40
 -10 -15   1   22.10    6.20
 -10 -15   1   14.00    4.10
 -10 -15   1   17.30    4.60
  -9 -15   1  177.78   10.40
  -9 -15   1  162.88   11.80
  -9 -15   1  165.18   11.00
  -8 -15   1   41.30    5.90
  -8 -15   1   39.40    4.70
  -8 -15   1   32.10    6.20
  -7 -15   1    6.70    4.90
  -7 -15   1    7.20    4.40
  -7 -15   1    5.30    3.10
  -6 -15   1   93.39    6.80
  -6 -15   1  120.59    9.50
  -6 -15   1  116.49    9.20
  -5 -15   1   63.89    7.00
  -5 -15   1   48.00    4.20
  -4 -15   1    1.90    4.40
  -3 -15   1   45.30    6.20
  -3 -15   1   36.10    5.50
  -2 -15   1   -1.20    4.40
  -2 -15   1   -2.80    3.80
  -1 -15   1   58.59    6.90
  -1 -15   1   58.29    7.20
   0 -15   1   87.19    8.10
   0 -15   1   88.49    8.50
   1 -15   1   43.20    6.30
   1 -15   1   26.10    5.30
   2 -15   1   99.09    8.80
   2 -15   1   89.49    8.90
   3 -15   1   16.30    5.40
   3 -15   1    7.90    4.20
   4 -15   1   23.40    4.70
   4 -15   1   17.90    5.20
   5 -15   1   11.10    3.80
   5 -15   1   10.40    5.00
   6 -15   1   -3.80    4.50
   7 -15   1    6.00    5.10
  19  14  -1   12.00    4.40
 -19 -14   1   10.10    4.50
  18  14  -1    2.20    4.50
 -18 -14   1    1.10    4.70
 -17 -14   1   74.49    8.20
 -16 -14   1   -3.80    4.20
 -16 -14   1   -4.90    3.90
  15  14  -1   -2.80    7.30
 -15 -14   1   -2.20    4.20
 -15 -14   1   -2.90    3.00
  14  14  -1   -2.80    5.90
 -14 -14   1    2.70    4.50
 -14 -14   1   -7.60    2.50
  13  14  -1   38.60    9.50
 -13 -14   1   41.20    4.90
 -13 -14   1   63.49    6.70
 -12 -14   1  220.88   12.80
 -12 -14   1  210.08   12.10
 -11 -14   1   26.40    4.50
 -11 -14   1   26.90    6.30
 -11 -14   1   24.80    4.70
 -10 -14   1   26.20    4.70
 -10 -14   1   20.00    5.60
 -10 -14   1   17.40    3.90
  -9 -14   1   21.10    4.60
  -9 -14   1   30.40    4.30
  -9 -14   1   25.10    5.70
  -8 -14   1   23.60    4.70
  -8 -14   1   24.90    4.00
  -8 -14   1   22.30    5.50
  -7 -14   1   19.80    3.60
  -7 -14   1   18.80    4.70
  -7 -14   1   20.80    5.30
  -6 -14   1  120.39    7.40
  -6 -14   1  117.79    9.40
  -6 -14   1  129.89    9.20
  -5 -14   1   30.20    3.50
  -5 -14   1   25.30    5.20
  -5 -14   1   27.90    5.20
  -4 -14   1   26.00    5.10
  -4 -14   1   37.40    3.50
  -3 -14   1   64.59    6.80
  -3 -14   1   72.19    6.90
  -2 -14   1    2.50    3.60
  -2 -14   1    8.70    4.50
  -1 -14   1   -0.90    4.10
  -1 -14   1   -1.40    3.60
   0 -14   1   51.89    6.40
   0 -14   1   56.19    6.60
   1 -14   1    8.70    4.40
   1 -14   1    7.00    4.40
   2 -14   1    9.50    4.50
   2 -14   1    6.60    4.40
   3 -14   1   44.00    6.50
   3 -14   1   33.60    5.50
   4 -14   1   22.10    4.90
   4 -14   1   26.60    5.90
   5 -14   1   19.80    5.20
   5 -14   1   26.70    4.30
   6 -14   1   37.80    6.10
   7 -14   1    5.40    4.40
   8 -14   1   -0.20    4.40
  19  13  -1   47.00    6.80
 -19 -13   1   28.70    5.40
  18  13  -1    2.60    4.40
 -18 -13   1   -2.80    2.10
 -18 -13   1   -4.00    4.10
 -18 -13   1   -0.20    4.60
 -17 -13   1   19.30    5.40
 -17 -13   1   23.30    4.50
 -16 -13   1   15.70    5.00
 -16 -13   1   20.60    4.10
  15  13  -1   18.40   11.90
 -15 -13   1   63.69    5.80
 -15 -13   1   48.20    6.50
  14  13  -1   -7.20    5.40
 -14 -13   1    4.90    2.50
 -14 -13   1    7.40    4.60
  13  13  -1   39.60    8.50
 -13 -13   1   26.10    5.10
 -13 -13   1   21.90    3.70
  12  13  -1   17.50    7.00
 -12 -13   1    2.10    3.20
 -12 -13   1   -2.10    1.70
 -12 -13   1    5.70    3.90
 -12 -13   1    4.60    4.60
 -11 -13   1   39.60    6.40
 -11 -13   1   34.70    4.80
 -11 -13   1   37.30    4.90
 -10 -13   1   42.70    5.10
 -10 -13   1   34.30    4.70
 -10 -13   1   47.80    6.70
  -9 -13   1   40.80    5.30
  -9 -13   1   25.90    5.50
  -9 -13   1   30.40    4.30
  -8 -13   1   76.09    7.50
  -8 -13   1   67.09    5.80
  -8 -13   1   81.29    6.90
  -7 -13   1   50.69    6.30
  -7 -13   1   48.40    5.80
  -7 -13   1   49.80    4.90
  -6 -13   1   74.59    7.10
  -6 -13   1   71.19    5.60
  -6 -13   1   70.19    6.70
  -5 -13   1   41.10    5.40
  -5 -13   1   49.40    4.20
  -5 -13   1   42.80    5.70
  -4 -13   1  214.68   12.60
  -4 -13   1  219.98   10.80
  -4 -13   1  209.48   12.20
  -4 -13   1  226.28   12.50
  -3 -13   1  125.09    8.70
  -3 -13   1  112.59    8.50
  -3 -13   1  128.09    8.30
  -2 -13   1    3.50    3.50
  -2 -13   1    7.10    4.10
  -1 -13   1    4.40    3.90
  -1 -13   1    6.80    3.70
   0 -13   1   -1.20    3.70
   0 -13   1   -0.20    3.60
   1 -13   1   71.99    7.20
   1 -13   1   79.29    7.60
   2 -13   1    4.90    4.00
   2 -13   1    3.50    4.00
   3 -13   1    9.60    4.20
   3 -13   1    4.20    4.40
   4 -13   1   -0.40    3.50
   4 -13   1    2.20    4.50
   5 -13   1   31.30    6.30
   5 -13   1   28.00    4.50
   6 -13   1   -1.70    4.70
   6 -13   1   -2.80    2.60
   7 -13   1   -5.00    4.10
   8 -13   1   -0.50    4.30
   9 -13   1    6.90    5.00
  19  12  -1   -4.30    4.40
 -19 -12   1   -4.20    2.40
 -19 -12   1    0.40    3.90
 -19 -12   1   -1.10    5.10
  18  12  -1    0.90    4.50
 -18 -12   1    5.20    2.50
 -18 -12   1   -2.60    3.80
 -18 -12   1    2.20    4.20
  17  12  -1   34.20    6.20
 -17 -12   1   55.69    7.10
 -17 -12   1   48.20    5.60
 -16 -12   1   -5.80    2.80
 -16 -12   1   -3.50    4.40
 -15 -12   1   16.90    5.00
 -15 -12   1   15.00    3.40
  14  12  -1    0.60    5.30
 -14 -12   1    1.10    2.60
 -14 -12   1    4.80    4.50
  13  12  -1  121.59   12.50
 -13 -12   1  153.98   10.00
 -13 -12   1  140.09    8.40
  12  12  -1    2.90    6.20
 -12 -12   1   -1.20    1.90
 -12 -12   1   -2.50    2.70
 -12 -12   1    1.90    3.50
 -11 -12   1   13.80    4.00
 -11 -12   1    9.30    3.40
 -11 -12   1   12.00    2.30
 -11 -12   1   14.80    4.90
 -10 -12   1  144.29    8.70
 -10 -12   1  140.59    8.70
 -10 -12   1  130.29    7.30
 -10 -12   1  154.08   10.10
  -9 -12   1    7.50    3.40
  -9 -12   1    2.00    2.80
  -9 -12   1    8.80    4.20
  -9 -12   1    5.10    1.50
  -8 -12   1   88.69    4.90
  -8 -12   1  102.09    6.70
  -8 -12   1   96.49    7.40
  -8 -12   1  114.59    8.20
  -7 -12   1   39.30    4.20
  -7 -12   1   33.40    5.20
  -7 -12   1   43.00    4.90
  -6 -12   1  126.79    7.40
  -6 -12   1  133.69    8.50
  -6 -12   1  127.29    8.70
  -5 -12   1  388.46   19.00
  -5 -12   1  392.06   18.90
  -5 -12   1  352.56   17.60
  -4 -12   1  488.15   23.40
  -4 -12   1  482.15   22.90
  -4 -12   1  466.55   21.90
  -4 -12   1  484.85   23.30
  -3 -12   1   23.00    4.00
  -3 -12   1   27.90    4.60
  -3 -12   1   24.40    2.60
  -3 -12   1   26.40    4.40
  -2 -12   1   48.30    5.10
  -2 -12   1   36.90    4.70
  -2 -12   1   42.10    5.30
  -1 -12   1    3.40    3.10
  -1 -12   1    0.00    3.50
   0 -12   1   64.09    6.40
   0 -12   1   79.79    6.90
  -1  12  -1    4.00    1.30
   1 -12   1    4.40    3.60
   1 -12   1    2.80    3.40
   2 -12   1    0.50    3.60
   2 -12   1    4.40    3.80
  -3  12  -1    2.50    1.50
   3 -12   1    2.80    4.00
   3 -12   1    2.90    3.70
  -4  12  -1   18.20    2.30
   4 -12   1   12.30    4.80
   4 -12   1   20.50    4.30
  -5  12  -1   48.30    3.90
   5 -12   1   55.19    5.50
   5 -12   1   52.09    6.70
  -6  12  -1    3.00    2.10
   6 -12   1    1.50    4.80
   6 -12   1    6.70    2.90
  -7  12  -1   80.89    5.30
   7 -12   1   82.49    8.50
  -8  12  -1    9.20    3.30
   8 -12   1   16.20    5.50
   9 -12   1    3.00    4.20
  10 -12   1   -1.00    4.30
  19  11  -1    2.50    4.40
 -19 -11   1    0.80    2.40
 -19 -11   1    1.00    4.20
 -19 -11   1    1.10    4.10
  18  11  -1   15.00    5.30
 -18 -11   1   26.00    4.50
 -18 -11   1   11.30    3.00
 -18 -11   1    8.00    5.00
  17  11  -1   -1.30    4.20
 -17 -11   1    2.20    3.20
 -17 -11   1    2.40    4.80
 -16 -11   1    1.70    3.30
 -16 -11   1   -0.30    4.20
 -15 -11   1    8.10    3.20
 -15 -11   1    6.30    4.50
 -14 -11   1   81.19    7.80
 -14 -11   1   70.59    6.40
  13  11  -1   51.19    8.80
 -13 -11   1   37.70    4.30
 -13 -11   1   40.50    5.50
  12  11  -1   32.10    7.10
 -12 -11   1   33.70    5.60
 -12 -11   1   37.90    5.00
 -12 -11   1   24.40    3.20
 -12 -11   1   27.50    3.40
  11  11  -1   -5.20   23.60
  11  11  -1   -6.20    5.00
 -11 -11   1    5.50    2.00
 -11 -11   1   20.50   36.20
 -11 -11   1   -0.30    3.90
 -11 -11   1   -2.20    3.10
 -11 -11   1    1.10    2.50
  10  11  -1    7.10   13.80
 -10 -11   1    9.40    3.00
 -10 -11   1    4.50   16.20
 -10 -11   1   10.40    4.20
 -10 -11   1   12.10    3.50
 -10 -11   1    3.50    1.90
   9  11  -1    4.00   11.60
  -9 -11   1    9.20    3.30
  -9 -11   1   10.10    1.70
  -9 -11   1    6.20    3.00
  -9 -11   1    3.50   12.80
  -9 -11   1   13.60    4.30
   8  11  -1   10.80   10.20
  -8 -11   1   -1.90    3.30
  -8 -11   1   -1.10    1.10
  -8 -11   1    3.70   10.10
  -8 -11   1   -2.70    2.80
  -8 -11   1    1.30    2.40
   7  11  -1   18.60   10.20
  -7 -11   1   13.50    9.20
  -7 -11   1   18.30    3.10
  -7 -11   1   18.50    1.60
  -7 -11   1   13.90    3.70
  -7 -11   1   15.40    4.10
   6  11  -1  135.19   17.70
  -6 -11   1  179.68    9.80
  -6 -11   1  128.19   15.70
  -6 -11   1  172.18   10.00
  -6 -11   1  169.18    8.80
   5  11  -1   87.69   12.20
  -5 -11   1   79.09   10.70
  -5 -11   1   73.49    6.50
  -5 -11   1   93.09    7.10
  -5 -11   1   95.89    5.60
   4  11  -1  822.22   44.60
  -4 -11   1  845.12   36.70
  -4 -11   1  827.02   37.40
  -4 -11   1  767.12   41.50
  -4 -11   1  826.62   37.70
  -4 -11   1  832.32   37.80
  -3 -11   1  198.38    9.80
  -3 -11   1  207.08   10.80
  -3 -11   1  200.58   11.30
  -3 -11   1  197.58   11.10
  -2 -11   1  291.67   14.60
  -2 -11   1  285.07   13.30
  -2 -11   1  291.37   14.90
  -2 -11   1  285.97   14.80
   1  11  -1  298.17   13.80
  -1 -11   1  308.97   15.50
  -1 -11   1  316.77   15.80
   0  11  -1    1.60    1.00
   0 -11   1    0.60    3.10
   0 -11   1   -0.60    2.80
  -1  11  -1   33.90    2.50
  -1  11  -1   41.90    2.60
   1 -11   1   40.10    4.90
  -2  11  -1   11.60    1.60
  -2  11  -1    7.30    1.50
   2 -11   1    9.80    3.80
   2 -11   1   16.80    4.10
  -3  11  -1   46.90    3.20
  -3  11  -1   44.90    3.50
   3 -11   1   42.00    5.40
   3 -11   1   37.00    4.80
  -4  11  -1   16.90    2.30
  -4  11  -1   15.60    2.10
   4 -11   1   11.50    3.80
   4 -11   1   20.20    4.70
  -5  11  -1   -4.50    2.10
  -5  11  -1    1.20    1.70
   5 -11   1    3.20    4.20
   5 -11   1   -1.30    2.90
  -6  11  -1   57.69    5.10
  -6  11  -1   51.39    4.20
   6 -11   1   55.09    5.20
   6 -11   1   51.19    6.70
  -7  11  -1    5.10    2.10
   7 -11   1    0.80    4.50
   7 -11   1   -2.70    2.30
  -8  11  -1   -0.30    2.10
   8 -11   1    0.50    4.70
  -9  11  -1    0.90    2.30
   9 -11   1   -0.20    4.40
 -10  11  -1    5.50    2.60
  10 -11   1    5.20    5.10
  11 -11   1    1.50    4.20
  19  10  -1    0.50    4.10
 -19 -10   1   -5.40    2.30
 -19 -10   1   -2.80    4.00
 -19 -10   1   -1.20    4.10
  18  10  -1    1.30    4.10
 -18 -10   1   -2.20    4.00
 -18 -10   1    4.90    2.60
 -18 -10   1    9.50    3.90
  17  10  -1    7.80    4.80
 -17 -10   1    6.50    3.70
 -17 -10   1    6.10    4.50
  16  10  -1    3.70    4.50
 -16 -10   1    7.00    4.50
 -16 -10   1   10.10    3.70
 -15 -10   1  383.36   19.90
 -15 -10   1  380.76   19.20
  14  10  -1    4.90    5.40
 -14 -10   1   22.50    3.70
 -14 -10   1   18.40    4.50
  13  10  -1  137.39   11.50
 -13 -10   1  122.09    8.10
 -13 -10   1  134.79    9.20
  12  10  -1   33.00    7.40
 -12 -10   1   21.00    4.30
 -12 -10   1   22.20    3.30
  11  10  -1   50.89   15.90
  11  10  -1   55.59    7.90
 -11 -10   1   57.39    6.30
 -11 -10   1   48.80    4.50
 -11 -10   1   56.09    4.50
 -11 -10   1   51.89    5.20
 -11 -10   1    5.10   19.20
  10  10  -1   79.09   14.40
 -10 -10   1   93.49    6.70
 -10 -10   1   98.99    6.10
 -10 -10   1  116.39   19.30
 -10 -10   1   88.89    5.70
 -10 -10   1   96.09    7.60
   9  10  -1  258.97   22.40
  -9 -10   1  259.67   13.10
  -9 -10   1  259.37   13.10
  -9 -10   1  236.98   23.40
  -9 -10   1  265.17   13.90
   8  10  -1    7.40    8.20
  -8 -10   1    0.70    8.90
  -8 -10   1   12.80    3.30
  -8 -10   1   14.10    3.80
  -8 -10   1   16.90    3.00
   7  10  -1   93.19   11.80
  -7 -10   1   96.19    6.10
  -7 -10   1  105.79    7.40
  -7 -10   1   90.59   12.10
  -7 -10   1  102.99    6.80
   6  10  -1  425.06   27.90
  -6 -10   1  487.95   23.00
  -6 -10   1  501.95   22.60
  -6 -10   1  477.85   21.90
  -6 -10   1  475.95   27.60
   5  10  -1 1204.38   57.49
  -5 -10   1 1167.38   51.89
  -5 -10   1 1169.98   51.29
  -5 -10   1 1099.69   55.89
  -5 -10   1 1150.68   52.19
   4  10  -1   30.20    8.40
  -4 -10   1   24.20    5.70
  -4 -10   1   40.50    4.20
  -4 -10   1   32.60    4.40
  -4 -10   1   36.00    3.40
  -4 -10   1   38.80    4.60
   3  10  -1  109.59   13.30
  -3 -10   1   91.29    6.80
  -3 -10   1  104.49    6.60
  -3 -10   1   94.09    5.50
  -3 -10   1   98.39    6.80
  -3 -10   1   91.89    9.80
   2  10  -1  458.25   27.90
  -2 -10   1  510.95   22.50
  -2 -10   1  425.76   24.90
  -2 -10   1  467.35   22.30
  -2 -10   1  466.45   21.10
  -2 -10   1  483.35   22.10
   1  10  -1    1.50    0.80
   1  10  -1    3.50    6.70
  -1 -10   1    0.40    2.50
  -1 -10   1    0.90    2.90
  -1 -10   1   -1.10    4.70
  -1 -10   1    2.90    2.70
   0  10  -1  218.28    9.40
   0  10  -1  206.88    9.60
   0 -10   1  207.48   11.20
   0 -10   1  206.48   11.50
  -1  10  -1  144.09    6.90
  -1  10  -1  144.89    6.90
   1 -10   1  151.28    9.00
   1 -10   1  145.99    8.80
  -2  10  -1  178.08    8.60
  -2  10  -1  177.18    8.50
   2 -10   1  185.18   10.30
   2 -10   1  179.68   20.00
   2 -10   1  183.28   10.40
  -3  10  -1    7.00    1.70
  -3  10  -1    8.50    1.50
   3 -10   1   15.30   11.80
   3 -10   1   14.10    3.50
   3 -10   1    2.40    3.20
  -4  10  -1   -0.80    1.50
  -4  10  -1    0.60    1.80
   4 -10   1   -3.90    3.20
   4 -10   1    1.90    2.90
  -5  10  -1    4.00    2.10
  -5  10  -1    6.60    1.90
   5 -10   1    9.30    3.20
   5 -10   1    8.90    4.30
  -6  10  -1   10.80    2.30
  -6  10  -1   11.70    2.80
   6 -10   1   17.50    4.80
   6 -10   1   15.80    3.60
  -7  10  -1    3.50    2.20
  -7  10  -1    3.70    2.80
   7 -10   1   -0.30    2.00
   7 -10   1    0.40    4.30
  -8  10  -1    2.30    3.20
  -8  10  -1   -2.40    2.00
   8 -10   1    2.20    4.70
  -9  10  -1    5.00    3.80
  -9  10  -1    7.60    2.50
   9 -10   1   11.10    5.30
 -10  10  -1    2.30    2.30
  10 -10   1   -2.90    4.30
 -11  10  -1   30.70    3.30
  11 -10   1   24.40    5.90
  19   9  -1    7.70    4.40
 -19  -9   1   17.80    4.60
 -19  -9   1   21.40    3.30
 -19  -9   1    9.20    4.70
  18   9  -1    4.90    4.70
 -18  -9   1    4.00    3.80
 -18  -9   1    4.30    2.70
 -18  -9   1   -6.40    4.20
  17   9  -1    1.40    4.20
 -17  -9   1   -2.00    3.30
 -17  -9   1    5.10    4.50
  16   9  -1   68.09    7.70
 -16  -9   1   74.99    6.90
 -16  -9   1   56.39    6.80
  15   9  -1    4.20    4.30
 -15  -9   1    0.60    3.00
 -15  -9   1    5.70    4.20
  14   9  -1    5.00    5.80
 -14  -9   1   16.30    3.80
 -14  -9   1   20.50    4.60
  13   9  -1   47.30    8.00
 -13  -9   1   33.40    4.90
 -13  -9   1   40.10    4.70
  12   9  -1  193.38   13.80
 -12  -9   1  202.38   11.00
 -12  -9   1  215.88   11.70
  11   9  -1   94.89   15.50
  11   9  -1   89.79    9.50
 -11  -9   1   91.89    5.50
 -11  -9   1  102.99    7.40
 -11  -9   1   93.59    6.20
 -11  -9   1  102.69    7.00
 -11  -9   1   69.69   21.30
  10   9  -1   11.80    9.50
  10   9  -1   11.10    5.50
 -10  -9   1   25.10   13.70
 -10  -9   1   12.70    2.30
 -10  -9   1   17.20    4.00
 -10  -9   1   11.80    3.10
 -10  -9   1   22.70    2.80
   9   9  -1    9.00    7.90
  -9  -9   1    4.10    2.40
  -9  -9   1    2.60    2.40
  -9  -9   1    3.90    3.30
  -9  -9   1   -5.80    9.70
   8   9  -1   37.30    8.40
  -8  -9   1   33.40    3.80
  -8  -9   1   40.60    4.90
  -8  -9   1   39.10    9.80
  -8  -9   1   40.10    3.90
   7   9  -1   75.39   10.10
  -7  -9   1   74.89    5.60
  -7  -9   1   75.19   10.50
  -7  -9   1   76.59    6.30
  -7  -9   1   76.69    5.10
   6   9  -1   18.70    6.50
  -6  -9   1   28.80    3.10
  -6  -9   1   20.70    3.40
  -6  -9   1   19.80    3.90
  -6  -9   1   13.70    6.30
   5   9  -1  254.87   18.00
  -5  -9   1  275.27   13.40
  -5  -9   1  273.17   13.80
  -5  -9   1  247.08   17.10
  -5  -9   1  271.87   12.80
   4   9  -1  268.27   18.40
  -4  -9   1  260.57   16.50
  -4  -9   1  273.07   12.70
  -4  -9   1  250.17   13.50
  -4  -9   1  283.97   13.50
   3   9  -1  113.89   12.20
  -3  -9   1  110.39    6.70
  -3  -9   1  105.59    7.20
  -3  -9   1  123.39   10.10
  -3  -9   1  100.59    7.10
  -3  -9   1  108.29    5.90
   2   9  -1  272.67   18.40
  -2  -9   1  269.77   13.40
  -2  -9   1  271.47   13.50
  -2  -9   1  254.87   12.30
  -2  -9   1  273.07   13.30
  -2  -9   1  262.97   15.90
   1   9  -1   66.89    8.90
   1   9  -1   64.79    3.40
  -1  -9   1   77.49    5.40
  -1  -9   1   75.29    5.20
  -1  -9   1   66.89    7.90
  -1  -9   1   91.19    6.20
  -1  -9   1   67.09    3.80
   0   9  -1  184.68   15.30
   0   9  -1  188.48    8.50
   0   9  -1  184.38    8.50
   0  -9   1  169.38   12.40
   0  -9   1  194.88    9.90
   0  -9   1  190.78   10.20
   0  -9   1  195.58   10.10
  -1   9  -1  126.79    6.20
  -1   9  -1  127.59    6.10
  -1   9  -1  103.59   12.60
   1  -9   1  135.89    7.70
   1  -9   1  148.99   13.00
   1  -9   1  132.89    7.90
  -2   9  -1  103.29    5.30
  -2   9  -1  106.39    5.20
   2  -9   1  108.99    6.90
   2  -9   1  102.49    6.80
   2  -9   1   83.29   11.50
  -3   9  -1  157.08    7.80
  -3   9  -1  154.18    8.00
   3  -9   1  180.28    9.40
   3  -9   1  160.78   17.40
   3  -9   1  170.68    9.70
  -4   9  -1   44.30    3.70
  -4   9  -1   54.99    3.50
   4  -9   1   53.19    4.90
   4  -9   1   58.39    5.80
   4  -9   1   34.70   10.40
  -5   9  -1    2.10    1.80
  -5   9  -1    4.30    1.80
   5  -9   1    6.00    2.80
   5  -9   1    5.50    3.50
  -6   9  -1    5.40    2.00
  -6   9  -1    4.60    2.30
   6  -9   1    6.10    2.90
   6  -9   1    1.60    3.70
  -7   9  -1  103.99    6.90
  -7   9  -1  102.49    6.20
   7  -9   1   96.69    8.40
  -8   9  -1   19.10    3.00
  -8   9  -1   25.60    3.80
   8  -9   1   28.30    5.70
  -9   9  -1   31.90    3.50
  -9   9  -1   28.60    4.20
   9  -9   1   38.70    6.40
 -10   9  -1   29.70    3.40
 -10   9  -1   24.90    4.30
  10  -9   1   20.70    5.60
 -11   9  -1   -2.80    2.20
 -11   9  -1   -8.80    4.30
  11  -9   1   -0.40    4.50
 -12   9  -1   -0.10    2.30
  12  -9   1    8.90    5.00
  19   8  -1    7.20    4.60
 -19  -8   1    0.90    4.00
 -19  -8   1    1.60    2.70
 -19  -8   1    9.40    4.50
  18   8  -1    0.00    4.10
 -18  -8   1   -2.70    3.30
 -18  -8   1   -0.60    2.50
 -18  -8   1   -5.80    4.00
  17   8  -1    8.30    4.90
 -17  -8   1   14.60    4.00
 -17  -8   1    6.30    4.60
  16   8  -1   53.39    7.20
 -16  -8   1   50.99    6.10
 -16  -8   1   44.80    5.60
  15   8  -1   13.10    4.70
 -15  -8   1   27.80    4.50
 -15  -8   1   30.60    5.00
  14   8  -1    1.50    4.90
 -14  -8   1    2.20    3.80
 -14  -8   1    1.20    3.00
  13   8  -1  136.69   11.80
 -13  -8   1  142.99    9.40
 -13  -8   1  152.28    9.10
  12   8  -1   56.79    8.10
 -12  -8   1   50.69    5.10
 -12  -8   1   42.50    5.00
  11   8  -1   34.50    6.90
  11   8  -1   29.60   12.40
 -11  -8   1   26.50    4.00
 -11  -8   1   51.19   20.10
 -11  -8   1   36.80    3.80
 -11  -8   1   45.20    5.10
  10   8  -1  194.68   13.30
  10   8  -1  191.98   18.40
 -10  -8   1  205.58   10.20
 -10  -8   1  224.68   25.50
 -10  -8   1  212.68   10.80
 -10  -8   1  222.98   11.10
 -10  -8   1  219.18   11.60
   9   8  -1   94.19    8.60
   9   8  -1   89.99   11.30
  -9  -8   1   99.19    6.40
  -9  -8   1  101.49    5.80
  -9  -8   1   82.79   13.50
  -9  -8   1  106.99    7.00
   8   8  -1   19.90    6.80
  -8  -8   1   15.20    2.80
  -8  -8   1   15.90    2.80
  -8  -8   1   13.90    3.40
  -8  -8   1    9.80    7.50
   7   8  -1   49.50    7.80
  -7  -8   1   51.99    4.30
  -7  -8   1   49.50    4.40
  -7  -8   1   53.99    5.00
  -7  -8   1   36.90    8.20
   6   8  -1  176.68   14.20
  -6  -8   1  188.58   10.40
  -6  -8   1  186.38    9.50
  -6  -8   1  184.68   14.30
  -6  -8   1  199.38    9.90
   5   8  -1    2.70    4.50
  -5  -8   1    2.30    1.90
  -5  -8   1    1.60    2.80
  -5  -8   1    2.40    4.40
  -5  -8   1   -0.90    2.50
   4   8  -1  268.87   18.10
  -4  -8   1  308.97   15.00
  -4  -8   1  320.27   14.80
  -4  -8   1  310.57   14.20
  -4  -8   1  305.67   17.60
   3   8  -1  262.97   16.90
  -3  -8   1  250.47   12.20
  -3  -8   1  259.57   12.80
  -3  -8   1  274.87   15.50
  -3  -8   1  260.07   13.00
  -3  -8   1  266.17   13.10
   2   8  -1  561.04   28.30
  -2  -8   1  519.85   26.30
  -2  -8   1  511.05   23.50
  -2  -8   1  512.25   24.40
  -2  -8   1  540.65   24.40
  -2  -8   1  530.35   24.20
   1   8  -1  895.81   42.90
  -1  -8   1  867.41   39.10
  -1  -8   1  888.41   39.00
  -1  -8   1  849.81   40.90
  -1  -8   1  847.02   38.20
  -1  -8   1  874.81   39.20
   0   8  -1  305.47   13.60
   0   8  -1  307.07   18.90
   0   8  -1  296.67   13.60
   0  -8   1  308.47   14.70
   0  -8   1  299.07   14.70
   0  -8   1  308.47   16.80
   0  -8   1  317.77   15.00
  -1   8  -1  170.58    7.80
  -1   8  -1  158.78   13.30
  -1   8  -1  165.58    7.70
   1  -8   1  171.28    9.10
   1  -8   1  170.68    9.00
   1  -8   1  130.99   12.80
   1  -8   1  170.48   11.60
  -2   8  -1   22.90    2.00
  -2   8  -1   27.60    2.30
   2  -8   1   27.70    3.40
   2  -8   1   29.80    5.50
   2  -8   1    5.10    9.00
   2  -8   1   24.90    3.60
   2  -8   1   20.20    6.80
  -3   8  -1    3.30    1.40
  -3   8  -1    4.40    1.20
   3  -8   1    5.40    2.80
   3  -8   1    1.60    6.70
   3  -8   1    2.60    2.50
   3  -8   1   14.10   10.80
  -4   8  -1    3.40    1.60
  -4   8  -1    4.40    1.50
   4  -8   1    3.50    2.90
   4  -8   1    5.20    2.70
   4  -8   1    2.90    7.30
   4  -8   1   -1.70   11.70
  -5   8  -1   89.39    5.10
  -5   8  -1   87.29    5.40
   5  -8   1   88.29    6.80
   5  -8   1   85.79    6.10
   5  -8   1   99.29   11.10
  -6   8  -1   22.50    3.00
  -6   8  -1   27.60    2.80
   6  -8   1   20.60    4.40
   6  -8   1   27.80    3.50
  -7   8  -1  121.69    7.50
  -7   8  -1  120.69    6.80
   7  -8   1  118.69    7.10
   7  -8   1  128.39    8.90
  -8   8  -1  248.28   12.00
  -8   8  -1  226.88   12.50
   8  -8   1  248.98   14.40
  -9   8  -1    7.80    2.70
  -9   8  -1   17.40    3.40
   9  -8   1   19.70    5.30
 -10   8  -1   14.30    3.60
 -10   8  -1   14.70    2.90
  10  -8   1   12.30    5.00
 -11   8  -1   -5.10    3.40
 -11   8  -1    0.90    2.50
  11  -8   1   -0.80    4.40
 -12   8  -1    9.50    4.20
 -12   8  -1    6.20    2.70
  12  -8   1    9.90    4.90
 -13   8  -1    6.20    2.60
  13  -8   1    7.00    5.00
  19   7  -1    1.50    4.30
 -19  -7   1   12.40    4.70
 -19  -7   1    4.20    3.80
 -19  -7   1   -1.80    2.60
 -18  -7   1   92.59    8.40
 -18  -7   1   92.19    8.30
  17   7  -1    9.00    4.60
 -17  -7   1    5.90    4.10
 -17  -7   1   11.10    4.70
  16   7  -1   80.09    8.30
 -16  -7   1   75.89    7.60
 -16  -7   1   78.39    7.50
  15   7  -1   78.79    8.00
 -15  -7   1   77.19    7.40
 -15  -7   1   71.99    6.90
  14   7  -1  128.49    9.50
 -14  -7   1  129.19    9.00
 -14  -7   1  129.19    9.10
  13   7  -1   34.60    6.50
 -13  -7   1   25.60    3.90
 -13  -7   1   30.80    4.60
  12   7  -1   49.99    7.60
 -12  -7   1   46.60    5.10
 -12  -7   1   41.20    4.40
  11   7  -1   33.00   10.70
  11   7  -1   57.99    7.50
 -11  -7   1   31.40    4.10
 -11  -7   1   41.90    4.20
 -11  -7   1   25.00   17.50
  10   7  -1   58.59   10.20
  10   7  -1   81.39    8.10
 -10  -7   1   82.19    5.50
 -10  -7   1   80.89    5.80
 -10  -7   1   83.19   15.90
 -10  -7   1   86.19    6.10
   9   7  -1   51.69    8.30
   9   7  -1   71.29    7.80
  -9  -7   1   64.39    5.30
  -9  -7   1   52.49    3.80
  -9  -7   1   58.89    4.80
  -9  -7   1   58.99   12.00
   8   7  -1  294.07   19.20
  -8  -7   1  297.27   14.30
  -8  -7   1  318.47   15.20
  -8  -7   1  308.97   14.60
  -8  -7   1  297.37   22.10
   7   7  -1  568.84   29.90
  -7  -7   1  571.34   26.00
  -7  -7   1  591.14   31.80
  -7  -7   1  588.64   26.70
  -7  -7   1  561.74   26.10
   6   7  -1    8.30    4.70
  -6  -7   1    0.80    4.70
  -6  -7   1    2.30    2.00
  -6  -7   1    1.60    2.70
  -6  -7   1    2.40    2.20
   5   7  -1  126.99   10.60
  -5  -7   1  146.09    8.00
  -5  -7   1  130.99   10.90
  -5  -7   1  143.39    7.50
  -5  -7   1  127.69    7.00
   4   7  -1    6.60    4.10
  -4  -7   1   16.60    2.80
  -4  -7   1    9.30    3.80
  -4  -7   1   17.10    2.10
  -4  -7   1   12.60    3.00
   3   7  -1  154.78   10.90
  -3  -7   1  133.49    7.40
  -3  -7   1  131.99    6.70
  -3  -7   1  141.49    7.20
  -3  -7   1  127.79    7.40
  -3  -7   1  116.19    9.10
   2   7  -1  257.57   16.30
  -2  -7   1  281.07   13.20
  -2  -7   1  281.27   13.40
  -2  -7   1  280.17   12.70
  -2  -7   1  283.17   13.50
  -2  -7   1  277.27   15.20
   1   7  -1   40.00    5.90
  -1  -7   1   46.40    3.00
  -1  -7   1   49.30    4.40
  -1  -7   1   56.99    5.90
  -1  -7   1   51.99    4.00
  -1  -7   1   47.30    4.10
   0   7  -1  629.34   32.10
   0   7  -1  643.34   28.20
   0   7  -1  678.93   28.20
   0  -7   1  599.74   29.20
   0  -7   1  702.93   29.20
   0  -7   1  639.24   30.80
   0  -7   1  577.44   29.40
   0  -7   1  673.53   29.10
  -1   7  -1  317.47   18.00
  -1   7  -1  306.47   13.50
  -1   7  -1  296.87   13.60
   1  -7   1  314.97   14.70
   1  -7   1  313.77   14.70
   1  -7   1  265.17   15.60
   1  -7   1  308.47   16.60
  -2   7  -1   46.40    3.00
  -2   7  -1   47.70    2.80
   2  -7   1   39.60    5.30
   2  -7   1   47.60    4.30
   2  -7   1   46.40    7.20
   2  -7   1   50.89    4.30
  -3   7  -1   49.70    3.10
  -3   7  -1   48.70    3.40
   3  -7   1   55.59    8.10
   3  -7   1   47.10    6.30
   3  -7   1   70.19   11.60
   3  -7   1   48.40    4.70
   3  -7   1   52.69    4.40
  -4   7  -1   20.00    2.00
  -4   7  -1   24.30    2.50
   4  -7   1   26.70    3.60
   4  -7   1    5.70   13.80
   4  -7   1    9.00    6.30
   4  -7   1   23.30    3.20
  -5   7  -1   12.60    2.20
  -5   7  -1   13.60    2.00
   5  -7   1   13.60    7.00
   5  -7   1   11.60    3.20
   5  -7   1    7.60   15.00
   5  -7   1   10.00    2.50
  -6   7  -1   83.59    5.00
  -6   7  -1   88.29    5.60
   6  -7   1   77.69    5.40
   6  -7   1   60.69   16.70
   6  -7   1   85.69    6.70
   6  -7   1   81.49   10.20
  -7   7  -1  101.89    6.60
  -7   7  -1  111.59    6.00
   7  -7   1   94.39    6.00
   7  -7   1   98.99    7.60
  -8   7  -1  492.25   22.50
  -8   7  -1  487.35   23.10
   8  -7   1  484.45   24.20
  -9   7  -1   18.20    3.50
  -9   7  -1   13.30    2.70
   9  -7   1   15.80    4.90
 -10   7  -1   25.20    4.20
 -10   7  -1   24.00    3.50
  10  -7   1   25.00    5.70
 -11   7  -1    2.80    3.20
 -11   7  -1    0.30    2.40
  11  -7   1    5.70    5.10
 -12   7  -1    6.50    2.80
 -12   7  -1    2.70    3.70
  12  -7   1    5.50    4.90
 -13   7  -1   -5.50    3.80
 -13   7  -1    0.30    2.50
  13  -7   1    1.80    4.90
 -14   7  -1    0.30    2.20
  14  -7   1   -2.00    4.20
  19   6  -1    6.80    4.60
 -19  -6   1    4.80    2.70
 -19  -6   1   -3.60    4.70
  18   6  -1    1.40    4.30
 -18  -6   1    6.70    3.10
 -18  -6   1    9.00    4.50
 -18  -6   1    2.30    3.70
  17   6  -1   41.00    6.30
 -17  -6   1   46.70    5.80
 -17  -6   1   44.70    4.40
 -17  -6   1   59.79    6.50
  16   6  -1    2.10    4.30
 -16  -6   1   10.60    3.90
 -16  -6   1    7.90    4.30
  15   6  -1    1.20    4.00
 -15  -6   1   -1.10    3.00
 -15  -6   1    0.30    3.70
  14   6  -1   57.99    6.70
 -14  -6   1   63.39    6.20
 -14  -6   1   60.29    6.20
  13   6  -1    1.30    4.30
  13   6  -1   14.10    4.30
 -13  -6   1   16.40    3.50
 -13  -6   1   23.10    4.10
  12   6  -1   43.60    7.10
 -12  -6   1   38.00    4.40
 -12  -6   1   40.00    4.70
  11   6  -1   85.09   13.10
  11   6  -1  121.79   10.00
 -11  -6   1  122.09    7.30
 -11  -6   1  106.49    7.10
 -11  -6   1   93.59   20.90
  10   6  -1   -5.80    7.10
  10   6  -1    2.10    4.10
 -10  -6   1    2.90   13.00
 -10  -6   1   -1.00    1.90
 -10  -6   1    1.40    2.40
   9   6  -1  276.17   16.10
   9   6  -1  282.67   19.00
  -9  -6   1  297.57   14.40
  -9  -6   1  298.57   24.30
  -9  -6   1  300.17   14.20
   8   6  -1  575.04   28.40
   8   6  -1  550.14   30.60
  -8  -6   1  607.34   26.70
  -8  -6   1  592.84   33.50
  -8  -6   1  610.24   27.10
  -8  -6   1  577.64   26.10
   7   6  -1   78.69    5.90
   7   6  -1   96.49    9.60
  -7  -6   1   93.89   11.40
  -7  -6   1   90.29    5.30
  -7  -6   1   77.49    5.10
  -7  -6   1   93.49    6.00
   6   6  -1  180.58    9.60
   6   6  -1  183.28   12.90
  -6  -6   1  209.68   10.30
  -6  -6   1  221.48   14.80
  -6  -6   1  195.08    9.70
  -6  -6   1  211.38    9.80
   5   6  -1   74.09    7.90
  -5  -6   1   86.29    5.10
  -5  -6   1   89.39    5.50
  -5  -6   1   86.19    4.80
  -5  -6   1   75.69    8.50
   4   6  -1   14.70    3.90
  -4  -6   1   15.20    2.80
  -4  -6   1   11.80    2.20
  -4  -6   1   14.00    1.90
  -4  -6   1    9.60    3.80
   3   6  -1  605.04   24.40
   3   6  -1  578.64   27.60
  -3  -6   1  556.34   25.50
  -3  -6   1  551.74   25.20
  -3  -6   1  526.85   24.80
  -3  -6   1  530.05   27.00
  -3  -6   1  558.54   25.20
   2   6  -1 2633.64  106.49
  -2  -6   1 2341.17  105.49
  -2  -6   1 2378.96  103.99
  -2  -6   1 2223.78  103.59
  -2  -6   1 2301.47  104.19
  -2  -6   1 2411.96  103.99
   1   6  -1 2133.39   95.99
  -1  -6   1 2084.69   93.19
  -1  -6   1 2169.88   93.69
  -1  -6   1 2097.89   94.99
  -1  -6   1 2163.78   93.79
  -1  -6   1 2198.78   93.79
   0   6  -1   15.80    3.90
   0   6  -1   21.90    1.50
   0  -6   1   24.60    2.70
   0  -6   1   22.70    3.50
   0  -6   1   27.60    3.10
   0  -6   1   24.60    2.80
   0  -6   1   21.50    2.80
  -1   6  -1  539.35   23.40
  -1   6  -1  496.25   26.40
  -1   6  -1  531.05   23.50
   1  -6   1  564.44   25.80
   1  -6   1  538.75   24.20
   1  -6   1  513.45   24.00
   1  -6   1  525.25   24.60
   1  -6   1  551.74   24.30
  -2   6  -1   45.70    2.80
  -2   6  -1   47.60    3.00
   2  -6   1   50.89    4.30
   2  -6   1   38.50    4.70
   2  -6   1   52.99    5.60
   2  -6   1   44.90    4.10
  -3   6  -1  115.59    5.80
  -3   6  -1  118.89    6.00
   3  -6   1  118.69    8.90
   3  -6   1  121.79    7.00
   3  -6   1  122.29   10.40
   3  -6   1  117.09    6.70
   3  -6   1  115.39    9.40
  -4   6  -1   82.89    4.50
  -4   6  -1   83.99    4.90
   4  -6   1   84.59    5.40
   4  -6   1   87.49    5.90
   4  -6   1   90.89    8.80
   4  -6   1   79.79    9.60
   4  -6   1   81.79    9.00
  -5   6  -1  269.37   12.60
   5  -6   1  250.47   16.70
   5  -6   1  262.87   12.60
   5  -6   1  228.68   24.40
   5  -6   1  269.77   13.30
  -6   6  -1  271.77   12.80
  -6   6  -1  273.27   12.40
   6  -6   1  242.68   17.30
   6  -6   1  267.17   13.60
   6  -6   1  272.17   12.70
   6  -6   1  195.78   21.70
  -7   6  -1    4.50    2.10
  -7   6  -1    4.30    2.00
   7  -6   1    1.30    1.70
   7  -6   1    9.70    3.40
   7  -6   1   -3.50    7.00
   7  -6   1   -8.00   15.70
  -8   6  -1   33.70    3.40
  -8   6  -1   24.50    3.40
   8  -6   1   18.20    4.20
  -9   6  -1    0.70    2.30
  -9   6  -1   -4.70    2.60
   9  -6   1   -1.70    3.50
 -10   6  -1    9.00    3.20
 -10   6  -1    6.70    2.50
  10  -6   1   11.30    5.00
 -11   6  -1   33.60    4.60
 -11   6  -1   45.00    4.30
  11  -6   1   34.40    6.00
 -12   6  -1  101.69    8.40
 -12   6  -1  120.29    7.60
  12  -6   1  133.49   10.50
 -13   6  -1   32.10    4.80
 -13   6  -1   45.10    4.40
  13  -6   1   40.60    6.40
 -14   6  -1   11.50    3.10
 -14   6  -1   13.00    4.60
  14  -6   1    2.40    4.80
  19   5  -1   46.50    6.20
  18   5  -1   18.40    5.50
 -18  -5   1   24.50    5.10
 -18  -5   1   14.20    3.40
  17   5  -1    8.10    4.70
 -17  -5   1   11.40    4.40
 -17  -5   1    9.10    3.10
 -17  -5   1   17.90    4.50
  16   5  -1   21.30    5.40
 -16  -5   1   34.20    5.20
 -16  -5   1   36.90    5.30
  15   5  -1   -6.00    3.90
 -15  -5   1   -0.40    3.90
 -15  -5   1    1.30    3.60
  14   5  -1   41.30    6.20
 -14  -5   1   42.30    5.10
 -14  -5   1   39.10    5.00
  13   5  -1   74.49    7.20
 -13  -5   1   71.39    6.50
 -13  -5   1   67.29    6.50
  12   5  -1   16.80    5.40
  12   5  -1   14.90    4.10
 -12  -5   1   16.20    3.50
 -12  -5   1   13.80    3.20
  11   5  -1   78.49    8.80
 -11  -5   1   64.39    5.50
 -11  -5   1   64.09    5.40
  10   5  -1   41.80    9.00
 -10  -5   1   59.79    4.60
 -10  -5   1   57.29    4.80
 -10  -5   1   52.19   14.70
   9   5  -1    8.60    5.40
   9   5  -1    2.50    4.10
  -9  -5   1    3.50    2.20
  -9  -5   1    1.30    8.90
  -9  -5   1    1.30    2.10
   8   5  -1   -1.10    3.10
   8   5  -1   -3.60    4.30
   8   5  -1    3.30    4.00
  -8  -5   1    5.40    7.40
  -8  -5   1   -0.10    2.00
  -8  -5   1   -0.60    2.20
   7   5  -1  142.79    8.90
   7   5  -1  140.29    9.70
   7   5  -1  156.88   11.50
  -7  -5   1  139.09   13.20
  -7  -5   1  155.68    7.80
  -7  -5   1  155.48    8.10
  -7  -5   1  146.59    7.20
   6   5  -1  171.88   11.50
  -6  -5   1  171.38   13.20
  -6  -5   1  159.38    8.10
  -6  -5   1  170.18    8.80
  -6  -5   1  173.08    8.40
   5   5  -1    9.70    3.50
   5   5  -1    8.20    1.80
  -5  -5   1    5.50    4.10
  -5  -5   1    7.30    1.70
  -5  -5   1   10.40    2.40
  -5  -5   1    4.10    1.70
   4   5  -1  615.34   29.20
  -4  -5   1  627.74   27.50
  -4  -5   1  594.14   27.00
  -4  -5   1  593.94   29.60
   3   5  -1 4176.48  179.98
  -3  -5   1 4123.39  178.48
  -3  -5   1 4178.98  180.08
  -3  -5   1 3909.31  177.98
   2   5  -1  128.79    8.20
  -2  -5   1  107.99    5.90
  -2  -5   1  107.09    6.00
  -2  -5   1  115.69    7.40
  -2  -5   1  104.39    5.50
  -2  -5   1  107.59    6.10
   1   5  -1   17.40    3.70
  -1  -5   1   20.60    2.50
  -1  -5   1   14.70    1.70
  -1  -5   1   19.30    2.60
  -1  -5   1   18.10    2.30
  -1  -5   1   10.10    2.60
   0   5  -1  765.92   36.90
   0   5  -1  800.82   34.50
   0  -5   1  806.52   35.30
   0  -5   1  782.42   35.10
   0  -5   1  793.52   36.30
   0  -5   1  804.22   35.20
  -1   5  -1  415.56   20.20
  -1   5  -1  389.86   17.50
  -1   5  -1  390.76   17.60
   1  -5   1  378.16   19.30
   1  -5   1  432.06   19.60
   1  -5   1  408.86   18.20
   1  -5   1  398.76   18.50
   1  -5   1  385.06   18.00
   1  -5   1  391.66   18.20
  -2   5  -1   12.40    1.40
   2  -5   1   13.00    3.30
   2  -5   1   14.10    2.30
   2  -5   1   10.00    3.10
   2  -5   1   16.70    2.40
   2  -5   1   12.80    4.00
  -3   5  -1   12.50    1.70
   3  -5   1   11.40    2.40
   3  -5   1    0.60    4.20
   3  -5   1   15.70    4.30
   3  -5   1    5.50    3.30
   3  -5   1   14.30    4.10
   3  -5   1    9.60    2.20
  -4   5  -1   14.40    2.10
   4  -5   1   11.80    2.40
   4  -5   1   12.00    5.10
   4  -5   1   10.50    2.60
   4  -5   1   14.80    4.60
   4  -5   1   13.70    4.10
   4  -5   1   22.00    4.80
  -5   5  -1   35.80    3.30
   5  -5   1   30.10    5.80
   5  -5   1   34.70    3.70
   5  -5   1   39.70    6.30
   5  -5   1   32.60    5.80
   5  -5   1   38.30    3.30
  -6   5  -1  122.39    6.60
   6  -5   1  132.99   15.70
   6  -5   1  119.29   10.80
   6  -5   1  115.19    7.10
   6  -5   1  106.79    6.20
  -7   5  -1   82.89    5.50
   7  -5   1   78.99    4.80
   7  -5   1   64.59   21.40
   7  -5   1   88.49    6.20
   7  -5   1   96.19   11.20
  -8   5  -1    1.60    2.50
   8  -5   1    2.70    1.60
   8  -5   1    9.40    7.60
   8  -5   1  -22.90   15.90
   8  -5   1    0.70    3.10
  -9   5  -1   83.29    6.30
  -9   5  -1   92.89    5.80
   9  -5   1   87.19    7.50
 -10   5  -1    1.40    3.00
 -10   5  -1    2.80    2.40
  10  -5   1    1.00    3.80
 -11   5  -1   23.70    3.40
 -11   5  -1   16.50    4.00
  11  -5   1   13.30    4.80
 -12   5  -1   30.70    4.40
 -12   5  -1   30.10    3.60
  12  -5   1   26.60    5.80
 -13   5  -1   30.10    4.80
 -13   5  -1   40.80    4.20
  13  -5   1   30.10    6.10
 -14   5  -1    9.40    4.10
 -14   5  -1    4.80    2.70
  14  -5   1    6.30    4.70
 -15   5  -1    2.40    2.70
  15  -5   1   -1.90    4.70
  18   4  -1   52.69    6.70
 -18  -4   1   62.69    7.00
 -18  -4   1   55.99    5.30
  17   4  -1   33.40    5.90
 -17  -4   1   33.90    5.10
 -17  -4   1   22.20    3.60
  16   4  -1    6.20    4.50
 -16  -4   1    6.60    3.10
 -16  -4   1    7.90    4.00
 -16  -4   1    6.20    4.10
  15   4  -1    1.70    4.10
 -15  -4   1    3.30    3.50
 -15  -4   1   -3.20    3.60
  14   4  -1    1.50    4.10
 -14  -4   1   -4.20    3.00
 -14  -4   1   -1.10    3.40
  13   4  -1  104.09    8.70
 -13  -4   1  112.79    7.90
 -13  -4   1  122.19    8.20
  12   4  -1    4.20    4.90
  12   4  -1   11.50    3.80
 -12  -4   1   10.60    3.20
 -12  -4   1   11.10    3.30
  11   4  -1    2.20    3.20
  11   4  -1    9.20    4.70
 -11  -4   1    7.70    3.00
 -11  -4   1    6.00    2.60
  10   4  -1  207.98   13.00
  10   4  -1  201.58   17.00
 -10  -4   1  211.18   10.70
 -10  -4   1  194.18   10.40
 -10  -4   1  185.68   22.70
   9   4  -1    9.60    4.80
   9   4  -1    7.80    5.70
  -9  -4   1    9.50    2.40
  -9  -4   1   18.50   10.30
  -9  -4   1   11.30    2.40
   8   4  -1   26.60    5.60
   8   4  -1   11.30    4.60
   8   4  -1   15.90    4.50
   8   4  -1   18.40    5.30
  -8  -4   1   16.70    8.10
  -8  -4   1   23.70    2.90
  -8  -4   1   25.00    3.00
   7   4  -1   26.80    4.80
   7   4  -1   27.00    5.30
   7   4  -1   33.50    5.30
   7   4  -1   29.90    4.30
  -7  -4   1   37.00    7.70
  -7  -4   1   33.50    3.30
  -7  -4   1   27.30    3.20
   6   4  -1  102.89    8.40
   6   4  -1   91.99    7.30
   6   4  -1   98.09    6.70
  -6  -4   1   99.59    5.70
  -6  -4   1   99.79    5.50
  -6  -4   1  114.29   10.70
   5   4  -1  419.66   20.00
   5   4  -1  445.86   22.10
  -5  -4   1  435.56   19.90
  -5  -4   1  426.36   19.60
  -5  -4   1  456.55   23.40
   4   4  -1 1454.25   67.89
   4   4  -1 1485.65   65.99
  -4  -4   1 1518.05   66.29
  -4  -4   1 1635.74   68.79
  -4  -4   1 1461.35   65.99
   3   4  -1    8.30    2.90
  -3  -4   1    3.60    1.70
  -3  -4   1    4.60    3.10
  -3  -4   1    5.40    2.20
  -3  -4   1    3.00    1.50
   2   4  -1    8.50    2.90
  -2  -4   1   12.70    2.30
  -2  -4   1    9.90    2.00
  -2  -4   1    8.00    1.50
  -2  -4   1    9.00    2.30
  -2  -4   1    8.10    2.70
   1   4  -1  231.88   11.90
  -1  -4   1  224.88   10.60
  -1  -4   1  218.58   10.50
  -1  -4   1  212.98   10.40
  -1  -4   1  221.08   11.40
   0   4  -1 1215.98   49.90
   0   4  -1 1080.79   47.90
   0  -4   1 1072.49   48.50
   0  -4   1 1123.19   48.40
   0  -4   1 1147.99   49.30
   0  -4   1 1062.59   48.40
   0  -4   1 1017.00   48.80
  -1   4  -1 1124.59   51.99
  -1   4  -1 1260.47   53.89
   1  -4   1 1254.07   52.59
   1  -4   1 1173.58   52.39
   1  -4   1 1214.98   53.39
   1  -4   1 1178.28   52.59
   1  -4   1 1155.78   53.09
   1  -4   1 1186.08   52.39
  -2   4  -1   16.20    1.60
   2  -4   1   18.50    3.20
   2  -4   1   12.70    3.70
   2  -4   1   21.70    2.40
   2  -4   1   18.30    2.30
   2  -4   1   24.10    3.40
  -3   4  -1   24.40    2.10
   3  -4   1   23.40    2.60
   3  -4   1   21.70    3.60
   3  -4   1   19.80    3.80
   3  -4   1   28.10    4.80
   3  -4   1   22.80    2.40
   3  -4   1   21.60    4.00
  -4   4  -1   30.80    2.90
   4  -4   1   29.50    4.50
   4  -4   1   24.30    5.20
   4  -4   1   32.00    2.80
   4  -4   1   24.10    4.40
   4  -4   1   34.60    3.30
   4  -4   1   26.00    4.50
  -5   4  -1   50.39    3.80
   5  -4   1   60.09    6.80
   5  -4   1   46.30    6.70
   5  -4   1   48.50    6.50
   5  -4   1   42.30    3.50
   5  -4   1   54.49    4.30
   5  -4   1   48.20    5.90
  -6   4  -1  104.79    6.30
   6  -4   1   99.29    9.40
   6  -4   1  102.89   11.00
   6  -4   1  116.29    5.80
   6  -4   1  110.09    9.60
   6  -4   1  116.69    6.80
   6  -4   1  107.59   10.30
  -7   4  -1   43.00    4.00
   7  -4   1   44.20    3.00
   7  -4   1   28.20   12.90
   7  -4   1   48.10    4.50
   7  -4   1   32.80    6.20
  -8   4  -1   25.80    3.30
   8  -4   1   27.70    2.40
   8  -4   1   31.50    4.20
   8  -4   1   33.00    7.00
   8  -4   1   69.39   21.50
  -9   4  -1   72.49    5.50
   9  -4   1   35.10   16.70
   9  -4   1   54.39    5.80
 -10   4  -1  156.98    9.20
  10  -4   1  138.59    9.90
 -11   4  -1    0.90    2.40
 -11   4  -1    0.80    2.90
  11  -4   1    2.10    4.00
 -12   4  -1    5.50    3.40
 -12   4  -1    3.00    2.60
  12  -4   1   -5.30    3.80
 -13   4  -1   -1.20    2.80
 -13   4  -1    1.70    3.40
  13  -4   1    0.10    4.50
 -14   4  -1    4.50    2.80
 -14   4  -1    1.90    3.70
  14  -4   1    1.50    4.50
 -15   4  -1    0.90    2.80
 -15   4  -1   -0.80    3.50
  15  -4   1   -3.50    4.30
 -16   4  -1    0.10    2.60
  16  -4   1    6.80    4.50
  18   3  -1    7.70    4.90
 -18  -3   1   -0.40    2.70
 -18  -3   1   -2.10    4.00
  17   3  -1    2.90    4.70
 -17  -3   1    1.30    4.10
 -17  -3   1    7.60    3.20
  16   3  -1   -1.20    4.20
 -16  -3   1   -3.10    3.40
 -16  -3   1    2.50    2.70
  15   3  -1   58.29    7.00
 -15  -3   1   79.69    7.20
 -15  -3   1   60.59    6.00
  14   3  -1   14.90    5.00
 -14  -3   1   21.90    4.40
 -14  -3   1   17.80    3.90
  13   3  -1   20.40    4.60
 -13  -3   1   30.60    4.30
 -13  -3   1   25.50    4.20
  12   3  -1   18.40    5.40
  12   3  -1   26.20    4.70
 -12  -3   1   27.00    3.90
 -12  -3   1   28.10    4.20
  11   3  -1   61.59    7.60
  11   3  -1   50.19    5.50
 -11  -3   1   53.69    4.90
 -11  -3   1   54.99    5.30
  10   3  -1   47.30    9.20
  10   3  -1   46.60    5.10
  10   3  -1   49.10    6.70
 -10  -3   1   53.99    4.90
 -10  -3   1   53.69    4.50
 -10  -3   1   27.90   14.90
   9   3  -1  131.39    9.80
   9   3  -1  111.59   12.00
   9   3  -1  131.69    8.00
  -9  -3   1  134.79    7.60
  -9  -3   1  130.69    7.20
  -9  -3   1  150.18   17.30
   8   3  -1  132.09   10.60
   8   3  -1  144.69   10.20
   8   3  -1  151.38   11.70
   8   3  -1  142.99   10.50
  -8  -3   1  150.88    7.70
  -8  -3   1  140.09    7.90
  -8  -3   1  150.48   15.70
   7   3  -1  255.97   14.60
   7   3  -1  277.27   16.20
   7   3  -1  258.87   14.40
  -7  -3   1  262.17   12.40
  -7  -3   1  294.87   19.20
  -7  -3   1  247.68   12.40
   6   3  -1   29.20    4.10
   6   3  -1   36.90    5.30
   6   3  -1   51.39    5.80
   6   3  -1   32.60    4.60
  -6  -3   1   30.00    6.70
  -6  -3   1   31.00    2.90
  -6  -3   1   35.50    2.80
   5   3  -1  891.31   44.90
   5   3  -1 1001.70   46.60
   5   3  -1 1013.00   44.90
   5   3  -1 1039.50   45.50
  -5  -3   1 1075.09   47.90
  -5  -3   1 1026.40   44.20
  -5  -3   1  993.70   44.40
   4   3  -1  118.09    7.00
   4   3  -1  118.59    8.00
   4   3  -1  100.59    6.40
  -4  -3   1  110.59    5.90
  -4  -3   1  118.49    5.80
  -4  -3   1  116.19    8.80
   3   3  -1  535.55   26.20
   3   3  -1  554.84   24.70
  -3  -3   1  551.34   24.90
  -3  -3   1  588.64   26.90
  -3  -3   1  554.14   24.60
   2   3  -1  102.09    6.40
  -2  -3   1   88.09    4.70
  -2  -3   1   99.99    6.60
  -2  -3   1   91.19    5.20
   1   3  -1 2093.49   91.49
   1   3  -1 2070.59   92.49
  -1  -3   1 2154.38   92.49
   0   3  -1  548.85   24.30
   0   3  -1  520.55   22.90
   0  -3   1  512.25   23.30
   0  -3   1  533.15   23.90
   0  -3   1  534.15   23.70
   0  -3   1  511.95   23.40
  -1   3  -1    5.50    2.30
  -1   3  -1    7.20    1.00
   1  -3   1    5.20    2.10
   1  -3   1    6.30    1.80
   1  -3   1    6.00    2.00
   1  -3   1    7.00    3.10
   2  -3   1 3938.91  169.18
   2  -3   1 3688.43  168.78
   2  -3   1 3860.01  169.68
   2  -3   1 4105.29  169.88
   2  -3   1 3822.12  170.08
   3  -3   1   47.40    4.80
   3  -3   1   46.60    5.00
   3  -3   1   44.10    3.10
   3  -3   1   43.60    3.20
   3  -3   1   47.90    5.10
   3  -3   1   42.60    5.00
   4  -3   1   14.10    3.80
   4  -3   1   16.40    4.30
   4  -3   1   10.90    3.30
   4  -3   1   16.30    3.50
   4  -3   1   17.40    1.90
   4  -3   1   16.50    2.40
  -5   3  -1   11.30    2.00
   5  -3   1   10.30    4.00
   5  -3   1   13.20    3.70
   5  -3   1   13.10    4.80
   5  -3   1   11.70    4.20
   5  -3   1   14.60    1.80
   5  -3   1   13.20    2.60
  -6   3  -1  475.35   21.40
  -6   3  -1  442.06   20.60
   6  -3   1  502.25   21.70
   6  -3   1  465.95   25.10
   6  -3   1  473.75   23.80
   6  -3   1  458.45   20.80
   6  -3   1  462.95   24.10
   6  -3   1  446.16   23.40
  -7   3  -1   21.60    2.10
  -7   3  -1   20.70    2.80
   7  -3   1   14.60    6.00
   7  -3   1   29.60    6.20
   7  -3   1   29.20    3.60
   7  -3   1   21.20    5.70
   7  -3   1   22.30    5.10
   7  -3   1   24.90    2.10
  -8   3  -1   25.80    2.50
  -8   3  -1   34.70    3.60
   8  -3   1   31.80    6.50
   8  -3   1   40.90    4.30
   8  -3   1   31.80    7.00
   8  -3   1   44.80   16.40
   8  -3   1   34.10    2.30
  -9   3  -1    1.90    2.30
   9  -3   1    4.30    6.70
   9  -3   1   -0.70   18.70
   9  -3   1   -1.50    2.90
 -10   3  -1   29.30    3.70
  10  -3   1   38.00   15.60
  10  -3   1   14.80    4.10
 -11   3  -1   -2.70    2.70
  11  -3   1   -0.90    3.50
 -12   3  -1  155.28    9.80
  12  -3   1  136.69   10.50
 -13   3  -1    0.30    2.50
 -13   3  -1    6.60    3.60
  13  -3   1    4.40    4.50
 -14   3  -1   11.40    3.20
 -14   3  -1    5.30    3.60
  14  -3   1   13.20    5.20
 -15   3  -1   91.59    8.10
 -15   3  -1   92.39    6.70
  15  -3   1   65.59    7.70
 -16   3  -1    0.20    2.40
 -16   3  -1    6.20    3.90
  16  -3   1   -4.60    4.20
  18   2  -1   -9.00    3.50
 -18  -2   1    6.20    3.20
  17   2  -1    1.40    4.20
 -17  -2   1   13.00    4.10
 -17  -2   1   10.10    3.10
  16   2  -1    3.70    4.60
 -16  -2   1    2.10    2.80
 -16  -2   1   -0.80    3.60
  15   2  -1    6.90    4.50
 -15  -2   1    4.70    3.80
 -15  -2   1    4.60    3.20
  14   2  -1    5.10    4.60
 -14  -2   1    8.40    3.50
 -14  -2   1   -2.70    3.20
  13   2  -1   52.29    6.20
 -13  -2   1   33.30    4.30
 -13  -2   1   51.49    5.60
  12   2  -1   -2.00    4.30
  12   2  -1   -0.40    3.40
 -12  -2   1    1.60    2.80
 -12  -2   1   -0.80    2.80
  11   2  -1    7.50    3.30
  11   2  -1    5.70    5.00
 -11  -2   1    5.00    2.70
  10   2  -1  257.17   15.60
  10   2  -1  292.67   14.60
 -10  -2   1  257.17   31.60
 -10  -2   1  270.57   13.90
 -10  -2   1  284.37   13.50
   9   2  -1  608.14   30.10
   9   2  -1  621.34   28.60
   9   2  -1  586.14   32.60
  -9  -2   1  618.24   28.40
  -9  -2   1  644.44   28.00
  -9  -2   1  623.84   39.30
   8   2  -1   21.80    5.80
   8   2  -1   29.30    3.70
   8   2  -1   32.90    5.60
   8   2  -1   20.40    5.60
  -8  -2   1   20.60    2.60
  -8  -2   1   24.60    3.00
  -8  -2   1   20.70    9.10
   7   2  -1   76.39    8.80
   7   2  -1   83.39    8.20
   7   2  -1   94.09    8.00
   7   2  -1   74.69    7.90
  -7  -2   1   88.19    5.00
  -7  -2   1   97.99   11.80
  -7  -2   1   86.19    5.40
   6   2  -1   37.60    5.70
   6   2  -1   32.00    5.30
   6   2  -1   45.30    5.60
   6   2  -1   39.00    5.00
  -6  -2   1   29.80    2.80
  -6  -2   1   20.50    6.20
   5   2  -1   47.40    4.70
   5   2  -1   49.00    5.40
   5   2  -1   53.69    5.60
   5   2  -1   35.70    5.00
  -5  -2   1   38.40    2.80
  -5  -2   1   40.90    3.00
  -5  -2   1   43.80    6.60
   4   2  -1 3499.65  149.88
   4   2  -1 3084.79  149.49
   4   2  -1 3409.76  149.49
   4   2  -1 3482.75  150.98
  -4  -2   1 3506.85  148.79
  -4  -2   1 3557.54  151.78
   3   2  -1 2116.09   93.49
   3   2  -1 2074.09   92.19
  -3  -2   1 2312.07   94.09
  -3  -2   1 1941.31   91.69
   2   2  -1   51.59    4.40
  -2  -2   1   48.10    4.80
   1   2  -1    0.30    1.10
  -1  -2   1    1.30    0.40
  -1  -2   1    1.60    1.30
   0   2  -1 1356.46   58.89
   0  -2   1 1330.67   58.79
   0  -2   1 1341.67   58.49
  -1   2  -1  274.47   13.20
   1  -2   1  269.97   13.10
   1  -2   1  304.57   13.10
   2  -2   1  385.96   18.60
   2  -2   1  404.36   18.30
   2  -2   1  409.56   18.70
   2  -2   1  401.26   18.60
   2  -2   1  389.36   17.80
   3  -2   1 9162.98  380.76
   3  -2   1 8068.49  379.36
   3  -2   1 9006.90  380.56
   4  -2   1  390.76   18.70
   4  -2   1  387.56   18.30
   4  -2   1  390.76   18.80
   4  -2   1  366.16   16.90
   4  -2   1  369.46   19.10
   4  -2   1  377.86   17.30
  -5   2  -1   24.30    2.00
   5  -2   1   33.50    3.20
   5  -2   1   37.90    5.00
   5  -2   1   22.50    3.90
   5  -2   1   27.60    2.20
   5  -2   1   36.30    5.20
  -6   2  -1  156.68    7.60
   6  -2   1  162.38   10.70
   6  -2   1  153.78    7.50
   6  -2   1  168.78   10.80
   6  -2   1  167.88    8.50
  -7   2  -1  338.97   16.00
  -7   2  -1  325.47   15.20
   7  -2   1  333.67   15.10
   7  -2   1  335.37   18.90
   7  -2   1  362.46   16.30
   7  -2   1  337.57   18.50
   7  -2   1  311.47   18.20
   7  -2   1  354.66   20.90
  -8   2  -1  246.18   11.70
  -8   2  -1  265.27   12.60
   8  -2   1  272.97   13.00
   8  -2   1  223.78   15.30
   8  -2   1  237.28   15.80
   8  -2   1  253.37   15.90
   8  -2   1  259.17   11.40
  -9   2  -1   98.89    5.60
  -9   2  -1  125.69    7.00
   9  -2   1   87.09   11.50
   9  -2   1  125.09   12.00
   9  -2   1  105.69    7.10
   9  -2   1   42.10   19.70
 -10   2  -1    1.80    1.70
 -10   2  -1   -0.30    2.80
  10  -2   1   14.80   17.70
  10  -2   1    4.10    3.20
 -11   2  -1   -1.70    2.70
  11  -2   1   -4.70   13.20
  11  -2   1   -1.60    3.40
 -12   2  -1    1.50    3.40
  12  -2   1    0.80    3.90
 -13   2  -1    4.80    3.50
  13  -2   1    6.90    4.50
 -14   2  -1  111.69    7.60
 -14   2  -1  107.99    8.60
  14  -2   1  107.59    9.60
 -15   2  -1    2.50    3.10
 -15   2  -1    4.90    3.60
  15  -2   1    6.30    4.80
 -16   2  -1    2.80    2.80
 -16   2  -1   -0.10    4.10
  16  -2   1    6.90    4.60
 -17   2  -1   -4.20    2.70
  17  -2   1    1.90    4.20
  17   1  -1    7.70    4.50
 -17  -1   1    5.70    2.90
 -17  -1   1    1.60    3.90
  16   1  -1   11.00    5.10
 -16  -1   1   14.20    3.50
 -16  -1   1   11.20    4.60
  15   1  -1   71.99    7.90
 -15  -1   1   82.69    8.10
 -15  -1   1   83.29    6.60
  14   1  -1   46.30    6.50
 -14  -1   1   38.20    4.30
 -14  -1   1   45.00    5.60
  13   1  -1    4.80    4.10
 -13  -1   1    0.20    2.90
 -13  -1   1    2.40    3.30
  12   1  -1   20.00    5.20
  12   1  -1   13.20    4.40
 -12  -1   1    8.80    2.90
 -12  -1   1    8.50    3.30
  11   1  -1    7.10    5.00
  11   1  -1    9.20    3.60
 -11  -1   1   12.60    3.40
 -11  -1   1   12.70    2.80
  10   1  -1    1.50    2.90
  10   1  -1    8.10    4.50
 -10  -1   1    5.70    2.70
 -10  -1   1    4.40    2.20
   9   1  -1   51.79    6.60
   9   1  -1   62.49    9.10
   9   1  -1   64.19    5.30
  -9  -1   1   58.39    4.30
  -9  -1   1   59.39    4.90
  -9  -1   1   49.40   14.20
   8   1  -1   96.89   10.20
   8   1  -1  114.59    8.80
   8   1  -1   99.59    6.70
  -8  -1   1  107.99    6.40
  -8  -1   1   99.19   14.20
  -8  -1   1  109.69    5.90
   7   1  -1  825.12   38.60
   7   1  -1  823.92   40.70
   7   1  -1  769.62   38.90
   7   1  -1  845.62   39.30
   7   1  -1  865.91   37.30
  -7  -1   1  822.92   43.70
  -7  -1   1  842.42   37.10
  -7  -1   1  818.12   36.70
   6   1  -1   72.19    6.90
   6   1  -1   51.69    4.60
   6   1  -1   53.59    7.10
   6   1  -1   68.19    7.70
   6   1  -1   65.99    6.50
  -6  -1   1   67.69    4.30
  -6  -1   1   63.99    8.90
  -6  -1   1   58.49    3.80
   5   1  -1   41.70    4.90
   5   1  -1   57.79    6.00
   5   1  -1   52.09    6.20
   5   1  -1   50.39    6.40
  -5  -1   1   39.80    2.90
  -5  -1   1   41.50    6.50
   4   1  -1  356.66   17.20
   4   1  -1  371.26   17.20
   4   1  -1  318.57   17.10
   4   1  -1  344.37   18.20
  -4  -1   1  382.96   19.50
  -4  -1   1  334.87   15.60
   3   1  -1    5.00    3.10
   3   1  -1    0.30    3.20
   3   1  -1    3.00    3.20
   3   1  -1    3.90    3.50
  -3  -1   1    3.60    3.70
  -3  -1   1    3.70    1.30
   2   1  -1   96.49    6.30
   2   1  -1   80.99    5.20
  -2  -1   1   92.69    6.60
   1   1  -1  237.58   11.20
  -1  -1   1  219.68   10.20
  -1  -1   1  235.78   11.30
   0   1  -1  767.92   32.60
   0   1  -1  707.73   32.20
   0  -1   1  733.83   32.20
   0  -1   1  755.02   32.60
   0  -1   1  741.53   32.20
   1  -1   1  479.65   21.20
  -2   1  -1   48.90    3.80
   2  -1   1   49.90    3.30
   2  -1   1   41.80    3.70
  -3   1  -1   40.20    5.10
   3  -1   1   40.00    4.20
   3  -1   1   48.30    3.20
   3  -1   1   52.79    4.40
   3  -1   1   51.69    4.70
  -4   1  -1 1934.91   85.19
   4  -1   1 1912.41   84.29
   4  -1   1 1880.21   83.79
   4  -1   1 1862.41   83.19
   4  -1   1 1855.31   83.59
   4  -1   1 1985.10   84.09
  -5   1  -1  163.28   10.80
  -5   1  -1  143.19    7.00
   5  -1   1  141.39    9.00
   5  -1   1  143.29    8.80
   5  -1   1  144.79    9.10
   5  -1   1  147.99    8.10
   5  -1   1  151.38    7.60
  -6   1  -1  157.38    8.00
  -6   1  -1  168.98   13.10
   6  -1   1  169.48   10.80
   6  -1   1  173.28    8.80
   6  -1   1  166.98   10.60
   6  -1   1  171.48   10.60
   6  -1   1  166.58    9.30
   6  -1   1  179.08    7.90
  -7   1  -1   32.10    2.70
  -7   1  -1   20.50    6.70
   7  -1   1   24.50    5.70
   7  -1   1   32.30    5.00
   7  -1   1   32.70    4.30
   7  -1   1   28.10    5.40
   7  -1   1   34.30    3.60
  -8   1  -1   86.29   11.80
  -8   1  -1   72.89    5.10
  -8   1  -1   67.89    4.10
   8  -1   1   54.99    7.10
   8  -1   1   79.59    8.20
   8  -1   1   63.29    5.60
   8  -1   1   76.49    5.50
   8  -1   1   67.79    8.00
  -9   1  -1   47.30    3.30
  -9   1  -1   46.00    4.40
   9  -1   1   25.80    6.50
   9  -1   1   34.60    6.00
   9  -1   1   43.10    4.60
   9  -1   1   49.30   12.30
 -10   1  -1   14.10    2.20
 -10   1  -1   20.40    3.40
  10  -1   1    9.50    6.50
  10  -1   1   10.20    7.70
  10  -1   1   19.00    3.70
  10  -1   1   33.00   19.90
 -11   1  -1   61.59    5.60
 -11   1  -1   50.99    4.30
  11  -1   1   63.39    6.20
  11  -1   1   40.40   14.40
 -12   1  -1   21.90    4.20
 -12   1  -1   20.20    3.00
  12  -1   1   18.50    4.40
 -13   1  -1  114.19    8.40
  13  -1   1  101.79    8.80
 -14   1  -1    5.50    3.50
  14  -1   1    2.80    4.40
 -15   1  -1    4.20    3.20
 -15   1  -1    1.10    3.40
  15  -1   1    3.80    4.50
 -16   1  -1   -0.80    3.80
 -16   1  -1    2.00    2.70
  16  -1   1    1.60    4.70
 -17   1  -1    0.50    3.00
 -17   1  -1    2.80    3.60
  17  -1   1    2.00    4.30
  17   0  -1   -0.10    4.00
 -17   0   1   -3.00    2.40
 -17   0   1    2.20    3.80
  16   0  -1    9.20    4.70
 -16   0   1   27.00    3.90
 -16   0   1   24.40    5.10
  15   0  -1   -0.20    4.20
 -15   0   1    1.50    2.80
 -15   0   1    8.50    4.20
  14   0  -1   58.79    7.10
 -14   0   1   67.29    5.70
 -14   0   1   52.99    6.20
  13   0  -1    1.70    4.00
 -13   0   1    1.40    3.30
 -13   0   1    1.70    2.80
  12   0  -1   -1.70    3.70
 -12   0   1    2.50    3.10
 -12   0   1   -1.10    2.60
  11   0  -1   71.09    7.60
  11   0  -1   70.39    6.90
 -11   0   1   72.69    6.20
 -11   0   1   65.39    5.20
  10   0  -1   41.50    6.30
  10   0  -1   32.10    4.60
 -10   0   1   30.00    3.90
 -10   0   1   32.10    3.30
   9   0  -1    4.50    7.30
   9   0  -1    1.80    4.00
   9   0  -1   -1.80    2.50
  -9   0   1    0.10    1.80
  -9   0   1    6.90   13.40
  -9   0   1    2.60    2.30
   8   0  -1    1.40    2.40
   8   0  -1   -1.90    3.90
   8   0  -1    3.90    5.50
   8   0  -1    8.50    6.80
  -8   0   1    1.90    1.60
  -8   0   1    1.80    2.10
  -8   0   1   -1.20    9.50
   7   0  -1   61.59    6.90
   7   0  -1   70.69    5.00
   7   0  -1   73.99    8.70
   7   0  -1   54.29    8.50
  -7   0   1   63.59    4.10
  -7   0   1   65.39    4.70
  -7   0   1   70.09   10.60
   6   0  -1  326.67   18.40
   6   0  -1  355.06   18.00
   6   0  -1  370.36   16.60
   6   0  -1  321.47   19.10
  -6   0   1  354.16   15.90
  -6   0   1  338.17   22.00
  -6   0   1  358.16   16.30
   5   0  -1  669.53   33.30
   5   0  -1  717.03   33.20
   5   0  -1  711.53   32.90
   5   0  -1  734.53   31.70
  -5   0   1  710.53   31.50
  -5   0   1  698.63   35.90
  -5   0   1  699.83   31.20
   4   0  -1  315.57   17.30
   4   0  -1  338.37   17.10
   4   0  -1  382.26   17.20
   4   0  -1  325.67   18.40
   4   0  -1  351.56   15.80
  -4   0   1  334.97   15.70
  -4   0   1  380.36   19.70
  -4   0   1  334.87   15.40
   3   0  -1  152.88    9.90
   3   0  -1  149.09    9.40
   3   0  -1  165.88    9.10
   3   0  -1  148.19    9.20
   3   0  -1  161.78    7.70
  -3   0   1  155.98    7.60
  -3   0   1  159.38   10.80
   2   0  -1  720.13   34.50
   2   0  -1  818.22   35.70
  -2   0   1  737.13   33.80
  -2   0   1  818.12   36.10
   1   0  -1    7.20    1.90
  -1   0   1    8.10    2.00
  -1   0   1    5.10    0.70
   0   0  -1   22.90    2.10
   0   0   1   22.60    2.00
   0   0   1   19.60    1.10
  -1   0  -1   19.60    1.30
   1   0   1   20.90    1.30
   1   0   1   15.60    1.00
  -2   0  -1  155.78    7.50
   2   0   1  157.48    7.30
   2   0   1  154.58    7.40
  -3   0  -1  169.28    9.50
   3   0   1  197.88    9.00
   3   0   1  186.18    8.90
   3   0   1  173.98    9.10
   3   0   1  166.08    8.30
  -4   0  -1 1735.63   76.09
  -4   0  -1 1585.14   74.29
   4   0   1 1791.62   75.09
   4   0   1 1730.73   74.49
   4   0   1 1634.94   75.39
   4   0   1 1746.93   74.99
  -5   0  -1  499.65   23.30
  -5   0  -1  516.35   26.00
   5   0   1  530.75   24.90
   5   0   1  516.45   23.90
   5   0   1  550.24   24.50
   5   0   1  529.65   23.60
   5   0   1  518.45   24.30
  -6   0  -1   47.70    3.30
  -6   0  -1   48.30    6.80
   6   0   1   52.89    5.60
   6   0   1   55.49    6.00
   6   0   1   59.89    6.20
   6   0   1   52.19    4.10
   6   0   1   52.29    4.60
  -7   0  -1  138.79    6.90
  -7   0  -1  139.89   12.80
   7   0   1  132.39    9.50
   7   0   1  117.39    9.30
   7   0   1  139.29    8.30
   7   0   1  146.89   10.30
   7   0   1  147.79    7.70
  -8   0  -1  104.69   12.20
  -8   0  -1  113.79    6.20
   8   0   1  131.69    9.70
   8   0   1  109.89    7.60
   8   0   1  120.59    9.40
   8   0   1  128.99    7.10
   8   0   1  117.39   10.00
  -9   0  -1   73.39    4.50
  -9   0  -1   75.29   13.00
   9   0   1   66.19    7.90
   9   0   1   71.89    5.90
   9   0   1   77.79    5.60
   9   0   1   70.19    9.10
   9   0   1   73.79    8.40
 -10   0  -1   42.30    3.60
 -10   0  -1   33.30   13.40
 -10   0  -1   43.80    4.40
  10   0   1   36.30    4.50
  10   0   1   44.20   19.30
  10   0   1   33.20    7.10
  10   0   1   35.70    8.00
 -11   0  -1    3.30    2.80
 -11   0  -1    3.70    2.10
  11   0   1    4.50    3.20
  11   0   1   -7.70   14.90
 -12   0  -1   16.80    3.70
 -12   0  -1   10.40    2.70
  12   0   1   11.10    4.00
  12   0   1   14.80   11.40
 -13   0  -1    1.30    3.40
 -13   0  -1   -2.70    2.60
  13   0   1    0.50    3.90
 -14   0  -1    9.80    4.10
  14   0   1   12.80    4.70
 -15   0  -1   15.40    4.40
  15   0   1    9.70    4.80
 -16   0  -1    2.30    3.60
 -16   0  -1    4.70    2.90
  16   0   1    0.10    4.40
 -17   0  -1    2.30    4.00
 -17   0  -1    2.10    3.20
  17   0   1    2.40    4.50
 -18   0  -1    5.60    3.20
  18   0   1    2.80    4.40
  16  -1  -1   14.10    5.20
 -16   1   1   14.90    4.10
 -16   1   1    6.60    3.10
  15  -1  -1    5.40    4.60
 -15   1   1    6.80    3.90
 -15   1   1    5.60    2.90
  14  -1  -1   19.80    5.20
 -14   1   1   19.50    4.30
 -14   1   1   20.80    3.70
  13  -1  -1    3.20    4.40
 -13   1   1    0.60    3.80
 -13   1   1   -1.60    2.60
  12  -1  -1   -0.10    3.90
 -12   1   1    2.70    2.90
 -12   1   1    2.60    3.20
  11  -1  -1    7.20    4.00
 -11   1   1   -0.60    2.70
 -11   1   1   -2.20    2.40
  10  -1  -1    3.30    4.20
  10  -1  -1   -3.80    3.10
 -10   1   1    1.70    2.00
 -10   1   1    2.00    2.50
   9  -1  -1   16.50    5.00
   9  -1  -1   14.20    8.30
   9  -1  -1   11.90    3.40
  -9   1   1   14.30    2.90
  -9   1   1    9.90    2.10
   8  -1  -1    3.70    5.90
   8  -1  -1    5.10    4.10
   8  -1  -1    5.10    2.80
   8  -1  -1    6.60    7.00
  -8   1   1   -0.30    2.00
  -8   1   1    3.50    1.60
   7  -1  -1   -0.90    4.90
   7  -1  -1   -2.90    6.70
   7  -1  -1    0.80    2.30
   7  -1  -1    1.80    3.90
  -7   1   1  -13.50    8.10
  -7   1   1    0.50    1.40
  -7   1   1    0.10    2.00
   6  -1  -1  606.94   29.20
   6  -1  -1  613.94   31.40
   6  -1  -1  627.24   27.80
  -6   1   1  611.14   27.60
  -6   1   1  607.04   27.10
  -6   1   1  585.04   33.60
   5  -1  -1   14.00    4.70
   5  -1  -1   14.60    4.60
   5  -1  -1   24.80    2.90
   5  -1  -1   20.90    7.30
   5  -1  -1   12.00    4.00
  -5   1   1   19.20    2.40
  -5   1   1   15.40    1.70
  -5   1   1   16.30    6.30
   4  -1  -1  351.86   19.90
   4  -1  -1  385.46   18.60
   4  -1  -1  401.16   17.30
   4  -1  -1  354.36   19.30
   4  -1  -1  362.26   18.90
  -4   1   1  413.76   21.60
  -4   1   1  358.86   16.70
  -4   1   1  388.56   17.20
   3  -1  -1  297.57   16.10
   3  -1  -1  317.37   14.50
   3  -1  -1  322.37   15.80
   3  -1  -1  301.97   15.90
  -3   1   1  318.57   14.40
  -3   1   1  345.47   18.10
   2  -1  -1    6.10    1.60
   2  -1  -1    5.70    3.50
   2  -1  -1    2.90    3.50
  -2   1   1    1.90    1.40
  -2   1   1    4.10    3.80
   1  -1  -1   12.20    3.00
  -1   1   1   17.80    1.40
   0  -1  -1  175.08    8.70
   0   1   1  164.78    7.50
   0   1   1  167.98    8.60
  -1  -1  -1  176.48    8.50
   1   1   1  163.78    7.60
   1   1   1  183.48    8.50
  -2  -1  -1   91.29    4.80
   2   1   1   85.89    4.10
  -3  -1  -1  889.11   38.90
   3   1   1  843.32   38.10
  -4  -1  -1 1581.04   72.29
  -4  -1  -1 1605.74   73.69
   4   1   1 1722.23   73.29
   4   1   1 1709.63   72.59
  -5  -1  -1  289.37   15.60
  -5  -1  -1  265.67   13.20
   5   1   1  302.17   14.70
   5   1   1  292.17   14.20
   5   1   1  288.27   13.90
  -6  -1  -1  446.96   23.10
  -6  -1  -1  422.46   19.60
   6   1   1  443.46   21.60
   6   1   1  446.66   20.90
   6   1   1  442.26   20.00
   6   1   1  410.46   20.30
   6   1   1  437.86   20.80
  -7  -1  -1   59.19    3.90
  -7  -1  -1   57.39    8.20
   7   1   1   63.09    6.60
   7   1   1   55.09    6.40
   7   1   1   62.39    4.60
   7   1   1   69.39    7.00
   7   1   1   55.09    5.10
  -8  -1  -1  198.98   16.70
  -8  -1  -1  209.08   10.20
   8   1   1  206.18   11.30
   8   1   1  205.18   13.00
   8   1   1  234.68   11.10
   8   1   1  215.48   13.40
   8   1   1  202.68   13.00
  -9  -1  -1  260.87   20.60
  -9  -1  -1  227.58   10.90
   9   1   1  222.18   12.20
   9   1   1  219.38   14.10
   9   1   1  223.08   14.40
   9   1   1  231.98   11.70
   9   1   1  208.48   14.50
 -10  -1  -1   48.10   13.00
 -10  -1  -1   52.59    3.80
  10   1   1   44.00    5.00
  10   1   1   59.29   13.70
  10   1   1   32.20    6.90
  10   1   1   53.99    5.10
  10   1   1   36.70    6.70
 -11  -1  -1    1.70    2.00
 -11  -1  -1    4.70    2.70
  11   1   1    2.90   14.60
  11   1   1    1.60    2.80
  11   1   1   -2.80    5.40
 -12  -1  -1   -1.40    2.90
 -12  -1  -1    2.70    2.30
  12   1   1    1.70    3.50
  12   1   1    1.80   10.40
 -13  -1  -1   14.20    3.80
 -13  -1  -1   13.40    3.10
  13   1   1   11.20    4.30
 -14  -1  -1    5.60    3.60
 -14  -1  -1    3.10    3.10
  14   1   1    7.20    4.20
 -15  -1  -1    1.80    3.90
  15   1   1    9.40    4.50
 -16  -1  -1   17.90    5.00
  16   1   1   12.20    4.90
 -17  -1  -1    4.80    2.90
 -17  -1  -1    4.40    3.80
  17   1   1    4.30    4.70
 -18  -1  -1    0.80    4.10
 -18  -1  -1    0.90    2.70
  18   1   1   -3.80    4.10
  16  -2  -1    6.10    4.90
 -16   2   1    0.00    3.80
 -16   2   1   -0.20    2.40
  15  -2  -1   24.10    5.50
 -15   2   1   33.40    5.40
 -15   2   1   33.90    4.20
  14  -2  -1    4.80    4.60
 -14   2   1    7.40    3.00
 -14   2   1    8.00    3.90
  13  -2  -1   26.00    5.50
 -13   2   1   16.80    4.10
 -13   2   1   23.40    3.80
  12  -2  -1   -2.60    4.40
 -12   2   1    0.50    3.40
 -12   2   1    1.40    2.60
  11  -2  -1   -8.20    3.60
 -11   2   1    0.50    2.40
 -11   2   1    5.20    3.40
  10  -2  -1    7.00    3.70
 -10   2   1    4.10    2.90
   9  -2  -1   10.30    4.60
   9  -2  -1    7.00    3.40
  -9   2   1    4.00    1.80
  -9   2   1    5.50    2.60
   8  -2  -1    9.70    7.30
   8  -2  -1    6.20    3.00
   8  -2  -1    2.80    3.90
  -8   2   1    1.80    2.20
  -8   2   1    3.40    1.60
   7  -2  -1   48.20    8.80
   7  -2  -1   67.69    8.70
   7  -2  -1   78.69    5.50
   7  -2  -1   60.99    6.90
  -7   2   1   67.39    3.90
  -7   2   1   69.49    5.00
   6  -2  -1   61.69    4.90
   6  -2  -1   58.29    9.50
   6  -2  -1   60.59    7.80
   6  -2  -1   66.29    6.70
   6  -2  -1   70.39   10.00
  -6   2   1   59.79    4.40
  -6   2   1   59.19    3.50
   5  -2  -1   12.00    2.60
   5  -2  -1    9.00    4.00
   5  -2  -1   11.90    5.50
   5  -2  -1    5.50    4.60
   5  -2  -1   10.80    7.40
  -5   2   1    7.60    1.30
  -5   2   1    9.60    2.10
   4  -2  -1   37.90    5.00
   4  -2  -1   33.80    3.10
   4  -2  -1   31.30    5.60
   4  -2  -1   28.20    5.80
   4  -2  -1   29.90    7.30
  -4   2   1   33.40    3.00
   3  -2  -1  429.66   19.80
   3  -2  -1  411.56   21.60
   3  -2  -1  431.26   18.60
   3  -2  -1  405.96   21.50
   3  -2  -1  364.96   20.40
  -3   2   1  406.56   18.40
   2  -2  -1 9589.94  427.16
   2  -2  -1 9999.00  427.56
   1  -2  -1    3.10    3.20
   1  -2  -1    2.80    3.10
   1  -2  -1    5.00    3.10
  -1   2   1    1.90    1.10
   0  -2  -1   24.50    3.30
   0   2   1   24.80    1.60
   0   2   1   25.70    3.30
  -1  -2  -1   85.59    5.40
   1   2   1   96.69    5.70
   1   2   1   78.99    3.90
  -2  -2  -1  138.69    7.40
   2   2   1  135.39    7.40
  -3  -2  -1  330.77   15.60
   3   2   1  322.77   14.40
   3   2   1  318.37   15.60
  -4  -2  -1    6.40    2.80
  -4  -2  -1    9.20    2.20
   4   2   1   11.20    2.10
   4   2   1   10.70    2.50
   4   2   1    6.00    2.50
  -5  -2  -1 2103.59   94.19
  -5  -2  -1 2088.99   93.99
  -5  -2  -1 2106.19   95.99
   5   2   1 2206.48   94.49
   5   2   1 2138.39   95.59
   5   2   1 2280.47   94.39
  -6  -2  -1  523.95   26.40
  -6  -2  -1  493.25   23.40
  -6  -2  -1  510.05   23.50
   6   2   1  507.25   24.30
   6   2   1  579.34   24.30
  -7  -2  -1  567.64   25.60
  -7  -2  -1  544.95   25.60
  -7  -2  -1  620.94   30.20
   7   2   1  562.34   27.00
   7   2   1  556.34   26.40
   7   2   1  592.94   26.90
  -8  -2  -1   12.10    2.30
  -8  -2  -1    7.10    6.10
  -8  -2  -1   15.10    2.00
   8   2   1   14.90    3.50
   8   2   1   12.20    4.50
   8   2   1   12.10    4.10
   8   2   1   13.40    5.00
   8   2   1   15.40    3.00
  -9  -2  -1  145.59   16.50
  -9  -2  -1  142.99    7.30
  -9  -2  -1  152.98    7.80
   9   2   1  149.88    9.00
   9   2   1  144.99   10.90
   9   2   1  156.88    8.50
   9   2   1  150.38   11.60
   9   2   1  149.09   10.90
 -10  -2  -1   17.30   11.10
 -10  -2  -1   29.70    3.20
  10   2   1   24.50    6.10
  10   2   1   30.20    4.00
  10   2   1   33.80    9.40
  10   2   1   35.70    4.80
  10   2   1   37.10    6.40
 -11  -2  -1    3.60    2.20
 -11  -2  -1    2.80    2.50
 -11  -2  -1    7.10   15.20
  11   2   1   -0.70    2.70
  11   2   1   -3.80    5.10
  11   2   1    4.80    3.20
  11   2   1   19.90   14.90
  11   2   1   10.20    7.80
 -12  -2  -1   11.10    2.70
 -12  -2  -1   10.40    3.30
  12   2   1    9.70   10.00
  12   2   1    5.00    3.40
 -13  -2  -1   40.40    5.00
 -13  -2  -1   39.70    4.40
  13   2   1   30.20    5.20
 -14  -2  -1   10.90    3.90
 -14  -2  -1    9.80    3.30
  14   2   1    4.90    4.10
 -15  -2  -1    0.40    3.40
 -15  -2  -1   -1.90    3.60
  15   2   1    2.40    4.20
 -16  -2  -1    2.80    3.90
  16   2   1   -5.60    3.80
 -17  -2  -1   57.69    6.60
 -17  -2  -1   78.89    6.30
  17   2   1   70.09    8.10
 -18  -2  -1    1.70    4.30
 -18  -2  -1    0.50    3.00
  18   2   1    2.90    4.40
  15  -3  -1   -4.80    4.60
 -15   3   1    2.20    4.00
 -15   3   1    4.00    2.90
  14  -3  -1    3.90    4.80
 -14   3   1   -3.20    2.70
 -14   3   1   -2.50    3.60
  13  -3  -1   26.20    5.50
 -13   3   1   25.50    4.60
 -13   3   1   26.40    3.70
  12  -3  -1   30.10    5.70
 -12   3   1   23.70    3.60
 -12   3   1   31.50    5.00
  11  -3  -1  117.39    9.10
 -11   3   1  116.29    7.30
 -11   3   1  124.79    8.70
  10  -3  -1    3.70    3.80
 -10   3   1    2.60    2.40
 -10   3   1    0.60    3.00
   9  -3  -1   23.40    4.30
  -9   3   1   27.10    3.60
   8  -3  -1  161.98   19.00
   8  -3  -1  182.58   10.20
  -8   3   1  185.48    9.80
   7  -3  -1    3.60    7.00
   7  -3  -1    3.30    3.90
   7  -3  -1    3.90    2.70
  -7   3   1   -2.20    1.90
  -7   3   1    4.90    1.50
   6  -3  -1  142.59   13.80
   6  -3  -1  142.29   13.20
   6  -3  -1  150.28    7.30
   6  -3  -1  167.88    8.60
   6  -3  -1  156.98   10.10
  -6   3   1  163.18    8.30
   5  -3  -1  737.03   31.70
   5  -3  -1  743.13   33.20
   5  -3  -1  693.23   35.70
   5  -3  -1  684.33   36.40
   5  -3  -1  671.33   34.40
   5  -3  -1  659.03   30.90
  -5   3   1  715.53   31.50
   4  -3  -1  662.53   32.50
   4  -3  -1  656.13   30.00
   4  -3  -1  671.93   31.70
   4  -3  -1  655.93   34.10
   4  -3  -1  667.03   30.40
   4  -3  -1  731.13   34.80
  -4   3   1  704.63   30.30
   3  -3  -1   73.39    7.80
   3  -3  -1   60.89    3.70
   3  -3  -1   72.09    7.50
   3  -3  -1   69.09    8.10
   3  -3  -1   57.69    4.00
   3  -3  -1   71.59    6.00
  -3   3   1   54.99    3.70
   2  -3  -1 2595.14  110.59
   2  -3  -1 2432.86  109.49
   2  -3  -1 2263.87  110.29
   2  -3  -1 2527.45  109.59
   2  -3  -1 2653.43  112.39
   2  -3  -1 2617.14  112.79
  -2   3   1 2513.35  109.39
   1  -3  -1 4439.86  190.58
   1  -3  -1 4266.07  188.38
  -1   3   1 4331.67  190.48
  -1   3   1 4236.68  188.08
  -1   3   1 4400.16  188.18
   0  -3  -1   29.00    4.20
   0  -3  -1   33.00    3.80
   0  -3  -1   27.50    2.60
   0   3   1   25.70    4.20
   0   3   1   27.60    2.00
  -1  -3  -1  102.49    7.30
   1   3   1  100.59    7.40
   1   3   1   94.39    4.50
  -2  -3  -1  498.35   23.10
   2   3   1  475.95   23.30
  -3  -3  -1  218.08   11.20
  -3  -3  -1  260.17   12.60
  -3  -3  -1  232.38   11.70
   3   3   1  250.07   12.80
   3   3   1  241.78   10.70
  -4  -3  -1   70.79    6.00
  -4  -3  -1   64.69    5.00
  -4  -3  -1   69.79    4.40
   4   3   1   68.79    3.90
   4   3   1   72.49    6.00
  -5  -3  -1   11.90    3.50
  -5  -3  -1   20.70    2.90
  -5  -3  -1   23.30    2.50
   5   3   1   26.00    3.20
   5   3   1   19.50    2.40
  -6  -3  -1   24.30    2.60
  -6  -3  -1   12.50    3.90
  -6  -3  -1   22.20    2.70
   6   3   1   12.90    3.30
   6   3   1   25.10    3.70
   6   3   1   17.40    2.60
  -7  -3  -1    6.50    4.40
  -7  -3  -1   15.10    2.40
  -7  -3  -1   15.40    2.40
   7   3   1   14.60    3.30
   7   3   1   16.10    3.80
   7   3   1   10.70    3.60
   7   3   1   19.40    3.50
  -8  -3  -1   77.09    4.90
  -8  -3  -1   73.69    4.90
  -8  -3  -1   83.59   10.20
   8   3   1   79.79    7.50
   8   3   1   76.39    7.90
   8   3   1   70.59    6.00
   8   3   1   83.99    7.10
  -9  -3  -1  255.07   12.40
  -9  -3  -1  271.57   19.90
  -9  -3  -1  269.07   12.60
   9   3   1  246.38   14.90
   9   3   1  287.07   15.10
   9   3   1  249.78   13.50
 -10  -3  -1   18.60   10.70
 -10  -3  -1   15.90    2.40
 -10  -3  -1   16.90    2.70
  10   3   1    8.30    5.80
  10   3   1   22.90    5.50
  10   3   1   19.00    3.50
  10   3   1   18.10    6.50
  10   3   1   15.10    3.60
 -11  -3  -1   51.79    4.30
 -11  -3  -1   36.60   13.80
  11   3   1   50.79    5.50
  11   3   1   38.00   13.80
  11   3   1   46.30    4.90
  11   3   1   55.09    7.60
  11   3   1   38.50    8.90
 -12  -3  -1   23.60    3.30
 -12  -3  -1   21.90    3.80
  12   3   1   33.50   10.30
  12   3   1   23.60    4.10
  12   3   1   15.00    6.40
  12   3   1   16.20    3.90
 -13  -3  -1   12.20    3.20
 -13  -3  -1   16.90    3.80
  13   3   1   17.60    4.30
 -14  -3  -1   13.20    3.70
 -14  -3  -1   12.40    4.00
  14   3   1    5.00    3.90
 -15  -3  -1   22.20    4.40
 -15  -3  -1   26.80    5.00
  15   3   1   14.40    4.80
 -16  -3  -1    7.30    4.00
 -16  -3  -1    8.60    4.00
  16   3   1   10.30    5.10
 -17  -3  -1   13.00    4.00
  17   3   1    8.30    4.60
 -18  -3  -1    2.20    4.00
 -18  -3  -1   -0.40    3.10
  18   3   1    1.20    4.50
 -19  -3  -1   -4.20    2.80
 -19  -3  -1   -1.40    4.20
  19   3   1   -1.70    4.40
  15  -4  -1    1.50    4.00
 -15   4   1    0.30    2.40
  14  -4  -1   -2.10    4.00
 -14   4   1    0.90    2.60
 -14   4   1   -2.00    3.40
  13  -4  -1   19.10    5.60
 -13   4   1    7.20    3.10
 -13   4   1    5.10    3.50
  12  -4  -1   16.30    5.20
 -12   4   1   19.80    4.30
 -12   4   1   18.50    3.30
  11  -4  -1    6.50    4.50
 -11   4   1    0.60    2.40
 -11   4   1    9.50    3.70
  10  -4  -1   91.89    7.60
 -10   4   1   87.19    6.00
 -10   4   1   73.69    6.80
   9  -4  -1   21.50    4.40
  -9   4   1   25.20    3.80
  -9   4   1   22.70    3.00
   8  -4  -1    3.20    3.20
  -8   4   1    6.00    2.60
  -8   4   1    2.00    1.90
   7  -4  -1   21.60    3.70
   7  -4  -1   13.70    9.10
  -7   4   1   29.10    3.50
  -7   4   1   30.40    2.90
   6  -4  -1   16.10    1.90
   6  -4  -1    7.90    6.90
   6  -4  -1   14.60    3.00
  -6   4   1   12.30    2.30
   5  -4  -1  350.56   16.40
   5  -4  -1  318.87   21.00
   5  -4  -1  299.47   19.70
   5  -4  -1  335.77   17.60
   5  -4  -1  365.16   22.20
   5  -4  -1  346.17   15.70
  -5   4   1  364.26   16.10
   4  -4  -1  168.78    8.50
   4  -4  -1  194.58   14.20
   4  -4  -1  179.58   10.50
   4  -4  -1  167.58    9.00
   4  -4  -1  154.48   13.40
  -4   4   1  181.88    8.80
   3  -4  -1  353.96   20.50
   3  -4  -1  349.67   20.80
   3  -4  -1  397.36   18.20
   3  -4  -1  322.47   19.00
   3  -4  -1  350.96   16.70
   3  -4  -1  349.07   16.50
  -3   4   1  380.06   16.50
  -3   4   1  371.56   16.20
   2  -4  -1   92.49    7.90
   2  -4  -1  104.49    9.10
   2  -4  -1   99.39    6.90
   2  -4  -1  106.09    5.60
   2  -4  -1  105.19    5.60
   2  -4  -1   93.19    9.50
  -2   4   1  103.69    5.10
  -2   4   1  108.29    5.30
   1  -4  -1   83.69    4.70
   1  -4  -1   88.09    7.70
   1  -4  -1   73.09    6.20
  -1   4   1   83.09    4.30
  -1   4   1   91.89    8.10
  -1   4   1   84.89    4.10
   0  -4  -1 2687.43  115.49
   0  -4  -1 2299.97  113.69
   0  -4  -1 2625.14  113.19
   0   4   1 2613.54  112.89
   0   4   1 2747.43  115.89
   0   4   1 2627.14  112.99
  -1  -4  -1 1028.80   47.40
  -1  -4  -1 1079.59   47.80
  -1  -4  -1 1160.48   49.60
   1   4   1 1085.19   49.80
   1   4   1 1056.69   47.10
  -2  -4  -1  860.61   38.90
  -2  -4  -1  884.41   40.20
  -2  -4  -1  822.42   38.30
   2   4   1  914.51   40.70
   2   4   1  884.91   38.00
  -3  -4  -1  520.95   26.00
  -3  -4  -1  585.04   25.10
  -3  -4  -1  533.85   24.40
   3   4   1  554.44   26.50
  -4  -4  -1   52.69    5.80
  -4  -4  -1   59.89    4.10
  -4  -4  -1   62.79    4.70
   4   4   1   58.59    3.20
   4   4   1   56.19    6.20
  -5  -4  -1  143.99    7.80
  -5  -4  -1  137.79    7.20
  -5  -4  -1  160.78    9.70
   5   4   1  149.79    9.50
   5   4   1  138.19    7.00
   5   4   1  139.09    7.50
  -6  -4  -1   54.69    4.40
  -6  -4  -1   70.59    7.40
  -6  -4  -1   57.19    4.10
   6   4   1   64.09    6.20
   6   4   1   52.89    4.00
   6   4   1   59.19    4.80
  -7  -4  -1   75.19    4.80
  -7  -4  -1   79.69    5.20
  -7  -4  -1   76.69    9.00
   7   4   1   71.89    5.70
   7   4   1   82.49    7.60
   7   4   1   80.19    5.60
   7   4   1   80.99    6.40
  -8  -4  -1    1.50    2.00
  -8  -4  -1    1.20    2.20
  -8  -4  -1    3.60    5.60
   8   4   1   -0.10    3.10
   8   4   1    1.70    3.90
   8   4   1    2.30    3.60
   8   4   1    1.00    2.90
  -9  -4  -1  184.78    9.40
  -9  -4  -1  187.58   16.30
  -9  -4  -1  179.58    9.50
   9   4   1  183.28   11.70
   9   4   1  184.38   10.60
   9   4   1  186.38   11.30
   9   4   1  197.28   13.50
 -10  -4  -1  517.65   23.80
 -10  -4  -1  522.25   23.80
 -10  -4  -1  593.74   33.50
  10   4   1  497.55   24.70
  10   4   1  489.65   26.30
  10   4   1  509.95   28.20
  10   4   1  525.95   25.90
 -11  -4  -1   38.20    3.70
 -11  -4  -1   50.49   15.20
 -11  -4  -1   46.10    4.10
  11   4   1   44.40    8.50
  11   4   1   39.20    5.10
  11   4   1   37.30    6.70
  11   4   1   43.60    4.80
  11   4   1   24.60    9.90
 -12  -4  -1  125.79    7.40
  12   4   1  120.79    8.20
  12   4   1  118.39    8.40
  12   4   1  108.29   12.70
  12   4   1  111.19   11.60
 -13  -4  -1   57.09    5.10
 -13  -4  -1   50.39    5.20
  13   4   1   33.10    8.50
  13   4   1   48.30    5.90
 -14  -4  -1    8.40    3.50
 -14  -4  -1    7.80    3.70
  14   4   1    5.80    4.00
 -15  -4  -1    9.60    3.80
 -15  -4  -1    5.60    3.90
  15   4   1    7.90    4.30
 -16  -4  -1    4.80    4.10
 -16  -4  -1    2.60    3.70
  16   4   1   -2.30    4.00
 -17  -4  -1   -2.00    3.80
 -17  -4  -1    0.30    3.70
  17   4   1    3.40    4.50
 -18  -4  -1    6.60    4.10
 -18  -4  -1    3.20    2.80
  18   4   1   -1.10    3.90
 -19  -4  -1    1.40    2.60
 -19  -4  -1    5.00    3.80
  19   4   1    3.80    4.30
  14  -5  -1   32.90    5.90
 -14   5   1   22.30    4.90
 -14   5   1   34.40    4.20
  13  -5  -1   16.10    5.20
 -13   5   1   11.80    3.10
 -13   5   1   11.00    4.20
  12  -5  -1    0.60    4.60
 -12   5   1    4.70    3.10
 -12   5   1    5.80    3.60
  11  -5  -1    1.10    4.30
 -11   5   1   -3.10    2.90
 -11   5   1    4.70    2.90
  10  -5  -1   48.80    6.50
 -10   5   1   44.60    5.10
 -10   5   1   38.50    4.00
   9  -5  -1    0.20    3.60
  -9   5   1    3.40    2.50
  -9   5   1   -1.60    2.70
   8  -5  -1  152.48    9.70
  -8   5   1  144.29    8.90
  -8   5   1  156.98    8.30
   7  -5  -1   45.70    3.20
   7  -5  -1   36.50    4.60
  -7   5   1   48.00    4.40
  -7   5   1   38.00    3.60
   6  -5  -1   15.30    3.20
   6  -5  -1   10.80    2.00
   6  -5  -1   20.40    8.70
  -6   5   1   14.30    2.20
  -6   5   1   14.10    2.50
   5  -5  -1  297.17   20.40
   5  -5  -1  297.77   14.40
   5  -5  -1  283.67   13.60
  -5   5   1  281.97   13.90
  -5   5   1  293.37   13.50
   4  -5  -1  163.68   14.00
   4  -5  -1  113.59   13.00
   4  -5  -1  144.29    7.60
   4  -5  -1  144.59    8.10
  -4   5   1  150.28    7.70
  -4   5   1  158.88    7.30
   3  -5  -1   27.90    6.60
   3  -5  -1    5.00    5.20
   3  -5  -1    7.50    2.40
   3  -5  -1   10.50    5.00
   3  -5  -1    8.50    2.30
  -3   5   1    9.40    1.60
  -3   5   1    8.90    1.80
   2  -5  -1 1534.65   77.69
   2  -5  -1 1853.81   81.29
   2  -5  -1 1784.92   80.19
   2  -5  -1 1810.62   76.79
   2  -5  -1 1835.72   76.79
  -2   5   1 1649.23   76.39
  -2   5   1 1781.52   76.29
   1  -5  -1   92.79    5.20
   1  -5  -1  103.79    8.80
   1  -5  -1  103.29    5.60
  -1   5   1   86.29    8.90
  -1   5   1  100.99    4.80
  -1   5   1  104.89    5.10
   0  -5  -1  401.16   19.90
   0  -5  -1  365.06   17.00
   0  -5  -1  360.86   16.90
   0   5   1  352.46   16.40
   0   5   1  363.26   16.50
   0   5   1  398.96   20.30
  -1  -5  -1  660.73   29.60
  -1  -5  -1  677.93   32.10
  -1  -5  -1  677.73   30.00
   1   5   1  685.63   29.30
   1   5   1  672.63   32.70
   1   5   1  634.64   29.20
  -2  -5  -1 5330.97  230.58
  -2  -5  -1 5254.97  230.98
  -2  -5  -1 5252.37  232.58
   2   5   1 5386.36  233.18
  -3  -5  -1 8733.33  381.16
   3   5   1 8746.32  381.76
  -4  -5  -1 2288.07   96.69
  -4  -5  -1 2304.97   98.09
  -4  -5  -1 2112.79   95.89
   4   5   1 2196.98   98.39
   4   5   1 2102.99   95.69
  -5  -5  -1    9.20    3.50
  -5  -5  -1   14.10    2.10
  -5  -5  -1   16.40    3.00
   5   5   1   15.60    1.50
   5   5   1   10.20    3.70
  -6  -5  -1    0.50    2.30
  -6  -5  -1   -2.00    3.30
  -6  -5  -1    1.00    1.80
   6   5   1   -1.90    2.00
   6   5   1    1.00    3.10
   6   5   1   -0.20    1.40
  -7  -5  -1  273.97   16.80
  -7  -5  -1  268.87   13.10
  -7  -5  -1  257.07   12.50
   7   5   1  258.07   13.30
   7   5   1  269.67   12.70
   7   5   1  250.97   15.40
  -8  -5  -1  109.89    6.40
  -8  -5  -1  112.09    6.90
  -8  -5  -1  126.99   12.10
   8   5   1  101.59    7.30
   8   5   1  121.19    7.40
   8   5   1  108.09    8.00
   8   5   1  122.19   10.00
  -9  -5  -1   21.20    2.80
  -9  -5  -1   18.30    7.10
  -9  -5  -1   22.60    3.30
   9   5   1   21.80    4.00
   9   5   1   13.30    4.40
   9   5   1   26.40    4.60
   9   5   1   20.40    5.70
 -10  -5  -1  190.08    9.40
 -10  -5  -1  208.98   18.80
 -10  -5  -1  163.08    9.40
  10   5   1  174.88   10.40
  10   5   1  182.28   12.70
  10   5   1  178.48   11.30
  10   5   1  171.08   14.60
 -11  -5  -1    1.70   11.40
 -11  -5  -1    1.50    2.30
 -11  -5  -1    0.40    2.00
  11   5   1    0.90    4.10
  11   5   1    4.00    3.60
  11   5   1   -5.20    6.90
  11   5   1   -0.90    7.10
 -12  -5  -1   12.60    3.00
  12   5   1    0.00    5.80
  12   5   1    3.60    3.80
  12   5   1    4.10    3.20
  12   5   1    8.70    5.20
 -13  -5  -1  133.29    8.70
 -13  -5  -1  152.78    8.60
  13   5   1  122.49    8.90
 -14  -5  -1   24.60    4.00
 -14  -5  -1   21.30    4.10
  14   5   1   20.00    4.80
 -15  -5  -1   38.20    5.20
 -15  -5  -1   36.40    4.80
  15   5   1   37.50    5.90
 -16  -5  -1    3.80    3.90
 -16  -5  -1    7.40    4.00
  16   5   1   -2.40    3.90
 -17  -5  -1   46.60    5.80
 -17  -5  -1   48.20    5.90
  17   5   1   33.30    5.90
 -18  -5  -1   46.90    5.70
 -18  -5  -1   56.29    6.20
  18   5   1   52.49    6.80
 -19  -5  -1   23.90    4.10
 -19  -5  -1   17.00    4.50
  19   5   1   18.80    4.90
  14  -6  -1    2.80    4.10
 -14   6   1    3.90    2.60
  13  -6  -1   -1.60    4.30
 -13   6   1   -3.20    3.50
 -13   6   1   -0.60    2.70
  12  -6  -1    4.80    4.70
 -12   6   1    8.20    3.60
 -12   6   1    7.40    2.90
  11  -6  -1   -3.50    4.50
 -11   6   1    1.70    2.50
 -11   6   1   -1.90    2.90
  10  -6  -1   -1.90    4.30
 -10   6   1    2.30    3.00
 -10   6   1   -0.30    2.60
   9  -6  -1   44.40    6.20
  -9   6   1   35.30    3.70
  -9   6   1   37.60    4.70
   8  -6  -1  520.85   25.30
  -8   6   1  519.45   23.90
  -8   6   1  514.95   24.50
   7  -6  -1    1.90    1.60
   7  -6  -1    5.30    3.40
  -7   6   1    3.90    2.00
  -7   6   1    5.80    2.50
   6  -6  -1   30.40    4.30
   6  -6  -1   10.60   13.90
   6  -6  -1   23.50    2.60
  -6   6   1   24.10    2.60
  -6   6   1   28.00    3.20
   5  -6  -1   21.20    3.60
   5  -6  -1   31.20    3.10
   5  -6  -1   13.50    8.80
  -5   6   1   32.40    2.80
  -5   6   1   28.20    3.10
   4  -6  -1  629.94   35.30
   4  -6  -1  648.14   29.20
   4  -6  -1  647.04   29.60
  -4   6   1  644.64   28.80
  -4   6   1  655.73   29.10
   3  -6  -1 1134.39   58.49
   3  -6  -1 1260.57   53.69
   3  -6  -1 1164.28   53.39
   3  -6  -1 1225.58   57.99
  -3   6   1 1225.88   52.89
  -3   6   1 1220.08   53.19
   2  -6  -1    5.10    5.60
   2  -6  -1    6.50    2.50
   2  -6  -1    3.50    1.50
   2  -6  -1    9.70    2.70
   2  -6  -1    2.50    4.30
  -2   6   1    6.30    1.50
  -2   6   1    6.10    1.30
   1  -6  -1  352.36   19.30
   1  -6  -1  326.27   15.20
   1  -6  -1  328.77   15.50
   1  -6  -1  333.57   15.50
  -1   6   1  328.97   14.80
  -1   6   1  298.47   19.30
  -1   6   1  335.87   15.00
   0  -6  -1  209.58   13.30
   0  -6  -1  209.18    9.90
   0  -6  -1  201.88    9.90
   0   6   1  197.58    9.10
   0   6   1  196.78   13.70
   0   6   1  195.68    9.30
  -1  -6  -1  283.67   15.40
  -1  -6  -1  267.37   12.30
  -1  -6  -1  260.67   12.60
   1   6   1  252.77   11.70
   1   6   1  250.27   11.60
   1   6   1  265.27   16.10
  -2  -6  -1  153.98    7.70
  -2  -6  -1  160.88    8.30
  -2  -6  -1  156.38   10.50
  -2  -6  -1  146.59    7.20
   2   6   1  159.28    7.10
   2   6   1  151.58   11.60
   2   6   1  152.98    7.00
  -3  -6  -1  437.76   18.80
  -3  -6  -1  400.86   18.40
  -3  -6  -1  419.36   21.10
  -3  -6  -1  446.06   19.40
   3   6   1  363.26   21.70
   3   6   1  395.46   18.10
  -4  -6  -1   39.70    5.00
  -4  -6  -1   35.60    2.90
  -4  -6  -1   37.00    4.10
   4   6   1   26.40    5.30
  -5  -6  -1    4.10    3.10
  -5  -6  -1    0.10    1.60
  -5  -6  -1   -2.70    2.40
   5   6   1    2.00    3.60
   5   6   1   -0.60    0.80
  -6  -6  -1   39.30    4.40
  -6  -6  -1   33.40    5.50
  -6  -6  -1   37.10    3.40
   6   6   1   38.90    2.80
   6   6   1   40.10    6.00
  -7  -6  -1   11.50    5.10
  -7  -6  -1   20.60    3.50
  -7  -6  -1   21.20    2.70
   7   6   1   10.90    4.70
   7   6   1   19.30    2.50
   7   6   1   20.20    3.40
  -8  -6  -1  289.87   13.50
  -8  -6  -1  278.57   18.60
  -8  -6  -1  274.37   14.00
   8   6   1  278.97   17.40
   8   6   1  249.88   14.30
   8   6   1  305.57   13.90
  -9  -6  -1    0.80    6.10
  -9  -6  -1    2.70    2.10
  -9  -6  -1    4.30    2.90
   9   6   1   -3.70    4.90
   9   6   1    6.30    2.90
   9   6   1    6.90    4.20
   9   6   1    7.40    3.60
 -10  -6  -1   27.70    9.40
 -10  -6  -1   25.70    3.60
 -10  -6  -1   22.20    3.10
  10   6   1   18.70    4.60
  10   6   1   28.40    5.90
  10   6   1   25.00    4.50
  10   6   1   12.90    6.40
 -11  -6  -1  212.08   10.50
 -11  -6  -1  200.38   10.70
 -11  -6  -1  212.58   23.70
  11   6   1  202.38   17.70
  11   6   1  197.38   11.70
  11   6   1  170.98   13.00
  11   6   1  193.08   12.40
 -12  -6  -1   73.49    5.70
 -12  -6  -1   75.29    5.70
  12   6   1   73.39    9.10
  12   6   1   58.29    7.50
  12   6   1   77.59    7.40
 -13  -6  -1   20.60    3.70
  13   6   1   14.50    6.10
  13   6   1   15.60    4.00
 -14  -6  -1   19.10    3.90
 -14  -6  -1   22.90    4.20
  14   6   1   12.90    4.20
 -15  -6  -1    0.90    3.40
 -15  -6  -1    2.40    3.60
  15   6   1   -1.10    4.10
 -16  -6  -1   12.90    4.20
 -16  -6  -1    5.00    3.80
  16   6   1    5.20    4.30
 -17  -6  -1    2.10    3.90
 -17  -6  -1    8.00    3.80
  17   6   1    4.50    4.30
 -18  -6  -1    1.80    4.10
 -18  -6  -1   -4.30    3.80
  18   6   1   -3.50    4.20
 -19  -6  -1    9.40    4.50
 -19  -6  -1   -0.20    3.50
 -19  -6  -1    5.60    3.30
  19   6   1    8.00    4.60
 -20  -6  -1   35.80    4.30
  20   6   1   19.20    4.90
  13  -7  -1    3.00    4.10
 -13   7   1    0.10    2.30
  12  -7  -1    8.60    4.60
 -12   7   1    2.80    2.40
 -12   7   1    6.00    3.90
  11  -7  -1    8.00    4.80
 -11   7   1    6.80    2.70
 -11   7   1   10.90    3.80
  10  -7  -1   18.10    5.50
 -10   7   1   14.90    3.10
 -10   7   1   15.70    3.80
   9  -7  -1    4.20    4.50
  -9   7   1    2.40    2.90
  -9   7   1   -0.60    2.30
   8  -7  -1  115.29    9.10
  -8   7   1  108.69    7.60
  -8   7   1  104.59    6.70
   7  -7  -1   13.90    4.40
  -7   7   1   14.90    3.20
  -7   7   1   12.60    2.50
   6  -7  -1  139.49    9.10
   6  -7  -1  136.09    7.40
  -6   7   1  141.79    7.40
  -6   7   1  132.39    8.00
   5  -7  -1   41.10    3.70
   5  -7  -1   46.40   12.70
   5  -7  -1   23.40    4.10
  -5   7   1   37.90    3.30
  -5   7   1   31.20    3.30
   4  -7  -1    5.20    9.00
   4  -7  -1   19.40    3.00
   4  -7  -1   13.70    3.30
  -4   7   1   14.40    2.30
  -4   7   1   14.00    2.10
   3  -7  -1   71.09    5.40
   3  -7  -1   57.59   10.50
   3  -7  -1   69.39    5.00
  -3   7   1   67.09    4.30
  -3   7   1   66.99    3.90
   2  -7  -1   12.40    2.90
   2  -7  -1   12.70    6.00
   2  -7  -1   19.10    7.40
   2  -7  -1   12.20    2.80
  -2   7   1   14.60    1.70
  -2   7   1   12.70    1.80
   1  -7  -1  400.96   18.10
   1  -7  -1  401.16   18.30
   1  -7  -1  406.36   22.20
   1  -7  -1  381.26   17.70
  -1   7   1  370.96   17.20
  -1   7   1  374.26   22.80
  -1   7   1  368.26   17.40
   0  -7  -1  753.42   33.30
   0  -7  -1  771.92   33.30
   0  -7  -1  755.92   36.80
   0   7   1  733.13   32.60
   0   7   1  699.33   32.50
   0   7   1  732.43   37.70
  -1  -7  -1    9.30    2.60
  -1  -7  -1    1.60    3.70
  -1  -7  -1    9.30    2.30
   1   7   1    9.40    1.10
   1   7   1    8.20    1.20
   1   7   1    5.30    4.90
  -2  -7  -1    0.20    2.40
  -2  -7  -1    3.30    2.00
  -2  -7  -1    5.30    3.70
  -2  -7  -1    1.90    1.00
   2   7   1    2.10    0.80
   2   7   1   -0.20    4.20
   2   7   1    0.00    0.80
  -3  -7  -1   18.20    4.40
  -3  -7  -1   28.30    3.60
  -3  -7  -1   27.00    2.30
  -3  -7  -1   32.70    3.00
   3   7   1   25.10    5.70
   3   7   1   25.50    1.70
  -4  -7  -1  136.09    6.90
  -4  -7  -1  138.09   10.20
  -4  -7  -1  146.69    8.10
   4   7   1  131.99   11.40
  -5  -7  -1   20.70    2.30
  -5  -7  -1    9.80    4.10
  -5  -7  -1   17.90    3.50
   5   7   1   10.50    5.00
   5   7   1   17.70    1.70
  -6  -7  -1  240.68   11.40
  -6  -7  -1  221.08   12.30
  -6  -7  -1  256.47   15.10
   6   7   1  228.98   10.90
   6   7   1  258.37   15.90
  -7  -7  -1  108.29   10.60
  -7  -7  -1  101.89    5.90
  -7  -7  -1  111.69    7.10
   7   7   1   92.09    5.40
   7   7   1   89.39   10.00
  -8  -7  -1    1.50    3.00
  -8  -7  -1    8.40    6.00
  -8  -7  -1    2.20    2.20
   8   7   1    2.90    2.90
   8   7   1    2.30    2.00
   8   7   1   -1.50    4.80
  -9  -7  -1   13.50    7.20
  -9  -7  -1   24.00    3.80
  -9  -7  -1   21.20    3.00
   9   7   1   17.10    4.10
   9   7   1   21.40    3.40
   9   7   1   15.80    6.50
 -10  -7  -1   16.40    2.90
 -10  -7  -1   17.70    9.10
 -10  -7  -1   15.70    3.60
  10   7   1   10.30    7.20
  10   7   1   20.50    4.60
  10   7   1   17.60    4.50
  10   7   1   10.30    3.50
 -11  -7  -1    7.70    3.10
 -11  -7  -1    4.70    2.00
 -11  -7  -1    4.00    2.60
 -11  -7  -1   16.70   12.90
  11   7   1    2.30    4.20
  11   7   1    3.10    3.90
  11   7   1   13.70    8.30
  11   7   1    3.40    3.70
 -12  -7  -1   48.40    5.10
 -12  -7  -1   54.39    5.10
  12   7   1   46.50    6.70
  12   7   1   68.39    7.20
 -13  -7  -1    4.50    3.00
 -13  -7  -1    3.60    3.10
  13   7   1   -0.80    5.20
 -14  -7  -1   45.00    5.00
 -14  -7  -1   48.70    5.30
  14   7   1   45.10    5.90
 -15  -7  -1   76.59    7.30
 -15  -7  -1   84.09    7.20
  15   7   1   78.49    7.80
 -16  -7  -1    6.60    3.80
 -16  -7  -1   10.90    4.10
  16   7   1    7.80    4.70
 -17  -7  -1   53.69    6.30
 -17  -7  -1   39.30    5.50
  17   7   1   51.49    6.90
 -18  -7  -1  102.89    8.80
 -18  -7  -1  100.49    8.70
  18   7   1  108.79    9.40
 -19  -7  -1   11.50    4.60
 -19  -7  -1   11.40    4.60
  19   7   1    4.50    4.30
 -20  -7  -1   -4.80    4.60
 -20  -7  -1   -5.40    4.40
 -20  -7  -1   -0.50    2.70
  20   7   1    2.30    4.20
  12  -8  -1    3.20    4.80
 -12   8   1    0.70    2.30
  11  -8  -1   20.60    5.60
 -11   8   1   21.90    4.60
 -11   8   1   21.90    3.30
  10  -8  -1   12.40    4.90
 -10   8   1    5.00    2.70
 -10   8   1    1.20    3.30
   9  -8  -1   21.40    5.30
  -9   8   1   14.10    3.00
  -9   8   1   18.60    3.90
   8  -8  -1   88.09    8.20
  -8   8   1   83.79    6.60
  -8   8   1   77.89    5.80
   7  -8  -1  266.07   14.90
  -7   8   1  268.57   13.00
  -7   8   1  258.67   13.70
   6  -8  -1  214.38   10.90
   6  -8  -1  214.48   12.60
  -6   8   1  218.38   10.70
  -6   8   1  213.68   11.40
   5  -8  -1  118.89    7.10
   5  -8  -1  123.89    8.20
  -5   8   1  109.49    6.90
  -5   8   1  113.89    6.40
   4  -8  -1   13.70   12.00
   4  -8  -1   28.00    3.60
   4  -8  -1   22.60    3.90
  -4   8   1   25.90    2.50
  -4   8   1   22.40    2.90
   3  -8  -1  193.58   21.30
   3  -8  -1  223.78   12.10
   3  -8  -1  254.37   12.50
  -3   8   1  238.48   11.20
  -3   8   1  247.38   11.50
   2  -8  -1   35.40    4.00
   2  -8  -1   44.10    4.30
   2  -8  -1   34.50    8.90
  -2   8   1   41.20    3.20
  -2   8   1   45.30    2.90
   1  -8  -1    3.80    5.40
   1  -8  -1   -0.30    2.30
   1  -8  -1   -0.70    2.60
   1  -8  -1    0.80    1.80
  -1   8   1   -0.90    1.20
  -1   8   1   -0.30    1.10
   0  -8  -1  209.68   10.40
   0  -8  -1  193.08   14.80
   0  -8  -1  203.18   10.30
   0  -8  -1  203.08   10.80
   0   8   1  191.98   15.90
   0   8   1  200.28    9.30
   0   8   1  206.38    9.50
  -1  -8  -1  357.96   16.60
  -1  -8  -1  324.37   20.00
  -1  -8  -1  362.46   16.80
   1   8   1  315.57   21.50
   1   8   1  349.77   15.60
   1   8   1  365.86   15.70
  -2  -8  -1   20.50    3.40
  -2  -8  -1   18.60    1.70
  -2  -8  -1   16.40    2.80
  -2  -8  -1   21.20    5.20
   2   8   1   17.90    1.70
   2   8   1   22.60    6.50
   2   8   1   19.10    1.60
  -3  -8  -1   65.99    4.70
  -3  -8  -1   63.59    3.70
  -3  -8  -1   61.49    7.70
  -3  -8  -1   65.69    5.50
   3   8   1   50.79    8.10
   3   8   1   63.39    3.20
  -4  -8  -1    1.90    3.00
  -4  -8  -1    0.20    1.60
  -4  -8  -1    1.60    2.30
  -4  -8  -1    3.00    4.00
   4   8   1    0.80    5.50
  -5  -8  -1  220.88   11.60
  -5  -8  -1  209.48   10.30
  -5  -8  -1  222.48   14.30
   5   8   1  195.18   15.70
  -6  -8  -1   21.70    4.10
  -6  -8  -1   20.60    5.50
  -6  -8  -1   22.20    2.60
   6   8   1   22.60    6.70
   6   8   1   24.60    2.00
  -7  -8  -1   18.10    5.80
  -7  -8  -1   18.30    2.70
  -7  -8  -1   25.20    4.30
   7   8   1   18.30    1.90
   7   8   1   10.60    5.90
  -8  -8  -1  369.26   22.70
  -8  -8  -1  382.46   18.30
  -8  -8  -1  362.26   17.20
   8   8   1  368.76   17.00
   8   8   1  345.57   22.30
  -9  -8  -1   33.00    8.60
  -9  -8  -1   31.00    4.40
  -9  -8  -1   28.30    3.30
   9   8   1   28.70    3.40
   9   8   1   31.40    8.40
 -10  -8  -1  239.18   21.60
 -10  -8  -1  209.18   11.20
 -10  -8  -1  238.68   12.30
  10   8   1  210.68   12.80
  10   8   1  227.38   12.00
  10   8   1  211.48   18.50
 -11  -8  -1   17.10   12.70
 -11  -8  -1   -2.50    2.80
 -11  -8  -1    7.80    2.20
 -11  -8  -1   -0.10    2.40
  11   8   1    3.40    3.90
  11   8   1   -4.30    9.40
  11   8   1    1.40    3.40
 -12  -8  -1    2.60    2.70
 -12  -8  -1   -3.20    3.30
 -12  -8  -1    1.40    3.20
  12   8   1    1.60    3.90
  12   8   1   -1.50    4.20
 -13  -8  -1   44.00    4.80
 -14  -8  -1  125.89    8.40
 -14  -8  -1  119.39    8.40
 -15  -8  -1   12.40    3.80
 -15  -8  -1    9.20    4.00
  15   8   1   12.30    4.50
 -16  -8  -1  167.78   10.70
 -16  -8  -1  164.38   10.70
  16   8   1  159.58   11.30
 -17  -8  -1   25.60    5.30
 -17  -8  -1   30.20    5.30
  17   8   1   26.30    5.70
 -18  -8  -1   20.40    4.40
 -18  -8  -1   16.20    4.90
  18   8   1   21.30    5.20
 -19  -8  -1   49.99    6.20
 -19  -8  -1   55.89    6.40
  19   8   1   43.20    6.20
 -20  -8  -1    0.70    3.80
 -20  -8  -1    4.80    2.90
 -20  -8  -1   15.20    4.60
  20   8   1    3.50    4.50
  11  -9  -1    3.20    4.50
 -11   9   1    5.00    2.50
  10  -9  -1    1.30    4.90
 -10   9   1    0.90    2.20
 -10   9   1   -1.60    3.70
   9  -9  -1    6.10    4.80
  -9   9   1    0.50    3.30
  -9   9   1    2.20    2.30
   8  -9  -1    2.50    4.30
  -8   9   1    5.60    3.20
  -8   9   1    6.90    2.40
   7  -9  -1  249.88   14.60
  -7   9   1  250.67   13.20
  -7   9   1  250.67   12.40
   6  -9  -1  233.68   13.60
  -6   9   1  228.18   12.20
  -6   9   1  242.68   11.70
   5  -9  -1  138.29    8.70
   5  -9  -1  156.58   10.00
  -5   9   1  154.18    8.60
  -5   9   1  159.38    8.00
   4  -9  -1   -2.80    2.50
   4  -9  -1    1.40    3.20
  -4   9   1    1.90    1.70
  -4   9   1   -0.80    1.70
   3  -9  -1   59.09   17.00
   3  -9  -1   75.09    6.50
   3  -9  -1   81.79    6.20
  -3   9   1   81.29    5.10
  -3   9   1   80.49    4.60
   2  -9  -1   22.40    3.60
   2  -9  -1   31.70    4.20
   2  -9  -1   15.20   10.70
  -2   9   1   29.30    2.50
  -2   9   1   27.50    2.70
   1  -9  -1  237.88   11.80
   1  -9  -1  246.48   12.60
   1  -9  -1  253.67   12.40
  -1   9   1  237.88   11.10
  -1   9   1  232.38   11.30
   0  -9  -1    1.90    2.90
   0  -9  -1    5.00    2.60
   0  -9  -1    5.20    2.40
   0  -9  -1    2.10    5.20
   0   9   1   -3.40    6.70
   0   9   1    2.50    1.10
   0   9   1    5.60    1.30
  -1  -9  -1   86.29    5.90
  -1  -9  -1   88.89    6.50
  -1  -9  -1   87.39    5.90
  -1  -9  -1   66.59    8.70
   1   9   1   89.89    4.40
   1   9   1   75.99   10.40
   1   9   1   86.09    4.30
  -2  -9  -1   34.00    6.70
  -2  -9  -1   34.60    2.50
  -2  -9  -1   37.00    4.10
  -2  -9  -1   39.80    3.90
   2   9   1   28.40    7.70
   2   9   1   30.40    2.30
   2   9   1   35.50    2.20
  -3  -9  -1  279.07   13.50
  -3  -9  -1  281.47   14.00
  -3  -9  -1  271.57   17.20
  -3  -9  -1  266.57   12.60
   3   9   1  273.37   12.30
   3   9   1  276.17   19.70
  -4  -9  -1    4.90    3.10
  -4  -9  -1    2.30    1.60
  -4  -9  -1    4.70    4.70
  -4  -9  -1   -0.90    2.40
   4   9   1    6.80    6.40
  -5  -9  -1  758.62   38.40
  -5  -9  -1  777.22   34.30
  -5  -9  -1  822.62   35.60
   5   9   1  712.03   40.10
  -6  -9  -1  331.67   16.40
  -6  -9  -1  320.47   19.80
  -6  -9  -1  326.77   15.20
   6   9   1  321.37   14.60
   6   9   1  319.97   21.60
  -7  -9  -1    1.10    3.20
  -7  -9  -1    2.70    2.20
  -7  -9  -1    5.50    5.40
   7   9   1    0.20    1.10
   7   9   1   -3.80    6.00
  -8  -9  -1   68.39   10.00
  -8  -9  -1   59.19    4.90
  -8  -9  -1   65.29    6.10
   8   9   1   85.59   11.00
   8   9   1   69.69    4.20
  -9  -9  -1  540.05   24.60
  -9  -9  -1  544.95   32.00
  -9  -9  -1  550.54   25.60
   9   9   1  504.95   24.30
   9   9   1  532.95   31.20
 -10  -9  -1   18.60   10.30
 -10  -9  -1   33.40    4.90
 -10  -9  -1   34.70    3.70
  10   9   1   37.00    9.80
  10   9   1   27.30    3.70
 -11  -9  -1    1.60    3.20
 -11  -9  -1    0.00    2.50
 -11  -9  -1    4.10    2.40
 -11  -9  -1   -1.20   13.10
  11   9   1   -2.00    3.70
  11   9   1    2.50   10.50
  11   9   1   -1.00    3.00
 -12  -9  -1  121.49    7.50
 -12  -9  -1  105.69    6.80
 -12  -9  -1  112.79    8.20
  12   9   1  112.29    9.10
  12   9   1  111.89    9.00
 -13  -9  -1   20.50    4.60
 -13  -9  -1   32.10    4.50
 -14  -9  -1  227.38   13.30
 -14  -9  -1  266.97   13.40
 -14  -9  -1  223.08   12.90
 -15  -9  -1  224.38   12.70
 -15  -9  -1  204.88   12.30
 -16  -9  -1   45.00    5.80
 -16  -9  -1   64.69    6.80
  16   9   1   60.89    7.40
 -17  -9  -1   11.40    4.00
 -17  -9  -1   17.00    5.00
  17   9   1    7.40    4.70
 -18  -9  -1    4.00    3.40
 -18  -9  -1    3.40    4.40
  18   9   1    3.80    4.40
 -19  -9  -1   -2.20    3.80
 -19  -9  -1   -7.40    3.90
  19   9   1    2.90    4.70
 -20  -9  -1    7.40    4.70
 -20  -9  -1   10.80    3.00
 -20  -9  -1   15.70    4.70
  20   9   1    5.90    4.50
  11 -10  -1   -0.80    4.10
 -11  10   1   -1.70    2.30
  10 -10  -1   -3.30    4.10
 -10  10   1    4.60    2.30
   9 -10  -1    8.10    4.60
  -9  10   1    0.50    4.00
  -9  10   1   -0.90    2.10
   8 -10  -1   26.30    6.00
  -8  10   1   25.20    3.20
  -8  10   1   38.10    4.80
   7 -10  -1   52.09    6.80
  -7  10   1   48.60    4.20
  -7  10   1   35.30    4.40
   6 -10  -1   87.39    8.30
  -6  10   1   77.99    5.40
  -6  10   1   80.49    6.30
   5 -10  -1   66.29    5.90
   5 -10  -1   79.99    7.50
  -5  10   1   70.19    5.60
  -5  10   1   74.59    4.90
   4 -10  -1   62.09    5.80
   4 -10  -1   51.29    6.00
  -4  10   1   66.59    4.80
  -4  10   1   56.09    4.20
   3 -10  -1    4.60    3.30
   3 -10  -1   -0.50    3.40
  -3  10   1    1.00    1.80
  -3  10   1   -1.20    1.50
   2 -10  -1   65.39    6.20
   2 -10  -1   73.39    6.10
  -2  10   1   68.09    4.10
  -2  10   1   70.59    4.40
   1 -10  -1   24.30    3.80
   1 -10  -1   15.20   12.70
   1 -10  -1   27.10    4.30
  -1  10   1   21.20    2.20
  -1  10   1   19.50    2.00
   0 -10  -1  100.69    7.50
   0 -10  -1  100.99    6.70
   0 -10  -1  102.99    6.50
   0  10   1  105.99    5.20
   0  10   1  102.49    5.30
  -1 -10  -1  149.09    8.70
  -1 -10  -1  132.39    8.20
  -1 -10  -1  144.49    8.30
   1  10   1  138.59    6.80
   1  10   1  149.79    6.90
  -2 -10  -1  548.45   24.70
  -2 -10  -1  537.95   24.30
  -2 -10  -1  541.45   24.60
  -2 -10  -1  479.25   23.10
  -2 -10  -1  494.85   28.30
   2  10   1  536.15   23.10
   2  10   1  514.85   23.00
  -3 -10  -1   13.50    3.60
  -3 -10  -1   12.70    3.30
  -3 -10  -1    8.60    5.60
  -3 -10  -1    5.80    2.70
  -3 -10  -1   12.10    1.80
   3  10   1   12.30    1.30
   3  10   1    9.30    8.30
  -4 -10  -1  486.75   21.90
  -4 -10  -1  440.96   21.10
  -4 -10  -1  445.26   20.40
  -4 -10  -1  429.86   25.20
   4  10   1  440.06   28.50
  -5 -10  -1 1214.08   52.29
  -5 -10  -1 1163.78   56.89
  -5 -10  -1 1213.28   53.59
   5  10   1 1135.99   59.19
  -6 -10  -1  330.07   16.10
  -6 -10  -1  273.57   19.80
  -6 -10  -1  308.77   14.60
   6  10   1  329.17   22.80
   6  10   1  312.87   14.00
  -7 -10  -1   28.30    7.60
  -7 -10  -1   31.60    4.80
  -7 -10  -1   25.00    3.00
   7  10   1   25.10    8.90
   7  10   1   21.50    2.00
  -8 -10  -1   11.20    7.80
  -8 -10  -1    1.10    2.00
  -8 -10  -1    2.40    3.50
   8  10   1   -9.00    7.40
   8  10   1    1.90    1.30
  -9 -10  -1  282.47   22.50
  -9 -10  -1  274.67   13.00
  -9 -10  -1  289.67   14.40
   9  10   1  211.18   20.70
   9  10   1  240.98   12.20
 -10 -10  -1   18.60    4.40
 -10 -10  -1   13.10    2.90
 -10 -10  -1   15.50   11.60
  10  10   1   10.60   10.40
  10  10   1   15.60    2.70
 -11 -10  -1   17.80    3.40
 -11 -10  -1   16.50    3.40
 -11 -10  -1   18.90    4.50
 -11 -10  -1   24.20   14.10
  11  10   1    9.80    3.20
  11  10   1   24.50   13.50
 -12 -10  -1    9.00    3.30
 -12 -10  -1   11.90    4.10
 -12 -10  -1   16.20    3.30
  12  10   1   15.20    5.10
 -13 -10  -1    4.90    3.40
 -13 -10  -1   -3.50    3.50
 -13 -10  -1    1.10    2.60
  13  10   1    3.80    4.60
 -14 -10  -1  277.67   13.90
 -14 -10  -1  246.88   14.40
 -14 -10  -1  242.68   13.60
 -15 -10  -1   54.29    6.20
 -15 -10  -1   68.39    6.30
 -16 -10  -1   56.09    6.50
 -16 -10  -1   71.39    6.70
  16  10   1   50.29    7.00
 -17 -10  -1    2.60    3.70
 -17 -10  -1    2.90    4.20
  17  10   1   -0.80    4.20
 -18 -10  -1    4.90    4.40
 -18 -10  -1    3.40    3.30
  18  10   1    0.10    4.50
 -19 -10  -1   20.20    4.50
 -19 -10  -1   39.10    6.40
  19  10   1   29.00    5.60
 -20 -10  -1    3.30    4.30
 -20 -10  -1   -0.10    2.70
 -20 -10  -1    8.30    4.00
  20  10   1   -0.50    4.40
  10 -11  -1    4.00    4.20
 -10  11   1    9.70    2.70
   9 -11  -1   -1.30    4.60
  -9  11   1    1.00    2.20
   8 -11  -1   14.20    5.20
  -8  11   1   21.40    3.00
   7 -11  -1   -2.50    4.30
  -7  11   1   -0.90    3.30
  -7  11   1    2.30    2.20
   6 -11  -1    1.90    4.40
   6 -11  -1   -0.80    2.40
  -6  11   1   15.00    2.60
  -6  11   1    6.20    3.00
   5 -11  -1   -0.60    4.00
   5 -11  -1    2.30    2.90
  -5  11   1    1.80    2.00
  -5  11   1   -1.10    2.40
   4 -11  -1   26.20    5.10
   4 -11  -1   19.40    3.90
  -4  11   1   21.30    2.60
  -4  11   1   20.60    3.00
   3 -11  -1   -3.80    3.30
   3 -11  -1   -1.10    3.50
  -3  11   1    0.90    1.90
  -3  11   1   -2.60    1.50
   2 -11  -1    6.20    3.70
   2 -11  -1    2.30    3.40
  -2  11   1    8.00    1.80
  -2  11   1    6.30    1.80
   1 -11  -1   -1.10    3.30
   1 -11  -1   -0.90    3.00
  -1  11   1    1.90    1.30
  -1  11   1    3.50    1.40
   0 -11  -1   18.80    3.70
   0 -11  -1   16.70    4.10
   0  11   1   13.70    1.80
   0  11   1   20.60    1.90
  -1 -11  -1   47.20    5.20
  -1 -11  -1   43.20    4.60
  -1 -11  -1   47.70    4.80
   1  11   1   44.50    2.80
   1  11   1   38.70    2.70
  -2 -11  -1  154.88    8.80
  -2 -11  -1  149.69    9.00
  -2 -11  -1  146.09    9.20
   2  11   1  148.49    7.00
  -3 -11  -1  221.28   11.90
  -3 -11  -1  207.08   10.20
  -3 -11  -1  219.58   11.90
  -3 -11  -1  224.08   11.50
   3  11   1  213.88    9.80
  -4 -11  -1  283.77   14.40
  -4 -11  -1  285.97   13.40
  -4 -11  -1  311.47   15.10
  -4 -11  -1  297.47   15.00
  -4 -11  -1  271.37   19.60
   4  11   1  241.58   23.50
  -5 -11  -1  118.79   13.40
  -5 -11  -1  119.49    6.50
  -5 -11  -1  122.69    8.20
   5  11   1  126.09   16.10
  -6 -11  -1  114.79   12.60
  -6 -11  -1  113.99    8.10
  -6 -11  -1  113.19    6.40
   6  11   1  137.89   15.80
   6  11   1  111.29    5.60
  -7 -11  -1    9.30    4.00
  -7 -11  -1   14.20    2.50
  -7 -11  -1    3.70    7.20
   7  11   1    5.40    9.90
   7  11   1   12.10    1.30
  -8 -11  -1   15.40    8.80
   8  11   1   17.30   10.70
  -9 -11  -1   26.10   11.50
  -9 -11  -1   25.50    5.00
  -9 -11  -1   31.00    3.60
   9  11   1   23.20   11.70
 -10 -11  -1  187.38    9.90
 -10 -11  -1  180.68   10.30
 -10 -11  -1  186.48   11.30
 -10 -11  -1  179.28   20.50
  10  11   1  141.89   18.80
 -11 -11  -1   -0.10    2.80
 -11 -11  -1    1.60    3.10
 -11 -11  -1   -0.10    3.80
 -11 -11  -1   -7.60   16.00
  11  11   1   -2.00   14.90
 -12 -11  -1   26.80    4.20
 -12 -11  -1   36.50    5.80
 -12 -11  -1   41.20    4.60
  12  11   1   32.90    6.20
 -13 -11  -1  200.48   12.40
 -13 -11  -1  199.08   10.80
 -13 -11  -1  208.38   11.60
  13  11   1  192.38   13.00
 -14 -11  -1  156.98   10.20
 -14 -11  -1  157.68    9.70
 -14 -11  -1  172.38   11.20
 -15 -11  -1    6.50    3.10
 -15 -11  -1    4.70    4.20
 -16 -11  -1   81.79    8.10
 -16 -11  -1   68.29    6.80
 -17 -11  -1    6.30    3.60
 -17 -11  -1    0.50    4.30
  17  11   1    0.10    4.30
 -18 -11  -1   32.00    5.80
 -18 -11  -1   25.20    4.40
  18  11   1   24.30    5.50
 -19 -11  -1   -5.30    3.60
 -19 -11  -1    7.30    4.60
  19  11   1    7.60    4.60
 -20 -11  -1   32.40    3.70
 -20 -11  -1   24.00    4.90
 -20 -11  -1   35.60    5.80
  20  11   1   27.80    5.80
   9 -12  -1   15.30    5.30
   8 -12  -1    2.50    4.70
  -8  12   1    7.80    2.70
   7 -12  -1    1.90    4.20
  -7  12   1    7.00    2.60
   6 -12  -1    6.40    4.80
  -6  12   1    8.10    2.40
   5 -12  -1   -0.10    4.10
  -5  12   1    3.90    2.10
   4 -12  -1   13.30    5.00
   4 -12  -1   13.60    3.80
  -4  12   1   11.00    2.90
  -4  12   1    9.10    2.20
   3 -12  -1  135.29    9.10
   3 -12  -1  147.19    9.90
  -3  12   1  128.59    6.90
  -3  12   1  120.79    7.20
   2 -12  -1   11.50    4.30
   2 -12  -1    7.90    4.00
  -2  12   1   11.00    2.10
  -2  12   1   11.10    1.90
   1 -12  -1   32.40    5.00
   1 -12  -1   28.60    5.00
  -1  12   1   26.60    2.60
  -1  12   1   27.90    2.50
   0 -12  -1    6.70    4.10
   0 -12  -1    4.80    3.40
   0  12   1    4.50    1.40
   0  12   1    2.60    1.40
  -1 -12  -1  137.49    8.40
  -1 -12  -1  145.09    8.70
  -1 -12  -1  137.19    9.30
   1  12   1  126.19    6.40
   1  12   1  125.39    6.40
  -2 -12  -1  131.79    9.10
  -2 -12  -1  126.09    8.10
  -2 -12  -1  119.09    8.20
   2  12   1  123.69    6.00
  -3 -12  -1    0.00    3.20
  -3 -12  -1   -1.80    2.70
  -3 -12  -1    2.90    1.50
  -3 -12  -1    0.40    3.60
   3  12   1   -0.20    1.00
  -4 -12  -1   30.70    4.10
  -4 -12  -1   31.80    4.80
  -4 -12  -1   37.80    3.10
  -4 -12  -1   31.80    4.80
  -5 -12  -1   -2.60    3.10
  -5 -12  -1    0.40    1.80
  -5 -12  -1   -5.10    3.10
  -6 -12  -1    3.50    2.00
  -6 -12  -1    1.60    3.50
  -6 -12  -1    2.50    3.40
  -7 -12  -1   49.30    4.30
  -7 -12  -1   46.50    5.30
  -7 -12  -1   47.60    5.90
   7  12   1   27.50   13.10
  -8 -12  -1   -4.50   11.30
  -8 -12  -1    1.00    3.30
  -8 -12  -1    2.60    2.20
  -8 -12  -1    1.90    3.70
   8  12   1   -4.90   12.40
  -9 -12  -1  221.28   12.80
  -9 -12  -1  206.18   11.10
  -9 -12  -1  216.08   11.90
  -9 -12  -1  206.48   23.80
   9  12   1  214.88   23.60
 -10 -12  -1   39.90   17.40
 -10 -12  -1   85.89    7.80
 -10 -12  -1   78.19    6.70
 -10 -12  -1   76.39    5.90
  10  12   1   40.60   16.90
 -11 -12  -1    2.60    3.00
 -11 -12  -1   -4.40    3.10
 -11 -12  -1  -15.10   21.50
 -11 -12  -1    1.50    4.20
  11  12   1    1.50   18.60
 -12 -12  -1   37.90    4.80
 -12 -12  -1   42.20    5.10
 -12 -12  -1   47.80    6.50
 -13 -12  -1   94.79    7.80
 -13 -12  -1  108.99    9.00
 -13 -12  -1  100.79    7.30
  13  12   1  101.79    9.90
 -14 -12  -1   11.80    5.70
 -14 -12  -1   28.30    5.20
 -14 -12  -1   19.30    3.60
 -14 -12  -1   23.30    5.60
 -15 -12  -1   40.60    6.40
 -15 -12  -1   30.40    4.30
 -15 -12  -1   38.00    5.60
 -16 -12  -1    8.10    4.60
 -16 -12  -1    9.80    3.30
 -17 -12  -1    5.30    3.50
 -17 -12  -1   10.80    4.90
 -18 -12  -1   40.60    5.30
 -18 -12  -1   43.60    6.40
  18  12   1   48.60    6.50
 -19 -12  -1   -1.50    3.50
 -19 -12  -1    0.90    4.80
  19  12   1   -0.70    4.20
 -20 -12  -1   23.10    6.40
 -20 -12  -1    9.40    2.80
 -20 -12  -1    8.40    4.40
  20  12   1   16.10    5.20
   8 -13  -1   -2.40    3.80
   7 -13  -1   -0.80    4.60
   6 -13  -1   -2.50    4.50
  -6  13   1    0.00    2.40
   5 -13  -1    8.80    4.70
   5 -13  -1    3.30    3.00
  -5  13   1   13.10    2.50
   4 -13  -1   15.00    4.00
   4 -13  -1   22.90    5.40
  -4  13   1   25.20    2.90
   3 -13  -1   -1.60    3.60
   3 -13  -1    2.30    4.30
  -3  13   1    2.40    1.90
   2 -13  -1   23.50    5.30
   2 -13  -1   25.70    5.00
  -2  13   1   23.60    2.50
   1 -13  -1   10.90    4.30
   1 -13  -1   -0.50    3.90
  -1  13   1    7.80    1.80
   0 -13  -1    1.60    4.00
   0 -13  -1   -1.90    3.40
   0  13   1   -0.10    1.40
  -1 -13  -1   24.40    4.60
  -1 -13  -1   16.30    4.70
   1  13   1   19.50    1.90
  -2 -13  -1   -0.30    3.30
  -2 -13  -1    7.90    4.40
  -2 -13  -1    1.60    3.40
   2  13   1   -0.80    1.10
  -3 -13  -1  364.76   18.90
  -3 -13  -1  381.96   19.60
  -3 -13  -1  389.56   19.30
  -4 -13  -1   19.00    4.60
  -4 -13  -1   18.70    2.40
  -4 -13  -1   15.80    4.20
  -4 -13  -1   16.30    3.70
  -5 -13  -1   53.09    4.20
  -5 -13  -1   62.59    6.70
  -5 -13  -1   54.19    6.10
  -6 -13  -1   15.30    4.40
  -6 -13  -1   12.50    4.20
  -6 -13  -1   17.60    2.80
  -7 -13  -1   77.89    7.10
  -7 -13  -1   66.99    7.00
  -7 -13  -1   69.49    5.30
  -8 -13  -1    2.50    2.40
  -8 -13  -1    3.70    3.80
  -8 -13  -1   -1.70    3.70
  -9 -13  -1   12.50    4.10
  -9 -13  -1    7.80    2.80
  -9 -13  -1   14.10    4.80
 -10 -13  -1    1.40    4.40
 -10 -13  -1   -1.10    3.40
 -10 -13  -1    1.20    2.90
 -11 -13  -1  235.88   13.10
 -11 -13  -1  243.58   14.70
 -11 -13  -1  264.27   13.90
 -12 -13  -1  286.57   15.70
 -12 -13  -1  303.97   15.70
 -12 -13  -1  302.77   17.10
 -13 -13  -1   15.50    4.30
 -13 -13  -1   11.50    3.80
 -13 -13  -1   15.80    2.90
 -13 -13  -1   11.00    5.20
  13  13   1   10.10    5.80
 -14 -13  -1   -2.50    2.30
 -14 -13  -1   -1.80    3.70
 -14 -13  -1    3.60    5.00
 -14 -13  -1    2.40    3.30
  14  13   1    2.60    6.00
 -15 -13  -1   24.90    6.00
 -15 -13  -1   12.40    3.30
 -15 -13  -1   13.30    4.60
 -16 -13  -1    3.30    4.80
 -16 -13  -1    9.90    3.50
 -17 -13  -1   15.40    4.10
 -17 -13  -1    4.20    4.60
 -18 -13  -1   43.30    6.40
 -18 -13  -1   50.19    5.70
  18  13   1   47.90    6.90
 -19 -13  -1  134.69    9.80
 -19 -13  -1  128.09   10.50
 -20 -13  -1   20.50    3.30
 -20 -13  -1   14.20    4.80
  20  13   1   10.60    4.60
   7 -14  -1   -5.90    4.00
   6 -14  -1   -4.30    4.20
   5 -14  -1    0.80    4.20
   5 -14  -1   -1.40    5.40
   4 -14  -1   -1.00    3.60
   4 -14  -1    5.70    4.60
   3 -14  -1    4.20    3.90
   3 -14  -1   19.00    5.30
   2 -14  -1   46.70    6.00
   2 -14  -1   59.59    7.00
   1 -14  -1    2.90    4.60
   1 -14  -1   -1.90    4.10
   0 -14  -1    3.50    4.30
   0 -14  -1    3.10    4.40
  -1 -14  -1   35.30    5.80
  -1 -14  -1   32.30    5.30
  -2 -14  -1    5.30    3.90
  -2 -14  -1   12.40    4.80
  -3 -14  -1   -0.60    3.50
  -3 -14  -1    4.50    4.00
  -3 -14  -1    1.80    4.30
  -4 -14  -1   99.69    8.50
  -4 -14  -1  105.99    9.00
  -4 -14  -1  108.39    7.90
  -5 -14  -1   60.89    4.40
  -5 -14  -1   67.69    7.30
  -5 -14  -1   56.29    6.80
  -6 -14  -1    6.50    4.40
  -6 -14  -1    6.00    4.60
  -6 -14  -1    9.10    2.70
  -7 -14  -1   47.70    6.40
  -7 -14  -1   39.00    3.90
  -7 -14  -1   38.30    5.70
  -8 -14  -1   19.20    5.20
  -8 -14  -1   22.70    3.50
  -8 -14  -1   27.00    5.20
  -9 -14  -1    8.70    4.40
  -9 -14  -1    2.40    4.70
  -9 -14  -1   13.70    3.40
 -10 -14  -1   44.30    6.00
 -10 -14  -1   47.00    6.90
 -10 -14  -1   37.90    4.60
 -11 -14  -1  268.47   14.10
 -11 -14  -1  249.68   15.50
 -11 -14  -1  268.27   14.90
 -12 -14  -1   73.39    8.40
 -12 -14  -1   54.99    6.40
 -12 -14  -1   61.59    6.20
 -13 -14  -1   -1.10    3.50
 -13 -14  -1    0.00    2.00
 -13 -14  -1   -0.60    3.70
 -13 -14  -1   -1.30    4.90
 -14 -14  -1  178.68   12.00
 -14 -14  -1  170.98   11.10
 -14 -14  -1  136.99    9.90
 -15 -14  -1   20.90    6.20
 -15 -14  -1   20.30    4.90
 -16 -14  -1   -4.60    2.90
 -16 -14  -1   -3.50    4.10
 -17 -14  -1   25.00    4.50
 -18 -14  -1   45.70    6.40
 -18 -14  -1   65.19    6.10
  18  14   1   48.90    6.70
 -19 -14  -1   69.59    7.80
  19  14   1   54.29    7.10
 -20 -14  -1    1.80    4.10
  20  14   1    4.20    4.60
   6 -15  -1    4.30    4.50
   5 -15  -1   13.00    5.20
   4 -15  -1   -2.90    3.40
   4 -15  -1   19.60    5.40
   3 -15  -1    4.40    4.50
   3 -15  -1    3.80    3.90
   2 -15  -1    1.80    3.90
   2 -15  -1   -0.90    4.20
   1 -15  -1   -0.50    4.30
   1 -15  -1   -3.70    4.20
   0 -15  -1   83.59    8.40
   0 -15  -1   84.99    8.40
  -1 -15  -1    7.30    4.90
  -1 -15  -1    7.90    4.50
  -2 -15  -1   16.20    4.60
  -2 -15  -1   13.70    5.20
  -3 -15  -1   -1.00    3.70
  -3 -15  -1    6.50    4.90
  -4 -15  -1   31.30    5.70
  -4 -15  -1   23.90    4.80
  -4 -15  -1   24.30    5.70
  -5 -15  -1  330.97   18.30
  -5 -15  -1  343.17   18.50
  -6 -15  -1  193.88   12.80
  -6 -15  -1  204.68   12.90
  -7 -15  -1    8.60    4.90
  -7 -15  -1    8.10    2.90
  -7 -15  -1    8.70    4.90
  -8 -15  -1  119.09    7.80
  -8 -15  -1  127.89   10.00
  -8 -15  -1  123.09   10.10
  -9 -15  -1    4.70    4.80
  -9 -15  -1    6.70    5.10
  -9 -15  -1    2.10    3.00
 -10 -15  -1   38.40    4.80
 -10 -15  -1   27.50    6.20
 -10 -15  -1   41.80    6.40
 -11 -15  -1    1.10    5.00
 -11 -15  -1    2.30    4.30
 -11 -15  -1    2.90    3.70
 -12 -15  -1    0.80    5.30
 -12 -15  -1    4.00    4.20
 -12 -15  -1    1.70    3.50
 -13 -15  -1   16.10    4.50
 -13 -15  -1   20.40    6.50
 -13 -15  -1   18.40    4.70
 -14 -15  -1   26.20    4.60
 -14 -15  -1   19.00    6.10
 -14 -15  -1   19.70    4.90
  14  15   1   12.80    6.30
 -15 -15  -1    4.60    4.40
 -15 -15  -1    4.70    4.00
 -16 -15  -1    2.20    4.40
 -17 -15  -1   15.30    5.00
 -18 -15  -1   11.80    5.50
 -19 -15  -1  162.18   12.20
  19  15   1  171.58   11.70
 -20 -15  -1    8.20    4.70
  20  15   1   19.60    5.20
   5 -16  -1   -2.10    3.90
   4 -16  -1   18.10    5.20
   3 -16  -1   10.30    4.40
   3 -16  -1    7.10    4.50
   2 -16  -1   -0.70    3.80
   2 -16  -1    4.90    4.90
   1 -16  -1   43.10    6.70
   1 -16  -1   28.70    5.60
   0 -16  -1    4.00    4.90
   0 -16  -1   -0.30    4.10
  -1 -16  -1   12.00    4.80
  -1 -16  -1   10.20    4.90
  -2 -16  -1   62.09    7.00
  -2 -16  -1   79.69    8.40
  -3 -16  -1    0.70    4.20
  -3 -16  -1    4.00    4.80
  -4 -16  -1    5.60    5.20
  -5 -16  -1  116.99    9.90
  -5 -16  -1   98.49    8.90
  -6 -16  -1  383.86   21.10
  -6 -16  -1  404.76   21.20
  -7 -16  -1  221.68   14.40
  -7 -16  -1  229.98   14.50
  -8 -16  -1   15.00    5.50
  -8 -16  -1   24.00    6.30
  -8 -16  -1   16.60    3.60
  -9 -16  -1   80.79    9.20
  -9 -16  -1   91.89    7.00
  -9 -16  -1  111.49    9.50
 -10 -16  -1    3.30    4.70
 -10 -16  -1    8.00    5.70
 -10 -16  -1    0.50    3.60
 -11 -16  -1   20.20    6.60
 -11 -16  -1    9.50    3.70
 -11 -16  -1   16.60    5.40
 -12 -16  -1   33.70    7.20
 -12 -16  -1   22.30    4.70
 -12 -16  -1   23.60    5.40
 -13 -16  -1    8.40    4.40
 -13 -16  -1    9.80    4.40
 -13 -16  -1   14.50    6.30
 -14 -16  -1   62.09    6.60
 -14 -16  -1   56.09    6.50
 -14 -16  -1   77.99    9.50
 -15 -16  -1   -0.50    4.20
 -15 -16  -1   -1.00    3.90
 -16 -16  -1   11.30    4.70
 -17 -16  -1    5.40    4.50
 -18 -16  -1   33.90    5.90
 -19 -16  -1   24.60    5.50
  19  16   1   24.70    5.50
 -20 -16  -1    3.50    4.30
  20  16   1    0.10    4.10
   3 -17  -1   15.50    4.50
   3 -17  -1    7.60    4.80
   2 -17  -1    4.30    3.80
   2 -17  -1    8.70    4.80
   1 -17  -1    5.20    4.50
   1 -17  -1    0.20    4.30
   0 -17  -1   -1.30    4.10
   0 -17  -1   -4.10    4.40
  -1 -17  -1    3.00    4.70
  -1 -17  -1    5.50    4.40
  -2 -17  -1   36.80    6.30
  -2 -17  -1   42.50    6.60
  -3 -17  -1    3.60    4.90
  -4 -17  -1  109.19   10.10
  -5 -17  -1   10.20    5.30
  -6 -17  -1   37.40    6.50
  -7 -17  -1    9.80    5.70
  -7 -17  -1    5.90    5.20
  -8 -17  -1   12.30    5.80
  -8 -17  -1    5.30    2.10
  -8 -17  -1   12.90    5.40
  -9 -17  -1   54.39    5.20
  -9 -17  -1   49.60    7.70
  -9 -17  -1   54.79    7.30
 -10 -17  -1   -2.10    4.50
 -10 -17  -1   -2.10    3.10
 -10 -17  -1   -1.00    5.40
 -11 -17  -1   23.60    5.60
 -11 -17  -1   30.20    4.80
 -11 -17  -1   39.10    7.40
 -12 -17  -1   18.60    5.40
 -12 -17  -1    9.10    4.10
 -12 -17  -1   10.90    6.10
 -13 -17  -1   13.80    4.70
 -13 -17  -1    8.50    4.40
 -13 -17  -1    4.70    5.90
 -14 -17  -1   16.50    5.00
 -14 -17  -1   10.90    6.20
 -15 -17  -1   18.50    4.90
 -15 -17  -1   15.70    4.90
 -16 -17  -1   -1.10    3.90
 -17 -17  -1   -1.80    4.50
 -18 -17  -1   -0.70    4.70
 -19 -17  -1    3.10    4.70
  19  17   1    4.60    4.50
   2 -18  -1    5.70    4.20
   2 -18  -1   -4.80    4.00
   1 -18  -1   11.20    4.40
   1 -18  -1    1.90    4.50
   0 -18  -1    2.40    4.50
   0 -18  -1    5.50    4.30
  -1 -18  -1   -1.30    4.60
  -2 -18  -1   17.50    5.60
  -3 -18  -1    2.10    4.80
  -4 -18  -1   11.80    5.50
  -5 -18  -1   44.20    7.20
  -6 -18  -1   28.90    6.30
  -7 -18  -1   -2.10    5.00
  -8 -18  -1   37.40    6.70
  -9 -18  -1   91.49   10.00
  -9 -18  -1   81.09    8.50
 -10 -18  -1   45.40    5.20
 -10 -18  -1   39.90    7.50
 -10 -18  -1   33.30    6.40
 -11 -18  -1   -0.30    4.40
 -11 -18  -1    1.10    3.50
 -11 -18  -1    0.10    5.50
 -12 -18  -1    9.60    4.00
 -12 -18  -1    8.30    6.40
 -12 -18  -1   10.80    5.20
 -13 -18  -1    7.10    4.00
 -13 -18  -1    4.30    4.80
 -14 -18  -1   14.60    4.80
 -14 -18  -1   21.90    5.30
 -15 -18  -1    3.30    4.60
 -15 -18  -1   -1.30    4.30
 -16 -18  -1    7.90    4.40
 -17 -18  -1    2.00    4.30
 -18 -18  -1    0.20    4.30
 -19 -18  -1    2.70    4.00
   1 -19  -1    4.80    4.00
   0 -19  -1    9.10    4.30
  -1 -19  -1   -4.60    4.20
  -2 -19  -1   37.30    6.30
  -3 -19  -1   67.99    7.60
  -4 -19  -1    1.00    4.80
  -5 -19  -1    0.00    5.30
  -6 -19  -1   97.59   10.00
  -7 -19  -1    5.20    5.20
  -8 -19  -1   16.20    5.70
  -9 -19  -1    7.60    5.30
 -11 -19  -1   39.60    4.90
 -11 -19  -1   36.10    6.30
 -12 -19  -1    2.10    3.50
 -12 -19  -1   -3.00    4.40
 -13 -19  -1    7.10    3.80
 -13 -19  -1    3.50    4.70
 -14 -19  -1   -8.60    3.90
 -14 -19  -1    4.40    3.90
 -15 -19  -1    7.00    4.50
 -15 -19  -1    3.30    4.80
 -16 -19  -1    8.50    4.60
 -17 -19  -1    9.00    4.80
 -18 -19  -1    6.70    4.20
  -1 -20  -1    3.00    4.20
  -2 -20  -1    1.60    4.80
  -3 -20  -1    0.50    4.80
  -4 -20  -1    4.70    4.90
  -5 -20  -1    4.40    5.40
  -6 -20  -1   -3.50    5.10
  -7 -20  -1   -1.40    4.90
  -8 -20  -1    4.50    5.50
  -9 -20  -1   28.00    6.50
 -10 -20  -1   21.70    6.10
 -11 -20  -1   41.80    6.70
 -12 -20  -1   67.09    6.30
 -13 -20  -1    9.80    4.80
 -13 -20  -1   22.50    4.60
 -14 -20  -1   19.90    5.60
 -14 -20  -1   21.70    4.20
 -15 -20  -1    1.40    4.70
 -15 -20  -1   -2.40    3.40
 -16 -20  -1    3.20    3.60
 -17 -20  -1   -0.60    3.90
  -3 -21  -1    8.30    4.80
  -4 -21  -1    2.40    4.70
  -5 -21  -1    3.40    4.50
  -6 -21  -1    9.80    5.70
  -7 -21  -1    3.50    4.80
  -8 -21  -1    1.00    5.20
  -9 -21  -1  108.39   10.10
 -10 -21  -1   10.90    5.40
 -11 -21  -1  120.09   10.60
 -12 -21  -1   10.40    5.50
 -13 -21  -1   -2.00    4.10
 -13 -21  -1   -4.70    3.70
 -14 -21  -1    5.50    3.90
 -14 -21  -1    7.40    5.20
 -15 -21  -1    1.10    4.80
 -15 -21  -1   -3.10    3.70
 -16 -21  -1   -3.20    3.50
  -6 -22  -1    4.40    4.50
  -7 -22  -1    5.90    4.30
  -8 -22  -1    1.70    5.10
  -9 -22  -1    3.80    5.10
 -10 -22  -1   10.00    4.90
 -11 -22  -1    4.00    4.90
 -12 -22  -1   53.59    6.80
 -13 -22  -1   24.50    5.50
 -14 -22  -1   28.40    5.70
  13  22  -2    7.80   11.80
 -13 -22   2   16.70    4.90
 -12 -22   2    2.80    4.30
 -11 -22   2    5.20    4.50
 -10 -22   2    8.30    4.80
  -9 -22   2   11.40    5.00
  -8 -22   2    0.30    4.70
  -7 -22   2   38.40    6.30
  -6 -22   2   30.90    6.00
  -5 -22   2   19.50    5.70
 -15 -21   2   -6.20    3.20
  14  21  -2   -7.20   11.80
 -14 -21   2    9.50    3.80
 -14 -21   2   -3.10    7.10
  13  21  -2   22.60   11.80
 -13 -21   2   -1.10    4.30
 -13 -21   2   -5.60    3.50
 -12 -21   2   17.50    4.80
 -11 -21   2   -2.80    4.40
 -10 -21   2   10.70    5.40
  -9 -21   2    7.30    4.70
  -8 -21   2  112.59   10.00
  -7 -21   2    9.10    5.10
  -6 -21   2   19.40    5.40
  -5 -21   2    5.10    5.20
  -4 -21   2   21.40    5.90
  -3 -21   2   -1.30    4.00
  -2 -21   2   -1.10    4.10
 -16 -20   2    2.40    4.00
 -15 -20   2   -2.70    4.00
  14  20  -2   22.60   11.60
 -14 -20   2    7.40    5.00
 -14 -20   2   10.70    4.30
  13  20  -2    4.30   10.20
 -13 -20   2    3.20    3.70
 -13 -20   2    9.50    4.70
 -12 -20   2    1.10    3.70
 -12 -20   2   -2.20    4.70
 -11 -20   2    5.20    3.90
 -11 -20   2    6.00    4.70
 -10 -20   2   23.30    5.80
  -9 -20   2   42.60    6.70
  -8 -20   2   28.90    6.20
  -7 -20   2  155.58   11.50
  -6 -20   2   32.10    6.20
  -5 -20   2   20.80    5.40
  -4 -20   2   13.60    5.30
  -3 -20   2   -4.90    4.70
  -2 -20   2   -5.80    4.20
  -1 -20   2   -2.60    4.30
   0 -20   2   -7.00    4.30
 -17 -19   2   -3.80    4.30
 -16 -19   2    1.10    4.30
  15  19  -2  -13.00   12.80
 -15 -19   2   10.30    4.90
  14  19  -2   21.20   10.30
 -14 -19   2   -0.90    4.10
 -14 -19   2    3.40    5.10
  13  19  -2   57.79   12.70
 -13 -19   2   44.40    6.10
 -13 -19   2   56.19    6.00
 -12 -19   2   -2.00    3.80
 -12 -19   2    7.00    4.70
 -11 -19   2    1.40    3.50
 -11 -19   2    5.60    4.50
 -10 -19   2    7.50    3.70
 -10 -19   2   -0.20    4.40
  -8 -19   2   16.50    5.40
  -7 -19   2  175.08   12.30
  -6 -19   2   49.10    7.20
  -5 -19   2   10.10    5.30
  -4 -19   2   -7.60    4.40
  -3 -19   2   15.30    5.60
  -2 -19   2    7.90    4.90
  -1 -19   2   23.40    5.70
   0 -19   2   20.20    5.00
   1 -19   2   -4.60    4.20
   2 -19   2   15.90    4.60
 -17 -18   2   -5.60    3.90
 -16 -18   2    6.40    4.60
  15  18  -2  -22.70   10.20
 -15 -18   2   -3.20    4.20
  14  18  -2   11.10    9.80
 -14 -18   2   -0.90    4.00
  13  18  -2    1.80    8.90
 -13 -18   2    2.50    4.00
 -13 -18   2    7.60    4.20
 -12 -18   2    3.20    4.20
 -12 -18   2    5.20    4.00
 -11 -18   2   57.29    6.90
 -11 -18   2   57.19    6.30
 -10 -18   2    8.70    4.80
 -10 -18   2    9.30    4.00
  -9 -18   2    3.10    4.80
  -9 -18   2    0.40    3.30
  -7 -18   2    2.30    4.70
  -6 -18   2   92.99    9.20
  -5 -18   2  216.38   14.20
  -4 -18   2    0.80    4.70
  -3 -18   2    6.90    5.00
  -2 -18   2   18.30    5.60
  -1 -18   2    3.30    5.00
   0 -18   2   37.70    6.20
   0 -18   2   36.30    6.00
   1 -18   2    3.50    4.40
   1 -18   2    5.80    4.80
   2 -18   2   16.40    5.60
   2 -18   2   16.30    4.50
   3 -18   2    5.30    4.70
   3 -18   2    6.40    3.90
 -18 -17   2    6.50    4.80
 -17 -17   2    3.00    5.00
 -16 -17   2   -3.70    4.20
  15  17  -2    5.50    9.30
 -15 -17   2    5.30    5.00
  14  17  -2    1.50    9.30
 -14 -17   2    5.20    4.50
  13  17  -2   34.10   11.10
 -13 -17   2   33.80    5.20
 -13 -17   2   52.69    6.60
 -12 -17   2    0.60    4.10
 -12 -17   2    0.70    4.00
 -11 -17   2    2.80    4.10
 -11 -17   2   -2.70    3.70
 -10 -17   2  193.38   12.90
 -10 -17   2  224.88   12.60
  -9 -17   2    2.90    3.50
  -9 -17   2    3.10    4.70
  -8 -17   2  302.47   16.90
  -8 -17   2  288.17   15.30
  -7 -17   2    0.70    4.70
  -7 -17   2    6.10    2.90
  -6 -17   2    8.70    5.10
  -5 -17   2    7.70    5.10
  -4 -17   2   37.10    6.30
  -3 -17   2   44.40    6.60
  -2 -17   2   -7.40    4.10
  -2 -17   2    2.70    5.00
  -1 -17   2    3.50    4.60
  -1 -17   2   -2.30    4.40
   0 -17   2   45.70    7.10
   0 -17   2   51.59    6.90
   1 -17   2    5.90    4.80
   1 -17   2    4.70    5.00
   2 -17   2   14.50    5.30
   2 -17   2    4.10    4.10
   3 -17   2   -0.20    4.50
   3 -17   2   -3.60    3.70
   4 -17   2    8.40    3.90
   4 -17   2   19.20    5.40
   5 -17   2    4.70    4.80
 -18 -16   2   -1.40    4.10
 -17 -16   2    6.10    5.00
 -16 -16   2   18.20    5.80
  15  16  -2    6.70    8.70
 -15 -16   2    7.20    4.60
  14  16  -2    3.90    8.40
 -14 -16   2    1.60    4.20
  13  16  -2   34.30   10.60
 -13 -16   2   18.10    4.60
 -13 -16   2   33.60    6.00
 -12 -16   2    8.00    4.10
 -12 -16   2   10.30    4.80
 -11 -16   2   17.20    4.70
 -11 -16   2   17.60    4.50
 -10 -16   2    0.20    3.80
 -10 -16   2   -3.10    4.00
  -9 -16   2  137.39    9.10
  -9 -16   2  128.09   10.10
  -8 -16   2   74.19    6.50
  -8 -16   2   62.59    7.10
  -7 -16   2   59.59    7.10
  -7 -16   2   66.79    6.10
  -6 -16   2    2.10    2.80
  -6 -16   2    2.90    4.70
  -5 -16   2  458.05   23.40
  -4 -16   2  166.08   11.60
  -3 -16   2   -0.50    4.50
  -2 -16   2   64.49    7.40
  -2 -16   2   74.59    7.60
  -1 -16   2    0.80    4.40
  -1 -16   2   -1.70    4.20
   0 -16   2    6.20    4.50
   0 -16   2    5.10    4.50
   1 -16   2   -0.30    4.20
   1 -16   2    0.70    4.30
   2 -16   2    4.60    4.50
   2 -16   2    3.80    4.50
   3 -16   2    6.10    4.40
   3 -16   2    0.70    4.40
   4 -16   2   38.20    5.50
   4 -16   2   38.90    6.60
   5 -16   2    9.60    5.20
   5 -16   2    0.10    3.80
   6 -16   2    0.30    4.00
  19  15  -2   34.70    5.90
 -19 -15   2   20.70    5.00
  18  15  -2    8.50    4.90
 -18 -15   2    9.30    4.80
 -17 -15   2    7.90    4.70
 -16 -15   2   -1.10    4.50
  15  15  -2   -0.20    7.40
 -15 -15   2   26.30    5.50
  14  15  -2    2.50    7.90
 -14 -15   2   10.10    4.90
  13  15  -2   47.80   10.20
 -13 -15   2   65.09    6.20
 -13 -15   2   73.79    7.40
 -12 -15   2   80.79    7.10
 -12 -15   2   99.79    8.70
 -11 -15   2    4.20    4.20
 -11 -15   2   -0.50    3.50
 -10 -15   2   47.40    5.80
 -10 -15   2   43.40    5.70
  -9 -15   2   14.50    4.60
  -9 -15   2   10.30    3.60
  -8 -15   2   30.30    4.50
  -8 -15   2   16.30    4.80
  -7 -15   2   58.89    5.70
  -7 -15   2   59.69    6.70
  -6 -15   2    6.80    3.10
  -6 -15   2    8.20    4.30
  -5 -15   2  244.98   14.20
  -5 -15   2  239.98   12.20
  -4 -15   2  290.97   16.30
  -3 -15   2  130.39    9.90
  -3 -15   2  143.69   10.00
  -2 -15   2    6.80    4.60
  -2 -15   2    2.40    4.30
  -1 -15   2    4.30    4.40
  -1 -15   2    7.20    4.40
   0 -15   2    6.20    4.50
   0 -15   2   18.00    5.00
   1 -15   2    2.40    4.40
   1 -15   2   10.80    4.70
   2 -15   2   85.99    8.60
   2 -15   2   81.69    7.90
   3 -15   2   53.99    6.90
   3 -15   2   41.80    5.60
   4 -15   2   13.30    4.60
   4 -15   2   11.30    5.10
   5 -15   2    4.40    3.70
   5 -15   2    1.90    4.70
   6 -15   2   -0.30    3.60
   6 -15   2   -3.40    4.20
   7 -15   2   -0.90    4.30
  19  14  -2   13.90    4.90
 -19 -14   2    8.40    4.60
  18  14  -2    5.70    4.40
 -18 -14   2   -0.10    4.10
 -17 -14   2    3.90    4.60
 -16 -14   2   53.79    7.30
  15  14  -2    0.20    7.50
 -15 -14   2   40.90    6.40
  14  14  -2    6.40    7.30
 -14 -14   2    0.60    4.50
  13  14  -2   12.60    8.10
 -13 -14   2   -1.00    4.30
  12  14  -2  104.39   12.80
 -12 -14   2   87.69    7.10
 -12 -14   2  101.49    8.30
 -11 -14   2    6.50    3.90
 -11 -14   2    0.30    3.50
 -10 -14   2   21.50    4.40
 -10 -14   2   29.50    4.50
  -9 -14   2   -2.20    3.30
  -9 -14   2   -0.60    3.60
  -8 -14   2    1.20    3.10
  -8 -14   2    2.70    3.90
  -8 -14   2    0.00    4.20
  -7 -14   2   21.50    5.20
  -7 -14   2   27.40    4.90
  -7 -14   2   18.50    3.50
  -6 -14   2   21.50    3.60
  -6 -14   2   21.00    4.80
  -5 -14   2  179.78   10.90
  -5 -14   2  171.58    9.40
  -4 -14   2   94.39    7.80
  -4 -14   2   90.79    5.80
  -3 -14   2    8.20    4.00
  -3 -14   2   14.30    4.60
  -2 -14   2   75.59    7.50
  -2 -14   2   72.99    7.10
  -1 -14   2   23.40    4.90
  -1 -14   2   18.00    4.80
   0 -14   2    6.00    4.20
   0 -14   2    2.80    3.90
   1 -14   2   78.19    7.40
   1 -14   2   61.59    6.70
   2 -14   2   -1.70    4.20
   2 -14   2   -2.70    3.80
   3 -14   2    8.60    4.40
   3 -14   2    9.60    4.70
   4 -14   2   87.49    8.00
   4 -14   2   92.29    8.90
   5 -14   2   31.60    4.70
   5 -14   2   16.20    5.20
   6 -14   2   21.50    5.70
   6 -14   2   34.30    4.70
   7 -14   2   23.60    5.80
   8 -14   2   34.90    6.30
  19  13  -2    6.70    4.70
 -19 -13   2   10.30    4.80
  18  13  -2   -0.90    4.40
 -18 -13   2    3.30    4.40
 -18 -13   2   -3.70    4.00
  17  13  -2    1.00    4.60
 -17 -13   2    1.30    5.00
 -17 -13   2   -6.80    2.10
 -17 -13   2    9.70    4.20
  15  13  -2  -20.60    7.00
 -15 -13   2   -3.90    2.80
 -15 -13   2    0.10    1.60
 -15 -13   2   17.70    5.10
  14  13  -2    0.70    6.30
  13  13  -2  126.09   13.20
 -13 -13   2  126.09    9.60
  12  13  -2    0.50    7.00
 -12 -13   2   -3.60    2.80
 -12 -13   2   -3.80    1.70
 -12 -13   2   -4.80    3.60
 -11 -13   2    6.50    3.30
 -11 -13   2   12.10    4.00
 -10 -13   2   67.29    6.30
 -10 -13   2   71.29    6.50
  -9 -13   2    4.20    4.20
  -9 -13   2   -1.90    3.10
  -9 -13   2   -1.40    3.00
  -8 -13   2  111.69    7.80
  -8 -13   2   98.69    7.30
  -8 -13   2  108.19    8.70
  -7 -13   2    2.10    3.90
  -7 -13   2    0.30    2.70
  -7 -13   2    0.00    3.30
  -6 -13   2  100.49    8.10
  -6 -13   2   97.09    7.70
  -6 -13   2   90.49    6.40
  -5 -13   2  124.99    7.30
  -5 -13   2  119.39    8.60
  -5 -13   2  122.89    8.90
  -4 -13   2   50.79    4.30
  -4 -13   2   68.29    6.40
  -3 -13   2   46.40    5.30
  -3 -13   2   41.10    5.40
  -2 -13   2  201.48   11.40
  -2 -13   2  179.38   11.20
  -1 -13   2    3.40    3.40
  -1 -13   2   -1.20    3.80
   0 -13   2    0.40    3.50
   0 -13   2    1.60    3.90
   1 -13   2    2.80    3.80
   1 -13   2    0.20    3.80
   2 -13   2   20.80    4.90
   2 -13   2   28.50    4.90
   3 -13   2   53.59    5.80
   3 -13   2   52.19    6.60
   4 -13   2   33.80    5.00
   4 -13   2   34.30    6.20
   5 -13   2    1.70    3.60
   5 -13   2    1.80    4.40
   6 -13   2    6.20    3.40
   6 -13   2   -4.90    4.50
   7 -13   2   -9.80    3.00
   7 -13   2   14.00    5.40
   8 -13   2    1.30    4.90
   9 -13   2    5.50    4.70
  19  12  -2    1.80    3.90
 -19 -12   2   -3.80    2.60
 -19 -12   2    5.50    4.20
  18  12  -2   -4.10    3.90
 -18 -12   2   -5.30    3.90
 -18 -12   2    0.10    2.40
 -18 -12   2    0.30    4.30
  17  12  -2    0.60    4.80
 -17 -12   2    5.30    3.90
 -17 -12   2   11.70    2.70
 -17 -12   2    7.80    4.70
 -16 -12   2   17.40    5.10
 -16 -12   2   22.70    3.00
 -16 -12   2   14.40    3.80
  15  12  -2    2.60    7.50
 -15 -12   2   -3.20    4.50
 -15 -12   2    1.80    3.00
 -14 -12   2   19.90    3.30
 -14 -12   2   19.60    5.00
  13  12  -2   16.00    7.40
 -13 -12   2   26.50    5.00
 -13 -12   2   17.80    3.10
  12  12  -2   16.00    7.30
 -12 -12   2   16.10    2.70
 -12 -12   2   11.90    4.10
 -12 -12   2   10.20    2.90
  11  12  -2   -1.10    6.10
 -11 -12   2    7.00    2.10
 -11 -12   2    9.10    3.70
 -11 -12   2    7.40    3.00
 -10 -12   2   18.60    4.80
 -10 -12   2   19.50    2.30
 -10 -12   2   16.80    3.70
 -10 -12   2   19.00    4.00
  -9 -12   2    4.10    4.00
  -9 -12   2    0.10    2.90
  -9 -12   2   -1.50    3.00
  -9 -12   2    2.60    1.20
  -8 -12   2   33.10    4.10
  -8 -12   2   36.70    5.50
  -8 -12   2   34.40    4.40
  -8 -12   2   35.40    2.50
  -7 -12   2    2.20    2.60
  -7 -12   2   -0.40    3.50
  -7 -12   2    2.50    3.30
  -6 -12   2   21.60    3.30
  -6 -12   2   25.90    4.70
  -6 -12   2   22.60    4.10
  -5 -12   2    1.10    3.20
  -5 -12   2    0.80    2.20
  -5 -12   2    2.90    3.50
  -4 -12   2   18.90    4.00
  -4 -12   2   22.30    3.00
  -4 -12   2   16.40    4.20
  -3 -12   2  103.39    7.70
  -3 -12   2   98.09    5.90
  -3 -12   2  110.19    7.40
  -2 -12   2   49.10    5.10
  -2 -12   2   45.20    5.30
  -1 -12   2  276.77   14.20
  -1 -12   2  256.77   14.00
   0 -12   2   40.50    5.10
   0 -12   2   46.80    5.30
   1 -12   2   28.30    4.70
   1 -12   2   27.10    4.80
   2 -12   2    4.10    3.80
   2 -12   2    4.20    3.90
   3 -12   2  182.38   11.60
   3 -12   2  198.28   11.30
  -4  12  -2   40.20    3.20
   4 -12   2   34.40    5.00
   4 -12   2   51.99    6.40
  -5  12  -2   27.00    2.70
   5 -12   2   37.70    6.00
   5 -12   2   33.80    5.00
  -6  12  -2    8.20    2.20
   6 -12   2   12.90    3.60
   6 -12   2    7.00    4.90
   7 -12   2   14.10    5.40
   7 -12   2   -2.30    2.50
   8 -12   2    2.70    5.20
   9 -12   2    7.40    4.90
  19  11  -2   17.20    4.80
 -19 -11   2   19.90    4.70
 -19 -11   2   13.00    2.90
  18  11  -2    8.40    4.80
 -18 -11   2    1.20    2.50
 -18 -11   2   13.50    4.40
 -18 -11   2   -1.20    4.40
  17  11  -2    3.70    4.70
 -17 -11   2   11.50    2.60
 -17 -11   2    8.40    5.10
 -17 -11   2   14.40    4.20
  16  11  -2   -1.00    4.30
 -16 -11   2    1.60    4.40
 -16 -11   2    1.80    3.40
 -15 -11   2   45.00    5.10
 -15 -11   2   46.40    6.10
 -14 -11   2  150.08    9.60
 -14 -11   2  180.48   11.30
  13  11  -2   17.60    7.60
 -13 -11   2   14.70    3.10
 -13 -11   2   15.50    4.50
  12  11  -2   23.30    7.70
 -12 -11   2   22.40    4.60
 -12 -11   2   18.80    3.10
  11  11  -2   24.90    7.50
 -11 -11   2   17.30    2.70
 -11 -11   2   18.40    3.10
 -11 -11   2   19.00    4.10
  10  11  -2   -6.50   21.00
 -10 -11   2    6.80    1.90
 -10 -11   2    5.80    4.00
 -10 -11   2    9.30    2.80
 -10 -11   2    3.00    3.20
   9  11  -2   14.40   12.10
  -9 -11   2    3.20    1.60
  -9 -11   2   -0.10    2.90
  -9 -11   2   -4.80   16.10
  -9 -11   2    2.00    3.70
  -9 -11   2    2.60    2.70
   8  11  -2   49.20   12.30
  -8 -11   2   51.89   13.40
  -8 -11   2   72.39    4.00
  -8 -11   2   68.59    5.40
  -8 -11   2   70.49    5.70
  -8 -11   2   78.09    6.60
   7  11  -2   42.70   10.80
  -7 -11   2   52.29    5.70
  -7 -11   2   48.30    4.70
  -7 -11   2   56.89    5.20
  -7 -11   2   50.49    2.80
  -7 -11   2   27.90   11.50
   6  11  -2   25.60    9.60
  -6 -11   2   31.30    3.50
  -6 -11   2   30.90    4.20
  -6 -11   2   27.70    9.70
  -6 -11   2   36.80    5.00
   5  11  -2   33.00    9.60
  -5 -11   2   34.20    8.90
  -5 -11   2   40.40    5.10
  -5 -11   2   45.90    4.80
  -5 -11   2   40.90    4.10
   4  11  -2   57.29   10.80
  -4 -11   2   64.79    5.80
  -4 -11   2   66.59    4.70
  -4 -11   2   69.79    6.00
  -3 -11   2    0.50    1.70
  -3 -11   2    2.00    3.00
  -3 -11   2   -1.80    2.60
  -3 -11   2    0.00    3.10
  -2 -11   2  421.46   19.80
  -2 -11   2  411.56   19.60
  -2 -11   2  389.46   18.50
  -1 -11   2  154.68    9.60
  -1 -11   2  166.28    9.40
   0 -11   2   84.49    6.60
   0 -11   2   90.19    6.90
  -1  11  -2   16.50    2.00
   1 -11   2   18.30    3.90
   1 -11   2   13.50    3.60
  -2  11  -2    3.60    1.20
   2 -11   2   10.30   11.60
   2 -11   2   -0.40    3.10
   2 -11   2    3.20    3.30
  -3  11  -2    3.90    2.30
  -3  11  -2    2.50    1.20
   3 -11   2    5.30    3.60
   3 -11   2   -0.80    3.10
  -4  11  -2   -0.40    1.40
  -4  11  -2    1.80    1.70
   4 -11   2    4.40    3.40
   4 -11   2   -0.30    3.70
  -5  11  -2    6.10    2.20
  -5  11  -2    5.70    1.70
   5 -11   2    4.10    4.10
   5 -11   2    0.20    3.10
  -6  11  -2   22.30    2.60
   6 -11   2   20.80    3.90
   6 -11   2   14.60    5.00
  -7  11  -2   22.60    2.80
   7 -11   2   19.90    5.10
  -8  11  -2    4.80    2.20
   8 -11   2    8.10    5.10
  -9  11  -2   -1.40    2.10
   9 -11   2    2.40    4.90
 -10  11  -2   -4.80    2.70
  10 -11   2    1.30    4.50
  11 -11   2    1.30    4.40
  19  10  -2    3.50    4.50
 -19 -10   2    0.40    4.30
 -19 -10   2    7.40    2.70
  18  10  -2   15.60    5.20
 -18 -10   2   18.20    4.30
 -18 -10   2   10.00    2.80
 -18 -10   2   13.00    5.20
  17  10  -2   17.80    5.40
 -17 -10   2   28.70    5.30
 -17 -10   2   28.60    3.70
 -17 -10   2   22.60    4.20
  16  10  -2   15.90    5.30
 -16 -10   2   24.40    4.40
 -16 -10   2   21.80    5.30
 -15 -10   2   27.80    5.40
 -15 -10   2   29.60    4.40
 -14 -10   2  671.23   31.20
 -14 -10   2  628.74   30.40
  13  10  -2   73.29   10.30
 -13 -10   2   79.49    7.50
 -13 -10   2   67.89    6.00
  12  10  -2    4.50    6.40
 -12 -10   2    8.60    3.80
 -12 -10   2    2.30    2.50
  11  10  -2   46.10    7.70
 -11 -10   2   43.20    3.80
 -11 -10   2   48.40    4.30
 -11 -10   2   44.50    5.00
  10  10  -2   97.89   10.30
  10  10  -2  100.19   15.50
 -10 -10   2   57.09   19.40
 -10 -10   2  102.69    6.90
 -10 -10   2   97.49    5.90
 -10 -10   2   95.39    6.00
   9  10  -2   17.70   10.80
  -9 -10   2   19.60    4.30
  -9 -10   2    8.80   12.70
  -9 -10   2   13.60    2.80
  -9 -10   2   14.00    3.30
  -9 -10   2   14.00    2.10
   8  10  -2  326.97   24.50
  -8 -10   2  378.06   17.60
  -8 -10   2  364.86   17.30
  -8 -10   2  352.56   16.50
  -8 -10   2  346.97   27.40
  -8 -10   2  380.06   18.40
   7  10  -2    4.50    7.90
  -7 -10   2   11.70    8.80
  -7 -10   2    9.60    2.80
  -7 -10   2   11.60    3.60
  -7 -10   2   13.70    3.10
  -7 -10   2    9.70    1.40
   6  10  -2  319.97   21.10
  -6 -10   2  317.07   15.00
  -6 -10   2  273.97   21.20
  -6 -10   2  298.17   14.50
  -6 -10   2  293.87   13.40
  -6 -10   2  305.97   15.50
   5  10  -2  112.99   12.50
  -5 -10   2  105.59    7.10
  -5 -10   2  109.39    7.30
  -5 -10   2   95.39   11.50
  -5 -10   2   97.19    6.20
   4  10  -2   47.50    8.80
  -4 -10   2   42.50    3.70
  -4 -10   2   36.50    7.00
  -4 -10   2   42.00    4.50
  -4 -10   2   34.90    4.60
   3  10  -2  198.88   17.10
  -3 -10   2  226.48   10.80
  -3 -10   2  226.68   11.90
  -3 -10   2  229.98   11.60
  -3 -10   2  210.08   15.30
  -3 -10   2  227.58   11.90
   2  10  -2  170.78   16.30
  -2 -10   2  178.78   13.50
  -2 -10   2  205.78    9.70
  -2 -10   2  207.08   10.70
  -2 -10   2  214.48   11.00
  -2 -10   2  206.48   11.00
   1  10  -2  125.89   14.50
  -1 -10   2  146.59   11.50
  -1 -10   2  150.58    8.60
  -1 -10   2  156.58    8.90
   0 -10   2   56.09    5.10
   0 -10   2   55.99    5.30
  -1  10  -2    2.60    0.70
   1 -10   2    3.10    2.90
   1 -10   2    5.00    3.00
  -2  10  -2  143.49    7.10
  -2  10  -2  155.68    7.20
   2 -10   2  135.79   14.40
   2 -10   2  150.38    9.20
   2 -10   2  163.88    9.10
  -3  10  -2    1.50    1.30
  -3  10  -2   -0.60    1.10
   3 -10   2    0.90    8.80
   3 -10   2   -0.50    3.00
   3 -10   2    1.60    2.80
  -4  10  -2    5.90    1.60
  -4  10  -2    6.90    1.80
   4 -10   2    7.90    3.70
   4 -10   2    5.60    3.10
  -5  10  -2    3.90    2.00
  -5  10  -2    1.50    1.60
   5 -10   2   -1.90    2.80
   5 -10   2    5.00    4.00
  -6  10  -2   42.90    4.30
  -6  10  -2   35.90    3.20
   6 -10   2   33.50    4.40
   6 -10   2   45.50    6.10
  -7  10  -2   68.09    5.00
  -7  10  -2   82.19    5.90
   7 -10   2   86.09    8.20
   7 -10   2   74.49    5.90
  -8  10  -2   13.80    3.50
  -8  10  -2   11.60    2.60
   8 -10   2   14.90    5.00
   8 -10   2    3.80    2.30
  -9  10  -2    3.00    2.10
  -9  10  -2   -3.70    3.80
   9 -10   2    1.90    4.80
 -10  10  -2    7.00    2.50
  10 -10   2    4.00    4.80
 -11  10  -2    1.90    2.30
  11 -10   2    1.20    4.80
 -12  10  -2    0.80    2.50
  12 -10   2    5.40    4.50
  19   9  -2    9.70    4.50
 -19  -9   2   13.30    3.00
 -19  -9   2    7.80    4.40
  18   9  -2    8.90    4.50
 -18  -9   2   30.10    5.20
 -18  -9   2   20.80    4.70
 -18  -9   2   18.10    3.20
  17   9  -2    3.40    4.70
 -17  -9   2    0.50    4.40
 -17  -9   2    7.80    2.90
 -17  -9   2    2.30    3.60
  16   9  -2    2.20    4.20
 -16  -9   2   -0.40    3.00
 -16  -9   2    7.50    4.40
  15   9  -2   19.40    5.30
 -15  -9   2   21.80    5.30
 -15  -9   2   15.80    3.70
 -14  -9   2  206.48   12.40
 -14  -9   2  201.58   11.60
  13   9  -2  144.09   13.20
 -13  -9   2  169.28    9.80
 -13  -9   2  180.78   10.80
  12   9  -2   13.00    6.00
 -12  -9   2   11.90    3.00
 -12  -9   2   11.10    3.80
  11   9  -2  248.18   16.30
 -11  -9   2  275.27   13.60
 -11  -9   2  244.18   12.90
  10   9  -2  145.09   11.70
  10   9  -2  130.59   16.60
 -10  -9   2  159.78    9.00
 -10  -9   2  144.59    8.10
 -10  -9   2  150.28    7.70
 -10  -9   2  150.58   22.00
   9   9  -2  261.17   21.20
  -9  -9   2  296.17   14.20
  -9  -9   2  277.07   13.50
  -9  -9   2  285.97   14.80
  -9  -9   2  296.67   13.60
  -9  -9   2  250.27   24.60
   8   9  -2   63.79    9.90
  -8  -9   2   65.39    4.70
  -8  -9   2   54.69   11.70
  -8  -9   2   63.59    5.20
  -8  -9   2   62.09    4.10
  -8  -9   2   64.29    5.80
   7   9  -2  160.18   14.50
  -7  -9   2  173.48   10.00
  -7  -9   2  163.88    9.10
  -7  -9   2  171.18    9.10
  -7  -9   2  192.08   17.50
   6   9  -2 2012.20   94.39
  -6  -9   2 2100.29   90.69
  -6  -9   2 2063.39   95.39
  -6  -9   2 2079.69   90.09
  -6  -9   2 2046.50   89.89
  -6  -9   2 1977.10   89.19
   5   9  -2   14.30    6.10
  -5  -9   2   19.20    6.30
  -5  -9   2   28.00    4.10
  -5  -9   2   23.70    3.60
  -5  -9   2   22.60    2.80
  -5  -9   2   17.00    1.40
   4   9  -2  406.26   24.70
  -4  -9   2  459.55   21.00
  -4  -9   2  423.26   20.50
  -4  -9   2  446.96   24.30
   3   9  -2   71.29    9.00
  -3  -9   2   73.89    9.20
  -3  -9   2   85.69    5.30
  -3  -9   2   91.59    6.30
  -3  -9   2   94.99    6.00
  -3  -9   2   95.89    6.30
   2   9  -2  165.58   13.80
  -2  -9   2  170.98    9.20
  -2  -9   2  170.88    8.30
  -2  -9   2  165.88    9.40
  -2  -9   2  164.58   11.60
  -2  -9   2  165.18    9.40
   1   9  -2   18.50    6.00
  -1  -9   2   21.70    3.40
  -1  -9   2   17.40    2.00
  -1  -9   2   17.70    3.40
  -1  -9   2   15.00    4.10
  -1  -9   2   13.10    3.00
   0   9  -2   34.20    6.80
   0  -9   2   41.60    4.30
   0  -9   2   38.00    6.50
   0  -9   2   36.70    4.00
   0  -9   2   36.30    5.20
  -1   9  -2   67.09    8.50
  -1   9  -2   69.09    3.30
  -1   9  -2   63.99    3.40
   1  -9   2   65.39    5.50
   1  -9   2   60.59    7.40
   1  -9   2   74.59    5.60
   1  -9   2   68.39    9.80
  -2   9  -2  151.98    7.30
  -2   9  -2  154.08    7.40
   2  -9   2  161.98    9.00
   2  -9   2  164.58    9.10
   2  -9   2  160.18   14.50
  -3   9  -2  352.56   16.20
  -3   9  -2  363.36   16.10
   3  -9   2  326.27   21.80
   3  -9   2  328.07   25.40
   3  -9   2  389.16   17.50
   3  -9   2  360.96   17.70
  -4   9  -2    2.90    1.40
  -4   9  -2    1.20    1.40
   4  -9   2    1.50    3.20
   4  -9   2   15.80    7.20
   4  -9   2    2.50    2.80
   4  -9   2    0.40   14.00
  -5   9  -2   71.99    4.30
  -5   9  -2   71.29    4.60
   5  -9   2   67.79    6.40
   5  -9   2   58.09    5.60
   5  -9   2   31.80   16.30
  -6   9  -2    6.60    2.00
  -6   9  -2    6.40    2.20
   6  -9   2    6.40    2.90
   6  -9   2    7.40    3.90
  -7   9  -2   23.90    3.30
  -7   9  -2   25.30    2.90
   7  -9   2   23.80    3.60
   7  -9   2   24.30    5.10
  -8   9  -2   20.10    3.40
   8  -9   2   16.70    5.00
  -9   9  -2  136.29    9.10
  -9   9  -2  153.58    8.30
   9  -9   2  158.58   11.30
 -10   9  -2   15.00    3.00
 -10   9  -2   11.50    3.90
  10  -9   2   18.50    5.30
 -11   9  -2    1.80    4.10
 -11   9  -2    3.00    2.50
  11  -9   2    1.30    5.20
 -12   9  -2   -3.60    2.20
  12  -9   2   -2.30    4.30
 -13   9  -2    4.00    2.40
  13  -9   2    4.40    4.70
  19   8  -2    0.90    4.10
 -19  -8   2   -0.70    4.40
 -19  -8   2    3.20    2.50
  18   8  -2    0.60    4.10
 -18  -8   2    1.70    4.20
 -18  -8   2    0.30    2.60
 -18  -8   2   -4.30    3.40
  17   8  -2    4.60    4.50
 -17  -8   2    0.80    3.90
 -17  -8   2    1.70    3.40
 -17  -8   2    0.40    2.20
  16   8  -2   13.60    5.10
 -16  -8   2   28.50    4.60
 -16  -8   2   21.80    5.10
  15   8  -2   19.40    5.30
 -15  -8   2   30.90    5.50
 -15  -8   2   18.30    4.00
  14   8  -2   10.30    4.50
  14   8  -2   -1.40    4.70
 -14  -8   2    7.60    3.30
 -14  -8   2    4.80    4.00
  13   8  -2   11.30    6.60
 -13  -8   2   17.10    3.60
 -13  -8   2   20.50    4.40
  12   8  -2   47.70    8.50
 -12  -8   2   66.49    5.60
 -12  -8   2   57.09    5.70
  11   8  -2  204.78   14.50
 -11  -8   2  216.38   11.40
 -11  -8   2  227.78   11.90
  10   8  -2    3.70    5.10
  10   8  -2   -2.70    8.90
 -10  -8   2   -0.90    1.90
 -10  -8   2   -0.50    2.70
 -10  -8   2  -24.70   15.10
   9   8  -2    3.80    4.50
   9   8  -2   -3.80    6.90
  -9  -8   2   -0.20    1.70
  -9  -8   2    0.40    2.40
  -9  -8   2    4.70    1.70
  -9  -8   2   -4.90   10.80
  -9  -8   2   -2.90    2.70
   8   8  -2    7.10    6.00
  -8  -8   2    2.40    1.90
  -8  -8   2   -1.10    2.60
  -8  -8   2    3.00    2.30
  -8  -8   2    1.30    1.60
  -8  -8   2    3.50    8.80
   7   8  -2  167.28   13.80
  -7  -8   2  174.88    9.70
  -7  -8   2  180.88   16.00
  -7  -8   2  159.38    8.20
  -7  -8   2  169.08    8.80
  -7  -8   2  159.88    8.70
   6   8  -2   56.29    7.90
  -6  -8   2   72.59    5.70
  -6  -8   2   68.39    4.90
  -6  -8   2   75.49    5.20
  -6  -8   2   73.69   10.00
  -6  -8   2   64.79    3.80
   5   8  -2    5.90    5.10
  -5  -8   2   12.80    3.40
  -5  -8   2   13.70    1.40
  -5  -8   2   16.80    5.80
  -5  -8   2   14.20    2.60
  -5  -8   2   17.00    3.00
   4   8  -2  251.47   16.00
  -4  -8   2  243.88   15.80
  -4  -8   2  262.87   12.40
  -4  -8   2  240.78   11.80
  -4  -8   2  250.37   12.60
  -4  -8   2  234.48   10.80
   3   8  -2    7.50    4.80
  -3  -8   2   13.00    4.50
  -3  -8   2   10.20    2.10
  -3  -8   2    8.50    2.60
  -3  -8   2   10.30    3.00
  -3  -8   2    8.90    3.10
   2   8  -2   13.40    5.30
  -2  -8   2   20.70    3.40
  -2  -8   2   29.70    3.70
  -2  -8   2   22.10    3.10
  -2  -8   2   15.90    4.00
  -2  -8   2   24.30    2.50
   1   8  -2   13.50    5.10
  -1  -8   2   17.00    3.00
  -1  -8   2   14.30    3.20
  -1  -8   2   16.50    2.00
  -1  -8   2   19.30    3.10
  -1  -8   2   13.80    3.60
   0   8  -2  180.48   13.10
   0  -8   2  184.08   10.90
   0  -8   2  151.98    9.30
   0  -8   2  176.58    9.40
   0  -8   2  186.68    9.40
  -1   8  -2  761.12   32.70
  -1   8  -2  768.32   37.00
  -1   8  -2  730.23   32.70
   1  -8   2  785.02   34.00
   1  -8   2  733.53   35.10
   1  -8   2  681.53   34.10
   1  -8   2  780.92   33.90
  -2   8  -2 1087.19   47.00
  -2   8  -2 1090.69   47.10
   2  -8   2 1018.30   48.70
   2  -8   2 1111.39   48.20
   2  -8   2 1064.99   49.20
  -3   8  -2    2.30    1.20
  -3   8  -2    1.20    1.10
   3  -8   2    1.70    2.40
   3  -8   2    6.00    5.40
   3  -8   2   -1.50    5.00
   3  -8   2    0.20    2.60
  -4   8  -2   12.80    1.90
  -4   8  -2   12.90    1.70
   4  -8   2   14.40    3.40
   4  -8   2   10.70    5.60
   4  -8   2   21.40   12.80
   4  -8   2   15.40    3.00
  -5   8  -2    2.10    1.60
  -5   8  -2    1.30    1.50
   5  -8   2   25.40   17.90
   5  -8   2    1.30    3.10
   5  -8   2   -4.20    2.40
   5  -8   2    0.00    5.40
  -6   8  -2  138.39    6.90
  -6   8  -2  129.09    7.40
   6  -8   2  116.39   20.40
   6  -8   2  124.69    7.60
   6  -8   2  134.29    8.90
  -7   8  -2    4.20    2.30
  -7   8  -2    5.20    2.10
   7  -8   2    7.40    2.60
   7  -8   2    2.20   20.40
   7  -8   2    5.20    3.90
  -8   8  -2   17.20    2.80
  -8   8  -2   12.30    3.00
   8  -8   2   15.10    4.70
  -9   8  -2   16.80    2.90
  -9   8  -2   10.20    3.20
   9  -8   2   18.70    5.20
 -10   8  -2   23.70    3.20
 -10   8  -2   39.70    4.60
  10  -8   2   28.40    5.70
 -11   8  -2    9.00    3.60
 -11   8  -2    3.70    2.60
  11  -8   2    2.50    4.70
 -12   8  -2    0.90    2.40
 -12   8  -2    5.20    4.10
  12  -8   2    0.10    4.90
 -13   8  -2    3.30    2.60
  13  -8   2    5.70    4.80
  19   7  -2    9.90    4.50
 -19  -7   2    2.00    2.40
  18   7  -2    3.10    4.20
 -18  -7   2    1.50    3.70
 -18  -7   2   -1.50    4.10
 -18  -7   2    1.00    2.50
  17   7  -2    3.20    4.70
 -17  -7   2    5.30    4.40
 -17  -7   2    5.30    3.90
 -17  -7   2   -2.30    2.20
  16   7  -2    2.70    4.40
 -16  -7   2   11.30    4.80
 -16  -7   2   10.40    3.00
 -16  -7   2    9.20    3.70
  15   7  -2   21.00    5.10
 -15  -7   2   17.60    4.60
 -15  -7   2   19.10    4.20
  14   7  -2   14.90    4.90
  14   7  -2    6.40    5.10
 -14  -7   2    8.70    3.30
 -14  -7   2   13.40    4.20
  13   7  -2   -8.10    5.10
  13   7  -2    1.70    3.80
 -13  -7   2    3.00    3.70
 -13  -7   2    1.60    2.80
  12   7  -2   43.80    7.90
 -12  -7   2   31.50    4.60
 -12  -7   2   23.80    3.70
  11   7  -2   17.50    6.10
 -11  -7   2   18.70    3.10
 -11  -7   2   18.90    3.60
  10   7  -2   18.60    6.20
  10   7  -2   24.10    9.10
 -10  -7   2   13.10    2.60
 -10  -7   2   13.40    3.10
 -10  -7   2   -0.50   15.10
   9   7  -2    4.00    4.90
   9   7  -2    7.60    7.00
  -9  -7   2    5.30    2.50
  -9  -7   2    7.40    1.50
  -9  -7   2   18.50   11.50
  -9  -7   2    4.60    2.00
   8   7  -2    2.60    4.50
   8   7  -2   -4.60    5.60
  -8  -7   2   -2.30    7.80
  -8  -7   2    3.70    1.60
  -8  -7   2    2.20    2.80
  -8  -7   2    3.10    2.30
  -8  -7   2   -1.10    1.50
   7   7  -2  178.48   13.60
  -7  -7   2  169.48    8.90
  -7  -7   2  190.88   10.10
  -7  -7   2  187.68    9.50
  -7  -7   2  173.38   16.40
  -7  -7   2  178.78    8.90
   6   7  -2   -0.50    4.00
  -6  -7   2    2.30    1.40
  -6  -7   2    5.00    2.20
  -6  -7   2    5.00    2.20
  -6  -7   2    4.50    5.60
  -6  -7   2    3.20    2.90
   5   7  -2  329.77   18.40
  -5  -7   2  325.07   15.00
  -5  -7   2  310.97   14.50
  -5  -7   2  314.37   19.40
  -5  -7   2  321.77   15.60
  -5  -7   2  327.57   15.20
   4   7  -2   46.50    6.00
  -4  -7   2   42.90    2.40
  -4  -7   2   43.20    6.30
  -4  -7   2   41.30    3.90
  -4  -7   2   49.30    4.30
  -4  -7   2   40.90    3.40
   3   7  -2   73.19    8.00
  -3  -7   2   73.69    5.40
  -3  -7   2   77.39    4.50
  -3  -7   2   76.89    5.10
  -3  -7   2   74.29    7.60
  -3  -7   2   73.59    5.10
   2   7  -2  662.53   30.40
  -2  -7   2  606.44   27.10
  -2  -7   2  597.44   27.70
  -2  -7   2  559.84   29.10
  -2  -7   2  610.74   27.50
  -2  -7   2  616.44   27.60
   1   7  -2  365.56   19.60
  -1  -7   2  356.56   16.90
  -1  -7   2  357.36   16.40
  -1  -7   2  358.86   18.40
  -1  -7   2  364.46   17.10
  -1  -7   2  373.86   17.10
   0   7  -2   19.00    4.60
   0  -7   2   24.80    3.70
   0  -7   2   18.50    2.80
   0  -7   2   21.30    3.10
   0  -7   2   21.90    3.00
  -1   7  -2   47.70    2.60
  -1   7  -2   48.50    2.60
  -1   7  -2   54.49    6.40
   1  -7   2   53.79    5.40
   1  -7   2   46.50    4.50
   1  -7   2   49.40    5.00
   1  -7   2   52.49    4.30
  -2   7  -2    1.00    1.00
  -2   7  -2    2.80    3.80
  -2   7  -2    1.30    1.00
   2  -7   2    2.80    3.40
   2  -7   2    2.30    2.50
   2  -7   2    1.60    2.50
   2  -7   2    4.10    2.50
  -3   7  -2  132.99    6.60
  -3   7  -2  133.79    6.40
   3  -7   2  135.09    7.50
   3  -7   2  140.29    7.70
   3  -7   2  129.19    9.00
   3  -7   2  121.49    8.80
   3  -7   2  128.39   10.70
  -4   7  -2  124.79    6.40
  -4   7  -2  123.39    6.10
   4  -7   2  121.59    9.00
   4  -7   2  116.69    9.30
   4  -7   2  127.99    7.60
   4  -7   2  130.89    7.20
   4  -7   2  111.09   10.10
  -5   7  -2    1.80    1.40
  -5   7  -2    2.40    1.60
   5  -7   2    4.60    2.20
   5  -7   2    1.60    6.50
   5  -7   2   -2.90    4.50
   5  -7   2   -0.10    2.70
  -6   7  -2   52.39    3.60
  -6   7  -2   51.29    4.00
   6  -7   2   51.69    5.30
   6  -7   2   33.30    5.60
   6  -7   2   43.50    4.20
   6  -7   2   56.79   19.70
  -7   7  -2   30.80    2.90
  -7   7  -2   29.40    3.30
   7  -7   2   37.40    4.90
   7  -7   2   30.80    3.30
   7  -7   2   29.40   19.60
  -8   7  -2   16.00    2.80
  -8   7  -2   12.70    2.90
   8  -7   2   17.70    4.50
   8  -7   2    1.00   22.10
   8  -7   2   24.30    2.80
  -9   7  -2  450.45   21.50
  -9   7  -2  441.96   20.80
   9  -7   2  446.46   22.80
 -10   7  -2   -1.20    2.70
 -10   7  -2   -2.00    2.20
  10  -7   2    4.40    4.50
 -11   7  -2    3.20    2.60
 -11   7  -2    1.50    3.00
  11  -7   2    2.70    4.70
 -12   7  -2    4.70    2.50
 -12   7  -2    3.80    3.60
  12  -7   2    6.80    4.90
 -13   7  -2    2.60    2.60
 -13   7  -2   -1.30    4.00
  13  -7   2    1.50    4.60
 -14   7  -2   13.00    3.10
  14  -7   2    7.10    4.90
  18   6  -2    6.50    4.30
 -18  -6   2    9.20    3.20
 -18  -6   2   20.30    5.60
 -18  -6   2   13.70    4.20
  17   6  -2    9.50    4.90
 -17  -6   2   11.20    4.30
 -17  -6   2   12.40    3.00
 -17  -6   2   12.00    4.10
  16   6  -2   71.79    8.00
 -16  -6   2   85.39    7.90
 -16  -6   2   82.09    6.30
 -16  -6   2   78.69    7.50
  15   6  -2   53.79    6.80
 -15  -6   2   84.79    7.40
 -15  -6   2   68.29    6.60
  14   6  -2    8.90    4.40
 -14  -6   2   17.70    3.80
 -14  -6   2   12.20    4.30
  13   6  -2   33.40    5.40
  13   6  -2   31.60    7.20
 -13  -6   2   40.40    4.60
 -13  -6   2   37.30    4.80
  12   6  -2    4.50    5.70
 -12  -6   2    5.90    3.40
 -12  -6   2    1.10    2.70
  11   6  -2   41.30    7.30
 -11  -6   2   47.20    4.70
 -11  -6   2   47.50    4.80
  10   6  -2  428.56   27.40
  10   6  -2  377.76   22.30
 -10  -6   2  390.86   35.80
 -10  -6   2  441.16   19.80
 -10  -6   2  423.76   19.80
   9   6  -2  124.49   13.60
   9   6  -2  110.29    9.60
  -9  -6   2  117.59    6.70
  -9  -6   2  104.49   15.90
  -9  -6   2  109.29    6.80
   8   6  -2   54.79    7.20
   8   6  -2   29.60    6.80
  -8  -6   2   39.20    3.50
  -8  -6   2   40.20   10.30
  -8  -6   2   35.90    2.70
  -8  -6   2   41.80    4.00
   7   6  -2  135.09    9.90
   7   6  -2  121.09   10.90
  -7  -6   2  144.79    7.50
  -7  -6   2  127.49   14.20
  -7  -6   2  132.89    7.00
  -7  -6   2  129.19    7.70
  -7  -6   2  125.29    6.60
   6   6  -2  119.69   10.10
  -6  -6   2  110.69    6.10
  -6  -6   2  121.09    7.10
  -6  -6   2  122.29   12.60
  -6  -6   2  113.39    6.50
  -6  -6   2  114.49    6.00
   5   6  -2  100.69    8.80
  -5  -6   2   99.49    5.70
  -5  -6   2  101.89    5.70
  -5  -6   2  105.79    6.30
  -5  -6   2   97.49    5.20
  -5  -6   2  114.79   10.60
   4   6  -2   -2.80    2.80
  -4  -6   2    0.30    2.20
  -4  -6   2   -0.20    0.80
  -4  -6   2    0.30    1.70
  -4  -6   2   -1.80    3.50
  -4  -6   2    2.20    2.00
   3   6  -2  433.46   21.20
  -3  -6   2  417.46   19.40
  -3  -6   2  430.66   19.10
  -3  -6   2  415.26   18.80
  -3  -6   2  403.96   21.40
  -3  -6   2  404.06   18.30
   2   6  -2  171.68   10.40
  -2  -6   2  162.28    8.20
  -2  -6   2  162.48    8.40
  -2  -6   2  158.28    8.30
  -2  -6   2  156.48    9.90
  -2  -6   2  155.48    7.70
   1   6  -2 1101.99   49.20
  -1  -6   2 1049.70   46.80
  -1  -6   2 1067.49   47.20
  -1  -6   2 1076.19   47.30
  -1  -6   2 1044.70   48.40
  -1  -6   2 1062.69   47.20
   0   6  -2  470.55   23.50
   0  -6   2  465.05   21.50
   0  -6   2  479.65   22.50
   0  -6   2  468.35   21.60
   0  -6   2  450.15   20.90
   0  -6   2  495.95   21.40
  -1   6  -2   25.50    1.70
  -1   6  -2   30.20    4.30
   1  -6   2   27.40    4.00
   1  -6   2   27.00    3.20
   1  -6   2   29.40    3.30
   1  -6   2   30.00    3.20
   1  -6   2   25.00    3.00
  -2   6  -2   60.19    3.10
  -2   6  -2   59.39    3.30
  -2   6  -2   64.49    6.50
   2  -6   2   59.09    4.50
   2  -6   2   63.59    5.30
   2  -6   2   43.40    5.60
   2  -6   2   62.59    5.40
   2  -6   2   61.99    4.60
  -3   6  -2  131.99    6.50
   3  -6   2  125.49    8.70
   3  -6   2  147.19    7.80
   3  -6   2  131.39    8.40
   3  -6   2  132.49    7.40
   3  -6   2  130.29    9.80
   3  -6   2  132.19   10.30
  -4   6  -2   19.50    2.10
   4  -6   2   24.60    5.10
   4  -6   2   22.70    3.30
   4  -6   2   24.40    4.50
   4  -6   2   26.90    6.00
   4  -6   2   22.30    3.90
   4  -6   2   22.50    2.90
  -5   6  -2  180.58    8.70
   5  -6   2  152.78   11.00
   5  -6   2  168.18   11.10
   5  -6   2  185.08    9.70
   5  -6   2  174.18   11.40
   5  -6   2  174.08   12.90
   5  -6   2  182.18    9.00
  -6   6  -2   40.40    3.60
   6  -6   2   41.70    3.70
   6  -6   2   44.20    4.70
   6  -6   2   49.60    7.60
   6  -6   2   45.70    5.60
  -7   6  -2    5.10    2.20
   7  -6   2  -13.90   17.50
   7  -6   2    7.60    3.30
   7  -6   2    1.80    1.90
   7  -6   2    7.60    4.50
  -8   6  -2   41.10    4.20
   8  -6   2   35.20    3.40
   8  -6   2   29.50   23.00
   8  -6   2   41.90    5.20
  -9   6  -2   34.90    4.00
  -9   6  -2   39.20    3.70
   9  -6   2   33.40   21.00
   9  -6   2   41.50    5.70
 -10   6  -2  427.26   20.10
 -10   6  -2  430.56   20.90
  10  -6   2  425.16   22.10
 -11   6  -2  167.58   10.30
 -11   6  -2  168.28    9.30
  11  -6   2  158.28   11.40
 -12   6  -2    3.10    2.80
 -12   6  -2    1.90    3.40
  12  -6   2    2.90    4.60
 -13   6  -2    7.00    2.70
 -13   6  -2    9.20    4.10
  13  -6   2   11.90    5.40
 -14   6  -2   -3.40    3.80
 -14   6  -2    0.30    2.50
  14  -6   2    0.20    4.70
 -15   6  -2    0.20    2.60
  15  -6   2   -2.60    4.20
  18   5  -2   32.10    5.70
 -18  -5   2   46.50    6.10
 -18  -5   2   42.30    4.30
  17   5  -2   29.50    5.60
 -17  -5   2   39.10    5.60
 -17  -5   2   28.90    4.90
 -17  -5   2   29.90    3.90
  16   5  -2    5.70    4.40
 -16  -5   2    8.20    4.00
 -16  -5   2    6.10    2.90
 -16  -5   2    7.20    4.10
  15   5  -2   46.30    6.40
 -15  -5   2   63.09    6.40
 -15  -5   2   64.69    6.50
  14   5  -2   10.60    5.20
  14   5  -2    5.30    4.10
 -14  -5   2    5.10    4.00
 -14  -5   2    2.60    3.30
  13   5  -2   17.60    4.60
  13   5  -2   17.30    5.90
 -13  -5   2   14.70    3.90
 -13  -5   2   21.10    3.70
  12   5  -2   31.00    5.00
  12   5  -2   18.60    6.20
 -12  -5   2   36.00    4.30
 -12  -5   2   34.80    4.50
  11   5  -2   20.90    6.30
 -11  -5   2   18.40    3.10
 -11  -5   2   12.00    3.10
  10   5  -2    6.60    8.50
  10   5  -2   23.50    6.30
 -10  -5   2   11.60    2.70
 -10  -5   2    8.20    2.80
 -10  -5   2   25.00   16.30
   9   5  -2  391.26   24.80
   9   5  -2  401.76   21.80
  -9  -5   2  390.46   30.50
  -9  -5   2  431.36   19.40
  -9  -5   2  421.56   19.40
   8   5  -2  486.75   25.70
   8   5  -2  518.25   28.30
  -8  -5   2  508.85   23.60
  -8  -5   2  495.35   32.00
  -8  -5   2  547.35   23.60
   7   5  -2  655.23   32.00
   7   5  -2  629.54   33.70
  -7  -5   2  681.33   36.70
  -7  -5   2  668.13   30.00
  -7  -5   2  675.63   30.10
  -7  -5   2  692.93   30.40
   6   5  -2  102.19    8.10
   6   5  -2   93.69    9.10
  -6  -5   2   96.09    5.10
  -6  -5   2   98.49    5.40
  -6  -5   2   95.09   10.80
  -6  -5   2  101.29    5.70
  -6  -5   2   98.29    6.00
   5   5  -2  116.79    9.50
  -5  -5   2  126.69    6.40
  -5  -5   2  146.19   11.70
  -5  -5   2  135.59    7.20
  -5  -5   2  128.99    6.50
  -5  -5   2  131.59    6.70
   4   5  -2  350.66   18.10
  -4  -5   2  324.57   18.80
  -4  -5   2  341.87   15.60
  -4  -5   2  340.07   16.00
  -4  -5   2  335.47   15.30
  -4  -5   2  348.77   15.60
   3   5  -2  195.18   11.10
  -3  -5   2  178.48    8.50
  -3  -5   2  192.88   11.70
  -3  -5   2  186.38    9.40
  -3  -5   2  184.38    8.90
  -3  -5   2  193.48    9.20
   2   5  -2 2149.58   93.09
  -2  -5   2 2027.90   91.39
  -2  -5   2 2095.29   91.59
  -2  -5   2 1986.30   91.69
  -2  -5   2 2113.89   91.59
  -2  -5   2 2097.39   90.89
  -2  -5   2 2207.28   93.39
   1   5  -2  204.18   11.10
  -1  -5   2  198.38    9.60
  -1  -5   2  202.08   10.70
  -1  -5   2  203.38    9.70
  -1  -5   2  183.18    9.10
  -1  -5   2  194.58    9.60
   0   5  -2   40.00    4.80
   0  -5   2   34.50    3.20
   0  -5   2   30.80    3.40
   0  -5   2   39.40    3.20
   0  -5   2   32.20    3.60
   0  -5   2   33.00    2.40
  -1   5  -2  164.78    7.70
  -1   5  -2  170.28    9.90
   1  -5   2  170.58    9.00
   1  -5   2  164.28    9.50
   1  -5   2  171.48    8.50
   1  -5   2  175.68    8.60
   1  -5   2  175.88    8.50
  -2   5  -2  147.39    8.80
  -2   5  -2  141.19    6.70
   2  -5   2  140.59    7.40
   2  -5   2  144.19    7.40
   2  -5   2  145.59    9.10
   2  -5   2  139.89    8.00
   2  -5   2  140.69    7.90
  -3   5  -2  320.67   14.80
   3  -5   2  335.47   15.30
   3  -5   2  318.17   16.70
   3  -5   2  327.07   17.20
   3  -5   2  336.97   15.40
   3  -5   2  336.67   16.10
   3  -5   2  305.47   16.00
  -4   5  -2  467.55   20.40
   4  -5   2  426.96   22.80
   4  -5   2  478.75   22.10
   4  -5   2  445.16   20.60
   4  -5   2  462.15   20.90
   4  -5   2  435.76   21.90
   4  -5   2  435.16   22.00
  -5   5  -2  262.17   12.30
   5  -5   2  235.98   13.90
   5  -5   2  262.17   14.50
   5  -5   2  257.27   12.80
   5  -5   2  257.47   14.40
   5  -5   2  280.27   12.40
   5  -5   2  245.88   15.50
  -6   5  -2   44.70    3.70
   6  -5   2   43.40    4.30
   6  -5   2   41.60    3.50
   6  -5   2   41.20    5.10
   6  -5   2   47.90    6.60
   6  -5   2   41.30    7.10
   6  -5   2   36.40    5.40
  -7   5  -2    3.90    2.10
   7  -5   2   -1.00    5.00
   7  -5   2    6.40    4.00
   7  -5   2    3.80    2.70
   7  -5   2    7.10    6.00
   7  -5   2    7.00    1.80
  -8   5  -2   77.09    5.60
   8  -5   2   93.19   19.60
   8  -5   2   82.49    6.50
   8  -5   2   80.59    4.70
  -9   5  -2    1.50    2.50
   9  -5   2   -3.20    1.30
   9  -5   2   -1.30    3.20
   9  -5   2   21.50   23.50
 -10   5  -2  161.48    9.70
  10  -5   2  169.38   26.10
  10  -5   2  164.48   10.70
 -11   5  -2   11.40    3.70
 -11   5  -2   10.70    2.80
  11  -5   2   10.70    4.60
 -12   5  -2   87.19    7.50
 -12   5  -2   93.29    6.30
  12  -5   2   84.29    8.40
 -13   5  -2    2.30    2.80
 -13   5  -2   -2.00    3.20
  13  -5   2   -6.70    4.50
 -14   5  -2  117.99    9.40
 -14   5  -2  153.68    8.50
  14  -5   2  126.79   10.90
 -15   5  -2   32.60    5.30
 -15   5  -2   41.00    4.40
  15  -5   2   43.20    6.70
  18   4  -2    1.70    4.10
 -18  -4   2    6.00    4.40
 -18  -4   2    3.90    2.80
  17   4  -2   18.90    5.30
 -17  -4   2   21.00    3.60
 -17  -4   2   16.70    4.30
  16   4  -2   11.30    4.90
 -16  -4   2    8.80    4.10
 -16  -4   2   16.00    3.30
 -16  -4   2    9.30    3.90
  15   4  -2  100.09    9.40
 -15  -4   2  103.79    8.70
 -15  -4   2   92.09    7.00
 -15  -4   2  114.39    8.30
  14   4  -2    8.40    4.20
  14   4  -2   10.70    5.00
 -14  -4   2    5.70    3.90
 -14  -4   2    5.40    3.40
  13   4  -2   -3.40    4.40
  13   4  -2   -4.40    3.30
 -13  -4   2    3.80    3.40
 -13  -4   2    1.20    3.40
  12   4  -2    6.80    5.40
  12   4  -2   -2.70    3.40
 -12  -4   2   -0.20    3.10
 -12  -4   2   -1.80    2.80
  11   4  -2   25.00    6.40
  11   4  -2   28.20    4.40
 -11  -4   2   22.30    3.50
 -11  -4   2   34.30    4.20
  10   4  -2    4.50    8.90
  10   4  -2   16.70    5.70
 -10  -4   2    5.60    2.50
 -10  -4   2   19.90   16.60
 -10  -4   2   10.70    2.80
   9   4  -2   80.49    8.70
   9   4  -2   50.29    8.80
  -9  -4   2   65.69    4.90
  -9  -4   2   54.59   14.50
  -9  -4   2   62.49    4.90
   8   4  -2  274.97   16.20
   8   4  -2  259.47   18.00
  -8  -4   2  302.67   23.50
  -8  -4   2  268.67   13.60
  -8  -4   2  307.57   13.70
   7   4  -2  187.88   12.30
   7   4  -2  190.88   13.90
  -7  -4   2  211.18   10.10
  -7  -4   2  200.18    9.90
  -7  -4   2  212.38   17.70
   6   4  -2    6.70    4.20
   6   4  -2   -0.20    3.70
  -6  -4   2    0.90    1.60
  -6  -4   2   -4.50    5.30
  -6  -4   2    0.20    1.80
   5   4  -2  347.47   17.70
   5   4  -2  320.87   18.60
  -5  -4   2  371.76   16.30
  -5  -4   2  345.57   16.00
  -5  -4   2  345.67   15.90
  -5  -4   2  360.16   20.50
   4   4  -2   25.30    4.30
  -4  -4   2   31.50    5.50
  -4  -4   2   30.50    2.60
  -4  -4   2   23.90    2.80
  -4  -4   2   28.60    2.30
  -4  -4   2   29.40    2.40
   3   4  -2   24.80    3.90
  -3  -4   2   31.40    2.70
  -3  -4   2   30.50    3.00
  -3  -4   2   30.10    2.80
  -3  -4   2   28.40    1.60
  -3  -4   2   33.30    2.10
  -3  -4   2   25.30    4.50
   2   4  -2  100.59    7.00
  -2  -4   2  100.49    5.20
  -2  -4   2   99.49    5.60
  -2  -4   2   96.19    4.70
  -2  -4   2  109.19    5.50
  -2  -4   2  106.49    7.40
   1   4  -2 1883.91   78.99
  -1  -4   2 1832.22   79.09
  -1  -4   2 1753.52   77.89
  -1  -4   2 1676.03   77.89
  -1  -4   2 1721.33   77.69
  -1  -4   2 1838.92   78.09
   0   4  -2  616.54   26.70
   0  -4   2  596.54   26.40
   0  -4   2  574.54   25.80
   0  -4   2  570.14   25.90
   0  -4   2  532.95   25.70
  -1   4  -2  231.58   11.50
   1  -4   2  223.48   10.60
   1  -4   2  228.98   10.80
   1  -4   2  225.88   11.20
   1  -4   2  212.58   10.60
   1  -4   2  218.08   10.50
  -2   4  -2  105.59    6.60
   2  -4   2  106.79    6.20
   2  -4   2  110.29    5.90
   2  -4   2  117.39    7.30
   2  -4   2  114.79    6.20
   2  -4   2  104.59    5.80
   3  -4   2  181.58   10.50
   3  -4   2  167.68    9.40
   3  -4   2  177.18    8.70
   3  -4   2  186.28    9.60
   3  -4   2  179.68    8.80
   3  -4   2  174.38    9.70
   4  -4   2   28.90    4.10
   4  -4   2   27.80    3.60
   4  -4   2   25.30    3.00
   4  -4   2   28.30    2.60
   4  -4   2   31.90    3.80
   4  -4   2   30.10    5.10
  -5   4  -2    9.40    1.90
   5  -4   2    8.40    4.00
   5  -4   2    9.90    4.80
   5  -4   2    8.70    2.50
   5  -4   2    6.80    1.90
   5  -4   2    9.10    2.90
   5  -4   2    3.60    2.90
  -6   4  -2  622.64   29.20
   6  -4   2  649.93   32.10
   6  -4   2  654.33   28.90
   6  -4   2  676.03   31.10
   6  -4   2  629.14   31.50
   6  -4   2  671.23   29.60
   6  -4   2  638.94   30.60
  -7   4  -2    4.50    2.10
   7  -4   2    3.60    2.50
   7  -4   2   -1.00    4.70
   7  -4   2    1.10    1.40
   7  -4   2    4.20    3.50
   7  -4   2    4.50    5.00
  -8   4  -2    4.70    2.40
   8  -4   2    1.60    4.10
   8  -4   2    7.00    1.60
   8  -4   2    9.80    3.10
   8  -4   2    5.10    5.80
   8  -4   2    4.50    6.00
  -9   4  -2   -1.70    2.40
   9  -4   2   -1.00    1.30
   9  -4   2   -0.90    2.80
   9  -4   2   -1.00    5.80
   9  -4   2   -7.00   21.40
 -10   4  -2  259.27   13.10
  10  -4   2  250.17   13.70
  10  -4   2  167.08   26.60
 -11   4  -2   43.70    5.00
  11  -4   2   16.30   20.60
  11  -4   2   37.60    5.60
 -12   4  -2  266.77   14.60
 -12   4  -2  272.97   13.60
  12  -4   2  265.87   15.30
 -13   4  -2   11.00    3.90
 -13   4  -2   13.50    3.30
  13  -4   2   14.70    5.40
 -14   4  -2    5.10    3.10
 -14   4  -2    5.70    3.70
 -15   4  -2   -1.10    3.50
 -15   4  -2    1.90    3.00
  15  -4   2    2.80    4.90
 -16   4  -2    4.10    2.50
  16  -4   2    6.80    4.40
  18   3  -2    6.70    4.50
 -18  -3   2    6.70    3.00
  17   3  -2    6.10    4.40
 -17  -3   2    8.90    4.00
 -17  -3   2   -1.10    2.50
  16   3  -2   29.60    5.50
 -16  -3   2   32.90    4.10
 -16  -3   2   31.20    5.00
  15   3  -2   65.79    7.40
 -15  -3   2   56.99    6.30
 -15  -3   2   64.29    5.60
 -15  -3   2   60.09    5.70
  14   3  -2   36.00    5.90
 -14  -3   2   30.40    5.00
 -14  -3   2   37.90    4.50
 -14  -3   2   45.70    5.30
  13   3  -2   27.90    5.20
 -13  -3   2   26.70    4.20
 -13  -3   2   34.40    5.00
  12   3  -2   -4.30    4.80
  12   3  -2   -1.50    3.40
 -12  -3   2   -1.60    2.80
 -12  -3   2    1.80    2.90
  11   3  -2   16.60    5.90
  11   3  -2   17.30    4.10
 -11  -3   2   17.80    3.40
 -11  -3   2   19.20    3.40
  10   3  -2    3.60    3.00
  10   3  -2   -0.50    8.40
  10   3  -2    0.40    4.70
 -10  -3   2    4.40    2.40
 -10  -3   2   18.80   20.60
 -10  -3   2    4.80    2.70
   9   3  -2   83.19    6.20
   9   3  -2   91.29    8.90
   9   3  -2   99.29   12.20
  -9  -3   2  109.29   17.60
  -9  -3   2   85.09    5.70
  -9  -3   2   78.49    5.60
   8   3  -2   65.69    9.10
   8   3  -2   58.49    7.50
  -8  -3   2   50.59   11.80
  -8  -3   2   64.19    4.50
  -8  -3   2   63.79    4.80
   7   3  -2  272.07   15.40
   7   3  -2  270.37   17.10
  -7  -3   2  266.77   12.80
  -7  -3   2  241.98   20.40
  -7  -3   2  276.57   13.00
   6   3  -2   35.10    5.90
   6   3  -2   42.90    6.00
  -6  -3   2   35.10    7.70
  -6  -3   2   34.90    3.30
  -6  -3   2   36.60    3.40
   5   3  -2    0.00    3.70
   5   3  -2    1.40    3.30
  -5  -3   2    1.60    1.40
  -5  -3   2    3.90    1.60
  -5  -3   2    0.00    4.50
   4   3  -2 1571.94   69.99
   4   3  -2 1549.34   71.09
  -4  -3   2 1582.24   72.19
  -4  -3   2 1588.64   68.59
  -4  -3   2 1556.44   68.69
   3   3  -2  828.32   38.70
  -3  -3   2  900.11   39.50
  -3  -3   2  832.32   36.80
  -3  -3   2  810.72   36.40
  -3  -3   2  791.42   36.50
   2   3  -2  138.29    8.60
  -2  -3   2  137.59    6.90
  -2  -3   2  141.09    6.70
  -2  -3   2  126.49    6.40
  -2  -3   2  137.59    6.30
  -2  -3   2  145.99    9.10
   1   3  -2  875.81   37.10
  -1  -3   2  844.62   37.40
  -1  -3   2  815.72   35.70
  -1  -3   2  759.92   36.00
  -1  -3   2  841.72   35.70
  -1  -3   2  794.42   36.10
  -1  -3   2  812.62   36.20
   0   3  -2    1.60    1.80
   0  -3   2    2.00    1.70
   0  -3   2    2.40    1.90
   0  -3   2    4.10    1.50
   0  -3   2    0.80    1.70
  -1   3  -2 1252.17   52.39
   1  -3   2 1127.29   51.89
   1  -3   2 1204.38   52.19
   1  -3   2 1218.98   51.99
   1  -3   2 1122.29   51.89
   2  -3   2   73.19    4.20
   2  -3   2   68.79    5.20
   2  -3   2   69.69    4.50
   2  -3   2   72.49    4.10
   2  -3   2   71.29    4.10
   3  -3   2 1031.30   46.60
   3  -3   2  998.60   45.70
   3  -3   2 1032.80   46.20
   3  -3   2 1055.79   46.20
   3  -3   2 1100.99   46.30
   3  -3   2 1024.00   45.90
   4  -3   2   96.39    7.30
   4  -3   2   87.99    4.80
   4  -3   2   97.59    6.30
   4  -3   2   81.09    5.70
   4  -3   2   86.69    5.10
   4  -3   2   95.39    6.30
  -5   3  -2   21.50    2.00
   5  -3   2   22.50    2.20
   5  -3   2   25.50    3.00
   5  -3   2   27.40    4.00
   5  -3   2   24.50    3.30
   5  -3   2   31.70    4.70
   5  -3   2   18.50    4.90
  -6   3  -2   -0.70    1.00
   6  -3   2    2.20    1.40
   6  -3   2    0.10    3.20
   6  -3   2    1.80    4.20
   6  -3   2    4.20    4.60
   6  -3   2    0.00    2.50
   6  -3   2    0.00    2.20
  -7   3  -2  123.69    6.40
  -7   3  -2  139.99    7.40
   7  -3   2  139.29    9.80
   7  -3   2  130.69   11.00
   7  -3   2  142.99    7.70
   7  -3   2  135.49    6.60
   7  -3   2  129.59    9.00
   7  -3   2  132.79   11.10
  -8   3  -2   57.59    4.50
  -8   3  -2   54.69    3.30
   8  -3   2   42.30    7.10
   8  -3   2   55.19    3.30
   8  -3   2   64.59    7.90
   8  -3   2   61.39    5.20
   8  -3   2   46.70    5.80
  -9   3  -2   66.79    4.10
  -9   3  -2   76.79    5.60
   9  -3   2   66.79    5.90
   9  -3   2   62.39    9.10
   9  -3   2   65.79    7.70
   9  -3   2   68.39    9.70
   9  -3   2   75.89    4.00
 -10   3  -2    2.00    2.60
  10  -3   2   -2.00    3.10
  10  -3   2   -1.70   24.70
 -11   3  -2  396.66   19.30
  11  -3   2  375.36   19.70
 -12   3  -2   51.69    5.50
  12  -3   2   65.69    7.00
 -13   3  -2   21.40    4.10
  13  -3   2   23.50    5.50
 -14   3  -2   37.00    4.90
 -14   3  -2   33.20    4.10
  14  -3   2   38.20    6.20
 -15   3  -2   84.89    6.70
 -15   3  -2   87.09    8.20
  15  -3   2   98.59    9.20
 -16   3  -2   21.90    4.50
 -16   3  -2   15.50    3.40
  16  -3   2   12.40    5.10
 -17   3  -2   10.50    2.70
  17  -3   2   10.40    4.60
  17   2  -2   -3.60    3.80
 -17  -2   2   -4.90    4.00
 -17  -2   2    2.40    3.20
  16   2  -2   10.70    4.70
 -16  -2   2   19.40    3.70
 -16  -2   2   14.50    4.60
  15   2  -2   16.70    5.20
 -15  -2   2   13.80    4.70
 -15  -2   2   18.80    3.90
  14   2  -2   -0.90    4.10
 -14  -2   2    0.90    3.30
 -14  -2   2   -3.30    3.20
 -14  -2   2    3.90    2.90
  13   2  -2    3.40    4.20
  13   2  -2    0.50    3.70
 -13  -2   2    1.70    3.40
 -13  -2   2    4.70    3.20
  12   2  -2   20.30    6.10
  12   2  -2    5.40    3.80
 -12  -2   2    7.80    3.50
 -12  -2   2   11.90    3.30
  11   2  -2   26.10    6.50
  11   2  -2   31.00    4.60
 -11  -2   2   29.90    3.90
 -11  -2   2   32.40    4.30
  10   2  -2   13.60    5.80
  10   2  -2    9.90    3.60
 -10  -2   2   14.30    3.00
 -10  -2   2   14.80    3.10
   9   2  -2   55.29    7.50
   9   2  -2   34.40    4.20
   9   2  -2   39.90    8.80
  -9  -2   2   41.00    3.90
  -9  -2   2   71.69   16.70
  -9  -2   2   37.20    3.90
   8   2  -2  165.98    9.00
   8   2  -2  152.18   11.30
   8   2  -2  148.39   13.50
  -8  -2   2  131.89   17.30
  -8  -2   2  162.08    8.50
  -8  -2   2  162.88    8.30
   7   2  -2  528.55   28.90
   7   2  -2  564.64   27.10
  -7  -2   2  481.75   24.60
  -7  -2   2  589.64   32.50
  -7  -2   2  568.64   24.60
   6   2  -2  343.67   19.60
   6   2  -2  327.87   17.80
  -6  -2   2  349.27   22.20
  -6  -2   2  338.27   15.60
  -6  -2   2  333.57   15.80
   5   2  -2  345.97   18.20
   5   2  -2  357.26   19.60
  -5  -2   2  367.46   21.50
  -5  -2   2  363.46   16.20
  -5  -2   2  349.17   16.30
   4   2  -2  352.56   17.70
   4   2  -2  341.27   18.70
  -4  -2   2  372.96   20.20
  -4  -2   2  354.06   16.00
  -4  -2   2  347.57   16.00
   3   2  -2   26.60    4.50
   3   2  -2   28.70    4.50
  -3  -2   2   20.70    4.80
  -3  -2   2   23.30    2.30
  -3  -2   2   19.20    2.10
   2   2  -2  206.08   11.00
  -2  -2   2  175.08    8.50
  -2  -2   2  186.78   11.40
  -2  -2   2  173.88    8.40
   1   2  -2  322.97   15.80
  -1  -2   2  318.27   14.20
  -1  -2   2  328.77   16.10
   0   2  -2 2149.69   95.09
   0  -2   2 2144.79   94.39
   0  -2   2 2226.08   95.29
  -1   2  -2 1580.54   67.39
   1  -2   2 1526.55   67.39
   1  -2   2 1527.45   67.39
   2  -2   2    2.60    2.20
   2  -2   2    2.90    1.80
   2  -2   2    2.90    1.50
   2  -2   2    4.70    1.60
   3  -2   2 1941.41   84.59
   3  -2   2 1919.81   84.09
   3  -2   2 2090.89   84.39
   3  -2   2 1773.02   83.89
   3  -2   2 1892.71   84.09
   3  -2   2 1942.61   84.39
   4  -2   2 1551.94   69.49
   4  -2   2 1612.54   70.29
   4  -2   2 1644.14   69.99
   4  -2   2 1562.34   69.89
   4  -2   2 1611.64   70.29
   4  -2   2 1537.15   69.19
   5  -2   2   24.60    4.20
   5  -2   2   17.60    1.80
   5  -2   2   24.90    3.90
   5  -2   2   19.70    2.80
   5  -2   2   20.40    2.50
  -6   2  -2  113.49    6.30
   6  -2   2  131.09    8.90
   6  -2   2  129.19    7.00
   6  -2   2  126.39    8.10
   6  -2   2  131.49    6.20
   6  -2   2  143.29    9.80
  -7   2  -2  465.95   21.40
   7  -2   2  488.65   21.30
   7  -2   2  485.85   22.20
   7  -2   2  457.25   23.40
   7  -2   2  493.45   24.50
   7  -2   2  482.55   25.30
   7  -2   2  479.95   23.80
  -8   2  -2  165.38    8.10
   8  -2   2  157.68   11.40
   8  -2   2  157.08   14.00
   8  -2   2  161.58   12.50
   8  -2   2  165.88   11.00
   8  -2   2  182.08    9.40
   8  -2   2  171.48    7.90
  -9   2  -2   69.89    5.30
  -9   2  -2   67.29    4.10
   9  -2   2   66.99    9.00
   9  -2   2   66.39    8.50
   9  -2   2   60.19    7.30
   9  -2   2   65.59    3.50
   9  -2   2   71.99    5.60
 -10   2  -2    5.30    1.70
 -10   2  -2    0.60    2.40
  10  -2   2   -2.30    6.00
  10  -2   2    2.90   13.10
  10  -2   2    6.20    6.50
  10  -2   2    2.60    3.00
 -11   2  -2   60.59    5.50
 -11   2  -2   48.80    4.00
  11  -2   2   52.69    5.90
  11  -2   2   69.69   25.60
 -12   2  -2    4.40    3.40
  12  -2   2    8.20   19.40
  12  -2   2    4.20    3.90
 -13   2  -2   16.30    4.10
  13  -2   2   16.20    4.80
 -14   2  -2   31.60    5.00
  14  -2   2   26.30    5.60
 -15   2  -2   16.30    4.20
 -15   2  -2   13.30    3.60
  15  -2   2   15.30    5.50
 -16   2  -2    5.50    2.90
 -16   2  -2    7.50    4.20
  16  -2   2    5.40    4.60
 -17   2  -2    3.30    3.00
 -17   2  -2   -2.40    3.70
  17  -2   2   -1.00    4.30
  17   1  -2    9.60    4.60
 -17  -1   2   11.10    5.20
 -17  -1   2    6.40    3.20
  16   1  -2   -6.10    4.00
 -16  -1   2    4.40    2.90
 -16  -1   2   -1.20    3.70
  15   1  -2    6.80    4.90
 -15  -1   2   -3.20    3.40
 -15  -1   2   -3.80    2.40
  14   1  -2   38.40    6.20
 -14  -1   2   67.99    6.80
 -14  -1   2   60.09    5.60
  13   1  -2   43.50    6.30
 -13  -1   2   47.60    4.60
 -13  -1   2   42.90    5.30
 -13  -1   2   45.20    4.50
  12   1  -2    3.30    3.90
  12   1  -2    2.10    4.90
 -12  -1   2    0.20    3.00
 -12  -1   2    1.90    2.80
  11   1  -2   -2.30    3.30
  11   1  -2   -0.20    4.90
 -11  -1   2    1.50    2.80
 -11  -1   2   -0.20    2.40
  10   1  -2   -2.10    2.90
  10   1  -2   -1.30    4.70
 -10  -1   2   -0.20    2.40
 -10  -1   2    0.40    2.30
   9   1  -2   38.50    6.90
   9   1  -2   33.10    9.10
   9   1  -2   40.80    4.60
  -9  -1   2   44.00    3.90
  -9  -1   2   32.90   15.60
  -9  -1   2   39.70    4.00
   8   1  -2   78.69    6.10
   8   1  -2   82.89    8.90
   8   1  -2  102.49   12.10
  -8  -1   2   93.79   16.00
  -8  -1   2   77.89    5.10
  -8  -1   2   81.49    5.70
   7   1  -2   50.79    8.00
   7   1  -2   46.10    4.50
   7   1  -2   63.39    7.40
  -7  -1   2   42.70    3.70
  -7  -1   2   43.40    4.10
  -7  -1   2   38.90   10.00
   6   1  -2  410.36   18.60
   6   1  -2  371.46   22.10
   6   1  -2  390.86   20.40
  -6  -1   2  395.46   18.00
  -6  -1   2  383.56   24.50
  -6  -1   2  402.26   18.30
   5   1  -2    2.00    4.20
   5   1  -2   -0.80    3.60
  -5  -1   2   -0.20    1.50
  -5  -1   2   -1.10    1.50
  -5  -1   2    1.30    5.00
   4   1  -2    5.80    3.90
   4   1  -2    8.80    3.80
  -4  -1   2    9.80    5.10
  -4  -1   2    8.60    1.60
  -4  -1   2    6.20    1.60
   3   1  -2 2631.14  112.09
   3   1  -2 2570.54  110.79
  -3  -1   2 2410.56  109.39
  -3  -1   2 2462.85  112.59
  -3  -1   2 2497.75  109.49
   2   1  -2 3008.90  127.59
   2   1  -2 2817.72  126.49
  -2  -1   2 2954.90  127.99
  -2  -1   2 2800.12  125.59
  -2  -1   2 2850.01  125.39
   1   1  -2   10.60    2.80
  -1  -1   2   11.60    3.10
  -1  -1   2   14.70    1.20
   0   1  -2 1907.31   85.69
   0  -1   2 1997.10   85.79
   0  -1   2 1943.11   84.59
  -1   1  -2  937.71   41.10
   1  -1   2  932.41   41.20
   1  -1   2  933.61   40.80
   2  -1   2  549.54   24.40
  -3   1  -2  266.77   12.90
   3  -1   2  280.47   13.00
   3  -1   2  250.07   12.30
   3  -1   2  273.47   12.40
   3  -1   2  291.07   12.80
  -4   1  -2  488.55   23.20
   4  -1   2  482.85   22.10
   4  -1   2  516.35   22.60
   4  -1   2  478.45   22.40
   4  -1   2  469.45   21.80
   4  -1   2  532.15   22.80
  -5   1  -2 1930.31   85.89
   5  -1   2 2040.20   84.79
   5  -1   2 1858.81   84.79
   5  -1   2 1945.11   84.19
   5  -1   2 2021.70   84.99
   5  -1   2 1754.32   83.69
  -6   1  -2   65.99    4.20
  -6   1  -2   80.29    8.20
   6  -1   2   70.79    4.60
   6  -1   2   64.79    3.60
   6  -1   2   63.79    6.30
   6  -1   2   76.09    5.60
   6  -1   2   66.89    6.20
  -7   1  -2   80.19    4.80
  -7   1  -2  112.59   10.80
   7  -1   2   87.49    5.60
   7  -1   2   70.09    6.60
   7  -1   2   81.29    7.70
   7  -1   2   84.19    4.20
   7  -1   2   84.79    8.10
  -8   1  -2   21.00    7.30
  -8   1  -2   22.90    2.30
   8  -1   2   25.10    5.70
   8  -1   2   27.70    3.50
   8  -1   2   14.20    3.80
   8  -1   2   26.60    5.60
   8  -1   2   23.20    1.80
  -9   1  -2   -3.70    8.70
  -9   1  -2   -0.50    1.40
   9  -1   2   -0.20    0.90
   9  -1   2    0.20    2.50
   9  -1   2    5.20    5.00
   9  -1   2   -8.60    4.00
   9  -1   2    7.80    5.20
 -10   1  -2   49.00    4.60
 -10   1  -2   47.90    3.60
  10  -1   2   35.50    7.50
  10  -1   2   43.40    4.80
  10  -1   2   38.30    7.20
  10  -1   2   45.40    7.80
 -11   1  -2   12.00    2.30
 -11   1  -2   12.70    3.40
  11  -1   2   10.40    3.70
  11  -1   2    8.50    6.60
  11  -1   2   19.60   23.10
 -12   1  -2    1.70    2.30
 -12   1  -2    2.30    3.30
  12  -1   2   -1.40    3.30
  12  -1   2   18.30   21.70
 -13   1  -2    6.00    3.80
  13  -1   2   -8.20   16.40
  13  -1   2   11.50    4.40
 -14   1  -2   39.70    5.40
  14  -1   2   32.10    5.90
 -15   1  -2    1.90    3.60
  15  -1   2    1.50    4.50
 -16   1  -2    2.70    3.00
 -16   1  -2    1.20    3.70
  16  -1   2    5.30    4.50
 -17   1  -2   14.90    4.00
 -17   1  -2   14.10    3.50
  17  -1   2   12.00    4.90
 -18   1  -2   17.60    3.30
  18  -1   2   29.50    6.00
  16   0  -2    7.40    4.50
 -16   0   2    5.60    3.80
 -16   0   2    6.00    2.70
  15   0  -2    3.00    4.60
 -15   0   2   -2.00    2.50
 -15   0   2    1.30    3.40
  14   0  -2   26.10    5.50
 -14   0   2   28.30    5.20
 -14   0   2   37.80    4.50
  13   0  -2    3.00    4.10
 -13   0   2    3.60    2.70
 -13   0   2    3.70    3.50
  12   0  -2   -1.90    3.90
 -12   0   2    0.60    2.50
 -12   0   2    1.10    4.10
 -12   0   2   -2.20    3.00
  11   0  -2   -4.20    4.80
  11   0  -2   -3.70    3.30
 -11   0   2   -0.60    2.40
 -11   0   2    1.50    2.90
  10   0  -2    4.40    3.40
  10   0  -2    4.40    5.30
 -10   0   2    4.30    2.40
 -10   0   2    4.50    2.80
   9   0  -2    7.00    3.10
   9   0  -2    3.20    4.50
  -9   0   2    1.20    2.00
  -9   0   2    3.20    2.40
   8   0  -2   29.60    6.20
   8   0  -2   25.80    3.70
  -8   0   2   28.80   13.70
  -8   0   2   36.70    3.80
  -8   0   2   27.80    2.80
   7   0  -2    1.20    4.60
   7   0  -2   10.40    6.20
   7   0  -2    3.50    2.50
  -7   0   2    6.40    2.30
  -7   0   2    4.50    1.70
  -7   0   2    3.10    8.60
   6   0  -2  410.46   19.00
   6   0  -2  400.06   20.80
   6   0  -2  395.16   23.00
  -6   0   2  399.16   18.30
  -6   0   2  393.86   25.80
  -6   0   2  414.96   18.80
   5   0  -2  356.06   20.90
   5   0  -2  375.16   19.00
   5   0  -2  369.66   17.20
  -5   0   2  377.56   17.10
  -5   0   2  374.46   23.00
  -5   0   2  361.06   16.70
   4   0  -2   46.40    5.90
   4   0  -2   39.00    6.00
   4   0  -2   35.10    3.20
  -4   0   2   32.40    2.90
  -4   0   2   16.90    5.70
  -4   0   2   32.50    2.50
   3   0  -2  260.37   15.10
   3   0  -2  254.37   13.60
  -3   0   2  267.57   11.90
  -3   0   2  242.48   15.60
  -3   0   2  252.57   11.60
   2   0  -2  229.28   13.40
   2   0  -2  240.78   12.20
  -2   0   2  212.48   10.30
  -2   0   2  225.98   14.10
   1   0  -2  112.59    8.00
  -1   0   2  101.99    5.20
  -1   0   2  120.39    8.30
   0   0  -2  138.79    8.30
   0   0   2  145.89    8.40
   0   0   2  146.59    6.50
  -1   0  -2    8.60    1.50
   1   0   2   11.20    1.50
   1   0   2   10.10    0.80
  -2   0  -2 1469.75   63.79
   2   0   2 1464.15   63.99
   2   0   2 1441.66   63.59
  -3   0  -2 3564.74  154.78
   3   0   2 3577.04  154.58
   3   0   2 3469.35  154.68
   3   0   2 3600.14  154.48
  -4   0  -2   23.70    3.00
   4   0   2   28.70    3.10
   4   0   2   29.80    3.10
   4   0   2   21.80    2.30
   4   0   2   34.50    3.20
  -5   0  -2   42.40    5.30
   5   0   2   35.30    3.70
   5   0   2   45.90    4.20
   5   0   2   38.10    3.90
   5   0   2   41.40    3.20
  -6   0  -2   36.30    5.30
  -6   0  -2   41.20    3.40
   6   0   2   36.60    2.30
   6   0   2   40.90    3.30
   6   0   2   50.79    4.90
   6   0   2   39.10    3.20
   6   0   2   32.70    4.30
   6   0   2   44.30    4.50
  -7   0  -2  419.76   19.90
  -7   0  -2  454.55   24.00
   7   0   2  417.56   20.10
   7   0   2  442.26   21.70
   7   0   2  428.86   21.40
   7   0   2  466.65   21.70
   7   0   2  444.26   19.30
   7   0   2  437.66   20.20
  -8   0  -2  556.54   29.30
  -8   0  -2  523.25   23.60
   8   0   2  511.15   25.60
   8   0   2  538.25   24.20
   8   0   2  499.75   25.90
   8   0   2  529.65   23.10
   8   0   2  511.55   25.80
  -9   0  -2  708.83   37.10
  -9   0  -2  635.84   29.50
   9   0   2  660.93   32.40
   9   0   2  644.14   32.30
   9   0   2  660.13   30.20
 -10   0  -2   -0.90    1.60
 -10   0  -2    9.60   10.30
  10   0   2   -4.70    4.90
  10   0   2    5.20    5.20
  10   0   2    2.50    2.80
  10   0   2   -0.10    5.30
 -11   0  -2   18.30    3.50
 -11   0  -2   14.70    2.50
  11   0   2   24.70   12.90
  11   0   2    6.90    6.30
  11   0   2   12.80    3.60
 -12   0  -2    2.80    2.20
 -12   0  -2    2.90    2.90
  12   0   2    1.80    3.50
  12   0   2   -0.90    6.50
  12   0   2   10.40   23.00
 -13   0  -2   17.60    4.20
 -13   0  -2   22.20    3.30
  13   0   2   33.60    5.30
  13   0   2   14.00   15.20
 -14   0  -2   97.89    7.00
 -14   0  -2  106.09    8.40
  14   0   2  117.59    8.90
 -15   0  -2    0.20    3.30
  15   0   2    8.70    4.80
 -16   0  -2    3.30    4.00
  16   0   2    1.40    4.40
 -17   0  -2   -2.80    3.40
 -17   0  -2    4.60    3.40
  17   0   2    4.50    4.70
 -18   0  -2    8.70    4.00
 -18   0  -2    6.60    3.00
  18   0   2   -1.20    4.30
  16  -1  -2   -1.30    4.00
 -16   1   2   -5.10    4.10
 -16   1   2    1.40    3.10
  15  -1  -2   -0.90    4.50
 -15   1   2    1.40    3.10
 -15   1   2   -0.40    3.60
  14  -1  -2    9.70    4.90
 -14   1   2    8.50    4.20
 -14   1   2    6.70    3.20
  13  -1  -2   -4.50    4.00
 -13   1   2    7.00    3.00
 -13   1   2    1.40    3.40
  12  -1  -2    4.30    4.10
 -12   1   2    9.20    2.80
 -12   1   2    9.50    3.80
  11  -1  -2   -0.60    3.80
 -11   1   2    2.60    3.10
 -11   1   2    0.70    2.40
  10  -1  -2    9.50    5.30
  10  -1  -2   15.40    4.00
 -10   1   2   18.00    3.40
 -10   1   2   14.80    2.40
   9  -1  -2   14.40    3.60
   9  -1  -2    7.30    5.20
  -9   1   2   11.50    2.90
  -9   1   2   10.60    2.30
   8  -1  -2   24.90    5.70
   8  -1  -2   12.50    7.90
   8  -1  -2   21.70    3.60
  -8   1   2   21.00    2.50
  -8   1   2   20.60    3.00
   7  -1  -2   52.49    4.80
   7  -1  -2   64.69    7.70
   7  -1  -2   49.80    8.30
  -7   1   2   59.09    4.30
  -7   1   2   49.20    3.60
   6  -1  -2  893.01   39.00
   6  -1  -2  884.31   40.70
  -6   1   2  835.52   38.20
  -6   1   2  853.71   38.70
   5  -1  -2   90.99   11.10
   5  -1  -2   90.99    7.90
   5  -1  -2   92.69    5.80
  -5   1   2  101.49   12.10
  -5   1   2   93.99    5.60
  -5   1   2   94.79    5.00
   4  -1  -2    4.70    4.40
   4  -1  -2    7.20    4.00
   4  -1  -2    4.50    1.80
  -4   1   2    3.90    1.70
  -4   1   2    6.40    1.30
  -4   1   2   12.60    5.80
   3  -1  -2  138.69    8.70
   3  -1  -2  140.69   10.60
   3  -1  -2  130.69    6.60
  -3   1   2  112.89    6.30
  -3   1   2  129.49   11.20
  -3   1   2  134.59    6.50
   2  -1  -2 4912.31  213.38
   2  -1  -2 4735.73  210.48
   2  -1  -2 4882.91  211.58
  -2   1   2 4848.21  213.58
   1  -1  -2 1271.77   58.39
   1  -1  -2 1300.07   57.19
   1  -1  -2 1355.86   58.99
  -1   1   2 1253.17   55.99
  -1   1   2 1255.47   56.09
   0  -1  -2  100.79    7.00
   0   1   2  100.59    4.80
  -1  -1  -2   16.00    2.40
   1   1   2   14.30    1.10
   1   1   2   11.50    2.20
  -2  -1  -2   42.40    3.50
  -3  -1  -2 2149.88   91.99
   3   1   2 2175.78   92.19
   3   1   2 1972.30   91.39
  -4  -1  -2  281.07   13.30
   4   1   2  271.87   12.40
   4   1   2  259.07   13.00
   4   1   2  247.78   12.40
  -5  -1  -2  559.44   28.10
   5   1   2  607.04   27.80
   5   1   2  600.54   27.20
   5   1   2  631.94   27.20
   5   1   2  599.24   26.80
  -6  -1  -2   11.30    3.60
  -6  -1  -2   15.90    2.50
  -6  -1  -2   12.30    2.40
   6   1   2   10.80    2.80
   6   1   2   12.70    2.80
   6   1   2   13.30    2.20
   6   1   2   15.60    3.40
  -7  -1  -2   34.60    3.50
  -7  -1  -2   35.80    3.10
  -7  -1  -2   35.60    5.90
   7   1   2   39.90    4.90
   7   1   2   42.20    4.00
   7   1   2   40.80    5.10
   7   1   2   38.60    3.50
   7   1   2   41.70    4.60
   7   1   2   34.00    2.10
  -8  -1  -2   24.40    2.70
  -8  -1  -2   22.30    2.40
  -8  -1  -2   21.10    6.50
   8   1   2   24.40    3.40
   8   1   2   17.20    4.70
   8   1   2   14.60    3.70
   8   1   2   29.10    5.00
   8   1   2   23.90    3.20
  -9  -1  -2  262.87   19.20
  -9  -1  -2  255.47   12.00
   9   1   2  249.38   15.00
   9   1   2  248.18   14.40
   9   1   2  228.48   12.20
   9   1   2  258.87   12.60
   9   1   2  249.97   14.60
 -10  -1  -2   40.00    3.50
 -10  -1  -2   46.60   11.40
  10   1   2   37.20    6.30
  10   1   2   41.50    7.10
  10   1   2   31.90    6.40
  10   1   2   30.20    4.00
 -11  -1  -2   37.10   15.00
 -11  -1  -2   39.00    3.80
  11   1   2   32.00    7.60
  11   1   2   40.00    8.30
  11   1   2   47.00    4.90
  11   1   2   32.30    7.40
 -12  -1  -2  141.99    8.10
 -12  -1  -2  155.88    9.20
  12   1   2  110.99   23.50
  12   1   2  137.59   13.50
  12   1   2  151.88    9.50
 -13  -1  -2   22.30    3.40
 -13  -1  -2   37.20    4.80
  13   1   2    7.90   15.90
  13   1   2   35.60    5.30
 -14  -1  -2   40.60    5.40
 -14  -1  -2   28.60    4.10
  14   1   2   33.20    5.30
 -15  -1  -2    6.40    3.80
 -15  -1  -2    3.60    3.30
  15   1   2   14.20    4.90
 -16  -1  -2    7.70    4.00
  16   1   2   13.30    5.40
 -17  -1  -2    6.70    4.20
  17   1   2    3.70    4.60
 -18  -1  -2    5.90    4.20
 -18  -1  -2    6.80    3.30
  18   1   2    5.20    4.50
  15  -2  -2   -0.70    3.80
 -15   2   2    4.90    3.70
 -15   2   2    2.80    2.60
  14  -2  -2   28.60    5.80
 -14   2   2   32.30    4.80
 -14   2   2   31.50    3.80
  13  -2  -2    5.40    4.60
 -13   2   2   11.50    3.30
 -13   2   2    2.40    3.90
  12  -2  -2   20.00    5.40
 -12   2   2   25.60    4.50
 -12   2   2   19.00    3.70
  11  -2  -2   27.00    5.30
 -11   2   2   37.00    5.00
 -11   2   2   34.90    3.90
  10  -2  -2   18.70    4.40
 -10   2   2   20.10    3.80
 -10   2   2   16.20    2.90
   9  -2  -2   -0.50    3.20
   9  -2  -2   -0.10    4.80
  -9   2   2    2.20    2.10
  -9   2   2    1.10    2.50
   8  -2  -2   -0.10    2.70
   8  -2  -2   -2.20   10.60
   8  -2  -2    2.90    4.40
  -8   2   2   -0.80    1.50
  -8   2   2   -2.90    2.00
   7  -2  -2   18.00    3.40
   7  -2  -2   24.40    7.80
   7  -2  -2   17.10    5.20
  -7   2   2   24.00    3.10
  -7   2   2   17.80    2.10
   6  -2  -2   38.10    9.30
   6  -2  -2   48.40    6.50
   6  -2  -2   42.40    8.00
   6  -2  -2   41.90    4.20
  -6   2   2   41.40    2.90
  -6   2   2   37.10    3.80
   5  -2  -2 1067.39   51.79
   5  -2  -2 1090.89   52.79
   5  -2  -2 1069.79   47.30
  -5   2   2 1021.60   46.50
  -5   2   2 1064.99   47.00
   4  -2  -2    5.60    2.00
   4  -2  -2   -1.00    3.90
   4  -2  -2    2.50    4.60
  -4   2   2    3.30    1.70
  -4   2   2    4.00    1.20
   3  -2  -2   86.19    6.90
   3  -2  -2   75.79    8.80
   3  -2  -2   82.39    4.70
  -3   2   2   74.09    4.50
   2  -2  -2  297.87   17.40
   2  -2  -2  298.17   17.10
   2  -2  -2  299.57   13.50
   2  -2  -2  302.87   15.20
  -2   2   2  286.67   13.20
  -2   2   2  292.07   13.40
   1  -2  -2 4388.26  184.68
   1  -2  -2 3940.21  181.38
   1  -2  -2 4169.08  183.98
   1  -2  -2 4246.98  182.48
  -1   2   2 4307.77  181.38
  -1   2   2 4008.50  181.18
   0  -2  -2  697.33   31.00
   0  -2  -2  696.13   32.40
   0   2   2  663.03   32.20
   0   2   2  654.63   29.70
   0   2   2  691.33   29.80
  -1  -2  -2   54.69    5.50
   1   2   2   62.09    5.80
   1   2   2   52.09    2.80
  -2  -2  -2  385.46   19.00
   2   2   2  396.66   19.30
   2   2   2  403.26   17.40
  -3  -2  -2   16.80    3.00
   3   2   2   16.10    3.10
   3   2   2   19.50    2.00
  -4  -2  -2 3748.22  167.78
  -4  -2  -2 4118.39  168.28
   4   2   2 3580.74  167.08
   4   2   2 3932.81  167.18
  -5  -2  -2   28.50    3.60
  -5  -2  -2   26.30    3.70
   5   2   2   31.40    2.90
   5   2   2   40.70    3.50
  -6  -2  -2   69.09    6.30
  -6  -2  -2   56.29    4.40
  -6  -2  -2   56.69    4.30
   6   2   2   43.30    4.30
   6   2   2   57.99    4.70
   6   2   2   64.89    5.40
  -7  -2  -2  252.77   12.30
  -7  -2  -2  285.97   15.80
  -7  -2  -2  232.08   12.40
   7   2   2  262.57   13.40
   7   2   2  262.37   14.20
   7   2   2  268.37   13.20
  -8  -2  -2   73.59    4.80
  -8  -2  -2   77.79    9.90
  -8  -2  -2   73.79    5.10
   8   2   2   77.09    5.40
   8   2   2   78.59    7.50
   8   2   2   74.79    7.30
   8   2   2   74.59    5.10
   8   2   2   84.49    6.90
  -9  -2  -2  203.88   10.10
  -9  -2  -2  200.18    9.80
  -9  -2  -2  186.08   16.10
   9   2   2  204.18   12.60
   9   2   2  187.48   10.30
   9   2   2  208.78   13.20
   9   2   2  217.38   10.70
   9   2   2  205.58   12.30
 -10  -2  -2    0.30    1.50
 -10  -2  -2    5.10    8.90
 -10  -2  -2    1.40    1.90
  10   2   2    4.00    4.60
  10   2   2    0.10    4.90
  10   2   2    0.90    2.60
  10   2   2   -0.90    2.20
  10   2   2   -7.40    4.50
 -11  -2  -2   48.10   14.00
 -11  -2  -2   42.30    4.10
  11   2   2   45.20    8.30
  11   2   2   55.49    5.20
  11   2   2   59.99    8.10
  11   2   2   36.90    7.20
 -12  -2  -2  105.69    6.70
  12   2   2  117.29    7.80
  12   2   2  116.09   11.60
  12   2   2   86.39   18.40
 -13  -2  -2   21.10    3.30
 -13  -2  -2   14.30    3.70
  13   2   2   14.20    7.20
  13   2   2   16.70   14.90
  13   2   2   14.90    4.10
 -14  -2  -2  157.68   10.20
 -14  -2  -2  141.69    8.90
  14   2   2  149.88   10.30
 -15  -2  -2  131.39    8.60
 -15  -2  -2  128.09    9.70
  15   2   2  134.39   10.00
 -16  -2  -2   85.29    7.80
 -16  -2  -2   75.09    7.10
  16   2   2   71.69    7.80
 -17  -2  -2    9.50    4.50
  17   2   2    3.40    4.40
 -18  -2  -2    2.70    3.10
 -18  -2  -2    3.10    3.90
  18   2   2    5.10    4.80
 -19  -2  -2   17.40    3.50
 -19  -2  -2   12.20    4.50
  19   2   2   12.80    4.70
  15  -3  -2   19.60    5.20
 -15   3   2   10.00    4.00
 -15   3   2    8.50    2.90
  14  -3  -2   35.60    5.80
 -14   3   2   33.90    5.00
 -14   3   2   33.00    3.90
  13  -3  -2    1.00    4.50
 -13   3   2   -0.10    3.40
 -13   3   2    4.90    3.20
  12  -3  -2   36.10    5.90
 -12   3   2   30.70    4.70
 -12   3   2   34.30    4.00
  11  -3  -2   18.60    4.90
 -11   3   2   14.50    3.80
 -11   3   2   16.00    3.20
  10  -3  -2   37.00    5.60
 -10   3   2   52.69    4.70
 -10   3   2   46.70    5.20
   9  -3  -2    7.80    3.90
  -9   3   2    3.50    2.80
  -9   3   2    4.80    2.50
   8  -3  -2   37.80    6.40
   8  -3  -2   37.00    4.90
  -8   3   2   29.80    3.80
  -8   3   2   41.50    3.60
   7  -3  -2   -2.00    2.50
   7  -3  -2   -1.20    8.40
   7  -3  -2   -1.10    4.40
  -7   3   2    0.50    1.70
  -7   3   2   -0.60    2.10
   6  -3  -2  113.19    6.80
   6  -3  -2  101.79    8.90
   6  -3  -2  100.99   12.30
  -6   3   2  116.59    6.60
   5  -3  -2  332.07   15.90
   5  -3  -2  370.36   16.90
   5  -3  -2  320.17   21.80
   5  -3  -2  365.96   18.90
   5  -3  -2  382.36   23.60
  -5   3   2  368.76   16.70
   4  -3  -2    5.10    5.50
   4  -3  -2   11.00    2.40
   4  -3  -2   10.40    1.70
   4  -3  -2    3.60    5.40
   4  -3  -2   14.10    4.70
  -4   3   2    8.70    2.00
   3  -3  -2 1102.79   51.79
   3  -3  -2  991.40   47.10
   3  -3  -2 1059.09   47.40
   3  -3  -2 1106.39   49.00
  -3   3   2 1104.89   47.30
  -3   3   2 1081.79   47.00
   2  -3  -2   30.10    2.60
   2  -3  -2   27.10    5.20
   2  -3  -2   40.70    5.20
  -2   3   2   29.30    2.30
  -2   3   2   29.90    2.60
   1  -3  -2 2744.93  117.79
   1  -3  -2 2642.64  115.79
   1  -3  -2 2657.93  118.29
   1  -3  -2 2674.83  114.59
  -1   3   2 2541.55  114.49
  -1   3   2 2539.85  114.39
   0  -3  -2  660.43   30.50
   0  -3  -2  761.22   33.60
   0  -3  -2  703.83   31.70
   0   3   2  697.13   30.50
   0   3   2  678.63   30.30
   0   3   2  665.53   33.30
  -1  -3  -2 1923.01   81.09
  -1  -3  -2 1810.52   79.39
   1   3   2 1846.72   81.09
   1   3   2 1742.23   78.49
   1   3   2 1711.03   78.39
  -2  -3  -2    2.90    3.40
  -2  -3  -2    3.70    3.00
   2   3   2    6.00    1.00
   2   3   2    2.40    3.50
  -3  -3  -2 3010.90  141.29
  -3  -3  -2 3427.86  142.19
   3   3   2 3258.97  142.39
  -4  -3  -2   36.50    4.40
  -4  -3  -2   30.60    4.00
   4   3   2   20.60    3.90
   4   3   2   27.10    2.40
  -5  -3  -2  729.13   34.20
  -5  -3  -2  785.72   35.30
   5   3   2  759.82   33.50
   5   3   2  715.83   35.20
   5   3   2  790.12   33.60
  -6  -3  -2  218.88   10.90
  -6  -3  -2  233.28   13.10
  -6  -3  -2  222.28   11.40
   6   3   2  246.18   11.30
   6   3   2  225.78   11.00
   6   3   2  207.78   12.50
  -7  -3  -2  193.18   10.10
  -7  -3  -2  206.68   13.00
  -7  -3  -2  196.88    9.90
   7   3   2  192.68   10.30
   7   3   2  203.38   10.70
  -8  -3  -2   91.89    5.90
  -8  -3  -2   95.09    6.00
  -8  -3  -2   95.99   10.20
   8   3   2   96.99    7.60
   8   3   2  100.89    7.10
  -9  -3  -2  193.38    9.80
  -9  -3  -2  206.88   16.10
  -9  -3  -2  197.48    9.80
   9   3   2  170.08    9.80
   9   3   2  205.08   10.20
   9   3   2  184.18   11.40
   9   3   2  196.68   12.90
   9   3   2  188.48   11.80
 -10  -3  -2  734.03   41.00
 -10  -3  -2  743.83   33.80
 -10  -3  -2  705.93   33.80
  10   3   2  753.32   34.10
  10   3   2  785.02   36.10
  10   3   2  796.02   36.00
  10   3   2  801.82   34.50
  10   3   2  710.33   37.40
 -11  -3  -2   12.60    2.20
 -11  -3  -2   14.10    2.70
 -11  -3  -2   16.40   12.70
  11   3   2   11.10    6.60
  11   3   2    6.50    2.60
  11   3   2    5.70    4.80
  11   3   2    9.80    3.10
  11   3   2    9.70    5.30
 -12  -3  -2  398.26   18.00
  12   3   2  355.66   21.40
  12   3   2  334.67   26.40
  12   3   2  381.66   18.80
 -13  -3  -2   12.30    3.50
 -13  -3  -2   15.60    3.10
  13   3   2   18.20   15.30
  13   3   2   14.00    4.00
  13   3   2   11.50    6.50
 -14  -3  -2    2.40    3.50
 -14  -3  -2    3.30    2.90
  14   3   2    8.40   11.10
  14   3   2    0.00    3.60
 -15  -3  -2   10.40    3.70
 -15  -3  -2    6.50    3.80
  15   3   2    5.90    4.20
 -16  -3  -2    9.60    3.80
 -16  -3  -2   11.50    4.20
  16   3   2   10.50    4.60
 -17  -3  -2    9.40    4.10
 -17  -3  -2   10.40    4.00
  17   3   2    0.00    4.40
 -18  -3  -2   15.50    4.70
  18   3   2   16.50    5.10
 -19  -3  -2   13.50    4.50
 -19  -3  -2   14.90    3.40
  19   3   2   20.80    5.40
  14  -4  -2   11.70    4.80
 -14   4   2   11.40    2.90
 -14   4   2    1.40    3.70
  13  -4  -2  176.88   11.80
 -13   4   2  161.68   11.20
 -13   4   2  174.38    9.90
  12  -4  -2    5.70    4.80
 -12   4   2    2.40    2.60
 -12   4   2    4.30    3.40
  11  -4  -2   92.39    8.80
 -11   4   2   73.19    7.10
 -11   4   2   82.79    6.20
  10  -4  -2    2.30    3.90
 -10   4   2   11.40    3.40
 -10   4   2   -1.90    2.40
   9  -4  -2   10.60    4.20
  -9   4   2   15.10    3.40
  -9   4   2    8.90    2.70
   8  -4  -2   46.40    5.40
  -8   4   2   38.30    4.30
  -8   4   2   52.79    4.30
   7  -4  -2   38.40    4.60
  -7   4   2   43.90    4.20
  -7   4   2   42.00    3.70
   6  -4  -2   10.20    9.00
   6  -4  -2   17.80    3.30
   6  -4  -2   26.90    5.60
   6  -4  -2   16.90    1.90
  -6   4   2   18.70    2.80
  -6   4   2   21.30    2.40
   5  -4  -2   43.20    9.00
   5  -4  -2   47.10    6.40
   5  -4  -2   55.99    4.60
   5  -4  -2   45.20    3.40
   5  -4  -2   58.99    9.60
  -5   4   2   56.59    4.10
  -5   4   2   56.19    3.70
   4  -4  -2   29.20    3.50
   4  -4  -2   35.00    3.10
   4  -4  -2   32.10    8.00
   4  -4  -2   38.40    6.00
   4  -4  -2   46.60    8.40
  -4   4   2   42.60    3.00
  -4   4   2   43.30    3.50
   3  -4  -2   45.20    7.70
   3  -4  -2   35.40    7.20
   3  -4  -2   46.50    6.20
   3  -4  -2   55.89    3.80
   3  -4  -2   42.60    3.90
  -3   4   2   52.39    3.70
  -3   4   2   50.49    3.20
   2  -4  -2 1595.64   72.09
   2  -4  -2 1573.44   67.99
   2  -4  -2 1596.34   69.39
   2  -4  -2 1474.25   72.39
  -2   4   2 1552.94   67.89
  -2   4   2 1505.35   67.59
   1  -4  -2  104.69    5.60
   1  -4  -2  119.79    9.80
   1  -4  -2  108.29    7.50
  -1   4   2  106.29    5.20
  -1   4   2  108.69    5.50
   0  -4  -2   88.99    5.40
   0  -4  -2   89.09    6.40
   0  -4  -2   79.69    8.00
   0  -4  -2   82.89    4.60
   0   4   2   86.09    8.50
   0   4   2   86.59    4.40
   0   4   2   85.79    4.20
  -1  -4  -2  517.25   23.70
  -1  -4  -2  566.54   24.70
  -1  -4  -2  523.55   24.60
  -1  -4  -2  584.94   26.90
   1   4   2  517.25   23.40
   1   4   2  518.25   26.90
   1   4   2  523.35   23.50
  -2  -4  -2    1.80    1.50
  -2  -4  -2    4.40    3.50
  -2  -4  -2    3.40    3.70
   2   4   2    5.10    1.10
   2   4   2    3.00    3.90
   2   4   2    3.80    0.90
  -3  -4  -2 1955.60   83.79
  -3  -4  -2 1829.42   82.49
   3   4   2 1932.81   84.19
   3   4   2 1777.02   81.29
  -4  -4  -2  573.24   27.30
  -4  -4  -2  660.63   28.50
   4   4   2  581.74   28.70
   4   4   2  561.24   26.10
  -5  -4  -2  495.55   22.80
  -5  -4  -2  464.45   21.00
  -5  -4  -2  477.55   21.70
   5   4   2  408.36   22.80
   5   4   2  444.86   20.50
   5   4   2  464.45   20.60
  -6  -4  -2   93.99    5.80
  -6  -4  -2   90.59    7.90
  -6  -4  -2   92.49    6.30
   6   4   2   98.59    5.30
   6   4   2   90.69    7.90
   6   4   2  103.59    5.80
  -7  -4  -2  185.48    9.80
  -7  -4  -2  197.38    9.50
  -7  -4  -2  187.18   12.40
   7   4   2  185.98   11.70
   7   4   2  188.38    9.90
   7   4   2  165.88    9.30
  -8  -4  -2   42.20    4.40
  -8  -4  -2   45.80    4.00
  -8  -4  -2   39.50    6.60
   8   4   2   46.30    4.90
   8   4   2   61.49    5.80
   8   4   2   40.60    5.90
  -9  -4  -2   93.09   11.70
  -9  -4  -2   85.49    5.50
  -9  -4  -2   80.89    5.30
   9   4   2   64.99    5.60
   9   4   2   77.89    7.50
   9   4   2   69.39    8.70
   9   4   2   83.29    6.70
 -10  -4  -2  138.99   15.60
 -10  -4  -2  146.39    7.70
 -10  -4  -2  137.49    7.70
  10   4   2  142.69   10.20
  10   4   2  125.19    7.80
  10   4   2  137.49    9.60
 -11  -4  -2  205.68   10.40
 -11  -4  -2  201.78   22.10
 -11  -4  -2  199.98   10.20
  11   4   2  183.38   10.40
  11   4   2  177.28   16.00
  11   4   2  209.78   13.10
  11   4   2  212.58   11.00
  11   4   2  218.78   13.50
 -12  -4  -2   -1.80    2.10
 -12  -4  -2    0.70    2.40
  12   4   2    2.60    4.90
  12   4   2    3.10    3.00
  12   4   2   -6.40    9.20
 -13  -4  -2   91.89    6.10
  13   4   2   78.99    7.10
  13   4   2   63.89    9.00
  13   4   2   53.29   13.70
 -14  -4  -2   85.09    7.10
 -14  -4  -2   95.69    6.60
  14   4   2   92.69    7.70
  14   4   2   66.49    9.90
  14   4   2   53.99   11.60
 -15  -4  -2    1.90    3.30
 -15  -4  -2    1.30    3.50
  15   4   2    3.60    4.00
 -16  -4  -2  174.88   11.30
 -16  -4  -2  167.78   10.50
  16   4   2  162.78   11.60
 -17  -4  -2  121.89    9.70
 -17  -4  -2  121.79    8.70
  17   4   2  128.39    9.70
 -18  -4  -2   -0.90    4.30
 -18  -4  -2    5.60    4.20
  18   4   2   14.30    5.10
 -19  -4  -2    2.90    3.30
 -19  -4  -2    3.20    4.30
  19   4   2   -5.30    4.10
  14  -5  -2    1.20    4.30
 -14   5   2   10.20    3.10
  13  -5  -2   78.09    8.10
 -13   5   2   50.59    5.90
 -13   5   2   75.49    5.90
  12  -5  -2    3.30    4.30
 -12   5   2    0.80    2.80
 -12   5   2    5.90    3.70
  11  -5  -2   49.99    6.80
 -11   5   2   69.49    5.70
 -11   5   2   61.59    6.00
  10  -5  -2  131.39   10.00
 -10   5   2  125.79    7.80
 -10   5   2  127.19    8.90
   9  -5  -2  137.59    9.80
  -9   5   2  125.19    7.70
  -9   5   2  134.99    8.70
   8  -5  -2   -0.70    3.50
  -8   5   2   -0.90    2.10
  -8   5   2    0.80    2.70
   7  -5  -2   32.80    4.60
  -7   5   2   31.90    3.30
  -7   5   2   33.10    3.90
   6  -5  -2    3.00    2.90
   6  -5  -2    3.90    1.60
   6  -5  -2    4.20   10.80
  -6   5   2    1.50    1.90
  -6   5   2    2.30    2.20
   5  -5  -2  234.58   19.90
   5  -5  -2  222.48   11.10
   5  -5  -2  227.78   12.00
  -5   5   2  243.78   11.10
  -5   5   2  232.48   11.60
   4  -5  -2  240.18   13.40
   4  -5  -2  218.48   11.00
   4  -5  -2  199.08   18.10
   4  -5  -2  216.88   11.50
  -4   5   2  239.18   10.80
  -4   5   2  242.28   11.20
   3  -5  -2   81.29   10.50
   3  -5  -2   90.89    7.70
   3  -5  -2   85.39    5.50
   3  -5  -2   84.19   10.40
   3  -5  -2   81.89    5.30
  -3   5   2   83.79    5.10
  -3   5   2   83.89    4.60
   2  -5  -2    4.90    4.00
   2  -5  -2    0.40    5.30
   2  -5  -2    4.30    4.70
   2  -5  -2    4.00    2.20
   2  -5  -2    2.10    1.90
  -2   5   2    3.20    1.60
  -2   5   2    2.70    1.30
   1  -5  -2   32.20    2.80
   1  -5  -2   33.50    6.10
   1  -5  -2   33.90    3.10
   1  -5  -2   36.60    5.00
  -1   5   2   33.00    2.60
  -1   5   2   32.30    2.30
   0  -5  -2   53.89    6.60
   0  -5  -2   50.79    3.50
   0  -5  -2   58.69    4.10
   0   5   2   39.90    6.40
   0   5   2   53.09    3.10
   0   5   2   51.99    2.90
  -1  -5  -2  106.29    5.80
  -1  -5  -2  122.29    9.50
  -1  -5  -2  112.59    6.70
   1   5   2  120.59   10.30
   1   5   2  115.59    5.30
   1   5   2  111.89    5.50
  -2  -5  -2 2875.11  119.79
  -2  -5  -2 2693.63  117.59
  -2  -5  -2 2623.14  116.89
   2   5   2 2557.64  116.49
   2   5   2 2744.53  120.19
   2   5   2 2617.34  116.59
  -3  -5  -2  921.41   40.10
  -3  -5  -2  848.32   37.30
  -3  -5  -2  810.02   37.30
  -3  -5  -2  821.32   38.20
   3   5   2  813.32   40.40
   3   5   2  846.52   36.90
   3   5   2  861.61   37.00
  -4  -5  -2   69.39    5.60
  -4  -5  -2   69.39    6.70
  -4  -5  -2   68.49    4.50
   4   5   2   63.29    7.90
  -5  -5  -2   21.70    4.00
  -5  -5  -2   24.50    3.80
  -5  -5  -2   25.80    2.90
   5   5   2   18.70    2.00
   5   5   2   12.80    4.20
  -6  -5  -2  127.49    7.50
  -6  -5  -2  134.09    9.40
  -6  -5  -2  123.39    6.80
   6   5   2  121.29    6.50
   6   5   2  106.39    9.20
   6   5   2  116.69    6.10
  -7  -5  -2    8.10    3.00
  -7  -5  -2    6.20    2.50
  -7  -5  -2    6.40    4.00
   7   5   2    6.60    2.60
   7   5   2    2.60    3.70
   7   5   2    2.20    1.90
  -8  -5  -2   43.10    6.90
  -8  -5  -2   47.90    4.90
  -8  -5  -2   37.00    3.80
   8   5   2   54.79    5.30
   8   5   2   48.80    4.50
   8   5   2   32.30    5.80
   8   5   2   38.60    4.30
  -9  -5  -2   36.40    7.40
  -9  -5  -2   36.30    3.60
  -9  -5  -2   34.40    4.10
   9   5   2   26.50    3.80
   9   5   2   35.50    4.30
   9   5   2   29.00    6.10
   9   5   2   26.70    5.00
 -10  -5  -2    5.30    2.60
 -10  -5  -2    1.00    2.20
 -10  -5  -2    8.00    7.30
  10   5   2    5.80    4.00
  10   5   2   -1.10    5.20
  10   5   2    8.60    3.60
  10   5   2    1.80    2.90
 -11  -5  -2  145.29   17.30
 -11  -5  -2  127.39    7.30
 -11  -5  -2  123.19    7.30
  11   5   2  133.89   13.50
  11   5   2  112.69    7.50
  11   5   2  118.29   10.10
  11   5   2  120.89    9.60
 -12  -5  -2   85.49    6.00
 -12  -5  -2   85.79    5.80
  12   5   2   84.79   11.80
  12   5   2   91.29    9.10
  12   5   2   77.19    6.60
  12   5   2   87.99   13.50
 -13  -5  -2    4.60    2.80
 -13  -5  -2    7.10    2.80
  13   5   2    6.20    3.30
  13   5   2    2.00    9.60
  13   5   2    7.30    5.60
 -14  -5  -2   -0.50    2.80
  14   5   2    4.60    6.40
  14   5   2   -0.10    3.70
  14   5   2  -10.70    7.50
 -15  -5  -2   51.69    5.40
 -15  -5  -2   53.29    5.90
  15   5   2   57.99    6.70
 -16  -5  -2    6.00    4.10
 -16  -5  -2   -0.90    3.30
  16   5   2   -2.10    3.90
 -17  -5  -2   11.80    4.20
 -17  -5  -2    8.10    4.00
  17   5   2    7.80    4.80
 -18  -5  -2    5.30    4.20
 -18  -5  -2   -4.30    3.70
  18   5   2   -5.50    3.80
 -19  -5  -2   18.20    5.00
 -19  -5  -2    6.50    4.70
  19   5   2    8.70    4.50
 -20  -5  -2    1.50    2.50
 -20  -5  -2   -3.20    5.20
  20   5   2    1.90    4.10
  13  -6  -2   -5.00    4.10
 -13   6   2    2.20    4.10
 -13   6   2    4.70    2.80
  12  -6  -2   -1.80    4.20
 -12   6   2    1.60    2.50
 -12   6   2    2.20    3.50
  11  -6  -2    9.60    4.80
 -11   6   2    9.70    3.10
 -11   6   2   16.70    3.80
  10  -6  -2   56.39    6.70
 -10   6   2   42.00    5.10
 -10   6   2   57.59    5.10
   9  -6  -2    5.40    4.40
  -9   6   2   10.90    3.50
  -9   6   2    1.80    2.50
   8  -6  -2  490.85   23.70
  -8   6   2  465.65   22.80
  -8   6   2  468.25   22.00
   7  -6  -2   35.90    5.10
  -7   6   2   40.60    4.30
  -7   6   2   34.70    3.50
   6  -6  -2   71.39    4.60
   6  -6  -2   68.79    6.30
  -6   6   2   77.59    5.60
  -6   6   2   73.19    4.80
   5  -6  -2   91.69    5.60
   5  -6  -2   88.69    6.70
   5  -6  -2   92.59   14.50
  -5   6   2  101.69    5.60
  -5   6   2   97.49    6.00
   4  -6  -2   16.70    3.20
   4  -6  -2   12.90    2.40
   4  -6  -2   14.00    9.20
  -4   6   2   11.70    1.90
  -4   6   2   14.00    2.50
   3  -6  -2  249.48   13.50
   3  -6  -2  263.37   19.20
   3  -6  -2  282.77   13.50
   3  -6  -2  251.37   20.70
  -3   6   2  295.27   13.20
  -3   6   2  295.27   12.80
   2  -6  -2   96.59   11.50
   2  -6  -2   94.79    5.80
   2  -6  -2   68.29   10.20
   2  -6  -2   84.89    4.80
   2  -6  -2   90.09    5.70
  -2   6   2   89.89    4.80
  -2   6   2   96.49    5.10
   1  -6  -2   42.40    6.80
   1  -6  -2   53.89    4.10
   1  -6  -2   52.99    3.70
  -1   6   2   52.29    3.50
  -1   6   2   51.39    3.20
   0  -6  -2   -1.00    1.80
   0  -6  -2    1.10    1.80
   0  -6  -2    4.90    4.40
   0   6   2    0.50    1.20
   0   6   2   -0.50    4.30
   0   6   2    1.70    1.00
  -1  -6  -2  161.08    8.50
  -1  -6  -2  159.08   11.70
  -1  -6  -2  157.68    7.90
   1   6   2  153.08    7.40
   1   6   2  156.88    7.20
   1   6   2  155.18   12.70
  -2  -6  -2   89.09    5.10
  -2  -6  -2   98.39    6.10
  -2  -6  -2   92.99    8.80
  -2  -6  -2   88.09    4.70
   2   6   2   94.59    4.50
   2   6   2   96.19    4.60
   2   6   2   92.79    9.90
  -3  -6  -2   70.39    4.20
  -3  -6  -2   72.99    7.80
  -3  -6  -2   71.99    4.50
  -3  -6  -2   77.49    5.80
   3   6   2   79.49    3.80
   3   6   2   70.59    8.70
   3   6   2   73.79    3.60
  -4  -6  -2   46.00    4.70
  -4  -6  -2   34.40    5.10
  -4  -6  -2   40.80    3.30
   4   6   2   34.70    6.10
   4   6   2   40.70    2.30
  -5  -6  -2  441.46   20.60
  -5  -6  -2  412.96   22.10
  -5  -6  -2  441.16   19.60
   5   6   2  404.06   19.20
   5   6   2  462.45   23.50
  -6  -6  -2   78.09    7.40
  -6  -6  -2   68.39    5.50
  -6  -6  -2   63.89    4.40
   6   6   2   50.39    6.90
   6   6   2   57.69    3.60
  -7  -6  -2   60.69    4.60
  -7  -6  -2   64.09    7.80
  -7  -6  -2   64.19    5.50
   7   6   2   63.39    4.10
   7   6   2   62.69    7.90
   7   6   2   58.49    4.70
  -8  -6  -2   18.20    6.10
  -8  -6  -2   26.30    3.20
  -8  -6  -2   28.10    4.30
   8   6   2   27.00    3.10
   8   6   2   14.50    5.50
   8   6   2   25.40    4.00
  -9  -6  -2  273.37   13.90
  -9  -6  -2  299.97   19.30
  -9  -6  -2  280.77   13.30
   9   6   2  240.88   13.70
   9   6   2  250.57   17.50
   9   6   2  287.07   13.60
   9   6   2  266.77   14.30
 -10  -6  -2   53.79    4.50
 -10  -6  -2   58.59    5.10
 -10  -6  -2   45.90    9.70
  10   6   2   50.49    8.30
  10   6   2   55.99    5.50
  10   6   2   73.49    7.10
  10   6   2   55.59    5.20
 -11  -6  -2   28.10    4.00
 -11  -6  -2   28.60   12.20
 -11  -6  -2   31.70    3.60
  11   6   2   31.80    5.20
  11   6   2   28.90    8.20
  11   6   2   36.80    4.90
  11   6   2   37.80    6.30
 -12  -6  -2  142.79    8.60
 -12  -6  -2  149.19    8.80
 -12  -6  -2  144.39   22.00
  12   6   2  161.88   11.40
  12   6   2  158.88   19.00
  12   6   2  148.19   13.60
 -13  -6  -2   11.60    3.20
 -13  -6  -2   13.20    3.30
  13   6   2   11.00    3.70
  13   6   2   20.40    7.60
  13   6   2   11.50    5.50
 -14  -6  -2   77.69    6.40
  14   6   2   70.89    9.90
  14   6   2   84.79    7.30
 -15  -6  -2   12.00    4.20
 -15  -6  -2    7.90    3.50
  15   6   2    8.70    4.40
 -16  -6  -2  153.58   10.20
 -16  -6  -2  167.28   10.80
  16   6   2  156.18   11.10
 -17  -6  -2   -1.60    3.40
 -17  -6  -2   -3.10    3.70
  17   6   2    0.80    4.00
 -18  -6  -2    8.30    4.10
 -18  -6  -2   11.90    4.30
  18   6   2   12.70    4.90
 -19  -6  -2   49.60    6.30
 -19  -6  -2   32.40    5.40
  19   6   2   28.60    5.50
 -20  -6  -2    1.90    4.20
 -20  -6  -2    1.00    2.60
  20   6   2    2.70    4.10
  12  -7  -2    1.90    4.70
 -12   7   2    1.70    4.00
 -12   7   2    1.90    2.40
  11  -7  -2    5.90    4.80
 -11   7   2    8.80    2.90
 -11   7   2    7.30    3.70
  10  -7  -2    0.80    4.50
 -10   7   2    2.50    2.60
 -10   7   2    3.20    3.20
   9  -7  -2   -7.40    4.00
  -9   7   2    0.50    3.10
  -9   7   2   -5.90    2.50
   8  -7  -2   39.10    5.80
  -8   7   2   41.10    4.80
  -8   7   2   42.30    4.10
   7  -7  -2    3.40    3.70
  -7   7   2   -0.30    2.60
  -7   7   2    4.30    2.50
   6  -7  -2   66.19    6.40
  -6   7   2   60.69    5.10
  -6   7   2   51.99    4.40
   5  -7  -2   -1.60    2.00
   5  -7  -2    2.00    3.10
  -5   7   2   -0.90    1.80
  -5   7   2    1.50    1.90
   4  -7  -2   41.60    3.80
   4  -7  -2   33.00    4.20
   4  -7  -2   26.30   11.40
  -4   7   2   34.60    3.10
  -4   7   2   35.20    3.40
   3  -7  -2  737.43   33.10
   3  -7  -2  641.34   40.30
   3  -7  -2  739.43   32.90
  -3   7   2  723.83   32.50
  -3   7   2  754.62   32.20
   2  -7  -2   -0.60    5.70
   2  -7  -2   -2.70    2.50
   2  -7  -2   -0.90    2.20
   2  -7  -2  -11.20    7.10
   2  -7  -2    4.20    1.60
  -2   7   2    3.20    1.30
  -2   7   2    3.20    1.60
   1  -7  -2   63.29    5.00
   1  -7  -2   54.19    3.90
   1  -7  -2   53.99    8.30
   1  -7  -2   55.59    4.40
  -1   7   2   48.50    3.60
  -1   7   2   54.59    3.30
   0  -7  -2 1040.40   47.50
   0  -7  -2 1038.30   47.40
   0  -7  -2 1107.39   51.99
   0   7   2 1106.29   47.00
   0   7   2 1063.99   52.59
   0   7   2 1059.39   46.80
  -1  -7  -2  550.44   24.90
  -1  -7  -2  568.94   25.40
  -1  -7  -2  530.55   28.90
   1   7   2  537.05   29.90
   1   7   2  555.64   24.30
   1   7   2  551.44   24.40
  -2  -7  -2   43.60    4.50
  -2  -7  -2   36.50    2.50
  -2  -7  -2   37.20    6.10
  -2  -7  -2   43.60    3.50
   2   7   2   42.20    2.60
   2   7   2   36.20    7.20
   2   7   2   38.50    2.40
  -3  -7  -2   51.99    3.90
  -3  -7  -2   53.29    6.90
  -3  -7  -2   47.90    5.00
   3   7   2   53.79    3.00
   3   7   2   65.19    8.50
   3   7   2   52.49    2.80
  -4  -7  -2  411.96   21.60
  -4  -7  -2  410.06   18.40
  -4  -7  -2  388.16   18.00
  -4  -7  -2  406.06   19.30
   4   7   2  385.26   22.70
   4   7   2  390.56   17.60
  -5  -7  -2  268.97   12.60
  -5  -7  -2  265.17   15.90
  -5  -7  -2  283.47   13.90
   5   7   2  240.58   17.00
  -6  -7  -2  636.74   28.40
  -6  -7  -2  643.04   29.50
  -6  -7  -2  611.94   31.60
   6   7   2  617.44   32.60
   6   7   2  643.04   28.00
  -7  -7  -2   65.29    4.60
  -7  -7  -2   70.19    6.00
  -7  -7  -2   44.90    6.60
   7   7   2   58.89    8.10
   7   7   2   54.39    4.30
   7   7   2   52.39    3.60
  -8  -7  -2   33.20    4.70
  -8  -7  -2   26.20    3.30
  -8  -7  -2   28.50    6.60
   8   7   2   24.50    6.60
   8   7   2   30.80    3.90
   8   7   2   29.90    3.00
  -9  -7  -2   -2.50    2.40
  -9  -7  -2    1.90    3.10
  -9  -7  -2    3.00    6.20
   9   7   2   -1.00    2.10
   9   7   2    3.20    5.70
   9   7   2    3.60    3.00
 -10  -7  -2   15.60    8.40
 -10  -7  -2   20.00    3.10
 -10  -7  -2   22.80    3.90
  10   7   2   29.80    4.50
  10   7   2   16.40    4.30
  10   7   2   21.20    3.50
  10   7   2   17.80    7.50
 -11  -7  -2   12.90    3.00
 -11  -7  -2   12.40    3.30
 -11  -7  -2   -0.10   10.30
  11   7   2   15.30    4.00
  11   7   2   12.60    8.30
  11   7   2   13.40    3.80
  11   7   2    5.50    4.60
 -12  -7  -2    4.90    2.70
 -12  -7  -2   11.40    3.20
 -12  -7  -2  -22.60   13.30
  12   7   2    4.20   10.50
  12   7   2    8.10    4.20
  12   7   2   -1.20    4.10
  12   7   2   14.80    6.50
 -13  -7  -2  129.49    7.90
 -13  -7  -2  127.29    8.10
  13   7   2  117.19   10.90
  13   7   2  111.69   11.60
 -14  -7  -2    8.90    3.50
 -14  -7  -2   10.90    3.40
  14   7   2    9.50    3.90
  14   7   2    5.30    5.80
 -15  -7  -2   51.19    5.50
 -15  -7  -2   46.40    5.20
  15   7   2   46.50    6.10
 -16  -7  -2    4.00    4.10
 -16  -7  -2    3.40    3.50
  16   7   2    2.60    4.20
 -17  -7  -2   15.70    4.40
 -17  -7  -2    8.80    4.30
  17   7   2    4.90    4.50
 -18  -7  -2   85.09    8.20
 -18  -7  -2   76.99    7.50
  18   7   2   84.69    8.20
 -19  -7  -2    6.60    3.90
 -19  -7  -2   -2.70    4.30
  19   7   2    1.10    4.20
 -20  -7  -2   20.00    5.00
 -20  -7  -2   19.00    5.20
  20   7   2   17.30    5.00
  12  -8  -2    3.00    4.40
 -12   8   2    2.20    2.40
  11  -8  -2   12.00    4.80
 -11   8   2    5.80    4.10
 -11   8   2   10.30    2.60
  10  -8  -2    6.70    4.80
 -10   8   2    3.80    2.40
 -10   8   2    5.10    3.60
   9  -8  -2   17.20    5.30
  -9   8   2   25.90    3.60
  -9   8   2   18.40    4.00
   8  -8  -2   15.00    4.90
  -8   8   2    8.70    3.10
  -8   8   2    2.80    2.50
   7  -8  -2   -6.70    4.00
  -7   8   2    0.40    2.70
  -7   8   2   -0.20    2.40
   6  -8  -2  456.55   22.50
  -6   8   2  457.15   21.00
  -6   8   2  445.06   21.50
   5  -8  -2  216.58   12.30
  -5   8   2  213.88   11.30
  -5   8   2  221.18   10.80
   4  -8  -2   -1.00    2.90
   4  -8  -2    0.10    2.40
  -4   8   2    2.20    1.90
  -4   8   2    1.20    1.70
   3  -8  -2   21.80    3.70
   3  -8  -2   17.80    3.20
   3  -8  -2   -6.60   11.80
  -3   8   2   15.40    2.50
  -3   8   2   19.30    2.20
   2  -8  -2   26.80    9.70
   2  -8  -2   23.50    3.50
   2  -8  -2   25.90    3.80
  -2   8   2   28.90    2.50
  -2   8   2   29.50    2.80
   1  -8  -2   36.80    3.90
   1  -8  -2   35.80    4.20
   1  -8  -2   31.10    3.20
   1  -8  -2   28.60    9.60
   1  -8  -2   35.00    7.80
  -1   8   2   30.40    2.50
  -1   8   2   31.20    2.90
   0  -8  -2   25.20    3.70
   0  -8  -2   25.80    7.20
   0  -8  -2   23.80    3.10
   0  -8  -2   24.70    3.20
   0   8   2   22.90    2.10
   0   8   2   22.20    8.00
   0   8   2   24.90    2.40
  -1  -8  -2  180.48   14.30
  -1  -8  -2  188.08    9.50
  -1  -8  -2  182.38    9.70
   1   8   2  173.28    8.50
   1   8   2  178.38    8.40
   1   8   2  192.98   16.30
  -2  -8  -2   61.69    5.30
  -2  -8  -2   53.59    3.20
  -2  -8  -2   57.79    7.80
  -2  -8  -2   53.09    4.40
   2   8   2   61.79    3.20
   2   8   2   54.49    8.90
   2   8   2   61.89    3.40
  -3  -8  -2   44.10    4.60
  -3  -8  -2   42.10    6.90
  -3  -8  -2   31.90    2.70
  -3  -8  -2   38.00    3.60
   3   8   2   27.60    7.50
   3   8   2   30.30    2.20
   3   8   2   36.80    2.50
  -4  -8  -2  232.58   12.20
  -4  -8  -2  220.68   10.70
  -4  -8  -2  235.98   11.30
  -4  -8  -2  216.98   15.20
   4   8   2  228.18   10.30
   4   8   2  244.68   17.40
  -5  -8  -2  318.17   15.10
  -5  -8  -2  349.67   16.60
  -5  -8  -2  339.77   19.00
   5   8   2  290.07   20.20
  -6  -8  -2  366.26   16.60
  -6  -8  -2  354.76   20.70
  -6  -8  -2  368.96   17.90
   6   8   2  337.27   16.10
   6   8   2  371.46   22.40
  -7  -8  -2  278.17   13.00
  -7  -8  -2  255.27   17.10
  -7  -8  -2  295.67   14.40
   7   8   2  247.98   18.40
   7   8   2  258.17   12.40
  -8  -8  -2  459.15   21.30
  -8  -8  -2  490.45   26.60
  -8  -8  -2  489.45   22.60
   8   8   2  434.66   21.00
   8   8   2  452.35   26.60
  -9  -8  -2   -4.50    6.40
  -9  -8  -2    0.90    3.20
  -9  -8  -2   -0.70    2.10
   9   8   2    8.60    6.80
   9   8   2   -3.70    1.80
   9   8   2   -2.60    2.30
 -10  -8  -2   74.69    5.20
 -10  -8  -2   76.19    6.40
 -10  -8  -2   82.49   12.00
  10   8   2   65.29    6.40
  10   8   2   62.39   10.40
  10   8   2   72.19    5.60
 -11  -8  -2    6.70    2.70
 -11  -8  -2   -2.50   10.70
 -11  -8  -2   12.50    3.70
  11   8   2   18.10    4.30
  11   8   2    8.50    9.00
  11   8   2    7.30    3.20
  11   8   2   11.80    4.50
 -12  -8  -2    6.00    3.40
 -12  -8  -2    3.10    2.80
 -12  -8  -2   11.30   15.10
  12   8   2    9.40    4.10
  12   8   2    8.00    4.40
  12   8   2   -3.20   11.10
  12   8   2    0.80    4.50
 -13  -8  -2    2.90    3.00
 -13  -8  -2    1.80    3.30
  13   8   2   -2.20    5.00
  13   8   2   -2.90    4.30
 -14  -8  -2  359.86   17.70
 -14  -8  -2  352.26   17.30
  14   8   2  305.47   19.90
 -15  -8  -2   93.49    7.50
  15   8   2   85.09    8.10
 -16  -8  -2   25.40    4.50
 -16  -8  -2   33.70    5.20
  16   8   2   29.00    5.30
 -17  -8  -2   23.50    4.90
 -17  -8  -2   40.80    5.60
  17   8   2   27.00    5.40
 -18  -8  -2   15.50    4.70
 -18  -8  -2    5.70    3.80
  18   8   2    7.10    4.60
 -19  -8  -2   84.49    7.70
 -19  -8  -2   56.39    6.60
  19   8   2   68.79    7.60
 -20  -8  -2    6.00    4.50
 -20  -8  -2   -0.30    4.40
  20   8   2    1.80    4.40
  11  -9  -2    2.60    4.20
 -11   9   2    1.60    2.40
  10  -9  -2    5.90    4.70
 -10   9   2    2.90    2.60
 -10   9   2    4.70    4.00
   9  -9  -2    6.40    4.70
  -9   9   2    8.70    2.50
  -9   9   2   12.70    3.80
   8  -9  -2    9.40    4.70
  -8   9   2   13.50    3.50
  -8   9   2    4.90    2.40
   7  -9  -2    7.20    4.40
  -7   9   2    7.10    3.10
  -7   9   2    9.70    2.80
   6  -9  -2   85.19    8.00
  -6   9   2   73.49    5.40
  -6   9   2   86.19    6.30
   5  -9  -2  114.79    8.80
   5  -9  -2  100.39    7.00
  -5   9   2  122.39    7.40
  -5   9   2  120.19    6.70
   4  -9  -2    0.70    2.70
   4  -9  -2    4.90    3.40
  -4   9   2    1.90    1.80
  -4   9   2    0.80    2.10
   3  -9  -2   -0.30    3.10
   3  -9  -2    3.20    2.90
  -3   9   2    0.20    1.80
  -3   9   2    0.40    1.60
   2  -9  -2   64.49   14.50
   2  -9  -2   65.99    5.80
  -2   9   2   60.19    4.30
  -2   9   2   64.59    3.90
   1  -9  -2   44.90   12.70
   1  -9  -2   26.80    4.00
   1  -9  -2   19.00    3.30
   1  -9  -2   23.40    2.90
  -1   9   2   21.10    2.30
  -1   9   2   23.70    2.20
   0  -9  -2   14.10    3.40
   0  -9  -2   17.00    3.20
   0  -9  -2   14.70    2.90
   0   9   2   12.40    1.60
   0   9   2    1.00    7.70
   0   9   2   10.50    1.70
  -1  -9  -2   24.70    3.30
  -1  -9  -2   24.80    3.40
  -1  -9  -2   20.90    6.60
   1   9   2   22.60    2.00
   1   9   2   19.30    8.60
   1   9   2   22.00    1.90
  -2  -9  -2   36.90    7.10
  -2  -9  -2   41.70    4.10
  -2  -9  -2   40.70    4.50
   2   9   2   39.30    2.60
   2   9   2   38.70    8.80
   2   9   2   40.60    2.70
  -3  -9  -2   64.19    8.80
  -3  -9  -2   55.49    4.60
  -3  -9  -2   55.99    3.40
  -3  -9  -2   62.19    5.40
   3   9   2   55.39    3.20
   3   9   2   65.19   10.50
   3   9   2   54.99    3.30
  -4  -9  -2 1021.70   52.79
  -4  -9  -2 1162.68   49.99
  -4  -9  -2 1138.59   49.20
  -4  -9  -2 1083.29   48.60
   4   9   2 1117.49   55.49
   4   9   2 1101.99   48.30
  -5  -9  -2  252.47   13.30
  -5  -9  -2  264.07   16.60
  -5  -9  -2  235.78   11.70
   5   9   2  236.08   19.00
  -6  -9  -2    2.10    4.80
  -6  -9  -2   11.10    2.20
  -6  -9  -2   14.50    4.00
   6   9   2   11.60    7.00
  -7  -9  -2    5.30    3.70
  -7  -9  -2    4.80    2.10
  -7  -9  -2    3.30    5.20
   7   9   2    2.10    1.20
   7   9   2    2.20    6.50
  -8  -9  -2  123.29    7.60
  -8  -9  -2  150.68    9.10
  -8  -9  -2  152.58   14.00
   8   9   2  116.29   14.70
   8   9   2  142.59    7.00
  -9  -9  -2  294.77   15.20
  -9  -9  -2  292.97   21.20
  -9  -9  -2  289.57   14.00
   9   9   2  260.77   20.60
   9   9   2  282.17   13.60
 -10  -9  -2   39.50    5.30
 -10  -9  -2    8.60    9.40
 -10  -9  -2   28.40    3.50
  10   9   2   24.60    3.90
  10   9   2   35.40   10.10
  10   9   2   35.60    3.70
 -11  -9  -2  178.98   10.70
 -11  -9  -2  186.08    9.70
 -11  -9  -2  180.98   20.00
  11   9   2  174.88   10.20
  11   9   2  169.38   18.60
  11   9   2  159.78   10.80
 -12  -9  -2   30.00    5.00
 -12  -9  -2   27.30    4.00
 -12  -9  -2   23.50   26.60
  12   9   2   30.70    5.50
  12   9   2   19.50    4.40
  12   9   2   28.80   14.60
 -13  -9  -2   27.00    3.60
 -13  -9  -2   29.10    4.20
 -13  -9  -2   36.10    5.20
  13   9   2   35.00    5.80
 -14  -9  -2   16.00    4.00
 -14  -9  -2   17.80    4.40
  14   9   2   19.90    6.00
 -15  -9  -2    2.50    3.80
 -15  -9  -2    1.20    3.60
 -16  -9  -2  202.48   12.00
 -16  -9  -2  193.38   11.80
  16   9   2  187.88   12.20
 -17  -9  -2    9.50    4.00
 -17  -9  -2   -0.20    4.10
  17   9   2    4.40    4.50
 -18  -9  -2   42.60    5.60
 -18  -9  -2   46.70    6.20
  18   9   2   55.59    7.10
 -19  -9  -2   35.60    5.90
 -19  -9  -2   36.00    5.50
  19   9   2   32.80    5.90
 -20  -9  -2   11.30    4.50
 -20  -9  -2   -2.70    4.20
  20   9   2    1.20    4.00
 -21  -9  -2    5.70    4.50
 -21  -9  -2    5.20    2.90
  21   9   2   -3.20    3.70
  10 -10  -2   13.40    4.90
 -10  10   2   26.00    3.30
   9 -10  -2   32.50    6.00
  -9  10   2   16.90    2.90
  -9  10   2   13.00    4.30
   8 -10  -2   62.59    7.40
  -8  10   2   57.79    4.90
  -8  10   2   64.89    6.00
   7 -10  -2    5.60    4.70
  -7  10   2    3.60    3.10
  -7  10   2   -1.70    2.00
   6 -10  -2   62.39    7.10
  -6  10   2   58.99    5.70
  -6  10   2   60.09    4.80
   5 -10  -2   37.90    6.00
  -5  10   2   28.60    3.30
  -5  10   2   40.90    4.30
   4 -10  -2    0.70    2.90
   4 -10  -2    4.40    3.90
  -4  10   2    1.20    2.20
  -4  10   2    1.60    1.90
   3 -10  -2   22.10    4.60
   3 -10  -2   20.90    3.90
  -3  10   2   24.40    2.60
  -3  10   2   22.40    2.90
   2 -10  -2   10.70    3.50
   2 -10  -2    1.40    3.20
  -2  10   2    3.60    1.60
  -2  10   2    2.40    1.80
   1 -10  -2    3.40    3.30
   1 -10  -2   -1.20    2.80
  -1  10   2    1.40    1.60
  -1  10   2    1.10    1.40
   0 -10  -2   15.60    3.00
   0 -10  -2   11.30    3.70
   0 -10  -2   11.10    3.00
   0  10   2   15.10    1.70
   0  10   2   12.10    1.80
  -1 -10  -2   91.79    6.40
  -1 -10  -2   88.79    6.30
  -1 -10  -2  100.09    7.00
   1  10   2   95.99    4.90
   1  10   2   98.09    5.10
  -2 -10  -2    8.20    6.80
  -2 -10  -2   12.20    3.20
  -2 -10  -2   14.00    2.90
   2  10   2   15.90    1.70
   2  10   2   15.30    1.60
   2  10   2   11.70    8.60
  -3 -10  -2   17.80    1.90
  -3 -10  -2   12.70    2.80
  -3 -10  -2   18.10    6.50
  -3 -10  -2   18.50    3.70
   3  10   2   19.10    1.70
   3  10   2   17.70    1.70
   3  10   2   19.30    9.00
  -4 -10  -2   -1.00    2.20
  -4 -10  -2    1.00    1.40
  -4 -10  -2    0.80    3.10
  -4 -10  -2   -7.30    5.50
   4  10   2    0.40    0.90
   4  10   2   -4.70    7.60
  -5 -10  -2  111.59    7.70
  -5 -10  -2  107.59    6.00
  -5 -10  -2  113.29   12.10
  -6 -10  -2  432.16   25.70
  -6 -10  -2  478.75   22.10
  -6 -10  -2  447.86   20.40
   6  10   2  408.86   28.10
  -7 -10  -2   28.50    3.00
  -7 -10  -2   33.50    5.00
  -7 -10  -2   32.40    7.60
   7  10   2   29.00    2.50
   7  10   2   37.20    9.60
  -8 -10  -2  246.78   19.50
  -8 -10  -2  278.77   13.40
  -8 -10  -2  301.57   15.10
   8  10   2  272.87   22.60
   8  10   2  263.17   12.70
  -9 -10  -2  349.67   24.40
  -9 -10  -2  363.36   17.00
  -9 -10  -2  367.06   18.40
   9  10   2  348.67   25.60
   9  10   2  347.27   16.50
 -10 -10  -2  204.58   11.80
 -10 -10  -2  200.98   21.80
 -10 -10  -2  190.08   10.30
  10  10   2  193.98   10.00
  10  10   2  169.28   21.50
 -11 -10  -2  221.88   25.50
 -11 -10  -2  209.78   12.30
 -11 -10  -2  214.78   11.10
  11  10   2  196.98   11.20
  11  10   2  202.68   23.20
 -12 -10  -2   12.50    4.40
 -12 -10  -2   10.40    3.10
  12  10   2    6.80    4.30
  12  10   2    8.30    3.70
 -13 -10  -2   -3.30    3.60
 -13 -10  -2   -0.90    2.80
 -13 -10  -2    5.50    3.40
  13  10   2   -1.80    4.30
  13  10   2    4.40    4.40
 -14 -10  -2   24.60    4.40
 -14 -10  -2   26.00    5.20
 -15 -10  -2   54.99    6.70
 -15 -10  -2   35.70    5.20
 -16 -10  -2  411.06   19.70
 -16 -10  -2  358.56   19.20
  16  10   2  357.76   19.90
 -17 -10  -2   10.10    4.00
 -17 -10  -2   13.10    4.70
  17  10   2   14.40    4.90
 -18 -10  -2   18.90    4.60
 -18 -10  -2   10.80    4.40
  18  10   2   22.60    5.20
 -19 -10  -2  132.99    9.60
 -19 -10  -2  143.29   10.30
  19  10   2  113.39   10.00
 -20 -10  -2    3.30    3.70
 -20 -10  -2    2.30    4.70
  20  10   2    3.00    4.10
 -21 -10  -2   25.70    5.30
 -21 -10  -2   17.60    3.30
  21  10   2   26.00    5.40
   9 -11  -2    3.70    4.60
  -9  11   2   -2.10    2.40
   8 -11  -2   12.60    5.20
  -8  11   2   13.80    2.70
   7 -11  -2   -1.30    4.20
  -7  11   2   -0.80    3.70
  -7  11   2    1.50    2.20
   6 -11  -2   11.40    4.70
  -6  11   2    2.30    2.10
  -6  11   2   -0.10    3.20
   5 -11  -2   -0.70    2.30
   5 -11  -2    2.60    4.30
  -5  11   2    0.70    2.00
  -5  11   2    1.00    2.70
   4 -11  -2  121.59    9.20
   4 -11  -2  103.69    7.80
  -4  11   2  122.09    6.70
  -4  11   2  119.19    7.40
   3 -11  -2    9.20    3.80
   3 -11  -2    6.20    4.00
  -3  11   2    4.20    1.80
  -3  11   2    5.90    2.40
   2 -11  -2   38.60    4.90
   2 -11  -2   39.20    5.10
  -2  11   2   42.50    3.70
  -2  11   2   34.70    3.30
   1 -11  -2   13.40    4.10
   1 -11  -2   18.80    4.00
  -1  11   2   14.00    2.20
  -1  11   2   17.90    2.10
   0 -11  -2   23.00    3.40
   0 -11  -2   19.60    4.50
   0 -11  -2   21.40    4.00
   0  11   2   22.60    2.20
   0  11   2   21.50    2.30
  -1 -11  -2   43.40    5.20
  -1 -11  -2   49.40    4.80
  -1 -11  -2   43.20    4.80
   1  11   2   47.80    3.20
   1  11   2   45.80    3.00
  -2 -11  -2   22.50    4.20
  -2 -11  -2   23.70    3.70
  -2 -11  -2   22.80    3.80
   2  11   2   24.90    2.10
   2  11   2   23.10    2.00
  -3 -11  -2    8.90    3.00
  -3 -11  -2    4.60    1.50
  -3 -11  -2    0.10    3.00
  -3 -11  -2    5.40    3.40
   3  11   2    5.00    1.10
  -4 -11  -2   23.00    8.40
  -4 -11  -2   35.00    3.00
  -4 -11  -2   40.10    4.20
  -4 -11  -2   41.00    5.00
   4  11   2   40.20    2.50
   4  11   2   38.00   11.30
  -5 -11  -2  324.07   15.00
  -5 -11  -2  323.27   16.60
  -5 -11  -2  321.57   21.90
   5  11   2  306.97   25.80
  -6 -11  -2  151.98   14.70
  -6 -11  -2  146.89    7.70
  -6 -11  -2  150.78    9.50
   6  11   2  131.19   16.20
  -7 -11  -2  171.28   16.90
  -7 -11  -2  177.18    9.00
  -7 -11  -2  188.98   10.80
   7  11   2  166.68    8.30
   7  11   2  167.68   19.40
  -8 -11  -2    3.10    2.30
  -8 -11  -2    3.90    3.70
  -8 -11  -2    1.70    7.50
   8  11   2    5.30    1.40
   8  11   2    6.70   10.30
  -9 -11  -2   38.30   10.60
  -9 -11  -2   46.20    4.30
  -9 -11  -2   49.99    6.20
   9  11   2   39.40   12.30
   9  11   2   43.00    3.50
 -10 -11  -2    3.30    2.50
 -10 -11  -2    5.50    4.00
 -10 -11  -2   18.10   12.10
  10  11   2    2.90    2.20
  10  11   2    4.30   13.10
 -11 -11  -2   35.40    4.20
 -11 -11  -2   39.40    6.00
 -11 -11  -2   39.00   15.90
  11  11   2   32.30    3.70
  11  11   2   37.40   15.90
 -12 -11  -2   -1.20    3.00
 -12 -11  -2    3.10    4.20
 -12 -11  -2    7.10    3.20
  12  11   2    7.40    3.60
 -13 -11  -2   41.70    6.10
 -13 -11  -2   41.40    4.90
 -13 -11  -2   39.80    4.70
 -14 -11  -2  580.34   28.60
 -14 -11  -2  634.24   27.90
 -14 -11  -2  532.15   26.80
 -15 -11  -2   72.09    7.70
 -15 -11  -2   54.39    6.10
 -16 -11  -2   27.20    4.30
 -16 -11  -2   21.30    4.80
 -17 -11  -2    5.90    3.80
 -17 -11  -2   -0.80    4.20
  17  11   2    6.10    4.50
 -18 -11  -2   23.10    5.00
 -18 -11  -2   21.60    4.70
  18  11   2   16.70    4.90
 -19 -11  -2   -2.10    3.40
 -19 -11  -2    1.10    4.20
  19  11   2    0.30    4.00
 -20 -11  -2  112.29    9.20
 -20 -11  -2  112.99    9.60
  20  11   2  115.19    9.80
 -21 -11  -2   -1.30    3.80
 -21 -11  -2   -4.80    2.50
  21  11   2    7.60    4.40
   8 -12  -2    6.90    4.40
  -8  12   2    5.70    2.50
   7 -12  -2   -1.50    4.50
  -7  12   2   -2.00    2.40
   6 -12  -2   34.10    6.00
  -6  12   2   43.30    3.90
   5 -12  -2   37.60    5.90
  -5  12   2   18.50    2.80
   4 -12  -2    1.00    4.10
   4 -12  -2    1.30    3.50
  -4  12   2   -3.40    2.70
  -4  12   2   -3.30    1.90
   3 -12  -2   33.10    5.40
   3 -12  -2   39.40    5.20
  -3  12   2   22.60    3.20
  -3  12   2   27.60    2.80
   2 -12  -2   -3.10    3.70
   2 -12  -2    3.70    4.00
  -2  12   2    0.50    1.70
  -2  12   2    0.50    2.10
   1 -12  -2    5.00    4.00
   1 -12  -2    4.00    3.80
  -1  12   2    1.70    1.80
  -1  12   2    3.80    1.70
   0 -12  -2   -1.00    4.00
   0 -12  -2    1.90    3.30
   0  12   2    3.60    1.60
   0  12   2    3.00    1.50
  -1 -12  -2    7.10    4.10
  -1 -12  -2    4.30    3.20
  -1 -12  -2   10.80    3.40
   1  12   2   10.70    1.70
   1  12   2    9.00    1.70
  -2 -12  -2    4.50    3.40
  -2 -12  -2    5.10    3.20
  -2 -12  -2    2.40    3.80
   2  12   2    5.80    1.40
   2  12   2    1.60    1.20
  -3 -12  -2    6.00    3.00
  -3 -12  -2    9.80    3.50
  -3 -12  -2   11.70    4.10
   3  12   2    5.60    1.30
  -4 -12  -2   59.79    6.00
  -4 -12  -2   64.09    6.40
  -4 -12  -2   48.90    3.80
  -4 -12  -2   50.99    5.00
   4  12   2   58.09    3.30
  -5 -12  -2  187.88   11.20
  -5 -12  -2  178.48    9.10
  -6 -12  -2  225.78   12.60
  -6 -12  -2  214.08   10.80
  -7 -12  -2  109.49    8.40
  -7 -12  -2  108.59    6.40
   7  12   2  103.79    5.60
   7  12   2  113.39   18.00
  -8 -12  -2  124.89   15.80
  -8 -12  -2  161.78    8.40
  -8 -12  -2  167.78   10.50
   8  12   2  131.19   18.40
   8  12   2  146.89    7.40
  -9 -12  -2    6.00    4.20
  -9 -12  -2    8.30    2.70
   9  12   2    1.50    1.90
   9  12   2   13.70   14.00
 -10 -12  -2   32.50    5.80
 -10 -12  -2   29.00   14.80
 -10 -12  -2   17.90    3.30
  10  12   2   28.10   16.20
 -11 -12  -2   29.10   18.20
 -11 -12  -2   31.00    4.20
 -11 -12  -2   23.90    5.50
  11  12   2   34.90   19.10
 -12 -12  -2  188.78   10.80
 -12 -12  -2  193.68   11.10
 -12 -12  -2  183.08   12.30
 -13 -12  -2  133.99    8.80
 -13 -12  -2  123.89   10.10
 -13 -12  -2  139.09    8.80
 -14 -12  -2    3.00    3.50
 -14 -12  -2   -2.20    3.30
 -14 -12  -2    9.50    5.00
 -15 -12  -2   15.90    4.50
 -15 -12  -2   22.30    5.60
 -16 -12  -2   -1.50    2.80
 -16 -12  -2    1.20    4.30
 -16 -12  -2    5.90    4.20
 -17 -12  -2   28.30    5.30
 -17 -12  -2   20.00    4.00
 -18 -12  -2    1.20    4.70
 -18 -12  -2   -0.30    3.40
  18  12   2    0.90    4.00
 -19 -12  -2    6.80    4.70
 -19 -12  -2   13.00    4.20
  19  12   2   13.10    5.00
 -20 -12  -2   30.10    5.10
 -20 -12  -2   35.80    6.00
  20  12   2   20.30    5.40
 -21 -12  -2   -1.70    3.90
 -21 -12  -2   -1.60    2.60
  21  12   2    0.20    4.20
   7 -13  -2   19.20    5.00
   6 -13  -2   -0.90    4.30
  -6  13   2    0.30    2.30
   5 -13  -2    2.30    4.10
  -5  13   2   -0.80    2.20
   4 -13  -2    2.70    4.30
   4 -13  -2    0.40    3.10
  -4  13   2    1.80    2.10
   3 -13  -2   75.79    7.20
   3 -13  -2  104.69    8.80
  -3  13   2   83.79    5.40
   2 -13  -2   -2.00    3.90
   2 -13  -2    1.80    3.80
  -2  13   2    2.00    1.90
   1 -13  -2  113.69    8.50
   1 -13  -2   98.89    8.80
  -1  13   2   94.69    5.60
   0 -13  -2    3.90    3.70
   0 -13  -2    3.40    4.30
   0  13   2    0.80    1.50
  -1 -13  -2   19.90    5.00
  -1 -13  -2   28.60    4.70
   1  13   2   24.80    2.30
  -2 -13  -2    4.90    3.50
  -2 -13  -2    4.50    4.30
  -2 -13  -2    2.90    3.40
   2  13   2    1.30    1.30
  -3 -13  -2   89.89    7.60
  -3 -13  -2  100.49    7.30
  -3 -13  -2  106.79    8.70
   3  13   2   97.99    5.10
  -4 -13  -2   12.80    4.20
  -4 -13  -2    6.10    3.20
  -4 -13  -2    8.10    4.30
  -5 -13  -2   83.89    5.20
  -5 -13  -2   80.69    7.50
  -5 -13  -2   79.69    7.50
  -6 -13  -2    6.80    2.20
  -6 -13  -2    0.00    3.80
  -6 -13  -2    4.40    4.10
  -7 -13  -2   29.90    5.40
  -7 -13  -2   18.10    4.60
  -7 -13  -2   27.60    3.20
   7  13   2   29.40    2.70
  -8 -13  -2  287.57   15.90
  -8 -13  -2  267.77   13.60
  -9 -13  -2    6.30    2.60
  -9 -13  -2   13.60    5.00
 -10 -13  -2  185.18   12.00
 -10 -13  -2  171.38    9.80
 -11 -13  -2   -1.40    3.50
 -11 -13  -2    3.60    3.00
 -11 -13  -2    1.10    4.50
 -12 -13  -2   21.20    5.80
 -12 -13  -2   22.90    4.30
 -12 -13  -2   19.70    4.70
 -13 -13  -2  109.59    9.70
 -13 -13  -2  105.09    8.10
 -13 -13  -2  109.19    8.40
 -14 -13  -2  232.48   14.60
 -14 -13  -2  234.38   13.20
 -14 -13  -2  243.88   13.50
 -15 -13  -2    7.80    3.10
 -15 -13  -2    0.10    3.90
 -15 -13  -2    2.40    4.90
 -15 -13  -2    3.20    4.10
 -16 -13  -2  243.98   14.60
 -16 -13  -2  218.78   12.80
 -16 -13  -2  239.38   14.10
 -17 -13  -2   31.00    5.60
 -17 -13  -2   34.20    5.10
 -18 -13  -2   20.70    4.60
 -18 -13  -2   16.50    5.00
  18  13   2   22.80    5.20
 -19 -13  -2    9.40    4.00
 -19 -13  -2    7.80    5.20
  19  13   2   11.90    4.90
 -20 -13  -2   -6.30    5.00
 -20 -13  -2    4.80    5.20
  20  13   2   -5.60    3.60
 -21 -13  -2   -0.50    2.70
 -21 -13  -2    0.90    4.20
  21  13   2    3.80    4.00
   6 -14  -2    0.70    4.60
   5 -14  -2   13.90    5.10
   4 -14  -2   -2.40    4.00
   3 -14  -2   -4.70    3.50
   3 -14  -2    2.20    4.40
  -3  14   2   -5.60    2.30
   2 -14  -2   65.69    7.20
   2 -14  -2   64.89    6.70
  -2  14   2   61.99    4.40
   1 -14  -2   32.30    5.70
   1 -14  -2   36.30    5.90
  -1  14   2   33.90    3.00
   0 -14  -2   38.10    5.60
   0 -14  -2   33.90    6.00
   0  14   2   36.90    3.10
  -1 -14  -2    1.10    4.40
  -1 -14  -2    6.80    4.20
   1  14   2    6.90    1.70
  -2 -14  -2    4.60    3.60
  -2 -14  -2    1.60    4.50
   2  14   2   -1.40    1.30
  -3 -14  -2   40.70    5.30
  -3 -14  -2   48.20    6.60
  -3 -14  -2   48.40    6.10
  -4 -14  -2   23.00    5.50
  -4 -14  -2   17.10    4.60
  -4 -14  -2   10.10    3.80
  -5 -14  -2  216.18   13.10
  -5 -14  -2  227.28   13.30
  -6 -14  -2   98.49    8.70
  -6 -14  -2  103.69    6.20
  -6 -14  -2  100.09    8.30
  -7 -14  -2    0.20    4.00
  -7 -14  -2   -1.90    4.10
  -7 -14  -2    1.50    2.30
   7  14   2   -1.40    1.70
  -8 -14  -2   95.39    8.50
  -8 -14  -2  100.19    8.80
  -8 -14  -2   94.09    6.50
  -9 -14  -2   18.00    5.30
  -9 -14  -2   22.90    4.90
  -9 -14  -2   15.20    3.30
 -10 -14  -2   13.90    4.60
 -10 -14  -2   13.70    5.30
 -10 -14  -2   16.60    3.60
 -11 -14  -2  432.96   21.40
 -11 -14  -2  432.16   23.40
 -11 -14  -2  463.35   22.40
 -12 -14  -2   66.59    6.40
 -12 -14  -2   70.69    8.40
 -12 -14  -2   60.39    6.70
 -13 -14  -2   93.19    7.80
 -13 -14  -2   84.69    7.80
 -13 -14  -2   94.39    9.60
 -14 -14  -2   40.40    5.90
 -14 -14  -2   41.50    5.70
 -14 -14  -2   39.30    7.20
 -15 -14  -2    3.50    2.80
 -15 -14  -2    3.10    4.20
 -15 -14  -2   -4.40    3.40
 -15 -14  -2    0.60    5.30
 -16 -14  -2    1.50    3.10
 -16 -14  -2    0.10    4.10
 -16 -14  -2   -1.00    4.90
 -17 -14  -2    0.80    4.60
 -17 -14  -2   -0.40    3.50
 -18 -14  -2   67.49    7.20
 -18 -14  -2   67.39    6.60
 -19 -14  -2   73.59    7.80
 -19 -14  -2   93.09    8.70
  19  14   2   64.39    7.30
 -20 -14  -2    4.50    4.60
  20  14   2   -0.70    4.20
   5 -15  -2    7.60    4.50
   4 -15  -2    5.00    4.60
   3 -15  -2    5.10    4.40
   3 -15  -2   -2.50    3.60
   2 -15  -2    2.60    4.10
   2 -15  -2   -3.20    3.50
   1 -15  -2   17.70    4.90
   1 -15  -2   22.50    5.10
   0 -15  -2  119.59    9.60
   0 -15  -2   87.79    8.70
  -1 -15  -2   -8.70    4.10
  -1 -15  -2    5.10    4.30
  -2 -15  -2    0.90    3.80
  -2 -15  -2    4.50    4.80
  -3 -15  -2   20.40    4.80
  -3 -15  -2   21.60    5.90
  -4 -15  -2    8.30    4.60
  -4 -15  -2    8.40    5.30
  -4 -15  -2    8.20    4.00
  -5 -15  -2   99.19    9.20
  -5 -15  -2  103.79    9.00
  -6 -15  -2   70.19    7.70
  -6 -15  -2   56.39    7.10
  -7 -15  -2  307.27   17.30
  -7 -15  -2  310.17   15.10
  -7 -15  -2  304.47   17.40
  -8 -15  -2    5.80    4.60
  -8 -15  -2    0.00    4.70
  -8 -15  -2    0.60    2.60
  -9 -15  -2  264.07   15.70
  -9 -15  -2  271.27   14.00
  -9 -15  -2  280.17   16.20
 -10 -15  -2   47.20    6.40
 -10 -15  -2   39.90    7.00
 -10 -15  -2   38.90    4.60
 -11 -15  -2   -0.80    5.20
 -11 -15  -2    4.50    4.40
 -11 -15  -2    6.30    3.40
 -12 -15  -2   25.60    6.40
 -12 -15  -2   23.20    4.60
 -12 -15  -2   17.20    5.30
 -13 -15  -2    8.60    5.70
 -13 -15  -2    6.40    4.10
 -13 -15  -2    0.90    4.30
 -14 -15  -2   66.29    8.70
 -14 -15  -2   47.90    6.30
 -14 -15  -2   54.79    6.40
 -15 -15  -2   19.00    4.80
 -15 -15  -2   17.00    5.30
 -15 -15  -2   23.80    6.70
 -16 -15  -2   -7.00    4.40
 -16 -15  -2   -1.70    4.10
 -16 -15  -2    6.50    3.40
 -17 -15  -2    5.70    4.60
 -17 -15  -2    2.10    5.10
 -18 -15  -2   14.40    5.40
 -19 -15  -2   31.60    6.30
 -20 -15  -2   47.10    6.70
  20  15   2   48.10    6.40
   4 -16  -2   -0.30    4.40
   3 -16  -2    8.20    5.10
   3 -16  -2   14.10    4.40
   2 -16  -2    3.40    4.60
   2 -16  -2   -0.50    4.10
   1 -16  -2   61.79    6.70
   1 -16  -2   72.89    7.70
   0 -16  -2   -2.50    4.10
   0 -16  -2    2.50    4.50
  -1 -16  -2   69.19    7.40
  -1 -16  -2   66.99    7.50
  -2 -16  -2   22.90    5.60
  -2 -16  -2   25.70    5.20
  -3 -16  -2    9.80    5.30
  -3 -16  -2    7.50    4.60
  -4 -16  -2   55.09    7.40
  -5 -16  -2   49.00    7.20
  -5 -16  -2   62.59    7.70
  -6 -16  -2    2.00    5.00
  -6 -16  -2   -0.10    4.90
  -7 -16  -2  143.89   11.50
  -7 -16  -2  153.18   11.50
  -8 -16  -2 1037.20   46.60
  -8 -16  -2 1030.60   48.50
  -9 -16  -2   53.99    7.20
  -9 -16  -2   51.59    5.20
  -9 -16  -2   61.49    8.20
 -10 -16  -2  112.29    8.10
 -10 -16  -2  127.19   10.20
 -10 -16  -2  123.99   10.70
 -11 -16  -2   37.40    7.30
 -11 -16  -2   39.50    5.20
 -11 -16  -2   29.00    6.00
 -12 -16  -2    3.40    4.90
 -12 -16  -2    7.90    4.10
 -12 -16  -2    1.80    5.60
 -13 -16  -2   33.90    5.30
 -13 -16  -2   47.40    6.60
 -13 -16  -2   45.30    7.80
 -14 -16  -2   15.30    4.90
 -14 -16  -2   19.30    6.50
 -14 -16  -2   12.40    4.50
 -15 -16  -2   -2.30    5.10
 -15 -16  -2    4.30    4.50
 -15 -16  -2   -2.30    3.80
 -16 -16  -2   13.00    5.80
 -16 -16  -2   15.00    5.20
 -17 -16  -2    7.40    5.00
 -18 -16  -2    2.20    4.90
 -19 -16  -2   27.20    5.40
  19  16   2   24.00    5.30
 -20 -16  -2   11.20    4.60
  20  16   2   12.20    4.30
   3 -17  -2   -4.90    3.80
   2 -17  -2   -3.50    4.10
   2 -17  -2   -3.90    4.00
   1 -17  -2    1.40    4.10
   1 -17  -2    3.50    4.10
   0 -17  -2   12.20    4.50
   0 -17  -2    8.90    4.50
  -1 -17  -2    7.20    4.70
  -1 -17  -2   -0.40    4.40
  -2 -17  -2    9.30    5.10
  -2 -17  -2   18.90    5.10
  -3 -17  -2   -3.70    4.80
  -4 -17  -2   -0.80    5.10
  -5 -17  -2  102.59    9.70
  -6 -17  -2  209.98   14.20
  -6 -17  -2  210.78   13.70
  -7 -17  -2   15.60    5.80
  -7 -17  -2   14.10    5.70
  -8 -17  -2   -3.30    4.90
  -8 -17  -2   -1.50    2.20
  -8 -17  -2    0.00    5.00
  -9 -17  -2  589.84   29.30
  -9 -17  -2  600.54   29.60
  -9 -17  -2  549.35   26.90
 -10 -17  -2   43.10    7.10
 -10 -17  -2   47.80    8.10
 -10 -17  -2   52.29    5.30
 -11 -17  -2   31.00    6.20
 -11 -17  -2   32.70    7.40
 -11 -17  -2   29.70    4.50
 -12 -17  -2    2.70    5.80
 -12 -17  -2   -2.00    3.70
 -12 -17  -2    3.70    4.80
 -13 -17  -2    1.50    4.10
 -13 -17  -2    1.40    4.50
 -13 -17  -2   -6.50    5.60
 -14 -17  -2    6.50    4.20
 -14 -17  -2    3.70    4.30
 -14 -17  -2   10.40    6.10
 -15 -17  -2   18.60    5.20
 -15 -17  -2    7.40    4.30
 -15 -17  -2   18.10    6.90
 -16 -17  -2    4.00    4.40
 -16 -17  -2   -6.90    4.10
 -17 -17  -2   -0.60    4.10
 -18 -17  -2   39.10    6.10
 -19 -17  -2    7.70    4.50
 -20 -17  -2    3.50    4.20
  20  17   2    2.40    4.20
   2 -18  -2   12.30    4.60
   2 -18  -2    8.20    4.70
   1 -18  -2    0.50    4.00
   1 -18  -2    2.20    3.90
   0 -18  -2    4.50    4.60
   0 -18  -2    4.00    4.30
  -1 -18  -2   23.50    5.50
  -2 -18  -2    2.50    4.80
  -3 -18  -2  133.29   11.10
  -4 -18  -2   18.00    6.10
  -5 -18  -2    3.70    5.40
  -6 -18  -2    0.00    5.30
  -7 -18  -2   21.10    6.20
  -8 -18  -2    9.80    5.70
  -8 -18  -2    4.30    5.40
  -9 -18  -2   36.70    7.10
  -9 -18  -2   24.20    6.20
 -10 -18  -2    2.50    5.60
 -10 -18  -2   17.00    5.90
 -10 -18  -2   -6.50    2.60
 -11 -18  -2    6.60    3.60
 -11 -18  -2    4.70    6.00
 -11 -18  -2    5.70    4.90
 -12 -18  -2   -0.60    5.70
 -12 -18  -2    1.40    3.70
 -12 -18  -2    1.90    4.50
 -13 -18  -2    2.10    3.70
 -13 -18  -2    7.60    4.80
 -13 -18  -2   12.00    6.30
 -14 -18  -2   27.40    5.20
 -14 -18  -2   19.50    7.20
 -14 -18  -2   18.00    5.30
 -15 -18  -2    5.60    4.50
 -15 -18  -2   -2.80    4.10
 -16 -18  -2    4.50    4.80
 -16 -18  -2    0.30    4.00
 -17 -18  -2   16.10    4.90
 -18 -18  -2   -7.00    4.30
 -19 -18  -2    6.30    4.60
   0 -19  -2   -3.60    3.70
  -1 -19  -2    3.50    4.70
  -2 -19  -2    9.70    4.70
  -3 -19  -2    0.80    4.60
  -4 -19  -2   -1.30    5.10
  -5 -19  -2   -0.50    5.10
  -6 -19  -2    5.00    5.50
  -7 -19  -2    1.90    5.10
  -8 -19  -2    4.40    5.30
  -9 -19  -2   11.90    5.90
 -10 -19  -2   -1.00    5.50
 -10 -19  -2   11.60    4.30
 -10 -19  -2    0.60    4.80
 -11 -19  -2  101.79    9.70
 -11 -19  -2  107.49   10.80
 -12 -19  -2   10.50    6.30
 -12 -19  -2   15.80    4.10
 -12 -19  -2    2.30    4.90
 -13 -19  -2    8.90    6.20
 -13 -19  -2    5.50    4.60
 -13 -19  -2   10.40    4.10
 -14 -19  -2   -0.30    4.30
 -14 -19  -2    0.20    3.70
 -15 -19  -2    8.60    4.90
 -15 -19  -2    1.20    4.20
 -16 -19  -2   -1.20    4.70
 -16 -19  -2    0.00    3.90
 -17 -19  -2   -4.50    4.30
 -18 -19  -2   -6.30    3.90
  -2 -20  -2   23.50    5.40
  -3 -20  -2   -3.80    4.50
  -4 -20  -2    8.50    5.00
  -5 -20  -2   -3.40    4.40
  -6 -20  -2    2.70    5.30
  -7 -20  -2   -1.70    5.10
  -8 -20  -2    0.00    4.70
  -9 -20  -2   -1.80    4.60
 -10 -20  -2    3.70    4.90
 -11 -20  -2   18.10    5.60
 -12 -20  -2    4.50    3.20
 -12 -20  -2   30.40    6.30
 -13 -20  -2   -0.70    3.40
 -13 -20  -2   -6.10    4.20
 -14 -20  -2    5.50    4.50
 -14 -20  -2    3.50    3.70
 -15 -20  -2    8.20    4.60
 -15 -20  -2    6.80    4.10
 -16 -20  -2   -3.60    3.90
 -16 -20  -2   -5.60    5.00
 -17 -20  -2    1.40    4.10
 -18 -20  -2   -5.50    3.90
  -4 -21  -2    3.30    4.70
  -5 -21  -2   -3.10    4.70
  -6 -21  -2   -0.60    4.60
  -7 -21  -2    2.70    5.00
  -8 -21  -2   -0.20    5.10
  -9 -21  -2    8.40    5.10
 -10 -21  -2    0.80    5.30
 -11 -21  -2   32.60    6.50
 -12 -21  -2    6.10    5.00
 -13 -21  -2    4.90    4.70
 -13 -21  -2   -5.10    5.60
[truncated: 2,103,235 more chars]
