# Supplementary material for: Structurally diverse macrocycle co-crystals for solid-state luminescence modulation
Source: Nat Commun. 2024 Mar 21;15:2535. doi: 10.1038/s41467-024-46788-6 (PMC10957888; doi:10.1038/s41467-024-46788-6)
Supplement: Supplementary file 5 — Source Data [file 41467_2024_46788_MOESM5_ESM.zip › Single-crystal structures/MCC-o-Xylene.cif]

data_lll-1
_audit_creation_date               2023-09-07
_audit_creation_method
;
Olex2 1.3
(compiled 2020.11.12 svn.r5f609507 for OlexSys, GUI svn.r6408)
;
_shelx_SHELXL_version_number       '2018/3'
_audit_contact_author_address      ?
_audit_contact_author_email        ?
_audit_contact_author_name         ''
_audit_contact_author_phone        ?
_publ_contact_author_id_orcid      ?
_publ_section_references
;
Dolomanov, O.V., Bourhis, L.J., Gildea, R.J, Howard, J.A.K. & Puschmann, H.
 (2009), J. Appl. Cryst. 42, 339-341.

Sheldrick, G.M. (2015). Acta Cryst. A71, 3-8.

Sheldrick, G.M. (2015). Acta Cryst. C71, 3-8.
;
_chemical_name_common              ?
_chemical_name_systematic          ?
_chemical_formula_moiety           'C99 H78 O12, 3(C5 H N2), 5(C8 H10)'
_chemical_formula_sum              'C154 H131 N6 O12'
_chemical_formula_weight           2257.64
_chemical_melting_point            ?
loop_
  _atom_type_symbol
  _atom_type_description
  _atom_type_scat_dispersion_real
  _atom_type_scat_dispersion_imag
  _atom_type_scat_source
 'C' 'C' 0.0033 0.0016 'International Tables Vol C Tables 4.2.6.8 and 6.1.1.4'
 'H' 'H' 0.0000 0.0000 'International Tables Vol C Tables 4.2.6.8 and 6.1.1.4'
 'N' 'N' 0.0061 0.0033 'International Tables Vol C Tables 4.2.6.8 and 6.1.1.4'
 'O' 'O' 0.0106 0.0060 'International Tables Vol C Tables 4.2.6.8 and 6.1.1.4'

_shelx_space_group_comment
;
The symmetry employed for this shelxl refinement is uniquely defined
by the following loop, which should always be used as a source of
symmetry information in preference to the above space-group names.
They are only intended as comments.
;
_space_group_crystal_system        'triclinic'
_space_group_IT_number             2
_space_group_name_H-M_alt          'P -1'
_space_group_name_Hall             '-P 1'
loop_
  _space_group_symop_operation_xyz
 'x, y, z'
 '-x, -y, -z'

_cell_length_a                     15.6338(10)
_cell_length_b                     18.6013(11)
_cell_length_c                     23.9689(16)
_cell_angle_alpha                  79.798(3)
_cell_angle_beta                   72.410(4)
_cell_angle_gamma                  69.806(3)
_cell_volume                       6215.3(7)
_cell_formula_units_Z              2
_cell_measurement_reflns_used      9854
_cell_measurement_temperature      193.0
_cell_measurement_theta_max        51.64
_cell_measurement_theta_min        2.67
_shelx_estimated_absorpt_T_max     0.992
_shelx_estimated_absorpt_T_min     0.978
_exptl_absorpt_coefficient_mu      0.076
_exptl_absorpt_correction_T_max    0.7506
_exptl_absorpt_correction_T_min    0.6501
_exptl_absorpt_correction_type     none
_exptl_absorpt_process_details
;
SADABS-2016/2 (Bruker,2016/2) was used for absorption correction.
wR2(int) was 0.1168 before and 0.0685 after correction.
The Ratio of minimum to maximum transmission is 0.8661.
The \l/2 correction factor is Not present.
;
_exptl_absorpt_special_details     ?
_exptl_crystal_colour              'clear reddish red'
_exptl_crystal_colour_lustre       clear
_exptl_crystal_colour_modifier     reddish
_exptl_crystal_colour_primary      red
_exptl_crystal_density_diffrn      1.206
_exptl_crystal_density_meas        .
_exptl_crystal_density_method      ?
_exptl_crystal_description         block
_exptl_crystal_F_000               2386
_exptl_crystal_size_max            0.3
_exptl_crystal_size_mid            0.2
_exptl_crystal_size_min            0.1
_exptl_transmission_factor_max     ?
_exptl_transmission_factor_min     ?
_diffrn_reflns_av_R_equivalents    0.0631
_diffrn_reflns_av_unetI/netI       0.0755
_diffrn_reflns_Laue_measured_fraction_full  0.989
_diffrn_reflns_Laue_measured_fraction_max  0.982
_diffrn_reflns_limit_h_max         18
_diffrn_reflns_limit_h_min         -18
_diffrn_reflns_limit_k_max         22
_diffrn_reflns_limit_k_min         -22
_diffrn_reflns_limit_l_max         28
_diffrn_reflns_limit_l_min         -28
_diffrn_reflns_number              72653
_diffrn_reflns_point_group_measured_fraction_full  0.989
_diffrn_reflns_point_group_measured_fraction_max  0.982
_diffrn_reflns_theta_full          25.242
_diffrn_reflns_theta_max           25.499
_diffrn_reflns_theta_min           0.894
_diffrn_ambient_temperature        193.0
_diffrn_detector_area_resol_mean   ?
_diffrn_measured_fraction_theta_full  0.989
_diffrn_measured_fraction_theta_max  0.982
_diffrn_measurement_device_type    'CCD area detector'
_diffrn_measurement_method         'phi and omega scans'
_diffrn_radiation_monochromator    graphite
_diffrn_radiation_type             MoK\a
_diffrn_radiation_wavelength       0.71073
_diffrn_source                     ?
_diffrn_source_current             2.86
_diffrn_source_power               0.1993706
_diffrn_source_voltage             69.71
_reflns_Friedel_coverage           0.000
_reflns_Friedel_fraction_full      .
_reflns_Friedel_fraction_max       .
_reflns_number_gt                  13746
_reflns_number_total               22715
_reflns_special_details
;
 Reflections were merged by SHELXL according to the crystal
 class for the calculation of statistics and refinement.
 
 _reflns_Friedel_fraction is defined as the number of unique
 Friedel pairs measured divided by the number that would be
 possible theoretically, ignoring centric projections and
 systematic absences.
;
_reflns_threshold_expression       'I > 2\s(I)'
_computing_cell_refinement         'SAINT V8.40B (?, 2016)'
_computing_data_collection         ?
_computing_data_reduction          'SAINT V8.40B (?, 2016)'
_computing_molecular_graphics      'Olex2 1.3 (Dolomanov et al., 2009)'
_computing_publication_material    'Olex2 1.3 (Dolomanov et al., 2009)'
_computing_structure_refinement    'SHELXL 2018/3 (Sheldrick, 2015)'
_computing_structure_solution      'SHELXT 2018/2 (Sheldrick, 2018)'
_refine_diff_density_max           0.619
_refine_diff_density_min           -0.410
_refine_diff_density_rms           0.100
_refine_ls_extinction_coef         .
_refine_ls_extinction_method       none
_refine_ls_goodness_of_fit_ref     1.031
_refine_ls_hydrogen_treatment      constr
_refine_ls_matrix_type             full
_refine_ls_number_parameters       1571
_refine_ls_number_reflns           22715
_refine_ls_number_restraints       18
_refine_ls_R_factor_all            0.1663
_refine_ls_R_factor_gt             0.1201
_refine_ls_restrained_S_all        1.032
_refine_ls_shift/su_max            0.001
_refine_ls_shift/su_mean           0.000
_refine_ls_structure_factor_coef   Fsqd
_refine_ls_weighting_details      
 'w=1/[\s^2^(Fo^2^)+(0.1773P)^2^+30.2120P] where P=(Fo^2^+2Fc^2^)/3'
_refine_ls_weighting_scheme        calc
_refine_ls_wR_factor_gt            0.3665
_refine_ls_wR_factor_ref           0.3963
_refine_special_details            ?
_olex2_refinement_description
;
1. Fixed Uiso
 At 1.2 times of:
  All C(H) groups, All C(H,H) groups
 At 1.5 times of:
  All C(H,H,H) groups
2. Restrained distances
 C19-C24 = C23-C22 = C21-C1
 1.4 with sigma of 0.02
 C153-C152 = C152-C151 = C155-C151 = C156-C155 = C156-C154 = C154-C153
 1.4 with sigma of 0.02
 C22-C21 = C24-C23 = C24-C19 = C19-C1 = C21-C1 = C23-C22
 1.4 with sigma of 0.02
 C112-C113 = C109-C110 = C108-C111
 1.4 with sigma of 0.02
3.a Secondary CH2 refined with riding coordinates:
 C33(H33A,H33B), C148(H14A,H14B), C162(H16A,H16B)
3.b Aromatic/amide H refined with riding coordinates:
 C27(H27), C30(H30), C35(H35), C38(H38), C42(H42), C43(H43), C46(H46),
 C50(H50), C53(H53), C54(H54), C56(H56), C57(H57), C60(H60), C63(H63), C70(H70),
  C71(H71), C76(H76), C77(H77), C82(H82), C86(H86), C88(H88), C89(H89),
 C91(H91), C94(H94), C96(H96), C101(H101), C105(H105), C131(H131), C133(H133),
 C134(H134), C136(H136), C138(H138), C143(H143), C145(H145), C146(H146),
 C160(H160), C124(H124), C118(H118), C119(H119), C5(H5), C6(H6), C7(H7), C8(H8),
  C12(H12), C13(H13), C14(H14), C15(H15), C21(H21), C22(H22), C23(H23),
 C24(H24), C109(H109), C111(H111), C112(H112), C113(H113), C151(H151),
 C152(H152), C153(H153), C154(H154)
3.c Idealised Me refined as rotating group:
 C25(H25A,H25B,H25C), C26(H26A,H26B,H26C), C37(H37A,H37B,H37C), C39(H39A,H39B,
 H39C), C65(H65A,H65B,H65C), C66(H66A,H66B,H66C), C67(H67A,H67B,H67C), C74(H74A,
 H74B,H74C), C98(H98A,H98B,H98C), C99(H99A,H99B,H99C), C149(H14C,H14D,H14E),
 C150(H15A,H15B,H15C), C20(H20A,H20B,H20C), C2(H2A,H2B,H2C), C9(H9A,H9B,H9C),
 C10(H10A,H10B,H10C), C17(H17A,H17B,H17C), C18(H18A,H18B,H18C), C106(H10D,H10E,
 H10F), C107(H10G,H10H,H10I), C157(H15D,H15E,H15F), C158(H15G,H15H,H15I)
;
_atom_sites_solution_hydrogens     geom
_atom_sites_solution_primary       dual
_atom_sites_solution_secondary     ?
loop_
  _atom_site_label
  _atom_site_type_symbol
  _atom_site_fract_x
  _atom_site_fract_y
  _atom_site_fract_z
  _atom_site_U_iso_or_equiv
  _atom_site_adp_type
  _atom_site_occupancy
  _atom_site_site_symmetry_order
  _atom_site_calc_flag
  _atom_site_refinement_flags_posn
  _atom_site_refinement_flags_adp
  _atom_site_refinement_flags_occupancy
  _atom_site_disorder_assembly
  _atom_site_disorder_group
 O1 O -0.1290(3) 0.6874(3) 0.8562(2) 0.0488(11) Uani 1 1 d . . . . .
 O2 O -0.0930(3) 0.9229(2) 0.7412(2) 0.0420(10) Uani 1 1 d . . . . .
 O3 O 0.2259(3) 0.9238(2) 0.7367(2) 0.0464(11) Uani 1 1 d . . . . .
 O4 O 0.4904(3) 0.7064(2) 0.65532(19) 0.0417(10) Uani 1 1 d . . . . .
 O5 O 0.9358(3) -0.0131(2) 0.41332(18) 0.0408(10) Uani 1 1 d . . . . .
 O6 O 0.8898(3) -0.1327(3) 0.61351(19) 0.0496(12) Uani 1 1 d . . . . .
 O7 O 0.6156(3) 0.0070(2) 0.4125(2) 0.0448(11) Uani 1 1 d . . . . .
 O8 O 0.3557(3) 0.2222(2) 0.4981(2) 0.0489(12) Uani 1 1 d . . . . .
 O9 O 0.4432(3) 0.1810(2) 0.9829(2) 0.0453(11) Uani 1 1 d . . . . .
 O10 O 0.3325(3) -0.0160(2) 1.11481(19) 0.0437(11) Uani 1 1 d . . . . .
 O11 O 0.0302(3) -0.0378(3) 1.0984(2) 0.0546(13) Uani 1 1 d . . . . .
 O12 O 0.1966(3) -0.1350(3) 0.9064(2) 0.0550(12) Uani 1 1 d . . . . .
 C25 C -0.0381(5) -0.0761(5) 1.1061(4) 0.068(2) Uani 1 1 d . . . . .
 H25A H -0.069562 -0.057912 1.074225 0.102 Uiso 1 1 calc R U . . .
 H25B H -0.084946 -0.065041 1.143845 0.102 Uiso 1 1 calc R U . . .
 H25C H -0.006482 -0.131657 1.105404 0.102 Uiso 1 1 calc R U . . .
 C26 C 0.1195(6) -0.1548(5) 0.9015(4) 0.063(2) Uani 1 1 d . . . . .
 H26A H 0.135484 -0.175022 0.863311 0.095 Uiso 1 1 calc R U . . .
 H26B H 0.063776 -0.109067 0.904834 0.095 Uiso 1 1 calc R U . . .
 H26C H 0.106112 -0.194060 0.932937 0.095 Uiso 1 1 calc R U . . .
 C27 C 0.1104(5) -0.0898(4) 1.0034(3) 0.0449(16) Uani 1 1 d . . . . .
 H27 H 0.065573 -0.115573 1.007625 0.054 Uiso 1 1 calc R U . . .
 C28 C 0.1846(5) -0.0962(4) 0.9532(3) 0.0435(15) Uani 1 1 d . . . . .
 C29 C 0.2507(4) -0.0582(3) 0.9459(3) 0.0343(13) Uani 1 1 d . . . . .
 C30 C 0.2382(4) -0.0148(3) 0.9912(3) 0.0356(13) Uani 1 1 d . . . . .
 H30 H 0.282943 0.011153 0.986802 0.043 Uiso 1 1 calc R U . . .
 C31 C 0.1656(4) -0.0068(3) 1.0420(3) 0.0367(14) Uani 1 1 d . . . . .
 C32 C 0.1010(5) -0.0466(4) 1.0470(3) 0.0444(16) Uani 1 1 d . . . . .
 C33 C 0.1575(4) 0.0421(4) 1.0891(3) 0.0393(14) Uani 1 1 d . . . . .
 H33A H 0.093591 0.080003 1.098397 0.047 Uiso 1 1 calc R U . . .
 H33B H 0.166464 0.008862 1.125359 0.047 Uiso 1 1 calc R U . . .
 C34 C 0.2296(4) 0.0832(3) 1.0690(3) 0.0377(14) Uani 1 1 d . . . . .
 C35 C 0.2152(4) 0.1499(3) 1.0321(3) 0.0358(13) Uani 1 1 d . . . . .
 H35 H 0.153768 0.174030 1.026459 0.043 Uiso 1 1 calc R U . . .
 C36 C 0.2846(4) 0.1842(3) 1.0028(3) 0.0379(14) Uani 1 1 d . . . . .
 C37 C 0.5331(5) 0.1507(5) 0.9945(3) 0.0571(19) Uani 1 1 d . . . . .
 H37A H 0.574385 0.180014 0.969845 0.086 Uiso 1 1 calc R U . . .
 H37B H 0.560769 0.096715 0.985827 0.086 Uiso 1 1 calc R U . . .
 H37C H 0.526396 0.154565 1.035992 0.086 Uiso 1 1 calc R U . . .
 C38 C 0.3908(4) 0.0837(3) 1.0524(3) 0.0368(14) Uani 1 1 d . . . . .
 H38 H 0.450766 0.061431 1.060584 0.044 Uiso 1 1 calc R U . . .
 C39 C 0.4154(5) -0.0438(4) 1.1355(3) 0.0560(19) Uani 1 1 d . . . . .
 H39A H 0.471028 -0.059526 1.102404 0.084 Uiso 1 1 calc R U . . .
 H39B H 0.411964 -0.088075 1.164186 0.084 Uiso 1 1 calc R U . . .
 H39C H 0.420303 -0.003116 1.154164 0.084 Uiso 1 1 calc R U . . .
 C40 C 0.3744(4) 0.1492(3) 1.0137(3) 0.0391(14) Uani 1 1 d . . . . .
 C41 C 0.2619(4) 0.2558(3) 0.9638(3) 0.0384(14) Uani 1 1 d . . . . .
 C42 C 0.1997(5) 0.2664(4) 0.9299(3) 0.0433(15) Uani 1 1 d . . . . .
 H42 H 0.178443 0.224856 0.928626 0.052 Uiso 1 1 calc R U . . .
 C43 C 0.2968(5) 0.3170(4) 0.9624(3) 0.0410(14) Uani 1 1 d . . . . .
 H43 H 0.341471 0.310249 0.983875 0.049 Uiso 1 1 calc R U . . .
 C46 C 0.2999(5) 0.4490(4) 0.9309(3) 0.0487(17) Uani 1 1 d . . . . .
 H46 H 0.347373 0.441582 0.950305 0.058 Uiso 1 1 calc R U . . .
 C47 C 0.1999(5) 0.3970(4) 0.8987(3) 0.0395(14) Uani 1 1 d . . . . .
 C48 C 0.1619(4) 0.4713(3) 0.8717(3) 0.0361(13) Uani 1 1 d . . . . .
 C49 C 0.1916(5) 0.5338(4) 0.8759(3) 0.0426(15) Uani 1 1 d . . . . .
 C50 C 0.2645(5) 0.5197(4) 0.9041(3) 0.0487(17) Uani 1 1 d . . . . .
 H50 H 0.288844 0.559886 0.904213 0.058 Uiso 1 1 calc R U . . .
 C52 C 0.1674(5) 0.3354(3) 0.8977(3) 0.0401(14) Uani 1 1 d . . . . .
 C53 C 0.0984(5) 0.3483(4) 0.8660(3) 0.0439(15) Uani 1 1 d . . . . .
 H53 H 0.078099 0.307002 0.862742 0.053 Uiso 1 1 calc R U . . .
 C54 C 0.0615(5) 0.4198(4) 0.8402(3) 0.0467(16) Uani 1 1 d . . . . .
 H54 H 0.016105 0.426823 0.819250 0.056 Uiso 1 1 calc R U . . .
 C56 C 0.0444(5) 0.5582(3) 0.8238(3) 0.0397(14) Uani 1 1 d . . . . .
 H56 H -0.004499 0.566607 0.805298 0.048 Uiso 1 1 calc R U . . .
 C57 C 0.1450(5) 0.6075(4) 0.8544(3) 0.0431(15) Uani 1 1 d . . . . .
 H57 H 0.165083 0.649368 0.856542 0.052 Uiso 1 1 calc R U . . .
 C58 C 0.0694(4) 0.6211(3) 0.8299(3) 0.0366(13) Uani 1 1 d . . . . .
 C59 C 0.0215(4) 0.7007(3) 0.8095(3) 0.0368(13) Uani 1 1 d . . . . .
 C60 C 0.0764(4) 0.7460(3) 0.7765(2) 0.0350(13) Uani 1 1 d . . . . .
 H60 H 0.143049 0.725043 0.769532 0.042 Uiso 1 1 calc R U . . .
 C61 C 0.0394(4) 0.8205(3) 0.7531(3) 0.0331(13) Uani 1 1 d . . . . .
 C63 C -0.1165(4) 0.8075(3) 0.7991(3) 0.0388(14) Uani 1 1 d . . . . .
 H63 H -0.183172 0.828942 0.806985 0.047 Uiso 1 1 calc R U . . .
 C64 C -0.0759(4) 0.7327(3) 0.8214(3) 0.0367(13) Uani 1 1 d . . . . .
 C65 C -0.2289(5) 0.7163(4) 0.8666(3) 0.0499(17) Uani 1 1 d . . . . .
 H65A H -0.245777 0.724750 0.829251 0.075 Uiso 1 1 calc R U . . .
 H65B H -0.252585 0.764975 0.884871 0.075 Uiso 1 1 calc R U . . .
 H65C H -0.257128 0.679000 0.892856 0.075 Uiso 1 1 calc R U . . .
 C66 C -0.1911(5) 0.9550(4) 0.7483(3) 0.0485(17) Uani 1 1 d . . . . .
 H66A H -0.204557 1.004854 0.725453 0.073 Uiso 1 1 calc R U . . .
 H66B H -0.222981 0.961906 0.789915 0.073 Uiso 1 1 calc R U . . .
 H66C H -0.214149 0.920379 0.734469 0.073 Uiso 1 1 calc R U . . .
 C67 C 0.2866(5) 0.9571(4) 0.7488(3) 0.0530(18) Uani 1 1 d . . . . .
 H67A H 0.333139 0.965406 0.712400 0.080 Uiso 1 1 calc R U . . .
 H67B H 0.319338 0.922568 0.777036 0.080 Uiso 1 1 calc R U . . .
 H67C H 0.249400 1.006482 0.765432 0.080 Uiso 1 1 calc R U . . .
 C68 C 0.2031(4) 0.8276(3) 0.6977(2) 0.0325(12) Uani 1 1 d . . . . .
 C69 C 0.2662(4) 0.8554(3) 0.7111(2) 0.0336(13) Uani 1 1 d . . . . .
 C70 C 0.3630(4) 0.8164(3) 0.6970(3) 0.0365(13) Uani 1 1 d . . . . .
 H70 H 0.405148 0.836681 0.705756 0.044 Uiso 1 1 calc R U . . .
 C71 C 0.2406(4) 0.7603(3) 0.6698(3) 0.0350(13) Uani 1 1 d . . . . .
 H71 H 0.198623 0.741717 0.659159 0.042 Uiso 1 1 calc R U . . .
 C72 C 0.3355(4) 0.7185(3) 0.6563(2) 0.0329(13) Uani 1 1 d . . . . .
 C73 C 0.3973(4) 0.7482(3) 0.6704(2) 0.0344(13) Uani 1 1 d . . . . .
 C74 C 0.5552(5) 0.7359(4) 0.6672(3) 0.0482(16) Uani 1 1 d . . . . .
 H74A H 0.550347 0.787039 0.646565 0.072 Uiso 1 1 calc R U . . .
 H74B H 0.619617 0.701443 0.653590 0.072 Uiso 1 1 calc R U . . .
 H74C H 0.540432 0.739606 0.709522 0.072 Uiso 1 1 calc R U . . .
 C75 C 0.3686(4) 0.6444(3) 0.6298(2) 0.0337(13) Uani 1 1 d . . . . .
 C76 C 0.3402(4) 0.6398(3) 0.5813(3) 0.0351(13) Uani 1 1 d . . . . .
 H76 H 0.304158 0.685483 0.563715 0.042 Uiso 1 1 calc R U . . .
 C77 C 0.4221(4) 0.5763(3) 0.6552(3) 0.0374(14) Uani 1 1 d . . . . .
 H77 H 0.442950 0.578886 0.687923 0.045 Uiso 1 1 calc R U . . .
 C79 C 0.3632(4) 0.5697(3) 0.5574(2) 0.0320(12) Uani 1 1 d . . . . .
 C80 C -0.0589(4) 0.8501(3) 0.7654(3) 0.0360(13) Uani 1 1 d . . . . .
 C82 C 0.3569(4) 0.4958(3) 0.4859(2) 0.0351(13) Uani 1 1 d . . . . .
 H82 H 0.337402 0.494093 0.452381 0.042 Uiso 1 1 calc R U . . .
 C83 C 0.4083(4) 0.4257(3) 0.5127(2) 0.0322(12) Uani 1 1 d . . . . .
 C84 C 0.4383(4) 0.4297(3) 0.5619(2) 0.0312(12) Uani 1 1 d . . . . .
 C85 C 0.4454(4) 0.5058(3) 0.6339(3) 0.0348(13) Uani 1 1 d . . . . .
 C86 C 0.4991(5) 0.4354(3) 0.6596(3) 0.0425(15) Uani 1 1 d . . . . .
 H86 H 0.519709 0.437055 0.692689 0.051 Uiso 1 1 calc R U . . .
 C87 C 0.4914(4) 0.3618(3) 0.5885(3) 0.0380(14) Uani 1 1 d . . . . .
 C88 C 0.5210(5) 0.3677(4) 0.6383(3) 0.0426(15) Uani 1 1 d . . . . .
 H88 H 0.556800 0.322501 0.656497 0.051 Uiso 1 1 calc R U . . .
 C89 C 0.5123(4) 0.2914(3) 0.5658(3) 0.0382(14) Uani 1 1 d . . . . .
 H89 H 0.547381 0.245529 0.583665 0.046 Uiso 1 1 calc R U . . .
 C90 C 0.4825(4) 0.2876(3) 0.5175(3) 0.0344(13) Uani 1 1 d . . . . .
 C91 C 0.4303(4) 0.3545(3) 0.4914(3) 0.0370(14) Uani 1 1 d . . . . .
 H91 H 0.409372 0.351712 0.458734 0.044 Uiso 1 1 calc R U . . .
 C92 C 0.5130(4) 0.2130(3) 0.4915(3) 0.0350(13) Uani 1 1 d . . . . .
 C93 C 0.4505(4) 0.1817(3) 0.4809(3) 0.0352(13) Uani 1 1 d . . . . .
 C94 C 0.4829(4) 0.1127(3) 0.4555(3) 0.0379(14) Uani 1 1 d . . . . .
 H94 H 0.439324 0.091430 0.449629 0.045 Uiso 1 1 calc R U . . .
 C95 C 0.6443(4) 0.1042(3) 0.4471(2) 0.0318(12) Uani 1 1 d . . . . .
 C96 C 0.6086(4) 0.1729(3) 0.4742(3) 0.0366(13) Uani 1 1 d . . . . .
 H96 H 0.652092 0.193397 0.481087 0.044 Uiso 1 1 calc R U . . .
 C97 C 0.5784(4) 0.0749(3) 0.4387(3) 0.0351(13) Uani 1 1 d . . . . .
 C98 C 0.9883(5) -0.1698(4) 0.6050(3) 0.0530(18) Uani 1 1 d . . . . .
 H98A H 1.010647 -0.206052 0.574736 0.079 Uiso 1 1 calc R U . . .
 H98B H 1.000717 -0.197592 0.641884 0.079 Uiso 1 1 calc R U . . .
 H98C H 1.021576 -0.131254 0.592408 0.079 Uiso 1 1 calc R U . . .
 C99 C 1.0348(5) -0.0540(4) 0.3986(3) 0.0498(17) Uani 1 1 d . . . . .
 H99A H 1.064186 -0.036740 0.358612 0.075 Uiso 1 1 calc R U . . .
 H99B H 1.044080 -0.109242 0.400907 0.075 Uiso 1 1 calc R U . . .
 H99C H 1.063784 -0.044132 0.426228 0.075 Uiso 1 1 calc R U . . .
 C100 C 0.8828(4) -0.0285(3) 0.4683(3) 0.0358(13) Uani 1 1 d . . . . .
 C101 C 0.9205(4) -0.0779(4) 0.5118(3) 0.0380(14) Uani 1 1 d . . . . .
 H101 H 0.986315 -0.104414 0.504077 0.046 Uiso 1 1 calc R U . . .
 C102 C 0.8599(4) -0.0878(3) 0.5672(3) 0.0370(13) Uani 1 1 d . . . . .
 C103 C 0.7632(4) -0.0482(3) 0.5788(2) 0.0336(13) Uani 1 1 d . . . . .
 C104 C 0.7863(4) 0.0108(3) 0.4782(2) 0.0312(12) Uani 1 1 d . . . . .
 C105 C 0.7296(4) -0.0008(3) 0.5331(2) 0.0336(13) Uani 1 1 d . . . . .
 H105 H 0.663633 0.024950 0.540299 0.040 Uiso 1 1 calc R U . . .
 C125 C 0.0887(5) 0.4838(4) 0.8438(3) 0.0388(14) Uani 1 1 d . . . . .
 C131 C 0.3388(4) 0.0109(3) 0.8638(3) 0.0363(13) Uani 1 1 d . . . . .
 H131 H 0.293859 0.057448 0.878241 0.044 Uiso 1 1 calc R U . . .
 C132 C 0.4118(4) 0.0146(3) 0.8143(2) 0.0344(13) Uani 1 1 d . . . . .
 C133 C 0.4195(4) 0.0855(3) 0.7818(3) 0.0369(14) Uani 1 1 d . . . . .
 H133 H 0.374441 0.132633 0.795095 0.044 Uiso 1 1 calc R U . . .
 C134 C 0.4899(5) 0.0864(3) 0.7326(3) 0.0406(15) Uani 1 1 d . . . . .
 H134 H 0.493539 0.134157 0.711718 0.049 Uiso 1 1 calc R U . . .
 C135 C 0.5588(4) 0.0168(3) 0.7114(2) 0.0331(13) Uani 1 1 d . . . . .
 C136 C 0.6285(4) 0.0157(3) 0.6584(3) 0.0346(13) Uani 1 1 d . . . . .
 H136 H 0.630500 0.062962 0.636088 0.042 Uiso 1 1 calc R U . . .
 C137 C 0.6954(4) -0.0528(3) 0.6372(2) 0.0337(13) Uani 1 1 d . . . . .
 C138 C 0.6940(4) -0.1214(3) 0.6706(3) 0.0371(14) Uani 1 1 d . . . . .
 H138 H 0.740295 -0.167934 0.657060 0.045 Uiso 1 1 calc R U . . .
 C139 C 0.6255(4) -0.1236(3) 0.7239(3) 0.0335(13) Uani 1 1 d . . . . .
 C140 C 0.5557(4) -0.0541(3) 0.7440(2) 0.0326(13) Uani 1 1 d . . . . .
 C141 C 0.4818(4) -0.0555(3) 0.7954(2) 0.0304(12) Uani 1 1 d . . . . .
 C142 C 0.3289(4) -0.0596(3) 0.8934(3) 0.0336(13) Uani 1 1 d . . . . .
 C143 C 0.3979(4) -0.1268(3) 0.8735(2) 0.0349(13) Uani 1 1 d . . . . .
 H143 H 0.391805 -0.174723 0.892837 0.042 Uiso 1 1 calc R U . . .
 C144 C 0.4749(4) -0.1265(3) 0.8266(2) 0.0336(13) Uani 1 1 d . . . . .
 C145 C 0.5497(4) -0.1954(3) 0.8068(3) 0.0363(13) Uani 1 1 d . . . . .
 H145 H 0.548646 -0.243106 0.828719 0.044 Uiso 1 1 calc R U . . .
 C146 C 0.6211(4) -0.1944(3) 0.7584(3) 0.0359(13) Uani 1 1 d . . . . .
 H146 H 0.669020 -0.241048 0.746844 0.043 Uiso 1 1 calc R U . . .
 C147 C 0.2678(5) 0.3860(4) 0.9308(3) 0.0401(14) Uani 1 1 d . . . . .
 C148 C 0.7491(4) 0.0636(3) 0.4294(2) 0.0351(13) Uani 1 1 d . . . . .
 H14A H 0.782524 0.102611 0.416011 0.042 Uiso 1 1 calc R U . . .
 H14B H 0.763492 0.033290 0.395886 0.042 Uiso 1 1 calc R U . . .
 C149 C 0.5524(5) -0.0186(4) 0.3943(3) 0.0530(18) Uani 1 1 d . . . . .
 H14C H 0.519554 0.022474 0.369237 0.080 Uiso 1 1 calc R U . . .
 H14D H 0.506131 -0.031770 0.428904 0.080 Uiso 1 1 calc R U . . .
 H14E H 0.588333 -0.064023 0.372172 0.080 Uiso 1 1 calc R U . . .
 C150 C 0.2915(5) 0.1853(4) 0.4969(4) 0.066(2) Uani 1 1 d . . . . .
 H15A H 0.295181 0.180717 0.456060 0.099 Uiso 1 1 calc R U . . .
 H15B H 0.227291 0.215425 0.516334 0.099 Uiso 1 1 calc R U . . .
 H15C H 0.307303 0.133910 0.517467 0.099 Uiso 1 1 calc R U . . .
 C159 C 0.3190(4) 0.0510(3) 1.0790(3) 0.0372(14) Uani 1 1 d . . . . .
 C160 C 0.3357(4) 0.5643(3) 0.5070(3) 0.0332(13) Uani 1 1 d . . . . .
 H160 H 0.301843 0.609667 0.487947 0.040 Uiso 1 1 calc R U . . .
 C161 C 0.4164(4) 0.5011(3) 0.5844(2) 0.0316(12) Uani 1 1 d . . . . .
 C162 C 0.0986(4) 0.8683(3) 0.7141(3) 0.0387(14) Uani 1 1 d . . . . .
 H16A H 0.077534 0.886472 0.677650 0.046 Uiso 1 1 calc R U . . .
 H16B H 0.086791 0.914166 0.734333 0.046 Uiso 1 1 calc R U . . .
 N1 N -0.0661(7) 0.3126(5) 0.9986(4) 0.084(2) Uani 1 1 d . . . . .
 N2 N -0.1880(6) 0.5113(4) 0.9154(3) 0.074(2) Uani 1 1 d . . . . .
 C124 C 0.0434(5) 0.4300(4) 1.0285(3) 0.0453(16) Uani 1 1 d . . . . .
 H124 H 0.072799 0.382740 1.047814 0.054 Uiso 1 1 calc R U . . .
 C126 C -0.0234(5) 0.4349(4) 0.9998(3) 0.0468(16) Uani 1 1 d . . . . .
 C127 C -0.0474(6) 0.3668(5) 0.9992(3) 0.0580(19) Uani 1 1 d . . . . .
 C128 C -0.0668(5) 0.5030(4) 0.9716(3) 0.0487(17) Uani 1 1 d . . . . .
 C129 C -0.1353(6) 0.5077(4) 0.9410(3) 0.0556(18) Uani 1 1 d . . . . .
 N3 N 0.3520(6) 0.3001(5) 0.7710(4) 0.091(3) Uani 1 1 d . . . . .
 N4 N 0.3278(6) 0.1959(4) 0.6514(4) 0.091(3) Uani 1 1 d . . . . .
 N5 N 0.1050(5) 0.6481(4) 0.6537(4) 0.071(2) Uani 1 1 d . . . . .
 N6 N 0.0924(6) 0.5451(5) 0.5288(4) 0.081(2) Uani 1 1 d . . . . .
 C114 C 0.3009(6) 0.2625(5) 0.6485(4) 0.068(2) Uani 1 1 d . . . . .
 C115 C 0.3161(6) 0.3370(5) 0.7369(4) 0.066(2) Uani 1 1 d . . . . .
 C116 C 0.2639(5) 0.3442(4) 0.6477(3) 0.0493(17) Uani 1 1 d . . . . .
 C117 C 0.2691(5) 0.3814(4) 0.6918(3) 0.0487(17) Uani 1 1 d . . . . .
 C118 C 0.2298(5) 0.4611(4) 0.6934(3) 0.0503(17) Uani 1 1 d . . . . .
 H118 H 0.233480 0.486315 0.723330 0.060 Uiso 1 1 calc R U . . .
 C119 C 0.2223(5) 0.3856(4) 0.6045(3) 0.0513(17) Uani 1 1 d . . . . .
 H119 H 0.221481 0.360447 0.573576 0.062 Uiso 1 1 calc R U . . .
 C120 C 0.1854(5) 0.5026(4) 0.6504(3) 0.0458(16) Uani 1 1 d . . . . .
 C121 C 0.1807(5) 0.4654(4) 0.6061(3) 0.0459(16) Uani 1 1 d . . . . .
 C122 C 0.1423(5) 0.5834(4) 0.6525(4) 0.0527(18) Uani 1 1 d . . . . .
 C123 C 0.1330(5) 0.5092(4) 0.5625(4) 0.0556(18) Uani 1 1 d . . . . .
 C20 C 1.2172(8) -0.3018(6) 0.3084(4) 0.086(3) Uani 1 1 d . . . . .
 H20A H 1.179000 -0.262690 0.284948 0.130 Uiso 1 1 calc R U . . .
 H20B H 1.192329 -0.345407 0.320583 0.130 Uiso 1 1 calc R U . . .
 H20C H 1.282761 -0.319319 0.284931 0.130 Uiso 1 1 calc R U . . .
 C2 C 1.2958(7) -0.1755(5) 0.3000(4) 0.079(3) Uani 1 1 d . . . . .
 H2A H 1.350555 -0.216366 0.280739 0.118 Uiso 1 1 calc R U . . .
 H2B H 1.316559 -0.133563 0.305084 0.118 Uiso 1 1 calc R U . . .
 H2C H 1.250821 -0.156044 0.275788 0.118 Uiso 1 1 calc R U . . .
 C3 C 1.2492(5) -0.2069(4) 0.3588(4) 0.0567(19) Uani 1 1 d . . . . .
 C4 C 1.2132(6) -0.2673(4) 0.3628(4) 0.0566(19) Uani 1 1 d . . . . .
 C5 C 1.1712(6) -0.2954(4) 0.4184(4) 0.063(2) Uani 1 1 d . . . . .
 H5 H 1.146951 -0.336699 0.421724 0.075 Uiso 1 1 calc R U . . .
 C6 C 1.1638(6) -0.2652(5) 0.4686(4) 0.064(2) Uani 1 1 d . . . . .
 H6 H 1.135494 -0.285671 0.506099 0.076 Uiso 1 1 calc R U . . .
 C7 C 1.1975(6) -0.2057(5) 0.4639(4) 0.069(2) Uani 1 1 d . . . . .
 H7 H 1.191247 -0.183526 0.498257 0.083 Uiso 1 1 calc R U . . .
 C8 C 1.2406(5) -0.1772(4) 0.4099(4) 0.061(2) Uani 1 1 d . . . . .
 H8 H 1.264921 -0.136235 0.407659 0.074 Uiso 1 1 calc R U . . .
 C9 C 0.5316(11) -0.3914(8) 0.9683(7) 0.131(5) Uani 1 1 d . . . . .
 H9A H 0.529267 -0.343323 0.980998 0.197 Uiso 1 1 calc R U . . .
 H9B H 0.597364 -0.424123 0.956745 0.197 Uiso 1 1 calc R U . . .
 H9C H 0.495607 -0.418168 1.000748 0.197 Uiso 1 1 calc R U . . .
 C10 C 0.3281(9) -0.3095(7) 0.9812(5) 0.099(3) Uani 1 1 d . . . . .
 H10A H 0.349601 -0.274169 0.995347 0.148 Uiso 1 1 calc R U . . .
 H10B H 0.327707 -0.354374 1.009561 0.148 Uiso 1 1 calc R U . . .
 H10C H 0.264200 -0.283230 0.976521 0.148 Uiso 1 1 calc R U . . .
 C11 C 0.3941(7) -0.3351(4) 0.9228(4) 0.065(2) Uani 1 1 d . . . . .
 C12 C 0.3610(7) -0.3189(4) 0.8739(4) 0.068(2) Uani 1 1 d . . . . .
 H12 H 0.296402 -0.290822 0.877065 0.081 Uiso 1 1 calc R U . . .
 C13 C 0.4197(9) -0.3425(5) 0.8196(4) 0.082(3) Uani 1 1 d . . . . .
 H13 H 0.395198 -0.331505 0.786193 0.099 Uiso 1 1 calc R U . . .
 C14 C 0.5129(10) -0.3816(6) 0.8148(5) 0.093(3) Uani 1 1 d . . . . .
 H14 H 0.553500 -0.398564 0.778017 0.111 Uiso 1 1 calc R U . . .
 C15 C 0.5479(9) -0.3964(5) 0.8628(5) 0.088(3) Uani 1 1 d . . . . .
 H15 H 0.613230 -0.422467 0.858670 0.106 Uiso 1 1 calc R U . . .
 C16 C 0.4900(7) -0.3741(5) 0.9176(5) 0.074(3) Uani 1 1 d . . . . .
 C17 C 0.1912(11) -0.3241(12) 1.1427(7) 0.165(7) Uani 1 1 d . . . . .
 H17A H 0.141600 -0.296232 1.174704 0.248 Uiso 1 1 calc R U . . .
 H17B H 0.190119 -0.377084 1.146377 0.248 Uiso 1 1 calc R U . . .
 H17C H 0.180111 -0.298692 1.104929 0.248 Uiso 1 1 calc R U . . .
 C18 C 0.2354(12) -0.1804(7) 1.1403(7) 0.143(6) Uani 1 1 d . . . . .
 H18A H 0.218142 -0.173607 1.103192 0.215 Uiso 1 1 calc R U . . .
 H18B H 0.261785 -0.140080 1.141301 0.215 Uiso 1 1 calc R U . . .
 H18C H 0.179096 -0.177116 1.173184 0.215 Uiso 1 1 calc R U . . .
 C19 C 0.3077(7) -0.2578(5) 1.1452(4) 0.078(3) Uani 1 1 d D . . . .
 C1 C 0.2870(8) -0.3243(5) 1.1461(4) 0.086(3) Uani 1 1 d D . . . .
 C21 C 0.3553(10) -0.3936(6) 1.1503(6) 0.128(6) Uani 1 1 d D . . . .
 H21 H 0.341198 -0.439334 1.150192 0.153 Uiso 1 1 calc R U . . .
 C22 C 0.4411(11) -0.3998(8) 1.1547(7) 0.134(6) Uani 1 1 d D . . . .
 H22 H 0.486236 -0.449130 1.157230 0.161 Uiso 1 1 calc R U . . .
 C23 C 0.4639(8) -0.3359(7) 1.1554(5) 0.098(3) Uani 1 1 d D . . . .
 H23 H 0.523585 -0.340144 1.160205 0.118 Uiso 1 1 calc R U . . .
 C24 C 0.3987(8) -0.2643(6) 1.1489(5) 0.094(3) Uani 1 1 d D . . . .
 H24 H 0.415298 -0.219201 1.146963 0.112 Uiso 1 1 calc R U . . .
 C106 C 0.0877(12) 0.2088(9) 0.7505(6) 0.140(6) Uani 1 1 d . . . . .
 H10D H 0.061956 0.166206 0.755764 0.210 Uiso 1 1 calc R U . . .
 H10E H 0.062917 0.235408 0.786612 0.210 Uiso 1 1 calc R U . . .
 H10F H 0.156746 0.188691 0.741742 0.210 Uiso 1 1 calc R U . . .
 C107 C 0.1160(10) 0.1539(7) 0.6369(6) 0.122(5) Uani 1 1 d . . . . .
 H10G H 0.182593 0.136747 0.637232 0.183 Uiso 1 1 calc R U . . .
 H10H H 0.110982 0.144867 0.599157 0.183 Uiso 1 1 calc R U . . .
 H10I H 0.081745 0.125089 0.668699 0.183 Uiso 1 1 calc R U . . .
 C108 C 0.0738(7) 0.2386(5) 0.6458(4) 0.070(2) Uani 1 1 d D . . . .
 C109 C 0.0190(8) 0.3449(7) 0.7059(5) 0.097(4) Uani 1 1 d D . . . .
 H109 H 0.009233 0.363608 0.742504 0.116 Uiso 1 1 calc R U . . .
 C110 C 0.0587(7) 0.2656(5) 0.6992(4) 0.076(3) Uani 1 1 d D . . . .
 C111 C 0.0466(6) 0.2916(7) 0.6009(5) 0.084(3) Uani 1 1 d D . . . .
 H111 H 0.056947 0.273554 0.563945 0.101 Uiso 1 1 calc R U . . .
 C112 C 0.0058(7) 0.3681(8) 0.6073(6) 0.100(4) Uani 1 1 d D . . . .
 H112 H -0.014572 0.402091 0.575982 0.120 Uiso 1 1 calc R U . . .
 C113 C -0.0060(7) 0.3960(7) 0.6597(7) 0.101(4) Uani 1 1 d D . . . .
 H113 H -0.030902 0.449680 0.663936 0.121 Uiso 1 1 calc R U . . .
 C151 C -0.1287(7) 0.6423(6) 0.6550(4) 0.085(3) Uani 1 1 d D . . . .
 H151 H -0.096298 0.674651 0.628587 0.102 Uiso 1 1 calc R U . . .
 C152 C -0.1284(7) 0.6313(6) 0.7137(4) 0.080(3) Uani 1 1 d D . . . .
 H152 H -0.096031 0.656293 0.727643 0.096 Uiso 1 1 calc R U . . .
 C153 C -0.1745(7) 0.5848(6) 0.7510(4) 0.079(3) Uani 1 1 d D . . . .
 H153 H -0.173462 0.576379 0.791118 0.095 Uiso 1 1 calc R U . . .
 C154 C -0.2231(6) 0.5495(6) 0.7312(4) 0.076(3) Uani 1 1 d D . . . .
 H154 H -0.255491 0.517390 0.757949 0.092 Uiso 1 1 calc R U . . .
 C155 C -0.1768(6) 0.6057(5) 0.6345(4) 0.068(2) Uani 1 1 d D . . . .
 C156 C -0.2256(6) 0.5602(5) 0.6728(4) 0.066(2) Uani 1 1 d D . . . .
 C157 C -0.2795(9) 0.5227(6) 0.6531(7) 0.120(5) Uani 1 1 d . . . . .
 H15D H -0.305739 0.490213 0.685964 0.180 Uiso 1 1 calc R U . . .
 H15E H -0.237476 0.490892 0.621010 0.180 Uiso 1 1 calc R U . . .
 H15F H -0.330932 0.562001 0.639348 0.180 Uiso 1 1 calc R U . . .
 C158 C -0.1756(10) 0.6157(8) 0.5694(4) 0.126(5) Uani 1 1 d . . . . .
 H15G H -0.239241 0.644003 0.565076 0.189 Uiso 1 1 calc R U . . .
 H15H H -0.154451 0.565128 0.554308 0.189 Uiso 1 1 calc R U . . .
 H15I H -0.132188 0.644507 0.547287 0.189 Uiso 1 1 calc R U . . .

loop_
  _atom_site_aniso_label
  _atom_site_aniso_U_11
  _atom_site_aniso_U_22
  _atom_site_aniso_U_33
  _atom_site_aniso_U_23
  _atom_site_aniso_U_13
  _atom_site_aniso_U_12
 O1 0.036(2) 0.050(3) 0.052(3) 0.010(2) -0.008(2) -0.013(2)
 O2 0.037(2) 0.031(2) 0.054(3) -0.0023(19) -0.016(2) -0.0016(18)
 O3 0.043(3) 0.039(2) 0.062(3) -0.021(2) -0.017(2) -0.008(2)
 O4 0.030(2) 0.045(2) 0.052(3) -0.019(2) -0.0111(19) -0.0077(19)
 O5 0.032(2) 0.040(2) 0.036(2) -0.0003(18) -0.0034(18) 0.0012(18)
 O6 0.041(3) 0.056(3) 0.039(2) 0.007(2) -0.012(2) -0.003(2)
 O7 0.047(3) 0.034(2) 0.054(3) -0.018(2) -0.014(2) -0.0047(19)
 O8 0.030(2) 0.041(2) 0.078(3) -0.020(2) -0.012(2) -0.0074(19)
 O9 0.034(2) 0.043(2) 0.057(3) 0.009(2) -0.018(2) -0.0106(19)
 O10 0.050(3) 0.041(2) 0.042(2) 0.0070(19) -0.025(2) -0.011(2)
 O11 0.039(3) 0.058(3) 0.053(3) 0.008(2) 0.004(2) -0.019(2)
 O12 0.050(3) 0.067(3) 0.061(3) -0.018(2) -0.013(2) -0.028(2)
 C25 0.040(4) 0.073(5) 0.074(5) 0.020(4) 0.006(4) -0.029(4)
 C26 0.060(5) 0.059(5) 0.092(6) -0.015(4) -0.035(4) -0.026(4)
 C27 0.040(4) 0.049(4) 0.052(4) 0.011(3) -0.015(3) -0.027(3)
 C28 0.042(4) 0.038(3) 0.053(4) 0.002(3) -0.015(3) -0.015(3)
 C29 0.032(3) 0.033(3) 0.036(3) 0.004(2) -0.006(3) -0.013(2)
 C30 0.032(3) 0.038(3) 0.038(3) 0.006(3) -0.013(3) -0.013(3)
 C31 0.031(3) 0.038(3) 0.034(3) 0.008(2) -0.007(3) -0.008(3)
 C32 0.035(3) 0.046(4) 0.039(3) 0.015(3) -0.003(3) -0.011(3)
 C33 0.032(3) 0.045(3) 0.034(3) 0.003(3) -0.008(3) -0.007(3)
 C34 0.034(3) 0.037(3) 0.035(3) -0.005(2) -0.004(3) -0.005(3)
 C35 0.032(3) 0.037(3) 0.034(3) -0.007(2) -0.013(3) -0.001(3)
 C36 0.036(3) 0.034(3) 0.040(3) -0.001(3) -0.014(3) -0.003(3)
 C37 0.044(4) 0.070(5) 0.058(4) 0.006(4) -0.019(3) -0.018(4)
 C38 0.035(3) 0.034(3) 0.042(3) -0.003(3) -0.019(3) -0.005(3)
 C39 0.061(5) 0.045(4) 0.061(4) 0.013(3) -0.036(4) -0.007(3)
 C40 0.035(3) 0.036(3) 0.041(3) -0.002(3) -0.009(3) -0.006(3)
 C41 0.041(4) 0.033(3) 0.040(3) 0.001(3) -0.017(3) -0.006(3)
 C42 0.048(4) 0.037(3) 0.041(3) -0.006(3) -0.018(3) -0.002(3)
 C43 0.044(4) 0.040(3) 0.040(3) 0.004(3) -0.017(3) -0.013(3)
 C46 0.046(4) 0.046(4) 0.057(4) 0.010(3) -0.026(3) -0.016(3)
 C47 0.042(4) 0.040(3) 0.033(3) -0.005(3) -0.013(3) -0.005(3)
 C48 0.032(3) 0.037(3) 0.035(3) -0.001(2) -0.010(3) -0.006(3)
 C49 0.042(4) 0.043(3) 0.043(3) 0.005(3) -0.015(3) -0.013(3)
 C50 0.054(4) 0.038(3) 0.061(4) 0.009(3) -0.030(4) -0.016(3)
 C52 0.044(4) 0.036(3) 0.039(3) -0.006(3) -0.016(3) -0.005(3)
 C53 0.057(4) 0.042(3) 0.041(3) -0.005(3) -0.024(3) -0.015(3)
 C54 0.057(4) 0.046(4) 0.043(4) -0.006(3) -0.027(3) -0.010(3)
 C56 0.039(4) 0.041(3) 0.036(3) 0.000(3) -0.016(3) -0.006(3)
 C57 0.046(4) 0.037(3) 0.047(4) 0.009(3) -0.015(3) -0.018(3)
 C58 0.035(3) 0.041(3) 0.032(3) 0.001(2) -0.010(3) -0.010(3)
 C59 0.035(3) 0.041(3) 0.031(3) 0.000(2) -0.010(3) -0.008(3)
 C60 0.034(3) 0.038(3) 0.031(3) -0.001(2) -0.009(2) -0.009(3)
 C61 0.034(3) 0.029(3) 0.037(3) -0.006(2) -0.014(3) -0.004(2)
 C63 0.034(3) 0.041(3) 0.038(3) -0.005(3) -0.010(3) -0.005(3)
 C64 0.039(3) 0.036(3) 0.034(3) -0.001(2) -0.009(3) -0.012(3)
 C65 0.032(4) 0.059(4) 0.053(4) 0.001(3) -0.008(3) -0.013(3)
 C66 0.040(4) 0.040(3) 0.057(4) 0.000(3) -0.015(3) -0.001(3)
 C67 0.058(5) 0.048(4) 0.064(5) -0.024(3) -0.016(4) -0.021(3)
 C68 0.033(3) 0.029(3) 0.034(3) -0.001(2) -0.011(2) -0.006(2)
 C69 0.038(3) 0.029(3) 0.033(3) -0.006(2) -0.014(3) -0.003(2)
 C70 0.039(3) 0.037(3) 0.038(3) -0.009(3) -0.011(3) -0.012(3)
 C71 0.040(3) 0.033(3) 0.037(3) -0.002(2) -0.015(3) -0.013(3)
 C72 0.038(3) 0.033(3) 0.032(3) -0.004(2) -0.009(3) -0.015(3)
 C73 0.030(3) 0.037(3) 0.033(3) -0.009(2) -0.009(2) -0.003(2)
 C74 0.039(4) 0.046(4) 0.066(4) -0.013(3) -0.022(3) -0.009(3)
 C75 0.037(3) 0.032(3) 0.031(3) -0.007(2) -0.007(2) -0.008(3)
 C76 0.032(3) 0.034(3) 0.037(3) -0.004(2) -0.009(3) -0.008(2)
 C77 0.042(4) 0.037(3) 0.035(3) -0.008(2) -0.017(3) -0.007(3)
 C79 0.033(3) 0.028(3) 0.036(3) -0.006(2) -0.011(2) -0.005(2)
 C80 0.040(3) 0.033(3) 0.033(3) -0.006(2) -0.013(3) -0.003(3)
 C82 0.041(3) 0.035(3) 0.030(3) -0.006(2) -0.013(3) -0.008(3)
 C83 0.030(3) 0.034(3) 0.031(3) -0.012(2) -0.006(2) -0.005(2)
 C84 0.027(3) 0.033(3) 0.030(3) -0.006(2) -0.007(2) -0.004(2)
 C85 0.042(3) 0.028(3) 0.033(3) -0.004(2) -0.014(3) -0.005(3)
 C86 0.054(4) 0.035(3) 0.043(3) -0.004(3) -0.028(3) -0.006(3)
 C87 0.035(3) 0.030(3) 0.047(3) -0.010(3) -0.014(3) -0.003(3)
 C88 0.052(4) 0.034(3) 0.045(4) -0.001(3) -0.025(3) -0.006(3)
 C89 0.035(3) 0.029(3) 0.047(4) -0.008(3) -0.014(3) 0.000(2)
 C90 0.030(3) 0.032(3) 0.039(3) -0.008(2) -0.006(3) -0.007(2)
 C91 0.038(3) 0.037(3) 0.036(3) -0.012(3) -0.012(3) -0.005(3)
 C92 0.037(3) 0.031(3) 0.036(3) -0.005(2) -0.010(3) -0.008(3)
 C93 0.031(3) 0.028(3) 0.042(3) -0.009(2) -0.009(3) -0.001(2)
 C94 0.033(3) 0.036(3) 0.046(3) -0.009(3) -0.011(3) -0.009(3)
 C95 0.030(3) 0.030(3) 0.034(3) -0.005(2) -0.009(2) -0.005(2)
 C96 0.037(3) 0.035(3) 0.035(3) -0.003(2) -0.009(3) -0.006(3)
 C97 0.040(3) 0.028(3) 0.036(3) -0.008(2) -0.010(3) -0.005(2)
 C98 0.039(4) 0.062(4) 0.046(4) -0.003(3) -0.018(3) 0.003(3)
 C99 0.032(4) 0.059(4) 0.048(4) -0.005(3) -0.001(3) -0.011(3)
 C100 0.035(3) 0.036(3) 0.032(3) -0.005(2) -0.005(3) -0.007(3)
 C101 0.029(3) 0.044(3) 0.035(3) -0.003(3) -0.010(3) -0.003(3)
 C102 0.037(3) 0.035(3) 0.036(3) 0.000(2) -0.011(3) -0.008(3)
 C103 0.035(3) 0.037(3) 0.029(3) -0.002(2) -0.010(2) -0.009(3)
 C104 0.032(3) 0.027(3) 0.033(3) -0.004(2) -0.007(2) -0.007(2)
 C105 0.034(3) 0.029(3) 0.033(3) -0.002(2) -0.009(2) -0.003(2)
 C125 0.044(4) 0.044(3) 0.029(3) -0.005(3) -0.015(3) -0.009(3)
 C131 0.039(3) 0.033(3) 0.036(3) -0.007(2) -0.007(3) -0.010(3)
 C132 0.039(3) 0.032(3) 0.033(3) -0.002(2) -0.011(3) -0.011(3)
 C133 0.037(3) 0.030(3) 0.038(3) -0.004(2) -0.006(3) -0.006(3)
 C134 0.049(4) 0.028(3) 0.038(3) 0.002(2) -0.010(3) -0.008(3)
 C135 0.040(3) 0.028(3) 0.030(3) 0.001(2) -0.012(3) -0.009(2)
 C136 0.038(3) 0.029(3) 0.034(3) 0.001(2) -0.008(3) -0.010(2)
 C137 0.032(3) 0.038(3) 0.030(3) -0.001(2) -0.010(2) -0.008(3)
 C138 0.040(3) 0.030(3) 0.041(3) -0.002(2) -0.013(3) -0.008(3)
 C139 0.037(3) 0.026(3) 0.037(3) -0.006(2) -0.012(3) -0.005(2)
 C140 0.041(3) 0.029(3) 0.033(3) -0.002(2) -0.013(3) -0.014(2)
 C141 0.035(3) 0.029(3) 0.030(3) -0.001(2) -0.009(2) -0.014(2)
 C142 0.036(3) 0.038(3) 0.034(3) -0.001(2) -0.011(3) -0.018(3)
 C143 0.046(4) 0.033(3) 0.032(3) -0.002(2) -0.009(3) -0.021(3)
 C144 0.043(3) 0.031(3) 0.035(3) -0.002(2) -0.017(3) -0.015(3)
 C145 0.047(4) 0.032(3) 0.033(3) -0.001(2) -0.014(3) -0.014(3)
 C146 0.039(3) 0.030(3) 0.038(3) -0.005(2) -0.013(3) -0.006(3)
 C147 0.039(4) 0.039(3) 0.041(3) -0.001(3) -0.015(3) -0.008(3)
 C148 0.034(3) 0.036(3) 0.031(3) -0.003(2) -0.008(3) -0.007(3)
 C149 0.057(4) 0.043(4) 0.066(5) -0.021(3) -0.021(4) -0.012(3)
 C150 0.032(4) 0.055(4) 0.112(7) -0.025(4) -0.013(4) -0.011(3)
 C159 0.039(3) 0.032(3) 0.036(3) -0.005(2) -0.014(3) -0.001(3)
 C160 0.033(3) 0.032(3) 0.038(3) -0.004(2) -0.016(3) -0.008(2)
 C161 0.033(3) 0.030(3) 0.031(3) -0.005(2) -0.012(2) -0.006(2)
 C162 0.035(3) 0.032(3) 0.046(3) -0.004(3) -0.013(3) -0.003(3)
 N1 0.115(7) 0.073(5) 0.078(5) 0.008(4) -0.021(5) -0.055(5)
 N2 0.074(5) 0.087(5) 0.070(5) -0.002(4) -0.034(4) -0.026(4)
 C124 0.046(4) 0.050(4) 0.035(3) 0.000(3) -0.004(3) -0.017(3)
 C126 0.056(4) 0.053(4) 0.034(3) -0.004(3) -0.008(3) -0.024(3)
 C127 0.058(5) 0.067(5) 0.055(4) 0.002(4) -0.014(4) -0.030(4)
 C128 0.050(4) 0.063(4) 0.037(3) -0.011(3) -0.008(3) -0.023(3)
 C129 0.057(5) 0.061(5) 0.052(4) -0.004(3) -0.015(4) -0.022(4)
 N3 0.090(6) 0.086(6) 0.076(5) 0.014(4) -0.028(5) -0.006(5)
 N4 0.098(6) 0.044(4) 0.119(7) -0.012(4) -0.036(5) 0.002(4)
 N5 0.060(4) 0.048(4) 0.106(6) -0.010(4) -0.024(4) -0.013(3)
 N6 0.072(5) 0.091(6) 0.085(5) 0.006(4) -0.039(4) -0.022(4)
 C114 0.063(5) 0.047(5) 0.085(6) -0.013(4) -0.019(4) -0.003(4)
 C115 0.070(6) 0.058(5) 0.054(5) 0.004(4) -0.008(4) -0.009(4)
 C116 0.040(4) 0.034(3) 0.065(5) -0.003(3) -0.010(3) -0.005(3)
 C117 0.048(4) 0.042(4) 0.050(4) -0.005(3) -0.005(3) -0.013(3)
 C118 0.049(4) 0.051(4) 0.042(4) -0.001(3) -0.005(3) -0.012(3)
 C119 0.049(4) 0.043(4) 0.059(4) -0.010(3) -0.008(3) -0.014(3)
 C120 0.041(4) 0.043(4) 0.047(4) 0.000(3) -0.003(3) -0.015(3)
 C121 0.039(4) 0.045(4) 0.051(4) -0.003(3) -0.009(3) -0.013(3)
 C122 0.045(4) 0.040(4) 0.073(5) -0.007(3) -0.017(4) -0.010(3)
 C123 0.049(4) 0.059(4) 0.060(5) -0.002(4) -0.015(4) -0.018(4)
 C20 0.112(8) 0.078(6) 0.084(7) -0.005(5) -0.024(6) -0.049(6)
 C2 0.081(7) 0.055(5) 0.094(7) 0.004(5) -0.023(5) -0.019(5)
 C3 0.041(4) 0.040(4) 0.085(6) -0.002(4) -0.020(4) -0.005(3)
 C4 0.055(5) 0.041(4) 0.072(5) -0.005(3) -0.020(4) -0.009(3)
 C5 0.051(5) 0.046(4) 0.090(6) 0.003(4) -0.024(4) -0.013(3)
 C6 0.044(4) 0.058(5) 0.080(6) -0.006(4) -0.014(4) -0.007(4)
 C7 0.042(4) 0.085(6) 0.078(6) -0.016(5) -0.027(4) -0.001(4)
 C8 0.040(4) 0.050(4) 0.097(7) -0.016(4) -0.022(4) -0.008(3)
 C9 0.163(13) 0.114(10) 0.158(12) 0.017(9) -0.121(11) -0.038(9)
 C10 0.106(9) 0.102(8) 0.090(8) -0.007(6) -0.018(7) -0.042(7)
 C11 0.079(6) 0.044(4) 0.084(6) -0.002(4) -0.035(5) -0.022(4)
 C12 0.087(6) 0.048(4) 0.084(6) 0.006(4) -0.037(5) -0.032(4)
 C13 0.140(10) 0.064(6) 0.067(6) 0.010(5) -0.050(6) -0.049(6)
 C14 0.125(10) 0.058(6) 0.095(8) -0.009(5) -0.018(7) -0.035(6)
 C15 0.108(8) 0.053(5) 0.090(7) -0.007(5) -0.007(7) -0.025(5)
 C16 0.084(7) 0.052(5) 0.099(7) 0.009(5) -0.044(6) -0.025(5)
 C17 0.128(13) 0.26(2) 0.131(12) -0.058(13) 0.025(10) -0.114(14)
 C18 0.177(15) 0.072(7) 0.151(13) 0.015(8) -0.058(11) 0.000(8)
 C19 0.101(8) 0.055(5) 0.060(5) 0.009(4) -0.017(5) -0.011(5)
 C1 0.097(8) 0.076(6) 0.068(6) -0.007(5) 0.016(5) -0.038(6)
 C21 0.140(12) 0.055(6) 0.133(11) 0.005(6) 0.029(10) -0.026(7)
 C22 0.106(11) 0.088(9) 0.150(13) 0.015(8) 0.004(10) -0.004(8)
 C23 0.076(7) 0.103(9) 0.088(7) 0.009(6) -0.001(6) -0.019(7)
 C24 0.108(9) 0.079(7) 0.096(8) 0.001(6) -0.011(7) -0.048(7)
 C106 0.194(16) 0.158(13) 0.086(9) 0.011(9) -0.040(10) -0.082(12)
 C107 0.132(11) 0.099(8) 0.143(11) -0.059(8) 0.011(9) -0.061(8)
 C108 0.073(6) 0.083(6) 0.066(5) -0.021(5) -0.006(5) -0.043(5)
 C109 0.085(7) 0.112(9) 0.099(8) -0.060(7) 0.026(6) -0.055(7)
 C110 0.086(7) 0.087(6) 0.063(5) -0.013(5) -0.007(5) -0.046(5)
 C111 0.050(5) 0.129(10) 0.082(7) -0.021(7) -0.006(5) -0.041(6)
 C112 0.054(6) 0.118(10) 0.110(9) 0.023(8) -0.019(6) -0.024(6)
 C113 0.051(6) 0.093(8) 0.148(12) -0.003(8) 0.001(7) -0.036(6)
 C151 0.059(6) 0.092(7) 0.089(7) 0.001(6) -0.019(5) -0.009(5)
 C152 0.064(6) 0.091(7) 0.086(7) -0.035(6) -0.025(5) -0.006(5)
 C153 0.064(6) 0.120(8) 0.050(5) -0.016(5) -0.013(4) -0.020(6)
 C154 0.057(5) 0.086(6) 0.070(6) -0.003(5) -0.017(4) -0.004(5)
 C155 0.057(5) 0.078(6) 0.053(5) -0.010(4) -0.021(4) 0.006(4)
 C156 0.058(5) 0.059(5) 0.079(6) -0.024(4) -0.029(4) 0.003(4)
 C157 0.126(10) 0.080(7) 0.183(13) -0.040(8) -0.095(10) -0.006(7)
 C158 0.125(10) 0.152(11) 0.058(6) -0.007(7) -0.036(6) 0.020(9)

_geom_special_details
;
 All esds (except the esd in the dihedral angle between two l.s. planes)
 are estimated using the full covariance matrix.  The cell esds are taken
 into account individually in the estimation of esds in distances, angles
 and torsion angles; correlations between esds in cell parameters are only
 used when they are defined by crystal symmetry.  An approximate (isotropic)
 treatment of cell esds is used for estimating esds involving l.s. planes.
;
loop_
  _geom_bond_atom_site_label_1
  _geom_bond_atom_site_label_2
  _geom_bond_distance
  _geom_bond_site_symmetry_2
  _geom_bond_publ_flag
 O1 C64 1.382(7) . ?
 O1 C65 1.422(8) . ?
 O2 C66 1.409(8) . ?
 O2 C80 1.366(7) . ?
 O3 C67 1.417(8) . ?
 O3 C69 1.371(7) . ?
 O4 C73 1.361(7) . ?
 O4 C74 1.423(8) . ?
 O5 C99 1.432(7) . ?
 O5 C100 1.370(7) . ?
 O6 C98 1.420(8) . ?
 O6 C102 1.364(7) . ?
 O7 C97 1.372(7) . ?
 O7 C149 1.432(8) . ?
 O8 C93 1.379(7) . ?
 O8 C150 1.408(8) . ?
 O9 C37 1.416(8) . ?
 O9 C40 1.363(8) . ?
 O10 C39 1.424(8) . ?
 O10 C159 1.371(7) . ?
 O11 C25 1.428(9) . ?
 O11 C32 1.375(8) . ?
 O12 C26 1.417(8) . ?
 O12 C28 1.371(8) . ?
 C25 H25A 0.9800 . ?
 C25 H25B 0.9800 . ?
 C25 H25C 0.9800 . ?
 C26 H26A 0.9800 . ?
 C26 H26B 0.9800 . ?
 C26 H26C 0.9800 . ?
 C27 H27 0.9500 . ?
 C27 C28 1.385(9) . ?
 C27 C32 1.373(10) . ?
 C28 C29 1.395(9) . ?
 C29 C30 1.395(9) . ?
 C29 C142 1.462(8) . ?
 C30 H30 0.9500 . ?
 C30 C31 1.381(8) . ?
 C31 C32 1.413(9) . ?
 C31 C33 1.521(9) . ?
 C33 H33A 0.9900 . ?
 C33 H33B 0.9900 . ?
 C33 C34 1.490(9) . ?
 C34 C35 1.382(8) . ?
 C34 C159 1.396(8) . ?
 C35 H35 0.9500 . ?
 C35 C36 1.392(9) . ?
 C36 C40 1.411(9) . ?
 C36 C41 1.485(8) . ?
 C37 H37A 0.9800 . ?
 C37 H37B 0.9800 . ?
 C37 H37C 0.9800 . ?
 C38 H38 0.9500 . ?
 C38 C40 1.392(8) . ?
 C38 C159 1.393(9) . ?
 C39 H39A 0.9800 . ?
 C39 H39B 0.9800 . ?
 C39 H39C 0.9800 . ?
 C41 C42 1.391(9) . ?
 C41 C43 1.413(9) . ?
 C42 H42 0.9500 . ?
 C42 C52 1.390(9) . ?
 C43 H43 0.9500 . ?
 C43 C147 1.374(9) . ?
 C46 H46 0.9500 . ?
 C46 C50 1.364(9) . ?
 C46 C147 1.427(9) . ?
 C47 C48 1.425(8) . ?
 C47 C52 1.409(9) . ?
 C47 C147 1.430(9) . ?
 C48 C49 1.421(9) . ?
 C48 C125 1.427(8) . ?
 C49 C50 1.421(9) . ?
 C49 C57 1.400(9) . ?
 C50 H50 0.9500 . ?
 C52 C53 1.433(9) . ?
 C53 H53 0.9500 . ?
 C53 C54 1.370(9) . ?
 C54 H54 0.9500 . ?
 C54 C125 1.419(9) . ?
 C56 H56 0.9500 . ?
 C56 C58 1.398(9) . ?
 C56 C125 1.388(8) . ?
 C57 H57 0.9500 . ?
 C57 C58 1.401(9) . ?
 C58 C59 1.481(8) . ?
 C59 C60 1.388(9) . ?
 C59 C64 1.388(9) . ?
 C60 H60 0.9500 . ?
 C60 C61 1.391(8) . ?
 C61 C80 1.396(8) . ?
 C61 C162 1.507(9) . ?
 C63 H63 0.9500 . ?
 C63 C64 1.399(8) . ?
 C63 C80 1.385(9) . ?
 C65 H65A 0.9800 . ?
 C65 H65B 0.9800 . ?
 C65 H65C 0.9800 . ?
 C66 H66A 0.9800 . ?
 C66 H66B 0.9800 . ?
 C66 H66C 0.9800 . ?
 C67 H67A 0.9800 . ?
 C67 H67B 0.9800 . ?
 C67 H67C 0.9800 . ?
 C68 C69 1.395(8) . ?
 C68 C71 1.383(8) . ?
 C68 C162 1.503(8) . ?
 C69 C70 1.397(8) . ?
 C70 H70 0.9500 . ?
 C70 C73 1.385(8) . ?
 C71 H71 0.9500 . ?
 C71 C72 1.383(8) . ?
 C72 C73 1.410(8) . ?
 C72 C75 1.480(8) . ?
 C74 H74A 0.9800 . ?
 C74 H74B 0.9800 . ?
 C74 H74C 0.9800 . ?
 C75 C76 1.390(8) . ?
 C75 C77 1.405(8) . ?
 C76 H76 0.9500 . ?
 C76 C79 1.404(8) . ?
 C77 H77 0.9500 . ?
 C77 C85 1.382(8) . ?
 C79 C160 1.430(8) . ?
 C79 C161 1.428(8) . ?
 C82 H82 0.9500 . ?
 C82 C83 1.433(8) . ?
 C82 C160 1.350(8) . ?
 C83 C84 1.416(8) . ?
 C83 C91 1.397(8) . ?
 C84 C87 1.413(8) . ?
 C84 C161 1.415(8) . ?
 C85 C86 1.438(8) . ?
 C85 C161 1.417(8) . ?
 C86 H86 0.9500 . ?
 C86 C88 1.338(8) . ?
 C87 C88 1.438(9) . ?
 C87 C89 1.403(8) . ?
 C88 H88 0.9500 . ?
 C89 H89 0.9500 . ?
 C89 C90 1.392(8) . ?
 C90 C91 1.393(8) . ?
 C90 C92 1.487(8) . ?
 C91 H91 0.9500 . ?
 C92 C93 1.397(9) . ?
 C92 C96 1.389(8) . ?
 C93 C94 1.385(8) . ?
 C94 H94 0.9500 . ?
 C94 C97 1.378(8) . ?
 C95 C96 1.395(8) . ?
 C95 C97 1.398(8) . ?
 C95 C148 1.507(8) . ?
 C96 H96 0.9500 . ?
 C98 H98A 0.9800 . ?
 C98 H98B 0.9800 . ?
 C98 H98C 0.9800 . ?
 C99 H99A 0.9800 . ?
 C99 H99B 0.9800 . ?
 C99 H99C 0.9800 . ?
 C100 C101 1.391(8) . ?
 C100 C104 1.397(8) . ?
 C101 H101 0.9500 . ?
 C101 C102 1.404(8) . ?
 C102 C103 1.398(8) . ?
 C103 C105 1.393(8) . ?
 C103 C137 1.487(8) . ?
 C104 C105 1.375(8) . ?
 C104 C148 1.511(8) . ?
 C105 H105 0.9500 . ?
 C131 H131 0.9500 . ?
 C131 C132 1.386(8) . ?
 C131 C142 1.412(8) . ?
 C132 C133 1.432(8) . ?
 C132 C141 1.423(8) . ?
 C133 H133 0.9500 . ?
 C133 C134 1.351(9) . ?
 C134 H134 0.9500 . ?
 C134 C135 1.426(8) . ?
 C135 C136 1.398(8) . ?
 C135 C140 1.417(8) . ?
 C136 H136 0.9500 . ?
 C136 C137 1.402(8) . ?
 C137 C138 1.384(8) . ?
 C138 H138 0.9500 . ?
 C138 C139 1.403(9) . ?
 C139 C140 1.421(8) . ?
 C139 C146 1.436(8) . ?
 C140 C141 1.416(8) . ?
 C141 C144 1.419(8) . ?
 C142 C143 1.387(8) . ?
 C143 H143 0.9500 . ?
 C143 C144 1.379(8) . ?
 C144 C145 1.442(8) . ?
 C145 H145 0.9500 . ?
 C145 C146 1.349(9) . ?
 C146 H146 0.9500 . ?
 C148 H14A 0.9900 . ?
 C148 H14B 0.9900 . ?
 C149 H14C 0.9800 . ?
 C149 H14D 0.9800 . ?
 C149 H14E 0.9800 . ?
 C150 H15A 0.9800 . ?
 C150 H15B 0.9800 . ?
 C150 H15C 0.9800 . ?
 C160 H160 0.9500 . ?
 C162 H16A 0.9900 . ?
 C162 H16B 0.9900 . ?
 N1 C127 1.146(10) . ?
 N2 C129 1.147(10) . ?
 C124 H124 0.9500 . ?
 C124 C126 1.385(10) . ?
 C124 C128 1.414(10) 2_567 ?
 C126 C127 1.444(11) . ?
 C126 C128 1.379(10) . ?
 C128 C129 1.443(10) . ?
 N3 C115 1.126(11) . ?
 N4 C114 1.160(10) . ?
 N5 C122 1.144(9) . ?
 N6 C123 1.152(10) . ?
 C114 C116 1.426(10) . ?
 C115 C117 1.463(11) . ?
 C116 C117 1.396(10) . ?
 C116 C119 1.366(10) . ?
 C117 C118 1.398(9) . ?
 C118 H118 0.9500 . ?
 C118 C120 1.384(10) . ?
 C119 H119 0.9500 . ?
 C119 C121 1.403(9) . ?
 C120 C121 1.398(10) . ?
 C120 C122 1.423(9) . ?
 C121 C123 1.436(10) . ?
 C20 H20A 0.9800 . ?
 C20 H20B 0.9800 . ?
 C20 H20C 0.9800 . ?
 C20 C4 1.527(12) . ?
 C2 H2A 0.9800 . ?
 C2 H2B 0.9800 . ?
 C2 H2C 0.9800 . ?
 C2 C3 1.496(12) . ?
 C3 C4 1.399(11) . ?
 C3 C8 1.382(12) . ?
 C4 C5 1.394(12) . ?
 C5 H5 0.9500 . ?
 C5 C6 1.374(12) . ?
 C6 H6 0.9500 . ?
 C6 C7 1.354(12) . ?
 C7 H7 0.9500 . ?
 C7 C8 1.373(12) . ?
 C8 H8 0.9500 . ?
 C9 H9A 0.9800 . ?
 C9 H9B 0.9800 . ?
 C9 H9C 0.9800 . ?
 C9 C16 1.484(14) . ?
 C10 H10A 0.9800 . ?
 C10 H10B 0.9800 . ?
 C10 H10C 0.9800 . ?
 C10 C11 1.508(14) . ?
 C11 C12 1.365(12) . ?
 C11 C16 1.399(12) . ?
 C12 H12 0.9500 . ?
 C12 C13 1.389(14) . ?
 C13 H13 0.9500 . ?
 C13 C14 1.365(15) . ?
 C14 H14 0.9500 . ?
 C14 C15 1.364(16) . ?
 C15 H15 0.9500 . ?
 C15 C16 1.390(14) . ?
 C17 H17A 0.9800 . ?
 C17 H17B 0.9800 . ?
 C17 H17C 0.9800 . ?
 C17 C1 1.523(18) . ?
 C18 H18A 0.9800 . ?
 C18 H18B 0.9800 . ?
 C18 H18C 0.9800 . ?
 C18 C19 1.504(14) . ?
 C19 C1 1.377(11) . ?
 C19 C24 1.415(10) . ?
 C1 C21 1.372(11) . ?
 C21 H21 0.9500 . ?
 C21 C22 1.340(14) . ?
 C22 H22 0.9500 . ?
 C22 C23 1.358(11) . ?
 C23 H23 0.9500 . ?
 C23 C24 1.385(12) . ?
 C24 H24 0.9500 . ?
 C106 H10D 0.9800 . ?
 C106 H10E 0.9800 . ?
 C106 H10F 0.9800 . ?
 C106 C110 1.543(16) . ?
 C107 H10G 0.9800 . ?
 C107 H10H 0.9800 . ?
 C107 H10I 0.9800 . ?
 C107 C108 1.510(14) . ?
 C108 C110 1.383(12) . ?
 C108 C111 1.386(12) . ?
 C109 H109 0.9500 . ?
 C109 C110 1.407(12) . ?
 C109 C113 1.384(17) . ?
 C111 H111 0.9500 . ?
 C111 C112 1.360(16) . ?
 C112 H112 0.9500 . ?
 C112 C113 1.380(13) . ?
 C113 H113 0.9500 . ?
 C151 H151 0.9500 . ?
 C151 C152 1.387(11) . ?
 C151 C155 1.402(12) . ?
 C152 H152 0.9500 . ?
 C152 C153 1.356(12) . ?
 C153 H153 0.9500 . ?
 C153 C154 1.381(11) . ?
 C154 H154 0.9500 . ?
 C154 C156 1.389(10) . ?
 C155 C156 1.374(11) . ?
 C155 C158 1.532(12) . ?
 C156 C157 1.476(13) . ?
 C157 H15D 0.9800 . ?
 C157 H15E 0.9800 . ?
 C157 H15F 0.9800 . ?
 C158 H15G 0.9800 . ?
 C158 H15H 0.9800 . ?
 C158 H15I 0.9800 . ?

loop_
  _geom_angle_atom_site_label_1
  _geom_angle_atom_site_label_2
  _geom_angle_atom_site_label_3
  _geom_angle
  _geom_angle_site_symmetry_1
  _geom_angle_site_symmetry_3
  _geom_angle_publ_flag
 C64 O1 C65 118.5(5) . . ?
 C80 O2 C66 118.6(5) . . ?
 C69 O3 C67 117.8(5) . . ?
 C73 O4 C74 117.3(5) . . ?
 C100 O5 C99 118.0(5) . . ?
 C102 O6 C98 117.6(5) . . ?
 C97 O7 C149 117.2(5) . . ?
 C93 O8 C150 117.0(5) . . ?
 C40 O9 C37 118.8(5) . . ?
 C159 O10 C39 118.4(5) . . ?
 C32 O11 C25 117.1(6) . . ?
 C28 O12 C26 118.9(6) . . ?
 O11 C25 H25A 109.5 . . ?
 O11 C25 H25B 109.5 . . ?
 O11 C25 H25C 109.5 . . ?
 H25A C25 H25B 109.5 . . ?
 H25A C25 H25C 109.5 . . ?
 H25B C25 H25C 109.5 . . ?
 O12 C26 H26A 109.5 . . ?
 O12 C26 H26B 109.5 . . ?
 O12 C26 H26C 109.5 . . ?
 H26A C26 H26B 109.5 . . ?
 H26A C26 H26C 109.5 . . ?
 H26B C26 H26C 109.5 . . ?
 C28 C27 H27 119.7 . . ?
 C32 C27 H27 119.7 . . ?
 C32 C27 C28 120.6(6) . . ?
 O12 C28 C27 124.3(6) . . ?
 O12 C28 C29 115.0(6) . . ?
 C27 C28 C29 120.6(6) . . ?
 C28 C29 C142 124.0(6) . . ?
 C30 C29 C28 116.9(6) . . ?
 C30 C29 C142 119.1(5) . . ?
 C29 C30 H30 117.6 . . ?
 C31 C30 C29 124.7(6) . . ?
 C31 C30 H30 117.6 . . ?
 C30 C31 C32 115.9(6) . . ?
 C30 C31 C33 121.0(6) . . ?
 C32 C31 C33 123.1(5) . . ?
 O11 C32 C31 114.2(6) . . ?
 C27 C32 O11 124.5(6) . . ?
 C27 C32 C31 121.4(6) . . ?
 C31 C33 H33A 109.5 . . ?
 C31 C33 H33B 109.5 . . ?
 H33A C33 H33B 108.1 . . ?
 C34 C33 C31 110.8(5) . . ?
 C34 C33 H33A 109.5 . . ?
 C34 C33 H33B 109.5 . . ?
 C35 C34 C33 120.7(6) . . ?
 C35 C34 C159 116.8(6) . . ?
 C159 C34 C33 121.9(5) . . ?
 C34 C35 H35 117.8 . . ?
 C34 C35 C36 124.5(6) . . ?
 C36 C35 H35 117.8 . . ?
 C35 C36 C40 116.8(5) . . ?
 C35 C36 C41 120.2(5) . . ?
 C40 C36 C41 123.0(6) . . ?
 O9 C37 H37A 109.5 . . ?
 O9 C37 H37B 109.5 . . ?
 O9 C37 H37C 109.5 . . ?
 H37A C37 H37B 109.5 . . ?
 H37A C37 H37C 109.5 . . ?
 H37B C37 H37C 109.5 . . ?
 C40 C38 H38 120.1 . . ?
 C40 C38 C159 119.7(6) . . ?
 C159 C38 H38 120.1 . . ?
 O10 C39 H39A 109.5 . . ?
 O10 C39 H39B 109.5 . . ?
 O10 C39 H39C 109.5 . . ?
 H39A C39 H39B 109.5 . . ?
 H39A C39 H39C 109.5 . . ?
 H39B C39 H39C 109.5 . . ?
 O9 C40 C36 116.5(5) . . ?
 O9 C40 C38 122.8(6) . . ?
 C38 C40 C36 120.6(6) . . ?
 C42 C41 C36 120.1(6) . . ?
 C42 C41 C43 117.6(6) . . ?
 C43 C41 C36 122.2(6) . . ?
 C41 C42 H42 118.6 . . ?
 C52 C42 C41 122.7(6) . . ?
 C52 C42 H42 118.6 . . ?
 C41 C43 H43 119.1 . . ?
 C147 C43 C41 121.7(6) . . ?
 C147 C43 H43 119.1 . . ?
 C50 C46 H46 118.9 . . ?
 C50 C46 C147 122.1(6) . . ?
 C147 C46 H46 118.9 . . ?
 C48 C47 C147 119.2(6) . . ?
 C52 C47 C48 121.4(6) . . ?
 C52 C47 C147 119.3(6) . . ?
 C47 C48 C125 119.3(6) . . ?
 C49 C48 C47 120.7(6) . . ?
 C49 C48 C125 119.9(5) . . ?
 C50 C49 C48 118.7(6) . . ?
 C57 C49 C48 118.7(6) . . ?
 C57 C49 C50 122.6(6) . . ?
 C46 C50 C49 120.7(6) . . ?
 C46 C50 H50 119.7 . . ?
 C49 C50 H50 119.7 . . ?
 C42 C52 C47 118.9(6) . . ?
 C42 C52 C53 122.9(6) . . ?
 C47 C52 C53 118.1(6) . . ?
 C52 C53 H53 119.8 . . ?
 C54 C53 C52 120.5(6) . . ?
 C54 C53 H53 119.8 . . ?
 C53 C54 H54 118.8 . . ?
 C53 C54 C125 122.3(6) . . ?
 C125 C54 H54 118.8 . . ?
 C58 C56 H56 118.9 . . ?
 C125 C56 H56 118.9 . . ?
 C125 C56 C58 122.1(6) . . ?
 C49 C57 H57 119.1 . . ?
 C49 C57 C58 121.9(6) . . ?
 C58 C57 H57 119.1 . . ?
 C56 C58 C57 118.4(6) . . ?
 C56 C58 C59 122.5(6) . . ?
 C57 C58 C59 119.1(6) . . ?
 C60 C59 C58 118.7(5) . . ?
 C60 C59 C64 117.9(5) . . ?
 C64 C59 C58 123.4(6) . . ?
 C59 C60 H60 118.1 . . ?
 C59 C60 C61 123.7(6) . . ?
 C61 C60 H60 118.1 . . ?
 C60 C61 C80 116.5(6) . . ?
 C60 C61 C162 124.0(5) . . ?
 C80 C61 C162 119.4(5) . . ?
 C64 C63 H63 120.2 . . ?
 C80 C63 H63 120.2 . . ?
 C80 C63 C64 119.6(6) . . ?
 O1 C64 C59 116.8(5) . . ?
 O1 C64 C63 122.8(6) . . ?
 C59 C64 C63 120.5(6) . . ?
 O1 C65 H65A 109.5 . . ?
 O1 C65 H65B 109.5 . . ?
 O1 C65 H65C 109.5 . . ?
 H65A C65 H65B 109.5 . . ?
 H65A C65 H65C 109.5 . . ?
 H65B C65 H65C 109.5 . . ?
 O2 C66 H66A 109.5 . . ?
 O2 C66 H66B 109.5 . . ?
 O2 C66 H66C 109.5 . . ?
 H66A C66 H66B 109.5 . . ?
 H66A C66 H66C 109.5 . . ?
 H66B C66 H66C 109.5 . . ?
 O3 C67 H67A 109.5 . . ?
 O3 C67 H67B 109.5 . . ?
 O3 C67 H67C 109.5 . . ?
 H67A C67 H67B 109.5 . . ?
 H67A C67 H67C 109.5 . . ?
 H67B C67 H67C 109.5 . . ?
 C69 C68 C162 121.3(5) . . ?
 C71 C68 C69 117.2(5) . . ?
 C71 C68 C162 121.5(5) . . ?
 O3 C69 C68 114.9(5) . . ?
 O3 C69 C70 123.9(5) . . ?
 C68 C69 C70 121.1(5) . . ?
 C69 C70 H70 120.1 . . ?
 C73 C70 C69 119.8(6) . . ?
 C73 C70 H70 120.1 . . ?
 C68 C71 H71 118.0 . . ?
 C68 C71 C72 123.9(6) . . ?
 C72 C71 H71 118.0 . . ?
 C71 C72 C73 117.4(5) . . ?
 C71 C72 C75 120.3(5) . . ?
 C73 C72 C75 122.3(5) . . ?
 O4 C73 C70 123.7(5) . . ?
 O4 C73 C72 115.8(5) . . ?
 C70 C73 C72 120.5(5) . . ?
 O4 C74 H74A 109.5 . . ?
 O4 C74 H74B 109.5 . . ?
 O4 C74 H74C 109.5 . . ?
 H74A C74 H74B 109.5 . . ?
 H74A C74 H74C 109.5 . . ?
 H74B C74 H74C 109.5 . . ?
 C76 C75 C72 119.7(5) . . ?
 C76 C75 C77 118.3(5) . . ?
 C77 C75 C72 121.8(5) . . ?
 C75 C76 H76 119.0 . . ?
 C75 C76 C79 122.0(5) . . ?
 C79 C76 H76 119.0 . . ?
 C75 C77 H77 119.0 . . ?
 C85 C77 C75 121.9(5) . . ?
 C85 C77 H77 119.0 . . ?
 C76 C79 C160 122.7(5) . . ?
 C76 C79 C161 118.8(5) . . ?
 C161 C79 C160 118.5(5) . . ?
 O2 C80 C61 115.1(5) . . ?
 O2 C80 C63 123.1(5) . . ?
 C63 C80 C61 121.7(5) . . ?
 C83 C82 H82 119.2 . . ?
 C160 C82 H82 119.2 . . ?
 C160 C82 C83 121.6(5) . . ?
 C84 C83 C82 118.3(5) . . ?
 C91 C83 C82 122.0(5) . . ?
 C91 C83 C84 119.7(5) . . ?
 C87 C84 C83 119.8(5) . . ?
 C87 C84 C161 119.7(5) . . ?
 C161 C84 C83 120.6(5) . . ?
 C77 C85 C86 122.8(5) . . ?
 C77 C85 C161 119.7(5) . . ?
 C161 C85 C86 117.5(5) . . ?
 C85 C86 H86 119.1 . . ?
 C88 C86 C85 121.9(6) . . ?
 C88 C86 H86 119.1 . . ?
 C84 C87 C88 118.5(5) . . ?
 C89 C87 C84 119.0(6) . . ?
 C89 C87 C88 122.5(5) . . ?
 C86 C88 C87 121.4(6) . . ?
 C86 C88 H88 119.3 . . ?
 C87 C88 H88 119.3 . . ?
 C87 C89 H89 119.4 . . ?
 C90 C89 C87 121.2(5) . . ?
 C90 C89 H89 119.4 . . ?
 C89 C90 C91 119.8(5) . . ?
 C89 C90 C92 119.6(5) . . ?
 C91 C90 C92 120.5(5) . . ?
 C83 C91 H91 119.7 . . ?
 C90 C91 C83 120.6(5) . . ?
 C90 C91 H91 119.7 . . ?
 C93 C92 C90 123.5(5) . . ?
 C96 C92 C90 119.2(5) . . ?
 C96 C92 C93 117.2(5) . . ?
 O8 C93 C92 116.6(5) . . ?
 O8 C93 C94 122.3(5) . . ?
 C94 C93 C92 121.1(5) . . ?
 C93 C94 H94 120.1 . . ?
 C97 C94 C93 119.9(6) . . ?
 C97 C94 H94 120.1 . . ?
 C96 C95 C97 116.8(5) . . ?
 C96 C95 C148 120.8(5) . . ?
 C97 C95 C148 122.4(5) . . ?
 C92 C96 C95 123.5(6) . . ?
 C92 C96 H96 118.3 . . ?
 C95 C96 H96 118.3 . . ?
 O7 C97 C94 123.1(6) . . ?
 O7 C97 C95 115.4(5) . . ?
 C94 C97 C95 121.5(5) . . ?
 O6 C98 H98A 109.5 . . ?
 O6 C98 H98B 109.5 . . ?
 O6 C98 H98C 109.5 . . ?
 H98A C98 H98B 109.5 . . ?
 H98A C98 H98C 109.5 . . ?
 H98B C98 H98C 109.5 . . ?
 O5 C99 H99A 109.5 . . ?
 O5 C99 H99B 109.5 . . ?
 O5 C99 H99C 109.5 . . ?
 H99A C99 H99B 109.5 . . ?
 H99A C99 H99C 109.5 . . ?
 H99B C99 H99C 109.5 . . ?
 O5 C100 C101 123.7(5) . . ?
 O5 C100 C104 114.5(5) . . ?
 C101 C100 C104 121.8(5) . . ?
 C100 C101 H101 120.5 . . ?
 C100 C101 C102 119.0(5) . . ?
 C102 C101 H101 120.5 . . ?
 O6 C102 C101 123.8(5) . . ?
 O6 C102 C103 115.6(5) . . ?
 C103 C102 C101 120.6(5) . . ?
 C102 C103 C137 123.7(5) . . ?
 C105 C103 C102 117.6(5) . . ?
 C105 C103 C137 118.7(5) . . ?
 C100 C104 C148 119.6(5) . . ?
 C105 C104 C100 117.2(5) . . ?
 C105 C104 C148 123.2(5) . . ?
 C103 C105 H105 118.1 . . ?
 C104 C105 C103 123.7(6) . . ?
 C104 C105 H105 118.1 . . ?
 C54 C125 C48 118.2(6) . . ?
 C56 C125 C48 118.9(6) . . ?
 C56 C125 C54 122.9(6) . . ?
 C132 C131 H131 118.9 . . ?
 C132 C131 C142 122.3(5) . . ?
 C142 C131 H131 118.9 . . ?
 C131 C132 C133 122.8(5) . . ?
 C131 C132 C141 118.1(5) . . ?
 C141 C132 C133 119.1(5) . . ?
 C132 C133 H133 119.5 . . ?
 C134 C133 C132 120.9(5) . . ?
 C134 C133 H133 119.5 . . ?
 C133 C134 H134 119.5 . . ?
 C133 C134 C135 121.1(5) . . ?
 C135 C134 H134 119.5 . . ?
 C136 C135 C134 122.2(5) . . ?
 C136 C135 C140 118.4(5) . . ?
 C140 C135 C134 119.4(5) . . ?
 C135 C136 H136 118.9 . . ?
 C135 C136 C137 122.2(5) . . ?
 C137 C136 H136 118.9 . . ?
 C136 C137 C103 118.0(5) . . ?
 C138 C137 C103 123.1(5) . . ?
 C138 C137 C136 118.9(5) . . ?
 C137 C138 H138 119.4 . . ?
 C137 C138 C139 121.3(5) . . ?
 C139 C138 H138 119.4 . . ?
 C138 C139 C140 119.4(5) . . ?
 C138 C139 C146 122.2(5) . . ?
 C140 C139 C146 118.4(5) . . ?
 C135 C140 C139 119.8(5) . . ?
 C141 C140 C135 119.8(5) . . ?
 C141 C140 C139 120.4(5) . . ?
 C140 C141 C132 119.6(5) . . ?
 C140 C141 C144 120.3(5) . . ?
 C144 C141 C132 120.0(5) . . ?
 C131 C142 C29 118.6(5) . . ?
 C143 C142 C29 123.2(5) . . ?
 C143 C142 C131 118.0(5) . . ?
 C142 C143 H143 118.9 . . ?
 C144 C143 C142 122.2(5) . . ?
 C144 C143 H143 118.9 . . ?
 C141 C144 C145 117.6(5) . . ?
 C143 C144 C141 119.3(5) . . ?
 C143 C144 C145 123.1(5) . . ?
 C144 C145 H145 118.9 . . ?
 C146 C145 C144 122.2(5) . . ?
 C146 C145 H145 118.9 . . ?
 C139 C146 H146 119.6 . . ?
 C145 C146 C139 120.8(5) . . ?
 C145 C146 H146 119.6 . . ?
 C43 C147 C46 122.1(6) . . ?
 C43 C147 C47 119.6(6) . . ?
 C46 C147 C47 118.3(6) . . ?
 C95 C148 C104 113.7(5) . . ?
 C95 C148 H14A 108.8 . . ?
 C95 C148 H14B 108.8 . . ?
 C104 C148 H14A 108.8 . . ?
 C104 C148 H14B 108.8 . . ?
 H14A C148 H14B 107.7 . . ?
 O7 C149 H14C 109.5 . . ?
 O7 C149 H14D 109.5 . . ?
 O7 C149 H14E 109.5 . . ?
 H14C C149 H14D 109.5 . . ?
 H14C C149 H14E 109.5 . . ?
 H14D C149 H14E 109.5 . . ?
 O8 C150 H15A 109.5 . . ?
 O8 C150 H15B 109.5 . . ?
 O8 C150 H15C 109.5 . . ?
 H15A C150 H15B 109.5 . . ?
 H15A C150 H15C 109.5 . . ?
 H15B C150 H15C 109.5 . . ?
 O10 C159 C34 116.0(6) . . ?
 O10 C159 C38 122.4(5) . . ?
 C38 C159 C34 121.6(5) . . ?
 C79 C160 H160 119.4 . . ?
 C82 C160 C79 121.3(5) . . ?
 C82 C160 H160 119.4 . . ?
 C84 C161 C79 119.7(5) . . ?
 C84 C161 C85 121.0(5) . . ?
 C85 C161 C79 119.2(5) . . ?
 C61 C162 H16A 108.5 . . ?
 C61 C162 H16B 108.5 . . ?
 C68 C162 C61 115.0(5) . . ?
 C68 C162 H16A 108.5 . . ?
 C68 C162 H16B 108.5 . . ?
 H16A C162 H16B 107.5 . . ?
 C126 C124 H124 120.8 . . ?
 C126 C124 C128 118.3(6) . 2_567 ?
 C128 C124 H124 120.8 2_567 . ?
 C124 C126 C127 118.9(7) . . ?
 C128 C126 C124 121.6(7) . . ?
 C128 C126 C127 119.5(7) . . ?
 N1 C127 C126 179.8(12) . . ?
 C124 C128 C129 118.4(7) 2_567 . ?
 C126 C128 C124 120.1(6) . 2_567 ?
 C126 C128 C129 121.5(7) . . ?
 N2 C129 C128 178.3(9) . . ?
 N4 C114 C116 176.9(11) . . ?
 N3 C115 C117 177.1(10) . . ?
 C117 C116 C114 119.7(7) . . ?
 C119 C116 C114 120.0(7) . . ?
 C119 C116 C117 120.3(6) . . ?
 C116 C117 C115 120.1(6) . . ?
 C116 C117 C118 120.7(7) . . ?
 C118 C117 C115 119.2(7) . . ?
 C117 C118 H118 120.6 . . ?
 C120 C118 C117 118.7(7) . . ?
 C120 C118 H118 120.6 . . ?
 C116 C119 H119 120.2 . . ?
 C116 C119 C121 119.7(7) . . ?
 C121 C119 H119 120.2 . . ?
 C118 C120 C121 120.6(6) . . ?
 C118 C120 C122 119.5(7) . . ?
 C121 C120 C122 119.9(6) . . ?
 C119 C121 C123 120.3(7) . . ?
 C120 C121 C119 119.9(6) . . ?
 C120 C121 C123 119.9(6) . . ?
 N5 C122 C120 177.7(8) . . ?
 N6 C123 C121 177.9(9) . . ?
 H20A C20 H20B 109.5 . . ?
 H20A C20 H20C 109.5 . . ?
 H20B C20 H20C 109.5 . . ?
 C4 C20 H20A 109.5 . . ?
 C4 C20 H20B 109.5 . . ?
 C4 C20 H20C 109.5 . . ?
 H2A C2 H2B 109.5 . . ?
 H2A C2 H2C 109.5 . . ?
 H2B C2 H2C 109.5 . . ?
 C3 C2 H2A 109.5 . . ?
 C3 C2 H2B 109.5 . . ?
 C3 C2 H2C 109.5 . . ?
 C4 C3 C2 119.9(8) . . ?
 C8 C3 C2 121.3(8) . . ?
 C8 C3 C4 118.7(8) . . ?
 C3 C4 C20 122.1(8) . . ?
 C5 C4 C20 119.8(7) . . ?
 C5 C4 C3 118.1(8) . . ?
 C4 C5 H5 119.0 . . ?
 C6 C5 C4 122.1(8) . . ?
 C6 C5 H5 119.0 . . ?
 C5 C6 H6 120.5 . . ?
 C7 C6 C5 119.0(9) . . ?
 C7 C6 H6 120.5 . . ?
 C6 C7 H7 119.7 . . ?
 C6 C7 C8 120.7(9) . . ?
 C8 C7 H7 119.7 . . ?
 C3 C8 H8 119.3 . . ?
 C7 C8 C3 121.4(8) . . ?
 C7 C8 H8 119.3 . . ?
 H9A C9 H9B 109.5 . . ?
 H9A C9 H9C 109.5 . . ?
 H9B C9 H9C 109.5 . . ?
 C16 C9 H9A 109.5 . . ?
 C16 C9 H9B 109.5 . . ?
 C16 C9 H9C 109.5 . . ?
 H10A C10 H10B 109.5 . . ?
 H10A C10 H10C 109.5 . . ?
 H10B C10 H10C 109.5 . . ?
 C11 C10 H10A 109.5 . . ?
 C11 C10 H10B 109.5 . . ?
 C11 C10 H10C 109.5 . . ?
 C12 C11 C10 120.1(9) . . ?
 C12 C11 C16 119.1(9) . . ?
 C16 C11 C10 120.7(9) . . ?
 C11 C12 H12 119.2 . . ?
 C11 C12 C13 121.5(9) . . ?
 C13 C12 H12 119.2 . . ?
 C12 C13 H13 120.4 . . ?
 C14 C13 C12 119.2(10) . . ?
 C14 C13 H13 120.4 . . ?
 C13 C14 H14 119.9 . . ?
 C15 C14 C13 120.1(11) . . ?
 C15 C14 H14 119.9 . . ?
 C14 C15 H15 119.3 . . ?
 C14 C15 C16 121.4(11) . . ?
 C16 C15 H15 119.3 . . ?
 C11 C16 C9 122.2(11) . . ?
 C15 C16 C9 119.3(11) . . ?
 C15 C16 C11 118.5(10) . . ?
 H17A C17 H17B 109.5 . . ?
 H17A C17 H17C 109.5 . . ?
 H17B C17 H17C 109.5 . . ?
 C1 C17 H17A 109.5 . . ?
 C1 C17 H17B 109.5 . . ?
 C1 C17 H17C 109.5 . . ?
 H18A C18 H18B 109.5 . . ?
 H18A C18 H18C 109.5 . . ?
 H18B C18 H18C 109.5 . . ?
 C19 C18 H18A 109.5 . . ?
 C19 C18 H18B 109.5 . . ?
 C19 C18 H18C 109.5 . . ?
 C1 C19 C18 120.8(11) . . ?
 C1 C19 C24 118.2(9) . . ?
 C24 C19 C18 120.9(10) . . ?
 C19 C1 C17 122.6(11) . . ?
 C21 C1 C17 118.6(12) . . ?
 C21 C1 C19 118.8(11) . . ?
 C1 C21 H21 118.5 . . ?
 C22 C21 C1 123.0(13) . . ?
 C22 C21 H21 118.5 . . ?
 C21 C22 H22 119.9 . . ?
 C21 C22 C23 120.3(13) . . ?
 C23 C22 H22 119.9 . . ?
 C22 C23 H23 120.5 . . ?
 C22 C23 C24 119.0(12) . . ?
 C24 C23 H23 120.5 . . ?
 C19 C24 H24 119.7 . . ?
 C23 C24 C19 120.6(10) . . ?
 C23 C24 H24 119.7 . . ?
 H10D C106 H10E 109.5 . . ?
 H10D C106 H10F 109.5 . . ?
 H10E C106 H10F 109.5 . . ?
 C110 C106 H10D 109.5 . . ?
 C110 C106 H10E 109.5 . . ?
 C110 C106 H10F 109.5 . . ?
 H10G C107 H10H 109.5 . . ?
 H10G C107 H10I 109.5 . . ?
 H10H C107 H10I 109.5 . . ?
 C108 C107 H10G 109.5 . . ?
 C108 C107 H10H 109.5 . . ?
 C108 C107 H10I 109.5 . . ?
 C110 C108 C107 121.2(10) . . ?
 C110 C108 C111 118.0(9) . . ?
 C111 C108 C107 120.8(10) . . ?
 C110 C109 H109 119.7 . . ?
 C113 C109 H109 119.7 . . ?
 C113 C109 C110 120.5(10) . . ?
 C108 C110 C106 119.8(10) . . ?
 C108 C110 C109 119.7(10) . . ?
 C109 C110 C106 120.6(10) . . ?
 C108 C111 H111 118.5 . . ?
 C112 C111 C108 122.9(10) . . ?
 C112 C111 H111 118.5 . . ?
 C111 C112 H112 120.2 . . ?
 C111 C112 C113 119.6(11) . . ?
 C113 C112 H112 120.2 . . ?
 C109 C113 H113 120.4 . . ?
 C112 C113 C109 119.3(11) . . ?
 C112 C113 H113 120.4 . . ?
 C152 C151 H151 119.9 . . ?
 C152 C151 C155 120.2(10) . . ?
 C155 C151 H151 119.9 . . ?
 C151 C152 H152 120.2 . . ?
 C153 C152 C151 119.5(9) . . ?
 C153 C152 H152 120.2 . . ?
 C152 C153 H153 119.8 . . ?
 C152 C153 C154 120.4(9) . . ?
 C154 C153 H153 119.8 . . ?
 C153 C154 H154 119.4 . . ?
 C153 C154 C156 121.3(9) . . ?
 C156 C154 H154 119.4 . . ?
 C151 C155 C158 120.6(10) . . ?
 C156 C155 C151 120.1(8) . . ?
 C156 C155 C158 119.3(10) . . ?
 C154 C156 C157 119.9(10) . . ?
 C155 C156 C154 118.5(8) . . ?
 C155 C156 C157 121.6(9) . . ?
 C156 C157 H15D 109.5 . . ?
 C156 C157 H15E 109.5 . . ?
 C156 C157 H15F 109.5 . . ?
 H15D C157 H15E 109.5 . . ?
 H15D C157 H15F 109.5 . . ?
 H15E C157 H15F 109.5 . . ?
 C155 C158 H15G 109.5 . . ?
 C155 C158 H15H 109.5 . . ?
 C155 C158 H15I 109.5 . . ?
 H15G C158 H15H 109.5 . . ?
 H15G C158 H15I 109.5 . . ?
 H15H C158 H15I 109.5 . . ?

loop_
  _geom_torsion_atom_site_label_1
  _geom_torsion_atom_site_label_2
  _geom_torsion_atom_site_label_3
  _geom_torsion_atom_site_label_4
  _geom_torsion
  _geom_torsion_site_symmetry_1
  _geom_torsion_site_symmetry_2
  _geom_torsion_site_symmetry_3
  _geom_torsion_site_symmetry_4
  _geom_torsion_publ_flag
 O3 C69 C70 C73 -179.0(6) . . . . ?
 O5 C100 C101 C102 178.2(6) . . . . ?
 O5 C100 C104 C105 -178.5(5) . . . . ?
 O5 C100 C104 C148 1.1(8) . . . . ?
 O6 C102 C103 C105 179.2(5) . . . . ?
 O6 C102 C103 C137 0.5(9) . . . . ?
 O8 C93 C94 C97 179.5(6) . . . . ?
 O12 C28 C29 C30 176.8(5) . . . . ?
 O12 C28 C29 C142 -1.4(9) . . . . ?
 C25 O11 C32 C27 -0.5(9) . . . . ?
 C25 O11 C32 C31 179.5(6) . . . . ?
 C26 O12 C28 C27 15.4(10) . . . . ?
 C26 O12 C28 C29 -160.7(6) . . . . ?
 C27 C28 C29 C30 0.5(9) . . . . ?
 C27 C28 C29 C142 -177.7(6) . . . . ?
 C28 C27 C32 O11 -179.3(6) . . . . ?
 C28 C27 C32 C31 0.7(10) . . . . ?
 C28 C29 C30 C31 -0.3(9) . . . . ?
 C28 C29 C142 C131 125.4(6) . . . . ?
 C28 C29 C142 C143 -59.1(9) . . . . ?
 C29 C30 C31 C32 0.3(9) . . . . ?
 C29 C30 C31 C33 -179.8(5) . . . . ?
 C29 C142 C143 C144 -175.0(6) . . . . ?
 C30 C29 C142 C131 -52.8(8) . . . . ?
 C30 C29 C142 C143 122.8(6) . . . . ?
 C30 C31 C32 O11 179.5(5) . . . . ?
 C30 C31 C32 C27 -0.5(9) . . . . ?
 C30 C31 C33 C34 5.9(8) . . . . ?
 C31 C33 C34 C35 80.4(7) . . . . ?
 C31 C33 C34 C159 -90.1(7) . . . . ?
 C32 C27 C28 O12 -176.6(6) . . . . ?
 C32 C27 C28 C29 -0.7(10) . . . . ?
 C32 C31 C33 C34 -174.2(5) . . . . ?
 C33 C31 C32 O11 -0.4(8) . . . . ?
 C33 C31 C32 C27 179.6(6) . . . . ?
 C33 C34 C35 C36 -167.8(6) . . . . ?
 C33 C34 C159 O10 -7.9(8) . . . . ?
 C33 C34 C159 C38 169.7(5) . . . . ?
 C34 C35 C36 C40 -2.4(9) . . . . ?
 C34 C35 C36 C41 179.6(6) . . . . ?
 C35 C34 C159 O10 -178.9(5) . . . . ?
 C35 C34 C159 C38 -1.2(9) . . . . ?
 C35 C36 C40 O9 177.2(5) . . . . ?
 C35 C36 C40 C38 -0.4(9) . . . . ?
 C35 C36 C41 C42 -36.7(9) . . . . ?
 C35 C36 C41 C43 139.2(6) . . . . ?
 C36 C41 C42 C52 172.5(6) . . . . ?
 C36 C41 C43 C147 -173.2(6) . . . . ?
 C37 O9 C40 C36 176.5(6) . . . . ?
 C37 O9 C40 C38 -6.0(9) . . . . ?
 C39 O10 C159 C34 -168.5(6) . . . . ?
 C39 O10 C159 C38 13.9(8) . . . . ?
 C40 C36 C41 C42 145.4(6) . . . . ?
 C40 C36 C41 C43 -38.7(9) . . . . ?
 C40 C38 C159 O10 176.1(5) . . . . ?
 C40 C38 C159 C34 -1.4(9) . . . . ?
 C41 C36 C40 O9 -4.8(9) . . . . ?
 C41 C36 C40 C38 177.5(6) . . . . ?
 C41 C42 C52 C47 0.9(10) . . . . ?
 C41 C42 C52 C53 -175.6(6) . . . . ?
 C41 C43 C147 C46 177.5(6) . . . . ?
 C41 C43 C147 C47 0.6(10) . . . . ?
 C42 C41 C43 C147 2.7(10) . . . . ?
 C42 C52 C53 C54 172.9(6) . . . . ?
 C43 C41 C42 C52 -3.5(10) . . . . ?
 C47 C48 C49 C50 4.2(10) . . . . ?
 C47 C48 C49 C57 -172.9(6) . . . . ?
 C47 C48 C125 C54 -4.6(9) . . . . ?
 C47 C48 C125 C56 172.4(6) . . . . ?
 C47 C52 C53 C54 -3.6(10) . . . . ?
 C48 C47 C52 C42 -173.4(6) . . . . ?
 C48 C47 C52 C53 3.3(9) . . . . ?
 C48 C47 C147 C43 172.7(6) . . . . ?
 C48 C47 C147 C46 -4.3(9) . . . . ?
 C48 C49 C50 C46 -5.4(11) . . . . ?
 C48 C49 C57 C58 0.9(10) . . . . ?
 C49 C48 C125 C54 179.6(6) . . . . ?
 C49 C48 C125 C56 -3.3(9) . . . . ?
 C49 C57 C58 C56 -3.9(10) . . . . ?
 C49 C57 C58 C59 178.4(6) . . . . ?
 C50 C46 C147 C43 -173.7(7) . . . . ?
 C50 C46 C147 C47 3.3(11) . . . . ?
 C50 C49 C57 C58 -176.1(6) . . . . ?
 C52 C47 C48 C49 176.5(6) . . . . ?
 C52 C47 C48 C125 0.8(9) . . . . ?
 C52 C47 C147 C43 -3.2(9) . . . . ?
 C52 C47 C147 C46 179.7(6) . . . . ?
 C52 C53 C54 C125 -0.3(11) . . . . ?
 C53 C54 C125 C48 4.5(10) . . . . ?
 C53 C54 C125 C56 -172.5(6) . . . . ?
 C56 C58 C59 C60 -132.4(6) . . . . ?
 C56 C58 C59 C64 47.4(9) . . . . ?
 C57 C49 C50 C46 171.6(7) . . . . ?
 C57 C58 C59 C60 45.1(8) . . . . ?
 C57 C58 C59 C64 -135.1(7) . . . . ?
 C58 C56 C125 C48 0.2(9) . . . . ?
 C58 C56 C125 C54 177.1(6) . . . . ?
 C58 C59 C60 C61 177.5(5) . . . . ?
 C58 C59 C64 O1 2.6(9) . . . . ?
 C58 C59 C64 C63 -177.9(6) . . . . ?
 C59 C60 C61 C80 1.4(9) . . . . ?
 C59 C60 C61 C162 -176.0(6) . . . . ?
 C60 C59 C64 O1 -177.6(5) . . . . ?
 C60 C59 C64 C63 2.0(9) . . . . ?
 C60 C61 C80 O2 -179.3(5) . . . . ?
 C60 C61 C80 C63 -0.1(8) . . . . ?
 C60 C61 C162 C68 4.6(8) . . . . ?
 C64 C59 C60 C61 -2.4(9) . . . . ?
 C64 C63 C80 O2 178.9(5) . . . . ?
 C64 C63 C80 C61 -0.3(9) . . . . ?
 C65 O1 C64 C59 -176.3(6) . . . . ?
 C65 O1 C64 C63 4.1(9) . . . . ?
 C66 O2 C80 C61 175.8(5) . . . . ?
 C66 O2 C80 C63 -3.4(8) . . . . ?
 C67 O3 C69 C68 -177.1(6) . . . . ?
 C67 O3 C69 C70 0.8(9) . . . . ?
 C68 C69 C70 C73 -1.2(9) . . . . ?
 C68 C71 C72 C73 -2.2(9) . . . . ?
 C68 C71 C72 C75 175.9(5) . . . . ?
 C69 C68 C71 C72 2.2(9) . . . . ?
 C69 C68 C162 C61 -121.8(6) . . . . ?
 C69 C70 C73 O4 -179.8(6) . . . . ?
 C69 C70 C73 C72 1.2(9) . . . . ?
 C71 C68 C69 O3 177.5(5) . . . . ?
 C71 C68 C69 C70 -0.5(9) . . . . ?
 C71 C68 C162 C61 57.1(8) . . . . ?
 C71 C72 C73 O4 -178.6(5) . . . . ?
 C71 C72 C73 C70 0.4(9) . . . . ?
 C71 C72 C75 C76 49.7(8) . . . . ?
 C71 C72 C75 C77 -125.1(7) . . . . ?
 C72 C75 C76 C79 -174.7(6) . . . . ?
 C72 C75 C77 C85 173.6(6) . . . . ?
 C73 C72 C75 C76 -132.3(6) . . . . ?
 C73 C72 C75 C77 52.9(8) . . . . ?
 C74 O4 C73 C70 -1.0(9) . . . . ?
 C74 O4 C73 C72 178.0(6) . . . . ?
 C75 C72 C73 O4 3.3(8) . . . . ?
 C75 C72 C73 C70 -177.7(5) . . . . ?
 C75 C76 C79 C160 -179.1(6) . . . . ?
 C75 C76 C79 C161 0.7(9) . . . . ?
 C75 C77 C85 C86 -179.2(6) . . . . ?
 C75 C77 C85 C161 1.1(10) . . . . ?
 C76 C75 C77 C85 -1.2(9) . . . . ?
 C76 C79 C160 C82 -178.4(6) . . . . ?
 C76 C79 C161 C84 178.4(5) . . . . ?
 C76 C79 C161 C85 -0.8(9) . . . . ?
 C77 C75 C76 C79 0.2(9) . . . . ?
 C77 C85 C86 C88 -180.0(7) . . . . ?
 C77 C85 C161 C79 -0.2(9) . . . . ?
 C77 C85 C161 C84 -179.3(6) . . . . ?
 C80 C61 C162 C68 -172.8(5) . . . . ?
 C80 C63 C64 O1 178.8(5) . . . . ?
 C80 C63 C64 C59 -0.7(9) . . . . ?
 C82 C83 C84 C87 -178.2(6) . . . . ?
 C82 C83 C84 C161 1.1(9) . . . . ?
 C82 C83 C91 C90 178.2(6) . . . . ?
 C83 C82 C160 C79 -0.3(9) . . . . ?
 C83 C84 C87 C88 179.9(6) . . . . ?
 C83 C84 C87 C89 -0.8(9) . . . . ?
 C83 C84 C161 C79 0.4(9) . . . . ?
 C83 C84 C161 C85 179.5(6) . . . . ?
 C84 C83 C91 C90 -0.9(9) . . . . ?
 C84 C87 C88 C86 0.1(10) . . . . ?
 C84 C87 C89 C90 0.7(9) . . . . ?
 C85 C86 C88 C87 -0.2(11) . . . . ?
 C86 C85 C161 C79 -179.8(6) . . . . ?
 C86 C85 C161 C84 1.0(9) . . . . ?
 C87 C84 C161 C79 179.7(6) . . . . ?
 C87 C84 C161 C85 -1.2(9) . . . . ?
 C87 C89 C90 C91 -0.6(9) . . . . ?
 C87 C89 C90 C92 174.7(6) . . . . ?
 C88 C87 C89 C90 179.9(6) . . . . ?
 C89 C87 C88 C86 -179.1(7) . . . . ?
 C89 C90 C91 C83 0.7(9) . . . . ?
 C89 C90 C92 C93 128.5(7) . . . . ?
 C89 C90 C92 C96 -54.5(8) . . . . ?
 C90 C92 C93 O8 -2.6(9) . . . . ?
 C90 C92 C93 C94 178.7(6) . . . . ?
 C90 C92 C96 C95 -177.2(5) . . . . ?
 C91 C83 C84 C87 1.0(9) . . . . ?
 C91 C83 C84 C161 -179.7(6) . . . . ?
 C91 C90 C92 C93 -56.2(9) . . . . ?
 C91 C90 C92 C96 120.8(7) . . . . ?
 C92 C90 C91 C83 -174.6(6) . . . . ?
 C92 C93 C94 C97 -1.9(9) . . . . ?
 C93 C92 C96 C95 0.0(9) . . . . ?
 C93 C94 C97 O7 -179.0(6) . . . . ?
 C93 C94 C97 C95 0.6(9) . . . . ?
 C96 C92 C93 O8 -179.7(5) . . . . ?
 C96 C92 C93 C94 1.6(9) . . . . ?
 C96 C95 C97 O7 -179.4(5) . . . . ?
 C96 C95 C97 C94 0.9(9) . . . . ?
 C96 C95 C148 C104 85.7(7) . . . . ?
 C97 C95 C96 C92 -1.2(9) . . . . ?
 C97 C95 C148 C104 -92.9(7) . . . . ?
 C98 O6 C102 C101 1.5(9) . . . . ?
 C98 O6 C102 C103 -175.7(6) . . . . ?
 C99 O5 C100 C101 4.2(9) . . . . ?
 C99 O5 C100 C104 -176.9(5) . . . . ?
 C100 C101 C102 O6 -177.7(6) . . . . ?
 C100 C101 C102 C103 -0.6(9) . . . . ?
 C100 C104 C105 C103 0.9(9) . . . . ?
 C100 C104 C148 C95 -177.9(5) . . . . ?
 C101 C100 C104 C105 0.4(9) . . . . ?
 C101 C100 C104 C148 -180.0(6) . . . . ?
 C101 C102 C103 C105 1.8(9) . . . . ?
 C101 C102 C103 C137 -176.9(6) . . . . ?
 C102 C103 C105 C104 -2.0(9) . . . . ?
 C102 C103 C137 C136 135.6(6) . . . . ?
 C102 C103 C137 C138 -46.1(9) . . . . ?
 C103 C137 C138 C139 -176.4(6) . . . . ?
 C104 C100 C101 C102 -0.6(9) . . . . ?
 C105 C103 C137 C136 -43.0(8) . . . . ?
 C105 C103 C137 C138 135.2(6) . . . . ?
 C105 C104 C148 C95 1.7(8) . . . . ?
 C125 C48 C49 C50 179.9(6) . . . . ?
 C125 C48 C49 C57 2.7(9) . . . . ?
 C125 C56 C58 C57 3.3(9) . . . . ?
 C125 C56 C58 C59 -179.1(6) . . . . ?
 C131 C132 C133 C134 -177.5(6) . . . . ?
 C131 C132 C141 C140 177.9(5) . . . . ?
 C131 C132 C141 C144 0.9(8) . . . . ?
 C131 C142 C143 C144 0.5(9) . . . . ?
 C132 C131 C142 C29 179.0(6) . . . . ?
 C132 C131 C142 C143 3.2(9) . . . . ?
 C132 C133 C134 C135 0.0(10) . . . . ?
 C132 C141 C144 C143 2.6(8) . . . . ?
 C132 C141 C144 C145 -177.7(5) . . . . ?
 C133 C132 C141 C140 -2.2(8) . . . . ?
 C133 C132 C141 C144 -179.2(5) . . . . ?
 C133 C134 C135 C136 175.5(6) . . . . ?
 C133 C134 C135 C140 -2.9(9) . . . . ?
 C134 C135 C136 C137 -179.2(6) . . . . ?
 C134 C135 C140 C139 -178.5(6) . . . . ?
 C134 C135 C140 C141 3.2(9) . . . . ?
 C135 C136 C137 C103 176.6(5) . . . . ?
 C135 C136 C137 C138 -1.7(9) . . . . ?
 C135 C140 C141 C132 -0.7(8) . . . . ?
 C135 C140 C141 C144 176.3(5) . . . . ?
 C136 C135 C140 C139 3.1(8) . . . . ?
 C136 C135 C140 C141 -175.3(5) . . . . ?
 C136 C137 C138 C139 1.8(9) . . . . ?
 C137 C103 C105 C104 176.7(5) . . . . ?
 C137 C138 C139 C140 0.5(9) . . . . ?
 C137 C138 C139 C146 178.2(6) . . . . ?
 C138 C139 C140 C135 -2.9(9) . . . . ?
 C138 C139 C140 C141 175.4(5) . . . . ?
 C138 C139 C146 C145 -174.3(6) . . . . ?
 C139 C140 C141 C132 -179.0(5) . . . . ?
 C139 C140 C141 C144 -2.0(8) . . . . ?
 C140 C135 C136 C137 -0.7(9) . . . . ?
 C140 C139 C146 C145 3.5(9) . . . . ?
 C140 C141 C144 C143 -174.4(5) . . . . ?
 C140 C141 C144 C145 5.3(8) . . . . ?
 C141 C132 C133 C134 2.5(9) . . . . ?
 C141 C144 C145 C146 -4.4(9) . . . . ?
 C142 C29 C30 C31 177.9(5) . . . . ?
 C142 C131 C132 C133 176.2(6) . . . . ?
 C142 C131 C132 C141 -3.9(9) . . . . ?
 C142 C143 C144 C141 -3.4(9) . . . . ?
 C142 C143 C144 C145 176.9(5) . . . . ?
 C143 C144 C145 C146 175.3(6) . . . . ?
 C144 C145 C146 C139 0.0(9) . . . . ?
 C146 C139 C140 C135 179.2(5) . . . . ?
 C146 C139 C140 C141 -2.4(8) . . . . ?
 C147 C46 C50 C49 1.7(11) . . . . ?
 C147 C47 C48 C49 0.7(9) . . . . ?
 C147 C47 C48 C125 -175.0(6) . . . . ?
 C147 C47 C52 C42 2.5(9) . . . . ?
 C147 C47 C52 C53 179.2(6) . . . . ?
 C148 C95 C96 C92 -179.9(5) . . . . ?
 C148 C95 C97 O7 -0.7(8) . . . . ?
 C148 C95 C97 C94 179.6(6) . . . . ?
 C148 C104 C105 C103 -178.7(6) . . . . ?
 C149 O7 C97 C94 9.6(9) . . . . ?
 C149 O7 C97 C95 -170.1(6) . . . . ?
 C150 O8 C93 C92 -169.5(7) . . . . ?
 C150 O8 C93 C94 9.2(9) . . . . ?
 C159 C34 C35 C36 3.2(9) . . . . ?
 C159 C38 C40 O9 -175.2(6) . . . . ?
 C159 C38 C40 C36 2.3(9) . . . . ?
 C160 C79 C161 C84 -1.8(9) . . . . ?
 C160 C79 C161 C85 179.0(6) . . . . ?
 C160 C82 C83 C84 -1.2(9) . . . . ?
 C160 C82 C83 C91 179.7(6) . . . . ?
 C161 C79 C160 C82 1.8(9) . . . . ?
 C161 C84 C87 C88 0.6(9) . . . . ?
 C161 C84 C87 C89 179.9(6) . . . . ?
 C161 C85 C86 C88 -0.3(10) . . . . ?
 C162 C61 C80 O2 -1.7(8) . . . . ?
 C162 C61 C80 C63 177.5(5) . . . . ?
 C162 C68 C69 O3 -3.6(8) . . . . ?
 C162 C68 C69 C70 178.4(5) . . . . ?
 C162 C68 C71 C72 -176.7(6) . . . . ?
 C124 C126 C128 C124 0.1(11) . . . 2_567 ?
 C124 C126 C128 C129 179.0(6) . . . . ?
 C127 C126 C128 C124 -179.5(6) . . . 2_567 ?
 C127 C126 C128 C129 -0.6(10) . . . . ?
 C128 C124 C126 C127 179.5(6) 2_567 . . . ?
 C128 C124 C126 C128 -0.1(11) 2_567 . . . ?
 C114 C116 C117 C115 2.9(11) . . . . ?
 C114 C116 C117 C118 -177.3(7) . . . . ?
 C114 C116 C119 C121 175.9(7) . . . . ?
 C115 C117 C118 C120 180.0(7) . . . . ?
 C116 C117 C118 C120 0.2(11) . . . . ?
 C116 C119 C121 C120 2.6(10) . . . . ?
 C116 C119 C121 C123 -177.2(7) . . . . ?
 C117 C116 C119 C121 -2.9(11) . . . . ?
 C117 C118 C120 C121 -0.5(10) . . . . ?
 C117 C118 C120 C122 177.9(7) . . . . ?
 C118 C120 C121 C119 -0.8(10) . . . . ?
 C118 C120 C121 C123 178.9(7) . . . . ?
 C119 C116 C117 C115 -178.3(7) . . . . ?
 C119 C116 C117 C118 1.6(11) . . . . ?
 C122 C120 C121 C119 -179.2(7) . . . . ?
 C122 C120 C121 C123 0.6(10) . . . . ?
 C20 C4 C5 C6 -178.4(8) . . . . ?
 C2 C3 C4 C20 -1.7(12) . . . . ?
 C2 C3 C4 C5 179.3(7) . . . . ?
 C2 C3 C8 C7 179.7(7) . . . . ?
 C3 C4 C5 C6 0.5(11) . . . . ?
 C4 C3 C8 C7 -0.1(11) . . . . ?
 C4 C5 C6 C7 0.7(12) . . . . ?
 C5 C6 C7 C8 -1.6(12) . . . . ?
 C6 C7 C8 C3 1.4(12) . . . . ?
 C8 C3 C4 C20 178.1(8) . . . . ?
 C8 C3 C4 C5 -0.8(11) . . . . ?
 C10 C11 C12 C13 -179.3(8) . . . . ?
 C10 C11 C16 C9 -0.5(14) . . . . ?
 C10 C11 C16 C15 -179.8(9) . . . . ?
 C11 C12 C13 C14 -1.2(13) . . . . ?
 C12 C11 C16 C9 177.9(9) . . . . ?
 C12 C11 C16 C15 -1.4(12) . . . . ?
 C12 C13 C14 C15 -0.8(14) . . . . ?
 C13 C14 C15 C16 1.7(15) . . . . ?
 C14 C15 C16 C9 -179.9(10) . . . . ?
 C14 C15 C16 C11 -0.5(14) . . . . ?
 C16 C11 C12 C13 2.3(12) . . . . ?
 C17 C1 C21 C22 -178.7(14) . . . . ?
 C18 C19 C1 C17 -0.3(16) . . . . ?
 C18 C19 C1 C21 179.7(11) . . . . ?
 C18 C19 C24 C23 177.8(11) . . . . ?
 C19 C1 C21 C22 1.3(19) . . . . ?
 C1 C19 C24 C23 -2.1(16) . . . . ?
 C1 C21 C22 C23 0(2) . . . . ?
 C21 C22 C23 C24 -3(2) . . . . ?
 C22 C23 C24 C19 3.8(18) . . . . ?
 C24 C19 C1 C17 179.6(11) . . . . ?
 C24 C19 C1 C21 -0.3(15) . . . . ?
 C107 C108 C110 C106 1.7(15) . . . . ?
 C107 C108 C110 C109 -179.8(10) . . . . ?
 C107 C108 C111 C112 178.0(10) . . . . ?
 C108 C111 C112 C113 3.0(15) . . . . ?
 C110 C108 C111 C112 -0.3(14) . . . . ?
 C110 C109 C113 C112 2.0(16) . . . . ?
 C111 C108 C110 C106 179.9(10) . . . . ?
 C111 C108 C110 C109 -1.6(14) . . . . ?
 C111 C112 C113 C109 -3.8(16) . . . . ?
 C113 C109 C110 C106 179.2(11) . . . . ?
 C113 C109 C110 C108 0.7(15) . . . . ?
 C151 C152 C153 C154 -1.2(14) . . . . ?
 C151 C155 C156 C154 -2.2(12) . . . . ?
 C151 C155 C156 C157 178.1(9) . . . . ?
 C152 C151 C155 C156 1.4(13) . . . . ?
 C152 C151 C155 C158 -178.4(9) . . . . ?
 C152 C153 C154 C156 0.5(14) . . . . ?
 C153 C154 C156 C155 1.2(13) . . . . ?
 C153 C154 C156 C157 -179.0(9) . . . . ?
 C155 C151 C152 C153 0.3(14) . . . . ?
 C158 C155 C156 C154 177.7(8) . . . . ?
 C158 C155 C156 C157 -2.0(13) . . . . ?

_shelx_res_file
;
TITL lll-1_a.res in P-1
    lll-1.res
    created by SHELXL-2018/3 at 19:12:28 on 07-Sep-2023
REM Old TITL LLL-1 in P-1
REM SHELXT solution in P-1: R1 0.257, Rweak 0.063, Alpha 0.129
REM <I/s> 0.000 for 0 systematic absences, Orientation as input
REM Formula found by SHELXT: C151 N9 O12
CELL 0.71073 15.6338 18.6013 23.9689 79.798 72.41 69.806
ZERR 2 0.001 0.0011 0.0016 0.003 0.004 0.003
LATT 1
SFAC C H N O
UNIT 308 262 12 24
DFIX 1.4 C19 C24 C23 C22 C21 C1
DFIX 1.4 C153 C152 C152 C151 C155 C151 C156 C155 C156 C154 C154 C153
DFIX 1.4 C22 C21 C24 C23 C24 C19 C19 C1 C21 C1 C23 C22
DFIX 1.4 C112 C113 C109 C110 C108 C111

L.S. 5
PLAN  5
SIZE 0.1 0.2 0.3
TEMP -80.15
CONF
list 4
MORE -1
BOND $H
fmap 2 53
acta
OMIT 2 -6 4
OMIT 1 -4 10
OMIT 5 -4 2
OMIT -3 7 2
OMIT 1 7 10
OMIT 2 8 12
OMIT -3 -7 2
OMIT -9 6 7
OMIT -4 -15 1
OMIT 3 -6 6
OMIT 6 9 12
OMIT 6 -5 4
OMIT 1 2 10
OMIT 7 8 21
OMIT 1 4 2
OMIT 5 -2 2
OMIT -2 2 12
OMIT 7 -4 5
OMIT 3 11 6
OMIT 9 12 17
OMIT 1 1 2
OMIT 6 8 3
OMIT 3 5 21
OMIT 6 8 4
OMIT -1 7 6
OMIT 7 2 5
OMIT 0 -4 8
OMIT 8 5 7
OMIT -1 -1 6
OMIT 9 7 9
OMIT 4 0 7
OMIT 2 10 19
OMIT -6 4 5
OMIT 0 1 0
OMIT 1 8 17
OMIT -6 -14 5
OMIT -5 11 6
OMIT -4 -1 1
OMIT -5 -3 6
OMIT -1 -7 7
OMIT -2 2 3
OMIT -3 7 10
OMIT -2 -3 12
OMIT 3 8 14
OMIT -4 7 0
OMIT 7 8 14
OMIT -2 3 4
OMIT -8 6 8
OMIT 3 -1 5
OMIT 7 4 6
OMIT -6 0 5
OMIT 4 0 8
OMIT 1 -4 2
OMIT 10 13 10
OMIT 6 3 4
OMIT -6 -3 5
OMIT 2 2 4
OMIT 5 1 2
OMIT 4 0 0
OMIT -4 2 1
OMIT 7 0 5
OMIT 5 0 2
OMIT 9 14 9
OMIT -4 0 1
OMIT 1 -7 2
OMIT -6 -14 4
OMIT 4 -5 16
OMIT 8 2 0
OMIT -5 -13 6
OMIT 3 -5 5
OMIT 4 6 0
OMIT 2 2 12
OMIT 1 -3 10
OMIT 8 14 6
OMIT 6 2 11
OMIT -5 1 7
OMIT 1 -2 10
OMIT 0 -5 8
OMIT 10 6 3
OMIT 1 -1 10
OMIT 0 -13 1
OMIT 8 5 16
OMIT 9 8 1
OMIT 11 15 4
OMIT 3 0 6
OMIT -6 -16 5
REM <olex2.extras>
REM <HklSrc "%.\\LLL-1.hkl">
REM </olex2.extras>

WGHT    0.177300   30.212002
FVAR       0.28776
O1    4   -0.129000    0.687379    0.856216    11.00000    0.03570    0.05028 =
         0.05180    0.01028   -0.00823   -0.01262
O2    4   -0.093012    0.922942    0.741226    11.00000    0.03657    0.03075 =
         0.05367   -0.00234   -0.01561   -0.00157
O3    4    0.225913    0.923815    0.736656    11.00000    0.04312    0.03909 =
         0.06181   -0.02130   -0.01688   -0.00755
O4    4    0.490392    0.706378    0.655322    11.00000    0.02993    0.04547 =
         0.05244   -0.01865   -0.01111   -0.00770
O5    4    0.935806   -0.013116    0.413324    11.00000    0.03193    0.03962 =
         0.03601   -0.00030   -0.00343    0.00122
O6    4    0.889821   -0.132683    0.613507    11.00000    0.04106    0.05602 =
         0.03874    0.00657   -0.01162   -0.00325
O7    4    0.615612    0.006959    0.412457    11.00000    0.04696    0.03373 =
         0.05391   -0.01765   -0.01449   -0.00474
O8    4    0.355701    0.222229    0.498094    11.00000    0.02979    0.04077 =
         0.07777   -0.02021   -0.01189   -0.00743
O9    4    0.443216    0.181026    0.982868    11.00000    0.03425    0.04281 =
         0.05718    0.00874   -0.01840   -0.01065
O10   4    0.332541   -0.015960    1.114812    11.00000    0.04977    0.04096 =
         0.04238    0.00704   -0.02473   -0.01086
O11   4    0.030203   -0.037821    1.098385    11.00000    0.03948    0.05766 =
         0.05326    0.00832    0.00404   -0.01869
O12   4    0.196580   -0.134977    0.906411    11.00000    0.04955    0.06664 =
         0.06057   -0.01760   -0.01275   -0.02764
C25   1   -0.038050   -0.076111    1.106067    11.00000    0.04012    0.07295 =
         0.07414    0.02019    0.00622   -0.02884
AFIX 137
H25A  2   -0.069562   -0.057912    1.074225    11.00000   -1.50000
H25B  2   -0.084946   -0.065041    1.143845    11.00000   -1.50000
H25C  2   -0.006482   -0.131657    1.105404    11.00000   -1.50000
AFIX   0
C26   1    0.119547   -0.154811    0.901494    11.00000    0.05960    0.05876 =
         0.09152   -0.01495   -0.03532   -0.02577
AFIX 137
H26A  2    0.135484   -0.175022    0.863311    11.00000   -1.50000
H26B  2    0.063776   -0.109067    0.904834    11.00000   -1.50000
H26C  2    0.106112   -0.194060    0.932937    11.00000   -1.50000
AFIX   0
C27   1    0.110404   -0.089817    1.003374    11.00000    0.04030    0.04928 =
         0.05169    0.01143   -0.01525   -0.02681
AFIX  43
H27   2    0.065573   -0.115573    1.007625    11.00000   -1.20000
AFIX   0
C28   1    0.184622   -0.096223    0.953221    11.00000    0.04160    0.03764 =
         0.05284    0.00226   -0.01455   -0.01536
C29   1    0.250650   -0.058183    0.945859    11.00000    0.03203    0.03279 =
         0.03599    0.00386   -0.00586   -0.01320
C30   1    0.238233   -0.014779    0.991208    11.00000    0.03152    0.03802 =
         0.03822    0.00555   -0.01263   -0.01299
AFIX  43
H30   2    0.282943    0.011153    0.986802    11.00000   -1.20000
AFIX   0
C31   1    0.165634   -0.006799    1.042036    11.00000    0.03086    0.03758 =
         0.03409    0.00818   -0.00665   -0.00821
C32   1    0.100992   -0.046614    1.047001    11.00000    0.03470    0.04578 =
         0.03949    0.01480   -0.00303   -0.01103
C33   1    0.157512    0.042093    1.089110    11.00000    0.03247    0.04457 =
         0.03393    0.00300   -0.00803   -0.00716
AFIX  23
H33A  2    0.093591    0.080003    1.098397    11.00000   -1.20000
H33B  2    0.166464    0.008862    1.125359    11.00000   -1.20000
AFIX   0
C34   1    0.229565    0.083192    1.068957    11.00000    0.03443    0.03665 =
         0.03456   -0.00466   -0.00449   -0.00507
C35   1    0.215211    0.149921    1.032146    11.00000    0.03236    0.03727 =
         0.03417   -0.00673   -0.01300   -0.00070
AFIX  43
H35   2    0.153768    0.174030    1.026459    11.00000   -1.20000
AFIX   0
C36   1    0.284643    0.184238    1.002819    11.00000    0.03594    0.03444 =
         0.03956   -0.00133   -0.01404   -0.00341
C37   1    0.533115    0.150748    0.994531    11.00000    0.04362    0.06965 =
         0.05771    0.00649   -0.01889   -0.01796
AFIX 137
H37A  2    0.574385    0.180014    0.969845    11.00000   -1.50000
H37B  2    0.560769    0.096715    0.985827    11.00000   -1.50000
H37C  2    0.526396    0.154565    1.035992    11.00000   -1.50000
AFIX   0
C38   1    0.390836    0.083691    1.052387    11.00000    0.03545    0.03447 =
         0.04155   -0.00304   -0.01861   -0.00475
AFIX  43
H38   2    0.450766    0.061431    1.060584    11.00000   -1.20000
AFIX   0
C39   1    0.415416   -0.043842    1.135504    11.00000    0.06073    0.04543 =
         0.06125    0.01311   -0.03629   -0.00665
AFIX 137
H39A  2    0.471028   -0.059526    1.102404    11.00000   -1.50000
H39B  2    0.411964   -0.088075    1.164186    11.00000   -1.50000
H39C  2    0.420303   -0.003116    1.154164    11.00000   -1.50000
AFIX   0
C40   1    0.374404    0.149166    1.013674    11.00000    0.03519    0.03588 =
         0.04059   -0.00238   -0.00853   -0.00572
C41   1    0.261935    0.255824    0.963828    11.00000    0.04107    0.03251 =
         0.04003    0.00149   -0.01670   -0.00637
C42   1    0.199735    0.266450    0.929887    11.00000    0.04818    0.03692 =
         0.04105   -0.00604   -0.01751   -0.00201
AFIX  43
H42   2    0.178443    0.224856    0.928626    11.00000   -1.20000
AFIX   0
C43   1    0.296798    0.316979    0.962399    11.00000    0.04369    0.03955 =
         0.04047    0.00403   -0.01657   -0.01264
AFIX  43
H43   2    0.341471    0.310249    0.983875    11.00000   -1.20000
AFIX   0
C46   1    0.299853    0.449042    0.930894    11.00000    0.04647    0.04641 =
         0.05727    0.01038   -0.02611   -0.01569
AFIX  43
H46   2    0.347373    0.441582    0.950305    11.00000   -1.20000
AFIX   0
C47   1    0.199858    0.396963    0.898728    11.00000    0.04186    0.03969 =
         0.03349   -0.00545   -0.01275   -0.00477
C48   1    0.161916    0.471266    0.871747    11.00000    0.03205    0.03717 =
         0.03494   -0.00066   -0.00987   -0.00579
C49   1    0.191617    0.533791    0.875893    11.00000    0.04239    0.04263 =
         0.04251    0.00490   -0.01525   -0.01320
C50   1    0.264491    0.519684    0.904064    11.00000    0.05378    0.03773 =
         0.06111    0.00906   -0.02972   -0.01598
AFIX  43
H50   2    0.288844    0.559886    0.904213    11.00000   -1.20000
AFIX   0
C52   1    0.167441    0.335440    0.897729    11.00000    0.04410    0.03625 =
         0.03860   -0.00611   -0.01608   -0.00496
C53   1    0.098412    0.348338    0.865967    11.00000    0.05703    0.04201 =
         0.04065   -0.00533   -0.02394   -0.01469
AFIX  43
H53   2    0.078099    0.307002    0.862742    11.00000   -1.20000
AFIX   0
C54   1    0.061513    0.419847    0.840223    11.00000    0.05690    0.04587 =
         0.04329   -0.00552   -0.02739   -0.00987
AFIX  43
H54   2    0.016105    0.426823    0.819250    11.00000   -1.20000
AFIX   0
C56   1    0.044398    0.558186    0.823778    11.00000    0.03942    0.04067 =
         0.03639    0.00037   -0.01598   -0.00585
AFIX  43
H56   2   -0.004499    0.566607    0.805298    11.00000   -1.20000
AFIX   0
C57   1    0.144952    0.607451    0.854437    11.00000    0.04629    0.03739 =
         0.04682    0.00949   -0.01507   -0.01826
AFIX  43
H57   2    0.165083    0.649368    0.856542    11.00000   -1.20000
AFIX   0
C58   1    0.069393    0.621071    0.829947    11.00000    0.03450    0.04061 =
         0.03239    0.00115   -0.01016   -0.00966
C59   1    0.021539    0.700694    0.809484    11.00000    0.03496    0.04114 =
         0.03073   -0.00023   -0.01005   -0.00760
C60   1    0.076421    0.746036    0.776513    11.00000    0.03376    0.03751 =
         0.03147   -0.00087   -0.00878   -0.00891
AFIX  43
H60   2    0.143049    0.725043    0.769532    11.00000   -1.20000
AFIX   0
C61   1    0.039406    0.820491    0.753101    11.00000    0.03361    0.02896 =
         0.03663   -0.00629   -0.01372   -0.00399
C63   1   -0.116476    0.807489    0.799081    11.00000    0.03371    0.04086 =
         0.03755   -0.00491   -0.00973   -0.00521
AFIX  43
H63   2   -0.183172    0.828942    0.806985    11.00000   -1.20000
AFIX   0
C64   1   -0.075886    0.732682    0.821413    11.00000    0.03889    0.03643 =
         0.03430   -0.00070   -0.00910   -0.01245
C65   1   -0.228885    0.716272    0.866606    11.00000    0.03239    0.05912 =
         0.05275    0.00056   -0.00834   -0.01253
AFIX 137
H65A  2   -0.245777    0.724750    0.829251    11.00000   -1.50000
H65B  2   -0.252585    0.764975    0.884871    11.00000   -1.50000
H65C  2   -0.257128    0.679000    0.892856    11.00000   -1.50000
AFIX   0
C66   1   -0.191142    0.954957    0.748304    11.00000    0.03963    0.03980 =
         0.05718   -0.00007   -0.01536   -0.00111
AFIX 137
H66A  2   -0.204557    1.004854    0.725453    11.00000   -1.50000
H66B  2   -0.222981    0.961906    0.789915    11.00000   -1.50000
H66C  2   -0.214149    0.920379    0.734469    11.00000   -1.50000
AFIX   0
C67   1    0.286628    0.957137    0.748819    11.00000    0.05801    0.04835 =
         0.06378   -0.02417   -0.01571   -0.02059
AFIX 137
H67A  2    0.333139    0.965406    0.712400    11.00000   -1.50000
H67B  2    0.319338    0.922568    0.777036    11.00000   -1.50000
H67C  2    0.249400    1.006482    0.765432    11.00000   -1.50000
AFIX   0
C68   1    0.203068    0.827567    0.697740    11.00000    0.03277    0.02911 =
         0.03429   -0.00131   -0.01131   -0.00640
C69   1    0.266160    0.855443    0.711075    11.00000    0.03796    0.02868 =
         0.03338   -0.00619   -0.01430   -0.00320
C70   1    0.362977    0.816443    0.697039    11.00000    0.03874    0.03678 =
         0.03766   -0.00898   -0.01146   -0.01191
AFIX  43
H70   2    0.405148    0.836681    0.705756    11.00000   -1.20000
AFIX   0
C71   1    0.240555    0.760316    0.669764    11.00000    0.03951    0.03311 =
         0.03663   -0.00202   -0.01465   -0.01288
AFIX  43
H71   2    0.198623    0.741717    0.659159    11.00000   -1.20000
AFIX   0
C72   1    0.335460    0.718489    0.656289    11.00000    0.03808    0.03251 =
         0.03212   -0.00437   -0.00910   -0.01517
C73   1    0.397321    0.748181    0.670378    11.00000    0.03016    0.03714 =
         0.03291   -0.00940   -0.00861   -0.00335
C74   1    0.555243    0.735915    0.667171    11.00000    0.03883    0.04621 =
         0.06552   -0.01278   -0.02196   -0.00922
AFIX 137
H74A  2    0.550347    0.787039    0.646565    11.00000   -1.50000
H74B  2    0.619617    0.701443    0.653590    11.00000   -1.50000
H74C  2    0.540432    0.739606    0.709522    11.00000   -1.50000
AFIX   0
C75   1    0.368585    0.644363    0.629834    11.00000    0.03696    0.03194 =
         0.03078   -0.00741   -0.00695   -0.00820
C76   1    0.340193    0.639817    0.581282    11.00000    0.03212    0.03426 =
         0.03709   -0.00394   -0.00897   -0.00772
AFIX  43
H76   2    0.304158    0.685483    0.563715    11.00000   -1.20000
AFIX   0
C77   1    0.422139    0.576318    0.655178    11.00000    0.04219    0.03741 =
         0.03501   -0.00798   -0.01734   -0.00680
AFIX  43
H77   2    0.442950    0.578886    0.687923    11.00000   -1.20000
AFIX   0
C79   1    0.363176    0.569740    0.557408    11.00000    0.03257    0.02752 =
         0.03560   -0.00634   -0.01095   -0.00522
C80   1   -0.058865    0.850068    0.765395    11.00000    0.03971    0.03285 =
         0.03286   -0.00593   -0.01322   -0.00335
C82   1    0.356950    0.495802    0.485864    11.00000    0.04093    0.03541 =
         0.03006   -0.00622   -0.01345   -0.00791
AFIX  43
H82   2    0.337402    0.494093    0.452381    11.00000   -1.20000
AFIX   0
C83   1    0.408274    0.425659    0.512745    11.00000    0.02964    0.03441 =
         0.03059   -0.01246   -0.00571   -0.00470
C84   1    0.438268    0.429669    0.561944    11.00000    0.02675    0.03310 =
         0.03034   -0.00616   -0.00688   -0.00394
C85   1    0.445418    0.505783    0.633870    11.00000    0.04210    0.02810 =
         0.03314   -0.00382   -0.01394   -0.00549
C86   1    0.499139    0.435407    0.659610    11.00000    0.05361    0.03516 =
         0.04345   -0.00383   -0.02816   -0.00578
AFIX  43
H86   2    0.519709    0.437055    0.692689    11.00000   -1.20000
AFIX   0
C87   1    0.491385    0.361834    0.588480    11.00000    0.03530    0.03044 =
         0.04695   -0.00953   -0.01403   -0.00256
C88   1    0.520985    0.367677    0.638315    11.00000    0.05166    0.03370 =
         0.04452   -0.00095   -0.02520   -0.00584
AFIX  43
H88   2    0.556800    0.322501    0.656497    11.00000   -1.20000
AFIX   0
C89   1    0.512280    0.291408    0.565780    11.00000    0.03496    0.02930 =
         0.04679   -0.00831   -0.01405   -0.00011
AFIX  43
H89   2    0.547381    0.245529    0.583665    11.00000   -1.20000
AFIX   0
C90   1    0.482507    0.287552    0.517530    11.00000    0.03000    0.03213 =
         0.03914   -0.00806   -0.00628   -0.00721
C91   1    0.430259    0.354485    0.491393    11.00000    0.03784    0.03680 =
         0.03588   -0.01248   -0.01158   -0.00466
AFIX  43
H91   2    0.409372    0.351712    0.458734    11.00000   -1.20000
AFIX   0
C92   1    0.512962    0.212980    0.491531    11.00000    0.03686    0.03123 =
         0.03602   -0.00472   -0.00997   -0.00814
C93   1    0.450466    0.181734    0.480894    11.00000    0.03142    0.02835 =
         0.04150   -0.00874   -0.00895   -0.00141
C94   1    0.482876    0.112685    0.455466    11.00000    0.03309    0.03555 =
         0.04634   -0.00854   -0.01138   -0.00898
AFIX  43
H94   2    0.439324    0.091430    0.449629    11.00000   -1.20000
AFIX   0
C95   1    0.644321    0.104222    0.447137    11.00000    0.02968    0.02959 =
         0.03398   -0.00511   -0.00917   -0.00465
C96   1    0.608649    0.172928    0.474178    11.00000    0.03661    0.03462 =
         0.03509   -0.00336   -0.00943   -0.00637
AFIX  43
H96   2    0.652092    0.193397    0.481087    11.00000   -1.20000
AFIX   0
C97   1    0.578419    0.074889    0.438654    11.00000    0.03951    0.02804 =
         0.03584   -0.00765   -0.01024   -0.00547
C98   1    0.988314   -0.169766    0.604973    11.00000    0.03927    0.06237 =
         0.04619   -0.00275   -0.01796    0.00292
AFIX 137
H98A  2    1.010647   -0.206052    0.574736    11.00000   -1.50000
H98B  2    1.000717   -0.197592    0.641884    11.00000   -1.50000
H98C  2    1.021576   -0.131254    0.592408    11.00000   -1.50000
AFIX   0
C99   1    1.034770   -0.054035    0.398607    11.00000    0.03228    0.05942 =
         0.04834   -0.00459   -0.00096   -0.01083
AFIX 137
H99A  2    1.064186   -0.036740    0.358612    11.00000   -1.50000
H99B  2    1.044080   -0.109242    0.400907    11.00000   -1.50000
H99C  2    1.063784   -0.044132    0.426228    11.00000   -1.50000
AFIX   0
C100  1    0.882784   -0.028505    0.468340    11.00000    0.03524    0.03553 =
         0.03178   -0.00455   -0.00540   -0.00720
C101  1    0.920537   -0.077852    0.511791    11.00000    0.02862    0.04384 =
         0.03543   -0.00281   -0.00991   -0.00262
AFIX  43
H101  2    0.986315   -0.104414    0.504077    11.00000   -1.20000
AFIX   0
C102  1    0.859901   -0.087795    0.567237    11.00000    0.03662    0.03542 =
         0.03568   -0.00022   -0.01057   -0.00764
C103  1    0.763204   -0.048219    0.578833    11.00000    0.03468    0.03679 =
         0.02877   -0.00178   -0.01049   -0.00884
C104  1    0.786281    0.010770    0.478234    11.00000    0.03212    0.02680 =
         0.03322   -0.00443   -0.00746   -0.00712
C105  1    0.729550   -0.000832    0.533133    11.00000    0.03409    0.02867 =
         0.03321   -0.00228   -0.00933   -0.00335
AFIX  43
H105  2    0.663633    0.024950    0.540299    11.00000   -1.20000
AFIX   0
C125  1    0.088727    0.483830    0.843786    11.00000    0.04364    0.04442 =
         0.02880   -0.00485   -0.01484   -0.00879
C131  1    0.338811    0.010905    0.863785    11.00000    0.03857    0.03296 =
         0.03576   -0.00701   -0.00656   -0.00993
AFIX  43
H131  2    0.293859    0.057448    0.878241    11.00000   -1.20000
AFIX   0
C132  1    0.411840    0.014580    0.814304    11.00000    0.03909    0.03204 =
         0.03265   -0.00212   -0.01056   -0.01105
C133  1    0.419496    0.085520    0.781822    11.00000    0.03711    0.02985 =
         0.03809   -0.00449   -0.00572   -0.00615
AFIX  43
H133  2    0.374441    0.132633    0.795095    11.00000   -1.20000
AFIX   0
C134  1    0.489886    0.086404    0.732564    11.00000    0.04944    0.02783 =
         0.03839    0.00157   -0.00989   -0.00808
AFIX  43
H134  2    0.493539    0.134157    0.711718    11.00000   -1.20000
AFIX   0
C135  1    0.558798    0.016801    0.711354    11.00000    0.04045    0.02785 =
         0.03039    0.00113   -0.01185   -0.00948
C136  1    0.628474    0.015709    0.658425    11.00000    0.03813    0.02924 =
         0.03392    0.00100   -0.00784   -0.01039
AFIX  43
H136  2    0.630500    0.062962    0.636088    11.00000   -1.20000
AFIX   0
C137  1    0.695444   -0.052813    0.637229    11.00000    0.03163    0.03788 =
         0.02966   -0.00081   -0.01005   -0.00761
C138  1    0.693998   -0.121420    0.670564    11.00000    0.03969    0.02986 =
         0.04106   -0.00213   -0.01343   -0.00781
AFIX  43
H138  2    0.740295   -0.167934    0.657060    11.00000   -1.20000
AFIX   0
C139  1    0.625458   -0.123593    0.723927    11.00000    0.03692    0.02585 =
         0.03687   -0.00554   -0.01230   -0.00499
C140  1    0.555746   -0.054110    0.743962    11.00000    0.04068    0.02881 =
         0.03254   -0.00165   -0.01273   -0.01361
C141  1    0.481849   -0.055474    0.795433    11.00000    0.03511    0.02907 =
         0.03029   -0.00146   -0.00864   -0.01436
C142  1    0.328927   -0.059631    0.893445    11.00000    0.03550    0.03770 =
         0.03385   -0.00076   -0.01131   -0.01830
C143  1    0.397863   -0.126841    0.873503    11.00000    0.04575    0.03299 =
         0.03158   -0.00181   -0.00862   -0.02096
AFIX  43
H143  2    0.391805   -0.174723    0.892837    11.00000   -1.20000
AFIX   0
C144  1    0.474891   -0.126480    0.826552    11.00000    0.04267    0.03090 =
         0.03455   -0.00247   -0.01699   -0.01472
C145  1    0.549688   -0.195409    0.806837    11.00000    0.04702    0.03151 =
         0.03350   -0.00108   -0.01389   -0.01402
AFIX  43
H145  2    0.548646   -0.243106    0.828719    11.00000   -1.20000
AFIX   0
C146  1    0.621059   -0.194376    0.758360    11.00000    0.03908    0.02960 =
         0.03815   -0.00518   -0.01317   -0.00559
AFIX  43
H146  2    0.669020   -0.241048    0.746844    11.00000   -1.20000
AFIX   0
C147  1    0.267788    0.385964    0.930756    11.00000    0.03908    0.03901 =
         0.04110   -0.00096   -0.01459   -0.00849
C148  1    0.749065    0.063641    0.429449    11.00000    0.03440    0.03648 =
         0.03136   -0.00319   -0.00808   -0.00745
AFIX  23
H14A  2    0.782524    0.102611    0.416011    11.00000   -1.20000
H14B  2    0.763492    0.033290    0.395886    11.00000   -1.20000
AFIX   0
C149  1    0.552420   -0.018608    0.394256    11.00000    0.05669    0.04292 =
         0.06630   -0.02063   -0.02085   -0.01174
AFIX 137
H14C  2    0.519554    0.022474    0.369237    11.00000   -1.50000
H14D  2    0.506131   -0.031770    0.428904    11.00000   -1.50000
H14E  2    0.588333   -0.064023    0.372172    11.00000   -1.50000
AFIX   0
C150  1    0.291490    0.185261    0.496898    11.00000    0.03181    0.05482 =
         0.11207   -0.02471   -0.01293   -0.01133
AFIX 137
H15A  2    0.295181    0.180717    0.456060    11.00000   -1.50000
H15B  2    0.227291    0.215425    0.516334    11.00000   -1.50000
H15C  2    0.307303    0.133910    0.517467    11.00000   -1.50000
AFIX   0
C159  1    0.319022    0.050968    1.079045    11.00000    0.03917    0.03250 =
         0.03570   -0.00491   -0.01423   -0.00086
C160  1    0.335705    0.564256    0.506974    11.00000    0.03281    0.03171 =
         0.03837   -0.00420   -0.01623   -0.00758
AFIX  43
H160  2    0.301843    0.609667    0.487947    11.00000   -1.20000
AFIX   0
C161  1    0.416393    0.501149    0.584385    11.00000    0.03323    0.03041 =
         0.03087   -0.00498   -0.01157   -0.00558
C162  1    0.098616    0.868292    0.714132    11.00000    0.03507    0.03153 =
         0.04552   -0.00368   -0.01330   -0.00269
AFIX  23
H16A  2    0.077534    0.886472    0.677650    11.00000   -1.20000
H16B  2    0.086791    0.914166    0.734333    11.00000   -1.20000
AFIX   0

N1    3   -0.066093    0.312614    0.998609    11.00000    0.11461    0.07280 =
         0.07827    0.00838   -0.02117   -0.05468
N2    3   -0.188008    0.511270    0.915360    11.00000    0.07408    0.08654 =
         0.07002   -0.00242   -0.03373   -0.02592
C124  1    0.043417    0.429959    1.028511    11.00000    0.04637    0.05044 =
         0.03485   -0.00005   -0.00384   -0.01721
AFIX  43
H124  2    0.072799    0.382740    1.047814    11.00000   -1.20000
AFIX   0
C126  1   -0.023357    0.434906    0.999801    11.00000    0.05618    0.05257 =
         0.03439   -0.00366   -0.00768   -0.02382
C127  1   -0.047360    0.366795    0.999191    11.00000    0.05764    0.06701 =
         0.05473    0.00190   -0.01402   -0.02975
C128  1   -0.066761    0.503012    0.971635    11.00000    0.04995    0.06346 =
         0.03722   -0.01116   -0.00761   -0.02316
C129  1   -0.135277    0.507719    0.940970    11.00000    0.05678    0.06122 =
         0.05248   -0.00431   -0.01497   -0.02232

N3    3    0.352031    0.300107    0.771048    11.00000    0.08960    0.08621 =
         0.07577    0.01371   -0.02778   -0.00638
N4    3    0.327807    0.195866    0.651438    11.00000    0.09751    0.04434 =
         0.11870   -0.01215   -0.03643    0.00163
N5    3    0.105046    0.648135    0.653709    11.00000    0.05957    0.04798 =
         0.10592   -0.01005   -0.02421   -0.01267
N6    3    0.092363    0.545146    0.528813    11.00000    0.07242    0.09073 =
         0.08470    0.00631   -0.03920   -0.02166
C114  1    0.300927    0.262523    0.648483    11.00000    0.06267    0.04686 =
         0.08465   -0.01256   -0.01932   -0.00270
C115  1    0.316143    0.336997    0.736930    11.00000    0.06964    0.05802 =
         0.05382    0.00394   -0.00822   -0.00913
C116  1    0.263937    0.344228    0.647704    11.00000    0.03998    0.03400 =
         0.06534   -0.00312   -0.00999   -0.00453
C117  1    0.269068    0.381405    0.691781    11.00000    0.04801    0.04223 =
         0.04955   -0.00468   -0.00501   -0.01258
C118  1    0.229791    0.461091    0.693363    11.00000    0.04884    0.05065 =
         0.04240   -0.00118   -0.00499   -0.01167
AFIX  43
H118  2    0.233480    0.486315    0.723330    11.00000   -1.20000
AFIX   0
C119  1    0.222281    0.385616    0.604530    11.00000    0.04907    0.04285 =
         0.05946   -0.00959   -0.00757   -0.01416
AFIX  43
H119  2    0.221481    0.360447    0.573576    11.00000   -1.20000
AFIX   0
C120  1    0.185422    0.502554    0.650449    11.00000    0.04080    0.04305 =
         0.04748   -0.00040   -0.00271   -0.01488
C121  1    0.180700    0.465443    0.606122    11.00000    0.03922    0.04504 =
         0.05081   -0.00283   -0.00862   -0.01297
C122  1    0.142257    0.583383    0.652514    11.00000    0.04524    0.04017 =
         0.07251   -0.00714   -0.01744   -0.01009
C123  1    0.133001    0.509161    0.562487    11.00000    0.04875    0.05880 =
         0.06010   -0.00231   -0.01491   -0.01821

C20   1    1.217176   -0.301762    0.308448    11.00000    0.11233    0.07760 =
         0.08408   -0.00523   -0.02410   -0.04933
AFIX 137
H20A  2    1.179000   -0.262690    0.284948    11.00000   -1.50000
H20B  2    1.192329   -0.345407    0.320583    11.00000   -1.50000
H20C  2    1.282761   -0.319319    0.284931    11.00000   -1.50000
AFIX   0
C2    1    1.295808   -0.175505    0.300041    11.00000    0.08128    0.05532 =
         0.09358    0.00397   -0.02272   -0.01871
AFIX 137
H2A   2    1.350555   -0.216366    0.280739    11.00000   -1.50000
H2B   2    1.316559   -0.133563    0.305084    11.00000   -1.50000
H2C   2    1.250821   -0.156044    0.275788    11.00000   -1.50000
AFIX   0
C3    1    1.249227   -0.206867    0.358833    11.00000    0.04098    0.03958 =
         0.08470   -0.00218   -0.02049   -0.00453
C4    1    1.213185   -0.267283    0.362792    11.00000    0.05519    0.04117 =
         0.07152   -0.00518   -0.02018   -0.00917
C5    1    1.171206   -0.295373    0.418422    11.00000    0.05089    0.04636 =
         0.09007    0.00260   -0.02449   -0.01327
AFIX  43
H5    2    1.146951   -0.336699    0.421724    11.00000   -1.20000
AFIX   0
C6    1    1.163800   -0.265173    0.468638    11.00000    0.04414    0.05830 =
         0.07956   -0.00620   -0.01363   -0.00666
AFIX  43
H6    2    1.135494   -0.285671    0.506099    11.00000   -1.20000
AFIX   0
C7    1    1.197486   -0.205724    0.463894    11.00000    0.04182    0.08453 =
         0.07769   -0.01558   -0.02681   -0.00084
AFIX  43
H7    2    1.191247   -0.183526    0.498257    11.00000   -1.20000
AFIX   0
C8    1    1.240557   -0.177218    0.409926    11.00000    0.03972    0.04981 =
         0.09663   -0.01629   -0.02180   -0.00789
AFIX  43
H8    2    1.264921   -0.136235    0.407659    11.00000   -1.20000
AFIX   0

C9    1    0.531582   -0.391394    0.968325    11.00000    0.16338    0.11356 =
         0.15775    0.01694   -0.12145   -0.03771
AFIX 137
H9A   2    0.529267   -0.343323    0.980998    11.00000   -1.50000
H9B   2    0.597364   -0.424123    0.956745    11.00000   -1.50000
H9C   2    0.495607   -0.418168    1.000748    11.00000   -1.50000
AFIX   0
C10   1    0.328117   -0.309483    0.981161    11.00000    0.10649    0.10203 =
         0.08967   -0.00651   -0.01792   -0.04214
AFIX 137
H10A  2    0.349601   -0.274169    0.995347    11.00000   -1.50000
H10B  2    0.327707   -0.354374    1.009561    11.00000   -1.50000
H10C  2    0.264200   -0.283230    0.976521    11.00000   -1.50000
AFIX   0
C11   1    0.394060   -0.335148    0.922755    11.00000    0.07852    0.04390 =
         0.08355   -0.00186   -0.03469   -0.02195
C12   1    0.361022   -0.318906    0.873881    11.00000    0.08679    0.04772 =
         0.08436    0.00551   -0.03742   -0.03213
AFIX  43
H12   2    0.296402   -0.290822    0.877065    11.00000   -1.20000
AFIX   0
C13   1    0.419674   -0.342478    0.819597    11.00000    0.14025    0.06378 =
         0.06744    0.00984   -0.05007   -0.04945
AFIX  43
H13   2    0.395198   -0.331505    0.786193    11.00000   -1.20000
AFIX   0
C14   1    0.512900   -0.381598    0.814819    11.00000    0.12486    0.05763 =
         0.09514   -0.00903   -0.01771   -0.03521
AFIX  43
H14   2    0.553500   -0.398564    0.778017    11.00000   -1.20000
AFIX   0
C15   1    0.547887   -0.396382    0.862799    11.00000    0.10804    0.05345 =
         0.08990   -0.00671   -0.00745   -0.02484
AFIX  43
H15   2    0.613230   -0.422467    0.858670    11.00000   -1.20000
AFIX   0
C16   1    0.489956   -0.374087    0.917578    11.00000    0.08370    0.05230 =
         0.09870    0.00861   -0.04448   -0.02473

C17   1    0.191165   -0.324062    1.142731    11.00000    0.12750    0.25693 =
         0.13060   -0.05848    0.02491   -0.11357
AFIX 137
H17A  2    0.141600   -0.296232    1.174704    11.00000   -1.50000
H17B  2    0.190119   -0.377084    1.146377    11.00000   -1.50000
H17C  2    0.180111   -0.298692    1.104929    11.00000   -1.50000
AFIX   0
C18   1    0.235381   -0.180417    1.140283    11.00000    0.17722    0.07151 =
         0.15073    0.01474   -0.05818   -0.00015
AFIX 137
H18A  2    0.218142   -0.173607    1.103192    11.00000   -1.50000
H18B  2    0.261785   -0.140080    1.141301    11.00000   -1.50000
H18C  2    0.179096   -0.177116    1.173184    11.00000   -1.50000
AFIX   0
C19   1    0.307689   -0.257835    1.145151    11.00000    0.10113    0.05508 =
         0.05990    0.00885   -0.01727   -0.01085
C1    1    0.287003   -0.324338    1.146124    11.00000    0.09682    0.07588 =
         0.06757   -0.00750    0.01644   -0.03832
C21   1    0.355327   -0.393637    1.150338    11.00000    0.14035    0.05531 =
         0.13302    0.00457    0.02901   -0.02577
AFIX  43
H21   2    0.341198   -0.439334    1.150192    11.00000   -1.20000
AFIX   0
C22   1    0.441130   -0.399804    1.154652    11.00000    0.10607    0.08817 =
         0.14987    0.01540    0.00382   -0.00351
AFIX  43
H22   2    0.486236   -0.449130    1.157230    11.00000   -1.20000
AFIX   0
C23   1    0.463870   -0.335870    1.155355    11.00000    0.07565    0.10290 =
         0.08768    0.00903   -0.00148   -0.01884
AFIX  43
H23   2    0.523585   -0.340144    1.160205    11.00000   -1.20000
AFIX   0
C24   1    0.398722   -0.264311    1.148896    11.00000    0.10758    0.07869 =
         0.09610    0.00088   -0.01112   -0.04775
AFIX  43
H24   2    0.415298   -0.219201    1.146963    11.00000   -1.20000
AFIX   0

C106  1    0.087731    0.208801    0.750512    11.00000    0.19362    0.15833 =
         0.08572    0.01084   -0.04037   -0.08239
AFIX 137
H10D  2    0.061956    0.166206    0.755764    11.00000   -1.50000
H10E  2    0.062917    0.235408    0.786612    11.00000   -1.50000
H10F  2    0.156746    0.188691    0.741742    11.00000   -1.50000
AFIX   0
C107  1    0.115986    0.153898    0.636943    11.00000    0.13194    0.09860 =
         0.14313   -0.05869    0.01120   -0.06104
AFIX 137
H10G  2    0.182593    0.136747    0.637232    11.00000   -1.50000
H10H  2    0.110982    0.144867    0.599157    11.00000   -1.50000
H10I  2    0.081745    0.125089    0.668699    11.00000   -1.50000
AFIX   0
C108  1    0.073824    0.238635    0.645787    11.00000    0.07347    0.08252 =
         0.06596   -0.02112   -0.00624   -0.04345
C109  1    0.019000    0.344942    0.705934    11.00000    0.08487    0.11161 =
         0.09866   -0.05959    0.02623   -0.05463
AFIX  43
H109  2    0.009233    0.363608    0.742504    11.00000   -1.20000
AFIX   0
C110  1    0.058727    0.265618    0.699226    11.00000    0.08648    0.08722 =
         0.06277   -0.01320   -0.00682   -0.04585
C111  1    0.046604    0.291553    0.600866    11.00000    0.05040    0.12902 =
         0.08151   -0.02130   -0.00559   -0.04118
AFIX  43
H111  2    0.056947    0.273554    0.563945    11.00000   -1.20000
AFIX   0
C112  1    0.005761    0.368072    0.607313    11.00000    0.05422    0.11841 =
         0.11042    0.02287   -0.01938   -0.02440
AFIX  43
H112  2   -0.014572    0.402091    0.575982    11.00000   -1.20000
AFIX   0
C113  1   -0.005970    0.396006    0.659683    11.00000    0.05150    0.09294 =
         0.14835   -0.00251    0.00063   -0.03605
AFIX  43
H113  2   -0.030902    0.449680    0.663936    11.00000   -1.20000
AFIX   0

C151  1   -0.128744    0.642262    0.654981    11.00000    0.05893    0.09235 =
         0.08936    0.00073   -0.01873   -0.00887
AFIX  43
H151  2   -0.096298    0.674651    0.628587    11.00000   -1.20000
AFIX   0
C152  1   -0.128391    0.631334    0.713699    11.00000    0.06385    0.09123 =
         0.08584   -0.03508   -0.02462   -0.00612
AFIX  43
H152  2   -0.096031    0.656293    0.727643    11.00000   -1.20000
AFIX   0
C153  1   -0.174541    0.584793    0.751035    11.00000    0.06437    0.11952 =
         0.05001   -0.01625   -0.01350   -0.02033
AFIX  43
H153  2   -0.173462    0.576379    0.791118    11.00000   -1.20000
AFIX   0
C154  1   -0.223121    0.549534    0.731156    11.00000    0.05746    0.08563 =
         0.07021   -0.00342   -0.01736   -0.00360
AFIX  43
H154  2   -0.255491    0.517390    0.757949    11.00000   -1.20000
AFIX   0
C155  1   -0.176825    0.605667    0.634466    11.00000    0.05744    0.07782 =
         0.05345   -0.01021   -0.02092    0.00566
C156  1   -0.225574    0.560155    0.672750    11.00000    0.05762    0.05870 =
         0.07924   -0.02387   -0.02935    0.00267
C157  1   -0.279458    0.522666    0.653119    11.00000    0.12579    0.08035 =
         0.18259   -0.04033   -0.09510   -0.00645
AFIX 137
H15D  2   -0.305739    0.490213    0.685964    11.00000   -1.50000
H15E  2   -0.237476    0.490892    0.621010    11.00000   -1.50000
H15F  2   -0.330932    0.562001    0.639348    11.00000   -1.50000
AFIX   0
C158  1   -0.175563    0.615733    0.569428    11.00000    0.12476    0.15229 =
         0.05801   -0.00709   -0.03629    0.01986
AFIX 137
H15G  2   -0.239241    0.644003    0.565076    11.00000   -1.50000
H15H  2   -0.154451    0.565128    0.554308    11.00000   -1.50000
H15I  2   -0.132188    0.644507    0.547287    11.00000   -1.50000
AFIX   0
HKLF 4


REM  lll-1_a.res in P-1
REM wR2 = 0.3963, GooF = S = 1.031, Restrained GooF = 1.032 for all data
REM R1 = 0.1201 for 13746 Fo > 4sig(Fo) and 0.1663 for all 22715 data
REM 1571 parameters refined using 18 restraints

END

WGHT      0.1774     30.1709

REM Highest difference peak  0.619,  deepest hole -0.410,  1-sigma level  0.100
Q1    1  -0.2114  0.8237  0.8982  11.00000  0.05    0.62
Q2    1   0.2169  0.1850  0.6002  11.00000  0.05    0.59
Q3    1   0.2444  0.7164  0.7814  11.00000  0.05    0.54
Q4    1   0.5051 -0.2541  1.1650  11.00000  0.05    0.52
Q5    1   0.8561  0.0786  0.3784  11.00000  0.05    0.49
;
_shelx_res_checksum                21868
_shelx_hkl_file
;
  -1   0   0  237.38   12.30
   1   0   0  246.58   12.60
   1   0   0  240.08   12.70
   1   0   0  239.18   12.30
  -2   0   0   56.59    3.40
   2   0   0   63.19    4.20
   2   0   0   63.89    4.50
  -3   0   0  640.64   30.20
  -3   0   0  595.74   30.30
  -3   0   0  564.34   30.30
   3   0   0  573.64   31.20
   3   0   0  566.04   31.50
  -4   0   0  645.84   29.90
  -4   0   0  572.04   29.70
  -4   0   0  507.05   29.50
  -5   0   0   19.90    3.10
  -5   0   0   12.50    2.30
  -5   0   0   14.30    1.90
   5   0   0    8.70    3.20
  -6   0   0   46.70    4.30
  -6   0   0   47.10    3.40
  -6   0   0   49.40    4.90
  -6   0   0   43.90    4.10
  -6   0   0   45.80    3.70
   6   0   0   48.40    6.40
   6   0   0   49.00    6.40
  -7   0   0  423.16   21.90
  -7   0   0  413.56   22.20
  -7   0   0  400.36   21.60
  -7   0   0  393.26   22.60
   7   0   0  421.76   25.20
   7   0   0  425.36   25.50
  -8   0   0    5.00    2.00
  -8   0   0   12.10    3.60
  -8   0   0    5.70    1.80
  -8   0   0   10.60    2.90
   8   0   0   -0.80    5.00
   8   0   0    0.70    4.90
  -9   0   0    2.30    2.80
  -9   0   0    0.60    2.00
  -9   0   0    1.40    1.90
  -9   0   0    2.40    3.20
   9   0   0    3.80    7.90
   9   0   0    4.90    7.00
 -10   0   0    0.90    2.90
 -10   0   0    1.20    2.40
 -10   0   0   -1.10    2.00
 -10   0   0    1.70    3.40
 -11   0   0   -0.50    3.30
 -11   0   0    0.50    3.70
 -11   0   0   -4.00    2.30
 -12   0   0   -4.40    2.60
 -12   0   0   -0.20    3.70
 -13   0   0   21.50    5.30
 -13   0   0   18.50    4.70
 -14   0   0    2.10    4.20
 -14   0   0    2.50    4.60
 -15   0   0   13.20    4.70
 -16   0   0    6.10    4.10
  16   0   0   -6.10    7.90
 -17   0   0    4.20    3.80
  16  -1   0   11.50    8.50
 -15   1   0   13.80    4.20
 -14   1   0   -0.10    3.80
 -14   1   0    4.80    5.10
 -13   1   0   22.50    5.40
 -13   1   0   26.80    4.90
 -12   1   0   -1.20    3.40
 -12   1   0    1.40    3.00
 -12   1   0   -1.30    3.80
 -12   1   0   -0.40    3.20
 -11   1   0    5.70    2.80
 -11   1   0    2.30    3.00
 -11   1   0    7.40    3.60
 -11   1   0    8.70    3.90
 -10   1   0    8.90    3.00
 -10   1   0    4.10    2.40
 -10   1   0   13.50    3.80
 -10   1   0   11.60    3.50
   9  -1   0   -1.90    8.40
  -9   1   0   10.70    3.40
  -9   1   0    7.80    2.30
  -9   1   0    7.40    2.60
  -9   1   0    9.00    3.30
   8  -1   0   25.50    7.70
   8  -1   0   24.00    6.90
  -8   1   0   46.70    4.30
  -8   1   0   40.70    3.80
  -8   1   0   46.90    4.80
  -8   1   0   42.40    4.80
   7  -1   0   32.70    6.10
   7  -1   0   41.50    7.00
  -7   1   0   40.90    4.40
  -7   1   0   48.40    4.80
  -7   1   0   38.60    4.30
  -7   1   0   35.60    3.50
  -7   1   0   37.60    3.90
   6  -1   0 1624.64   86.69
   6  -1   0 1659.33   86.99
  -6   1   0 1616.64   84.59
  -6   1   0 1610.44   84.69
  -6   1   0 1630.14   84.49
  -6   1   0 1692.73   84.09
  -6   1   0 1709.93   84.39
   5  -1   0   15.30    3.70
   5  -1   0   14.10    3.50
  -5   1   0   21.20    2.80
  -5   1   0   21.10    2.40
  -5   1   0   15.70    2.50
  -5   1   0   15.80    1.90
  -5   1   0   19.80    2.90
   4  -1   0   73.89    6.50
   4  -1   0   69.29    6.80
  -4   1   0   84.29    5.00
  -4   1   0   93.29    5.40
  -4   1   0   88.19    5.40
  -4   1   0   95.39    5.70
  -4   1   0   85.69    5.30
   3  -1   0  940.71   47.30
   3  -1   0  906.01   47.50
  -3   1   0  880.61   46.40
  -3   1   0  838.82   46.40
  -3   1   0  873.31   46.20
  -3   1   0  997.20   46.40
   2  -1   0   60.59    4.20
   2  -1   0   55.89    4.40
  -2   1   0   56.39    3.60
   1  -1   0  246.68   12.90
  -1   1   0  237.68   12.60
  -1   1   0  244.78   12.90
   0   1   0   65.89    3.50
  -1  -1   0  312.27   16.20
  -2  -1   0  636.84   31.20
   2   1   0  622.24   32.00
   2   1   0  588.24   31.20
  -3  -1   0   91.09    4.80
  -3  -1   0   81.79    5.20
   3   1   0   89.29    6.30
   3   1   0   88.19    6.80
  -4  -1   0  823.72   38.30
  -4  -1   0  663.13   37.90
  -5  -1   0  151.88    9.30
  -5  -1   0  160.68    8.80
   5   1   0  179.58   11.20
   5   1   0  168.28   11.40
  -6  -1   0    2.10    2.10
  -6  -1   0    1.40    1.30
  -6  -1   0    0.10    1.00
  -6  -1   0    2.40    2.60
   6   1   0   -2.00    3.00
   6   1   0   -1.30    3.00
  -7  -1   0   46.60    3.60
  -7  -1   0   42.00    3.20
  -7  -1   0   38.50    5.00
  -7  -1   0   39.20    4.30
   7   1   0   49.99    7.00
   7   1   0   44.40    6.60
  -8  -1   0   41.90    4.40
  -8  -1   0   30.70    2.90
  -8  -1   0   29.70    3.30
   8   1   0   16.10    5.90
  -9  -1   0  150.18    9.80
  -9  -1   0  122.69    8.00
  -9  -1   0  126.39    7.70
  -9  -1   0  142.79    8.80
   9   1   0  126.19   15.80
   9   1   0  102.19   14.30
 -10  -1   0    0.10    3.60
 -10  -1   0    3.50    3.10
 -10  -1   0    4.20    2.00
  10   1   0    3.70   10.40
 -11  -1   0    2.40    3.40
 -11  -1   0    2.00    4.10
 -12  -1   0   40.30    5.70
 -12  -1   0   37.90    6.50
 -14  -1   0  153.28   11.20
 -14  -1   0  141.89   11.50
 -15  -1   0   -0.50    4.60
 -15  -1   0   -1.10    4.10
 -16  -1   0   -2.10    3.80
 -17  -1   0    1.40    3.70
 -16   2   0    7.20    4.10
 -15   2   0   -3.30    3.70
 -14   2   0   12.30    4.60
 -13   2   0   42.50    5.80
 -13   2   0   61.09    7.70
 -12   2   0    6.10    4.40
 -12   2   0   11.80    3.30
 -12   2   0    2.30    3.80
 -11   2   0    4.60    3.90
 -11   2   0   12.30    3.30
 -11   2   0   -0.10    2.50
 -11   2   0    5.00    3.50
 -11   2   0    7.60    3.80
 -10   2   0   13.30    3.40
 -10   2   0   27.90    3.70
 -10   2   0   17.90    3.60
 -10   2   0   13.60    3.50
 -10   2   0   18.10    4.10
  -9   2   0    7.90    2.80
  -9   2   0    9.10    3.00
  -9   2   0    6.20    2.40
  -9   2   0    8.80    3.20
  -9   2   0   10.20    3.10
   8  -2   0  130.59   14.60
   8  -2   0  122.09   14.00
  -8   2   0  140.19    8.70
  -8   2   0  140.39    9.20
  -8   2   0  156.78    9.70
  -8   2   0  143.29    9.10
  -8   2   0  156.08    9.50
   7  -2   0   79.39    9.40
   7  -2   0   85.69    9.80
  -7   2   0   79.29    5.90
  -7   2   0   78.89    6.20
  -7   2   0   81.99    6.00
  -7   2   0   76.89    5.40
  -7   2   0   79.69    6.10
   6  -2   0  173.38   12.90
   6  -2   0  163.88   12.30
  -6   2   0  166.98    9.50
  -6   2   0  171.88    9.80
  -6   2   0  161.78    9.90
  -6   2   0  164.18    9.90
  -6   2   0  162.18    9.80
   5  -2   0   -1.80    2.50
   5  -2   0    1.30    2.70
  -5   2   0    3.30    2.00
  -5   2   0    3.00    1.60
  -5   2   0    2.60    1.80
  -5   2   0    3.20    1.80
  -5   2   0    1.80    2.00
   4  -2   0  278.17   17.20
   4  -2   0  259.97   16.90
  -4   2   0  306.07   15.90
  -4   2   0  309.77   15.80
  -4   2   0  306.87   15.80
  -4   2   0  281.27   15.50
  -4   2   0  310.57   15.80
   3  -2   0  930.91   47.50
   3  -2   0  929.61   47.70
  -3   2   0  858.21   46.60
  -3   2   0  938.01   46.50
  -3   2   0  888.21   46.70
  -3   2   0  912.01   46.70
   2  -2   0  560.44   28.20
   2  -2   0  545.85   28.30
  -2   2   0  530.85   27.50
  -2   2   0  510.15   27.60
  -2   2   0  529.85   27.70
  -2   2   0  531.95   27.60
  -2   2   0  544.75   27.70
   1  -2   0   93.99    5.50
  -1   2   0   98.09    5.40
  -1   2   0   90.39    5.40
   0  -2   0 1036.80   51.49
   0   2   0 1034.90   51.49
   0   2   0  976.40   51.69
  -1  -2   0  712.03   37.50
   1   2   0  756.52   37.30
   1   2   0  733.23   37.60
  -2  -2   0  228.48   11.50
   2   2   0  222.88   12.40
  -3  -2   0 2269.67  121.99
   3   2   0 2491.85  122.99
   3   2   0 2451.65  123.19
  -4  -2   0  974.30   51.79
  -4  -2   0 1037.90   51.29
   4   2   0 1035.10   53.09
   4   2   0  996.50   53.39
  -5  -2   0 1193.38   57.29
  -5  -2   0 1084.99   56.79
   5   2   0 1061.99   59.09
   5   2   0 1119.69   58.89
  -6  -2   0    8.70    2.30
  -6  -2   0    9.50    1.40
   6   2   0    4.80    3.40
   6   2   0    7.00    3.30
  -7  -2   0    4.50    1.90
  -7  -2   0    4.70    2.50
  -7  -2   0    3.90    1.40
  -7  -2   0    5.90    3.80
   7   2   0    6.20    4.30
   7   2   0    4.50    4.00
  -8  -2   0  244.58   14.00
 -10  -2   0    7.40    3.10
 -10  -2   0    2.80    4.20
  10   2   0   -1.50    9.90
  10   2   0    3.90    9.40
 -11  -2   0    5.40    3.40
 -11  -2   0   -0.40    4.30
 -12  -2   0   59.49    7.70
 -12  -2   0   68.29    7.10
 -13  -2   0   18.00    4.80
 -13  -2   0   23.10    6.00
 -15  -2   0   28.10    5.50
 -15  -2   0   17.10    5.40
  15   2   0   11.00    6.50
 -16  -2   0   10.50    4.50
 -16  -2   0    3.80    4.50
 -17  -2   0   -0.30    4.00
 -16   3   0    0.50    3.60
  15  -3   0   -6.30    6.40
 -15   3   0    2.20    4.00
 -14   3   0    2.90    3.90
 -13   3   0   10.60    4.30
 -12   3   0   -1.40    3.80
 -12   3   0   -1.00    3.20
 -12   3   0    4.60    4.20
 -11   3   0   22.70    4.40
 -11   3   0   21.40    4.80
 -11   3   0   14.20    4.20
 -11   3   0   20.90    4.30
 -10   3   0   12.00    3.60
 -10   3   0   18.30    3.90
 -10   3   0   27.30    4.70
 -10   3   0   22.30    3.90
  -9   3   0  110.99    7.90
  -9   3   0  116.69    8.50
  -9   3   0  117.19    8.10
  -9   3   0  113.99    8.50
  -9   3   0  113.19    7.70
   8  -3   0   23.80    7.60
  -8   3   0   29.50    3.50
  -8   3   0   25.20    3.60
  -8   3   0   22.50    4.10
  -8   3   0   26.10    3.90
  -8   3   0   24.20    3.40
  -8   3   0   27.40    3.90
   7  -3   0    1.20    4.60
   7  -3   0   -2.90    4.70
  -7   3   0    1.90    1.90
  -7   3   0   -0.70    2.00
  -7   3   0    3.60    2.60
  -7   3   0    0.40    2.30
  -7   3   0    0.40    1.80
  -7   3   0   -0.10    2.20
   6  -3   0  115.69   10.10
   6  -3   0  113.99   10.10
  -6   3   0  112.49    7.40
  -6   3   0  110.79    7.40
  -6   3   0  113.79    7.00
  -6   3   0  116.69    7.20
  -6   3   0  101.59    7.20
  -6   3   0  107.39    7.00
  -5   3   0   67.59    4.80
  -5   3   0   68.39    4.90
  -5   3   0   74.49    5.40
   4  -3   0  358.56   19.60
   4  -3   0  345.87   19.80
  -4   3   0  336.97   18.10
  -4   3   0  338.07   18.40
  -4   3   0  345.77   18.10
  -4   3   0  341.57   18.30
  -4   3   0  333.27   18.20
  -4   3   0  340.07   18.30
   3  -3   0   39.10    4.40
   3  -3   0   41.60    4.10
  -3   3   0   37.90    3.00
  -3   3   0   33.60    3.30
  -3   3   0   45.70    3.60
  -3   3   0   35.10    3.40
  -3   3   0   39.10    3.10
   2  -3   0  821.32   42.10
   2  -3   0  853.41   42.00
  -2   3   0  822.42   41.70
  -2   3   0  817.52   41.40
  -2   3   0  765.32   41.50
  -2   3   0  807.72   41.40
  -2   3   0  776.02   41.60
   1  -3   0   35.50    2.90
  -1   3   0   33.70    2.80
  -1   3   0   37.00    3.30
  -1   3   0   32.20    2.60
  -1   3   0   34.60    2.70
   0  -3   0 1576.74   80.09
   0   3   0 1623.54   80.09
   0   3   0 1536.45   80.29
  -1  -3   0  920.01   44.50
   1   3   0  874.01   44.40
   1   3   0  816.42   44.50
  -2  -3   0    0.00    1.30
  -2  -3   0    1.70    0.30
   2   3   0    1.70    1.10
   2   3   0    3.20    0.90
   2   3   0   -0.70    1.20
   2   3   0    1.80    1.40
  -3  -3   0  536.35   30.30
   3   3   0  616.84   31.30
   3   3   0  587.04   30.10
   3   3   0  621.74   31.60
  -4  -3   0  878.61   49.20
   4   3   0 1005.80   50.59
   4   3   0  964.30   48.90
   4   3   0  998.30   50.89
  -5  -3   0   69.39    4.90
   5   3   0   78.59    6.70
   5   3   0   73.59    4.20
  -6  -3   0  129.79    8.00
   6   3   0  141.29   10.60
   6   3   0  145.49   10.50
   6   3   0  127.79    7.30
  -7  -3   0    1.00    2.30
   7   3   0    5.50    4.00
   7   3   0    3.10    4.00
   7   3   0    1.50    1.10
  -8  -3   0   14.30    4.50
  -8  -3   0   14.40    2.90
   8   3   0   12.10    5.50
   8   3   0    3.60    5.10
  -9  -3   0   61.79    6.90
  -9  -3   0   64.89    5.50
   9   3   0   55.49    9.70
   9   3   0   57.29    9.50
 -10  -3   0    6.80    3.20
 -10  -3   0   10.40    4.80
  10   3   0   14.50    9.30
  10   3   0    7.10   10.20
 -11  -3   0  136.39   11.10
 -11  -3   0  147.49   10.00
 -12  -3   0  405.06   24.80
 -12  -3   0  428.66   24.00
 -13  -3   0   27.10    6.30
 -13  -3   0   21.50    4.90
 -14  -3   0    2.40    4.20
 -14  -3   0    0.60    4.90
 -15  -3   0    2.50    4.60
 -15  -3   0   -2.00    4.60
  15   3   0    2.50    6.50
 -16  -3   0    4.20    4.70
 -16  -3   0   -0.50    4.30
 -17  -3   0    9.60    4.50
  15  -4   0   -1.50    6.50
 -15   4   0    7.70    4.20
 -14   4   0   -3.60    3.90
 -13   4   0   32.00    5.50
 -13   4   0   20.40    4.90
 -12   4   0    2.00    3.80
 -12   4   0    3.40    3.90
 -11   4   0    4.00    3.60
 -11   4   0    2.40    3.20
 -11   4   0   -2.50    3.50
 -10   4   0   33.00    5.50
 -10   4   0   21.80    4.50
 -10   4   0   45.60    5.40
 -10   4   0   38.00    5.00
  -9   4   0   -1.20    2.00
  -9   4   0    3.50    3.00
  -9   4   0    0.00    2.70
  -9   4   0    0.50    2.70
  -9   4   0    3.40    3.50
  -9   4   0    1.90    3.80
  -8   4   0   90.19    7.70
  -8   4   0   92.09    6.40
  -8   4   0  100.69    7.10
  -8   4   0   98.69    7.00
  -8   4   0   98.79    7.50
  -8   4   0   90.69    7.50
   7  -4   0  114.09   12.20
  -7   4   0  114.89    8.20
  -7   4   0  124.19    8.30
  -7   4   0  115.99    7.70
  -7   4   0  118.89    7.40
  -7   4   0  112.39    8.10
  -7   4   0  118.99    7.80
   6  -4   0   61.09    7.80
   6  -4   0   51.19    7.10
  -6   4   0   67.29    5.40
  -6   4   0   61.79    5.30
  -6   4   0   67.89    5.00
  -6   4   0   63.09    5.00
  -6   4   0   64.39    5.40
  -6   4   0   62.79    4.60
  -6   4   0   59.09    3.70
   5  -4   0    1.90    2.90
   5  -4   0    3.60    3.20
  -5   4   0    3.40    1.60
  -5   4   0    0.30    2.20
  -5   4   0    4.40    2.20
  -5   4   0    2.00    2.40
  -5   4   0    3.40    1.00
  -5   4   0    1.50    2.20
  -5   4   0    4.30    2.00
   4  -4   0   44.20    5.30
   4  -4   0   48.10    5.20
  -4   4   0   42.30    4.20
  -4   4   0   44.40    3.40
  -4   4   0   52.89    3.90
  -4   4   0   38.30    3.80
  -4   4   0   46.00    3.70
  -4   4   0   53.69    4.20
  -4   4   0   40.30    2.90
   3  -4   0  142.59    8.80
   3  -4   0  133.99    8.50
  -3   4   0  124.79    7.50
  -3   4   0  130.59    8.00
  -3   4   0  130.29    7.80
  -3   4   0  134.29    7.80
  -3   4   0  132.89    7.60
  -3   4   0  132.49    7.20
  -3   4   0  130.69    7.60
   2  -4   0  192.18   10.40
   2  -4   0  182.08   10.30
  -2   4   0  174.58    9.80
  -2   4   0  180.28    9.90
  -2   4   0  180.98    9.80
  -2   4   0  182.08    9.60
  -2   4   0  177.78   10.10
  -2   4   0  171.38    9.90
   1  -4   0  203.78   10.80
   1  -4   0  204.38   10.70
  -1   4   0  195.58   10.80
  -1   4   0  212.88   11.20
  -1   4   0  191.28   10.60
  -1   4   0  201.48   10.80
  -1   4   0  195.68   10.80
   0  -4   0   22.40    1.50
   0   4   0   24.20    2.40
   0   4   0   22.10    1.50
   0   4   0   27.60    2.70
   0   4   0   22.50    2.30
   0   4   0   24.20    2.30
   0   4   0   24.10    2.40
  -1  -4   0  312.97   16.50
   1   4   0  326.17   16.70
   1   4   0  330.97   16.60
   1   4   0  303.77   16.50
   1   4   0  309.77   16.50
  -2  -4   0 2185.78  113.69
   2   4   0 2270.27  114.49
   2   4   0 2368.16  113.89
   2   4   0 2177.28  113.89
   2   4   0 2217.18  113.99
  -3  -4   0  143.19    8.70
   3   4   0  164.28    9.80
   3   4   0  159.78    8.70
   3   4   0  155.88    9.40
   3   4   0  150.18    8.30
  -4  -4   0  123.69    7.10
   4   4   0  114.59    8.30
   4   4   0  118.19    6.70
   4   4   0  124.19    8.80
  -5  -4   0  170.38   10.30
   5   4   0  178.48    9.90
   5   4   0  210.68   12.90
   5   4   0  195.28   12.20
  -6  -4   0    8.10    2.30
   6   4   0    8.20    1.40
   6   4   0    3.90    3.40
   6   4   0    9.60    3.80
  -7  -4   0    2.90    2.20
   7   4   0    0.30    3.80
   7   4   0    7.00    4.00
   7   4   0    3.30    1.20
  -8  -4   0  357.76   19.10
   8   4   0  357.26   23.30
   8   4   0  334.67   18.30
   8   4   0  356.86   22.80
  -9  -4   0   35.70    5.60
  -9  -4   0   46.40    4.80
   9   4   0   22.90    7.50
 -10  -4   0  151.18   11.00
 -10  -4   0  144.09    9.60
  10   4   0  130.79   17.60
  10   4   0  138.49   17.90
 -11  -4   0    2.40    4.90
 -11  -4   0    0.20    3.10
 -12  -4   0   86.79    8.20
 -12  -4   0   86.89    9.70
 -13  -4   0    4.90    5.60
 -13  -4   0    4.30    4.00
 -14  -4   0   -0.30    5.20
 -14  -4   0    5.90    4.10
  14   4   0    4.40    4.60
 -15  -4   0   -7.40    4.80
 -15  -4   0    2.30    4.30
 -16  -4   0    2.50    4.30
 -17  -4   0    6.40    4.10
 -17  -4   0   15.40    4.90
 -15   5   0    3.80    3.70
 -14   5   0    3.60    3.90
 -13   5   0    2.10    3.80
 -13   5   0   -4.40    4.40
 -12   5   0   43.90    6.10
 -12   5   0   51.59    6.00
 -11   5   0    5.80    3.90
 -11   5   0    3.60    4.00
 -11   5   0    5.70    3.70
 -10   5   0  150.08   11.50
 -10   5   0  165.58   10.70
 -10   5   0  151.58   10.70
  -9   5   0   18.50    4.00
  -9   5   0   15.10    4.20
  -9   5   0   21.10    5.10
  -9   5   0   20.50    3.70
  -8   5   0   48.80    5.70
  -8   5   0   44.50    4.80
  -8   5   0   48.80    5.60
  -8   5   0   40.10    4.20
  -8   5   0   49.70    5.60
  -8   5   0   45.10    4.90
   7  -5   0   67.09    9.10
  -7   5   0   70.59    5.10
  -7   5   0   72.59    6.20
  -7   5   0   69.29    6.30
  -7   5   0   80.09    5.90
  -7   5   0   70.79    6.40
  -7   5   0   70.39    5.60
   6  -5   0   14.60    4.70
   6  -5   0    7.60    5.30
  -6   5   0    8.80    2.40
  -6   5   0   13.50    3.10
  -6   5   0   14.10    1.50
  -6   5   0   10.80    2.70
  -6   5   0   10.30    3.00
  -6   5   0   14.40    2.40
  -6   5   0   12.10    3.20
   5  -5   0  221.38   14.60
   5  -5   0  227.48   14.60
  -5   5   0  226.48   12.80
  -5   5   0  224.68   11.70
  -5   5   0  212.68   12.90
  -5   5   0  228.48   12.50
  -5   5   0  216.08   12.40
  -5   5   0  201.08   12.60
  -5   5   0  224.38   12.20
  -4   5   0   29.60    3.40
  -4   5   0   25.00    2.80
  -4   5   0   29.60    3.20
  -4   5   0   27.90    3.70
  -4   5   0   29.10    2.40
  -4   5   0   33.50    3.30
   3  -5   0  170.28   10.20
   3  -5   0  172.38   10.30
  -3   5   0  165.48    9.30
  -3   5   0  163.28    9.70
  -3   5   0  152.58    9.40
  -3   5   0  172.18    9.30
  -3   5   0  153.58    9.00
  -3   5   0  159.38    8.80
   2  -5   0   26.60    3.00
   2  -5   0   25.50    2.90
  -2   5   0   27.70    2.80
  -2   5   0   30.20    3.20
  -2   5   0   24.50    2.80
  -2   5   0   26.70    2.80
  -2   5   0   22.20    2.30
  -2   5   0   25.80    2.50
   1  -5   0   82.49    4.80
   1  -5   0   82.49    4.80
  -1   5   0   81.99    5.10
  -1   5   0   80.39    5.50
  -1   5   0   78.39    4.80
  -1   5   0   76.29    4.90
  -1   5   0   85.99    5.10
   0   5   0   98.49    6.20
   0   5   0  101.39    5.80
   0   5   0  107.79    5.80
   0   5   0   96.99    5.60
   0   5   0   90.49    5.80
   1   5   0  502.35   26.00
   1   5   0  516.45   26.10
   1   5   0  526.25   26.30
   1   5   0  526.85   26.00
   1   5   0  483.55   26.00
   1   5   0  471.85   25.90
  -2  -5   0   14.60    1.50
   2   5   0   22.40    2.20
   2   5   0   18.60    1.80
   2   5   0   17.80    2.00
   2   5   0   17.10    2.00
   2   5   0   13.40    2.00
   2   5   0   18.30    1.70
  -3  -5   0   92.29    6.30
   3   5   0  108.19    6.00
   3   5   0  112.69    6.00
   3   5   0  103.19    7.10
   3   5   0  109.39    7.30
   3   5   0  102.99    6.30
  -4  -5   0  381.46   18.00
   4   5   0  334.77   18.00
   4   5   0  332.17   19.40
   4   5   0  317.07   19.10
   4   5   0  323.87   17.70
  -5  -5   0   46.20    3.80
   5   5   0   49.50    6.00
   5   5   0   47.40    3.30
   5   5   0   37.10    5.10
  -6  -5   0   61.19    4.80
   6   5   0   62.49    4.10
   6   5   0   70.79    7.50
   6   5   0   67.89    7.00
  -7  -5   0   27.00    3.40
   7   5   0   22.00    2.30
   7   5   0   19.00    5.40
   7   5   0   23.30    5.20
  -8  -5   0   60.29    5.10
   8   5   0   49.30    7.70
   8   5   0   55.99    8.50
   8   5   0   54.69    3.80
  -9  -5   0  176.58   10.80
   9   5   0  175.78   16.50
   9   5   0  165.88    9.60
   9   5   0  188.88   16.50
 -10  -5   0    4.10    2.90
 -10  -5   0    4.70    4.80
  10   5   0   -0.70    9.40
  10   5   0    2.70    8.90
 -11  -5   0   48.70    5.90
 -11  -5   0   48.00    7.40
 -12  -5   0    2.90    5.60
 -12  -5   0   22.20    4.20
 -13  -5   0   32.10    5.70
 -13  -5   0   32.10    7.00
 -14  -5   0    1.00    4.00
 -14  -5   0    7.20    5.80
 -15  -5   0    6.90    5.90
 -15  -5   0    7.20    4.40
 -16  -5   0    5.80    5.60
 -16  -5   0    3.30    4.80
 -17  -5   0   -3.70    3.80
 -17  -5   0   -1.50    3.70
  14  -6   0    6.50    6.00
 -14   6   0    2.60    3.60
 -13   6   0   -1.00    3.80
 -13   6   0   -4.90    4.30
 -12   6   0    2.70    4.30
 -12   6   0   -1.20    3.60
 -11   6   0   20.00    5.40
 -11   6   0   29.90    5.70
 -11   6   0   21.80    4.60
 -10   6   0    6.80    4.00
 -10   6   0   10.80    4.30
 -10   6   0   10.70    3.70
  -9   6   0   15.10    3.90
  -9   6   0   12.10    4.70
  -9   6   0   10.80    4.00
  -9   6   0   15.40    4.20
  -8   6   0   65.59    7.10
  -8   6   0   60.89    6.00
  -8   6   0   65.09    6.20
  -7   6   0  160.58   10.00
  -7   6   0  158.28    9.90
  -7   6   0  156.08   10.30
  -7   6   0  150.28    9.00
  -7   6   0  149.88   10.60
   6  -6   0   32.70    6.40
  -6   6   0   38.90    4.30
  -6   6   0   33.80    2.80
  -6   6   0   40.70    4.50
  -6   6   0   41.50    5.00
  -6   6   0   39.20    3.40
  -6   6   0   39.50    4.20
  -5   6   0   48.10    3.90
  -5   6   0   57.89    5.20
  -5   6   0   52.59    3.60
  -5   6   0   64.89    4.90
   4  -6   0  461.45   27.10
   4  -6   0  485.55   27.30
  -4   6   0  469.25   25.70
  -4   6   0  493.65   26.10
  -4   6   0  525.55   26.20
  -4   6   0  506.75   26.00
  -4   6   0  506.35   25.50
  -4   6   0  485.05   26.50
   3  -6   0   67.19    5.40
   3  -6   0   66.09    5.50
  -3   6   0   58.89    5.40
  -3   6   0   65.69    4.90
  -3   6   0   60.69    4.90
  -3   6   0   64.69    4.80
  -3   6   0   65.69    4.20
  -3   6   0   63.89    4.40
   2  -6   0   66.29    4.80
   2  -6   0   75.09    4.90
  -2   6   0   75.59    5.60
  -2   6   0   77.29    4.90
  -2   6   0   74.39    5.00
  -2   6   0   61.29    4.80
  -2   6   0   68.99    4.40
   1  -6   0   -0.30    0.70
  -1   6   0   -0.20    1.60
  -1   6   0    0.60    1.60
  -1   6   0   -1.20    1.80
  -1   6   0    0.50    1.50
  -1   6   0   -0.20    1.30
   0   6   0  801.52   43.10
   0   6   0  852.31   43.20
   0   6   0  824.42   43.50
   0   6   0  866.01   43.20
   0   6   0  857.71   43.10
   1   6   0   51.09    3.00
   1   6   0   59.19    3.80
   1   6   0   52.89    4.00
   1   6   0   55.59    3.60
   1   6   0   48.50    3.50
   1   6   0   51.39    3.60
   1   6   0   51.99    3.10
   2   6   0  326.87   17.70
   2   6   0  338.97   17.30
   2   6   0  334.17   17.70
   2   6   0  350.26   17.50
   2   6   0  325.27   17.30
   2   6   0  310.17   17.20
   2   6   0  322.37   17.40
   3   6   0   -1.00    1.60
   3   6   0   -0.80    1.30
   3   6   0   -0.20    1.50
   3   6   0    0.70    1.10
   3   6   0   -0.40    0.90
   3   6   0    0.70    1.40
   3   6   0    0.20    1.60
   4   6   0  220.78   11.80
   4   6   0  204.78   11.40
  -5  -6   0    2.00    2.00
   5   6   0    4.60    2.60
   5   6   0    2.00    0.90
   5   6   0    0.00    2.70
   5   6   0    2.60    1.40
  -6  -6   0  358.66   19.20
   6   6   0  354.76   21.70
   6   6   0  374.66   21.70
   6   6   0  338.27   18.40
   6   6   0  357.36   18.70
  -7  -6   0   17.40    2.90
   7   6   0   18.80    5.10
   7   6   0   16.00    2.20
   7   6   0   15.70    4.90
  -8  -6   0   22.50    3.40
   8   6   0   22.20    2.40
   8   6   0   17.10    6.20
   8   6   0   20.10    6.20
  -9  -6   0  128.59    8.30
   9   6   0  119.89    7.20
 -10  -6   0   16.70    3.70
  10   6   0   19.00   11.00
 -11  -6   0   80.49    7.00
 -11  -6   0   76.79    9.60
 -12  -6   0  405.96   25.60
 -12  -6   0  431.86   23.90
 -13  -6   0   12.70    6.40
 -13  -6   0    8.30    4.30
 -14  -6   0    2.70    5.60
 -14  -6   0    0.80    4.10
 -15  -6   0    4.60    5.50
 -15  -6   0    0.40    3.70
 -16  -6   0    4.80    4.50
 -16  -6   0   14.40    6.10
 -17  -6   0    3.70    4.20
  14  -7   0    7.40    6.50
 -14   7   0    9.50    4.10
 -13   7   0   -4.10    4.80
 -13   7   0    4.30    4.30
 -12   7   0   32.40    5.10
 -12   7   0   33.50    6.10
 -11   7   0   35.60    5.70
 -11   7   0   32.10    5.60
 -11   7   0   38.20    7.10
 -10   7   0    7.70    3.90
 -10   7   0   18.20    4.80
 -10   7   0    6.70    4.60
  -9   7   0   53.59    7.20
  -9   7   0   62.89    6.60
  -9   7   0   49.20    6.80
  -9   7   0   44.20    5.80
  -8   7   0   21.70    4.50
  -8   7   0   27.00    5.10
  -8   7   0   16.70    3.80
  -8   7   0   25.00    4.20
  -7   7   0   15.70    3.90
  -7   7   0   15.10    3.60
  -7   7   0   12.90    3.40
  -7   7   0    5.30    3.60
   6  -7   0   10.90    5.40
  -6   7   0   11.30    3.20
  -6   7   0   14.20    3.80
  -6   7   0   14.70    1.90
  -6   7   0   16.40    3.30
  -6   7   0   15.80    3.30
   5  -7   0    7.60    3.90
  -5   7   0    6.90    2.90
  -5   7   0    4.30    2.60
  -5   7   0    7.00    1.60
  -5   7   0    7.80    2.50
  -5   7   0    4.50    2.80
  -4   7   0   71.09    4.60
  -4   7   0   68.89    5.40
  -4   7   0   63.89    5.50
  -4   7   0   65.79    6.10
  -4   7   0   80.09    5.70
   3  -7   0   76.09    6.10
   3  -7   0   73.39    5.70
  -3   7   0   80.49    5.60
  -3   7   0   71.59    5.50
  -3   7   0   75.39    6.20
  -3   7   0   82.69    5.70
  -3   7   0   76.89    5.00
   2  -7   0   41.80    3.30
   2  -7   0   43.40    3.40
  -2   7   0   39.00    4.00
  -2   7   0   42.40    3.90
  -2   7   0   40.60    4.40
  -2   7   0   36.80    3.30
  -2   7   0   41.30    3.90
  -1   7   0   22.40    3.20
  -1   7   0   21.60    2.40
  -1   7   0   27.10    2.80
  -1   7   0   27.30    3.10
  -1   7   0   16.70    2.50
   0   7   0    0.00    1.40
   0   7   0    0.80    1.90
   0   7   0   -0.50    1.40
   0   7   0    1.00    1.60
   0   7   0   -0.20    1.60
   1   7   0    4.40    1.70
   1   7   0    2.70    1.80
   1   7   0    3.80    1.80
   1   7   0    1.40    1.50
   1   7   0    2.40    1.40
   2   7   0   17.90    2.20
   2   7   0   24.10    2.60
   2   7   0   18.30    2.20
   2   7   0   23.00    2.70
   2   7   0   22.70    2.20
   2   7   0   24.80    2.60
   2   7   0   17.70    2.40
  -3  -7   0    9.70    1.10
   3   7   0   11.30    2.00
   3   7   0   11.80    2.00
   3   7   0   14.50    1.80
   3   7   0    9.80    2.20
   3   7   0   16.80    1.70
   3   7   0   12.50    2.40
   3   7   0   14.20    2.20
  -4  -7   0   58.29    4.70
   4   7   0   53.79    3.90
   4   7   0   56.39    4.30
   4   7   0   50.49    3.30
   4   7   0   53.69    5.50
   4   7   0   48.60    3.50
   4   7   0   47.10    5.30
  -5  -7   0  650.33   34.40
   5   7   0  631.04   33.80
   5   7   0  641.44   36.20
   5   7   0  644.64   36.10
   5   7   0  710.83   34.20
   5   7   0  678.33   34.50
  -6  -7   0  513.75   27.60
   6   7   0  511.65   29.80
   6   7   0  549.85   27.30
   6   7   0  504.05   26.90
   6   7   0  531.45   30.10
  -7  -7   0   79.89    5.70
   7   7   0   71.49    4.40
   7   7   0   82.99    9.10
   7   7   0   75.69    5.00
   7   7   0   73.89    9.10
  -8  -7   0   61.89    4.90
   8   7   0   46.50    8.20
   8   7   0   45.80    8.00
   8   7   0   53.09    4.00
   8   7   0   51.49    3.40
  -9  -7   0    0.50    2.40
   9   7   0    5.60    7.50
   9   7   0    0.40    1.20
   9   7   0    0.70    1.50
 -10  -7   0    5.70    3.00
  10   7   0    5.70    1.90
 -11  -7   0    1.00    5.60
 -11  -7   0    1.40    3.20
 -12  -7   0   14.10    5.60
 -12  -7   0   18.70    4.10
 -13  -7   0   21.40    6.70
 -13  -7   0   30.60    5.20
 -14  -7   0   21.80    5.40
 -14  -7   0   18.10    7.40
 -15  -7   0    5.60    4.10
 -15  -7   0    2.80    6.50
 -16  -7   0   -0.30    5.30
 -16  -7   0   -2.90    3.80
 -17  -7   0    7.20    7.20
 -18  -7   0   -0.40    4.20
 -13   8   0    5.60    4.00
 -13   8   0   -9.80    4.70
 -12   8   0   15.60    5.30
 -12   8   0    6.70    4.00
 -11   8   0   29.50    5.60
 -11   8   0   46.60    7.00
 -10   8   0    3.90    4.40
 -10   8   0   -2.00    3.90
 -10   8   0    0.10    3.60
  -9   8   0   67.79    8.20
  -9   8   0   70.49    7.70
  -9   8   0   62.59    8.30
  -9   8   0   67.59    7.00
  -8   8   0   11.50    3.60
  -8   8   0    9.20    4.70
  -8   8   0    7.60    3.60
  -8   8   0    8.40    4.50
  -7   8   0   10.90    3.40
  -7   8   0   17.70    4.20
  -7   8   0   11.80    3.80
  -7   8   0   10.20    4.10
  -6   8   0    1.50    2.90
  -6   8   0    0.80    2.50
  -6   8   0    3.40    3.40
  -6   8   0    2.60    2.90
  -6   8   0    0.80    1.40
   5  -8   0   33.70    5.20
  -5   8   0   43.60    4.60
  -5   8   0   39.10    4.80
  -5   8   0   42.20    4.90
  -5   8   0   29.20    4.60
  -5   8   0   31.80    3.00
   4  -8   0  192.78   12.80
  -4   8   0  212.38   12.20
  -4   8   0  223.88   12.60
  -4   8   0  212.18   13.20
  -4   8   0  213.88   11.70
  -4   8   0  222.88   12.60
   3  -8   0  148.49    8.80
   3  -8   0  144.29    8.70
  -3   8   0  143.69    9.50
  -3   8   0  144.99    8.80
  -3   8   0  142.59    9.00
  -3   8   0  135.69    8.80
  -3   8   0  145.19    8.30
  -2   8   0    1.90    1.70
  -2   8   0    3.00    2.20
  -2   8   0    1.00    2.30
  -2   8   0    2.20    2.10
  -2   8   0    1.00    2.10
  -1   8   0   55.39    4.40
  -1   8   0   54.29    5.20
  -1   8   0   56.59    4.70
  -1   8   0   56.39    4.20
  -1   8   0   56.19    4.60
   0   8   0   37.90    3.70
   0   8   0   37.10    4.40
   0   8   0   37.30    3.40
   0   8   0   44.00    3.90
   0   8   0   35.00    3.40
   1   8   0   99.39    6.20
   1   8   0  100.79    6.40
   1   8   0  102.19    6.20
   1   8   0  105.99    6.50
   1   8   0  102.09    6.90
   2   8   0    7.90    1.90
   2   8   0    5.80    1.30
   2   8   0    7.90    1.90
   2   8   0    6.70    2.20
   2   8   0    5.80    1.10
   2   8   0    7.70    1.70
   2   8   0    7.20    1.90
  -3  -8   0  134.89    7.70
   3   8   0  143.39    8.20
   3   8   0  143.79    8.30
   3   8   0  152.18    8.50
   3   8   0  142.29    9.00
   3   8   0  137.49    8.00
   3   8   0  149.69    9.00
   3   8   0  154.98    8.70
  -4  -8   0   38.80    4.50
   4   8   0   47.20    3.90
   4   8   0   36.20    5.00
   4   8   0   35.70    4.90
   4   8   0   41.30    3.30
   4   8   0   43.80    3.00
   4   8   0   37.30    3.50
   4   8   0   44.90    4.20
  -5  -8   0   72.99    5.40
   5   8   0   69.99    4.40
   5   8   0   72.39    5.00
   5   8   0   65.39    4.20
   5   8   0   77.79    7.20
   5   8   0   68.99    5.30
   5   8   0   70.49    7.20
  -6  -8   0   35.40    3.80
   6   8   0   40.40    3.40
   6   8   0   21.00    5.00
   6   8   0   30.90    5.50
   6   8   0   29.70    2.40
  -7  -8   0   45.00    4.60
   7   8   0   46.30    3.00
   7   8   0   53.09    7.60
   7   8   0   46.80    3.90
   7   8   0   40.80    7.10
   8   8   0  107.99    6.50
   8   8   0  108.99   12.70
   8   8   0  135.49    7.30
  -9  -8   0    2.20    2.60
   9   8   0    2.60    1.80
   9   8   0    9.90    8.60
   9   8   0    3.50    2.20
 -10  -8   0   22.60    4.10
  10   8   0   18.80    2.70
 -11  -8   0  102.79    7.80
  11   8   0   85.09    6.20
 -12  -8   0    9.70    4.00
 -12  -8   0   15.90    6.50
 -13  -8   0   56.69    6.80
 -13  -8   0   37.90    7.80
 -14  -8   0   32.90    7.40
 -14  -8   0   44.70    6.40
 -15  -8   0  219.98   17.10
 -15  -8   0  239.58   15.40
 -16  -8   0    4.30    5.50
 -16  -8   0    5.00    3.90
 -17  -8   0    0.40    5.60
 -17  -8   0    4.80    3.60
  13  -9   0   13.30    6.90
 -13   9   0   -0.80    3.60
 -13   9   0    2.60    5.30
 -12   9   0   -6.10    3.40
 -12   9   0    7.10    5.00
 -11   9   0    9.20    4.40
 -11   9   0    8.40    5.20
 -10   9   0    1.20    4.40
 -10   9   0    2.30    4.80
 -10   9   0    5.40    3.60
  -9   9   0    4.70    4.00
  -9   9   0    4.90    5.10
  -9   9   0   -1.70    4.40
  -9   9   0    3.50    3.40
  -8   9   0   16.20    4.60
  -8   9   0   24.50    5.80
  -8   9   0   20.90    5.60
  -8   9   0   18.00    4.10
  -7   9   0    4.40    3.30
  -7   9   0    7.90    4.40
  -7   9   0    7.40    3.80
  -7   9   0    6.20    3.80
  -6   9   0   13.20    3.20
  -6   9   0   11.70    4.40
  -6   9   0   15.40    4.00
  -6   9   0   19.30    4.10
   5  -9   0    5.00    5.40
  -5   9   0   10.30    3.20
  -5   9   0    9.90    3.90
  -5   9   0    8.20    1.90
  -5   9   0    5.80    3.20
  -5   9   0   12.90    3.10
   4  -9   0  180.18   11.20
  -4   9   0  192.78   12.60
  -4   9   0  181.48   11.30
  -4   9   0  198.48   10.80
  -4   9   0  194.48   11.70
  -4   9   0  204.78   11.80
  -3   9   0    1.70    2.70
  -3   9   0   -1.90    2.10
  -3   9   0    0.50    1.70
  -3   9   0   -0.40    2.30
  -3   9   0    1.60    2.50
  -2   9   0   82.89    6.20
  -2   9   0   84.49    6.80
  -2   9   0   79.79    5.30
  -2   9   0   76.69    5.90
  -2   9   0   75.69    5.90
  -1   9   0   26.20    3.20
  -1   9   0   25.00    3.90
  -1   9   0   24.40    3.40
  -1   9   0   27.80    3.30
  -1   9   0   28.90    3.10
   0   9   0  733.83   38.40
   0   9   0  710.33   37.70
   0   9   0  724.83   37.60
   0   9   0  736.63   37.90
   0   9   0  718.33   37.70
   1   9   0   50.19    4.10
   1   9   0   46.30    3.90
   1   9   0   51.59    4.30
   1   9   0   53.79    4.90
   1   9   0   46.30    4.30
   2   9   0   79.29    5.50
   2   9   0   84.39    5.40
   2   9   0   88.99    5.70
   2   9   0   85.89    6.30
   2   9   0   82.39    5.70
  -3  -9   0  705.93   39.50
   3   9   0  766.02   40.10
   3   9   0  790.62   39.90
   3   9   0  779.92   39.90
   3   9   0  770.42   40.10
   3   9   0  789.12   40.30
   3   9   0  775.12   39.70
   3   9   0  784.52   40.00
   4   9   0  483.75   24.70
   4   9   0  466.85   24.30
   4   9   0  467.05   24.70
   4   9   0  437.46   25.50
   4   9   0  462.95   24.40
   4   9   0  458.15   24.10
   5   9   0   79.09    5.50
   5   9   0   99.09    8.40
   5   9   0   99.49    5.40
   5   9   0   86.99    7.90
  -6  -9   0    4.10    2.50
   6   9   0   -0.80    3.80
   6   9   0    4.80    2.50
   6   9   0    3.80    2.00
   6   9   0    2.20    1.20
   6   9   0    3.50    3.90
  -7  -9   0   34.50    4.20
   7   9   0   31.30    6.60
   7   9   0   22.90    2.30
  -8  -9   0   24.40    3.40
   8   9   0   15.80    2.00
   8   9   0   22.30    7.00
   8   9   0   14.50    2.50
  -9  -9   0   12.80    3.00
   9   9   0   15.20    2.60
 -10  -9   0   -0.90    2.70
  10   9   0    1.70    2.00
 -11  -9   0   54.29    6.00
  11   9   0   40.40    4.30
 -12  -9   0   -4.00    3.50
 -12  -9   0   -0.80    6.40
 -13  -9   0  113.49    9.30
 -14  -9   0   -3.00    5.40
 -14  -9   0    5.80    4.00
 -15  -9   0   17.10    4.70
 -15  -9   0   28.60    8.00
 -16  -9   0    5.10    3.80
 -16  -9   0    1.70    5.30
 -17  -9   0    2.50    3.60
 -17  -9   0    9.90    6.00
  12 -10   0    6.10    6.30
 -12  10   0    9.20    5.10
 -12  10   0    9.10    4.10
 -11  10   0   -3.80    4.70
 -11  10   0    1.40    3.80
 -10  10   0    1.60    3.80
 -10  10   0   -3.60    4.50
  -9  10   0    5.00    3.80
  -9  10   0    3.00    4.40
  -9  10   0    9.20    4.80
  -8  10   0    0.40    4.30
  -8  10   0    8.10    4.90
  -8  10   0    3.50    4.80
  -8  10   0    4.80    3.70
  -7  10   0   -0.90    3.80
  -7  10   0    2.80    3.90
  -7  10   0    1.90    3.30
  -7  10   0    3.30    4.70
  -6  10   0   88.89    9.20
  -6  10   0   89.49    7.30
  -6  10   0   81.59    7.80
  -6  10   0   89.29    8.10
  -5  10   0    2.50    3.20
  -5  10   0    4.40    4.00
  -5  10   0    5.00    3.30
  -5  10   0    4.10    1.90
  -5  10   0    6.10    3.40
  -4  10   0   15.90    3.80
  -4  10   0   16.20    3.50
  -4  10   0   16.70    3.70
  -4  10   0   14.50    2.50
  -4  10   0    8.50    3.80
  -3  10   0   55.89    5.40
  -3  10   0   50.09    4.30
  -3  10   0   51.29    5.30
  -3  10   0   56.59    5.30
  -3  10   0   53.99    6.20
  -2  10   0   11.30    2.90
  -2  10   0   12.40    2.90
  -2  10   0   10.90    3.20
  -2  10   0   12.20    2.40
  -2  10   0    6.90    3.20
  -1  10   0  167.48   10.20
  -1  10   0  171.78   11.20
  -1  10   0  179.88    9.90
  -1  10   0  164.38   10.40
  -1  10   0  170.88   10.20
   0  10   0   19.00    2.60
   0  10   0   16.50    2.80
   0  10   0   15.50    3.40
   0  10   0   15.10    2.60
   0  10   0   23.50    3.30
   1  10   0   24.60    3.80
   1  10   0   28.00    3.40
   1  10   0   24.30    3.00
   1  10   0   25.40    3.10
   1  10   0   26.10    3.00
  -2 -10   0    2.60    1.80
   2  10   0    3.00    2.00
   2  10   0    3.40    2.10
   2  10   0    4.90    2.00
   2  10   0    5.00    1.80
   2  10   0    5.70    2.60
  -3 -10   0   20.40    2.30
   3  10   0   23.10    2.20
   3  10   0   29.10    3.10
   3  10   0   28.80    3.50
   3  10   0   27.20    2.80
   3  10   0   27.00    3.70
   3  10   0   21.00    2.10
   3  10   0   25.30    3.00
   4  10   0  126.59    8.90
   4  10   0  129.49    7.80
   4  10   0  136.89    8.30
   4  10   0  128.19    7.70
   4  10   0  121.69    7.40
   4  10   0  118.79    8.80
   4  10   0  131.69    8.10
  -5 -10   0  221.08   12.70
   5  10   0  207.38   14.20
   5  10   0  219.28   12.20
   5  10   0  214.58   11.70
   5  10   0  204.78   11.90
   5  10   0  229.68   16.30
   5  10   0  226.48   12.60
  -6 -10   0   46.70    5.20
   6  10   0   42.30    6.60
   6  10   0   52.89    4.30
   6  10   0   50.99    3.40
   6  10   0   50.59    5.10
  -7 -10   0    0.30    2.30
   7  10   0    5.20    5.60
   7  10   0    0.50    1.30
   7  10   0    2.40    2.10
 -10 -10   0   50.29    5.60
  10  10   0   57.59    4.80
 -11 -10   0   24.50    4.50
  11  10   0   12.90    2.80
 -12 -10   0    2.50    3.50
  12  10   0    4.80    2.60
 -13 -10   0    3.90    6.80
 -13 -10   0    5.30    3.50
 -14 -10   0  104.99   12.30
 -14 -10   0  113.09    9.40
 -15 -10   0   34.30    8.40
 -15 -10   0   25.90    5.20
 -16 -10   0    4.90    5.60
 -16 -10   0    4.20    3.60
 -17 -10   0    1.80    3.80
 -17 -10   0    7.30    5.50
 -12  11   0    0.20    3.30
 -12  11   0    6.40    4.80
  11 -11   0   -2.20    6.00
 -11  11   0   -3.20    4.30
 -11  11   0   -5.60    3.40
 -10  11   0    1.70    4.60
 -10  11   0   -3.50    3.60
  -9  11   0    3.60    5.30
  -9  11   0    8.20    4.80
  -9  11   0    1.00    4.00
  -8  11   0    1.20    4.70
  -8  11   0    2.40    4.10
  -8  11   0    6.80    5.10
  -8  11   0    1.90    3.60
  -7  11   0   53.39    7.20
  -7  11   0   44.00    5.60
  -7  11   0   52.19    6.80
  -7  11   0   44.70    7.20
  -6  11   0   21.90    4.40
  -6  11   0   11.90    4.50
  -6  11   0    8.60    5.10
  -6  11   0   11.50    4.30
  -5  11   0    5.90    4.30
  -5  11   0    3.00    3.40
  -5  11   0    0.70    3.10
  -5  11   0    3.70    2.10
  -5  11   0    4.10    4.00
  -4  11   0   12.50    3.90
  -4  11   0   11.40    3.20
  -4  11   0   10.50    2.50
  -4  11   0   17.40    4.30
  -4  11   0    7.70    4.10
  -3  11   0    4.30    2.10
  -3  11   0    1.80    2.50
  -3  11   0    1.20    3.50
  -3  11   0    2.80    2.90
  -3  11   0    5.50    3.00
  -2  11   0   12.50    3.10
  -2  11   0   16.60    4.30
  -2  11   0   13.80    2.60
  -2  11   0   10.90    3.30
  -2  11   0   19.80    3.60
  -1  11   0    0.60    3.10
  -1  11   0   -0.60    2.20
  -1  11   0   -1.00    2.40
  -1  11   0    1.30    2.30
  -1  11   0    1.00    1.80
   0  11   0  230.68   13.30
   0  11   0  215.68   13.90
   0  11   0  225.08   13.10
   0  11   0  233.58   12.80
   0  11   0  227.38   13.00
   1  11   0   67.89    6.10
   1  11   0   90.19    6.00
   1  11   0   93.69    6.20
   1  11   0   88.09    6.00
   1  11   0   83.49    7.10
  -2 -11   0   36.50    4.10
   2  11   0   38.30    4.60
   2  11   0   40.60    3.90
   2  11   0   35.90    4.00
   2  11   0   42.40    4.20
   2  11   0   43.10    3.80
  -3 -11   0   -2.60    1.20
   3  11   0   -2.00    2.00
   3  11   0   -0.60    2.30
   3  11   0   -0.20    1.60
   3  11   0   -1.00    1.80
   3  11   0   -0.30    1.80
   4  11   0  152.38   10.10
   4  11   0  141.59    9.50
   4  11   0  175.38    9.20
   4  11   0  164.28    9.60
   4  11   0  163.68    9.90
   4  11   0  163.48    9.50
  -5 -11   0   58.99    5.50
   5  11   0   41.30    5.70
   5  11   0   52.69    4.50
   5  11   0   40.30    3.90
   5  11   0   47.70    4.90
   5  11   0   42.10    3.50
  -6 -11   0    4.00    2.90
   6  11   0    2.70    5.10
   6  11   0    2.50    1.40
   6  11   0    3.30    2.20
   6  11   0    4.90    2.50
  -7 -11   0    1.70    2.50
   7  11   0   -0.60    1.40
   7  11   0   -2.00    6.30
   7  11   0    0.80    2.10
  -8 -11   0   23.60    3.50
   8  11   0   12.80    2.70
  -9 -11   0    1.40    2.60
   9  11   0    8.20    2.60
 -10 -11   0    3.20    3.00
  10  11   0    0.80    2.40
 -11 -11   0   18.60    4.00
  11  11   0   15.80    3.10
 -12 -11   0    2.00    3.60
  12  11   0    1.00    2.60
 -13 -11   0    8.40    6.40
 -13 -11   0    9.80    3.90
 -14 -11   0   13.50    7.70
 -14 -11   0   19.50    4.60
 -15 -11   0    4.40    6.30
 -15 -11   0    9.30    4.50
 -16 -11   0    0.00    5.10
 -16 -11   0    0.10    3.80
 -17 -11   0   -6.30    4.80
 -17 -11   0    0.30    3.80
  11 -12   0    4.60    6.80
 -11  12   0    0.30    4.20
 -11  12   0    1.10    3.60
  10 -12   0    2.20    6.30
 -10  12   0    1.20    4.50
 -10  12   0   -0.60    3.60
  -9  12   0   -2.20    3.60
  -9  12   0    0.90    5.20
  -8  12   0    1.70    4.90
  -8  12   0    0.90    3.60
  -8  12   0    6.20    5.20
  -8  12   0   -4.30    4.60
  -7  12   0   10.70    4.10
  -7  12   0   10.00    5.70
  -7  12   0   13.60    5.50
  -7  12   0    9.60    5.20
  -6  12   0  462.05   26.70
  -6  12   0  447.76   27.90
  -6  12   0  472.45   26.00
  -6  12   0  471.45   26.80
  -5  12   0  391.86   22.70
  -5  12   0  402.66   22.00
  -5  12   0  366.66   22.30
  -5  12   0  376.86   23.90
  -4  12   0  179.98   13.90
  -4  12   0  193.58   12.30
  -4  12   0  199.08   13.10
  -4  12   0  192.18   12.70
  -4  12   0  196.08   11.40
  -3  12   0    9.90    3.80
  -3  12   0    7.10    3.10
  -3  12   0   15.30    2.90
  -3  12   0   10.70    3.60
  -3  12   0   13.80    4.90
  -2  12   0    4.00    2.30
  -2  12   0    7.10    4.00
  -2  12   0    5.00    3.20
  -2  12   0    5.10    2.90
  -2  12   0    6.60    3.40
  -1  12   0   12.40    3.20
  -1  12   0   12.50    3.20
  -1  12   0    9.40    4.00
  -1  12   0    8.80    2.60
  -1  12   0    8.80    3.20
   0  12   0   96.89    6.90
   0  12   0   97.79    6.50
   0  12   0  100.69    7.40
   0  12   0   89.49    6.90
   0  12   0   87.49    8.00
  -1 -12   0   26.50    4.10
   1  12   0   26.40    3.80
   1  12   0   30.50    3.70
   1  12   0   28.10    4.70
   1  12   0   34.90    3.70
   1  12   0   33.50    3.80
  -2 -12   0    4.00    2.30
   2  12   0    1.90    2.50
   2  12   0    3.50    3.30
   2  12   0    2.00    2.10
   2  12   0    5.60    2.10
   2  12   0    2.20    2.40
  -3 -12   0   22.10    2.70
   3  12   0   31.50    3.90
   3  12   0   35.10    4.70
   3  12   0   32.40    3.90
   3  12   0   26.90    3.40
   3  12   0   29.90    3.20
   4  12   0  160.38   10.10
   4  12   0  163.08   10.40
   4  12   0  174.28    9.70
   4  12   0  158.58   10.70
   4  12   0  182.58   10.20
  -5 -12   0   20.00    3.60
   5  12   0   10.50    1.90
   5  12   0   10.30    2.40
   5  12   0    9.70    2.90
   5  12   0   10.60    2.60
   5  12   0   14.10    3.60
  -6 -12   0   11.70    3.40
   6  12   0    7.30    2.50
   6  12   0    7.50    1.80
   6  12   0    5.50    5.10
   6  12   0    8.00    2.90
  -7 -12   0   89.59    7.10
   7  12   0   90.59    6.50
  -8 -12   0  112.59    8.00
   8  12   0  108.59    7.50
  -9 -12   0    2.50    2.90
   9  12   0   10.40    2.80
 -10 -12   0   25.60    4.20
  10  12   0   28.40    4.00
 -11 -12   0    5.10    3.50
  11  12   0    4.60    2.80
 -12 -12   0    0.40    3.70
  12  12   0    5.50    3.00
 -13 -12   0   31.00    8.80
  13  12   0   40.80    4.60
 -14 -12   0   45.90    6.00
 -14 -12   0   12.90    6.30
 -15 -12   0    8.00    6.60
 -15 -12   0   -0.40    3.90
 -16 -12   0    7.50    5.50
 -16 -12   0    6.70    3.80
 -17 -12   0    6.00    5.50
  10 -13   0    4.00    6.90
 -10  13   0    4.40    4.60
 -10  13   0    8.60    3.80
   9 -13   0    2.30    6.70
  -9  13   0   -1.40    4.90
  -9  13   0   -0.40    3.70
  -8  13   0   24.30    4.90
  -8  13   0   23.60    6.30
  -7  13   0    0.60    4.90
  -7  13   0   -5.50    4.40
  -7  13   0    1.20    5.20
  -7  13   0    6.70    4.20
  -6  13   0   31.80    6.20
  -6  13   0   25.00    6.40
  -6  13   0   35.10    6.40
  -6  13   0   22.40    4.60
  -5  13   0   21.50    6.00
  -5  13   0   25.70    5.50
  -5  13   0   26.40    5.60
  -5  13   0   15.20    4.20
  -4  13   0   44.20    6.10
  -4  13   0   49.99    6.90
  -4  13   0   32.10    6.60
  -4  13   0   43.50    4.50
  -4  13   0   43.10    5.70
  -3  13   0    3.70    3.90
  -3  13   0    1.80    3.60
  -3  13   0   -4.30    4.40
  -3  13   0    5.20    3.10
  -3  13   0    5.30    2.70
  -2  13   0   -3.10    3.90
  -2  13   0    3.70    3.00
  -2  13   0   -0.10    2.30
  -2  13   0    1.90    3.40
  -2  13   0    2.80    3.40
  -1  13   0   13.10    3.60
  -1  13   0   12.90    4.90
  -1  13   0   17.20    3.30
  -1  13   0   13.30    3.30
  -1  13   0   10.40    3.60
   0 -13   0   54.09    6.50
   0  13   0   43.20    6.30
   0  13   0   52.29    5.40
   0  13   0   51.79    5.40
   0  13   0   55.49    6.00
   0  13   0   54.99    4.90
  -1 -13   0   59.49    6.50
   1  13   0   69.79    5.50
   1  13   0   71.49    5.90
   1  13   0   60.99    7.40
   1  13   0   64.09    6.10
   1  13   0   74.09    5.80
  -2 -13   0  120.69    9.10
   2  13   0  148.09    9.40
   2  13   0  151.28   10.60
   2  13   0  153.18    9.60
   2  13   0  149.69    9.10
   2  13   0  147.89    9.10
  -3 -13   0   38.80    3.80
   3  13   0   41.40    4.50
   3  13   0   40.40    4.10
   3  13   0   37.60    4.50
   3  13   0   55.39    5.30
   3  13   0   36.00    5.20
  -4 -13   0   37.40    4.80
   4  13   0   24.80    3.60
   4  13   0   25.20    3.80
   4  13   0   29.10    3.30
   4  13   0   17.10    3.50
  -5 -13   0   61.29    6.00
   5  13   0   40.00    4.40
   5  13   0   47.80    5.40
   5  13   0   49.90    4.80
   5  13   0   45.30    4.00
  -6 -13   0   20.40    4.00
   6  13   0   16.50    3.60
   6  13   0   19.60    2.50
   6  13   0   19.10    3.40
  -7 -13   0  240.08   14.60
   7  13   0  254.17   14.40
   7  13   0  249.48   15.10
  -8 -13   0   66.79    6.30
   8  13   0   61.59    5.70
  -9 -13   0    9.50    3.40
   9  13   0   14.30    3.30
 -10 -13   0   19.60    4.10
  10  13   0   17.50    3.50
 -11 -13   0    3.30    3.60
  11  13   0   -0.10    2.50
 -12 -13   0   -1.50    3.70
  12  13   0    2.80    2.80
 -13 -13   0   23.80    4.80
  13  13   0   18.60    3.90
 -14 -13   0   61.99    7.20
 -15 -13   0    1.80    3.70
 -15 -13   0    1.90    6.10
 -16 -13   0    2.20    6.00
 -16 -13   0    7.00    6.10
 -17 -13   0    4.70    5.00
   9 -14   0    4.50    7.40
  -9  14   0   10.90    5.70
  -9  14   0    1.90    3.70
   8 -14   0    7.30    6.60
  -8  14   0   13.20    5.40
  -7  14   0  111.79   11.10
  -7  14   0  130.69   10.80
  -7  14   0  122.79    9.60
  -7  14   0  102.49   11.70
  -6  14   0    9.20    5.10
  -6  14   0    0.60    4.90
  -6  14   0    3.60    4.10
  -6  14   0   -8.10    4.50
  -5  14   0   -5.20    4.10
  -5  14   0   -4.00    4.40
  -5  14   0   -2.50    3.50
  -5  14   0    1.70    4.10
  -5  14   0   -3.20    2.30
  -4  14   0   11.70    4.40
  -4  14   0   13.30    5.40
  -4  14   0    8.50    3.80
  -4  14   0   12.80    3.20
  -4  14   0   15.00    5.10
  -3  14   0   -4.80    2.30
  -3  14   0   -2.60    3.50
  -3  14   0    1.00    4.80
  -3  14   0    1.10    4.00
  -3  14   0   -0.10    3.10
  -2  14   0   64.39    7.10
  -2  14   0   67.69    8.50
  -2  14   0   73.79    8.00
  -2  14   0   66.99    6.00
  -2  14   0   73.69    6.90
   1 -14   0   58.89    8.00
  -1  14   0   58.79    6.50
  -1  14   0   71.99    7.50
  -1  14   0   68.69    8.60
  -1  14   0   74.29    6.80
  -1  14   0   66.19    5.90
   0 -14   0  134.69   10.60
   0  14   0  128.89    9.20
   0  14   0  132.29    8.80
   0  14   0  133.09    9.80
   0  14   0  133.09    9.20
   0  14   0  122.99   10.90
  -1 -14   0   -0.90    3.00
   1  14   0    3.00    4.10
   1  14   0   -1.00    2.90
   1  14   0    2.20    2.70
   1  14   0    1.80    2.70
   1  14   0    1.60    2.60
  -2 -14   0   73.99    6.40
   2  14   0   87.69    6.60
   2  14   0   86.29    6.80
   2  14   0   74.99    6.40
   2  14   0   80.69    7.00
   2  14   0   82.49    8.40
   3  14   0    9.30    3.90
   3  14   0    8.90    2.80
   3  14   0    8.30    2.90
   3  14   0   12.80    3.60
   3  14   0    8.90    3.10
  -4 -14   0    7.20    3.40
   4  14   0    3.00    2.10
   4  14   0    1.30    2.60
   4  14   0    1.10    2.60
   4  14   0    6.50    2.70
  -5 -14   0   -0.80    3.40
   5  14   0    1.00    2.00
   5  14   0    2.20    2.80
   5  14   0    6.50    3.30
   5  14   0    3.50    2.50
  -6 -14   0   -0.20    3.10
   6  14   0   -1.30    2.60
   6  14   0    3.20    1.80
   6  14   0   -0.10    2.80
  -7 -14   0    0.60    3.10
   7  14   0    0.50    3.50
   7  14   0    2.10    2.70
  -8 -14   0    7.40    3.30
   8  14   0    0.30    2.70
   9  14   0   14.40    3.30
 -10 -14   0    5.20    3.30
  10  14   0   13.30    3.50
 -11 -14   0   24.00    4.70
  11  14   0   26.90    4.30
 -12 -14   0   73.59    7.50
  12  14   0   74.69    6.60
 -13 -14   0   66.69    7.10
  13  14   0   63.29    6.60
 -14 -14   0   48.40    9.40
 -14 -14   0   64.09    6.90
 -15 -14   0   36.40    8.70
 -16 -14   0    1.80    6.00
   8 -15   0   -4.40    7.50
  -8  15   0    7.00    4.50
  -8  15   0    3.90    3.90
   7 -15   0    0.60    6.80
  -7  15   0    3.70    3.60
  -7  15   0    3.10    4.70
   6 -15   0    4.80    6.40
  -6  15   0    6.80    5.50
  -6  15   0    5.10    4.50
  -6  15   0   10.50    4.00
   5 -15   0   12.40    6.50
  -5  15   0    2.10    5.10
  -5  15   0   -0.30    3.60
  -5  15   0    4.30    5.00
  -5  15   0    6.00    4.90
   4 -15   0   26.20    7.40
  -4  15   0   22.00    6.50
  -4  15   0   13.40    4.80
  -4  15   0   21.10    3.60
  -4  15   0   21.80    5.00
  -4  15   0   16.70    4.50
   3 -15   0   45.80    8.50
  -3  15   0   73.89    7.10
  -3  15   0   69.79    5.80
  -3  15   0   47.50    7.90
  -3  15   0   67.49    8.10
  -3  15   0   66.49    7.50
   2 -15   0   14.20    5.90
  -2  15   0   20.80    4.80
  -2  15   0   16.50    5.70
  -2  15   0   16.90    4.60
  -2  15   0   28.60    5.00
  -2  15   0   26.00    4.10
   1 -15   0    2.90    4.80
  -1  15   0    0.20    3.70
  -1  15   0    4.70    4.30
  -1  15   0    4.20    3.40
  -1  15   0    4.70    3.10
  -1  15   0   -1.20    4.60
   0 -15   0    5.90    4.50
   0  15   0    7.30    5.10
   0  15   0   12.50    3.50
   0  15   0    4.40    3.70
   0  15   0    5.10    3.40
   0  15   0   -2.10    3.70
  -1 -15   0    8.80    4.00
   1  15   0   12.50    5.20
   1  15   0   14.10    3.40
   1  15   0    6.00    3.30
   1  15   0    8.50    3.90
   1  15   0   11.80    3.80
   2  15   0  271.57   15.70
   2  15   0  246.28   15.90
   2  15   0  254.47   15.20
   2  15   0  272.97   15.30
   2  15   0  250.27   17.00
   3  15   0  170.38   11.40
   3  15   0  167.58   10.70
   3  15   0  162.18   10.50
   3  15   0  167.38   11.10
   4  15   0  169.28   10.50
   4  15   0  154.58    9.70
   4  15   0  150.38   10.50
   4  15   0  150.38   10.70
  -5 -15   0    4.10    3.70
   5  15   0    0.80    3.10
   5  15   0    4.60    2.60
   5  15   0    3.30    3.00
  -6 -15   0  278.67   17.70
   6  15   0  310.67   17.60
   6  15   0  337.67   18.50
  -7 -15   0   40.00    5.10
   7  15   0   30.10    5.50
   7  15   0   25.40    4.40
  -8 -15   0   27.10    4.50
   8  15   0   23.40    4.10
 -10 -15   0   27.50    4.50
  10  15   0   25.40    4.30
 -11 -15   0   59.49    6.50
  11  15   0   46.90    5.50
 -12 -15   0    9.20    4.00
  12  15   0    7.60    3.40
 -13 -15   0    7.00    5.60
  13  15   0    4.00    3.50
 -14 -15   0    2.10    5.10
 -15 -15   0    4.60    5.40
 -16 -15   0    0.90    4.70
   7 -16   0   -5.10    7.90
  -7  16   0    0.60    3.20
  -7  16   0   -3.70    4.60
   6 -16   0   -5.10    7.30
  -6  16   0   -2.30    3.20
  -6  16   0    2.00    4.70
   5 -16   0   -7.80    6.40
  -5  16   0    6.80    4.10
  -5  16   0    3.40    4.80
  -5  16   0    0.00    4.30
   4 -16   0    9.10    7.30
  -4  16   0   34.10    5.60
  -4  16   0   15.80    6.20
  -4  16   0   23.90    6.10
  -4  16   0   21.30    5.60
   3 -16   0   40.00    8.40
  -3  16   0   72.79    9.40
  -3  16   0   54.49    6.10
  -3  16   0   40.00    6.40
  -3  16   0   50.49    6.70
  -3  16   0   51.69    5.30
   2 -16   0   -3.10    5.30
  -2  16   0    1.20    3.70
  -2  16   0    2.70    5.20
  -2  16   0   -2.60    3.50
  -2  16   0    0.60    4.20
  -2  16   0    5.00    3.10
   1 -16   0   12.40    5.60
  -1  16   0   -0.30    3.40
  -1  16   0    4.90    3.40
  -1  16   0    3.00    3.20
  -1  16   0    3.60    4.20
  -1  16   0    1.50    5.10
   0 -16   0  203.18   14.30
   0  16   0  215.08   12.70
   0  16   0  203.98   13.90
   0  16   0  210.98   13.30
   0  16   0  166.98   14.80
   0  16   0  203.78   13.20
  -1 -16   0   39.90    9.80
   1  16   0   67.19    7.60
   1  16   0   62.19    6.10
   1  16   0   58.49    6.70
   1  16   0   75.19    7.20
   1  16   0   57.09    7.70
   2  16   0    1.30    3.80
   2  16   0    1.40    3.20
   2  16   0    1.30    2.90
   2  16   0   -0.10    3.30
   3  16   0   44.00    5.70
   3  16   0   41.60    5.80
   3  16   0   35.50    4.90
   3  16   0   40.40    5.00
  -4 -16   0   26.70    4.80
   4  16   0    9.90    3.60
   4  16   0   13.60    3.60
   4  16   0   21.00    3.50
   4  16   0   13.70    3.60
  -6 -16   0   23.00    4.50
   6  16   0   15.40    4.20
   6  16   0   19.60    4.00
  -7 -16   0    3.40    3.30
   7  16   0    2.30    3.50
   7  16   0   -1.20    3.00
  -8 -16   0   -1.30    3.10
   8  16   0    5.40    3.20
  -9 -16   0   20.10    4.20
   9  16   0   13.20    3.80
 -10 -16   0    6.10    3.90
  10  16   0    5.00    3.40
  11  16   0    3.40    3.30
  12  16   0    8.50    3.50
  13  16   0    3.20    3.20
 -14 -16   0    2.90    5.20
 -15 -16   0    0.00    5.00
  -6  17   0   -2.50    4.30
  -6  17   0   -1.80    3.10
   5 -17   0   -9.80    7.00
  -5  17   0    0.80    4.30
  -5  17   0    0.70    3.10
   4 -17   0   36.10    8.20
  -4  17   0   26.30    4.70
  -4  17   0   35.40    6.50
  -4  17   0   20.80    5.40
   3 -17   0   26.60    8.00
  -3  17   0   50.99    7.60
  -3  17   0   42.80    7.00
  -3  17   0   46.70    5.40
  -3  17   0   69.59    6.90
   2 -17   0    0.10    6.30
  -2  17   0    2.80    4.20
  -2  17   0   -0.60    4.30
  -2  17   0    2.30    3.50
  -2  17   0    4.40    3.20
   1 -17   0   50.89    8.00
  -1  17   0   34.20    5.60
  -1  17   0   32.00    5.20
  -1  17   0   39.00    5.00
  -1  17   0   43.00    7.20
   0  17   0   -0.50    3.70
   0  17   0    0.00    3.20
   0  17   0    4.00    3.60
   0  17   0    5.70    3.90
   1  17   0   -0.80    3.10
   1  17   0   -1.50    3.20
   1  17   0    3.10    3.70
   1  17   0   -1.10    3.20
   2  17   0    2.50    3.40
   2  17   0    4.30    3.60
   2  17   0    4.90    3.20
   2  17   0    0.70    3.20
  -3 -17   0   40.80    5.70
   3  17   0   30.20    4.90
   3  17   0   48.90    5.40
   3  17   0   36.80    5.20
   3  17   0   44.50    5.40
  -4 -17   0    8.80    4.20
   4  17   0    6.60    3.90
   4  17   0    6.00    3.50
   4  17   0   10.50    3.70
   4  17   0   -1.00    2.60
  -5 -17   0    9.50    3.90
   5  17   0    1.50    3.50
   5  17   0    0.60    2.80
   5  17   0    0.70    3.20
   5  17   0    5.20    3.30
  -6 -17   0   60.79    7.00
   6  17   0   63.29    6.40
   6  17   0   55.49    6.70
  -7 -17   0    9.20    4.20
   7  17   0   11.00    4.50
   7  17   0   13.60    4.10
   8  17   0    6.30    3.60
   9  17   0    6.30    3.40
  10  17   0    4.70    3.40
  11  17   0    3.40    3.10
  12  17   0    0.40    3.10
 -13 -17   0   -0.40    5.50
  13  17   0    2.70    3.30
 -14 -17   0    3.60    6.10
 -15 -17   0    0.10    5.60
  -5  18   0   -1.10    3.10
  -5  18   0    0.90    4.00
  -4  18   0   38.80    5.80
  -4  18   0   27.50    5.80
  -3  18   0    6.80    5.10
  -3  18   0    5.00    3.70
  -3  18   0   12.90    5.10
  -3  18   0    5.20    3.90
  -2  18   0    4.20    3.40
  -2  18   0   13.10    4.40
  -2  18   0   20.00    5.60
  -2  18   0   14.40    5.20
  -1  18   0   31.50    6.00
  -1  18   0   33.60    4.90
  -1  18   0   26.40    6.00
  -1  18   0   37.60    5.90
   0  18   0    1.50    4.00
   0  18   0   -0.80    3.20
   0  18   0   -0.20    3.30
   0  18   0   -2.10    4.00
   1  18   0   -1.80    3.10
   1  18   0   -0.20    3.60
   1  18   0   -2.20    3.70
   1  18   0    0.80    3.70
  -2 -18   0    4.10    4.30
   2  18   0   15.20    4.10
   2  18   0    9.70    3.90
   2  18   0    8.20    4.00
   2  18   0   14.30    4.30
  -3 -18   0   -2.20    4.30
   3  18   0   -2.70    2.90
   3  18   0    0.20    3.40
   3  18   0   -2.50    3.60
   3  18   0   -3.10    3.20
  -4 -18   0   11.60    4.80
   4  18   0   12.40    4.10
   4  18   0   11.90    4.10
   4  18   0    9.10    3.70
   4  18   0    3.10    3.20
   5  18   0    0.50    3.50
   5  18   0    4.90    4.10
   6  18   0   88.49    9.00
   6  18   0   68.59    7.20
   7  18   0   10.80    4.10
   8  18   0    1.50    3.50
   9  18   0    6.70    3.70
  10  18   0    1.00    3.30
  11  18   0   -2.70    3.00
  12  18   0    2.80    3.40
 -13 -18   0    1.50    5.30
  13  18   0   10.60    3.60
 -14 -18   0   -2.80    5.50
  -3  19   0    1.50    3.40
  -3  19   0    0.30    4.40
  -2  19   0    0.30    3.60
  -2  19   0   -5.70    3.30
  -2  19   0   -3.40    3.60
  -2  19   0   -0.60    4.40
  -1  19   0    5.40    4.70
  -1  19   0   14.20    4.50
  -1  19   0    2.00    4.20
  -1  19   0    1.00    3.30
   0  19   0    7.80    3.50
   0  19   0    8.10    4.70
   0  19   0    3.10    4.00
   0  19   0   16.80    4.00
   1  19   0    9.90    5.00
   1  19   0   10.10    3.80
   1  19   0    6.10    3.90
   1  19   0   18.20    3.90
   2  19   0   25.50    5.30
   2  19   0   28.10    5.70
   2  19   0   19.60    4.80
   2  19   0   25.10    4.50
   3  19   0   -3.20    4.20
   3  19   0   -4.90    3.40
   3  19   0    0.90    3.50
   3  19   0   -9.80    2.80
   4  19   0   14.10    4.50
   4  19   0    6.30    3.60
   5  19   0    5.80    3.90
   5  19   0   13.50    4.90
   6  19   0   13.60    4.10
   6  19   0   20.70    5.20
   7  19   0    2.40    3.40
   8  19   0    5.80    3.80
   9  19   0   -1.10    3.20
  10  19   0    4.70    3.30
  11  19   0   -2.30    3.10
  12  19   0    0.20    3.40
 -13 -19   0    3.10    6.40
  13  19   0   -1.70    3.30
  -2  20   0   -5.60    3.90
  -2  20   0   -2.10    2.90
  -2  20   0    6.00    4.00
  -1  20   0    5.10    4.20
  -1  20   0   14.00    3.90
  -1  20   0    6.40    3.40
   0  20   0   -2.00    3.60
   0  20   0    3.00    3.20
   0  20   0    3.80    3.30
   0  20   0   -2.40    4.80
   1  20   0   20.10    5.50
   1  20   0   13.50    3.90
   1  20   0   14.80    4.40
   1  20   0   18.10    4.90
   2  20   0    0.10    2.90
   2  20   0    7.20    4.20
   2  20   0    5.20    3.80
   2  20   0   -5.80    4.80
   3  20   0    1.00    3.40
   3  20   0    0.80    3.60
   4  20   0   12.80    3.80
   4  20   0   17.60    4.40
   5  20   0   -0.10    3.60
   5  20   0   -1.70    3.50
   6  20   0    4.40    3.70
   6  20   0    8.30    4.80
   7  20   0   -4.70    3.20
   8  20   0    5.90    3.60
   9  20   0    0.70    3.40
  10  20   0    2.00    3.20
  11  20   0    4.30    3.30
 -12 -20   0    8.60    6.70
  12  20   0    3.10    3.10
   0  21   0    3.80    3.30
   0  21   0    6.60    4.10
   1  21   0    5.70    4.10
   1  21   0   -2.00    3.20
   2  21   0   -1.90    3.10
   2  21   0   -1.70    3.40
   3  21   0   -2.20    3.80
   3  21   0   -6.80    3.00
   4  21   0    7.70    4.10
   4  21   0   15.70    4.00
   5  21   0    5.50    4.30
   5  21   0   -3.40    3.00
   6  21   0   -3.60    3.10
   7  21   0   -0.10    3.40
   8  21   0    3.40    3.70
   9  21   0    2.10    3.20
  10  21   0   -0.70    3.30
   4  22   0   13.10    3.80
   5  22   0    2.60    3.50
   6  22   0    4.70    3.30
   7  22   0    2.30    3.50
   6  22  -1    3.80    3.20
   5  22  -1   -5.80    2.70
  10  21  -1    4.90    3.40
   9  21  -1    5.70    3.30
   8  21  -1   11.10    4.00
   7  21  -1   17.10    4.10
   6  21  -1   -0.50    3.30
   5  21  -1    7.00    3.70
   5  21  -1    7.60    4.70
   4  21  -1    6.90    4.40
   4  21  -1    9.20    3.90
   3  21  -1    7.60    4.00
   3  21  -1   19.90    4.40
   2  21  -1   14.40    3.70
   2  21  -1   10.60    3.90
   1  21  -1    7.70    4.00
   1  21  -1    5.70    3.30
  12  20  -1    5.90    3.40
  11  20  -1   12.20    3.80
  10  20  -1    6.80    3.70
   9  20  -1   12.30    4.00
   8  20  -1    2.80    3.50
   7  20  -1   26.80    4.80
   6  20  -1    6.10    3.40
   5  20  -1   -3.40    3.90
   5  20  -1   -1.10    3.30
   4  20  -1   18.20    4.10
   4  20  -1   22.50    5.40
   3  20  -1    1.10    3.50
   3  20  -1    0.50    3.40
   2  20  -1   -3.10    2.90
   2  20  -1    1.00    4.10
   1  20  -1    1.40    3.20
   1  20  -1   -1.30    3.70
   1  20  -1    0.00    3.90
   0  20  -1    9.10    3.70
   0  20  -1    6.00    3.90
   0  20  -1   -0.30    3.90
  -1  20  -1    1.60    3.80
  -1  20  -1    3.80    3.20
  -1  20  -1   -3.90    3.50
  -2  20  -1   -0.70    3.40
  -2  20  -1    4.70    3.70
  -2  20  -1    1.20    3.30
  13  19  -1   -2.90    3.40
 -13 -19   1   -2.40    5.40
  12  19  -1   -3.10    2.80
  11  19  -1    1.50    3.10
  10  19  -1    3.00    3.30
   9  19  -1    5.90    3.80
   8  19  -1    0.60    3.30
   7  19  -1   14.90    4.30
   6  19  -1   -2.00    3.70
   6  19  -1   -2.70    3.30
   5  19  -1   -0.50    3.30
   5  19  -1   -3.70    3.60
   4  19  -1   -2.30    3.40
   4  19  -1   -0.50    3.40
   3  19  -1    9.50    4.00
   3  19  -1    2.20    3.30
   2  19  -1   -2.70    4.40
   2  19  -1    2.10    4.00
   2  19  -1    0.40    3.20
   2  19  -1    3.00    3.60
  -2 -19   1   -4.20    4.90
   1  19  -1   11.30    4.30
   1  19  -1   21.90    5.30
   1  19  -1    6.80    3.70
   1  19  -1   12.40    4.60
  -1 -19   1    8.50    5.00
   0  19  -1   -1.90    3.40
   0  19  -1    3.50    3.20
   0  19  -1   -0.10    3.30
   0  19  -1    8.90    4.70
  -1  19  -1    1.60    3.50
  -1  19  -1   -1.00    4.20
  -1  19  -1    6.80    4.60
  -1  19  -1   -1.80    2.90
  -2  19  -1   10.60    4.10
  -2  19  -1    2.10    4.70
  -2  19  -1    1.90    3.50
  -3  19  -1   -4.60    4.10
  -3  19  -1   -2.60    3.10
  -3  19  -1   -7.10    4.10
 -14 -18   1    4.20    5.70
  13  18  -1    2.30    3.50
 -13 -18   1    2.90    6.30
  12  18  -1    0.40    2.90
  11  18  -1   18.30    4.10
  10  18  -1   -1.10    3.30
   9  18  -1   -0.80    3.40
   8  18  -1   15.10    3.90
   7  18  -1   24.20    4.60
   6  18  -1   -1.10    3.90
   6  18  -1   -4.70    3.20
  -6 -18   1    2.70    4.30
   5  18  -1    7.80    4.10
   5  18  -1    3.40    3.50
  -5 -18   1    5.50    4.50
   4  18  -1   14.00    4.10
   4  18  -1   15.60    4.70
  -4 -18   1   16.80    4.80
   3  18  -1    5.60    3.70
   3  18  -1   18.60    4.10
   3  18  -1   20.60    4.70
   3  18  -1    4.50    3.90
  -3 -18   1    3.60    4.50
   2  18  -1   -3.10    3.80
   2  18  -1    4.30    3.50
   2  18  -1    6.10    4.20
   2  18  -1    0.70    3.30
  -2 -18   1    3.00    4.30
   1  18  -1    8.60    4.40
   1  18  -1    5.30    3.90
   1  18  -1    2.70    3.50
   1  18  -1    0.70    3.90
   0  18  -1    2.60    4.60
   0  18  -1    2.30    3.80
   0  18  -1    5.70    3.50
   0  18  -1    3.20    3.50
  -1  18  -1   -0.40    4.30
  -1  18  -1    7.10    3.50
  -1  18  -1    1.80    4.40
  -1  18  -1   -4.50    3.30
  -2  18  -1   -1.20    4.50
  -2  18  -1    4.40    3.10
  -2  18  -1    3.40    4.60
  -2  18  -1    3.10    3.70
  -3  18  -1    1.60    4.00
  -3  18  -1    6.20    3.70
  -3  18  -1   -0.50    3.60
  -4  18  -1    0.70    4.50
  -4  18  -1    2.50    3.60
  -5  18  -1   -1.20    4.00
  -5  18  -1    2.20    3.50
 -14 -17   1   -1.70    5.20
  13  17  -1   -2.30    3.10
  12  17  -1    0.40    2.70
  11  17  -1    2.80    3.00
  10  17  -1    1.40    3.20
   9  17  -1    0.50    3.10
  -9 -17   1    1.10    3.90
   8  17  -1   23.50    4.30
  -8 -17   1   28.90    5.10
   7  17  -1   46.00    5.60
  -7 -17   1   43.20    5.90
   6  17  -1   37.80    5.80
   6  17  -1   38.50    5.50
  -6 -17   1   56.69    6.30
   5  17  -1    2.20    3.20
   5  17  -1   11.30    4.40
  -5 -17   1   15.50    4.50
   4  17  -1    5.40    4.00
   4  17  -1   12.20    3.90
   4  17  -1    2.90    3.10
   4  17  -1    4.70    3.70
  -4 -17   1    3.20    4.30
   3  17  -1   23.40    4.90
   3  17  -1   29.70    5.00
   3  17  -1   37.80    5.10
  -3 -17   1   23.70    5.20
   2  17  -1    2.50    3.10
   2  17  -1    0.20    3.40
   2  17  -1    3.90    3.60
   2  17  -1    3.70    3.40
   1  17  -1   -2.60    3.20
   1  17  -1   -2.10    2.90
   1  17  -1    4.80    4.10
   1  17  -1    2.20    3.60
   0  17  -1   45.10    5.80
   0  17  -1   66.09    6.30
  -1  17  -1   42.40    5.90
  -1  17  -1   36.40    4.70
  -1  17  -1   33.70    6.10
  -1  17  -1   34.30    5.20
   1 -17   1   18.60    6.80
  -2  17  -1    1.40    3.60
  -2  17  -1   -2.70    2.80
  -2  17  -1    0.70    4.70
  -2  17  -1   -1.10    3.80
   2 -17   1   -9.70    6.50
  -3  17  -1   -0.30    4.60
  -3  17  -1    7.70    5.00
  -3  17  -1   -0.20    2.90
  -3  17  -1    6.70    3.80
   3 -17   1   10.30    7.10
  -4  17  -1   23.40    5.70
  -4  17  -1   32.30    5.10
  -4  17  -1   39.50    6.90
   4 -17   1   21.80    8.00
  -5  17  -1   -2.10    4.60
  -5  17  -1   -0.80    3.20
   5 -17   1    8.00    7.70
  -6  17  -1    0.60    3.60
  -6  17  -1   -5.90    4.50
 -15 -16   1   -0.90    5.40
 -14 -16   1    8.40    6.90
  13  16  -1    4.20    3.10
  12  16  -1    0.90    2.90
 -12 -16   1    2.90    5.90
  11  16  -1    3.60    3.20
 -11 -16   1   -0.60    3.90
  10  16  -1    1.00    3.00
 -10 -16   1   -1.40    3.40
   9  16  -1    2.60    3.30
  -9 -16   1   -4.30    3.60
   8  16  -1    6.90    3.60
  -8 -16   1    8.50    3.70
   7  16  -1   12.70    4.60
   7  16  -1   10.80    3.60
  -7 -16   1    5.30    3.80
   6  16  -1   68.09    6.40
   6  16  -1   67.89    7.40
  -6 -16   1   61.79    7.20
   5  16  -1  338.17   20.50
   5  16  -1  350.36   19.90
  -5 -16   1  355.36   20.40
   4  16  -1    3.60    3.30
   4  16  -1    3.70    2.40
   4  16  -1   12.30    3.80
   4  16  -1   11.90    3.70
  -4 -16   1    6.10    4.30
   3  16  -1    0.40    3.30
   3  16  -1    5.10    3.00
   3  16  -1    1.20    3.50
   3  16  -1    0.00    3.10
   2  16  -1  114.49    9.40
   2  16  -1  112.19    8.70
   2  16  -1  117.69    9.10
   2  16  -1  119.99    8.70
   1  16  -1   71.49    7.70
   1  16  -1   62.59    6.60
   1  16  -1   65.09    6.60
   1  16  -1   68.19    7.10
   0  16  -1   66.19    6.10
   0  16  -1   63.19    6.80
   0  16  -1   46.10    6.50
   0  16  -1   48.20    6.00
   0 -16   1   70.19    7.70
  -1  16  -1   20.90    4.00
  -1  16  -1   26.20    5.70
  -1  16  -1   27.40    4.90
  -1  16  -1   23.60    4.80
   1 -16   1   17.40    5.90
  -2  16  -1    5.30    4.90
  -2  16  -1    4.20    4.20
  -2  16  -1    1.70    2.90
  -2  16  -1    4.30    3.90
   2 -16   1   -6.60    5.10
  -3  16  -1   -0.90    3.30
  -3  16  -1    6.40    4.60
  -3  16  -1    9.50    3.10
  -3  16  -1   14.10    5.40
   3 -16   1    5.80    6.20
  -4  16  -1    8.50    3.30
  -4  16  -1   -5.10    3.50
  -4  16  -1    2.30    4.90
  -4  16  -1    3.70    4.70
   4 -16   1   -4.20    6.10
  -5  16  -1   -0.10    4.30
  -5  16  -1    0.10    4.70
  -5  16  -1   -3.50    3.60
   5 -16   1    7.80    6.80
  -6  16  -1    7.30    3.80
  -6  16  -1    3.70    4.60
   6 -16   1   -0.10    7.00
  -7  16  -1    1.50    5.00
  -7  16  -1    1.80    3.50
   7 -16   1   -7.70    7.90
 -16 -15   1    5.60    5.80
 -15 -15   1   -2.40    5.80
 -14 -15   1   14.30    7.00
  13  15  -1   27.40    4.50
 -13 -15   1   27.50    5.20
  12  15  -1   64.49    6.40
 -12 -15   1   82.19    7.70
  11  15  -1    3.70    3.10
 -11 -15   1   -1.40    3.90
  10  15  -1   -3.20    2.80
 -10 -15   1    0.30    3.40
   9  15  -1   11.10    3.60
  -9 -15   1   10.10    3.80
   8  15  -1   20.40    4.00
  -8 -15   1   24.00    4.50
   7  15  -1    0.70    2.90
   7  15  -1   -3.30    3.30
  -7 -15   1   -3.00    3.30
   6  15  -1   47.00    5.80
   6  15  -1   38.50    5.00
  -6 -15   1   51.79    6.00
   5  15  -1   37.90    5.20
   5  15  -1   35.70    4.70
   5  15  -1   30.10    4.40
  -5 -15   1   39.40    5.50
   4  15  -1  178.98   11.80
   4  15  -1  182.58   11.20
   4  15  -1  164.28   11.30
   3  15  -1    6.20    2.80
   3  15  -1    2.70    3.40
   3  15  -1    5.20    3.20
   3  15  -1    4.60    3.10
   2  15  -1   82.89    8.20
   2  15  -1  101.49    7.50
   2  15  -1   94.29    7.90
   1  15  -1   84.19    8.10
   1  15  -1   81.39    6.80
   1  15  -1   83.59    7.40
   1  15  -1   85.59    9.50
   1  15  -1   77.29    7.20
  -1 -15   1   80.39    7.60
  -1  15  -1    8.50    3.30
  -1  15  -1    4.10    5.20
  -1  15  -1    8.20    4.40
  -1  15  -1    8.30    3.70
  -1  15  -1    7.90    3.50
   1 -15   1    7.60    4.90
  -2  15  -1    2.30    2.80
  -2  15  -1    3.80    4.40
  -2  15  -1    7.40    3.90
  -2  15  -1    1.60    5.40
  -2  15  -1    2.40    3.40
   2 -15   1    0.10    5.10
  -3  15  -1   30.80    5.10
  -3  15  -1   32.00    6.30
  -3  15  -1   34.90    5.90
  -3  15  -1   28.40    6.40
  -3  15  -1   25.40    4.10
   3 -15   1   39.80    7.80
  -4  15  -1   14.40    3.30
  -4  15  -1   10.40    5.00
  -4  15  -1   11.90    4.20
  -4  15  -1   14.50    5.40
  -4  15  -1    4.60    5.30
   4 -15   1    3.80    5.60
  -5  15  -1   16.90    5.30
  -5  15  -1   13.60    4.10
  -5  15  -1   19.40    5.90
   5 -15   1    8.10    6.10
  -6  15  -1   39.30    7.20
  -6  15  -1   35.20    5.30
  -6  15  -1   50.29    8.00
   6 -15   1   26.60    7.90
  -7  15  -1   -3.00    4.30
  -7  15  -1   -4.70    3.10
   7 -15   1  -11.60    5.80
  -8  15  -1    0.70    4.60
  -8  15  -1   -1.70    3.60
   8 -15   1    1.20    7.00
 -16 -14   1    3.30    5.20
 -15 -14   1    3.10    5.30
 -15 -14   1   10.50    5.00
 -14 -14   1    5.00    4.10
 -14 -14   1    6.50    7.70
  13  14  -1    6.30    3.40
 -13 -14   1    6.00    4.10
  12  14  -1   10.80    3.40
 -12 -14   1   20.40    4.80
  11  14  -1   78.69    6.60
 -11 -14   1   79.69    7.80
  10  14  -1    2.70    2.90
 -10 -14   1    1.70    3.40
   9  14  -1    0.80    2.70
  -9 -14   1    3.70    3.30
   8  14  -1    4.90    2.90
  -8 -14   1    7.90    3.80
   7  14  -1    6.50    3.80
   7  14  -1    8.90    3.00
  -7 -14   1    4.50    3.50
   6  14  -1   14.10    3.70
   6  14  -1   12.40    3.30
  -6 -14   1   19.90    4.30
   5  14  -1    4.60    2.80
   5  14  -1    5.40    2.90
   5  14  -1    6.40    3.40
  -5 -14   1   10.80    4.20
   4  14  -1   88.39    7.10
   4  14  -1   84.19    6.60
   4  14  -1   74.09    5.90
   4  14  -1   71.79    6.50
  -4 -14   1   99.39    7.90
   2  14  -1  216.58   13.00
   2  14  -1  208.28   14.20
   2  14  -1  221.58   12.60
   2  14  -1  214.08   12.60
   2  14  -1  200.28   13.20
  -2 -14   1  197.98   12.40
   1  14  -1  324.47   20.00
   1  14  -1  326.37   18.50
   1  14  -1  330.47   18.00
   1  14  -1  309.27   18.80
   1  14  -1  333.97   18.30
  -1 -14   1  294.97   18.60
   0  14  -1  444.46   23.70
   0  14  -1  426.16   25.30
   0  14  -1  442.06   23.30
   0  14  -1  424.26   24.10
   0  14  -1  422.76   23.60
   0 -14   1  378.06   24.30
  -1  14  -1  507.35   28.00
  -1  14  -1  493.15   27.00
  -1  14  -1  527.95   27.70
  -1  14  -1  488.45   27.40
  -1  14  -1  479.25   29.20
   1 -14   1  486.95   28.70
  -2  14  -1  371.96   20.90
  -2  14  -1  373.66   21.70
  -2  14  -1  391.66   21.50
  -2  14  -1  356.86   22.00
  -2  14  -1  395.36   23.80
  -3  14  -1   10.70    4.90
  -3  14  -1   13.60    4.20
  -3  14  -1   12.00    4.30
  -3  14  -1   15.00    5.50
  -3  14  -1   10.40    3.20
   3 -14   1   14.40    5.80
  -4  14  -1    6.80    3.80
  -4  14  -1    0.80    4.70
  -4  14  -1    4.90    2.80
  -4  14  -1    7.50    4.80
  -4  14  -1    7.00    4.30
   4 -14   1    8.60    6.00
  -5  14  -1   47.60    8.10
  -5  14  -1   61.59    7.10
  -5  14  -1   51.29    7.50
  -5  14  -1   60.49    7.60
   5 -14   1   61.59    9.50
  -6  14  -1    3.00    4.90
  -6  14  -1    1.90    5.00
  -6  14  -1    9.60    5.30
  -6  14  -1    6.80    4.40
   6 -14   1   10.30    6.50
  -7  14  -1   22.60    4.70
  -7  14  -1   15.90    5.30
   7 -14   1   18.40    7.20
  -8  14  -1    0.70    4.40
  -8  14  -1   -0.90    3.70
   8 -14   1   12.10    6.90
  -9  14  -1    6.70    5.30
  -9  14  -1    2.90    3.50
   9 -14   1    7.40    6.70
 -16 -13   1    2.40    4.20
 -16 -13   1    9.10    5.50
 -15 -13   1   -4.10    4.70
 -15 -13   1   -2.70    4.20
 -14 -13   1    3.40    4.00
 -14 -13   1    1.90    5.60
  13  13  -1    1.60    3.10
 -13 -13   1    3.30    3.90
  12  13  -1   12.20    3.40
 -12 -13   1   20.70    4.90
  11  13  -1   17.00    3.40
 -11 -13   1   26.50    5.20
  10  13  -1   33.20    4.50
 -10 -13   1   37.20    5.20
   9  13  -1    1.30    2.70
  -9 -13   1    2.50    3.20
   8  13  -1   10.20    3.00
  -8 -13   1    7.10    3.60
   7  13  -1   13.40    3.20
   7  13  -1   11.00    3.70
  -7 -13   1   14.50    3.70
   6  13  -1   -2.50    2.40
   6  13  -1   -3.00    2.50
  -6 -13   1    1.10    3.20
   5  13  -1    9.30    2.90
   5  13  -1    6.20    2.60
   5  13  -1   10.10    2.20
   5  13  -1    8.30    3.10
  -5 -13   1   13.40    4.00
   4  13  -1   35.60    3.70
   4  13  -1   33.30    4.10
   4  13  -1   35.80    4.50
   4  13  -1   35.80    4.60
  -4 -13   1   42.40    5.50
   3  13  -1    3.80    2.80
   3  13  -1   -1.60    2.20
   3  13  -1    0.00    2.30
   3  13  -1    2.10    2.10
  -3 -13   1    3.50    1.90
   2  13  -1    0.90    2.20
   2  13  -1   -3.10    3.20
   2  13  -1    0.00    2.70
   2  13  -1    1.10    2.70
  -2 -13   1   -1.50    2.20
   1  13  -1   92.79    8.60
   1  13  -1   93.49    6.90
   1  13  -1   96.09    6.70
   1  13  -1   95.29    7.10
   1  13  -1   94.69    7.60
  -1 -13   1   85.49    7.50
   0  13  -1  182.38   10.80
   0  13  -1  168.38   11.00
  -1  13  -1   -0.40    2.20
  -1  13  -1   -3.60    2.50
  -1  13  -1    1.40    4.30
  -1  13  -1   -0.30    3.00
  -1  13  -1   -3.10    3.10
   1 -13   1    3.20    3.70
  -2  13  -1    3.50    3.70
  -2  13  -1    6.40    3.50
  -2  13  -1    2.60    3.40
  -2  13  -1    2.50    2.60
  -2  13  -1    7.50    4.80
  -3  13  -1   24.40    3.80
  -3  13  -1   19.90    4.40
  -3  13  -1   25.60    5.40
  -3  13  -1   18.70    5.70
  -3  13  -1   30.10    4.70
  -4  13  -1  104.99    7.20
  -4  13  -1  109.09    8.30
  -4  13  -1   89.09    9.20
  -4  13  -1   95.59    8.50
  -4  13  -1   84.89   10.10
  -5  13  -1   56.29    8.10
  -5  13  -1   49.70    6.70
  -5  13  -1   43.10    4.60
  -5  13  -1   58.09    7.20
  -5  13  -1   54.59    6.20
  -6  13  -1   63.59    8.30
  -6  13  -1   51.99    6.10
  -6  13  -1   42.40    7.80
  -6  13  -1   69.39    8.40
  -7  13  -1    4.70    4.70
  -7  13  -1   11.60    4.60
  -7  13  -1    8.40    5.80
  -7  13  -1   13.00    6.00
  -8  13  -1    7.80    5.20
  -8  13  -1   27.90    5.10
   8 -13   1   18.10    7.50
  -9  13  -1    6.00    5.50
  -9  13  -1    6.10    3.90
   9 -13   1   -1.10    5.80
 -10  13  -1    3.90    3.90
 -10  13  -1    4.30    4.80
  10 -13   1    0.30    6.80
 -17 -12   1    7.90    4.60
 -17 -12   1   -1.30    5.50
 -16 -12   1    6.30    3.80
 -16 -12   1   -0.10    5.50
 -15 -12   1   13.30    4.70
 -15 -12   1    5.30    5.80
 -14 -12   1    1.90    5.80
 -14 -12   1    5.00    4.20
  13  12  -1    3.80    3.00
 -13 -12   1   -0.40    3.80
  12  12  -1   76.49    6.20
 -12 -12   1   60.69    7.20
  11  12  -1   16.50    3.30
 -11 -12   1   14.10    4.10
  10  12  -1   -0.70    2.30
 -10 -12   1   -3.30    2.80
   9  12  -1    2.80    2.50
  -9 -12   1    5.70    3.20
   8  12  -1  110.19    7.40
  -8 -12   1  108.59    8.40
   7  12  -1   17.90    3.10
  -7 -12   1   24.20    4.20
   6  12  -1   48.80    5.50
   6  12  -1   38.30    4.40
  -6 -12   1   46.10    5.40
   5  12  -1   49.20    4.70
   5  12  -1   37.90    3.60
   5  12  -1   48.20    5.70
   5  12  -1   47.00    4.50
   5  12  -1   49.40    5.20
  -5 -12   1   58.99    5.90
   4  12  -1    7.80    2.40
   4  12  -1    5.80    2.30
   4  12  -1    6.80    2.60
   4  12  -1    4.50    1.70
   3  12  -1   33.50    3.40
   3  12  -1   34.40    4.60
   3  12  -1   25.60    3.40
   3  12  -1   32.10    4.10
   3  12  -1   31.40    4.10
   2  12  -1   43.80    5.20
   2  12  -1   34.70    4.30
   2  12  -1   37.70    4.00
   2  12  -1   42.60    4.50
   2  12  -1   43.20    4.20
  -2 -12   1   35.60    4.10
   1  12  -1   18.40    4.20
   1  12  -1   25.70    3.60
   1  12  -1   18.40    3.60
   1  12  -1   18.50    3.10
   1  12  -1   17.60    3.00
  -1 -12   1   20.30    3.80
   0  12  -1   85.49    7.20
   0  12  -1   96.89    6.60
   0  12  -1  101.29    6.90
   0  12  -1   95.49    6.90
   0  12  -1   86.89    8.40
  -1  12  -1  238.68   14.30
  -1  12  -1  233.58   15.80
  -1  12  -1  229.48   14.10
  -1  12  -1  256.57   14.80
  -1  12  -1  256.07   13.90
  -2  12  -1   28.00    4.70
  -2  12  -1   36.30    4.00
  -2  12  -1   31.20    5.80
  -2  12  -1   28.50    4.40
  -2  12  -1   28.50    4.10
  -3  12  -1    4.10    3.50
  -3  12  -1    4.80    3.20
  -3  12  -1    2.60    2.40
  -3  12  -1    4.60    3.40
  -3  12  -1    0.50    4.10
  -4  12  -1   17.00    3.70
  -4  12  -1   14.20    5.00
  -4  12  -1    6.80    3.90
  -4  12  -1   12.50    3.90
  -4  12  -1   15.00    2.90
  -5  12  -1   40.40    6.00
  -5  12  -1   35.50    5.10
  -5  12  -1   35.90    6.60
  -5  12  -1   47.30    6.60
  -5  12  -1   48.70    4.50
  -6  12  -1  124.99    9.90
  -6  12  -1  138.09   11.10
  -6  12  -1  122.89   10.80
  -6  12  -1  133.59   11.80
  -7  12  -1   96.99    9.90
  -7  12  -1   94.59    9.70
  -7  12  -1   88.69    8.30
  -7  12  -1   98.99   10.90
  -8  12  -1    0.80    4.60
  -8  12  -1    4.40    3.70
  -8  12  -1   -6.30    4.80
  -9  12  -1    3.00    5.00
  -9  12  -1    9.30    4.30
   9 -12   1   14.30    6.70
 -10  12  -1   -6.30    3.50
 -10  12  -1    4.60    4.60
  10 -12   1    7.40    6.50
 -11  12  -1   22.50    5.50
 -11  12  -1    0.80    3.30
  11 -12   1   -1.70    6.00
 -17 -11   1   -2.60    3.90
 -17 -11   1   -0.20    5.00
 -16 -11   1    5.70    5.70
 -16 -11   1   -0.80    3.90
 -15 -11   1   17.40    6.20
 -15 -11   1   28.70    5.80
 -14 -11   1    3.80    3.70
 -14 -11   1    2.60    5.70
 -13 -11   1   -0.50    6.20
 -13 -11   1    1.80    3.70
  12  11  -1   50.59    5.20
 -12 -11   1   66.79    7.20
  11  11  -1    9.60    2.70
 -11 -11   1    8.70    3.90
  10  11  -1    3.40    2.50
 -10 -11   1    4.10    3.10
   9  11  -1   -2.90    2.20
  -9 -11   1   -3.90    2.80
   8  11  -1    4.50    2.40
  -8 -11   1    0.00    2.90
   7  11  -1    4.40    2.40
   7  11  -1    6.90    7.60
  -7 -11   1    5.20    3.00
   6  11  -1   51.39    7.80
   6  11  -1   50.19    3.60
   6  11  -1   48.80    5.40
   6  11  -1   53.19    4.60
  -6 -11   1   46.60    5.40
   5  11  -1   33.50    3.60
   5  11  -1   35.00    4.20
   5  11  -1   26.00    2.80
   5  11  -1   19.90    5.00
   5  11  -1   29.30    3.50
  -5 -11   1   43.80    5.10
   4  11  -1   33.30    3.50
   4  11  -1   31.20    3.50
   4  11  -1   27.50    2.90
   4  11  -1   23.00    3.50
   4  11  -1   32.60    4.10
   3  11  -1   66.69    5.30
   3  11  -1   64.89    5.20
   3  11  -1   63.99    6.00
   3  11  -1   55.49    4.50
   3  11  -1   69.69    5.10
   2  11  -1   26.30    3.30
   2  11  -1   25.60    3.50
   2  11  -1   31.70    3.80
   2  11  -1   29.00    3.10
   2  11  -1   20.90    3.90
  -2 -11   1   21.60    3.10
   1  11  -1    6.90    2.70
   1  11  -1    7.90    3.30
   1  11  -1   10.70    2.50
   1  11  -1    3.10    2.30
   1  11  -1    3.00    2.10
  -1 -11   1    2.10    2.50
   0  11  -1  393.16   21.80
   0  11  -1  393.16   22.50
   0  11  -1  402.66   21.50
   0  11  -1  393.86   21.20
   0  11  -1  392.26   21.40
  -1  11  -1   13.00    3.30
  -1  11  -1   17.90    3.10
  -1  11  -1   11.60    3.80
  -1  11  -1   15.10    2.70
  -1  11  -1   14.80    3.00
  -2  11  -1   -0.60    2.70
  -2  11  -1    0.80    3.30
  -2  11  -1    2.10    2.50
  -2  11  -1    0.60    3.00
  -3  11  -1    0.10    3.70
  -3  11  -1    0.50    2.10
  -3  11  -1    0.50    2.90
  -3  11  -1   -1.40    2.70
  -3  11  -1   -0.30    2.70
  -4  11  -1    3.60    2.20
  -4  11  -1    0.70    2.90
  -4  11  -1   -3.10    2.80
  -4  11  -1    5.80    4.40
  -4  11  -1    2.50    3.30
  -5  11  -1   24.40    4.40
  -5  11  -1   16.10    4.30
  -5  11  -1   20.00    4.60
  -5  11  -1   24.10    3.10
  -5  11  -1   19.60    5.40
  -6  11  -1   15.30    4.50
  -6  11  -1   22.20    5.80
  -6  11  -1   16.20    4.80
  -6  11  -1   20.20    4.30
  -7  11  -1   84.99    7.60
  -7  11  -1   74.29    8.50
  -7  11  -1   65.89    8.50
  -7  11  -1   71.29    8.40
  -8  11  -1    5.00    5.00
  -8  11  -1    6.10    5.00
  -8  11  -1    3.40    5.10
  -9  11  -1   29.60    6.30
  -9  11  -1   24.10    5.30
 -10  11  -1   12.10    4.60
 -10  11  -1    7.60    5.20
 -11  11  -1   -1.90    3.40
 -11  11  -1    6.20    4.50
  11 -11   1   -6.30    6.00
 -12  11  -1   -0.70    3.30
 -12  11  -1    5.00    4.60
 -17 -10   1    3.00    5.70
 -17 -10   1    6.20    3.80
 -16 -10   1    0.00    3.80
 -16 -10   1    1.30    5.00
 -15 -10   1   17.10    4.90
 -15 -10   1   25.20    6.90
 -14 -10   1    1.80    4.00
 -14 -10   1    2.20    6.10
 -13 -10   1   23.40    4.80
 -13 -10   1   24.10    8.60
  12  10  -1  154.18    9.10
 -12 -10   1  131.09   10.50
  11  10  -1   -0.80    2.10
 -11 -10   1    3.60    3.70
  10  10  -1    4.80    2.30
 -10 -10   1    3.20    3.30
   9  10  -1    0.80    1.90
  -9 -10   1    2.00    2.90
   8  10  -1   -0.30    1.90
  -8 -10   1    2.30    2.90
   7  10  -1    7.00    2.30
   7  10  -1    8.60    6.30
   6  10  -1   34.00    3.70
   6  10  -1   30.00    6.10
   6  10  -1   42.30    4.70
   6  10  -1   35.10    2.80
  -6 -10   1   40.10    4.60
   5  10  -1   14.40    2.80
   5  10  -1    2.60    4.20
   5  10  -1   15.40    2.40
   5  10  -1   13.90    1.80
   5  10  -1   11.10    2.40
  -5 -10   1   13.20    3.50
   4  10  -1  103.29    8.50
   4  10  -1  122.09    6.90
   4  10  -1  105.79    7.40
   4  10  -1   97.59    8.30
   4  10  -1  100.89    6.90
   4  10  -1  120.89    6.50
   3  10  -1   10.80    2.40
   3  10  -1    7.50    2.20
   3  10  -1    6.30    2.30
   3  10  -1    9.40    1.80
   3  10  -1    7.50    2.00
   3  10  -1    6.70    2.60
   3  10  -1    6.80    2.20
   2  10  -1   88.39    6.10
   2  10  -1   91.69    5.70
   2  10  -1   82.59    6.80
   2  10  -1   85.39    6.20
   2  10  -1   92.09    5.80
  -2 -10   1   79.19    5.90
   1  10  -1  291.37   15.50
   1  10  -1  293.27   16.50
   1  10  -1  295.77   15.70
   1  10  -1  278.57   15.40
   1  10  -1  256.17   15.70
   0  10  -1  165.38   10.10
   0  10  -1  169.68   10.30
   0  10  -1  165.28    9.80
   0  10  -1  172.38   10.00
   0  10  -1  173.48   11.10
  -1  10  -1  109.99    7.20
  -1  10  -1  112.19    6.90
  -1  10  -1   99.99    7.20
  -1  10  -1  105.59    7.40
  -1  10  -1  101.59    8.20
  -2  10  -1   18.60    4.10
  -2  10  -1   18.90    3.70
  -2  10  -1   26.60    3.80
  -2  10  -1   26.50    3.10
  -2  10  -1   21.10    3.40
  -3  10  -1   12.10    2.40
  -3  10  -1   10.60    3.70
  -3  10  -1   11.90    3.20
  -3  10  -1    9.40    3.10
  -3  10  -1   11.50    3.40
  -4  10  -1    7.20    3.00
  -4  10  -1    6.40    3.20
  -4  10  -1    6.00    2.20
  -4  10  -1    6.80    3.70
  -4  10  -1    6.20    3.40
  -5  10  -1    5.60    3.30
  -5  10  -1    4.20    3.40
  -5  10  -1   10.10    4.30
  -5  10  -1    9.00    2.30
  -5  10  -1    6.40    3.10
  -6  10  -1    8.00    4.20
  -6  10  -1    2.00    3.40
  -6  10  -1    5.60    4.30
  -6  10  -1    6.70    3.80
  -6  10  -1    2.20    1.80
  -7  10  -1  152.78   10.60
  -7  10  -1  133.59   12.20
  -7  10  -1  155.18   11.50
  -7  10  -1  146.19   11.10
  -8  10  -1   16.00    4.60
  -8  10  -1   10.40    5.50
  -8  10  -1   15.10    5.40
  -8  10  -1   15.70    4.90
  -9  10  -1   10.20    4.80
  -9  10  -1    7.10    5.40
  -9  10  -1    6.20    4.00
 -10  10  -1    0.60    4.50
 -10  10  -1   15.50    4.50
 -11  10  -1    3.70    4.90
 -11  10  -1    9.10    4.20
 -12  10  -1   -2.20    4.60
 -12  10  -1   -1.50    3.40
  12 -10   1   14.00    6.80
 -17  -9   1   48.10    6.40
 -16  -9   1    4.10    3.90
 -16  -9   1    7.40    5.90
 -15  -9   1    4.70    4.30
 -15  -9   1   -0.10    5.60
 -14  -9   1   91.29   11.40
 -14  -9   1   97.89    9.10
 -13  -9   1    5.00    4.30
 -13  -9   1    3.70    5.60
 -12  -9   1    8.00    4.20
  11   9  -1    3.50    2.00
 -11  -9   1    2.60    3.40
  10   9  -1   73.29    5.40
 -10  -9   1   76.69    6.80
   9   9  -1    1.20    1.90
  -9  -9   1   -0.90    2.80
   8   9  -1   41.70    3.80
   8   9  -1   28.00    8.80
  -8  -9   1   44.70    4.90
   7   9  -1   38.30    7.50
   7   9  -1   57.19    4.40
   6   9  -1    2.00    4.70
   6   9  -1    4.20    4.40
   6   9  -1    3.80    1.10
   6   9  -1    1.10    2.30
   6   9  -1    0.30    1.80
  -6  -9   1    2.50    2.60
   5   9  -1  104.49    6.70
   5   9  -1   86.99    5.30
   5   9  -1   90.99    8.60
   5   9  -1  100.29    6.10
   5   9  -1   91.09    8.70
  -5  -9   1   84.19    6.90
   4   9  -1   22.60    2.30
   4   9  -1   17.10    2.40
   4   9  -1   27.00    2.80
   4   9  -1   15.10    3.70
   4   9  -1   19.60    3.60
   4   9  -1   22.20    3.10
   3   9  -1   64.59    4.10
   3   9  -1   59.59    5.30
   3   9  -1   63.99    4.90
   3   9  -1   58.79    4.50
   3   9  -1   58.69    5.40
   3   9  -1   59.39    4.60
   3   9  -1   60.79    5.20
  -3  -9   1   61.89    3.90
   2   9  -1   55.29    4.30
   2   9  -1   52.69    4.20
   2   9  -1   52.59    4.40
   2   9  -1   52.09    3.70
   2   9  -1   50.19    3.80
   2   9  -1   48.90    5.20
   2   9  -1   49.60    3.50
  -2  -9   1   45.50    4.10
   1   9  -1   44.90    3.70
   1   9  -1   33.00    4.30
   1   9  -1   50.59    3.80
   1   9  -1   50.99    4.20
   1   9  -1   44.50    4.20
   0   9  -1  139.69    8.40
   0   9  -1  135.79    8.60
   0   9  -1  143.59    8.30
   0   9  -1  137.29    9.30
   0   9  -1  144.99    8.60
  -2   9  -1   15.20    2.80
  -2   9  -1   18.60    3.60
  -2   9  -1   16.80    3.00
  -2   9  -1   18.10    2.60
  -2   9  -1   19.00    3.30
  -3   9  -1   47.60    4.00
  -3   9  -1   54.79    6.10
  -3   9  -1   43.20    4.80
  -3   9  -1   48.40    4.90
  -3   9  -1   49.80    4.70
  -4   9  -1   12.90    3.20
  -4   9  -1   16.60    3.70
  -4   9  -1   13.20    4.00
  -4   9  -1   21.10    2.70
  -4   9  -1   19.00    3.30
   4  -9   1   16.30    3.20
  -5   9  -1   15.80    4.10
  -5   9  -1   22.80    3.90
  -5   9  -1   18.00    3.70
  -5   9  -1   23.60    3.50
   5  -9   1   21.90    4.90
  -6   9  -1   33.70    4.50
  -6   9  -1   30.40    4.80
  -6   9  -1   34.80    3.30
  -6   9  -1   40.80    6.20
  -6   9  -1   24.50    4.50
  -7   9  -1   19.90    3.90
  -7   9  -1   21.90    5.30
  -7   9  -1   12.50    4.30
  -7   9  -1   18.50    4.40
  -8   9  -1   18.50    4.50
  -8   9  -1   17.90    4.20
  -8   9  -1   13.80    5.20
  -8   9  -1   10.00    5.20
  -9   9  -1   46.90    7.40
  -9   9  -1   72.69    7.10
  -9   9  -1   80.29    8.40
 -10   9  -1    1.90    3.60
 -10   9  -1    3.70    4.60
 -11   9  -1    9.10    5.40
 -11   9  -1    9.50    4.40
 -12   9  -1    7.30    4.40
 -12   9  -1    4.50    4.60
  12  -9   1   -6.00    5.50
 -13   9  -1    1.70    3.30
 -13   9  -1   10.30    5.00
  13  -9   1    0.40    6.10
 -17  -8   1    9.80    4.30
 -17  -8   1    3.10    6.80
 -16  -8   1   33.70    7.60
 -16  -8   1   41.20    6.40
 -15  -8   1    9.60    5.90
 -15  -8   1    1.40    4.60
 -14  -8   1   -6.60    5.20
 -14  -8   1   -3.40    3.80
 -13  -8   1    8.70    6.20
 -13  -8   1   12.10    4.40
 -12  -8   1  154.28   13.10
 -12  -8   1  123.69   10.20
  11   8  -1    3.30    2.00
 -11  -8   1   -1.10    3.40
  10   8  -1   71.69    5.30
 -10  -8   1   84.19    6.90
   9   8  -1    3.50    1.80
   9   8  -1   -0.40    8.70
  -9  -8   1   -1.40    2.40
   8   8  -1   72.59    5.00
   8   8  -1   59.79    9.80
  -8  -8   1   75.39    5.90
   7   8  -1   27.60    6.50
   7   8  -1   33.00    3.30
   6   8  -1   -5.30    3.70
   6   8  -1   -1.40    1.60
   6   8  -1   -8.00    3.80
  -6  -8   1   -2.60    2.20
   5   8  -1   66.09    4.10
   5   8  -1   75.59    7.90
   5   8  -1   76.09    5.00
   5   8  -1   70.89    5.50
   5   8  -1   67.89    7.30
  -5  -8   1   67.89    5.80
   4   8  -1 1076.69   59.99
   4   8  -1 1069.49   58.29
   4   8  -1 1150.58   59.99
   4   8  -1 1181.88   58.09
   4   8  -1 1165.18   58.39
   4   8  -1 1186.08   58.69
   3   8  -1  111.09    7.30
   3   8  -1  112.79    7.80
   3   8  -1  113.19    7.00
   3   8  -1  110.19    6.80
   3   8  -1  113.99    6.40
   3   8  -1  108.89    6.70
   3   8  -1  111.79    7.90
  -3  -8   1  110.29    6.20
   2   8  -1   76.19    5.20
   2   8  -1   68.39    5.10
   2   8  -1   69.69    5.00
   2   8  -1   73.79    5.10
   2   8  -1   79.29    5.00
   2   8  -1   69.59    5.70
   2   8  -1   75.39    4.70
  -2  -8   1   71.99    4.90
   1   8  -1  262.37   14.60
   1   8  -1  254.07   13.80
   1   8  -1  244.98   14.10
   1   8  -1  253.07   14.00
   1   8  -1  268.57   13.90
   0   8  -1   77.09    6.30
   0   8  -1   91.89    5.70
   0   8  -1   86.39    5.50
   0   8  -1   81.39    5.80
  -1   8  -1  250.57   12.80
  -1   8  -1  249.18   13.10
  -1   8  -1  194.38   13.30
  -1   8  -1  223.58   12.50
  -1   8  -1  223.98   12.70
  -2   8  -1   22.70    3.00
  -2   8  -1   23.00    3.20
  -2   8  -1   23.70    2.60
  -2   8  -1   21.50    3.70
  -2   8  -1   19.30    3.00
   2  -8   1   19.50    2.10
   2  -8   1   18.90    2.00
  -3   8  -1  395.26   21.60
  -3   8  -1  385.96   21.30
  -3   8  -1  388.96   21.50
  -3   8  -1  393.86   22.20
  -3   8  -1  414.46   21.00
   3  -8   1  403.66   21.60
   3  -8   1  397.36   21.50
  -4   8  -1   11.00    3.40
  -4   8  -1    9.10    2.50
  -4   8  -1   13.30    3.00
  -4   8  -1   11.60    2.90
   4  -8   1    7.50    3.10
  -5   8  -1    3.10    2.90
  -5   8  -1    3.50    2.50
  -5   8  -1    1.80    3.10
  -5   8  -1    1.10    2.60
  -5   8  -1   -1.00    1.50
   5  -8   1    4.40    3.90
  -6   8  -1   71.39    6.70
  -6   8  -1   70.79    7.70
  -6   8  -1   86.89    6.60
  -6   8  -1   74.69    6.70
  -6   8  -1   86.69    5.30
   6  -8   1   78.09   10.10
  -7   8  -1   85.99    8.40
  -7   8  -1   78.49    6.80
  -7   8  -1   80.49    7.40
  -7   8  -1   79.89    7.40
  -8   8  -1    1.20    4.40
  -8   8  -1    4.20    4.40
  -8   8  -1    3.80    3.40
  -8   8  -1    0.50    3.40
  -9   8  -1   67.99    8.30
  -9   8  -1   70.89    7.80
  -9   8  -1   76.69    7.30
 -10   8  -1   14.10    5.70
 -10   8  -1   17.80    4.10
 -10   8  -1    9.70    4.50
 -11   8  -1   -0.70    3.80
 -11   8  -1   -0.20    4.40
 -12   8  -1   71.69    7.40
 -12   8  -1   48.40    7.30
 -13   8  -1   -3.60    3.40
 -13   8  -1   -0.20    4.60
  13  -8   1   -1.10    5.80
 -14   8  -1   -0.10    3.30
 -17  -7   1    5.20    3.80
 -16  -7   1    4.90    5.90
 -16  -7   1    4.10    4.00
 -15  -7   1   -0.10    5.60
 -15  -7   1    5.50    4.70
 -14  -7   1   34.50    6.00
 -14  -7   1   29.00    7.40
 -13  -7   1    2.40    3.90
 -13  -7   1    8.40    5.90
 -12  -7   1   43.00    8.10
 -12  -7   1   36.80    5.70
 -11  -7   1   11.50    3.80
  10   7  -1    5.40    1.80
 -10  -7   1    6.10    3.10
   9   7  -1   96.59   12.90
   9   7  -1   72.29    4.90
  -9  -7   1   73.29    6.20
   8   7  -1   24.10    2.60
   8   7  -1    5.80    6.20
   8   7  -1   13.60    6.80
  -8  -7   1   16.80    3.20
   7   7  -1    8.90    1.90
   7   7  -1    9.00    5.10
   7   7  -1   -1.80    4.40
  -7  -7   1    6.40    2.50
   6   7  -1  360.16   22.10
   6   7  -1  355.86   18.60
  -6  -7   1  336.27   19.00
   5   7  -1 1038.20   55.09
   5   7  -1 1050.69   52.69
   5   7  -1 1057.49   53.09
   5   7  -1 1034.70   54.99
  -5  -7   1  953.80   52.99
   4   7  -1  281.37   15.00
   4   7  -1  297.47   15.40
   4   7  -1  272.47   14.90
   4   7  -1  280.77   14.70
   4   7  -1  272.97   16.70
   4   7  -1  285.77   16.90
   3   7  -1    6.60    1.20
   3   7  -1    7.40    1.90
   3   7  -1    5.30    2.30
   3   7  -1    8.80    2.00
   3   7  -1    8.00    1.80
   3   7  -1    3.50    1.90
  -3  -7   1    4.70    0.90
   2   7  -1  257.17   14.20
   2   7  -1  247.08   13.70
   2   7  -1  256.07   13.80
   2   7  -1  258.77   13.50
   2   7  -1  268.57   14.20
   2   7  -1  267.17   13.70
  -2  -7   1  231.28   13.60
   1   7  -1   28.90    2.70
   1   7  -1   18.60    2.00
   1   7  -1   21.20    2.60
   1   7  -1   20.30    2.30
   1   7  -1   24.30    2.60
   1   7  -1   25.60    3.10
  -1  -7   1   21.20    2.00
   0   7  -1   35.80    3.10
   0   7  -1   30.60    3.40
  -1   7  -1   13.00    2.80
  -1   7  -1   13.30    2.50
  -1   7  -1   12.60    2.30
  -1   7  -1   10.30    1.90
  -1   7  -1   10.60    2.30
   1  -7   1   11.00    1.30
   1  -7   1   12.70    1.50
  -2   7  -1   10.70    2.00
  -2   7  -1   13.40    2.70
  -2   7  -1    9.00    2.60
  -2   7  -1   11.70    2.90
  -2   7  -1    8.20    2.30
   2  -7   1    9.30    1.90
   2  -7   1   10.70    1.90
  -3   7  -1  775.22   38.00
  -3   7  -1  726.73   37.70
  -3   7  -1  719.23   38.40
  -3   7  -1  650.23   37.30
  -3   7  -1  684.03   37.80
   3  -7   1  739.73   38.20
   3  -7   1  775.12   38.30
  -4   7  -1  117.19    7.70
  -4   7  -1  121.19    7.40
  -4   7  -1  127.89    8.30
  -4   7  -1  124.19    7.80
  -4   7  -1  110.89    6.70
  -4   7  -1  107.09    7.10
   4  -7   1   98.89    8.50
  -5   7  -1   15.10    3.40
  -5   7  -1   13.90    3.10
  -5   7  -1   24.20    3.10
   5  -7   1   23.90    4.30
  -6   7  -1    3.20    2.70
  -6   7  -1    2.60    1.50
  -6   7  -1    0.50    2.50
  -6   7  -1    3.00    2.60
  -6   7  -1    3.10    2.00
  -6   7  -1    1.10    3.20
   6  -7   1    5.10    5.10
  -7   7  -1    4.40    3.00
  -7   7  -1    7.80    3.80
  -7   7  -1    4.30    3.00
  -7   7  -1    6.30    2.30
  -7   7  -1    4.40    3.10
  -8   7  -1   38.10    5.40
  -8   7  -1   46.10    5.40
  -8   7  -1   28.20    5.50
  -8   7  -1   33.40    5.60
  -9   7  -1   24.40    5.50
  -9   7  -1   23.70    5.60
  -9   7  -1   20.00    4.30
  -9   7  -1   25.80    4.70
 -10   7  -1    1.80    3.60
 -10   7  -1    9.00    4.70
 -10   7  -1   10.60    4.50
 -11   7  -1   13.50    5.10
 -11   7  -1    8.90    4.30
 -12   7  -1   51.39    6.70
 -12   7  -1   59.89    6.80
 -13   7  -1   38.80    5.60
 -13   7  -1   41.60    6.60
 -14   7  -1    7.50    4.00
  14  -7   1   -0.40    6.00
 -17  -6   1   22.40    5.40
 -16  -6   1   -1.70    5.70
 -16  -6   1   19.20    4.80
 -15  -6   1    1.30    5.50
 -15  -6   1   -3.30    4.10
 -14  -6   1   18.80    5.30
 -14  -6   1   23.10    6.60
 -13  -6   1   -1.00    3.80
 -13  -6   1    2.00    5.60
 -12  -6   1   45.10    7.90
 -12  -6   1   32.20    5.50
 -11  -6   1  123.39    9.10
 -11  -6   1  109.99   11.10
  10   6  -1    3.50    1.60
 -10  -6   1   -2.20    2.70
   9   6  -1    5.20    1.60
   9   6  -1    7.60    8.30
   9   6  -1    6.10    7.50
  -9  -6   1    9.30    2.90
   8   6  -1  191.78   17.00
   8   6  -1  232.98   12.40
   8   6  -1  195.48   17.70
  -8  -6   1  262.57   13.40
   7   6  -1   19.20    5.80
   7   6  -1    8.40    5.10
   7   6  -1   13.40    1.50
   7   6  -1   14.60    2.10
  -7  -6   1   19.80    3.10
   6   6  -1  144.79   12.00
   6   6  -1  158.78   11.90
   6   6  -1  143.49    8.20
  -6  -6   1  138.09    8.90
   5   6  -1   21.50    2.30
   5   6  -1   17.50    4.10
  -5  -6   1   19.20    3.00
   4   6  -1   12.20    3.10
   4   6  -1   10.50    1.80
   4   6  -1   12.70    2.30
  -4  -6   1   13.60    2.90
   3   6  -1  978.00   51.19
   3   6  -1 1018.60   52.39
   3   6  -1  960.00   51.19
   3   6  -1  991.60   51.39
  -3  -6   1  968.10   50.79
  -3  -6   1 1092.19   52.29
   2   6  -1    7.60    1.90
   2   6  -1    4.80    1.50
   2   6  -1    8.60    1.70
   2   6  -1    7.10    1.20
   2   6  -1    4.10    1.90
   2   6  -1    6.00    1.80
  -2  -6   1    5.20    1.20
  -2  -6   1    5.50    1.50
   1   6  -1   20.40    2.00
   1   6  -1   16.10    2.10
   1   6  -1   19.10    2.50
   1   6  -1   22.30    2.30
   1   6  -1   26.20    2.30
   1   6  -1   25.30    2.60
  -1  -6   1   18.90    2.20
   0   6  -1  126.79    7.90
   0   6  -1  134.19    7.50
   0   6  -1  129.19    7.30
  -1   6  -1  111.39    7.40
  -1   6  -1  118.59    6.80
  -1   6  -1  125.09    7.00
  -1   6  -1  117.99    6.80
  -1   6  -1  120.69    6.70
  -1   6  -1  105.99    6.70
   1  -6   1  111.59    6.70
  -2   6  -1  266.37   14.50
  -2   6  -1  257.97   14.90
  -2   6  -1  266.87   14.20
  -2   6  -1  267.57   14.40
  -2   6  -1  255.57   14.40
  -2   6  -1  251.77   14.40
   2  -6   1  280.77   14.60
   2  -6   1  276.57   14.70
  -3   6  -1  169.08    9.60
  -3   6  -1  149.69    9.50
  -3   6  -1  162.88    9.00
  -3   6  -1  155.68    9.30
  -3   6  -1  155.28    9.30
   3  -6   1  168.78   10.00
   3  -6   1  170.78   10.10
  -4   6  -1  517.85   27.90
  -4   6  -1  521.95   28.10
  -4   6  -1  536.65   28.60
  -4   6  -1  527.15   27.50
  -4   6  -1  525.15   28.10
  -4   6  -1  548.35   28.00
   4  -6   1  556.74   29.30
   4  -6   1  512.15   29.10
  -5   6  -1    5.50    2.60
  -5   6  -1    5.50    2.30
  -5   6  -1    2.50    1.80
  -5   6  -1    8.80    1.70
  -5   6  -1    4.30    2.80
  -5   6  -1    8.40    2.70
   5  -6   1    9.30    3.90
   5  -6   1    4.80    3.70
  -6   6  -1  118.39    8.10
  -6   6  -1  119.99    8.20
  -6   6  -1  125.19    7.90
  -6   6  -1  125.69    8.90
  -6   6  -1  122.09    7.50
  -6   6  -1  126.29    7.00
   6  -6   1  109.19   11.10
  -7   6  -1   25.30    3.90
  -7   6  -1   25.50    3.10
  -7   6  -1   20.70    4.20
  -7   6  -1   19.40    3.90
  -7   6  -1   21.90    3.50
  -7   6  -1   23.50    2.50
   7  -6   1   24.50    6.90
  -8   6  -1   45.60    6.10
  -8   6  -1   67.99    6.80
  -8   6  -1   43.60    5.20
  -9   6  -1   61.99    6.30
  -9   6  -1   85.99    8.30
  -9   6  -1   68.49    7.00
  -9   6  -1   67.49    7.70
 -10   6  -1   59.39    7.50
 -10   6  -1   66.69    6.70
 -10   6  -1   56.99    6.60
 -11   6  -1   18.50    5.00
 -11   6  -1   17.20    4.30
 -12   6  -1   50.19    6.10
 -12   6  -1   52.29    6.80
 -13   6  -1   92.69    8.30
 -13   6  -1   67.09    8.30
 -14   6  -1    8.60    4.40
  14  -6   1    8.70    6.60
 -15   6  -1   26.20    4.30
 -17  -5   1   -2.20    4.10
 -17  -5   1    4.10    4.80
 -16  -5   1   21.50    5.00
 -15  -5   1   13.70    6.40
 -15  -5   1   30.30    5.80
 -14  -5   1    9.90    5.10
 -14  -5   1    7.40    5.80
 -13  -5   1   81.09    8.20
 -13  -5   1   55.39    8.40
 -12  -5   1  456.95   26.90
 -12  -5   1  440.96   25.30
 -11  -5   1    2.90    3.40
 -11  -5   1    4.80    4.90
  10   5  -1   28.80   12.00
  10   5  -1   45.90   12.30
 -10  -5   1   55.89    5.80
   9   5  -1   81.99    5.10
   9   5  -1   63.49   10.80
   9   5  -1   74.29   11.30
  -9  -5   1   89.99    6.60
   8   5  -1  255.37   12.20
   8   5  -1  185.38   16.70
   8   5  -1  191.18   16.90
  -8  -5   1  230.48   13.10
   7   5  -1  215.18   15.70
   7   5  -1  206.78   16.00
   7   5  -1  206.78   11.50
  -7  -5   1  226.58   12.40
   6   5  -1   61.69    7.40
   6   5  -1   65.39    8.20
   6   5  -1   62.89    4.00
  -6  -5   1   55.89    4.90
   5   5  -1  141.39    7.80
   5   5  -1  150.38   10.70
   5   5  -1  134.39   10.20
  -5  -5   1  134.09    8.30
   4   5  -1  593.74   29.60
   4   5  -1  595.54   30.00
  -4  -5   1  534.65   29.90
   3   5  -1  295.47   17.60
  -3  -5   1  326.97   16.00
   2   5  -1  662.63   33.40
   2   5  -1  599.54   34.10
   2   5  -1  660.83   33.40
   2   5  -1  656.33   33.50
   2   5  -1  652.13   33.60
  -2  -5   1  630.54   33.20
  -2  -5   1  688.43   34.10
   1   5  -1  238.18   12.70
   1   5  -1  235.78   12.30
   1   5  -1  234.88   12.60
   1   5  -1  226.58   12.40
   1   5  -1  221.58   12.20
   1   5  -1  228.18   12.40
  -1  -5   1  238.48   12.60
   0   5  -1  485.05   24.70
   0   5  -1  466.45   25.00
   0   5  -1  497.95   24.70
   0   5  -1  454.55   24.70
   0   5  -1  517.65   24.70
   0   5  -1  493.25   24.70
   0  -5   1  421.16   24.70
  -1   5  -1  165.68    9.00
  -1   5  -1  153.18    9.00
  -1   5  -1  149.79    8.70
  -1   5  -1  150.28    8.90
  -1   5  -1  175.78    8.90
  -1   5  -1  156.48    9.30
  -1   5  -1  173.98    9.00
   1  -5   1  155.68    8.90
  -2   5  -1  138.09    8.10
  -2   5  -1  126.99    7.60
  -2   5  -1  129.49    7.60
  -2   5  -1  128.39    7.30
  -2   5  -1  129.29    8.00
  -2   5  -1  127.69    7.50
  -2   5  -1  126.39    7.50
   2  -5   1  136.79    7.90
  -3   5  -1   93.79    6.20
  -3   5  -1   95.29    6.20
  -3   5  -1   94.29    6.50
  -3   5  -1   95.89    5.60
  -3   5  -1   92.69    5.90
  -3   5  -1   98.19    6.00
   3  -5   1  102.39    6.80
   3  -5   1   96.79    7.00
  -4   5  -1  717.13   36.70
  -4   5  -1  665.53   36.80
  -4   5  -1  710.73   36.30
  -4   5  -1  690.53   36.70
  -4   5  -1  695.93   36.70
  -4   5  -1  716.73   37.20
   4  -5   1  710.63   38.00
   4  -5   1  737.53   38.10
  -5   5  -1  474.85   25.00
  -5   5  -1  418.66   25.50
  -5   5  -1  458.65   25.00
  -5   5  -1  444.66   24.50
  -5   5  -1  461.15   25.10
  -5   5  -1  513.65   25.40
   5  -5   1  505.25   27.20
   5  -5   1  518.85   27.30
  -6   5  -1   21.00    3.00
  -6   5  -1   23.40    2.20
  -6   5  -1   25.90    3.10
  -6   5  -1   22.50    3.70
  -6   5  -1   22.10    3.50
  -6   5  -1   22.70    3.40
   6  -5   1   16.30    4.90
   6  -5   1   22.50    5.40
  -7   5  -1    3.20    2.10
  -7   5  -1   -0.50    2.30
  -7   5  -1    2.90    2.80
  -7   5  -1    3.60    3.00
  -7   5  -1    5.50    1.40
  -7   5  -1   -1.60    2.10
   7  -5   1    0.00    5.50
  -8   5  -1    1.60    3.40
  -8   5  -1   -0.40    2.30
  -8   5  -1   -1.70    2.80
  -8   5  -1   -0.70    2.00
  -8   5  -1    2.50    2.90
  -9   5  -1    2.60    3.10
  -9   5  -1   -2.80    3.00
  -9   5  -1   -2.30    2.20
  -9   5  -1    0.90    2.80
 -10   5  -1   19.40    4.20
 -10   5  -1   18.50    4.70
 -10   5  -1   35.50    5.10
 -11   5  -1    2.40    3.40
 -11   5  -1   -3.70    3.80
 -12   5  -1   -3.10    3.50
 -12   5  -1    0.50    4.30
 -13   5  -1    6.30    4.20
 -13   5  -1    6.80    4.80
 -14   5  -1   -1.00    3.70
  14  -5   1   -0.60    5.60
 -15   5  -1    3.00    3.90
  15  -5   1    1.80    6.30
 -17  -4   1   -1.80    4.10
 -17  -4   1   14.10    4.40
 -16  -4   1   25.90    5.70
 -15  -4   1   -6.00    5.20
 -15  -4   1   -0.20    4.10
 -14  -4   1   -5.10    4.80
 -14  -4   1    2.30    4.00
 -13  -4   1   21.30    6.80
 -13  -4   1   19.90    5.20
 -12  -4   1  477.45   27.70
 -12  -4   1  461.75   26.40
 -11  -4   1    2.70    4.90
 -11  -4   1    3.80    3.50
  10   4  -1   23.50   10.50
  10   4  -1   25.00   11.10
 -10  -4   1   20.80    5.30
 -10  -4   1   18.30    3.90
   9   4  -1  155.58   16.50
   9   4  -1  187.38   17.30
  -9  -4   1  162.08   10.50
   8   4  -1  146.69    7.90
  -8  -4   1  137.39    9.00
   7   4  -1   32.80    6.60
   7   4  -1   27.60    2.30
   7   4  -1   27.30    5.80
   6   4  -1   -1.40    3.60
   6   4  -1    2.20    3.30
   6   4  -1    1.80    1.10
  -6  -4   1    2.10    2.10
   5   4  -1  176.18   12.10
   5   4  -1  162.28   11.50
   5   4  -1  171.38    9.10
  -5  -4   1  167.08    9.80
   4   4  -1   83.79    4.80
   4   4  -1   82.09    6.80
   3   4  -1  216.08   11.80
   3   4  -1  212.08   11.40
  -3  -4   1  206.38   12.50
  -3  -4   1  227.78   11.20
   2   4  -1 1059.39   51.39
   2   4  -1  992.90   51.19
   2   4  -1  941.51   51.29
   2   4  -1  993.40   52.09
  -2  -4   1 1047.80   51.99
  -2  -4   1  995.20   51.09
   1   4  -1  720.33   40.40
   1   4  -1  787.62   40.50
   1   4  -1  752.12   40.40
   1   4  -1  827.12   40.90
   1   4  -1  860.71   40.70
  -1  -4   1  800.42   40.80
   0   4  -1  600.94   30.40
   0   4  -1  612.94   30.70
   0   4  -1  621.64   30.50
   0   4  -1  566.04   30.30
   0   4  -1  565.14   30.40
   0   4  -1  575.34   30.40
   0  -4   1  598.64   30.60
  -2   4  -1  491.95   25.30
  -2   4  -1  474.75   24.60
  -2   4  -1  464.35   24.60
  -2   4  -1  477.75   24.70
  -2   4  -1  463.15   24.60
  -2   4  -1  470.35   24.90
  -2   4  -1  471.55   24.40
   2  -4   1  471.95   25.10
  -3   4  -1    0.30    1.10
  -3   4  -1    2.40    1.90
  -3   4  -1    2.90    1.80
  -3   4  -1    0.30    1.30
  -3   4  -1    1.50    1.60
  -3   4  -1    0.70    1.60
   3  -4   1   -1.50    1.70
  -4   4  -1   18.60    2.80
  -4   4  -1   14.80    1.70
  -4   4  -1   13.40    2.20
  -4   4  -1   15.20    2.30
  -4   4  -1   10.70    2.50
  -4   4  -1   11.90    2.60
  -4   4  -1   20.50    2.80
   4  -4   1   14.40    3.20
   4  -4   1   15.70    3.10
  -5   4  -1 1041.00   53.09
  -5   4  -1 1012.80   53.19
  -5   4  -1  992.50   52.39
  -5   4  -1 1028.70   52.99
  -5   4  -1 1073.19   52.99
  -5   4  -1 1025.90   52.89
  -5   4  -1  968.20   53.29
   5  -4   1 1015.10   54.89
   5  -4   1 1086.59   54.99
  -6   4  -1   11.50    2.60
  -6   4  -1   17.30    3.00
  -6   4  -1   15.50    1.70
  -6   4  -1   11.10    2.80
  -6   4  -1   12.90    3.00
  -6   4  -1   18.00    2.70
  -6   4  -1   11.50    2.90
   6  -4   1   11.70    4.40
   6  -4   1   11.20    4.00
  -7   4  -1   98.79    7.50
  -7   4  -1  106.69    6.90
  -7   4  -1   90.29    7.10
  -7   4  -1   94.69    6.60
  -7   4  -1   99.99    6.80
  -7   4  -1   94.49    5.50
  -7   4  -1   99.39    7.10
   7  -4   1  110.19   11.60
  -8   4  -1   97.99    7.70
  -8   4  -1  104.69    8.00
  -8   4  -1   98.09    6.70
  -8   4  -1   93.79    7.30
  -8   4  -1   97.99    7.10
  -8   4  -1   99.09    7.10
   8  -4   1   76.69   10.70
  -9   4  -1  104.79    7.60
  -9   4  -1  118.19    8.30
  -9   4  -1  119.29    8.80
  -9   4  -1  111.89    9.00
  -9   4  -1  122.69    8.40
 -10   4  -1   -1.10    2.40
 -10   4  -1    4.60    3.00
 -10   4  -1    1.20    3.20
 -10   4  -1    9.60    4.00
 -11   4  -1   -2.00    3.50
 -11   4  -1    2.70    3.10
 -12   4  -1   75.49    7.70
 -12   4  -1   73.49    7.80
 -13   4  -1   40.40    5.60
 -13   4  -1   35.00    6.00
 -14   4  -1    2.90    4.00
 -15   4  -1    0.70    3.90
  15  -4   1    2.60    6.70
 -17  -3   1   14.40    5.00
 -16  -3   1    6.30    4.70
 -16  -3   1   -0.50    4.00
 -15  -3   1   13.90    4.80
 -14  -3   1   20.90    5.10
 -13  -3   1   51.19    8.00
 -13  -3   1   63.79    7.60
 -12  -3   1   47.60    6.50
 -12  -3   1   28.40    6.50
 -11  -3   1    4.30    4.70
 -11  -3   1    2.90    3.40
  10   3  -1   12.60   10.40
  10   3  -1   14.70   10.60
 -10  -3   1    5.40    3.10
 -10  -3   1   12.10    4.80
   9   3  -1   -8.00    6.70
   9   3  -1   -4.50    6.70
  -9  -3   1    2.60    2.80
  -9  -3   1   10.70    3.90
   8   3  -1  119.79   12.60
   8   3  -1  130.49   12.80
  -8  -3   1  128.29    8.40
   7   3  -1   12.00    4.50
   7   3  -1   10.80    1.50
   7   3  -1    7.90    5.00
  -7  -3   1   10.20    2.80
  -7  -3   1   13.70    1.40
   6   3  -1   54.29    7.40
   6   3  -1   50.69    3.30
   6   3  -1   54.09    6.70
  -6  -3   1   53.99    4.40
  -6  -3   1   54.79    3.10
   5   3  -1   48.90    6.40
   5   3  -1   50.59    3.20
   5   3  -1   63.69    6.20
  -5  -3   1   51.09    4.10
  -5  -3   1   54.59    2.90
   4   3  -1 5148.78  255.07
   4   3  -1 5043.50  253.17
  -4  -3   1 5054.29  254.77
  -4  -3   1 4973.00  252.97
  -4  -3   1 4778.52  253.57
   3   3  -1    2.30    2.20
   3   3  -1    2.50    1.20
  -3  -3   1    5.10    2.00
  -3  -3   1    1.00    1.90
   2   3  -1   64.69    4.10
   2   3  -1   61.19    3.70
  -2  -3   1   64.29    3.40
  -2  -3   1   55.09    4.20
  -2  -3   1   65.49    4.80
   1   3  -1  461.55   24.10
   1   3  -1  488.85   23.80
   1   3  -1  461.05   23.60
   1   3  -1  460.85   23.60
  -1  -3   1  413.06   23.60
  -1  -3   1  471.75   24.00
   0   3  -1 2342.37  124.29
   0   3  -1 2630.14  124.49
   0   3  -1 2435.66  124.29
   0  -3   1 2392.76  124.49
  -1   3  -1  439.96   21.30
  -1   3  -1  413.56   21.30
  -1   3  -1  371.26   21.20
  -1   3  -1  429.86   21.60
  -1   3  -1  377.36   21.50
  -1   3  -1  435.96   21.30
  -3   3  -1   55.69    3.80
  -3   3  -1   52.99    3.80
  -3   3  -1   53.29    4.00
  -3   3  -1   50.99    4.90
  -3   3  -1   51.89    4.00
  -3   3  -1   50.59    3.40
  -3   3  -1   58.39    4.30
  -3   3  -1   56.39    3.90
   3  -3   1   53.99    5.00
  -4   3  -1  630.74   33.10
  -4   3  -1  622.14   32.90
  -4   3  -1  631.24   33.10
  -4   3  -1  627.94   33.10
  -4   3  -1  633.04   32.60
  -4   3  -1  661.53   33.30
  -4   3  -1  663.73   33.00
   4  -3   1  610.04   34.20
   4  -3   1  646.04   34.50
  -5   3  -1  205.28   11.30
  -5   3  -1  189.08   11.30
  -5   3  -1  190.88   11.00
  -5   3  -1  211.78   11.00
  -5   3  -1  198.58   11.20
  -5   3  -1  187.48   10.40
  -5   3  -1  186.48   11.30
   5  -3   1  192.38   12.80
   5  -3   1  205.58   13.30
  -6   3  -1  219.98   12.20
  -6   3  -1  200.98   11.90
  -6   3  -1  197.78   10.80
  -6   3  -1  207.98   11.70
  -6   3  -1  210.88   12.00
  -6   3  -1  188.08   11.70
  -6   3  -1  204.78   11.60
   6  -3   1  201.18   14.60
   6  -3   1  220.28   14.50
  -7   3  -1   31.50    3.80
  -7   3  -1   26.50    3.80
  -7   3  -1   31.60    4.00
  -7   3  -1   38.10    3.90
  -7   3  -1   41.90    3.90
  -7   3  -1   29.90    2.40
  -7   3  -1   27.70    3.70
   7  -3   1   28.60    6.00
   7  -3   1   29.10    6.40
  -8   3  -1   18.50    4.00
  -8   3  -1   20.40    3.30
  -8   3  -1   16.20    3.30
  -8   3  -1   17.70    3.20
  -8   3  -1   16.80    3.50
  -8   3  -1   20.00    3.20
   8  -3   1   22.00    7.60
  -9   3  -1  132.59    9.00
  -9   3  -1  132.09    8.50
  -9   3  -1  113.29    8.80
  -9   3  -1  117.89    8.20
  -9   3  -1  117.49    8.30
 -10   3  -1    8.50    3.80
 -10   3  -1    8.00    3.60
 -10   3  -1    3.00    2.60
 -10   3  -1    5.50    3.00
 -10   3  -1    5.70    3.30
 -11   3  -1   12.10    4.00
 -11   3  -1    6.40    3.50
 -11   3  -1    8.30    4.30
 -12   3  -1    1.90    3.70
 -12   3  -1   -5.50    3.20
 -13   3  -1    0.40    3.80
 -13   3  -1    6.10    4.20
 -14   3  -1   -0.20    3.80
 -15   3  -1    2.60    4.10
  15  -3   1   13.50    6.70
 -16   3  -1    4.90    4.10
 -17  -2   1    0.30    3.80
 -16  -2   1   10.60    5.30
 -16  -2   1    1.90    3.80
 -15  -2   1   -0.60    4.50
 -15  -2   1   -3.40    3.70
 -14  -2   1   -1.40    4.80
 -14  -2   1   25.50    5.30
 -12  -2   1   41.70    6.00
 -11  -2   1   82.19    8.60
 -11  -2   1  102.19    8.30
  10   2  -1   26.70   10.90
  10   2  -1   20.30   10.90
 -10  -2   1   20.30    5.20
 -10  -2   1   14.20    3.60
   9   2  -1    1.50    7.40
   9   2  -1    7.00    7.30
  -9  -2   1    4.90    3.90
  -9  -2   1    7.90    1.90
  -9  -2   1    5.30    2.90
   8   2  -1  148.79   13.70
   8   2  -1  149.69   14.00
  -8  -2   1  167.58    9.90
  -8  -2   1  148.69    8.60
  -8  -2   1  158.08    8.80
  -8  -2   1  166.98   10.60
   7   2  -1    5.50    4.30
   7   2  -1    1.90    4.30
  -7  -2   1    2.30    1.30
  -7  -2   1    5.20    1.20
  -7  -2   1    5.90    2.60
   6   2  -1   57.79    6.90
   6   2  -1   55.99    7.30
  -6  -2   1   52.19    3.30
  -6  -2   1   44.30    4.30
   5   2  -1  608.14   33.30
   5   2  -1  613.84   33.00
  -5  -2   1  577.24   31.00
  -5  -2   1  589.04   30.50
   4   2  -1 4443.96  208.98
  -4  -2   1 3870.91  207.38
  -4  -2   1 3954.50  206.98
   3   2  -1  388.86   20.70
  -3  -2   1  354.76   19.60
  -3  -2   1  381.06   19.10
   2   2  -1  142.79    8.40
  -2  -2   1  132.79    7.20
  -2  -2   1  137.59    8.20
  -1  -2   1   74.09    4.20
  -1  -2   1   84.09    4.90
   0   2  -1 2055.69   99.59
   0  -2   1 1862.91   99.59
  -1   2  -1  135.29    7.60
  -1   2  -1  135.59    7.70
   1  -2   1  141.09    7.70
  -2   2  -1  574.84   29.20
  -2   2  -1  561.64   29.90
  -2   2  -1  552.44   29.20
  -2   2  -1  541.85   29.20
  -2   2  -1  561.34   29.30
  -2   2  -1  586.94   29.40
   2  -2   1  597.54   29.90
  -3   2  -1   63.79    3.90
  -3   2  -1   56.89    4.20
  -3   2  -1   51.59    4.00
  -3   2  -1   61.59    5.10
  -3   2  -1   52.99    4.10
  -3   2  -1   56.79    4.20
  -3   2  -1   54.79    3.90
   3  -2   1   51.79    5.30
  -4   2  -1    5.60    2.00
  -4   2  -1    6.70    2.00
  -4   2  -1    6.10    1.80
  -4   2  -1    5.60    1.60
  -4   2  -1    5.70    1.80
   4  -2   1    8.40    2.50
   4  -2   1    4.10    2.60
  -5   2  -1  383.16   19.70
  -5   2  -1  368.46   19.40
  -5   2  -1  348.87   19.00
  -5   2  -1  361.46   19.60
  -5   2  -1  336.37   19.60
  -5   2  -1  359.76   19.70
   5  -2   1  403.76   21.40
   5  -2   1  386.26   21.70
  -6   2  -1  836.42   42.10
  -6   2  -1  776.92   42.90
  -6   2  -1  856.21   43.00
  -6   2  -1  828.72   42.60
  -6   2  -1  815.22   43.00
  -6   2  -1  795.52   43.00
   6  -2   1  868.71   45.30
   6  -2   1  825.62   45.40
  -7   2  -1  378.86   20.70
  -7   2  -1  376.66   20.20
  -7   2  -1  362.96   20.60
  -7   2  -1  383.66   20.70
  -7   2  -1  384.76   20.70
   7  -2   1  372.36   23.90
   7  -2   1  379.96   23.70
  -8   2  -1  132.99    8.30
  -8   2  -1  132.89    8.10
  -8   2  -1  130.29    8.70
  -8   2  -1  132.09    8.70
  -8   2  -1  122.59    8.60
   8  -2   1  127.09   13.50
   8  -2   1  129.19   13.60
  -9   2  -1    5.00    2.70
  -9   2  -1    5.60    2.60
  -9   2  -1    6.10    3.00
  -9   2  -1   10.80    2.80
  -9   2  -1    7.30    2.80
   9  -2   1    1.40    9.20
 -10   2  -1   83.69    7.40
 -10   2  -1   82.19    6.80
 -10   2  -1   72.99    6.30
 -10   2  -1   83.99    6.90
 -10   2  -1   80.69    7.00
 -11   2  -1   -0.60    2.30
 -11   2  -1    3.40    3.20
 -11   2  -1    7.90    3.30
 -11   2  -1    1.70    3.70
 -12   2  -1    7.10    3.70
 -12   2  -1    7.50    3.20
 -12   2  -1   -3.90    2.90
 -12   2  -1    2.10    4.00
 -13   2  -1   11.40    4.20
 -14   2  -1   20.80    4.70
 -15   2  -1    1.50    3.70
  15  -2   1    3.20    6.20
 -16   2  -1    0.70    3.70
  16  -2   1   -2.90    8.00
 -17  -1   1    5.50    3.60
 -16  -1   1    1.50    4.10
 -15  -1   1   19.30    4.90
 -15  -1   1   27.70    6.20
 -14  -1   1    1.20    4.40
 -14  -1   1    2.20    4.00
 -13  -1   1   -1.00    3.70
 -13  -1   1    4.50    4.10
 -12  -1   1   49.60    6.40
 -11  -1   1   13.60    4.40
 -11  -1   1    7.50    4.60
 -10  -1   1    4.60    2.00
 -10  -1   1    4.20    2.20
 -10  -1   1    0.30    3.80
 -10  -1   1    3.50    3.20
   9   1  -1  102.89   13.20
   9   1  -1   68.89   11.20
  -9  -1   1   74.09    5.10
  -9  -1   1   72.49    7.00
  -9  -1   1   80.09    6.40
  -9  -1   1   74.29    5.40
   8   1  -1  277.27   19.90
   8   1  -1  261.37   19.90
  -8  -1   1  286.37   15.60
  -8  -1   1  274.47   14.70
  -8  -1   1  271.17   15.00
  -8  -1   1  276.17   16.10
   7   1  -1   47.00    7.30
   7   1  -1   58.09    7.50
  -7  -1   1   48.50    5.50
  -7  -1   1   53.29    3.70
  -7  -1   1   57.29    4.00
  -7  -1   1   59.89    5.20
   6   1  -1    5.20    3.50
   6   1  -1    3.10    3.70
  -6  -1   1    1.80    2.20
  -6  -1   1    2.10    3.00
  -6  -1   1    1.20    1.20
  -6  -1   1    2.60    1.20
   5   1  -1  321.67   19.10
   5   1  -1  314.77   18.70
  -5  -1   1  297.87   16.80
  -5  -1   1  327.77   16.30
  -5  -1   1  317.27   16.20
  -5  -1   1  298.87   16.60
   4   1  -1 2482.75  132.09
  -4  -1   1 2810.42  130.79
  -4  -1   1 2418.56  130.49
   3   1  -1  187.28   11.30
  -3  -1   1  164.18   10.10
  -3  -1   1  198.38    9.70
  -3  -1   1  189.08   11.10
   2   1  -1  151.58    8.80
  -2  -1   1  148.49    8.80
   1   1  -1  119.89    6.80
  -1  -1   1  116.99    6.20
  -1  -1   1  119.99    6.70
   0   1  -1  794.92   40.50
  -1   1  -1 1048.50   55.79
   1  -1   1 1144.19   55.99
  -2   1  -1   20.70    2.00
   2  -1   1   16.90    2.50
  -3   1  -1 2870.61  160.78
  -3   1  -1 3379.56  160.88
  -3   1  -1 3115.19  160.68
  -3   1  -1 3152.88  160.78
  -3   1  -1 3250.47  161.98
   3  -1   1 3245.38  161.88
  -4   1  -1 3390.56  173.38
  -4   1  -1 3577.64  173.38
  -4   1  -1 3337.97  173.38
  -4   1  -1 3264.57  173.58
  -4   1  -1 3488.05  173.18
   4  -1   1 3426.26  174.78
  -5   1  -1  226.58   12.80
  -5   1  -1  247.78   13.10
  -5   1  -1  213.58   12.70
  -5   1  -1  217.58   12.40
  -5   1  -1  251.97   12.90
   5  -1   1  233.28   14.40
   5  -1   1  237.88   14.90
  -6   1  -1   89.29    6.30
  -6   1  -1   93.09    5.70
  -6   1  -1   82.09    6.00
  -6   1  -1   96.09    6.60
  -6   1  -1   91.49    6.40
   6  -1   1   95.09    9.20
   6  -1   1   96.69    8.60
  -7   1  -1  113.39    6.60
  -7   1  -1   95.09    7.30
  -7   1  -1  105.19    7.10
  -7   1  -1  105.59    7.00
  -7   1  -1  107.89    7.50
   7  -1   1   98.89   10.00
   7  -1   1  112.39   10.70
  -8   1  -1    9.90    2.80
  -8   1  -1   11.50    2.40
  -8   1  -1   13.90    2.80
  -8   1  -1   16.70    3.70
   8  -1   1    9.10    6.10
   8  -1   1   15.10    5.90
  -9   1  -1  348.87   19.80
  -9   1  -1  333.17   19.30
  -9   1  -1  364.16   19.60
  -9   1  -1  349.67   18.90
   9  -1   1  329.07   25.00
 -10   1  -1    7.40    2.70
 -10   1  -1    1.60    2.90
 -10   1  -1    5.10    2.80
 -10   1  -1    4.40    3.20
 -11   1  -1    0.00    3.40
 -11   1  -1    2.40    3.10
 -11   1  -1    2.90    2.60
 -11   1  -1   -0.60    2.70
 -12   1  -1   -4.90    2.90
 -12   1  -1    1.00    3.30
 -12   1  -1   -1.90    2.50
 -12   1  -1    6.80    4.20
 -13   1  -1    4.10    3.80
 -13   1  -1    2.40    4.30
 -14   1  -1   45.40    6.10
 -15   1  -1    1.90    4.10
  15  -1   1    7.30    6.00
 -16   1  -1    6.30    4.00
  16  -1   1   -6.80    7.30
  16   0  -1   16.90    9.00
 -16   0   1    6.70    4.10
 -15   0   1    3.70    4.70
 -15   0   1    5.30    4.40
 -14   0   1   -7.20    4.40
 -14   0   1   -3.60    3.70
 -13   0   1    3.00    4.30
 -13   0   1    2.50    3.60
 -12   0   1   16.90    4.90
 -11   0   1    7.30    4.00
 -11   0   1    6.00    2.80
 -11   0   1    4.90    3.80
 -10   0   1    9.50    3.70
 -10   0   1    6.60    2.30
 -10   0   1   11.80    3.90
 -10   0   1    6.80    2.60
   9   0  -1   -1.20    7.80
   9   0  -1   12.60    8.30
  -9   0   1    7.90    3.70
  -9   0   1    6.80    2.00
  -9   0   1    3.70    2.10
  -9   0   1    3.60    3.00
   8   0  -1  304.47   21.50
   8   0  -1  319.47   21.50
  -8   0   1  268.37   17.30
  -8   0   1  301.37   16.60
  -8   0   1  317.17   16.30
  -8   0   1  316.27   17.10
   7   0  -1   66.89    8.50
   7   0  -1   77.39    8.90
  -7   0   1   66.89    5.90
  -7   0   1   65.19    4.50
   6   0  -1  261.57   17.20
   6   0  -1  252.67   16.70
  -6   0   1  247.88   14.70
  -6   0   1  253.87   14.30
  -6   0   1  269.67   13.80
  -6   0   1  271.47   14.10
  -6   0   1  259.57   14.50
   5   0  -1   41.00    5.30
   5   0  -1   50.19    6.40
  -5   0   1   39.80    2.80
  -5   0   1   38.90    3.80
  -5   0   1   41.20    3.10
  -5   0   1   39.80    3.50
  -5   0   1   37.60    4.00
   4   0  -1 2809.42  156.58
   4   0  -1 3128.09  156.58
  -4   0   1 3219.58  155.08
   3   0  -1  246.48   13.50
  -3   0   1  213.88   12.20
   2   0  -1   31.10    3.20
  -2   0   1   30.20    3.10
  -2   0   1   32.30    2.10
   1   0  -1  144.69    7.80
  -1   0   1  139.99    7.70
  -1   0   1  133.49    7.20
   0   0  -1  238.18   11.60
   0   0   1  195.78   11.30
   0   0   1  231.78   11.60
  -1   0  -1 2013.40  104.79
   1   0   1 2110.29  104.79
  -2   0  -1  213.18   11.60
  -2   0  -1  208.18   10.90
   2   0   1  200.98   11.60
  -3   0  -1  457.15   25.50
  -3   0  -1  465.95   25.50
  -3   0  -1  525.35   26.70
  -3   0  -1  520.35   25.50
   3   0   1  501.15   26.60
  -4   0  -1  798.12   39.90
  -4   0  -1  766.22   40.00
  -4   0  -1  778.62   39.80
  -4   0  -1  737.03   40.00
  -4   0  -1  770.12   40.40
   4   0   1  820.12   41.60
  -5   0  -1  234.58   12.20
  -5   0  -1  205.08   11.80
   5   0   1  229.68   14.20
   5   0   1  222.98   13.80
  -6   0  -1  121.09    8.40
  -6   0  -1  133.99    7.40
  -6   0  -1  135.89    7.70
  -6   0  -1  122.59    7.80
   6   0   1  133.39   10.10
   6   0   1  136.29   10.60
  -7   0  -1   30.20    3.70
  -7   0  -1   22.30    3.90
  -7   0  -1   27.30    2.80
  -7   0  -1   26.80    3.10
   7   0   1   23.00    5.90
   7   0   1   20.00    5.00
  -8   0  -1  149.59    9.80
  -8   0  -1  138.09    8.40
  -8   0  -1  139.09    8.80
  -8   0  -1  151.18    9.30
   8   0   1  156.58   13.40
   8   0   1  135.29   12.70
  -9   0  -1  132.39    8.90
  -9   0  -1  154.18   10.00
  -9   0  -1  139.19    9.30
  -9   0  -1  141.09    8.60
   9   0   1  144.39   15.00
   9   0   1  152.08   16.40
 -10   0  -1   57.69    6.60
 -10   0  -1   46.40    4.50
 -10   0  -1   40.50    5.10
 -11   0  -1   19.10    4.40
 -11   0  -1   23.60    5.20
 -11   0  -1   30.30    3.70
 -12   0  -1   17.70    4.70
 -12   0  -1   27.00    5.20
 -13   0  -1   42.20    6.20
 -13   0  -1   47.30    6.50
 -14   0  -1  261.87   16.50
 -14   0  -1  262.97   17.10
 -15   0  -1   74.19    7.70
  15   0   1   57.09    9.40
 -16   0  -1   11.10    4.40
  16   0   1   16.30    8.00
 -17   0  -1   14.00    4.60
 -16   1   1    4.00    3.80
 -15   1   1   21.10    5.00
 -14   1   1   10.90    5.00
 -14   1   1   10.70    5.00
 -13   1   1   34.40    5.50
 -13   1   1   26.00    5.60
 -12   1   1  188.18   13.00
 -12   1   1  195.08   13.70
 -12   1   1  178.68   12.20
 -11   1   1   23.80    4.30
 -11   1   1   42.40    5.80
 -11   1   1   31.10    4.10
 -10   1   1    0.80    2.70
 -10   1   1    1.50    2.20
 -10   1   1   -1.70    2.70
 -10   1   1   -1.90    2.50
   9  -1  -1    3.30    9.10
  -9   1   1   12.30    3.40
  -9   1   1   21.90    3.40
  -9   1   1   23.50    4.00
  -9   1   1   13.70    2.70
   8  -1  -1   21.30    6.60
   8  -1  -1   13.40    6.80
  -8   1   1   26.80    4.00
  -8   1   1   23.50    4.00
  -8   1   1   23.00    3.80
  -8   1   1   19.30    2.90
  -8   1   1   27.10    3.10
   7  -1  -1   17.70    5.40
   7  -1  -1   18.50    5.50
  -7   1   1   25.40    3.70
  -7   1   1   15.90    2.60
  -7   1   1   22.20    3.40
  -7   1   1   25.50    2.80
  -7   1   1   21.90    3.70
   6  -1  -1  532.35   29.50
   6  -1  -1  491.45   29.50
  -6   1   1  483.25   26.90
  -6   1   1  501.25   26.90
  -6   1   1  524.35   26.40
  -6   1   1  503.45   26.80
  -6   1   1  515.45   26.70
   5  -1  -1   30.80    4.80
   5  -1  -1   27.20    4.40
  -5   1   1   27.10    2.70
  -5   1   1   27.60    3.30
  -5   1   1   36.40    3.00
  -5   1   1   31.80    3.30
  -5   1   1   26.10    3.30
   4  -1  -1  133.69    8.90
   4  -1  -1  129.59    9.20
  -4   1   1  120.69    6.90
  -4   1   1  129.69    7.20
  -4   1   1  126.79    7.10
  -4   1   1  119.49    7.30
  -4   1   1  114.79    7.30
   3  -1  -1   27.70    3.80
   3  -1  -1   31.80    4.20
  -3   1   1   30.30    2.90
  -3   1   1   27.90    2.30
  -3   1   1   26.60    2.90
  -3   1   1   29.70    2.60
   2  -1  -1  347.77   17.50
  -2   1   1  291.77   16.70
  -2   1   1  322.37   16.70
  -2   1   1  325.57   17.30
   1  -1  -1    7.20    1.20
  -1   1   1    6.20    1.10
  -1   1   1    8.00    0.90
   0   1   1  543.85   28.50
   0   1   1  551.34   28.50
   0   1   1  587.94   28.70
  -1  -1  -1 1392.16   65.09
   1   1   1 1164.28   64.69
  -2  -1  -1  715.63   36.80
   2   1   1  687.83   36.70
   2   1   1  716.83   35.90
  -3  -1  -1  258.97   13.10
  -3  -1  -1  268.07   14.50
   3   1   1  223.98   14.30
  -4  -1  -1  275.97   13.90
  -4  -1  -1  247.28   14.60
  -4  -1  -1  271.37   14.10
   4   1   1  264.87   15.40
   4   1   1  259.97   15.70
  -5  -1  -1  325.57   17.90
  -5  -1  -1  330.07   18.40
  -5  -1  -1  339.17   17.70
   5   1   1  331.87   19.80
   5   1   1  361.86   19.60
  -6  -1  -1   76.99    5.50
  -6  -1  -1   77.99    4.80
  -6  -1  -1   85.49    5.20
  -6  -1  -1   72.39    6.20
   6   1   1   81.59    7.70
   6   1   1   95.49    8.20
  -7  -1  -1  146.19    9.00
  -7  -1  -1  147.59    8.30
  -7  -1  -1  146.19    8.60
  -7  -1  -1  145.29    9.80
   7   1   1  152.98   12.10
   7   1   1  144.39   11.60
  -8  -1  -1  122.99    9.10
  -8  -1  -1  122.19    8.00
  -8  -1  -1  123.29    7.30
  -8  -1  -1  123.79    7.60
   8   1   1  122.99   12.70
   8   1   1  123.09   12.00
  -9  -1  -1   61.59    5.60
  -9  -1  -1   48.60    6.30
  -9  -1  -1   50.29    4.20
   9   1   1   49.00    8.70
   9   1   1   64.19   10.10
 -10  -1  -1   17.20    2.60
 -10  -1  -1   12.00    4.10
 -10  -1  -1   11.50    3.30
  10   1   1   15.60   10.50
  10   1   1    3.90   11.00
 -11  -1  -1    8.10    4.40
 -11  -1  -1    3.20    3.20
 -12  -1  -1   53.39    6.60
 -12  -1  -1   69.99    8.20
 -13  -1  -1   25.70    5.40
 -13  -1  -1   20.40    5.00
 -14  -1  -1   60.39    7.50
 -14  -1  -1   67.59    7.30
 -15  -1  -1   -2.00    4.20
 -15  -1  -1   -3.30    3.80
  15   1   1   -6.00    5.40
 -16  -1  -1   43.30    6.00
  16   1   1   18.70    8.80
 -17  -1  -1   18.80    4.90
 -16   2   1    4.30    4.10
 -15   2   1   -1.90    3.50
 -14   2   1   -5.10    3.30
 -13   2   1    9.20    4.40
 -13   2   1   12.80    5.30
 -12   2   1   56.19    5.90
 -12   2   1   61.89    7.40
 -12   2   1   49.60    6.00
 -11   2   1  120.29    8.50
 -11   2   1  121.89    9.70
 -11   2   1  111.79    9.10
 -11   2   1  123.09    9.50
 -10   2   1    8.70    2.80
 -10   2   1   16.50    4.20
 -10   2   1   10.80    3.50
 -10   2   1   12.10    3.40
  -9   2   1   20.90    4.00
  -9   2   1   20.60    3.30
  -9   2   1   26.20    3.40
  -9   2   1   14.20    3.20
   8  -2  -1   96.69   13.20
  -8   2   1   92.49    6.60
  -8   2   1   79.19    6.70
  -8   2   1   89.09    6.00
  -8   2   1   86.39    6.30
   7  -2  -1   11.00    5.50
   7  -2  -1   18.60    5.70
  -7   2   1   14.00    2.90
  -7   2   1   19.60    3.00
  -7   2   1   13.70    3.10
  -7   2   1   12.80    2.40
  -7   2   1   17.60    2.90
   6  -2  -1 2243.48  110.49
   6  -2  -1 2007.90  110.29
  -6   2   1 2145.29  107.79
  -6   2   1 2090.49  107.89
  -6   2   1 2052.59  107.69
  -6   2   1 2128.79  107.79
  -6   2   1 2095.99  107.39
   5  -2  -1   -1.30    2.60
   5  -2  -1    0.70    2.80
  -5   2   1   -0.80    1.90
  -5   2   1   -0.30    1.50
  -5   2   1    2.60    2.10
  -5   2   1    2.70    1.70
  -5   2   1   -0.60    1.50
   4  -2  -1  341.17   18.60
   4  -2  -1  293.67   18.40
   3  -2  -1  142.59    9.90
  -3   2   1  163.88    8.40
   2  -2  -1   32.40    3.70
   2  -2  -1   33.80    3.40
  -2   2   1   33.90    3.00
  -2   2   1   31.10    3.00
  -2   2   1   31.30    2.50
  -2   2   1   28.60    2.60
   1  -2  -1   28.30    2.30
  -1   2   1   24.80    2.20
  -1   2   1   27.90    2.30
   0   2   1  745.13   37.60
   0   2   1  732.43   37.60
  -1  -2  -1  336.47   16.80
   1   2   1  308.57   16.50
  -2  -2  -1 1588.34   78.59
   2   2   1 1575.44   78.49
   2   2   1 1439.46   77.59
   3   2   1  186.08   11.20
  -4  -2  -1  397.56   21.50
   4   2   1  422.06   23.10
   4   2   1  424.36   22.80
  -5  -2  -1  148.39    8.50
   5   2   1  144.79   10.40
   5   2   1  151.98    8.00
   5   2   1  148.29   10.10
  -6  -2  -1  110.19    6.40
  -6  -2  -1  114.09    8.10
  -6  -2  -1  114.49    7.00
   6   2   1  116.09    9.30
   6   2   1  109.89    9.30
  -7  -2  -1    3.90    3.20
  -7  -2  -1    1.50    2.20
   7   2   1    4.20    3.70
   7   2   1    6.20    4.10
  -8  -2  -1  163.68    9.60
  -8  -2  -1  145.89   10.40
  -8  -2  -1  156.28    8.60
   8   2   1  156.58   13.10
   8   2   1  148.79   13.40
  -9  -2  -1  111.09    6.60
  -9  -2  -1  114.89    9.10
  -9  -2  -1  119.69    7.80
   9   2   1  111.69   13.20
   9   2   1  104.79   12.60
 -10  -2  -1  119.29    8.50
 -10  -2  -1  118.39    9.40
  10   2   1  130.49   17.70
  10   2   1   97.89   13.50
 -11  -2  -1   56.59    6.40
 -11  -2  -1   64.79    7.70
 -12  -2  -1   58.89    6.80
 -12  -2  -1   59.09    7.90
 -13  -2  -1    4.10    4.90
 -13  -2  -1   15.10    4.80
 -15  -2  -1    1.60    4.90
 -15  -2  -1    9.10    4.50
 -15  -2  -1    4.90    4.00
  15   2   1   -1.60    5.60
 -16  -2  -1   14.40    4.70
 -17  -2  -1    4.90    4.30
 -16   3   1    4.40    3.90
 -15   3   1   -6.50    3.70
 -14   3   1   -0.30    4.00
 -13   3   1   33.80    5.00
 -12   3   1   79.89    7.50
 -12   3   1   92.09    8.70
 -12   3   1   91.69    8.30
 -11   3   1    7.60    4.20
 -11   3   1   12.40    3.80
 -11   3   1    7.60    3.80
 -11   3   1    8.30    3.70
 -10   3   1    2.40    2.80
 -10   3   1    1.20    3.10
 -10   3   1    0.70    3.30
 -10   3   1    3.40    3.20
  -9   3   1   11.00    4.00
  -9   3   1   11.30    3.10
  -9   3   1   10.20    2.80
  -9   3   1   10.50    3.30
  -9   3   1   10.40    3.50
   8  -3  -1   33.30    9.10
  -8   3   1   31.90    3.60
  -8   3   1   27.90    4.20
  -8   3   1   34.20    4.00
  -8   3   1   29.80    4.10
  -8   3   1   37.80    4.00
   7  -3  -1  160.08   14.20
   7  -3  -1  135.19   14.20
  -7   3   1  167.48    9.40
  -7   3   1  157.58    9.90
  -7   3   1  151.08    9.90
  -7   3   1  172.58    9.80
  -7   3   1  151.98    9.30
  -7   3   1  165.78    9.90
   6  -3  -1   80.89    9.10
   6  -3  -1   83.59    8.90
  -6   3   1   84.69    5.60
  -6   3   1   81.79    5.90
  -6   3   1   71.69    5.70
  -6   3   1   81.99    5.90
  -6   3   1   80.09    5.40
   5  -3  -1   70.59    7.70
   5  -3  -1   75.19    7.60
  -5   3   1   82.59    5.10
  -5   3   1   74.99    5.40
  -5   3   1   78.89    5.40
  -5   3   1   72.29    5.40
  -5   3   1   70.79    4.90
  -5   3   1   77.09    5.50
   4  -3  -1    4.90    2.50
   4  -3  -1    3.00    2.30
  -4   3   1    2.80    1.70
  -4   3   1    2.80    1.80
  -4   3   1    3.60    1.60
  -4   3   1    3.10    1.80
  -4   3   1    1.00    1.80
   3  -3  -1 2075.19  105.59
   3  -3  -1 2057.99  105.39
  -3   3   1 2100.09  104.49
  -3   3   1 2063.59  104.29
  -3   3   1 1953.20  104.39
  -3   3   1 2047.90  104.39
  -3   3   1 2061.69  104.49
   2  -3  -1  251.37   13.40
   2  -3  -1  242.88   13.50
  -2   3   1  240.08   12.80
  -2   3   1  241.48   12.80
  -2   3   1  232.88   12.90
  -2   3   1  242.68   12.70
  -2   3   1  232.08   12.90
   1  -3  -1  787.12   39.60
   1  -3  -1  789.32   39.70
  -1   3   1  747.73   39.40
  -1   3   1  814.52   39.50
  -1   3   1  735.43   39.40
  -1   3   1  763.82   39.30
  -1   3   1  752.22   39.30
   2   3   1  811.92   43.40
   2   3   1  859.11   43.20
   2   3   1  881.81   43.80
   2   3   1  845.62   43.90
   3   3   1  299.27   15.90
   3   3   1  290.37   14.60
   3   3   1  245.38   16.10
  -4  -3  -1    5.70    1.70
   4   3   1    4.20    2.20
   4   3   1    5.50    2.60
  -5  -3  -1  283.67   14.60
   5   3   1  255.17   16.10
   5   3   1  240.08   16.30
   5   3   1  295.77   14.20
  -6  -3  -1    4.60    2.10
   6   3   1    4.60    1.20
   6   3   1    2.50    3.00
   6   3   1    0.50    3.10
  -7  -3  -1   12.90    2.60
   7   3   1    8.50    4.40
   7   3   1    8.50    4.00
  -8  -3  -1   44.30    4.50
  -8  -3  -1   47.80    5.80
   8   3   1   37.50    7.30
   8   3   1   39.50    6.90
  -9  -3  -1   36.10    4.20
  -9  -3  -1   39.50    5.40
   9   3   1   28.60    7.60
   9   3   1   37.10    8.50
 -10  -3  -1    6.70    4.70
 -10  -3  -1    9.90    3.20
  10   3   1    3.60    8.20
  10   3   1    0.60    8.80
 -11  -3  -1    3.70    3.20
 -11  -3  -1    4.40    4.60
  11   3   1   -4.90   13.30
 -12  -3  -1   22.40    4.60
 -12  -3  -1   20.00    5.70
 -13  -3  -1   34.10    6.80
 -13  -3  -1   45.20    6.20
 -14  -3  -1   -0.90    5.20
 -14  -3  -1    6.50    4.40
 -15  -3  -1    6.40    4.20
 -15  -3  -1    5.20    4.50
  15   3   1    3.10    5.70
 -16  -3  -1    7.90    4.20
 -16  -3  -1   10.80    4.70
 -17  -3  -1   10.70    4.20
  15  -4  -1   -5.20    6.40
 -15   4   1    7.60    4.00
 -14   4   1    1.90    3.60
 -13   4   1    8.50    4.90
 -13   4   1   25.40    5.20
 -12   4   1   20.70    4.80
 -12   4   1   25.80    5.10
 -11   4   1    1.50    4.20
 -11   4   1    2.20    3.60
 -11   4   1   -1.20    3.10
 -11   4   1    0.10    3.40
 -10   4   1    6.40    4.20
 -10   4   1    4.40    3.50
 -10   4   1    1.30    3.40
 -10   4   1    3.20    3.10
  -9   4   1    0.80    2.90
  -9   4   1    6.70    3.40
  -9   4   1    3.90    3.90
  -9   4   1    4.10    2.80
  -9   4   1   -0.50    3.00
  -8   4   1    4.40    2.00
  -8   4   1    0.50    2.40
  -8   4   1    0.90    3.00
  -8   4   1    4.60    2.70
  -8   4   1    3.40    2.90
  -8   4   1    5.70    2.70
   7  -4  -1  133.39   13.20
  -7   4   1  156.98    9.30
  -7   4   1  123.89    8.00
  -7   4   1  130.09    8.90
  -7   4   1  142.49    8.70
  -7   4   1  141.89    8.60
  -7   4   1  137.79    9.10
   6  -4  -1   95.99   10.40
   6  -4  -1  101.89   10.30
  -6   4   1   92.29    6.00
  -6   4   1  105.99    7.10
  -6   4   1  100.89    7.00
  -6   4   1   99.69    6.60
  -6   4   1  103.79    6.80
  -6   4   1   99.29    7.00
   5  -4  -1   10.90    3.90
   5  -4  -1   15.20    3.90
  -5   4   1   12.80    2.70
  -5   4   1   12.30    2.30
  -5   4   1   12.50    2.90
  -5   4   1   13.40    2.00
  -5   4   1   10.20    2.60
  -5   4   1   10.00    2.40
   4  -4  -1  360.56   20.50
   4  -4  -1  383.46   20.50
  -4   4   1  345.17   18.50
  -4   4   1  358.56   18.90
  -4   4   1  363.56   19.00
  -4   4   1  350.16   18.80
  -4   4   1  323.77   18.10
  -4   4   1  349.27   19.00
  -4   4   1  346.47   18.70
   3  -4  -1   32.70    4.20
   3  -4  -1   35.40    4.10
  -3   4   1   30.80    2.90
   2  -4  -1    0.00    1.40
   2  -4  -1    0.40    1.30
  -2   4   1    0.10    1.30
  -2   4   1    0.00    1.50
  -2   4   1    1.70    1.40
  -2   4   1   -0.20    0.90
  -2   4   1    0.60    1.50
  -2   4   1    0.00    1.60
   1  -4  -1  402.06   20.70
   1  -4  -1  424.26   20.80
  -1   4   1  396.26   20.50
  -1   4   1  390.76   20.80
  -1   4   1  390.06   20.70
  -1   4   1  390.46   20.60
  -1   4   1  386.36   20.60
   1   4   1  784.22   41.20
   1   4   1  828.32   41.40
   1   4   1  761.52   41.30
   1   4   1  787.12   41.30
   1   4   1  791.82   41.30
   1   4   1  894.61   41.20
   1   4   1  809.02   41.30
   2   4   1   26.90    2.40
   2   4   1   29.40    2.60
   2   4   1   29.80    3.10
   2   4   1   29.50    2.40
   2   4   1   27.50    2.80
   3   4   1 1263.97   66.49
   3   4   1 1293.27   66.39
   3   4   1 1245.68   65.49
   3   4   1 1309.97   65.69
   3   4   1 1320.87   65.39
   4   4   1  133.29    7.50
   4   4   1  161.48    9.50
  -5  -4  -1  336.07   18.00
   5   4   1  335.97   20.00
   5   4   1  349.87   19.70
   5   4   1  340.07   17.70
  -6  -4  -1   31.10    3.30
   6   4   1   28.10    2.40
   6   4   1   28.10    4.50
   6   4   1   32.10    5.20
  -7  -4  -1  309.87   17.30
   7   4   1  329.67   20.60
   7   4   1  313.97   16.80
   7   4   1  335.37   20.30
   8   4   1   20.10    5.70
   8   4   1   34.40    2.70
   8   4   1   26.80    6.30
  -9  -4  -1   45.90    6.20
  -9  -4  -1   34.00    4.20
   9   4   1   17.10    7.10
   9   4   1   30.10    8.00
 -10  -4  -1   50.89    5.40
 -10  -4  -1   62.99    7.70
  10   4   1   56.29   11.10
 -11  -4  -1   -1.50    4.40
 -11  -4  -1    1.40    3.00
  11   4   1  -17.00   12.70
  11   4   1   -5.30   12.70
 -12  -4  -1    7.60    5.30
 -12  -4  -1    5.80    3.70
 -13  -4  -1   26.20    5.30
 -13  -4  -1   29.10    7.00
 -14  -4  -1    1.60    3.90
 -14  -4  -1    6.60    5.20
  14   4   1   -5.90    4.20
 -15  -4  -1   19.90    6.50
 -15  -4  -1   23.20    5.50
 -16  -4  -1    4.70    4.20
 -16  -4  -1   -2.40    4.90
 -16  -4  -1   11.30    5.20
 -17  -4  -1    6.50    4.30
 -15   5   1    6.80    4.20
 -14   5   1    2.40    4.00
 -13   5   1    8.40    4.30
 -13   5   1    4.30    4.60
 -12   5   1    3.60    4.30
 -12   5   1   12.00    4.60
 -11   5   1    4.00    3.50
 -11   5   1    3.50    3.60
 -11   5   1    2.60    4.40
 -10   5   1   17.50    4.30
 -10   5   1   11.70    4.10
 -10   5   1   13.10    3.60
  -9   5   1    0.70    2.80
  -9   5   1    0.30    2.70
  -9   5   1   -4.80    3.70
  -9   5   1   -5.60    3.10
  -9   5   1    5.90    3.50
  -8   5   1    4.10    2.60
  -8   5   1    4.10    3.20
  -8   5   1    4.00    3.10
  -8   5   1    6.80    2.60
  -8   5   1    2.00    3.00
   7  -5  -1  132.79   14.30
  -7   5   1  149.29    9.10
  -7   5   1  140.89    9.10
  -7   5   1  144.59    9.60
  -7   5   1  146.49    9.70
  -7   5   1  143.39    9.50
  -7   5   1  140.69    8.30
   6  -5  -1   23.60    5.80
  -6   5   1   34.70    3.80
  -6   5   1   27.50    3.70
  -6   5   1   27.40    3.80
  -6   5   1   20.60    2.60
  -6   5   1   28.70    3.40
  -6   5   1   27.80    3.80
   5  -5  -1   46.10    5.90
   5  -5  -1   44.30    6.00
  -5   5   1   39.40    4.50
  -5   5   1   36.60    3.10
  -5   5   1   43.50    3.80
  -5   5   1   44.20    4.00
  -5   5   1   46.20    4.30
  -5   5   1   35.70    2.70
  -5   5   1   38.00    4.30
   4  -5  -1 1334.47   64.39
   4  -5  -1 1286.57   64.29
  -4   5   1 1144.39   62.09
  -4   5   1 1246.68   62.79
  -4   5   1 1180.18   62.59
  -4   5   1 1196.08   62.79
  -4   5   1 1128.39   62.29
  -4   5   1 1244.28   62.99
  -4   5   1 1231.28   62.59
   3  -5  -1   -2.40    1.80
   3  -5  -1   -2.50    1.60
  -3   5   1    0.00    1.90
  -3   5   1   -0.50    1.80
  -3   5   1    1.00    1.70
  -3   5   1    0.60    1.00
  -3   5   1   -2.50    1.00
  -3   5   1    0.20    1.80
  -3   5   1   -0.30    1.60
   2  -5  -1  974.30   49.40
   2  -5  -1  973.70   49.40
  -2   5   1  963.80   48.90
  -2   5   1  922.51   48.90
  -2   5   1  968.20   49.30
  -2   5   1  913.41   49.00
  -2   5   1  961.10   48.70
   1  -5  -1   96.79    5.60
   1  -5  -1  104.39    5.50
  -1   5   1   90.59    5.80
  -1   5   1   96.19    6.20
  -1   5   1  101.59    5.80
  -1   5   1   98.79    5.60
  -1   5   1   93.19    5.70
   0   5   1  348.37   18.10
   0   5   1  352.66   18.30
   0   5   1  367.86   18.50
   0   5   1  327.07   18.20
   0   5   1  351.56   18.20
   1   5   1  297.47   15.60
   1   5   1  315.47   15.80
   1   5   1  284.97   15.60
   1   5   1  297.37   15.60
   1   5   1  294.07   15.50
   2   5   1 2414.56  120.49
   2   5   1 2411.96  120.59
   2   5   1 2324.17  120.59
   2   5   1 2450.55  120.89
   2   5   1 2266.67  120.49
   2   5   1 2377.66  120.89
   2   5   1 2371.96  120.49
  -3  -5  -1  205.48   12.40
   3   5   1  248.38   13.40
   3   5   1  241.08   13.20
   3   5   1  234.18   12.40
   3   5   1  240.18   12.30
   3   5   1  230.88   12.20
   3   5   1  233.78   12.50
  -4  -5  -1    2.30    1.60
   4   5   1    0.90    2.10
   4   5   1    0.40    1.20
   4   5   1    1.60    0.90
   4   5   1   -0.40    1.50
   4   5   1    1.30    1.90
  -5  -5  -1  283.47   14.90
   5   5   1  282.37   14.60
   5   5   1  243.08   16.50
   5   5   1  293.47   16.60
  -6  -5  -1   71.89    5.10
   6   5   1   71.69    4.60
   6   5   1   81.09    7.50
   6   5   1   80.79    8.10
  -7  -5  -1  174.58   10.30
   7   5   1  192.78   13.30
   7   5   1  175.08   13.50
   7   5   1  175.38    9.80
   8   5   1    8.30    5.00
   8   5   1    8.50    5.60
  -9  -5  -1  133.59    8.30
   9   5   1   94.09   13.10
   9   5   1  131.59   13.50
 -10  -5  -1   10.70    3.00
 -10  -5  -1   15.40    5.00
  10   5   1    3.60    8.60
  10   5   1    3.90    9.30
 -11  -5  -1   51.59    7.00
 -11  -5  -1   43.10    5.30
 -12  -5  -1    3.30    5.10
 -12  -5  -1    1.80    3.50
 -13  -5  -1  329.37   21.90
 -13  -5  -1  352.46   20.40
 -14  -5  -1   10.70    4.30
 -14  -5  -1   14.60    5.80
 -15  -5  -1    4.90    5.60
 -15  -5  -1    8.20    4.40
 -16  -5  -1    1.10    4.10
 -16  -5  -1    0.00    5.60
 -17  -5  -1    2.10    3.70
 -17  -5  -1    2.30    4.60
 -18  -5  -1   -6.10    3.80
 -14   6   1   13.30    4.50
 -13   6   1    1.70    3.80
 -13   6   1   -1.30    4.50
 -12   6   1   60.19    7.00
 -12   6   1   56.19    7.40
 -11   6   1    8.80    3.80
 -11   6   1    0.00    3.80
 -11   6   1    1.50    4.10
 -10   6   1    5.50    3.60
 -10   6   1    4.10    4.00
 -10   6   1    5.60    3.80
  -9   6   1   17.20    4.40
  -9   6   1   25.30    4.60
  -9   6   1   34.70    5.20
  -9   6   1   27.00    5.70
  -8   6   1   58.79    5.90
  -8   6   1   69.59    6.70
  -8   6   1   57.49    6.00
  -8   6   1   57.89    6.90
  -7   6   1   -0.90    2.70
  -7   6   1    1.10    2.50
  -7   6   1    1.00    2.40
  -7   6   1   -3.30    2.60
   6  -6  -1    5.40    4.80
  -6   6   1    5.80    2.90
  -6   6   1    5.60    1.20
  -6   6   1    4.80    2.50
  -6   6   1    3.10    2.30
  -6   6   1    4.80    2.80
   5  -6  -1   89.59    9.40
   5  -6  -1   95.39    9.00
  -5   6   1  100.69    7.30
  -5   6   1   90.49    5.40
  -5   6   1   96.39    6.60
  -5   6   1  103.59    6.70
  -5   6   1   95.69    6.90
   4  -6  -1   30.40    4.60
   4  -6  -1   38.50    4.90
  -4   6   1   38.30    4.10
  -4   6   1   38.10    3.90
  -4   6   1   38.90    4.50
  -4   6   1   32.30    3.80
  -4   6   1   32.80    2.70
  -3   6   1   59.29    3.90
  -3   6   1   60.69    4.80
  -3   6   1   66.39    5.10
  -3   6   1   56.89    4.60
   2  -6  -1    2.50    1.50
   2  -6  -1    5.40    1.50
  -2   6   1    1.10    1.20
  -2   6   1    1.60    1.80
  -2   6   1    2.60    2.00
  -2   6   1    3.40    1.90
  -2   6   1    2.20    1.80
  -1   6   1   60.99    4.60
  -1   6   1   56.59    4.10
  -1   6   1   54.19    3.70
  -1   6   1   57.49    4.10
  -1   6   1   54.29    4.00
   0   6   1  219.18   12.20
   0   6   1  235.58   12.20
   0   6   1  231.88   12.60
   0   6   1  219.08   12.20
   0   6   1  228.78   12.10
   1   6   1  225.38   11.90
   1   6   1  227.88   11.60
   1   6   1  206.68   11.60
   1   6   1  206.48   11.60
   1   6   1  217.78   11.60
   2   6   1   15.40    1.80
   2   6   1   15.30    2.00
   2   6   1   15.90    2.00
   2   6   1   18.70    2.20
   2   6   1   16.30    1.90
   2   6   1   18.70    1.90
   2   6   1   19.10    2.10
   3   6   1  332.57   17.80
   3   6   1  343.57   18.60
   3   6   1  333.67   17.60
   3   6   1  340.57   17.60
   3   6   1  352.66   17.80
   3   6   1  337.07   17.90
   3   6   1  331.67   18.50
   4   6   1    1.20    0.90
   4   6   1    2.30    2.00
   4   6   1    1.30    2.10
   5   6   1  351.36   20.40
   5   6   1  336.77   20.60
   5   6   1  351.86   18.40
   5   6   1  375.56   18.70
  -6  -6  -1   12.30    2.60
   6   6   1   15.90    2.10
   6   6   1   11.40    3.90
   6   6   1   10.40    3.60
  -7  -6  -1   29.10    3.30
   7   6   1   36.40    5.90
   7   6   1   22.10    5.00
   7   6   1   32.20    2.90
   7   6   1   23.50    1.80
   8   6   1   30.70    2.70
   8   6   1   39.70    7.30
   8   6   1   43.20    7.00
  -9  -6  -1   37.80    4.60
   9   6   1   54.79    3.80
   9   6   1   41.70    8.20
 -10  -6  -1   11.90    3.20
  10   6   1   -7.00    9.00
 -11  -6  -1   14.40    3.60
 -11  -6  -1   16.80    5.50
 -12  -6  -1  118.79   11.50
 -12  -6  -1  126.09    9.30
 -13  -6  -1   17.80    7.00
 -13  -6  -1    8.60    4.10
 -14  -6  -1  100.59    8.60
 -14  -6  -1   82.79   10.40
 -15  -6  -1   13.50    4.50
 -15  -6  -1   15.50    6.30
 -16  -6  -1   15.60    4.70
 -16  -6  -1   21.90    7.00
 -17  -6  -1    8.30    4.60
 -17  -6  -1    9.10    6.20
 -18  -6  -1    2.20    3.90
  14  -7  -1   -4.30    9.10
 -14   7   1    8.10    4.00
 -13   7   1    4.60    3.80
 -13   7   1    0.40    4.70
 -12   7   1   -0.80    3.60
 -12   7   1    3.00    4.40
 -11   7   1   -3.30    3.50
 -11   7   1   -0.30    4.30
 -11   7   1    3.60    4.50
 -10   7   1   39.90    5.70
 -10   7   1   43.00    6.50
 -10   7   1   42.90    5.50
  -9   7   1    2.80    4.90
  -9   7   1   -0.80    3.40
  -9   7   1    1.90    3.90
  -9   7   1    3.00    3.50
  -8   7   1    8.80    4.10
  -8   7   1    9.50    4.30
  -8   7   1   12.20    3.50
  -8   7   1   13.30    3.50
  -7   7   1    0.80    3.20
  -7   7   1   -4.70    2.40
  -7   7   1    0.00    2.90
  -7   7   1    3.00    2.70
   6  -7  -1    2.80    5.30
  -6   7   1   -2.80    2.20
  -6   7   1    0.60    2.80
  -6   7   1    0.20    2.50
  -6   7   1   -2.10    1.20
  -6   7   1   -0.90    2.60
   5  -7  -1   33.50    5.40
  -5   7   1   44.10    4.30
  -5   7   1   39.70    4.50
  -5   7   1   42.60    4.50
  -5   7   1   36.70    3.00
  -5   7   1   44.80    5.20
   4  -7  -1  112.79    8.30
   4  -7  -1  113.19    8.90
  -4   7   1  109.89    7.20
  -4   7   1  107.39    7.30
  -4   7   1  107.89    6.30
  -4   7   1  100.59    7.80
  -4   7   1  106.69    7.20
   3  -7  -1    0.20    1.90
   3  -7  -1    0.40    2.10
  -3   7   1    4.70    2.40
  -3   7   1    3.20    2.00
  -3   7   1    1.00    1.30
   2  -7  -1    0.60    1.20
   2  -7  -1    0.70    1.10
  -2   7   1    0.50    1.70
  -2   7   1    3.00    2.00
  -2   7   1    1.60    2.30
  -2   7   1   -0.50    1.40
  -2   7   1   -1.10    1.80
  -1   7   1   24.20    2.80
  -1   7   1   27.80    3.50
  -1   7   1   29.50    3.00
  -1   7   1   26.00    3.00
  -1   7   1   25.40    2.70
   0   7   1   71.29    5.20
   0   7   1   67.49    4.60
   0   7   1   68.49    4.60
   0   7   1   67.69    4.70
   0   7   1   67.19    4.40
   1   7   1  111.79    7.10
   1   7   1  109.69    6.70
   1   7   1  119.89    6.70
   1   7   1  110.49    6.60
   1   7   1  118.99    6.70
   2   7   1  115.79    6.20
   2   7   1  116.49    6.60
   2   7   1   97.79    6.10
   2   7   1  105.49    6.30
   2   7   1  109.69    6.50
   2   7   1  111.09    6.40
   2   7   1  118.29    6.80
  -3  -7  -1   25.80    1.90
   3   7   1   28.40    3.10
   3   7   1   31.20    3.00
   3   7   1   27.90    3.40
   3   7   1   26.90    3.30
   3   7   1   30.10    2.40
   3   7   1   31.30    2.80
   3   7   1   29.40    2.50
  -4  -7  -1   15.90    2.50
   4   7   1    7.00    2.00
   4   7   1   10.70    2.00
   4   7   1    8.70    1.40
   4   7   1    7.00    2.50
   4   7   1   10.70    2.60
   4   7   1    8.40    1.40
   4   7   1    9.90    1.70
  -5  -7  -1  250.17   12.80
   5   7   1  239.88   12.60
   5   7   1  225.88   14.40
   5   7   1  224.88   14.60
   5   7   1  233.28   12.90
   5   7   1  213.78   12.30
  -6  -7  -1   30.50    3.50
   6   7   1   31.70    2.50
   6   7   1   36.80    3.20
   6   7   1   33.50    5.40
   6   7   1   27.20    4.80
  -7  -7  -1    5.50    2.30
   7   7   1    6.40    1.30
   7   7   1    5.70    4.20
   7   7   1    7.10    1.80
   7   7   1    3.10    3.80
  -8  -7  -1    5.60    2.30
   8   7   1    2.60    1.70
   8   7   1    8.60    5.20
   8   7   1   -2.90    5.00
  -9  -7  -1  193.88   11.50
   9   7   1  206.58   26.00
   9   7   1  176.58   16.80
   9   7   1  194.68   10.80
 -10  -7  -1   20.70    3.60
  10   7   1   16.00    2.50
  10   7   1   28.50   11.70
 -11  -7  -1    4.70    5.40
 -11  -7  -1    4.10    3.00
 -12  -7  -1   79.89    9.90
 -12  -7  -1   91.39    7.80
 -13  -7  -1   73.69   10.30
 -13  -7  -1   48.90    6.50
 -14  -7  -1   12.10    4.40
 -14  -7  -1   16.30    7.20
 -15  -7  -1   14.10    6.60
 -15  -7  -1   17.90    4.70
 -16  -7  -1   -1.80    4.90
 -16  -7  -1    1.50    3.90
 -17  -7  -1    9.80    6.60
 -17  -7  -1    5.00    4.10
 -18  -7  -1   16.80    4.70
 -13   8   1   17.30    5.50
 -13   8   1    8.10    3.80
 -12   8   1    1.40    4.60
 -12   8   1   -0.30    3.40
 -11   8   1   -4.20    4.10
 -11   8   1    3.00    3.80
 -11   8   1    3.10    4.70
 -10   8   1    3.70    3.70
 -10   8   1   -3.10    3.60
 -10   8   1   -3.10    4.20
  -9   8   1   32.00    5.50
  -9   8   1   22.50    5.70
  -9   8   1   22.00    4.40
  -9   8   1   20.40    5.50
  -8   8   1    9.10    3.70
  -8   8   1   10.30    4.60
  -8   8   1    7.50    4.10
  -8   8   1    3.60    3.50
  -7   8   1   10.30    3.60
  -7   8   1    5.10    3.80
  -7   8   1   11.00    3.60
  -7   8   1    8.20    3.30
  -6   8   1    0.80    2.90
  -6   8   1    4.70    3.00
  -6   8   1   -1.60    2.60
  -6   8   1    1.50    3.10
   5  -8  -1    1.70    4.00
  -5   8   1    4.30    3.10
  -5   8   1    7.10    2.70
  -5   8   1    5.10    2.70
  -5   8   1    6.70    1.60
  -5   8   1    5.30    2.90
   4  -8  -1    5.60    2.90
  -4   8   1    7.20    1.60
  -4   8   1    4.50    2.70
  -4   8   1    9.90    2.40
  -4   8   1   10.30    2.60
  -4   8   1    7.10    2.40
   3  -8  -1   41.60    4.10
   3  -8  -1   40.40    3.80
  -3   8   1   44.50    4.10
  -3   8   1   38.40    3.30
  -3   8   1   46.10    4.20
  -3   8   1   41.40    4.30
  -3   8   1   42.80    5.10
  -2   8   1  400.16   21.20
  -2   8   1  399.66   22.20
  -2   8   1  413.26   21.70
  -2   8   1  385.96   21.50
  -2   8   1  416.86   21.70
  -1   8   1   94.49    6.20
  -1   8   1   96.29    5.90
  -1   8   1   96.69    6.30
  -1   8   1   96.19    6.90
  -1   8   1   90.69    6.20
   0   8   1  143.39    8.40
   0   8   1  143.59    8.30
   0   8   1  136.39    8.90
   0   8   1  144.09    8.10
   0   8   1  142.99    8.30
   1   8   1    5.10    1.70
   1   8   1    4.50    1.80
   1   8   1    7.10    2.00
   1   8   1    2.50    2.00
   1   8   1    4.20    1.80
   2   8   1  222.18   12.20
   2   8   1  225.48   12.30
   2   8   1  214.88   12.20
   2   8   1  221.58   12.20
   2   8   1  240.18   12.70
  -3  -8  -1   17.20    1.90
   3   8   1   24.90    2.40
   3   8   1   19.30    2.60
   3   8   1   21.60    2.50
   3   8   1   27.90    2.80
   3   8   1   26.50    3.20
   3   8   1   28.50    3.00
   3   8   1   30.20    3.00
   4   8   1    4.10    2.30
   4   8   1    1.80    2.20
   5   8   1  935.61   48.90
   5   8   1  894.31   50.69
   5   8   1 1018.30   49.20
   5   8   1  926.21   48.80
   5   8   1  910.01   50.69
   5   8   1 1039.60   49.50
  -6  -8  -1  355.06   20.40
   6   8   1  369.86   19.90
   6   8   1  401.06   23.00
   6   8   1  388.46   20.30
   6   8   1  402.96   22.90
  -7  -8  -1  445.36   24.50
   7   8   1  460.55   24.20
   7   8   1  461.15   23.90
   7   8   1  453.15   27.60
   7   8   1  484.05   27.70
   8   8   1    4.60    9.10
   8   8   1    2.60    5.40
   8   8   1    8.30    1.90
   8   8   1    6.20    1.30
  -9  -8  -1  260.37   13.40
   9   8   1  197.38   18.60
   9   8   1  211.98   12.20
 -10  -8  -1    4.90    2.90
  10   8   1    4.80    1.60
  10   8   1    5.50    2.00
 -11  -8  -1    2.70    3.10
  11   8   1    3.30    2.10
 -12  -8  -1    4.50    5.70
 -12  -8  -1    1.60    3.10
 -13  -8  -1   20.30    4.80
 -13  -8  -1   10.60    5.80
 -14  -8  -1    2.10    5.30
 -14  -8  -1    3.00    4.00
 -15  -8  -1  -11.00    4.50
 -15  -8  -1   -1.80    3.80
 -16  -8  -1    3.70    3.70
 -16  -8  -1    0.30    5.00
 -17  -8  -1    8.00    5.90
 -17  -8  -1    1.90    3.60
 -18  -8  -1   -2.80    8.20
 -13   9   1   -2.90    3.10
 -13   9   1   19.20    5.80
 -12   9   1    2.20    3.50
 -12   9   1   -8.30    4.70
 -11   9   1    1.40    4.70
 -11   9   1    2.70    3.70
 -10   9   1    1.80    4.20
 -10   9   1   -1.70    3.40
 -10   9   1   -0.10    4.50
  -9   9   1    1.50    4.80
  -9   9   1    4.00    4.50
  -9   9   1    2.40    3.50
  -9   9   1    4.00    4.30
  -8   9   1   17.90    4.80
  -8   9   1   13.30    3.90
  -8   9   1   12.80    4.90
  -8   9   1    9.90    4.50
  -7   9   1   19.00    4.40
  -7   9   1   22.20    4.60
  -7   9   1   25.20    5.30
  -7   9   1   21.80    3.90
  -6   9   1   41.70    5.40
  -6   9   1   55.99    6.10
  -6   9   1   45.80    6.10
  -6   9   1   46.70    5.10
  -5   9   1   -3.80    2.80
  -5   9   1    1.80    2.30
  -5   9   1    2.30    1.40
  -5   9   1   -2.60    3.00
  -5   9   1    3.30    3.20
   4  -9  -1    9.50    2.60
  -4   9   1   15.10    2.90
  -4   9   1   16.00    3.90
  -4   9   1   15.60    2.20
  -4   9   1   17.20    3.30
  -4   9   1   16.90    3.40
  -3   9   1   87.49    6.30
  -3   9   1   89.89    6.20
  -3   9   1   65.19    6.00
  -3   9   1   79.49    5.30
  -3   9   1   81.89    7.00
  -2   9   1   29.20    3.60
  -2   9   1   22.70    3.80
  -2   9   1   28.30    3.00
  -2   9   1   33.60    3.70
  -2   9   1   27.30    3.60
  -1   9   1   10.40    2.00
  -1   9   1   10.70    2.40
  -1   9   1    5.10    2.30
  -1   9   1   10.00    2.50
  -1   9   1    7.00    2.70
   1   9   1  403.46   20.70
   1   9   1  384.46   20.80
   1   9   1  375.36   20.70
   1   9   1  380.46   20.70
   1   9   1  405.06   21.30
   2   9   1    0.90    1.70
   2   9   1   -0.50    1.80
   2   9   1    0.40    1.50
   2   9   1    0.60    1.70
   2   9   1    1.00    2.00
   3   9   1  186.28   10.80
   3   9   1  194.98   10.90
   3   9   1  201.38   10.80
   3   9   1  205.28   11.50
   3   9   1  200.98   11.10
   3   9   1  198.78   11.20
   3   9   1  196.38   11.00
   4   9   1   45.90    5.00
   4   9   1   53.69    5.20
  -5  -9  -1  753.82   38.70
   5   9   1  723.73   40.20
   5   9   1  694.33   38.50
   5   9   1  706.13   40.10
   5   9   1  816.22   39.00
   5   9   1  710.23   38.30
   5   9   1  818.72   38.70
   5   9   1  734.83   38.30
  -6  -9  -1  147.09    9.00
   6   9   1  146.89    8.70
   6   9   1  144.19   11.50
   6   9   1  153.48    9.20
   6   9   1  146.59   11.60
   6   9   1  149.09    8.20
  -7  -9  -1  259.67   14.70
   7   9   1  280.47   18.40
   7   9   1  264.57   14.00
   7   9   1  256.47   14.50
  -8  -9  -1    2.50    2.20
   8   9   1   -0.40    6.30
   8   9   1    2.10    1.80
   8   9   1    1.70    1.20
  -9  -9  -1    7.20    2.70
   9   9   1    3.90    1.40
   9   9   1    4.00    2.00
   9   9   1    3.50   13.90
 -10  -9  -1   19.10    3.60
  10   9   1   21.50    3.00
 -11  -9  -1   13.00    3.60
  11   9   1   13.20    2.70
 -12  -9  -1   -1.50    3.00
 -12  -9  -1   -2.50    5.90
 -13  -9  -1   34.00    7.80
 -13  -9  -1   27.90    4.90
 -14  -9  -1    6.70    4.20
 -14  -9  -1    2.40    5.40
 -15  -9  -1   40.40    7.80
 -15  -9  -1   52.39    6.30
 -16  -9  -1   57.19    7.20
 -16  -9  -1   71.19   10.30
 -17  -9  -1   11.20    6.10
 -17  -9  -1   11.90    3.90
 -18  -9  -1   18.80    7.10
 -18  -9  -1    9.10    4.70
 -12  10   1    3.20    3.50
 -12  10   1   -0.50    4.60
 -11  10   1   -0.20    3.40
 -11  10   1    4.10    4.70
 -10  10   1   72.49    7.40
 -10  10   1   44.80    7.30
  -9  10   1   48.70    7.30
  -9  10   1   34.80    6.00
  -9  10   1   52.89    8.00
  -9  10   1   48.40    5.80
  -8  10   1    6.20    4.90
  -8  10   1    3.50    4.80
  -8  10   1    3.10    3.60
  -8  10   1    2.80    3.90
  -7  10   1    4.40    3.40
  -7  10   1    6.10    3.90
  -7  10   1    4.40    3.90
  -7  10   1    0.30    4.40
  -6  10   1  105.99    8.00
  -6  10   1   98.49    8.50
  -6  10   1   95.99    8.20
  -6  10   1   92.49    9.60
  -5  10   1   50.19    5.20
  -5  10   1   48.50    3.90
  -5  10   1   39.30    6.00
  -5  10   1   44.10    5.60
  -5  10   1   61.19    6.30
  -4  10   1    6.70    3.60
  -4  10   1    8.30    3.00
  -4  10   1    7.90    2.80
  -4  10   1    7.40    1.90
  -4  10   1   10.90    3.30
  -3  10   1   39.60    3.60
  -3  10   1   36.30    4.50
  -3  10   1   43.50    4.40
  -3  10   1   28.10    4.10
  -3  10   1   33.90    4.90
  -2  10   1   63.39    6.40
  -2  10   1   57.79    5.10
  -2  10   1   60.79    5.20
  -2  10   1   63.29    4.60
  -2  10   1   66.09    5.50
  -1  10   1   24.50    3.90
  -1  10   1   22.70    3.30
  -1  10   1   28.60    3.10
  -1  10   1   19.20    3.00
  -1  10   1   21.90    3.40
   1  10   1   97.19    6.40
   1  10   1  102.09    6.70
   1  10   1   98.99    6.40
   1  10   1  100.69    7.30
   1  10   1  100.89    6.60
   2  10   1   19.60    2.70
   2  10   1   18.00    2.50
   2  10   1   15.10    3.00
   2  10   1   17.20    2.70
   2  10   1   25.40    3.20
  -3 -10  -1   68.29    5.00
   3  10   1   80.69    5.50
   3  10   1   87.49    5.50
   3  10   1   84.39    5.30
   3  10   1   85.19    6.10
   3  10   1   82.49    5.70
   4  10   1  132.19    8.00
   4  10   1  116.29    7.50
   4  10   1  126.29    7.20
   4  10   1  121.09    7.80
   4  10   1  116.29    7.30
  -5 -10  -1    7.60    2.60
   5  10   1    5.80    3.20
   5  10   1    5.50    2.00
   5  10   1    3.40    3.20
   5  10   1    2.20    1.60
   5  10   1    4.20    2.00
   5  10   1    6.00    1.60
   5  10   1    6.40    2.50
  -6 -10  -1   -1.90    2.10
   6  10   1    3.60    4.00
   6  10   1   -2.60    1.80
   6  10   1   -0.20    2.20
   6  10   1   -1.60    1.50
   6  10   1    0.30    1.30
  -7 -10  -1   23.40    3.40
   7  10   1   20.70    6.20
   7  10   1   23.60    2.40
   7  10   1   25.50    3.30
   8  10   1   57.19    4.60
   8  10   1   43.00    8.80
   8  10   1   52.59    3.60
  -9 -10  -1  116.49    7.90
   9  10   1  120.29    7.70
 -10 -10  -1   -2.40    2.60
  10  10   1    2.60    2.20
 -11 -10  -1    1.00    3.10
  11  10   1   -0.80    2.00
 -12 -10  -1   15.70    4.10
  12  10   1   11.10    3.00
 -13 -10  -1   23.30    6.80
 -13 -10  -1   37.90    5.40
 -14 -10  -1    1.00    6.40
 -14 -10  -1    9.90    4.20
 -15 -10  -1    2.40    6.70
 -15 -10  -1    5.40    4.00
 -16 -10  -1    7.20    4.00
 -16 -10  -1   12.60    6.40
 -17 -10  -1   25.00    6.10
 -17 -10  -1   10.30    4.10
 -11  11   1   -4.10    4.50
 -11  11   1   -1.50    3.40
 -10  11   1    3.40    4.60
 -10  11   1   10.70    3.90
  -9  11   1   13.20    5.20
  -9  11   1   25.60    6.20
  -9  11   1   13.60    4.40
  -8  11   1   15.70    5.60
  -8  11   1   12.20    5.30
  -8  11   1   19.60    4.60
  -8  11   1   20.80    6.30
  -7  11   1   25.10    4.70
  -7  11   1   26.80    5.50
  -7  11   1   18.40    5.00
  -7  11   1   33.70    6.70
  -6  11   1  327.77   21.10
  -6  11   1  329.97   19.80
  -6  11   1  322.37   19.70
  -6  11   1  342.77   19.30
  -5  11   1   90.59    7.50
  -5  11   1   76.99    7.90
  -5  11   1   92.19    9.30
  -5  11   1   98.39    8.20
  -4  11   1   71.19    6.60
  -4  11   1   69.39    8.10
  -4  11   1   79.09    7.10
  -4  11   1   78.89    7.10
  -4  11   1   75.29    5.50
  -3  11   1    2.20    3.10
  -3  11   1    1.20    2.00
  -3  11   1    3.10    3.50
  -3  11   1    6.40    3.00
  -3  11   1    6.90    2.90
  -2  11   1   22.00    3.80
  -2  11   1   22.10    3.80
  -2  11   1   23.30    3.10
  -2  11   1   26.80    4.60
  -2  11   1   21.60    3.40
  -1  11   1    3.70    3.00
  -1  11   1    3.60    2.50
  -1  11   1    8.30    2.70
  -1  11   1   16.00    3.60
  -1  11   1   12.40    2.50
   1  11   1  157.38    9.60
   1  11   1  155.48   10.40
   1  11   1  152.48    9.50
   1  11   1  166.18    9.50
   1  11   1  162.68    9.80
   2  11   1   97.49    6.60
   2  11   1   98.09    6.30
   2  11   1   97.39    6.40
   2  11   1   91.19    6.50
   2  11   1   90.79    7.20
  -3 -11  -1   11.40    2.00
   3  11   1   13.20    3.20
   3  11   1   15.80    2.60
   3  11   1   12.50    2.70
   3  11   1   15.00    2.60
   3  11   1   16.60    2.50
   4  11   1   47.70    4.00
   4  11   1   51.79    4.50
   4  11   1   53.29    4.70
   4  11   1   49.99    4.40
   4  11   1   54.59    5.10
  -5 -11  -1   54.49    5.20
   5  11   1   55.79    4.80
   5  11   1   53.59    4.20
   5  11   1   52.79    4.80
   5  11   1   55.69    4.00
   5  11   1   56.99    5.10
   5  11   1   52.59    6.70
  -6 -11  -1    7.00    2.90
   6  11   1    9.80    2.80
   6  11   1    9.20    2.00
   6  11   1    5.00    1.70
   6  11   1    7.50    4.70
   6  11   1    5.90    2.30
  -7 -11  -1   58.99    5.40
   7  11   1   60.59    4.20
   7  11   1   61.89    8.60
   7  11   1   64.19    5.00
  -8 -11  -1    1.80    2.40
   8  11   1    0.90    2.00
   8  11   1    1.70    1.60
  -9 -11  -1  146.19    9.30
   9  11   1  140.59    9.00
 -10 -11  -1   13.30    3.40
  10  11   1    6.80    2.60
 -11 -11  -1    4.90    3.30
  11  11   1    6.00    2.60
 -12 -11  -1   45.40    5.60
  12  11   1   37.50    4.60
 -13 -11  -1    4.50    3.90
 -13 -11  -1    5.50    6.80
 -14 -11  -1   20.30    7.20
 -15 -11  -1   44.60    8.80
 -15 -11  -1   50.59    6.60
 -16 -11  -1   25.30    4.80
 -16 -11  -1   30.80    7.50
 -17 -11  -1   -4.90    3.70
 -17 -11  -1   -1.10    5.10
 -11  12   1    0.60    3.20
 -11  12   1    7.00    4.90
 -10  12   1    8.10    4.70
 -10  12   1    7.70    3.70
  -9  12   1    5.80    5.10
  -9  12   1    6.50    5.20
  -9  12   1    4.80    3.90
  -8  12   1   19.60    5.90
  -8  12   1   32.00    6.40
  -8  12   1   20.60    6.00
  -8  12   1   23.60    4.50
  -7  12   1    9.50    3.80
  -7  12   1   13.70    5.90
  -7  12   1   12.90    5.10
  -7  12   1   14.10    4.80
  -6  12   1   61.19    6.30
  -6  12   1   58.99    8.20
  -6  12   1   37.90    6.00
  -6  12   1   44.70    6.40
  -5  12   1  302.87   18.90
  -5  12   1  307.07   20.30
  -5  12   1  333.07   19.30
  -5  12   1  319.87   18.50
  -4  12   1  289.27   17.50
  -4  12   1  296.27   16.90
  -4  12   1  292.97   16.10
  -4  12   1  279.97   18.60
  -4  12   1  282.77   17.50
  -3  12   1  168.48   12.80
  -3  12   1  179.68   11.90
  -3  12   1  184.88   11.50
  -3  12   1  183.48   10.80
  -3  12   1  189.78   12.10
  -2  12   1   19.80    3.50
  -2  12   1   16.40    3.00
  -2  12   1   30.80    4.70
  -2  12   1   19.10    4.70
  -2  12   1   22.30    3.90
  -1  12   1   32.80    5.10
  -1  12   1   27.60    4.00
  -1  12   1   24.60    4.10
  -1  12   1   26.80    3.80
  -1  12   1   36.30    3.90
   0  12   1  150.58    9.30
   0  12   1  147.49    8.90
   0  12   1  138.39    9.00
   0  12   1  131.49    8.60
   0  12   1  130.39   10.10
   1  12   1    5.60    2.50
   1  12   1    4.10    3.00
   1  12   1    6.80    2.40
   1  12   1    7.00    2.30
   1  12   1    5.20    2.20
  -2 -12  -1    4.00    2.20
   2  12   1    1.40    2.00
   2  12   1    2.40    1.90
   2  12   1    1.20    2.10
   2  12   1    2.20    2.90
   2  12   1   -0.10    2.10
  -3 -12  -1    1.10    1.60
   3  12   1    0.30    2.20
   3  12   1    0.70    2.10
   3  12   1   -0.50    1.70
   3  12   1    1.30    2.10
   3  12   1    3.10    2.80
   4  12   1   -1.60    1.50
   4  12   1   -2.20    2.00
   4  12   1   -1.10    2.00
   4  12   1    0.70    2.20
   4  12   1    0.20    2.30
  -5 -12  -1   -1.80    2.50
   5  12   1    3.00    2.30
   5  12   1    1.20    2.50
   5  12   1   -2.80    2.50
   5  12   1    1.40    1.60
   5  12   1    3.00    2.00
  -6 -12  -1   18.20    3.70
   6  12   1   19.30    2.40
   6  12   1   13.20    5.30
   6  12   1   13.10    2.90
   6  12   1   14.70    2.40
   6  12   1   13.30    3.10
  -7 -12  -1    9.90    3.00
   7  12   1    9.00    1.90
   7  12   1   15.90    3.50
   7  12   1   14.00    3.10
   7  12   1    8.90    7.10
  -8 -12  -1  170.58   10.60
   8  12   1  168.68   10.40
  -9 -12  -1   -3.00    2.50
   9  12   1    2.30    2.50
 -10 -12  -1  115.69    8.40
  10  12   1  115.39    8.10
 -11 -12  -1    0.90    3.20
  11  12   1    2.80    2.50
 -12 -12  -1   -2.60    3.20
  12  12   1   -2.00    2.60
 -13 -12  -1   10.00    3.90
 -13 -12  -1    9.70    6.90
  13  12   1    9.70    3.30
 -14 -12  -1    3.30    3.90
 -14 -12  -1   -0.20    5.10
 -15 -12  -1   20.30    7.70
 -15 -12  -1   18.80    4.80
 -16 -12  -1    1.10    3.80
 -16 -12  -1   -0.70    6.30
 -17 -12  -1   16.30    6.20
  10 -13  -1    2.70    7.10
 -10  13   1    1.60    3.50
 -10  13   1   -0.90    4.20
  -9  13   1   14.40    4.10
  -9  13   1   19.70    5.90
  -8  13   1    4.40    5.50
  -8  13   1    1.80    5.00
  -8  13   1   -4.30    4.80
  -8  13   1    0.60    3.40
  -7  13   1    5.10    4.00
  -7  13   1    5.60    5.10
  -7  13   1    6.80    4.40
  -7  13   1   12.70    5.70
  -6  13   1    5.80    4.90
  -6  13   1    1.50    3.40
  -6  13   1   -2.50    4.00
  -6  13   1   11.20    5.80
  -5  13   1   18.30    5.70
  -5  13   1   15.80    4.00
  -5  13   1   19.20    5.00
  -5  13   1   30.80    6.10
  -4  13   1   12.10    5.10
  -4  13   1   10.50    4.50
  -4  13   1    6.70    2.70
  -4  13   1   14.60    4.20
  -4  13   1    9.90    4.10
  -3  13   1   60.59    7.90
  -3  13   1   58.59    6.40
  -3  13   1   68.19    5.50
  -3  13   1   58.89    6.70
  -3  13   1   63.09    7.20
  -2  13   1   11.90    4.80
  -2  13   1   19.70    4.10
  -2  13   1   15.40    3.60
  -2  13   1   20.20    3.30
  -2  13   1   14.60    4.00
  -1  13   1  160.48   12.40
  -1  13   1  155.28   11.00
  -1  13   1  174.78   10.80
  -1  13   1  167.58   10.90
  -1  13   1  174.48   10.40
   0  13   1  339.37   19.30
   0  13   1  340.07   20.70
   0  13   1  348.37   19.70
   0  13   1  343.97   19.10
   0  13   1  352.56   19.30
   1  13   1  197.98   13.20
   1  13   1  184.08   12.10
   1  13   1  216.48   11.90
   1  13   1  197.68   11.90
   1  13   1  191.28   11.90
  -2 -13  -1    0.00    2.40
   2  13   1    2.30    2.20
   2  13   1    8.30    3.60
   2  13   1    2.70    2.30
   2  13   1    2.00    2.30
   2  13   1    0.20    2.40
  -3 -13  -1   12.70    2.50
   3  13   1   19.70    4.40
   3  13   1   17.60    3.30
   3  13   1   15.20    2.80
   3  13   1   18.50    3.20
   3  13   1   16.80    3.30
  -4 -13  -1   -4.40    2.60
   4  13   1   -0.30    2.10
   4  13   1    1.30    2.30
   4  13   1   -3.20    1.60
   4  13   1   -2.20    2.50
   4  13   1   -0.50    2.20
  -5 -13  -1   50.99    5.70
   5  13   1   60.89    5.70
   5  13   1   42.20    4.50
   5  13   1   60.39    5.00
   5  13   1   48.20    4.20
  -6 -13  -1   48.50    5.20
   6  13   1   51.29    4.40
   6  13   1   47.70    4.90
   6  13   1   46.20    4.00
   6  13   1   53.79    5.70
  -7 -13  -1    3.40    2.70
   7  13   1    4.50    2.80
   7  13   1   -0.20    3.00
  -8 -13  -1   43.70    4.80
   8  13   1   31.30    4.50
  -9 -13  -1  104.49    7.60
   9  13   1  101.39    7.60
 -10 -13  -1    7.00    3.20
  10  13   1    2.40    2.90
 -11 -13  -1   25.50    4.40
  11  13   1   18.30    3.80
 -12 -13  -1    3.30    3.60
  12  13   1    1.80    2.90
 -13 -13  -1   -4.80    3.10
 -13 -13  -1    2.20    6.30
  13  13   1    0.60    3.20
 -14 -13  -1   -0.20    5.20
 -14 -13  -1   -2.90    3.70
 -15 -13  -1   10.20    4.20
 -15 -13  -1   15.50    7.10
 -16 -13  -1   -0.90    4.70
 -17 -13  -1    3.30    5.50
   9 -14  -1   -1.30    6.70
  -9  14   1   -3.50    4.70
  -9  14   1    2.10    3.40
   8 -14  -1   -7.30    6.50
  -8  14   1    2.60    5.10
  -8  14   1   -1.80    3.20
  -7  14   1   11.30    4.50
  -7  14   1    8.30    5.90
  -7  14   1    5.30    4.80
  -7  14   1    5.20    5.50
  -6  14   1    6.20    5.60
  -6  14   1   -1.10    4.50
  -6  14   1    7.40    4.70
  -6  14   1   11.30    4.10
  -5  14   1   -1.50    3.90
  -5  14   1   -1.10    4.50
  -5  14   1   -5.10    3.70
  -5  14   1    0.10    3.80
  -4  14   1    4.80    4.80
  -4  14   1   -0.20    3.60
  -4  14   1    3.40    2.30
  -4  14   1    6.60    3.60
  -4  14   1    2.60    4.00
  -3  14   1   16.30    3.20
  -3  14   1   16.10    4.00
  -3  14   1   16.00    4.80
  -3  14   1   20.00    4.70
  -3  14   1   22.10    6.30
  -2  14   1   30.30    4.10
  -2  14   1   23.70    4.90
  -2  14   1   33.10    4.80
  -2  14   1   33.90    6.70
  -2  14   1   23.90    5.10
  -1  14   1    7.80    3.30
  -1  14   1    4.90    3.40
  -1  14   1    5.00    3.90
  -1  14   1    7.00    4.50
  -1  14   1   11.10    3.20
  -1 -14  -1   -3.10    3.20
   1  14   1    5.00    4.00
   1  14   1   -0.10    2.60
   1  14   1    3.20    2.60
   1  14   1   -1.60    2.60
   1  14   1   -1.80    2.90
   2  14   1   85.49    7.20
   2  14   1   89.69    6.80
   2  14   1   72.89    8.20
   2  14   1   86.59    6.90
   2  14   1   87.99    6.60
   3  14   1   74.29    6.30
   3  14   1   63.39    7.40
   3  14   1   73.59    5.90
   3  14   1   74.19    6.40
   3  14   1   75.99    6.50
  -4 -14  -1   -3.60    2.70
   4  14   1   -1.90    2.80
   4  14   1    0.40    2.10
   4  14   1    3.60    2.60
   4  14   1    1.70    2.50
   4  14   1    0.20    2.50
  -5 -14  -1   15.00    3.70
   5  14   1   14.30    3.10
   5  14   1   17.10    3.90
   5  14   1   12.70    2.60
   5  14   1   14.00    3.20
  -6 -14  -1   36.70    4.90
   6  14   1   32.20    4.40
   6  14   1   38.20    3.70
   6  14   1   37.50    5.30
  -7 -14  -1   51.29    5.30
   7  14   1   50.29    5.20
   7  14   1   43.00    5.60
  -8 -14  -1    6.90    3.10
   8  14   1    5.10    3.00
  -9 -14  -1   38.30    4.60
   9  14   1   37.20    4.70
 -10 -14  -1   34.80    4.50
  10  14   1   24.50    4.10
 -11 -14  -1    5.40    3.40
  11  14   1    8.80    3.10
  12  14   1    0.50    2.80
 -13 -14  -1   48.00    5.80
 -13 -14  -1   64.99   11.20
  13  14   1   58.29    6.10
 -14 -14  -1   30.50    8.10
 -15 -14  -1    4.30    6.80
 -16 -14  -1   -1.40    4.70
 -17 -14  -1    4.40    4.80
   8 -15  -1    5.20    7.20
  -8  15   1   -2.20    4.20
  -8  15   1    4.60    3.50
   7 -15  -1    7.40    6.70
  -7  15   1   20.30    4.50
  -7  15   1    9.50    5.80
  -7  15   1    9.60    5.30
  -6  15   1   88.59    9.60
  -6  15   1   77.19    9.10
  -6  15   1   75.59    7.80
  -5  15   1    1.50    3.50
  -5  15   1    6.10    4.90
  -5  15   1    0.40    5.00
  -5  15   1    7.30    4.40
  -4  15   1   36.90    7.60
  -4  15   1   21.90    5.20
  -4  15   1   33.10    5.20
  -4  15   1   16.50    4.90
  -3  15   1    4.60    3.90
  -3  15   1    3.80    3.40
  -3  15   1   11.60    5.00
  -3  15   1    4.00    4.50
  -3  15   1    9.90    3.00
  -2  15   1    6.60    3.10
  -2  15   1    3.80    4.80
  -2  15   1    3.50    3.70
  -2  15   1    9.20    4.40
  -2  15   1   11.90    5.00
   1 -15  -1  127.99   12.10
  -1  15   1  153.48   10.60
  -1  15   1  140.89   10.10
  -1  15   1  143.79    9.60
  -1  15   1  140.69   10.80
  -1  15   1  153.48   12.70
   0 -15  -1  161.18   13.70
   0  15   1  200.58   12.60
   0  15   1  203.68   12.20
   0  15   1  201.48   12.60
   0  15   1  206.38   14.80
   0  15   1  198.98   13.20
   1  15   1  379.06   24.80
   1  15   1  457.95   23.20
   1  15   1  404.26   23.70
   1  15   1  424.06   23.30
   1  15   1  411.36   23.40
  -2 -15  -1   78.39    7.30
   2  15   1   88.79    9.20
   2  15   1   95.89    8.00
   2  15   1   94.79    7.20
   2  15   1   83.49    7.50
   2  15   1   94.29    7.10
   3  15   1  100.79    9.20
   3  15   1   92.69    7.40
   3  15   1   93.49    7.80
   3  15   1   99.79    7.20
   3  15   1   97.89    7.70
  -4 -15  -1   34.90    4.80
   4  15   1   19.70    4.00
   4  15   1   24.30    4.00
   4  15   1   31.30    4.80
   4  15   1   18.80    3.30
  -5 -15  -1   18.70    3.80
   5  15   1   12.90    4.00
   5  15   1    5.40    2.90
   5  15   1    5.90    3.00
   5  15   1   10.50    2.70
  -6 -15  -1    2.20    3.10
   6  15   1    1.20    1.80
   6  15   1   -0.10    3.00
   6  15   1   -1.80    2.40
   6  15   1    1.50    3.10
  -7 -15  -1   29.80    4.30
   7  15   1   26.10    4.40
   7  15   1   29.40    4.90
  -8 -15  -1   23.40    4.10
   8  15   1   22.20    4.20
  -9 -15  -1   54.29    6.00
   9  15   1   62.39    6.10
 -10 -15  -1    0.20    3.20
  10  15   1   -3.40    3.00
 -11 -15  -1    4.20    3.50
  11  15   1    2.40    3.00
  12  15   1    9.20    3.50
 -13 -15  -1    9.60    7.90
  13  15   1   10.40    3.90
 -14 -15  -1   -6.40    4.60
 -15 -15  -1    0.70    4.70
 -16 -15  -1    2.20    6.00
   7 -16  -1   -2.10   12.80
  -7  16   1    0.80    4.50
  -7  16   1   -2.30    3.60
   6 -16  -1    4.30    7.20
  -6  16   1   13.40    4.50
  -6  16   1    8.80    5.30
  -6  16   1    9.70    4.90
   5 -16  -1    5.30    6.80
  -5  16   1    4.10    4.80
  -5  16   1    6.40    5.50
  -5  16   1    3.60    3.80
  -5  16   1    6.20    4.90
   4 -16  -1   -1.70    5.90
  -4  16   1   -2.30    3.60
  -4  16   1    4.50    4.40
  -4  16   1   -3.50    3.10
  -4  16   1   -2.80    4.60
  -4  16   1    0.00    4.60
   3 -16  -1    1.90    5.80
  -3  16   1    3.10    3.80
  -3  16   1    7.90    3.20
  -3  16   1   -3.20    4.80
  -3  16   1    2.40    4.10
  -3  16   1   -2.60    3.80
   2 -16  -1   20.50    6.40
  -2  16   1   14.50    4.20
  -2  16   1    5.30    4.30
  -2  16   1    4.10    3.70
  -2  16   1    8.60    3.30
  -2  16   1    4.50    5.50
   1 -16  -1   -0.90    5.60
  -1  16   1   -0.30    3.10
  -1  16   1    3.70    3.10
  -1  16   1    3.70    4.90
  -1  16   1    3.20    4.00
  -1  16   1    6.80    3.90
   0 -16  -1   19.00    5.20
   0  16   1   28.10    4.90
   0  16   1   28.10    4.70
   0  16   1   24.90    5.90
   0  16   1   19.30    4.50
   0  16   1   27.70    4.00
  -1 -16  -1   16.50    5.00
   1  16   1   15.80    4.10
   1  16   1   18.00    4.30
   1  16   1   12.70    5.10
   1  16   1   14.30    3.60
   1  16   1   14.40    4.40
   2  16   1    2.20    3.60
   2  16   1    2.10    4.60
   2  16   1    0.10    2.90
   2  16   1   -3.00    2.90
   2  16   1    4.30    3.10
   3  16   1   67.79    8.30
   3  16   1   80.29    6.80
   3  16   1   76.29    6.90
   3  16   1   69.19    6.40
   3  16   1   60.49    7.10
  -4 -16  -1   93.09    7.70
   4  16   1   73.79    7.40
   4  16   1   72.79    7.00
   4  16   1   81.49    7.10
   4  16   1   79.59    6.60
  -5 -16  -1   57.79    6.40
   5  16   1   66.49    7.00
   5  16   1   56.89    5.90
  -6 -16  -1  151.68   10.80
   6  16   1  176.98   11.80
   6  16   1  171.98   10.90
  -7 -16  -1   22.20    4.30
   7  16   1   29.70    4.70
   7  16   1   35.90    5.70
  -8 -16  -1    8.60    3.60
   8  16   1    8.10    3.40
   9  16   1   64.39    6.70
  10  16   1   26.90    4.60
  11  16   1   58.69    6.20
  12  16   1    3.70    3.30
 -13 -16  -1   98.59   13.10
  13  16   1   74.69    7.20
 -14 -16  -1    2.00    4.90
 -15 -16  -1    3.60    5.20
 -16 -16  -1    1.40    5.10
  -6  17   1    3.90    3.40
  -6  17   1    5.30    4.10
   5 -17  -1   -6.00    7.50
  -5  17   1   -0.80    4.60
  -5  17   1    4.70    5.00
  -5  17   1   -1.70    3.40
   4 -17  -1    8.00    7.80
  -4  17   1    9.10    3.90
  -4  17   1    3.90    5.20
  -4  17   1   11.10    5.30
   3 -17  -1   -0.60    6.90
  -3  17   1    7.10    5.70
  -3  17   1    6.60    4.00
  -3  17   1    9.20    3.50
  -3  17   1    4.90    4.40
  -3  17   1    4.40    4.10
   2 -17  -1    6.80    6.10
  -2  17   1   18.50    4.10
  -2  17   1   11.40    4.70
  -2  17   1    8.50    4.20
  -2  17   1    7.20    5.70
  -2  17   1   26.70    5.30
   1 -17  -1   12.20    6.30
  -1  17   1   -4.70    2.90
  -1  17   1    3.70    4.60
  -1  17   1   -1.30    4.90
  -1  17   1    1.60    3.30
  -1  17   1   -1.80    3.60
   0  17   1   92.19    7.60
   0  17   1   97.49    8.10
   0  17   1   85.69    8.10
   0  17   1   74.89    9.40
   0  17   1   89.69    9.00
   1  17   1    6.50    4.10
   1  17   1    7.70    3.90
   1  17   1    8.40    3.60
   1  17   1    7.10    5.00
   1  17   1   16.70    4.40
   2  17   1   10.20    4.00
   2  17   1    5.90    3.70
   2  17   1    8.60    3.40
   2  17   1   13.60    4.30
  -3 -17  -1   -2.40    3.50
   3  17   1   -4.50    3.00
   3  17   1   -2.00    3.10
   3  17   1    0.80    3.10
   3  17   1   -2.00    3.10
  -4 -17  -1    7.90    4.10
   4  17   1    1.30    3.30
   4  17   1    4.10    3.50
   4  17   1    9.30    3.40
   4  17   1    7.30    3.60
   5  17   1   34.80    4.80
   5  17   1   22.50    4.50
   6  17   1   63.59    7.20
   6  17   1   43.80    5.50
   7  17   1   34.30    5.10
   7  17   1   35.60    5.80
   8  17   1  105.69    8.40
   9  17   1   19.90    4.40
  10  17   1   32.90    5.00
  11  17   1    3.30    3.30
  12  17   1    5.60    3.60
 -13 -17  -1   28.20    7.70
  13  17   1   26.40    4.40
 -14 -17  -1   10.90    6.90
 -15 -17  -1    5.20    5.30
  -5  18   1   -1.90    3.20
  -5  18   1   -2.30    4.50
  -4  18   1   -1.30    4.40
  -4  18   1    9.40    3.60
  -4  18   1   11.80    5.30
  -3  18   1   -3.80    3.70
  -3  18   1   -6.60    3.50
  -3  18   1    4.60    4.90
  -3  18   1   -1.70    3.20
  -2  18   1    9.10    4.00
  -2  18   1    2.00    4.20
  -2  18   1   -4.70    3.10
  -2  18   1    1.40    4.50
  -1  18   1   -0.60    4.10
  -1  18   1    1.40    4.00
  -1  18   1    1.60    3.60
  -1  18   1   -3.70    2.90
   0  18   1   -1.30    3.60
   0  18   1    5.40    3.30
   0  18   1   10.60    4.00
   0  18   1    2.50    4.70
   1  18   1    6.30    4.10
   1  18   1   12.70    4.00
   1  18   1    8.90    3.80
   1  18   1   21.20    4.20
  -2 -18  -1    2.90    5.20
   2  18   1    9.70    4.00
   2  18   1   -2.10    3.20
   2  18   1    3.60    3.30
   2  18   1    4.00    3.50
   3  18   1    4.60    3.50
   3  18   1    9.60    3.70
   3  18   1   12.10    4.50
   3  18   1    8.30    3.80
   4  18   1   19.00    4.10
   4  18   1   14.10    4.20
   4  18   1    6.80    3.80
   4  18   1    0.60    2.90
   6  18   1    1.80    3.40
   6  18   1   -2.10    3.50
   7  18   1   53.79    6.20
   8  18   1   19.40    4.20
   9  18   1   18.00    4.10
  10  18   1   26.80    4.70
  11  18   1   -0.40    3.00
  12  18   1   -4.80    2.90
 -13 -18  -1    1.70    5.50
  13  18   1   -4.60    2.90
 -14 -18  -1   -2.00    5.40
  -3  19   1   -0.20    3.60
  -3  19   1    3.00    3.70
  -3  19   1   -3.70    4.10
  -2  19   1    3.50    3.40
  -2  19   1   10.20    4.80
  -2  19   1    1.40    3.70
  -2  19   1   -8.60    3.30
  -1  19   1   23.60    5.30
  -1  19   1    8.50    3.70
  -1  19   1   12.10    5.00
  -1  19   1   18.20    4.10
   0  19   1    5.10    3.50
   0  19   1   10.30    4.40
   0  19   1    2.30    3.50
   0  19   1    6.70    4.30
   1  19   1    1.60    3.10
   1  19   1    0.90    3.70
   1  19   1    2.50    3.30
   1  19   1   -1.30    3.80
   2  19   1   13.20    4.40
   2  19   1   -1.90    3.40
   2  19   1   10.10    4.00
   2  19   1    4.10    3.80
   3  19   1    2.20    4.00
   3  19   1    3.10    3.60
   3  19   1    2.00    3.40
   3  19   1    2.70    3.40
   4  19   1   -5.00    3.30
   4  19   1   -3.20    3.50
   4  19   1   -1.60    3.90
   4  19   1    7.00    3.90
   5  19   1   41.00    5.50
   5  19   1   26.90    4.90
   6  19   1   -2.00    3.40
   6  19   1   -0.90    3.70
   7  19   1    0.60    3.60
   8  19   1   10.10    3.80
   9  19   1    9.80    3.90
  10  19   1   31.50    5.00
  11  19   1    3.00    3.60
  12  19   1    4.40    3.20
 -13 -19  -1   10.30    7.20
  13  19   1    6.90    3.40
  -2  20   1    4.60    4.30
  -2  20   1    2.60    3.40
  -1  20   1    5.60    3.40
  -1  20   1   -2.10    4.50
  -1  20   1   -2.00    3.20
  -1  20   1   -0.20    3.20
   0  20   1   17.40    5.40
   0  20   1   17.90    4.10
   0  20   1   19.90    4.50
   0  20   1   11.50    4.20
   1  20   1   -3.40    2.90
   1  20   1   -2.50    3.10
   1  20   1   -0.90    3.20
   1  20   1   -1.20    4.70
   2  20   1   -1.70    3.10
   2  20   1    3.30    4.00
   2  20   1    2.30    5.00
   2  20   1    3.50    3.50
   3  20   1    3.70    3.80
   3  20   1  -11.50    4.70
   3  20   1    3.20    3.70
   3  20   1    3.50    3.90
   4  20   1    3.20    3.50
   4  20   1    1.80    3.90
   5  20   1    7.40    3.70
   5  20   1   -2.30    3.80
   6  20   1    7.80    4.40
   6  20   1   16.20    4.20
   7  20   1   -2.70    3.10
   8  20   1    3.70    3.60
   9  20   1    5.50    3.50
  10  20   1    6.80    3.40
  11  20   1    0.50    3.20
 -12 -20  -1    4.20    5.60
  12  20   1    1.80    3.40
   0  21   1    9.20    3.60
   0  21   1   15.90    4.30
   0  21   1   11.70    3.90
   1  21   1    1.10    3.10
   1  21   1    0.40    3.30
   1  21   1    1.20    3.60
   2  21   1    3.20    3.40
   2  21   1    1.30    3.20
   2  21   1    5.30    4.10
   3  21   1    3.80    3.60
   3  21   1    9.60    3.90
   4  21   1    4.70    4.20
   4  21   1   -0.60    3.30
   5  21   1    3.20    4.40
   5  21   1    5.80    3.90
   6  21   1    2.50    3.50
   7  21   1    1.10    3.30
   8  21   1    3.70    3.50
   9  21   1    8.20    3.80
  10  21   1    3.80    3.50
 -11 -21  -1   -7.00    4.80
  11  21   1   -2.50    3.10
   3  22   1    4.70    3.60
   4  22   1    8.10    4.10
   4  22   1    7.10    3.40
   5  22   1    7.30    3.20
   6  22   1   -4.20    3.00
   7  22   1   -1.20    3.00
   8  22   1    7.10    3.50
   9  21  -2    7.40    3.60
   8  21  -2    0.90    3.50
   7  21  -2    9.80    3.70
   6  21  -2    2.70    3.30
   5  21  -2   -0.90    3.10
   5  21  -2   -0.60    4.30
   4  21  -2   -8.80    3.80
   4  21  -2   -1.50    2.90
   3  21  -2   14.80    3.80
   3  21  -2   24.60    4.70
   2  21  -2    3.40    3.10
   2  21  -2    5.40    3.70
   1  21  -2   23.80    4.90
   1  21  -2   32.00    4.60
  11  20  -2   -2.80    2.80
  10  20  -2    6.00    3.50
   9  20  -2   10.50    3.70
   8  20  -2    3.30    3.50
   7  20  -2   10.90    3.70
   6  20  -2   -0.60    3.10
   5  20  -2    1.80    4.20
   5  20  -2   -1.00    3.20
   4  20  -2    1.70    3.30
   4  20  -2   -1.50    4.10
   3  20  -2    9.50    3.60
   3  20  -2    1.40    3.80
   2  20  -2    8.90    3.50
   2  20  -2    7.50    4.40
   1  20  -2   26.80    4.70
   1  20  -2   49.60    6.30
   0  20  -2   -0.60    2.90
   0  20  -2   -7.90    3.10
  -1  20  -2    4.50    3.70
  -1  20  -2    0.20    3.70
  -1  20  -2    6.00    3.40
  -2  20  -2   -3.80    3.40
  -2  20  -2   -1.40    3.20
  12  19  -2    5.70    3.30
  11  19  -2    4.30    3.10
  10  19  -2   -0.40    3.30
   9  19  -2    9.20    4.00
   8  19  -2  119.39    9.00
   7  19  -2   55.49    6.20
   6  19  -2   -4.00    3.20
   6  19  -2    3.10    3.90
   5  19  -2   24.70    5.30
   5  19  -2   19.00    4.30
   4  19  -2    8.00    3.80
   4  19  -2    9.90    4.00
  -4 -19   2    6.90    4.90
   3  19  -2    5.80    3.50
   3  19  -2    3.60    3.60
  -3 -19   2   12.10    5.00
   2  19  -2    2.90    3.20
   2  19  -2   -3.60    3.30
  -2 -19   2   -6.10    4.70
   1  19  -2    0.70    3.40
   1  19  -2    0.80    3.60
   1  19  -2    1.40    3.40
  -1 -19   2   -2.80    4.50
   0  19  -2    6.40    3.60
   0  19  -2    4.50    3.50
   0  19  -2   -2.70    3.80
  -1  19  -2    6.00    4.50
  -1  19  -2   -6.90    3.20
  -1  19  -2   -5.80    2.90
  -2  19  -2    2.20    3.20
  -2  19  -2   -0.30    3.60
  -2  19  -2    0.10    4.30
  -3  19  -2    0.70    3.60
  -3  19  -2    0.50    3.20
  13  18  -2   12.10    3.80
  12  18  -2    5.50    3.30
  11  18  -2    1.70    3.10
  10  18  -2    2.80    3.30
   9  18  -2   22.80    4.70
   8  18  -2   35.40    5.00
   7  18  -2   14.10    4.20
  -7 -18   2   16.90    5.10
   6  18  -2    0.80    3.50
   6  18  -2   -5.50    3.60
  -6 -18   2    0.10    4.30
   5  18  -2   -2.70    3.00
   5  18  -2    4.40    4.00
  -5 -18   2   -1.50    4.20
   4  18  -2   -0.30    3.90
   4  18  -2    2.10    3.50
  -4 -18   2    6.90    4.50
   3  18  -2   10.80    3.80
   3  18  -2    3.00    3.90
  -3 -18   2   14.10    4.80
   2  18  -2    5.60    4.50
   2  18  -2    1.90    3.60
   2  18  -2   -5.90    3.70
   2  18  -2   -1.10    3.20
  -2 -18   2    4.50    4.50
   1  18  -2   10.10    4.80
   1  18  -2    8.80    4.20
   1  18  -2    8.50    3.90
   1  18  -2   14.90    4.70
   0  18  -2    2.80    3.20
   0  18  -2    7.60    4.70
   0  18  -2   -1.40    3.50
   0  18  -2   -3.90    4.20
  -1  18  -2    0.50    3.00
  -1  18  -2    0.50    4.60
  -1  18  -2    6.70    4.50
  -1  18  -2    5.20    3.90
  -2  18  -2    1.20    3.60
  -2  18  -2    4.20    3.20
  -2  18  -2   -1.00    4.30
  -3  18  -2    9.50    4.40
  -3  18  -2    9.40    3.50
  -3  18  -2   16.90    4.70
  -4  18  -2    2.70    4.10
  -4  18  -2    0.00    3.40
  -5  18  -2    6.90    4.00
  -5  18  -2    2.20    4.60
 -14 -17   2    5.70    6.30
  13  17  -2   -0.30    3.10
  12  17  -2    6.20    3.20
  11  17  -2   -3.70    2.90
  10  17  -2   -1.50    3.10
 -10 -17   2    7.00    4.10
   9  17  -2   -4.00    3.20
  -9 -17   2    0.40    4.00
   8  17  -2   28.10    4.50
   7  17  -2    4.20    3.80
  -7 -17   2    9.10    4.20
   6  17  -2    7.50    3.80
   6  17  -2    6.90    4.10
  -6 -17   2    1.20    4.20
   5  17  -2   92.19    8.60
   5  17  -2   94.09    7.90
  -5 -17   2   80.89    8.60
   4  17  -2   42.20    6.20
   4  17  -2   29.60    5.10
  -4 -17   2   47.80    6.50
   3  17  -2   31.60    5.30
   3  17  -2   39.30    5.20
   3  17  -2   33.80    5.20
  -3 -17   2   24.90    5.30
   2  17  -2   20.30    4.80
   2  17  -2   16.60    4.10
   2  17  -2   15.80    4.60
   1  17  -2   26.90    4.60
   1  17  -2   25.40    5.10
   1  17  -2   26.90    5.50
   1  17  -2   21.00    5.10
   0  17  -2    3.30    3.60
   0  17  -2    3.00    4.20
   0  17  -2    0.40    3.10
   0  17  -2    0.60    3.70
  -1  17  -2   11.30    4.10
  -1  17  -2   11.90    3.80
  -1  17  -2   17.00    5.40
  -1  17  -2    9.40    4.30
  -2  17  -2   13.90    5.40
  -2  17  -2    9.40    4.60
  -2  17  -2   10.60    4.50
  -2  17  -2   16.40    4.00
   2 -17   2   14.80    7.20
  -3  17  -2    4.20    4.80
  -3  17  -2    0.90    3.00
  -3  17  -2   -0.50    4.40
  -3  17  -2   -2.90    3.40
   3 -17   2   13.30    7.60
  -4  17  -2   34.60    4.60
  -4  17  -2   33.60    5.10
  -4  17  -2   40.70    6.90
   4 -17   2   41.70    9.10
  -5  17  -2    4.30    3.60
  -5  17  -2    1.00    4.30
   5 -17   2   10.10    8.20
  -6  17  -2    6.20    4.50
  -6  17  -2   17.20    4.50
 -15 -16   2    4.90    5.70
 -14 -16   2    2.30    6.20
  13  16  -2    0.10    3.20
  12  16  -2    0.50    2.70
 -12 -16   2   -4.00    4.30
  11  16  -2    2.90    3.00
 -11 -16   2    4.00    4.20
  10  16  -2    5.30    3.20
 -10 -16   2   10.00    4.30
   9  16  -2    2.60    3.20
  -9 -16   2    3.80    3.90
   8  16  -2   -2.10    2.90
  -8 -16   2    7.30    4.20
   7  16  -2    4.90    3.40
  -7 -16   2   17.40    4.60
   6  16  -2   68.39    6.70
   6  16  -2   70.59    7.70
  -6 -16   2   65.79    7.80
   5  16  -2    3.60    3.30
   5  16  -2   -0.30    3.60
  -5 -16   2    2.00    4.10
   4  16  -2   46.70    6.10
   4  16  -2   62.99    6.20
   4  16  -2   52.09    6.10
  -4 -16   2   59.59    7.30
   3  16  -2   85.99    7.30
   3  16  -2   89.29    7.90
   3  16  -2   79.79    8.00
   2  16  -2    0.10    3.40
   2  16  -2   -1.90    2.90
   2  16  -2    0.20    3.20
   2  16  -2   -3.00    3.00
   1  16  -2    3.00    3.30
   1  16  -2    1.40    4.00
   1  16  -2    1.10    3.20
   1  16  -2    2.40    3.00
   0  16  -2   17.30    4.10
   0  16  -2   22.60    4.30
   0  16  -2   14.40    4.40
   0  16  -2    9.50    4.60
   0 -16   2   14.00    5.30
  -1  16  -2    0.30    3.60
  -1  16  -2   -2.90    3.60
  -1  16  -2    1.40    3.10
  -1  16  -2    4.50    4.10
   1 -16   2   -0.60    5.10
  -2  16  -2   10.00    4.60
  -2  16  -2    7.50    4.10
  -2  16  -2    9.90    3.30
  -2  16  -2   13.90    5.30
   2 -16   2    4.60    5.80
  -3  16  -2   -3.90    4.50
  -3  16  -2   -3.20    4.00
  -3  16  -2    0.00    3.00
  -3  16  -2   -5.50    3.40
   3 -16   2   13.50    5.90
  -4  16  -2   65.29    7.10
  -4  16  -2   52.29    5.70
  -4  16  -2   43.10    6.90
  -4  16  -2   67.89    8.00
   4 -16   2   51.19    8.50
  -5  16  -2    1.20    3.20
  -5  16  -2    5.30    5.10
  -5  16  -2   -2.50    3.70
   5 -16   2   14.20    6.60
  -6  16  -2    7.20    4.10
  -6  16  -2    8.80    5.40
   6 -16   2   14.50    7.40
  -7  16  -2    2.30    3.80
  -7  16  -2   -4.40    3.90
   7 -16   2    0.70    9.60
 -15 -15   2   -3.90    5.40
 -14 -15   2    0.50    4.30
 -14 -15   2    0.30    6.50
  13  15  -2    6.00    3.50
 -13 -15   2    2.30    4.20
  12  15  -2   34.40    4.80
 -12 -15   2   45.20    6.10
  11  15  -2   18.50    3.90
 -11 -15   2   19.60    5.10
  10  15  -2   -2.60    2.90
 -10 -15   2    4.30    3.80
   9  15  -2   32.00    4.50
  -9 -15   2   37.70    5.50
   8  15  -2    6.20    3.40
  -8 -15   2    3.10    3.80
   7  15  -2   58.69    6.40
  -7 -15   2   86.49    7.80
   6  15  -2  133.69   10.00
   6  15  -2  124.99    9.00
  -6 -15   2  127.09    9.90
   5  15  -2  137.99    9.90
   5  15  -2  128.39    9.10
  -5 -15   2  115.99   10.10
   4  15  -2  467.15   25.10
   4  15  -2  431.96   25.30
   4  15  -2  469.65   25.70
   3  15  -2   69.59    6.20
   3  15  -2   62.69    6.70
   3  15  -2   60.79    5.60
   3  15  -2   57.39    6.30
   2  15  -2  122.59    8.50
   2  15  -2  111.19    8.30
   2  15  -2  106.09    9.20
   2  15  -2  123.89    9.00
   1  15  -2    8.10    4.40
   1  15  -2    4.30    3.40
   1  15  -2   10.80    3.30
   1  15  -2   11.80    3.50
  -1 -15   2    7.30    3.60
   0  15  -2  118.19    8.80
   0  15  -2  111.99    8.90
   0  15  -2  119.39    8.40
   0  15  -2  108.79    9.70
   0 -15   2  107.19    9.80
  -1  15  -2   44.30    5.00
  -1  15  -2   35.80    5.30
  -1  15  -2   40.70    5.70
  -1  15  -2   34.90    5.90
   1 -15   2   42.00    7.10
  -2  15  -2   91.99    7.80
  -2  15  -2   90.79    9.40
  -2  15  -2   87.59    7.00
  -2  15  -2   84.79    8.20
   2 -15   2   85.99   10.00
  -3  15  -2   -3.30    3.90
  -3  15  -2   -3.90    2.60
  -3  15  -2   -0.40    4.20
  -3  15  -2    0.10    3.70
   3 -15   2    1.90    5.50
  -4  15  -2   23.20    5.60
  -4  15  -2   21.60    3.90
  -4  15  -2   28.10    5.40
  -4  15  -2   28.70    6.00
   4 -15   2   18.20    7.00
  -5  15  -2   21.10    4.70
  -5  15  -2   27.40    5.70
  -5  15  -2   28.50    6.40
   5 -15   2   22.90    7.00
  -6  15  -2    3.80    4.50
  -6  15  -2    3.40    3.90
   6 -15   2    0.40    6.50
  -7  15  -2    2.00    5.20
  -7  15  -2    1.00    3.50
   7 -15   2  -14.00    6.00
  -8  15  -2   -0.10    5.10
  -8  15  -2    0.70    3.50
   8 -15   2   12.70    7.30
 -16 -14   2    1.90    5.00
 -15 -14   2    3.70    4.90
 -15 -14   2   -3.20    5.70
 -14 -14   2    6.20    4.10
 -14 -14   2   -2.80    5.70
  13  14  -2    0.70    3.30
 -13 -14   2    6.20    4.50
  12  14  -2   14.50    3.40
 -12 -14   2   22.40    5.00
  11  14  -2   12.40    3.30
 -11 -14   2    7.30    4.40
  10  14  -2    4.40    2.90
 -10 -14   2   10.80    4.00
   9  14  -2   16.30    3.60
  -9 -14   2   15.60    4.50
   8  14  -2    0.70    2.80
  -8 -14   2    6.10    3.60
   7  14  -2    9.40    3.10
  -7 -14   2   17.90    4.50
   6  14  -2    0.40    3.10
   6  14  -2    2.20    2.90
  -6 -14   2   -1.90    3.40
   5  14  -2    3.30    3.60
   5  14  -2    2.30    2.80
  -5 -14   2    2.50    3.90
   4  14  -2   85.89    7.20
   4  14  -2   69.89    6.60
   4  14  -2   62.99    6.10
   3  14  -2   62.09    6.50
   3  14  -2   74.89    6.80
   3  14  -2   77.69    6.30
   3  14  -2   80.09    6.10
   2  14  -2   21.20    3.60
   2  14  -2   22.30    4.50
   2  14  -2   30.00    4.20
   2  14  -2   18.50    3.80
  -2 -14   2   24.70    3.60
   1  14  -2   13.00    3.50
   1  14  -2    5.80    3.80
   1  14  -2   11.80    3.50
   1  14  -2    8.10    3.00
  -1 -14   2    8.40    3.50
   0  14  -2   74.99    7.90
   0  14  -2   91.19    7.20
   0  14  -2   85.09    6.90
   0  14  -2   80.39    9.30
   0  14  -2   80.99    6.40
   0 -14   2   68.79    8.00
  -1  14  -2   55.69    6.10
  -1  14  -2   66.59    8.30
  -1  14  -2   51.09    6.60
  -1  14  -2   63.99    6.60
  -1  14  -2   60.19    5.70
  -2  14  -2   68.09    6.80
  -2  14  -2   44.70    7.40
  -2  14  -2   57.99    5.60
  -2  14  -2   62.19    6.70
  -2  14  -2   52.99    7.30
   2 -14   2   55.29    7.90
  -3  14  -2    8.70    3.00
  -3  14  -2    9.50    4.60
  -3  14  -2    8.60    3.80
  -3  14  -2    8.20    5.30
  -3  14  -2    6.70    4.20
   3 -14   2   10.40    5.50
  -4  14  -2    5.50    4.60
  -4  14  -2    5.30    4.50
  -4  14  -2    4.00    3.80
  -4  14  -2    2.00    2.60
  -4  14  -2    8.90    5.30
   4 -14   2    2.80    5.60
  -5  14  -2   36.70    6.40
  -5  14  -2   26.20    5.10
  -5  14  -2   39.30    4.30
   5 -14   2   39.60    7.50
  -6  14  -2    1.80    4.70
  -6  14  -2    0.30    3.60
  -6  14  -2   -0.60    3.80
  -6  14  -2    6.90    5.20
   6 -14   2    1.40    5.80
  -7  14  -2   25.00    6.60
  -7  14  -2   39.10    5.60
   7 -14   2   11.70    7.20
  -8  14  -2    1.00    3.80
  -8  14  -2  -11.90    4.50
   8 -14   2   -1.50    5.90
  -9  14  -2   -5.30    4.20
  -9  14  -2   -0.90    3.40
   9 -14   2   13.90    7.10
 -16 -13   2   -1.90    4.70
 -16 -13   2   -4.40    3.90
 -15 -13   2   -5.90    4.00
 -15 -13   2   -4.70    5.50
 -14 -13   2    1.60    6.90
 -14 -13   2   -3.80    3.80
  13  13  -2   66.19    6.40
  12  13  -2  230.78   13.90
 -12 -13   2  237.28   15.00
  11  13  -2   61.69    5.80
 -11 -13   2   69.99    7.40
  10  13  -2   -0.10    2.50
 -10 -13   2   -1.50    3.40
   9  13  -2    3.10    2.70
  -9 -13   2    8.30    4.00
   8  13  -2   25.30    3.70
   7  13  -2   58.79    5.60
  -7 -13   2   71.99    6.90
   6  13  -2   10.30    3.00
   6  13  -2    6.90    3.30
  -6 -13   2    5.40    3.60
   5  13  -2    5.90    3.20
   5  13  -2    3.60    2.60
   5  13  -2    1.70    2.10
  -5 -13   2   13.80    4.20
   4  13  -2  154.88    9.90
   4  13  -2  143.39    9.10
   4  13  -2  144.99    8.60
   4  13  -2  126.09    9.30
  -4 -13   2  144.79   10.20
   3  13  -2    4.90    2.40
   3  13  -2    2.60    2.60
   3  13  -2    3.00    2.50
   3  13  -2   10.20    2.60
  -3 -13   2    5.60    2.00
   2  13  -2   13.30    3.90
   2  13  -2   15.10    3.00
   2  13  -2   12.40    3.10
   2  13  -2   17.80    3.20
  -2 -13   2   10.00    2.70
   1  13  -2   20.60    3.40
   1  13  -2   20.60    3.80
   1  13  -2   25.20    3.90
   1  13  -2   21.80    4.40
   1  13  -2   17.10    4.60
  -1 -13   2   19.60    4.00
   0  13  -2   39.10    6.40
   0  13  -2   41.50    4.90
   0  13  -2   51.99    5.40
   0  13  -2   52.29    5.00
   0  13  -2   39.70    5.80
   0 -13   2   44.60    6.00
  -1  13  -2  157.28   10.90
  -1  13  -2  131.39   11.80
  -1  13  -2  160.18    9.70
  -1  13  -2  140.49   10.00
  -1  13  -2  154.68   10.30
   1 -13   2  165.38   11.80
  -2  13  -2   24.00    4.10
  -2  13  -2   22.50    5.60
  -2  13  -2   20.00    4.50
  -2  13  -2   28.40    3.90
  -2  13  -2   18.20    4.10
   2 -13   2   22.30    5.70
  -3  13  -2   61.09    6.40
  -3  13  -2   70.69    8.60
  -3  13  -2   48.50    5.90
  -3  13  -2   50.69    6.60
   3 -13   2   48.00    7.60
  -4  13  -2   10.70    4.20
  -4  13  -2   15.30    5.90
  -4  13  -2   12.70    3.30
  -4  13  -2   14.90    4.20
  -4  13  -2   15.90    4.70
   4 -13   2    2.80    5.20
  -5  13  -2   31.80    6.90
  -5  13  -2   39.00    5.70
  -5  13  -2   32.20    6.20
  -5  13  -2   42.40    4.50
  -5  13  -2   30.70    6.50
   5 -13   2   31.00    7.40
  -6  13  -2   42.80    7.90
  -6  13  -2   38.60    6.60
  -6  13  -2   51.49    6.20
  -6  13  -2   43.10    7.00
   6 -13   2   35.10    8.10
  -7  13  -2   18.90    6.40
  -7  13  -2   19.40    4.70
   7 -13   2   13.00    6.70
  -8  13  -2    7.80    5.60
  -8  13  -2   11.30    4.30
   8 -13   2   20.40    7.00
  -9  13  -2    4.10    3.90
  -9  13  -2    3.00    4.50
   9 -13   2   10.70    6.60
 -10  13  -2    7.70    4.60
 -10  13  -2    4.50    3.80
  10 -13   2    1.00    6.20
 -16 -12   2    0.40    5.60
 -16 -12   2   -3.30    3.80
 -15 -12   2    1.50    4.30
 -15 -12   2    3.70    5.60
 -14 -12   2    3.70    6.60
 -14 -12   2    1.90    3.90
  13  12  -2   20.00    4.50
  12  12  -2   86.69    6.80
 -12 -12   2   85.29    8.30
  11  12  -2   65.49    5.70
 -11 -12   2   78.39    7.70
  10  12  -2   23.80    3.70
 -10 -12   2   24.10    4.80
   9  12  -2   24.80    3.60
  -9 -12   2   23.10    4.50
   8  12  -2   12.80    2.80
  -8 -12   2   11.50    3.70
  -7 -12   2   68.19    6.80
   6  12  -2    6.70    2.60
   6  12  -2    3.70    3.20
  -6 -12   2    2.60    3.30
   5  12  -2   19.70    5.40
   5  12  -2   25.20    3.50
   5  12  -2   26.20    4.20
   5  12  -2   30.00    2.90
  -5 -12   2   27.60    4.60
   4  12  -2    0.30    1.70
   4  12  -2   -1.10    3.10
   4  12  -2    0.80    2.20
   4  12  -2   -1.00    1.90
   4  12  -2    2.30    2.50
   3  12  -2   94.89    6.30
   3  12  -2   81.49    6.40
   3  12  -2   79.09    6.60
   3  12  -2   80.49    5.80
  -3 -12   2   93.99    5.60
   2  12  -2    9.00    3.40
   2  12  -2   11.50    2.70
   2  12  -2   13.10    3.40
   2  12  -2   12.20    2.70
   2  12  -2   12.20    3.20
  -2 -12   2    9.50    2.40
   1  12  -2  119.39    8.40
   1  12  -2  122.09    7.70
   1  12  -2  115.99    9.30
   1  12  -2  121.09    7.70
   1  12  -2  119.59    8.00
  -1 -12   2   99.19    8.10
   0  12  -2    1.50    2.10
   0  12  -2    0.60    2.30
   0  12  -2    2.80    2.50
   0  12  -2    2.50    3.50
   0  12  -2    1.50    2.70
   0 -12   2   -2.30    2.70
  -1  12  -2  147.89    9.70
  -1  12  -2  144.89   11.20
  -1  12  -2  164.98    9.40
  -1  12  -2  163.28   10.00
  -1  12  -2  154.58   10.40
   1 -12   2  125.19   10.90
  -2  12  -2   -1.30    3.90
  -2  12  -2    1.60    2.40
  -2  12  -2    0.30    2.90
  -2  12  -2   -0.50    3.20
  -2  12  -2    0.00    2.80
   2 -12   2    0.30    3.90
  -3  12  -2   12.20    4.50
  -3  12  -2    9.60    4.70
  -3  12  -2   14.60    3.10
  -3  12  -2   12.20    3.50
  -3  12  -2   13.00    3.80
  -4  12  -2   39.00    6.80
  -4  12  -2   42.50    4.50
  -4  12  -2   54.89    5.90
  -4  12  -2   35.90    5.20
  -4  12  -2   43.70    6.10
  -5  12  -2   54.59    6.70
  -5  12  -2   50.49    7.50
  -5  12  -2   59.89    7.00
  -5  12  -2   51.89    5.00
  -5  12  -2   66.69    6.60
  -6  12  -2  185.98   13.60
  -6  12  -2  165.58   13.30
  -6  12  -2  183.68   14.40
  -6  12  -2  197.98   12.40
  -7  12  -2   50.39    8.20
  -7  12  -2   59.09    7.90
  -7  12  -2   32.30    6.30
  -7  12  -2   54.89    6.20
  -8  12  -2   -0.20    3.40
  -8  12  -2    5.00    4.90
   8 -12   2    0.60    5.70
  -9  12  -2   17.30    5.60
   9 -12   2   13.00    6.50
 -10  12  -2    1.40    4.50
 -10  12  -2    2.40    3.80
  10 -12   2    3.90    6.20
 -11  12  -2    2.00    3.30
 -11  12  -2    0.30    4.50
  11 -12   2    6.00    6.60
 -17 -11   2   -2.50    5.50
 -17 -11   2    0.90    3.80
 -16 -11   2    6.00    4.10
 -16 -11   2   -0.90    5.00
 -15 -11   2    2.40    6.00
 -15 -11   2   -0.70    4.10
 -14 -11   2    0.20    4.10
 -14 -11   2    2.80    5.40
 -13 -11   2   15.30    4.70
  12  11  -2   54.39    5.10
 -12 -11   2   55.99    6.70
  11  11  -2   81.19    6.40
 -11 -11   2   99.09    8.40
  10  11  -2   21.40    3.30
 -10 -11   2   23.40    4.70
   9  11  -2   32.60    3.90
  -9 -11   2   22.60    4.30
   8  11  -2   64.09    5.50
  -8 -11   2   81.19    7.00
   7  11  -2   18.90    3.00
   6  11  -2   93.99    6.30
   6  11  -2   69.89    6.90
   6  11  -2   96.59   12.20
  -6 -11   2   87.49    7.10
   5  11  -2    0.30    2.40
   5  11  -2    4.70    1.50
   5  11  -2    0.50    2.00
   5  11  -2   -0.40    4.50
  -5 -11   2    1.00    3.20
   4  11  -2  240.98   14.70
   4  11  -2  274.07   15.30
   4  11  -2  282.27   14.40
   3  11  -2  325.37   17.90
   3  11  -2  327.97   18.20
   3  11  -2  337.97   17.60
   3  11  -2  299.87   17.60
   3  11  -2  318.57   18.10
  -3 -11   2  357.46   17.50
   2  11  -2  144.69    8.50
   2  11  -2  125.59    8.80
   2  11  -2  140.89    8.20
   2  11  -2  144.09    8.80
   2  11  -2  127.69    9.50
  -2 -11   2  134.89    8.50
   1  11  -2   88.89    6.00
   1  11  -2   88.89    6.30
   1  11  -2   80.49    6.50
   1  11  -2   88.19    7.50
   1  11  -2   87.59    6.10
  -1 -11   2   74.39    6.50
   0  11  -2  107.29    7.00
   0  11  -2  110.09    7.20
   0  11  -2  103.99    7.70
   0  11  -2  111.79    7.30
   0  11  -2  110.59    8.60
   0 -11   2   84.09    7.80
  -1  11  -2   78.69    5.70
  -1  11  -2   82.09    7.80
  -1  11  -2   68.39    6.00
  -1  11  -2   77.09    6.70
  -1  11  -2   87.69    6.40
  -2  11  -2   38.40    5.70
  -2  11  -2   31.50    4.50
  -2  11  -2   35.30    4.20
  -2  11  -2   36.80    4.10
  -2  11  -2   36.00    4.70
  -3  11  -2   20.40    3.00
  -3  11  -2   14.80    3.40
  -3  11  -2   10.90    3.50
  -3  11  -2   14.40    3.70
  -3  11  -2   14.40    4.60
  -4  11  -2    0.70    2.30
  -4  11  -2    7.10    3.40
  -4  11  -2    2.50    4.00
  -4  11  -2    7.90    3.20
  -4  11  -2    4.50    3.60
  -5  11  -2   39.80    5.90
  -5  11  -2   41.30    5.00
  -5  11  -2   39.00    5.70
  -5  11  -2   42.50    4.20
  -5  11  -2   40.60    6.80
  -6  11  -2  196.48   12.10
  -6  11  -2  180.98   12.60
  -6  11  -2  165.98   12.50
  -6  11  -2  168.38   13.90
  -7  11  -2   97.99    8.50
  -7  11  -2   84.79   10.20
  -7  11  -2  105.89    9.80
  -7  11  -2   95.79    9.70
  -8  11  -2    2.80    5.00
  -8  11  -2    1.10    4.70
  -8  11  -2    0.30    3.90
  -9  11  -2    3.20    5.00
  -9  11  -2    0.90    3.90
 -10  11  -2   -0.60    3.90
 -10  11  -2    0.50    5.00
  10 -11   2   -1.80    5.80
 -11  11  -2   -4.00    4.20
 -11  11  -2    1.00    3.50
  11 -11   2    3.50    6.10
 -12  11  -2    5.30    4.70
 -12  11  -2    1.80    3.20
 -17 -10   2   -3.60    4.00
 -17 -10   2   -7.00    5.50
 -16 -10   2    7.40    4.20
 -16 -10   2    7.60    5.10
 -15 -10   2    4.60    5.80
 -15 -10   2   10.20    5.10
 -14 -10   2   15.10    5.30
 -14 -10   2   11.50    6.00
 -13 -10   2   46.70    9.80
 -13 -10   2   57.59    6.90
  12  10  -2   45.10    4.80
 -12 -10   2   56.69    7.10
  11  10  -2   41.20    4.40
 -11 -10   2   59.49    6.80
  10  10  -2    0.30    2.00
 -10 -10   2   -0.20    3.20
   9  10  -2   37.20    3.90
  -9 -10   2   42.40    5.20
   8  10  -2  118.89    7.50
  -8 -10   2  112.69    8.40
   7  10  -2  198.18   11.30
   7  10  -2  165.78   17.20
  -7 -10   2  206.78   12.20
   6  10  -2    0.60    2.00
   6  10  -2   -4.10    5.50
   6  10  -2   -1.00    2.30
  -6 -10   2    1.00    2.70
   5  10  -2    1.30    4.30
   5  10  -2    0.70    1.90
   5  10  -2   -2.90    2.20
   5  10  -2    2.60    1.30
  -5 -10   2   -1.30    3.10
   4  10  -2  142.19    7.60
   4  10  -2  123.39    8.10
   3  10  -2   60.69    4.20
   3  10  -2   57.99    6.00
   3  10  -2   65.69    5.10
   3  10  -2   62.49    5.10
   3  10  -2   54.39    5.50
   3  10  -2   66.09    4.80
  -3 -10   2   61.79    4.10
   2  10  -2    3.60    1.50
   2  10  -2    3.30    1.70
   2  10  -2    0.80    2.50
   2  10  -2    2.50    2.20
   2  10  -2    3.20    2.50
   2  10  -2    2.10    1.70
   2  10  -2    1.50    2.00
  -2 -10   2    0.20    1.70
   1  10  -2   19.80    2.80
   1  10  -2   17.30    3.70
   1  10  -2   20.40    2.90
   1  10  -2   19.00    2.80
   1  10  -2   28.70    3.70
  -1 -10   2   15.40    3.00
   0  10  -2   22.40    4.00
   0  10  -2   27.00    3.60
   0 -10   2   16.50    3.40
  -1  10  -2   49.90    4.80
  -1  10  -2   52.49    4.40
  -1  10  -2   48.90    4.70
  -1  10  -2   55.69    6.20
  -1  10  -2   49.80    5.00
  -2  10  -2   15.30    2.70
  -2  10  -2   14.10    3.50
  -2  10  -2    7.70    2.70
  -2  10  -2   14.00    3.20
  -2  10  -2   10.40    3.70
  -3  10  -2    1.30    2.80
  -3  10  -2   -0.30    2.70
  -3  10  -2    0.40    2.40
  -3  10  -2    6.70    3.70
  -3  10  -2    3.00    2.00
  -4  10  -2   14.00    3.20
  -4  10  -2    8.70    3.20
  -4  10  -2   13.60    4.30
  -4  10  -2   12.50    2.60
  -4  10  -2   12.20    3.90
  -5  10  -2   42.20    5.50
  -5  10  -2   61.79    6.10
  -5  10  -2   40.40    6.30
  -5  10  -2   53.09    5.70
  -5  10  -2   49.90    4.50
  -6  10  -2   48.90    7.20
  -6  10  -2   64.69    7.20
  -6  10  -2   58.09    4.70
  -6  10  -2   57.69    6.80
  -6  10  -2   59.19    6.00
  -7  10  -2   38.10    5.20
  -7  10  -2   32.90    5.70
  -7  10  -2   39.50    6.60
  -7  10  -2   32.40    6.70
  -8  10  -2    4.00    4.30
  -8  10  -2    3.10    3.60
  -8  10  -2   -2.60    4.80
  -8  10  -2   -4.90    4.70
  -9  10  -2    9.10    4.00
  -9  10  -2   16.00    5.80
 -10  10  -2   10.70    4.10
 -10  10  -2   14.20    5.50
 -11  10  -2   -6.20    3.20
 -11  10  -2    3.50    4.50
  11 -10   2    0.10    5.50
 -12  10  -2   -3.10    4.10
 -12  10  -2   -3.90    3.20
  12 -10   2    8.60    6.50
 -17  -9   2   -3.10    3.50
 -17  -9   2    6.60    6.20
 -16  -9   2    7.90    4.30
 -16  -9   2    7.90    5.80
 -15  -9   2   21.20    5.50
 -15  -9   2   14.30    6.80
 -14  -9   2  135.89   13.10
 -14  -9   2  145.49   11.30
 -13  -9   2   46.70    6.30
 -13  -9   2   28.70    7.20
 -12  -9   2    9.00    4.40
  11   9  -2   18.70    2.80
 -11  -9   2   21.60    4.70
  10   9  -2   16.40    2.60
 -10  -9   2   17.80    4.10
   9   9  -2   22.90    3.00
  -9  -9   2   23.90    4.00
   8   9  -2   47.90    4.20
  -8  -9   2   46.50    5.30
   7   9  -2    8.20    6.10
   7   9  -2   19.50    2.70
  -7  -9   2   17.20    3.40
   6   9  -2   62.39    5.70
   6   9  -2   54.79    7.60
   6   9  -2   66.69    4.80
  -6  -9   2   70.19    5.90
   5   9  -2  155.48    9.00
   5   9  -2  158.58   12.20
   5   9  -2  151.38   12.10
   5   9  -2  150.78    9.50
  -5  -9   2  153.08    9.90
   4   9  -2  248.88   14.20
   4   9  -2  254.57   16.10
   4   9  -2  254.07   16.10
   4   9  -2  282.87   14.20
   4   9  -2  272.27   14.60
   4   9  -2  259.67   13.60
  -4  -9   2  245.68   13.30
  -4  -9   2  248.78   14.70
   3   9  -2  358.16   18.50
   3   9  -2  357.56   18.30
   3   9  -2  338.57   17.90
   3   9  -2  334.97   19.20
   3   9  -2  316.37   18.30
  -3  -9   2  333.37   17.80
   2   9  -2  170.88    9.80
   2   9  -2  169.38   10.40
   2   9  -2  168.98    9.50
   2   9  -2  166.48    9.30
   2   9  -2  158.88    9.80
  -2  -9   2  156.88    9.50
   1   9  -2    5.30    1.30
   1   9  -2    1.80    2.70
   1   9  -2    3.70    2.00
   1   9  -2    3.30    2.30
   1   9  -2    5.90    1.80
   1   9  -2    5.10    2.20
  -1  -9   2    5.80    2.50
   0   9  -2    5.30    2.10
   0   9  -2    5.60    2.10
   0   9  -2    2.10    2.20
   0   9  -2    3.60    1.90
   0   9  -2    3.00    2.90
  -1   9  -2   84.69    5.70
  -1   9  -2   87.39    6.00
  -1   9  -2   78.19    5.90
  -1   9  -2   92.79    7.30
  -1   9  -2   82.89    6.30
  -2   9  -2   -0.40    2.10
  -2   9  -2   -1.20    1.70
  -2   9  -2    0.40    2.40
  -2   9  -2   -1.50    2.20
  -2   9  -2    0.00    2.70
  -3   9  -2   35.70    3.50
  -3   9  -2   39.00    4.20
  -3   9  -2   26.50    4.50
  -3   9  -2   31.40    4.10
  -3   9  -2   43.60    5.00
   3  -9   2   32.50    3.70
   3  -9   2   33.40    4.20
  -4   9  -2    1.80    2.60
  -4   9  -2    0.60    2.70
  -4   9  -2    3.30    2.50
  -4   9  -2    0.80    1.80
  -4   9  -2    2.00    3.30
   4  -9   2   -1.40    3.00
  -5   9  -2   15.90    2.60
  -5   9  -2   15.50    4.30
  -5   9  -2   18.80    3.80
  -5   9  -2   14.00    3.40
  -5   9  -2   15.60    3.70
   5  -9   2   14.80    4.80
  -6   9  -2    6.10    3.20
  -6   9  -2    9.30    3.70
  -6   9  -2   14.70    4.00
  -6   9  -2    9.30    2.30
  -6   9  -2    6.50    4.10
  -7   9  -2  106.19   10.30
  -7   9  -2  127.79    8.70
  -7   9  -2   95.09    9.40
  -7   9  -2  113.29    9.20
  -8   9  -2  100.09    8.00
  -8   9  -2   99.79    8.90
  -8   9  -2   99.99    9.70
  -8   9  -2   92.29   10.00
  -9   9  -2  100.99    9.60
  -9   9  -2  104.79    8.60
  -9   9  -2   84.79   10.00
 -10   9  -2    3.70    3.60
 -10   9  -2    5.60    5.10
 -11   9  -2    8.40    4.60
 -11   9  -2   11.50    4.60
 -12   9  -2   -1.40    3.90
 -12   9  -2   -4.10    4.50
  12  -9   2    6.70    6.30
 -13   9  -2   -0.80    4.80
 -13   9  -2   -0.10    3.40
  13  -9   2    3.80    6.20
 -17  -8   2   -1.20    3.60
 -16  -8   2    4.90    4.00
 -16  -8   2    7.60    5.80
 -15  -8   2   14.40    6.20
 -15  -8   2   25.30    5.60
 -14  -8   2  131.59   10.60
 -14  -8   2  110.09   12.10
 -13  -8   2   -2.50    5.10
 -13  -8   2    3.40    4.50
 -12  -8   2  158.88   11.70
 -12  -8   2  164.98   13.90
  11   8  -2   82.39    6.00
 -11  -8   2  103.49    8.20
  10   8  -2   31.10    3.30
 -10  -8   2   35.30    4.90
   9   8  -2   12.00    2.40
  -9  -8   2   11.40    3.50
   8   8  -2  114.19    6.90
  -8  -8   2  108.39    7.90
   7   8  -2   -0.70    1.40
  -7  -8   2    7.70    2.80
   6   8  -2  512.95   31.00
   6   8  -2  543.55   27.60
   6   8  -2  521.25   30.90
  -6  -8   2  522.45   28.20
   5   8  -2    0.50    3.60
   5   8  -2   -0.60    1.60
   5   8  -2   -0.20    3.40
   5   8  -2   -0.90    2.10
  -5  -8   2   -1.10    2.90
   4   8  -2   32.70    4.80
  -4  -8   2   35.90    2.20
   3   8  -2  674.13   36.00
   3   8  -2  644.44   37.10
   3   8  -2  691.23   36.10
   3   8  -2  680.83   35.90
   3   8  -2  705.03   35.60
  -3  -8   2  735.63   37.00
  -3  -8   2  715.13   35.50
   2   8  -2   24.00    2.30
   2   8  -2   18.60    2.70
   2   8  -2   17.60    2.50
   2   8  -2   18.60    2.80
   2   8  -2   16.00    3.10
   2   8  -2   20.90    2.90
  -2  -8   2   22.10    2.80
  -2  -8   2   20.40    2.50
   1   8  -2   87.39    5.50
   1   8  -2   81.49    5.40
   1   8  -2   88.09    5.40
   1   8  -2   90.79    5.80
   1   8  -2   93.19    6.70
   1   8  -2   74.19    5.80
  -1  -8   2   90.79    5.60
  -1  -8   2   75.39    6.00
   0   8  -2    6.40    2.00
   0   8  -2    8.90    2.90
   0   8  -2    7.90    2.30
   0   8  -2   10.80    2.80
   0   8  -2   10.40    2.20
   0   8  -2    7.00    1.50
   0  -8   2    8.40    1.40
  -1   8  -2  307.57   17.00
  -1   8  -2  297.17   16.70
  -1   8  -2  307.27   17.50
  -1   8  -2  315.57   16.50
  -1   8  -2  313.37   16.70
   1  -8   2  304.27   16.20
  -2   8  -2   13.30    2.60
  -2   8  -2    9.20    2.60
  -2   8  -2   14.40    3.10
  -2   8  -2   13.30    2.20
  -2   8  -2   11.30    3.10
   2  -8   2    9.70    2.10
   2  -8   2   11.90    2.00
  -3   8  -2  131.59    7.30
  -3   8  -2  120.19    7.70
  -3   8  -2  111.39    8.50
  -3   8  -2  108.79    7.70
  -3   8  -2  114.49    8.00
   3  -8   2  120.39    8.20
   3  -8   2  122.69    8.10
  -4   8  -2   71.29    6.80
  -4   8  -2   67.89    5.60
  -4   8  -2   71.29    4.90
  -4   8  -2   70.09    6.00
  -4   8  -2   67.29    5.90
   4  -8   2   72.59    6.90
  -5   8  -2   14.10    2.30
  -5   8  -2   19.40    4.10
  -5   8  -2   13.30    3.30
  -5   8  -2   15.70    3.20
  -5   8  -2   13.80    3.30
   5  -8   2    4.50    4.30
  -6   8  -2   49.70    5.00
  -6   8  -2   47.70    3.70
  -6   8  -2   42.60    6.10
  -6   8  -2   43.10    5.30
  -6   8  -2   36.50    5.00
  -7   8  -2  100.89    8.40
  -7   8  -2   95.49    7.60
  -7   8  -2   95.79    9.20
  -7   8  -2  113.29    8.90
  -8   8  -2   -1.10    4.10
  -8   8  -2   -0.70    3.90
  -8   8  -2    4.00    3.20
  -8   8  -2    1.00    3.70
  -9   8  -2    3.90    3.80
  -9   8  -2    2.60    4.30
  -9   8  -2    6.10    4.50
 -10   8  -2   17.20    5.30
 -10   8  -2   16.60    4.40
 -11   8  -2    2.70    5.00
 -11   8  -2    1.50    3.80
 -12   8  -2    3.00    4.20
 -12   8  -2    0.60    4.80
  12  -8   2    4.40    6.00
 -13   8  -2   -3.30    4.30
 -13   8  -2    2.00    3.40
  13  -8   2    0.20    5.50
 -14   8  -2   -0.90    3.20
 -17  -7   2   -2.50    4.00
 -16  -7   2   38.40    7.70
 -16  -7   2   33.60    5.80
 -15  -7   2    1.50    4.30
 -15  -7   2   -5.00    5.20
 -14  -7   2   48.70    7.00
 -14  -7   2   57.99    9.40
 -13  -7   2   11.30    4.80
 -13  -7   2   17.70    6.80
 -12  -7   2  196.58   15.20
 -12  -7   2  190.28   12.90
 -11  -7   2   71.69    7.10
  10   7  -2    4.10    1.60
 -10  -7   2    1.60    3.10
   9   7  -2   47.70    3.80
   9   7  -2   55.99   11.30
  -9  -7   2   52.89    5.40
   8   7  -2    5.70    6.70
   8   7  -2   13.00    6.60
   7   7  -2   72.69   10.20
   7   7  -2   95.29    5.80
   7   7  -2   82.49   11.10
  -7  -7   2  101.69    6.90
   6   7  -2   77.49    9.10
   6   7  -2   72.39    5.00
  -6  -7   2   76.49    6.00
   5   7  -2   23.50    3.30
   5   7  -2   14.30    4.00
   5   7  -2   16.80    2.20
  -5  -7   2   18.40    3.30
   4   7  -2    1.60    1.90
   4   7  -2    1.80    1.60
   4   7  -2    0.20    2.80
  -4  -7   2   -0.30    0.60
  -4  -7   2   -1.00    2.30
  -4  -7   2    5.40    2.90
   3   7  -2  180.88   10.50
   3   7  -2  170.18   10.30
   3   7  -2  199.88   10.50
  -3  -7   2  197.08   11.50
   2   7  -2    1.50    1.70
   2   7  -2   -1.80    1.50
   2   7  -2    0.90    1.20
   2   7  -2   -0.10    1.70
   2   7  -2    2.20    2.10
   2   7  -2   -2.00    1.70
  -2  -7   2    0.90    1.20
  -2  -7   2   -0.20    1.60
   1   7  -2    9.30    1.80
   1   7  -2    4.80    1.90
   1   7  -2    6.20    2.30
   1   7  -2    6.00    1.50
   1   7  -2    8.80    2.10
   1   7  -2    8.70    1.90
  -1  -7   2    8.80    1.80
  -1  -7   2    7.00    2.10
   0   7  -2   16.60    2.50
   0   7  -2   19.60    2.40
   0   7  -2   17.40    2.10
   0   7  -2   17.50    3.10
   0   7  -2   22.30    3.00
   0   7  -2   16.50    2.30
   0  -7   2   15.40    2.10
  -1   7  -2  166.08   10.60
  -1   7  -2  178.58   10.50
  -1   7  -2  186.28   10.70
  -1   7  -2  198.68   11.60
  -1   7  -2  210.38   10.80
  -1   7  -2  191.58   10.90
   1  -7   2  201.08   10.90
  -2   7  -2  342.97   18.00
  -2   7  -2  338.67   18.40
  -2   7  -2  324.27   18.50
  -2   7  -2  357.06   18.30
  -2   7  -2  327.57   19.00
   2  -7   2  347.87   18.60
  -3   7  -2  114.49    8.40
  -3   7  -2  114.69    7.70
  -3   7  -2  123.49    7.60
  -3   7  -2  105.19    7.70
  -3   7  -2  107.59    7.40
  -3   7  -2  126.79    7.10
   3  -7   2  127.99    8.20
   3  -7   2  128.29    8.30
  -4   7  -2   95.89    5.90
  -4   7  -2   82.19    6.30
  -4   7  -2   94.89    6.70
  -4   7  -2   91.99    7.30
  -4   7  -2   92.79    6.30
  -4   7  -2   92.89    6.80
   4  -7   2   96.19    7.90
   4  -7   2  101.79    7.80
  -5   7  -2    2.00    2.40
  -5   7  -2   -0.30    2.30
  -5   7  -2    0.40    1.50
  -5   7  -2    3.20    2.10
  -5   7  -2   -1.20    2.30
  -5   7  -2   -0.80    2.80
   5  -7   2    3.00    3.60
  -6   7  -2   23.00    3.90
   6  -7   2   28.20    5.70
  -7   7  -2  124.69    7.20
  -7   7  -2  133.39    8.60
  -7   7  -2  113.79    7.90
  -7   7  -2  117.59    9.10
  -7   7  -2  124.79    9.00
  -7   7  -2  122.29    9.70
  -8   7  -2   31.50    5.50
  -8   7  -2   26.90    4.70
  -8   7  -2   18.30    4.90
  -8   7  -2   32.20    4.40
  -9   7  -2    3.40    3.60
  -9   7  -2    4.50    3.80
  -9   7  -2    5.00    4.10
 -10   7  -2   -2.80    3.90
 -10   7  -2   -0.30    4.20
 -10   7  -2   -3.60    3.60
 -11   7  -2   23.60    4.70
 -11   7  -2   21.00    5.20
 -12   7  -2    1.40    3.80
 -12   7  -2    2.50    4.50
 -13   7  -2   29.00    4.90
 -13   7  -2   45.40    6.60
  13  -7   2   35.70    8.30
 -14   7  -2   10.80    3.80
  14  -7   2    4.50    6.20
 -17  -6   2   -2.80    4.10
 -16  -6   2   29.20    5.90
 -16  -6   2   -5.60   10.80
 -15  -6   2    7.20    6.00
 -15  -6   2   16.50    5.10
 -14  -6   2    1.90    5.20
 -14  -6   2   -1.10    4.60
 -13  -6   2  163.38   11.60
 -13  -6   2  153.68   13.10
 -12  -6   2   89.39    9.90
 -12  -6   2   89.19    8.40
 -11  -6   2   74.29    9.30
 -11  -6   2   68.99    7.10
  10   6  -2    1.50    1.60
 -10  -6   2    0.80    2.90
   9   6  -2    0.70    8.70
   9   6  -2   -0.40    1.20
   9   6  -2    3.80    9.10
  -9  -6   2   -0.60    2.70
   8   6  -2    1.30    6.50
   8   6  -2    2.20    1.30
   8   6  -2    1.70    6.60
  -8  -6   2    3.40    2.70
   7   6  -2  153.88    8.70
   7   6  -2  138.59   13.60
   7   6  -2  151.08   13.20
  -7  -6   2  160.78    9.50
   6   6  -2   -2.30    4.00
   6   6  -2    2.10    1.40
   6   6  -2    2.40    3.90
  -6  -6   2    1.20    2.50
   5   6  -2  462.95   23.10
   5   6  -2  419.36   31.40
  -5  -6   2  434.86   23.70
   4   6  -2    2.80    2.00
   4   6  -2   -1.20    1.30
   4   6  -2    1.00    2.50
  -4  -6   2    1.10    2.60
  -4  -6   2    0.90    0.70
  -4  -6   2    0.00    2.20
   3   6  -2  152.88    9.00
   3   6  -2  147.79    8.70
   3   6  -2  154.88    8.70
   3   6  -2  155.98   10.30
  -3  -6   2  160.98    8.30
  -3  -6   2  167.98   10.10
   2   6  -2 1650.23   83.09
   2   6  -2 1531.25   83.39
   2   6  -2 1699.93   83.29
   2   6  -2 1626.24   83.49
   2   6  -2 1642.04   84.29
   2   6  -2 1636.94   83.69
  -2  -6   2 1601.64   83.29
  -2  -6   2 1695.93   84.19
   1   6  -2  403.46   20.50
   1   6  -2  402.76   21.10
   1   6  -2  411.46   20.80
   1   6  -2  395.96   20.70
   1   6  -2  388.76   21.10
   1   6  -2  394.66   20.60
  -1  -6   2  408.36   21.20
  -1  -6   2  348.77   20.80
   0   6  -2   92.29    5.60
   0   6  -2   94.29    5.80
   0   6  -2   88.49    5.80
   0   6  -2   89.59    6.40
   0   6  -2   92.29    5.60
   0  -6   2   96.79    6.00
  -1   6  -2  158.18    9.30
  -1   6  -2  161.48    8.80
  -1   6  -2  157.28    9.10
  -1   6  -2  165.18    9.00
  -1   6  -2  161.48    9.70
  -1   6  -2  148.79    9.00
   1  -6   2  161.18    9.30
  -2   6  -2  145.09    8.20
  -2   6  -2  141.79    8.90
  -2   6  -2  133.99    8.80
  -2   6  -2  132.69    8.20
  -2   6  -2  141.09    8.30
  -2   6  -2  143.29    8.50
  -2   6  -2  142.79    8.00
   2  -6   2  141.39    8.70
  -3   6  -2    5.40    2.40
  -3   6  -2    3.60    2.60
  -3   6  -2    3.90    2.00
  -3   6  -2    4.60    2.40
  -3   6  -2    7.10    1.80
  -3   6  -2    2.70    1.90
   3  -6   2    5.40    2.20
  -4   6  -2  135.99    7.90
  -4   6  -2  133.19    8.30
  -4   6  -2  137.29    8.60
  -4   6  -2  139.39    9.30
  -4   6  -2  146.89    8.50
  -4   6  -2  126.19    8.50
   4  -6   2  138.79    9.70
   4  -6   2  143.79    9.70
  -5   6  -2  515.15   26.50
  -5   6  -2  490.15   26.50
  -5   6  -2  493.75   27.30
  -5   6  -2  464.65   26.70
  -5   6  -2  508.15   26.70
  -5   6  -2  524.05   26.00
   5  -6   2  497.95   28.30
   5  -6   2  493.95   28.40
  -6   6  -2   18.50    3.50
  -6   6  -2   20.60    3.20
  -6   6  -2   22.20    4.10
  -6   6  -2   25.30    3.30
  -6   6  -2   24.70    2.60
  -6   6  -2   20.00    3.60
   6  -6   2   21.60    5.60
  -7   6  -2   69.89    5.70
  -7   6  -2   78.79    6.60
  -7   6  -2   73.19    6.80
  -7   6  -2   85.79    5.00
  -7   6  -2   81.69    6.20
  -7   6  -2   77.49    7.40
   7  -6   2   75.09   10.10
  -8   6  -2    4.60    3.50
  -8   6  -2    0.40    2.60
  -8   6  -2    2.50    3.80
  -8   6  -2   -0.30    3.20
  -8   6  -2    2.60    2.40
  -9   6  -2   15.80    3.70
  -9   6  -2    4.40    3.40
  -9   6  -2    9.90    4.30
 -10   6  -2    4.40    4.10
 -10   6  -2    1.70    3.60
 -10   6  -2   -1.30    3.90
 -11   6  -2   22.90    5.10
 -11   6  -2   32.40    5.00
 -12   6  -2    3.10    3.80
 -12   6  -2    5.20    4.50
 -13   6  -2   42.40    6.10
 -13   6  -2   39.10    6.30
 -14   6  -2  106.69    9.10
 -15   6  -2   10.40    3.90
 -17  -5   2   16.30    5.00
 -17  -5   2   29.20    6.10
 -16  -5   2   21.80    5.40
 -15  -5   2   -5.40    5.10
 -15  -5   2    2.20    4.30
 -14  -5   2   31.10    5.80
 -14  -5   2   34.80    7.50
 -13  -5   2   10.40    4.60
 -13  -5   2    3.40    6.00
 -12  -5   2   46.00    7.60
 -12  -5   2   45.10    6.20
 -11  -5   2   61.49    8.20
 -11  -5   2   65.59    6.80
  10   5  -2  -17.70   11.70
 -10  -5   2    1.60    3.00
   9   5  -2   10.10    8.00
   9   5  -2   -3.90    8.40
   9   5  -2   -1.60    1.30
  -9  -5   2    0.30    2.60
   8   5  -2  170.38   16.30
   8   5  -2  168.48   16.20
   8   5  -2  168.28    9.70
  -8  -5   2  201.18   11.10
   7   5  -2   37.80    7.20
   7   5  -2   29.70    2.60
   7   5  -2   28.30    6.50
  -7  -5   2   32.90    4.10
   6   5  -2   -0.30    1.20
   6   5  -2   -1.10    3.60
   6   5  -2    3.00    4.10
  -6  -5   2    1.00    2.40
   5   5  -2    0.40    1.20
   5   5  -2   -3.10    2.80
  -5  -5   2   -0.70    2.50
  -5  -5   2   -1.90    2.20
   4   5  -2   23.70    2.30
   4   5  -2   17.30    2.60
  -4  -5   2   19.20    2.90
  -4  -5   2   15.60    3.20
   3   5  -2  126.39    7.50
   3   5  -2  120.89    8.90
   3   5  -2  145.79    7.90
  -3  -5   2  149.09    9.00
   2   5  -2  213.58   12.10
   2   5  -2  196.18   11.00
   2   5  -2  204.18   10.90
   2   5  -2  208.08   11.10
  -2  -5   2  193.38   10.70
  -2  -5   2  205.88   11.90
   1   5  -2  347.37   18.50
   1   5  -2  367.46   18.80
   1   5  -2  377.86   19.20
   1   5  -2  372.66   19.30
   1   5  -2  369.76   18.90
   1   5  -2  369.06   18.70
  -1  -5   2  350.06   19.30
  -1  -5   2  312.37   18.80
   0   5  -2   26.00    2.50
   0   5  -2   26.70    2.90
   0   5  -2   26.20    2.70
   0   5  -2   22.60    2.60
   0   5  -2   26.10    3.10
   0  -5   2   27.90    3.10
  -1   5  -2   73.59    4.60
  -1   5  -2   74.69    5.10
  -1   5  -2   73.59    5.30
  -1   5  -2   65.89    4.60
  -1   5  -2   72.39    4.80
  -1   5  -2   72.29    4.70
  -1   5  -2   70.59    4.80
   1  -5   2   67.99    4.90
  -2   5  -2    3.70    2.10
  -2   5  -2    1.00    1.40
  -2   5  -2    4.30    1.60
  -2   5  -2    2.50    1.80
  -2   5  -2    2.60    1.90
  -2   5  -2    3.30    1.50
  -2   5  -2    2.80    1.80
   2  -5   2    4.10    1.80
  -3   5  -2   36.20    3.40
  -3   5  -2   32.40    3.50
  -3   5  -2   29.10    3.80
  -3   5  -2   31.30    3.40
  -3   5  -2   36.40    3.00
  -3   5  -2   37.40    3.90
  -3   5  -2   36.80    4.20
   3  -5   2   37.10    4.30
  -4   5  -2  205.48   12.30
  -4   5  -2  210.18   11.50
  -4   5  -2  200.08   11.60
  -4   5  -2  197.38   11.80
  -4   5  -2  211.48   11.10
  -4   5  -2  203.28   11.60
   4  -5   2  201.08   12.80
  -5   5  -2   59.29    4.80
  -5   5  -2   71.19    5.40
  -5   5  -2   61.39    4.10
  -5   5  -2   51.99    5.50
  -5   5  -2   66.09    4.90
  -5   5  -2   59.09    5.10
   5  -5   2   55.19    6.70
   5  -5   2   57.59    7.00
  -6   5  -2   11.30    3.20
   6  -5   2   10.70    4.50
  -7   5  -2   82.79    6.30
  -7   5  -2   94.49    7.20
  -7   5  -2   89.59    5.40
  -7   5  -2   87.79    6.30
  -7   5  -2   88.89    7.50
  -7   5  -2   91.89    6.80
   7  -5   2   82.19   11.30
  -8   5  -2    2.10    3.00
  -8   5  -2    2.70    2.40
  -8   5  -2   -0.90    3.00
  -8   5  -2    0.10    1.40
  -8   5  -2    4.00    2.60
  -8   5  -2    4.30    3.60
  -9   5  -2  109.79    8.70
  -9   5  -2  126.99    8.60
  -9   5  -2  111.09    8.00
  -9   5  -2  128.99    9.70
 -10   5  -2    4.70    3.80
 -10   5  -2    4.50    3.30
 -10   5  -2   -0.40    2.70
 -10   5  -2    6.30    3.80
 -11   5  -2   17.40    4.90
 -11   5  -2   17.70    4.20
 -12   5  -2   46.70    6.30
 -12   5  -2   53.69    6.20
 -13   5  -2    9.50    4.80
 -13   5  -2    3.60    4.00
 -14   5  -2   35.70    5.60
  14  -5   2   20.30    6.70
 -15   5  -2   18.90    4.40
  15  -5   2    3.40    6.80
 -17  -4   2   -2.40    4.30
 -17  -4   2    2.20    3.80
 -16  -4   2    5.70    4.50
 -15  -4   2    6.70    4.50
 -14  -4   2    4.90    4.60
 -14  -4   2   -1.50    4.50
 -13  -4   2    2.00    4.50
 -13  -4   2    3.60    5.50
 -12  -4   2   22.70    6.10
 -12  -4   2   20.70    4.80
 -11  -4   2    0.20    3.40
 -11  -4   2   -6.50    4.10
  10   4  -2    1.70   11.90
  10   4  -2    3.00   11.10
 -10  -4   2   18.50    5.80
 -10  -4   2    7.70    3.40
   9   4  -2  209.88   20.50
   9   4  -2  237.98   20.60
  -9  -4   2  246.88   14.10
   8   4  -2  583.64   33.90
   8   4  -2  554.94   33.80
   8   4  -2  499.55   27.90
  -8  -4   2  553.24   29.10
   7   4  -2  132.29   12.60
   7   4  -2  147.29   13.40
   7   4  -2  143.29    8.00
  -7  -4   2  157.18    9.20
   6   4  -2   12.30    4.90
   6   4  -2   14.40    4.60
   6   4  -2   19.50    2.00
  -6  -4   2   21.60    3.10
   5   4  -2    9.20    1.50
   5   4  -2    6.90    3.40
  -5  -4   2    7.80    2.30
  -5  -4   2    9.00    0.80
  -5  -4   2    6.50    2.90
   4   4  -2    7.40    2.90
   4   4  -2    5.00    1.30
  -4  -4   2    7.80    2.30
  -4  -4   2    2.60    2.40
   3   4  -2 1537.25   78.09
   3   4  -2 1434.66   77.79
  -3  -4   2 1555.04   79.19
  -3  -4   2 1610.44   78.19
  -3  -4   2 1516.65   77.69
   2   4  -2   13.90    2.00
   2   4  -2   18.00    1.90
   2   4  -2   11.00    2.50
  -2  -4   2   14.50    1.40
  -2  -4   2   15.00    2.50
   1   4  -2 1727.33   88.69
   1   4  -2 1771.92   88.69
   1   4  -2 1598.04   88.69
   1   4  -2 1736.73   88.99
   1   4  -2 1797.22   89.39
  -1  -4   2 1668.23   88.69
  -1  -4   2 1909.71   89.49
   0   4  -2   42.50    3.20
   0   4  -2   44.70    3.40
   0   4  -2   47.20    3.70
   0   4  -2   49.00    4.30
   0   4  -2   46.20    3.70
   0  -4   2   48.20    4.00
  -1   4  -2  496.05   26.10
  -1   4  -2  451.35   25.80
  -1   4  -2  512.85   26.40
  -1   4  -2  513.35   26.10
  -1   4  -2  524.95   26.40
   1  -4   2  509.15   26.40
  -2   4  -2  350.86   18.50
  -2   4  -2  353.86   18.80
  -2   4  -2  355.86   19.10
  -2   4  -2  348.47   19.40
  -2   4  -2  343.67   18.80
  -2   4  -2  352.36   18.70
   2  -4   2  379.46   19.30
  -3   4  -2  799.52   40.40
  -3   4  -2  827.12   41.50
  -3   4  -2  747.93   40.40
  -3   4  -2  787.32   40.70
  -3   4  -2  775.02   40.50
  -3   4  -2  759.92   40.10
  -3   4  -2  757.22   40.20
   3  -4   2  800.82   41.20
  -4   4  -2   30.50    3.70
  -4   4  -2   33.00    3.70
  -4   4  -2   33.60    4.60
  -4   4  -2   31.30    3.50
  -4   4  -2   35.60    3.70
  -4   4  -2   38.20    3.50
  -4   4  -2   38.20    2.90
   4  -4   2   36.70    4.60
  -5   4  -2   80.69    5.40
  -5   4  -2   88.99    6.70
  -5   4  -2   86.99    6.20
  -5   4  -2   95.89    6.00
  -5   4  -2  100.89    6.40
  -5   4  -2   93.99    6.20
  -6   4  -2  109.99    7.20
  -6   4  -2  107.69    7.40
  -6   4  -2  103.99    6.30
  -6   4  -2  108.89    7.00
  -6   4  -2  104.99    7.10
  -6   4  -2  101.49    7.80
   6  -4   2  130.19   10.30
   6  -4   2  118.59   10.40
  -7   4  -2  100.79    6.70
  -7   4  -2   89.39    7.30
  -7   4  -2   81.69    7.20
  -7   4  -2   94.49    6.40
  -7   4  -2   95.89    5.50
  -7   4  -2   92.19    6.70
   7  -4   2  103.89   11.00
  -8   4  -2    2.80    2.70
  -8   4  -2    7.60    3.50
  -8   4  -2    8.80    3.30
  -8   4  -2    6.00    2.50
  -8   4  -2    2.30    2.20
  -8   4  -2    4.50    1.50
   8  -4   2   -7.10    6.90
  -9   4  -2   23.10    3.60
  -9   4  -2   18.10    4.00
  -9   4  -2   29.40    3.70
 -10   4  -2   25.60    4.60
 -10   4  -2   17.70    4.30
 -10   4  -2   20.30    4.00
 -11   4  -2    2.80    3.80
 -11   4  -2    4.30    3.50
 -11   4  -2    1.50    3.30
 -12   4  -2   -1.70    3.70
 -12   4  -2   -1.90    3.80
 -13   4  -2    8.50    4.00
 -13   4  -2   -3.80    4.20
 -14   4  -2   26.40    5.10
  14  -4   2   12.70    6.30
 -15   4  -2   34.20    5.50
  15  -4   2    6.00    7.00
 -16   4  -2   -2.50    3.70
 -17  -3   2    6.50    4.50
 -17  -3   2    0.00    4.10
 -16  -3   2    7.00    5.10
 -16  -3   2    0.40    3.90
 -15  -3   2    1.30    4.70
 -13  -3   2   31.20    6.30
 -12  -3   2  100.89   10.00
 -12  -3   2  109.69    9.30
 -11  -3   2   18.90    4.30
 -11  -3   2   16.40    5.30
  10   3  -2   -9.80   11.00
  10   3  -2  -21.00   11.70
 -10  -3   2    5.90    3.30
 -10  -3   2    8.70    4.50
   9   3  -2   25.80    8.70
   9   3  -2    9.00    8.50
  -9  -3   2   19.40    3.90
  -9  -3   2   32.10    6.00
   8   3  -2    4.10    5.80
   8   3  -2    1.10    5.50
  -8  -3   2   -0.60    2.40
  -8  -3   2    3.00    1.20
   7   3  -2  183.08   14.60
   7   3  -2  180.88   14.60
   7   3  -2  169.28    9.40
  -7  -3   2  178.38   10.60
  -7  -3   2  180.88    9.40
   6   3  -2   49.30    3.30
   6   3  -2   54.89    7.40
   6   3  -2   65.49    7.80
  -6  -3   2   53.89    4.60
  -6  -3   2   55.39    3.20
   5   3  -2  111.79    9.00
   5   3  -2  104.69    5.80
  -5  -3   2  107.79    8.40
  -5  -3   2  107.39    5.70
  -5  -3   2   98.89    6.70
   4   3  -2 2056.59  107.09
   4   3  -2 2026.80  104.99
  -4  -3   2 1927.41  105.39
  -4  -3   2 2271.57  106.99
   3   3  -2  707.73   39.40
   3   3  -2  748.43   41.00
  -3  -3   2  802.52   40.90
  -3  -3   2  835.22   39.50
   2   3  -2    2.00    1.20
   2   3  -2    1.80    1.60
  -2  -3   2    0.70    0.90
  -2  -3   2    2.30    2.00
  -2  -3   2    1.80    2.00
   1   3  -2  138.09    8.30
   1   3  -2  131.09    7.40
   1   3  -2  132.29    7.40
  -1  -3   2  130.69    7.30
  -1  -3   2  143.19    8.30
   0   3  -2  290.87   15.20
   0   3  -2  273.47   14.80
   0   3  -2  268.27   15.10
   0   3  -2  272.77   14.70
   0   3  -2  282.37   14.70
   0   3  -2  288.87   14.90
   0  -3   2  294.67   15.30
  -1   3  -2  416.46   22.80
  -1   3  -2  453.95   23.10
  -1   3  -2  437.06   22.90
  -1   3  -2  437.56   23.00
  -1   3  -2  457.55   23.30
  -1   3  -2  450.95   23.30
  -1   3  -2  440.96   22.90
   1  -3   2  444.86   23.40
  -2   3  -2  100.09    6.30
  -2   3  -2  101.99    6.40
  -2   3  -2   94.89    6.00
  -2   3  -2  107.99    6.70
  -2   3  -2  105.49    7.10
  -2   3  -2  108.99    6.40
  -2   3  -2  113.69    6.10
   2  -3   2  107.99    6.90
  -3   3  -2   56.99    5.30
  -3   3  -2   61.49    4.70
  -3   3  -2   53.99    3.80
  -3   3  -2   58.29    4.20
  -3   3  -2   55.79    4.30
  -3   3  -2   58.59    4.10
  -3   3  -2   58.99    4.00
   3  -3   2   57.49    5.10
  -4   3  -2   14.20    2.40
  -4   3  -2   18.20    2.50
  -4   3  -2   14.60    2.20
  -4   3  -2   18.40    2.70
  -4   3  -2   13.40    2.50
  -4   3  -2   17.10    2.60
  -4   3  -2   15.10    1.80
  -4   3  -2   15.90    3.40
   4  -3   2   16.60    3.40
  -5   3  -2   60.49    4.50
  -5   3  -2   61.39    4.70
  -5   3  -2   56.59    4.50
  -5   3  -2   52.89    4.90
  -5   3  -2   61.09    4.70
  -5   3  -2   60.59    4.60
  -5   3  -2   50.09    3.70
   5  -3   2   45.50    6.30
  -6   3  -2   13.30    3.00
  -6   3  -2   16.40    1.90
  -6   3  -2   13.10    3.00
  -6   3  -2   14.70    2.70
  -6   3  -2   11.50    2.60
  -6   3  -2   14.20    3.00
  -6   3  -2   13.50    2.70
   6  -3   2   18.40    4.20
   6  -3   2   19.80    4.70
  -7   3  -2   42.80    4.70
  -7   3  -2   31.00    4.00
  -7   3  -2   34.30    3.90
  -7   3  -2   35.20    4.20
  -7   3  -2   34.30    4.10
  -7   3  -2   28.60    2.60
  -7   3  -2   32.20    3.60
   7  -3   2   28.50    6.10
   7  -3   2   28.00    6.00
  -8   3  -2   67.19    5.60
  -8   3  -2   66.69    6.30
  -8   3  -2   71.79    5.90
  -8   3  -2   65.59    4.20
  -8   3  -2   71.49    6.20
  -8   3  -2   76.09    5.70
   8  -3   2   65.69    9.70
  -9   3  -2  211.98   13.60
  -9   3  -2  241.28   14.40
  -9   3  -2  229.78   13.90
  -9   3  -2  243.08   13.80
  -9   3  -2  239.18   14.10
 -10   3  -2    7.50    3.50
 -10   3  -2   17.20    3.50
 -10   3  -2    2.50    3.20
 -11   3  -2   47.90    5.80
 -11   3  -2   49.30    5.80
 -12   3  -2    0.70    3.40
 -12   3  -2    3.60    3.40
 -13   3  -2   19.20    4.80
 -13   3  -2   13.90    4.60
 -14   3  -2   37.00    5.70
 -15   3  -2    1.70    3.80
  15  -3   2   -1.80    6.20
 -16   3  -2    7.50    4.00
 -17  -2   2   11.20    4.20
 -16  -2   2    2.20    4.90
 -16  -2   2    5.30    4.10
 -15  -2   2   10.40    4.30
 -15  -2   2    2.60    4.70
 -14  -2   2   35.30    6.60
 -13  -2   2    6.00    4.20
 -13  -2   2   -0.70    4.20
 -12  -2   2  120.29   10.10
 -12  -2   2  135.39   10.30
 -11  -2   2   28.30    4.90
 -11  -2   2   23.10    5.30
 -10  -2   2   13.50    3.70
 -10  -2   2    7.40    4.20
   9   2  -2   59.89   11.10
   9   2  -2   42.60    9.80
  -9  -2   2   50.69    6.00
  -9  -2   2   40.30    3.40
  -9  -2   2   41.10    5.00
   7   2  -2   96.89   11.30
  -7  -2   2  103.59    6.00
  -7  -2   2  111.79    6.20
   6   2  -2   58.19    7.80
   6   2  -2   49.99    6.70
  -6  -2   2   44.30    2.90
  -6  -2   2   44.90    4.30
  -6  -2   2   42.60    3.00
   5   2  -2   59.69    6.60
  -5  -2   2   48.60    3.10
  -5  -2   2   49.70    4.10
   4   2  -2 9912.51  505.95
  -4  -2   2 9999.00  505.65
   3   2  -2 2048.40  101.99
  -3  -2   2 1967.80  101.69
  -3  -2   2 1919.51  100.69
   2   2  -2  491.85   26.80
   2   2  -2  505.35   25.90
  -2  -2   2  527.15   26.80
  -2  -2   2  472.05   26.00
  -2  -2   2  511.85   25.70
  -1  -2   2  309.37   16.30
  -1  -2   2  290.77   15.40
   0   2  -2  858.81   42.70
   0  -2   2  796.32   42.70
  -1   2  -2 3367.36  178.08
   1  -2   2 3645.14  178.18
  -2   2  -2  862.91   44.30
  -2   2  -2  891.41   44.60
  -2   2  -2  889.91   44.50
  -2   2  -2  833.82   44.20
  -2   2  -2  823.92   44.30
  -2   2  -2  892.61   45.10
  -3   2  -2  451.25   23.00
  -3   2  -2  415.46   22.90
  -3   2  -2  417.06   22.60
  -3   2  -2  436.26   22.80
  -3   2  -2  421.36   22.80
  -3   2  -2  446.76   22.80
   3  -2   2  468.45   23.90
  -4   2  -2   24.20    2.80
  -4   2  -2   23.20    2.80
  -4   2  -2   16.10    2.60
  -4   2  -2   24.40    2.60
  -4   2  -2   25.50    2.50
  -4   2  -2   18.80    2.60
   4  -2   2   25.60    3.80
  -5   2  -2  433.36   21.90
  -5   2  -2  416.76   21.50
  -5   2  -2  410.76   21.60
  -5   2  -2  376.16   21.70
  -5   2  -2  392.46   21.40
  -6   2  -2   79.19    6.50
  -6   2  -2   93.99    6.70
  -6   2  -2   98.59    6.60
  -6   2  -2   98.79    6.30
   6  -2   2  108.19    8.80
  -7   2  -2   80.99    5.90
  -7   2  -2   90.39    6.00
  -7   2  -2   84.19    6.40
  -7   2  -2   89.29    6.30
  -7   2  -2   77.79    6.30
  -7   2  -2   81.89    5.00
  -7   2  -2   83.19    6.70
   7  -2   2   84.79    9.70
   7  -2   2   87.79    9.40
  -8   2  -2   59.19    5.50
  -8   2  -2   58.39    5.00
  -8   2  -2   53.89    5.50
  -8   2  -2   62.69    5.20
  -8   2  -2   58.49    5.50
  -8   2  -2   62.09    3.80
   8  -2   2   58.09    8.60
   8  -2   2   59.19    9.00
  -9   2  -2  110.59    8.30
  -9   2  -2  121.49    8.40
  -9   2  -2  116.39    7.80
  -9   2  -2  106.89    7.70
  -9   2  -2  129.19    8.50
   9  -2   2   85.09   12.60
 -10   2  -2   50.39    5.40
 -10   2  -2   56.49    5.50
 -10   2  -2   47.20    5.50
 -10   2  -2   46.60    5.70
 -10   2  -2   50.69    6.10
 -11   2  -2    6.10    3.30
 -11   2  -2    5.50    3.20
 -11   2  -2    7.30    3.80
 -11   2  -2    4.00    3.00
 -12   2  -2   43.30    5.20
 -12   2  -2   34.10    5.20
 -13   2  -2    5.40    3.90
 -14   2  -2   31.20    5.10
 -15   2  -2   31.70    5.40
  15  -2   2   20.40    7.10
 -16   2  -2   -1.70    3.60
  16  -2   2  -14.50    7.00
 -16  -1   2    1.40    4.10
 -16  -1   2    6.60    5.20
 -15  -1   2    2.80    3.90
 -15  -1   2    3.70    4.90
 -14  -1   2    2.00    4.30
 -14  -1   2   -1.60    4.30
 -13  -1   2  118.39   10.20
 -11  -1   2   99.79    8.70
 -11  -1   2  104.19    8.90
 -10  -1   2   50.39    6.40
 -10  -1   2   60.19    4.70
 -10  -1   2   61.99    6.00
 -10  -1   2   55.59    4.90
   9   1  -2   20.70    9.10
   9   1  -2   15.50    8.80
  -9  -1   2   18.60    2.30
  -9  -1   2   14.00    2.40
  -9  -1   2   15.70    4.40
  -9  -1   2   12.90    3.50
   8   1  -2  115.39   13.20
   8   1  -2  109.19   12.80
  -8  -1   2  117.89    6.80
   7   1  -2   96.59   10.80
  -7  -1   2  105.19    6.20
  -7  -1   2   98.19    5.80
   6   1  -2   68.49    8.10
   6   1  -2   59.49    7.60
  -6  -1   2   57.59    3.90
  -6  -1   2   55.89    4.70
  -6  -1   2   56.89    4.60
  -6  -1   2   58.29    3.70
   5   1  -2  174.38   12.20
  -5  -1   2  172.58   10.10
  -5  -1   2  181.08    9.40
  -5  -1   2  174.88    9.80
  -5  -1   2  186.08    9.60
  -4  -1   2 1871.31   91.69
  -4  -1   2 1803.12   93.29
  -4  -1   2 1736.53   91.99
   3   1  -2   84.19    7.10
  -3  -1   2   92.39    5.20
  -3  -1   2   96.39    6.90
  -3  -1   2  103.79    6.00
   2   1  -2  595.24   30.90
  -2  -1   2  589.14   30.80
  -2  -1   2  546.05   29.90
  -2  -1   2  598.44   29.80
   1   1  -2  617.24   32.70
  -1  -1   2  657.13   32.80
  -1  -1   2  606.64   32.00
   0   1  -2  185.68    9.90
   0  -1   2  185.18    9.90
   0  -1   2  169.98    9.40
   1  -1   2 1534.35   78.29
  -2   1  -2 1726.63   86.59
  -2   1  -2 1661.03   86.59
  -2   1  -2 1630.64   87.39
   2  -1   2 1785.42   87.19
  -3   1  -2 1206.98   59.49
  -3   1  -2 1056.09   59.29
  -3   1  -2 1161.08   59.39
  -3   1  -2 1179.68   59.29
  -3   1  -2 1209.78   60.49
  -3   1  -2 1087.69   59.59
   3  -1   2 1240.88   60.49
  -4   1  -2  120.99    7.90
  -4   1  -2  126.29    7.70
  -4   1  -2  130.79    7.70
  -4   1  -2  129.99    7.60
  -4   1  -2  141.29    9.30
  -4   1  -2  127.19    7.30
   4  -1   2  132.69    9.10
  -5   1  -2  712.93   35.10
  -5   1  -2  722.63   34.80
  -5   1  -2  662.93   34.70
  -5   1  -2  647.04   34.50
  -5   1  -2  639.94   34.70
   5  -1   2  620.54   36.40
  -6   1  -2  214.18   12.50
  -6   1  -2  243.18   13.00
  -6   1  -2  214.98   12.80
  -6   1  -2  227.98   13.30
   6  -1   2  226.38   14.80
   6  -1   2  258.97   15.70
  -7   1  -2   31.60    3.50
  -7   1  -2   34.30    4.50
  -7   1  -2   39.60    4.10
  -7   1  -2   33.50    3.90
   7  -1   2   25.90    5.30
   7  -1   2   33.60    6.10
  -8   1  -2  103.79    7.10
  -8   1  -2  102.29    7.50
  -8   1  -2  100.29    6.60
  -8   1  -2  101.99    7.10
   8  -1   2   93.59   11.50
   8  -1   2   92.09   11.10
  -9   1  -2    8.30    3.00
  -9   1  -2   12.30    2.60
  -9   1  -2    8.70    3.40
  -9   1  -2    9.20    3.00
   9  -1   2    9.90    7.70
 -10   1  -2   10.40    3.00
 -10   1  -2    7.70    3.30
 -10   1  -2    9.50    3.30
 -11   1  -2    6.10    3.20
 -11   1  -2    6.00    3.40
 -11   1  -2    4.00    2.80
 -11   1  -2    5.70    3.60
 -12   1  -2    9.20    4.30
 -12   1  -2    9.60    3.70
 -12   1  -2    9.30    3.60
 -12   1  -2   13.90    4.00
 -13   1  -2   14.40    4.60
 -13   1  -2   19.30    4.40
 -14   1  -2    4.60    4.40
 -15   1  -2   44.00    6.10
  15  -1   2   25.90    7.40
 -16   1  -2    5.30    4.20
  16  -1   2   -6.30    7.00
 -17   1  -2   15.40    4.30
 -16   0   2   -3.80    3.50
 -15   0   2    1.50    3.90
 -15   0   2    2.50    4.90
 -14   0   2   -4.40    3.80
 -14   0   2   -1.20    4.40
 -13   0   2   32.30    5.80
 -13   0   2   35.70    6.30
 -12   0   2    0.50    3.90
 -11   0   2    8.10    3.40
 -11   0   2   13.70    2.90
 -10   0   2   -1.60    3.20
 -10   0   2    0.90    3.30
 -10   0   2    1.40    2.30
 -10   0   2    2.80    2.10
   9   0  -2    1.50    8.60
  -9   0   2    4.10    3.00
  -9   0   2    2.20    3.10
  -9   0   2    2.60    2.00
  -9   0   2    0.50    1.70
   8   0  -2   18.40    7.30
   8   0  -2   13.00    6.80
  -8   0   2   21.10    3.60
  -8   0   2   18.50    2.60
  -8   0   2   20.40    2.60
  -8   0   2   17.20    4.10
   7   0  -2   13.60    5.40
  -7   0   2   27.70    3.00
  -7   0   2   22.50    3.30
  -7   0   2   25.30    2.70
  -7   0   2   33.10    4.30
  -7   0   2   32.70    4.00
   6   0  -2   73.19    8.90
   6   0  -2   90.29    8.70
  -6   0   2   85.19    5.60
  -6   0   2   76.39    4.90
  -6   0   2   75.79    5.90
  -6   0   2   88.69    5.20
  -6   0   2   75.59    6.00
   5   0  -2   32.30    4.80
   5   0  -2   24.80    4.80
  -5   0   2   30.20    3.70
  -5   0   2   28.50    2.60
  -5   0   2   25.70    2.90
  -5   0   2   27.30    2.30
  -5   0   2   25.00    3.10
  -4   0   2   68.69    4.20
  -4   0   2   54.79    5.60
  -3   0   2 1375.26   68.59
  -3   0   2 1274.37   67.29
   2   0  -2  932.51   49.90
  -2   0   2  983.90   48.90
  -2   0   2  920.01   49.10
  -2   0   2 1006.00   49.90
   1   0  -2    2.30    1.30
  -1   0   2    2.60    1.30
  -1   0   2    2.90    0.80
   0   0  -2  979.50   48.70
   0   0   2  961.00   48.70
   0   0   2  910.01   48.30
  -1   0  -2  382.76   18.90
   1   0   2  326.57   18.50
   1   0   2  370.76   18.90
  -3   0  -2  771.72   41.20
  -3   0  -2  814.82   42.00
  -3   0  -2  777.22   40.90
  -3   0  -2  806.82   40.90
   3   0   2  820.42   42.00
  -4   0  -2    0.90    1.40
  -4   0  -2    4.90    3.00
  -4   0  -2   -1.10    1.60
  -4   0  -2    4.40    2.00
  -4   0  -2   -1.40    2.20
   4   0   2   -0.60    2.60
  -5   0  -2  101.89    8.40
  -5   0  -2  109.29    6.40
  -5   0  -2   91.89    6.10
  -5   0  -2  121.99    7.20
  -5   0  -2  105.39    6.50
  -6   0  -2  101.99    6.20
  -6   0  -2  117.69    6.70
  -6   0  -2  104.29    6.70
   6   0   2   82.99    8.30
  -7   0  -2   59.99    5.10
  -7   0  -2   68.79    5.40
  -7   0  -2   68.89    6.10
  -7   0  -2   72.29    4.80
   7   0   2   69.39    9.00
   7   0   2   67.59    8.00
  -8   0  -2   74.59    5.70
  -8   0  -2   77.59    6.80
  -8   0  -2   73.89    5.30
  -8   0  -2   72.59    5.80
   8   0   2   74.89    9.60
   8   0   2   75.79    9.60
  -9   0  -2   28.50    3.50
  -9   0  -2   42.90    5.60
  -9   0  -2   40.30    4.70
   9   0   2   27.30    8.20
   9   0   2   22.70    7.50
 -10   0  -2  100.09    8.50
 -10   0  -2   92.69    6.70
 -10   0  -2  113.99    7.90
 -11   0  -2   52.09    6.70
 -11   0  -2   48.30    4.90
 -11   0  -2   51.99    5.90
 -12   0  -2    8.90    4.10
 -12   0  -2    5.70    3.50
 -12   0  -2    3.40    3.90
 -13   0  -2    2.50    3.30
 -13   0  -2    6.50    4.60
 -13   0  -2    4.10    3.80
 -14   0  -2    6.40    4.40
 -14   0  -2   -0.30    4.00
 -14   0  -2   -2.50    3.70
 -15   0  -2    8.00    4.20
  15   0   2   -2.90    5.60
 -16   0  -2   -4.90    3.70
  16   0   2   -1.00    7.30
 -17   0  -2    3.80    3.60
 -16   1   2    1.20    3.60
 -15   1   2    9.60    4.50
 -14   1   2   -1.10    4.80
 -14   1   2   -2.70    3.80
 -13   1   2    2.00    3.90
 -13   1   2    3.00    4.50
 -12   1   2   34.10    5.30
 -12   1   2   20.20    5.10
 -11   1   2   17.30    4.50
 -11   1   2   12.40    3.10
 -11   1   2   10.70    3.60
 -10   1   2   25.60    4.60
 -10   1   2   29.50    3.70
 -10   1   2   31.80    4.20
  -9   1   2    9.70    3.30
  -9   1   2    8.10    3.30
  -9   1   2    7.70    2.30
  -9   1   2    3.50    2.30
   8  -1  -2  133.49   14.50
   8  -1  -2  132.19   14.70
  -8   1   2  138.09    8.10
  -8   1   2  140.59    9.00
  -8   1   2  134.49    8.50
  -8   1   2  133.39    8.80
  -8   1   2  136.89    9.10
  -7   1   2   74.79    5.90
  -7   1   2   77.79    5.60
  -7   1   2  107.19    6.40
  -7   1   2  103.29    6.60
   6  -1  -2   11.50    4.30
   6  -1  -2    2.60    4.40
  -6   1   2   11.60    2.80
  -6   1   2   11.70    2.80
  -6   1   2   10.70    2.00
  -6   1   2    6.10    1.90
  -6   1   2    9.70    2.40
   5  -1  -2  231.38   15.00
   5  -1  -2  233.98   14.80
  -5   1   2  224.68   12.60
  -5   1   2  229.68   12.30
  -5   1   2  233.28   12.10
  -5   1   2  216.58   12.40
  -5   1   2  216.08   12.50
   4  -1  -2   68.89    6.40
  -4   1   2   72.89    4.30
  -4   1   2   75.09    4.50
  -4   1   2   70.39    4.80
  -4   1   2   70.99    4.60
   3  -1  -2  727.13   41.20
  -3   1   2  797.12   40.00
  -3   1   2  757.92   39.80
  -3   1   2  774.82   40.00
  -3   1   2  802.22   41.10
  -3   1   2  819.62   40.20
   2  -1  -2  652.33   32.30
  -2   1   2  639.64   32.10
  -2   1   2  543.25   31.30
  -2   1   2  608.74   31.30
   1  -1  -2  113.89    6.70
  -1   1   2  107.39    5.90
  -1   1   2  107.59    6.50
   0  -1  -2   20.40    1.90
   0   1   2   19.50    1.40
   0   1   2   21.80    2.00
  -1  -1  -2  210.48   10.80
   1   1   2  192.88   10.80
  -2  -1  -2 1137.79   58.59
  -3  -1  -2  418.56   22.50
  -3  -1  -2  382.86   21.80
   3   1   2  437.06   22.60
  -4  -1  -2   67.79    5.70
  -4  -1  -2   71.99    4.70
  -4  -1  -2   72.09    6.40
   4   1   2   77.79    6.70
  -5  -1  -2  520.95   27.10
  -6  -1  -2   30.90    3.30
  -6  -1  -2   31.00    2.80
  -6  -1  -2   34.60    3.40
  -6  -1  -2   43.30    4.80
   6   1   2   27.90    4.90
   6   1   2   31.70    4.70
  -7  -1  -2  103.79    6.60
  -7  -1  -2   91.69    6.20
  -7  -1  -2   93.69    7.60
  -7  -1  -2   91.39    5.90
   7   1   2  102.19    9.20
   7   1   2   91.99    9.60
  -8  -1  -2   -5.10    2.80
  -8  -1  -2   -1.30    1.60
  -8  -1  -2    0.50    2.40
   8   1   2    4.80    5.00
   8   1   2    2.60    4.40
  -9  -1  -2   65.09    6.80
  -9  -1  -2   63.49    4.80
  -9  -1  -2   78.89    5.80
   9   1   2   60.19    9.60
   9   1   2   64.19    9.60
 -10  -1  -2  161.28   11.30
 -11  -1  -2   29.30    4.60
 -11  -1  -2   31.60    5.90
 -12  -1  -2    5.20    3.90
 -12  -1  -2    2.60    4.40
 -13  -1  -2   21.00    4.90
 -13  -1  -2   27.20    4.60
 -13  -1  -2   24.20    5.20
 -14  -1  -2   75.09    8.20
 -14  -1  -2   65.59    7.40
 -15  -1  -2   49.20    5.90
  15   1   2   37.70    7.80
 -16  -1  -2    4.00    4.40
  16   1   2    2.30    7.50
 -17  -1  -2   11.90    4.10
 -16   2   2    9.80    4.40
 -15   2   2    0.60    3.80
 -14   2   2    5.00    4.20
 -13   2   2    1.20    3.80
 -13   2   2   -0.90    4.50
 -12   2   2   41.50    5.80
 -12   2   2   32.90    6.00
 -11   2   2   42.30    4.90
 -11   2   2   37.40    5.30
 -11   2   2   56.79    6.90
 -11   2   2   39.80    5.20
 -10   2   2   -1.00    3.20
 -10   2   2   -6.10    2.10
 -10   2   2   -0.10    2.70
 -10   2   2    1.00    2.90
  -9   2   2   31.60    4.60
  -9   2   2   45.70    4.40
  -9   2   2   35.10    4.10
  -9   2   2   26.80    3.90
   8  -2  -2  108.39   14.70
  -8   2   2  108.29    7.70
  -8   2   2  111.79    7.40
  -8   2   2  125.79    7.40
  -8   2   2  111.49    8.20
  -8   2   2  121.59    8.20
  -7   2   2   71.69    5.60
  -7   2   2   60.49    4.70
  -7   2   2   74.69    5.50
  -7   2   2   59.69    5.20
  -7   2   2   64.29    4.90
   6  -2  -2   58.89    7.50
   6  -2  -2   56.59    7.40
  -6   2   2   52.99    4.70
  -6   2   2   56.49    4.10
  -6   2   2   56.09    4.50
  -6   2   2   56.19    4.80
  -6   2   2   48.70    4.30
   5  -2  -2   38.30    5.70
   5  -2  -2   34.30    5.20
  -5   2   2   38.30    3.20
  -5   2   2   38.10    3.50
  -5   2   2   36.80    3.70
  -5   2   2   39.90    3.90
  -5   2   2   36.30    3.30
   4  -2  -2   31.40    4.60
   4  -2  -2   37.20    4.90
  -4   2   2   33.50    3.20
  -4   2   2   33.10    3.30
  -4   2   2   38.10    2.80
  -4   2   2   31.30    3.00
   3  -2  -2 1049.49   59.79
  -3   2   2 1287.47   58.69
  -3   2   2 1116.19   58.49
  -3   2   2 1134.39   58.69
   2  -2  -2 1180.28   56.99
  -2   2   2 1067.39   55.89
  -2   2   2 1128.59   56.09
  -2   2   2 1100.09   55.99
  -2   2   2 1045.20   56.09
  -2   2   2 1070.69   56.69
   1  -2  -2 1142.79   58.09
  -1   2   2 1155.68   57.99
  -1   2   2 1088.99   57.49
  -1   2   2 1135.59   57.59
   0  -2  -2  916.31   49.90
   0   2   2 1052.89   49.90
   0   2   2  957.70   49.70
  -1  -2  -2 1370.56   70.89
   1   2   2 1361.36   70.59
   1   2   2 1487.75   70.59
   1   2   2 1343.67   70.89
   2   2   2  585.34   29.80
  -3  -2  -2 1233.88   64.09
   3   2   2 1241.88   64.09
  -4  -2  -2  569.14   28.90
  -4  -2  -2  486.35   27.10
   4   2   2  556.24   28.70
   4   2   2  497.25   26.90
  -5  -2  -2  113.19    7.60
  -5  -2  -2  111.09    6.40
   5   2   2   95.19    8.40
  -6  -2  -2  146.29    9.90
  -6  -2  -2  157.58    9.10
   6   2   2  154.08   11.60
   6   2   2  174.08   11.10
  -7  -2  -2    4.60    3.50
  -7  -2  -2    6.60    1.70
  -7  -2  -2    7.90    2.30
   7   2   2    7.80    4.40
   7   2   2    4.60    3.50
  -8  -2  -2  177.08   10.70
  -8  -2  -2  210.48   11.60
  -8  -2  -2  198.98   12.70
   8   2   2  196.48   15.50
   8   2   2  216.68   15.20
  -9  -2  -2   15.10    2.20
  -9  -2  -2   18.60    4.90
  -9  -2  -2   25.20    3.70
   9   2   2   18.80    6.90
   9   2   2   17.10    6.40
 -10  -2  -2   53.19    5.20
 -10  -2  -2   54.59    6.60
  10   2   2   35.10    9.70
  10   2   2   51.99   11.10
 -11  -2  -2   10.70    3.60
 -11  -2  -2   16.40    5.40
 -12  -2  -2    2.20    3.30
 -12  -2  -2    1.00    4.20
 -13  -2  -2   63.89    7.50
 -13  -2  -2   87.79    9.10
 -14  -2  -2   24.60    6.00
 -14  -2  -2   21.80    5.00
  14   2   2    7.70    5.10
 -15  -2  -2    1.40    4.00
 -15  -2  -2    0.70    3.80
 -15  -2  -2   -2.30    4.00
  15   2   2    2.60    5.50
 -16  -2  -2   -0.20    4.30
 -17  -2  -2    2.50    4.10
 -15   3   2   16.90    4.60
 -14   3   2    4.10    4.00
 -13   3   2   -0.90    3.90
 -13   3   2   -1.50    4.30
 -12   3   2   35.90    5.90
 -12   3   2   43.40    5.30
 -11   3   2   32.40    4.70
 -11   3   2   28.30    5.30
 -10   3   2   11.50    3.80
 -10   3   2    9.50    3.20
 -10   3   2   11.00    4.00
 -10   3   2    8.40    3.30
  -9   3   2    0.20    2.90
  -9   3   2    1.00    2.70
  -9   3   2    1.30    2.40
  -9   3   2   -1.70    2.60
  -9   3   2   -2.80    3.40
   8  -3  -2    7.20    8.30
  -8   3   2    4.20    1.90
  -8   3   2    1.30    2.60
  -8   3   2    9.80    2.60
  -8   3   2    7.10    2.90
  -8   3   2   -0.20    2.10
   7  -3  -2    3.30    5.70
   7  -3  -2   11.50    6.10
  -7   3   2    9.40    2.00
  -7   3   2   13.40    3.00
  -7   3   2    7.50    2.50
  -7   3   2   11.00    2.90
  -7   3   2    8.30    2.60
  -7   3   2   12.50    2.50
   6  -3  -2  549.95   31.50
   6  -3  -2  558.94   31.60
  -6   3   2  527.85   28.50
  -6   3   2  502.85   27.80
  -6   3   2  526.25   28.30
  -6   3   2  549.65   28.00
   5  -3  -2    7.80    3.70
   5  -3  -2    5.30    3.60
  -5   3   2    6.30    2.10
  -5   3   2    3.10    1.70
  -5   3   2    3.20    2.40
  -5   3   2    2.30    2.20
  -5   3   2    4.80    2.20
   4  -3  -2   -1.20    2.50
   4  -3  -2    2.30    2.70
  -4   3   2   -0.80    1.60
  -4   3   2    0.40    1.80
  -4   3   2    2.50    2.00
  -4   3   2    0.80    1.50
   3  -3  -2  192.78   12.10
   3  -3  -2  195.58   12.00
  -3   3   2  192.88   10.50
  -3   3   2  192.68   10.70
  -3   3   2  195.58   10.60
  -3   3   2  200.18   10.70
  -3   3   2  190.38   10.70
   2  -3  -2  551.34   29.40
  -2   3   2  563.74   28.70
  -2   3   2  557.14   28.40
  -2   3   2  551.64   28.60
  -2   3   2  547.55   28.60
  -2   3   2  545.05   28.50
   1  -3  -2 1074.19   54.49
  -1   3   2 1056.69   53.99
  -1   3   2 1058.19   53.99
  -1   3   2 1078.99   54.09
  -1   3   2 1061.79   54.29
  -1   3   2 1034.50   53.99
  -1   3   2 1050.19   53.99
   0  -3  -2   64.19    3.80
   0   3   2   60.09    3.90
   0   3   2   61.19    3.70
   0   3   2   60.49    3.80
   0   3   2   65.99    3.80
  -2  -3  -2  794.22   39.10
   2   3   2  744.73   38.20
   2   3   2  755.02   38.30
   2   3   2  720.23   38.40
  -3  -3  -2   72.39    5.50
   3   3   2   65.79    3.60
   3   3   2   61.89    4.00
   3   3   2   66.09    3.70
   3   3   2   71.39    5.60
  -4  -3  -2  610.84   31.30
  -4  -3  -2  506.75   29.50
   4   3   2  542.85   29.50
   4   3   2  619.74   31.30
   4   3   2  602.84   29.20
  -5  -3  -2  746.53   39.50
   5   3   2  718.63   39.30
   5   3   2  792.62   41.50
   5   3   2  825.22   41.30
   6   3   2   40.10    3.00
   6   3   2   49.70    5.80
  -7  -3  -2   94.79    7.80
  -7  -3  -2   85.39    6.10
   7   3   2   97.29    9.60
   7   3   2   94.39    8.70
  -8  -3  -2   37.10    4.00
  -8  -3  -2   43.80    5.60
   8   3   2   26.60    6.00
   8   3   2   35.50    6.90
  -9  -3  -2   38.00    5.70
  -9  -3  -2   28.00    3.70
   9   3   2   25.90    7.10
   9   3   2   25.80    7.30
 -10  -3  -2   81.69    8.00
 -10  -3  -2   64.99    5.90
  10   3   2   55.19   11.10
 -11  -3  -2   81.99    7.00
 -11  -3  -2   80.49    8.70
  11   3   2   82.49   21.60
  11   3   2   75.49   14.20
 -12  -3  -2  148.79   11.90
 -12  -3  -2  149.88   10.40
 -14  -3  -2   -0.80    3.70
 -14  -3  -2   10.80    5.70
  14   3   2    8.60    4.50
 -15  -3  -2   33.80    6.90
 -15  -3  -2   39.50    6.30
 -16  -3  -2    5.60    5.20
 -16  -3  -2   10.60    4.80
 -16  -3  -2   14.50    4.70
 -17  -3  -2   25.50    5.20
 -18  -3  -2    7.10    3.80
 -15   4   2    3.30    3.90
 -14   4   2    3.10    3.90
 -13   4   2    2.90    4.10
 -12   4   2  142.19   12.80
 -12   4   2  188.18   11.90
 -12   4   2  168.78   11.60
 -11   4   2   49.10    6.70
 -11   4   2   40.50    5.20
 -11   4   2   35.00    5.90
 -11   4   2   35.30    5.20
 -10   4   2    0.20    3.10
 -10   4   2    0.40    3.30
 -10   4   2    5.90    4.20
 -10   4   2    2.90    3.30
  -9   4   2   22.40    4.90
  -9   4   2   19.10    3.60
  -9   4   2   15.40    4.10
  -9   4   2    8.50    3.50
  -9   4   2   11.60    3.40
  -8   4   2   14.30    3.50
  -8   4   2   14.40    3.40
   7  -4  -2    8.90    6.60
  -7   4   2   19.30    3.30
  -7   4   2   25.00    3.90
  -7   4   2   23.00    3.40
  -7   4   2   12.30    3.00
  -7   4   2   22.20    2.80
  -7   4   2   22.20    3.30
   6  -4  -2   13.50    5.20
   6  -4  -2   12.20    5.10
  -6   4   2    8.90    1.80
  -6   4   2   10.10    2.80
  -6   4   2    6.80    2.20
  -6   4   2    5.30    2.30
  -6   4   2    4.50    2.60
  -6   4   2    8.40    2.50
   5  -4  -2  454.45   26.80
   5  -4  -2  456.35   26.60
  -5   4   2  458.85   24.50
  -5   4   2  466.35   24.50
  -5   4   2  448.56   24.10
  -5   4   2  458.05   24.30
  -5   4   2  460.65   24.40
   4  -4  -2   40.50    5.20
   4  -4  -2   44.00    5.50
  -4   4   2   37.00    3.80
  -4   4   2   41.60    3.50
  -4   4   2   39.30    3.70
  -4   4   2   34.50    3.80
  -4   4   2   43.20    3.70
   3  -4  -2   98.49    7.90
   3  -4  -2  112.29    8.10
  -3   4   2  111.99    6.70
  -3   4   2  124.29    7.00
  -3   4   2  127.29    6.90
  -3   4   2  107.79    7.10
  -3   4   2  126.69    7.00
   2  -4  -2  349.96   18.90
   2  -4  -2  352.26   19.00
  -2   4   2  359.16   18.40
  -2   4   2  337.57   18.20
  -2   4   2  326.47   17.80
  -2   4   2  350.16   18.30
  -2   4   2  342.87   18.10
  -2   4   2  346.07   18.10
   1  -4  -2  370.66   18.70
   1  -4  -2  357.96   18.70
  -1   4   2  367.46   18.60
  -1   4   2  333.57   18.40
  -1   4   2  327.47   18.20
  -1   4   2  350.46   18.40
  -1   4   2  352.06   18.40
  -1   4   2  362.76   18.40
   0  -4  -2  207.88   10.30
   0   4   2  186.78   10.40
   0   4   2  179.08   10.50
   0   4   2  212.18   10.70
   0   4   2  200.08   10.30
   0   4   2  202.68   10.40
   0   4   2  189.58   10.40
  -1  -4  -2  236.48   11.70
   1   4   2  203.38   11.80
   1   4   2  232.48   11.70
   1   4   2  203.58   11.70
   1   4   2  206.88   11.60
   1   4   2  251.87   11.80
  -2  -4  -2 1891.11   94.59
   2   4   2 1765.12   93.99
   2   4   2 1772.62   93.99
   2   4   2 1989.60   94.49
   2   4   2 1889.11   93.99
   2   4   2 1799.92   93.99
   3   4   2  724.93   37.40
   3   4   2  712.13   37.70
   3   4   2  781.92   38.70
   3   4   2  723.43   37.60
  -4  -4  -2   54.59    3.70
   4   4   2   57.09    3.20
   4   4   2   60.19    3.10
   4   4   2   55.89    5.70
   4   4   2   60.19    3.80
  -5  -4  -2  171.88    9.70
   5   4   2  193.98   11.90
   5   4   2  181.68   11.40
   5   4   2  168.88    9.60
  -6  -4  -2    1.40    1.60
   6   4   2    0.80    1.20
   6   4   2    1.70    2.60
   6   4   2   -2.00    2.60
  -7  -4  -2   -1.40    1.90
   7   4   2   -2.90    3.40
   7   4   2   -1.50    3.30
   7   4   2    0.30    1.30
  -8  -4  -2   56.09    4.90
   8   4   2   54.69    8.00
   8   4   2   59.99    8.10
  -9  -4  -2   15.10    4.10
   9   4   2   -4.20    5.90
   9   4   2   -5.80    5.30
 -10  -4  -2   21.60    5.00
 -10  -4  -2   13.30    3.00
  10   4   2   35.50    9.10
  10   4   2   20.30    8.60
 -11  -4  -2   69.69    8.20
 -11  -4  -2   67.09    6.40
  11   4   2   44.40   14.20
  11   4   2   64.09   14.00
 -12  -4  -2  354.96   20.10
 -12  -4  -2  334.07   21.60
 -13  -4  -2  155.58   11.00
 -13  -4  -2  157.28   12.90
 -14  -4  -2    1.70    3.90
 -14  -4  -2    0.00    5.20
  14   4   2    1.40    3.70
 -15  -4  -2    0.50    3.80
 -15  -4  -2   -2.10    5.00
 -16  -4  -2    1.70    3.80
 -16  -4  -2    2.10    4.50
 -16  -4  -2    1.90    5.00
 -17  -4  -2    0.20    3.60
 -18  -4  -2   22.70    5.00
 -15   5   2    6.50    3.80
 -14   5   2    7.50    4.40
 -13   5   2   12.30    5.30
 -13   5   2    3.50    3.70
 -12   5   2   11.60    4.40
 -12   5   2   14.50    4.20
 -12   5   2    1.00    5.30
 -11   5   2   18.80    4.30
 -11   5   2   11.50    4.50
 -11   5   2    9.60    3.90
 -10   5   2    4.50    3.30
 -10   5   2    3.70    4.00
 -10   5   2   -0.70    3.30
 -10   5   2    3.60    3.60
  -9   5   2   29.20    5.10
  -9   5   2   25.90    4.90
  -9   5   2   32.30    5.70
  -9   5   2   22.60    3.90
  -9   5   2   25.00    4.10
  -8   5   2   43.40    5.60
  -8   5   2   51.29    5.30
  -8   5   2   55.29    5.20
  -8   5   2   31.40    4.60
  -8   5   2   36.60    5.10
  -7   5   2  142.69    8.70
  -7   5   2  125.89    8.60
  -7   5   2  106.59    8.60
  -7   5   2  118.79    8.10
  -7   5   2  129.19    8.30
   6  -5  -2   13.80    5.40
  -6   5   2   17.00    3.40
  -6   5   2   12.30    2.80
  -6   5   2   12.90    3.00
  -6   5   2   15.40    2.80
  -6   5   2    9.10    3.00
   5  -5  -2   15.50    4.50
   5  -5  -2   24.20    5.00
  -5   5   2   22.30    3.00
  -5   5   2   22.70    3.50
  -5   5   2   20.10    3.20
  -5   5   2   19.40    2.80
  -5   5   2   22.10    3.30
   4  -5  -2  652.53   36.30
   4  -5  -2  676.33   36.50
  -4   5   2  729.23   35.10
  -4   5   2  639.34   34.70
  -4   5   2  679.23   34.60
  -4   5   2  668.93   34.90
  -4   5   2  614.14   34.00
  -4   5   2  668.73   34.60
   3  -5  -2  348.97   19.50
   3  -5  -2  346.27   19.40
  -3   5   2  360.36   18.60
  -3   5   2  341.27   18.30
  -3   5   2  352.06   18.20
  -3   5   2  320.67   17.70
  -3   5   2  338.77   18.40
  -3   5   2  339.57   18.20
   2  -5  -2  427.66   22.10
   2  -5  -2  415.46   22.00
  -2   5   2  391.76   21.00
  -2   5   2  404.56   21.40
  -2   5   2  410.66   21.30
  -2   5   2  407.46   21.60
  -2   5   2  401.86   21.30
  -2   5   2  398.56   21.40
   1  -5  -2  715.03   35.70
   1  -5  -2  730.33   35.70
  -1   5   2  704.53   35.50
  -1   5   2  619.34   35.30
  -1   5   2  713.83   35.80
  -1   5   2  666.73   35.60
  -1   5   2  682.83   35.50
   0   5   2  105.19    6.20
   0   5   2  114.29    6.60
   0   5   2  113.39    6.20
   0   5   2  105.89    6.30
   0   5   2  107.69    6.10
   1   5   2  894.51   45.20
   1   5   2  861.51   45.20
   1   5   2  859.61   45.30
   1   5   2  918.91   45.40
   1   5   2  889.31   45.20
   2   5   2  347.17   18.30
   2   5   2  336.87   18.30
   2   5   2  342.77   18.30
   2   5   2  371.66   18.60
   2   5   2  349.96   18.50
   2   5   2  360.46   18.40
   2   5   2  355.66   18.20
   3   5   2   93.89    5.90
   3   5   2   87.09    5.10
   3   5   2   88.69    5.30
   3   5   2   88.09    5.40
   3   5   2   87.69    5.00
   3   5   2   90.29    6.20
  -4  -5  -2   86.99    5.60
   4   5   2   94.49    5.90
   4   5   2   95.29    6.80
   4   5   2   96.39    5.60
   4   5   2  102.09    5.20
   4   5   2  100.39    7.30
  -5  -5  -2  752.22   36.30
   5   5   2  614.44   37.80
   5   5   2  734.23   36.20
  -6  -5  -2  227.58   12.80
   6   5   2  243.98   15.40
   6   5   2  216.78   14.80
   6   5   2  250.37   12.70
  -7  -5  -2    0.70    2.00
   7   5   2    2.80    3.80
   7   5   2   -0.50    3.40
   7   5   2   -0.70    1.30
  -8  -5  -2   22.10    3.30
   8   5   2   20.40    5.90
   8   5   2   14.80    5.10
   8   5   2   22.00    2.50
  -9  -5  -2    8.60    4.90
  -9  -5  -2    9.70    2.60
   9   5   2   -1.20    5.70
   9   5   2    7.60    6.00
 -10  -5  -2   97.49    8.70
 -10  -5  -2   87.79    6.70
  10   5   2   96.89   12.60
  10   5   2   64.99   11.50
 -11  -5  -2   74.99    6.50
 -11  -5  -2   80.29    8.70
 -12  -5  -2   72.39    9.60
 -12  -5  -2   61.19    6.90
 -13  -5  -2    1.10    6.00
 -13  -5  -2    2.80    3.60
  13   5   2    4.70    3.10
 -14  -5  -2    8.30    5.50
 -14  -5  -2    8.30    4.20
 -15  -5  -2    0.60    5.40
 -15  -5  -2    0.80    4.10
 -16  -5  -2   27.00    5.60
 -16  -5  -2   23.60    7.30
 -17  -5  -2   -9.10    5.50
 -17  -5  -2   -1.30    3.90
 -18  -5  -2    3.30    3.80
 -14   6   2    0.80    3.60
 -13   6   2   10.30    5.50
 -13   6   2   21.10    4.70
 -12   6   2   11.90    4.80
 -12   6   2   13.40    4.30
 -11   6   2    9.40    4.20
 -11   6   2   21.80    4.60
 -11   6   2   11.10    5.10
 -10   6   2   -4.80    3.60
 -10   6   2    7.20    3.50
 -10   6   2    0.60    3.50
  -9   6   2   -2.00    3.10
  -9   6   2   -3.00    3.30
  -9   6   2    2.20    3.40
  -9   6   2    1.90    4.10
  -8   6   2   60.39    5.90
  -8   6   2   49.99    5.60
  -8   6   2   45.90    5.80
  -8   6   2   50.49    5.90
  -8   6   2   45.00    6.00
  -7   6   2   43.70    4.80
  -7   6   2   45.20    5.30
  -7   6   2   48.50    4.90
  -7   6   2   41.10    4.90
  -7   6   2   45.50    5.50
   6  -6  -2   12.00    5.60
  -6   6   2   13.60    3.30
  -6   6   2   16.00    3.60
  -6   6   2   20.20    3.60
  -6   6   2   13.00    2.70
  -6   6   2    8.40    2.60
   5  -6  -2   78.19    8.50
  -5   6   2   77.09    5.90
  -5   6   2   72.79    6.20
  -5   6   2   71.69    5.40
  -5   6   2   78.39    5.90
  -5   6   2   68.99    4.20
  -5   6   2   75.79    5.60
   4  -6  -2   -0.10    2.80
   4  -6  -2    3.80    3.00
  -4   6   2    4.40    2.10
  -4   6   2    3.50    2.30
  -4   6   2    4.50    2.20
  -4   6   2    1.50    2.30
  -4   6   2    0.90    1.00
   3  -6  -2  484.15   27.40
   3  -6  -2  457.05   27.20
  -3   6   2  488.55   26.80
  -3   6   2  517.95   25.90
  -3   6   2  488.95   26.40
  -3   6   2  563.84   26.60
  -3   6   2  517.35   26.40
   2  -6  -2   18.90    2.50
   2  -6  -2   18.30    2.60
  -2   6   2   22.60    3.00
  -2   6   2   17.60    1.90
  -2   6   2   26.70    2.80
  -2   6   2   20.60    2.60
  -2   6   2   19.30    2.50
   1  -6  -2  314.87   15.70
   1  -6  -2  317.27   15.80
  -1   6   2  301.77   16.10
  -1   6   2  292.87   16.20
  -1   6   2  290.77   15.90
  -1   6   2  298.77   16.10
  -1   6   2  301.37   16.40
   0   6   2  226.48   12.10
   0   6   2  227.08   12.50
   0   6   2  228.98   12.30
   0   6   2  229.88   12.20
   0   6   2  225.58   12.20
   1   6   2   30.20    2.90
   1   6   2   36.40    3.30
   1   6   2   43.50    2.90
   1   6   2   35.60    2.80
   1   6   2   40.30    3.00
   2   6   2  632.74   32.60
   2   6   2  618.94   32.70
   2   6   2  642.04   32.70
   2   6   2  653.33   32.70
   2   6   2  608.64   32.60
   2   6   2  655.63   32.70
   2   6   2  628.14   32.50
   3   6   2  107.39    6.20
   3   6   2  103.59    6.70
   3   6   2  109.69    6.20
   3   6   2  107.29    5.90
   3   6   2  100.89    6.00
   3   6   2  110.59    6.90
  -4  -6  -2   32.00    3.00
   4   6   2   38.30    4.40
   4   6   2   34.30    2.60
   4   6   2   36.30    4.00
   4   6   2   34.70    3.20
   4   6   2   39.20    2.60
   4   6   2   35.00    3.00
  -5  -6  -2  610.24   33.30
   5   6   2  650.63   33.30
   5   6   2  673.33   35.00
   5   6   2  652.93   33.20
   5   6   2  643.54   35.20
  -6  -6  -2  237.58   14.30
   6   6   2  249.58   16.60
   6   6   2  291.47   14.40
   6   6   2  296.57   17.30
  -7  -6  -2  456.55   23.80
   7   6   2  417.06   23.50
   7   6   2  441.36   22.90
   7   6   2  457.45   26.80
   7   6   2  486.85   26.70
  -8  -6  -2   38.40    4.00
   8   6   2   42.30    7.00
   8   6   2   42.70    3.50
   8   6   2   40.50    2.90
   8   6   2   51.79    7.80
   9   6   2   14.30    2.00
   9   6   2   10.10    6.10
   9   6   2    6.80    6.40
 -10  -6  -2   47.70    4.80
 -10  -6  -2   44.50    7.10
  10   6   2   33.70    3.70
  10   6   2   34.10    9.50
  10   6   2   23.20   15.00
 -11  -6  -2   -4.40    2.40
 -11  -6  -2   -3.10    4.10
  11   6   2   -3.50    1.80
 -12  -6  -2   25.80    6.80
 -12  -6  -2   30.40    4.70
 -13  -6  -2  143.49   13.10
 -13  -6  -2  148.59   10.70
 -14  -6  -2    6.70    6.00
 -14  -6  -2    8.10    4.30
 -15  -6  -2   -0.20    5.30
 -15  -6  -2    3.20    4.00
 -16  -6  -2    5.30    4.30
 -16  -6  -2   14.80    6.30
 -17  -6  -2   -1.20    3.90
 -17  -6  -2    0.50    5.80
 -18  -6  -2    2.10    3.50
 -14   7   2    3.80    3.50
 -13   7   2    2.10    3.90
 -13   7   2  -10.30    4.90
 -12   7   2   -3.40    3.50
 -12   7   2    0.10    4.40
 -11   7   2    8.40    4.40
 -11   7   2   10.70    4.60
 -11   7   2    8.20    4.40
 -10   7   2   12.20    4.40
 -10   7   2   10.90    4.40
 -10   7   2   15.10    4.90
  -9   7   2    1.10    3.20
  -9   7   2    3.10    3.80
  -9   7   2   -0.50    3.70
  -9   7   2    5.20    4.60
  -8   7   2   50.29    6.20
  -8   7   2   57.59    6.00
  -8   7   2   57.19    6.10
  -8   7   2   68.19    7.40
  -7   7   2   71.99    6.20
  -7   7   2   72.99    6.40
  -7   7   2   63.09    6.50
  -7   7   2   60.59    6.80
   6  -7  -2   80.19    9.70
  -6   7   2   87.59    6.40
  -6   7   2   77.79    6.30
  -6   7   2   76.29    6.60
  -6   7   2   77.79    7.00
   5  -7  -2   14.40    4.70
  -5   7   2   10.50    2.60
  -5   7   2    9.80    2.60
  -5   7   2   11.60    1.50
  -5   7   2   15.10    3.20
  -5   7   2   10.90    3.30
   4  -7  -2  368.36   21.10
   4  -7  -2  356.06   21.30
  -4   7   2  376.06   20.50
  -4   7   2  381.36   19.90
  -4   7   2  347.17   19.10
  -4   7   2  379.86   19.90
  -4   7   2  358.36   20.00
  -3   7   2  210.78   10.40
  -3   7   2  181.68   11.50
  -3   7   2  178.78   10.90
  -3   7   2  181.68   10.90
  -3   7   2  202.38   11.10
   2  -7  -2   35.40    3.10
   2  -7  -2   31.80    3.30
  -2   7   2   32.10    2.80
  -2   7   2   31.10    3.60
  -2   7   2   29.60    3.40
  -2   7   2   43.20    3.90
  -2   7   2   35.90    4.00
  -1   7   2   34.80    3.50
  -1   7   2   41.50    3.60
  -1   7   2   40.40    3.60
  -1   7   2   41.20    4.20
  -1   7   2   38.10    3.10
   0   7   2   20.30    2.50
   0   7   2   19.10    2.40
   0   7   2   19.80    2.40
   0   7   2   20.50    2.20
   0   7   2   17.50    2.70
   1   7   2  137.19    8.20
   1   7   2  136.99    7.80
   1   7   2  128.69    7.80
   1   7   2  145.99    7.80
   1   7   2  143.89    7.90
   2   7   2  199.98   10.70
   2   7   2  188.98   10.30
   2   7   2  187.78   10.50
   2   7   2  193.98    9.90
   2   7   2  190.78   10.40
   2   7   2  183.38   10.40
   3   7   2   81.49    5.00
   3   7   2   79.29    5.20
   3   7   2   79.09    5.20
   3   7   2   78.09    5.50
   3   7   2   86.89    4.80
   3   7   2   84.29    5.60
   3   7   2   84.79    5.20
  -4  -7  -2   33.40    3.20
   4   7   2   34.20    2.40
   4   7   2   33.60    2.70
   4   7   2   33.80    3.00
   4   7   2   31.30    3.40
   4   7   2   32.40    4.00
   4   7   2   37.10    4.40
   4   7   2   39.00    2.90
  -5  -7  -2   78.19    5.10
   5   7   2   75.49    4.70
   5   7   2   78.79    4.60
   5   7   2   80.99    5.10
   5   7   2   66.09    6.50
   5   7   2   76.79    5.40
   5   7   2   82.69    7.10
  -6  -7  -2  302.37   16.90
   6   7   2  329.37   16.90
   6   7   2  298.87   18.90
   6   7   2  313.17   16.60
   6   7   2  334.27   19.50
  -7  -7  -2  223.58   13.00
   7   7   2  241.68   16.20
   7   7   2  247.98   16.50
   7   7   2  228.78   12.80
   7   7   2  240.38   12.60
  -8  -7  -2  205.18   11.70
   8   7   2  206.08   11.40
   8   7   2  223.78   15.90
   8   7   2  185.08   15.50
  -9  -7  -2    9.40    2.50
   9   7   2    7.60    6.60
   9   7   2    4.10    6.30
   9   7   2    6.00    1.80
 -10  -7  -2  229.38   13.40
  10   7   2  235.48   12.80
  10   7   2  207.08   20.90
 -11  -7  -2   36.90    4.60
 -11  -7  -2   31.00    6.30
 -12  -7  -2    2.70    5.50
 -12  -7  -2    0.00    3.10
 -13  -7  -2  274.87   16.30
 -13  -7  -2  245.88   18.50
 -14  -7  -2    5.70    4.00
 -14  -7  -2    5.10    6.20
 -15  -7  -2    4.20    6.10
 -15  -7  -2    1.90    4.00
 -16  -7  -2   -0.20    5.00
 -16  -7  -2    0.50    4.00
 -17  -7  -2    0.60    3.70
 -17  -7  -2   -0.50    5.50
 -18  -7  -2    8.20    3.70
 -18  -7  -2   18.30    8.30
 -13   8   2   34.10    6.30
 -13   8   2   28.40    5.00
 -12   8   2    1.90    3.70
 -12   8   2   -2.70    4.20
 -11   8   2   -0.10    4.30
 -11   8   2   -2.10    4.40
 -11   8   2    2.40    4.00
 -10   8   2   11.70    4.50
 -10   8   2    7.70    4.40
 -10   8   2    5.80    4.60
  -9   8   2    5.60    3.90
  -9   8   2    3.70    5.00
  -9   8   2    1.50    3.50
  -9   8   2    5.10    4.40
  -8   8   2   11.70    4.00
  -8   8   2   15.00    4.60
  -8   8   2   13.00    3.90
  -8   8   2   19.80    4.80
  -7   8   2   40.10    5.90
  -7   8   2   52.69    5.60
  -7   8   2   41.80    5.40
  -6   8   2   56.19    5.90
  -6   8   2   59.29    6.50
  -6   8   2   60.79    6.20
  -6   8   2   60.49    5.70
   5  -8  -2  391.16   23.30
  -5   8   2  426.56   21.90
  -5   8   2  378.86   21.80
  -5   8   2  415.96   22.20
  -5   8   2  369.06   20.80
  -5   8   2  423.06   22.80
   4  -8  -2  305.67   18.40
  -4   8   2  355.56   17.80
  -4   8   2  321.37   18.50
  -4   8   2  320.47   17.80
  -4   8   2  314.37   17.80
  -4   8   2  308.77   16.90
   3  -8  -2   35.80    4.20
   3  -8  -2   41.50    4.00
  -3   8   2   45.80    4.20
  -3   8   2   48.30    4.50
  -3   8   2   33.70    4.50
  -3   8   2   43.10    4.30
  -3   8   2   51.49    3.40
  -2   8   2  221.78   12.80
  -2   8   2  242.18   12.80
  -2   8   2  222.38   12.60
  -2   8   2  212.78   12.20
  -2   8   2  232.88   13.30
  -1   8   2    8.40    2.20
  -1   8   2    7.70    2.60
  -1   8   2    9.50    1.80
  -1   8   2    4.90    2.00
  -1   8   2    9.00    2.20
   0   8   2    5.20    2.00
   0   8   2    7.50    2.00
   0   8   2    2.90    2.30
   0   8   2    4.50    2.00
   0   8   2    4.40    1.70
   1   8   2  348.37   18.40
   1   8   2  309.17   18.40
   1   8   2  366.46   18.50
   1   8   2  369.46   18.90
   1   8   2  343.87   18.50
   2   8   2  108.29    6.60
   2   8   2  108.59    6.40
   2   8   2  110.49    6.90
   2   8   2   99.09    6.40
   2   8   2  111.99    6.50
   3   8   2   20.90    2.40
   3   8   2   31.00    3.10
   3   8   2   28.40    2.80
   3   8   2   21.00    2.70
   3   8   2   26.40    2.60
   3   8   2   25.90    2.80
   3   8   2   27.60    2.90
   4   8   2    7.60    1.70
   4   8   2    9.30    1.90
   4   8   2    5.00    2.00
   4   8   2    8.20    1.50
   4   8   2    5.70    2.30
   4   8   2    5.90    1.90
   4   8   2    9.10    2.50
  -5  -8  -2  150.98    9.40
   5   8   2  162.88    8.90
   5   8   2  168.28    9.20
   5   8   2  173.28   11.30
   5   8   2  162.68   11.00
   5   8   2  169.38    9.40
   5   8   2  163.88    9.10
   5   8   2  170.18    9.70
  -6  -8  -2   70.59    5.10
   6   8   2   56.59    7.00
   6   8   2   71.69    4.50
   6   8   2   70.89    7.80
   6   8   2   72.59    5.00
  -7  -8  -2  190.08   11.30
   7   8   2  207.38   10.90
   7   8   2  192.88   11.20
   7   8   2  207.68   14.80
   7   8   2  209.78   14.50
  -8  -8  -2   32.60    3.60
   8   8   2   28.00    2.60
   8   8   2   30.30    3.20
   8   8   2   28.10    7.00
  -9  -8  -2    7.70    2.60
   9   8   2    2.70    1.80
   9   8   2    5.20    1.50
   9   8   2    0.60    6.70
  10   8   2   64.89    4.50
 -11  -8  -2   17.50    3.70
 -11  -8  -2   10.60    5.90
  11   8   2   17.10    2.90
 -12  -8  -2    1.30    5.00
 -12  -8  -2    1.30    3.10
  12   8   2   -1.60    1.80
 -13  -8  -2  129.89    9.70
 -13  -8  -2  123.39   12.50
 -14  -8  -2    6.50    6.10
 -14  -8  -2    5.60    4.10
 -15  -8  -2   23.10    4.60
 -15  -8  -2   16.20    6.40
 -16  -8  -2    4.70    5.80
 -16  -8  -2   11.10    4.20
 -17  -8  -2    3.40    3.80
 -17  -8  -2    3.40    5.90
 -18  -8  -2   -3.40    6.20
 -13   9   2    4.80    5.50
 -13   9   2    0.60    3.30
 -12   9   2   20.30    5.30
 -12   9   2   15.80    4.20
 -11   9   2   -3.20    5.20
 -11   9   2   -2.20    3.70
 -11   9   2    2.20    4.70
 -10   9   2   17.90    4.90
 -10   9   2   23.30    6.20
 -10   9   2   11.00    4.50
  -9   9   2   24.80    4.60
  -9   9   2   28.70    6.60
  -9   9   2   26.10    5.10
  -9   9   2   25.80    6.10
  -8   9   2    9.20    3.80
  -8   9   2    6.90    4.50
  -8   9   2    4.50    4.50
  -8   9   2    7.30    4.00
  -7   9   2    8.40    4.50
  -7   9   2   14.50    3.70
  -7   9   2   16.10    4.30
  -7   9   2   12.80    4.00
  -6   9   2    0.90    3.40
  -6   9   2    0.90    2.90
  -6   9   2    1.20    3.10
  -6   9   2    3.80    3.30
  -5   9   2   41.50    4.50
  -5   9   2   41.10    4.80
  -5   9   2   39.10    3.40
  -5   9   2   48.50    6.00
  -5   9   2   45.60    5.10
   4  -9  -2   22.40    3.30
  -4   9   2   24.60    3.80
  -4   9   2   24.90    2.70
  -4   9   2   22.90    4.20
  -4   9   2   25.10    3.50
  -4   9   2   30.00    4.00
  -3   9   2  265.07   16.20
  -3   9   2  301.77   15.70
  -3   9   2  279.87   14.80
  -3   9   2  257.07   15.20
  -3   9   2  262.57   15.40
  -2   9   2   -2.20    1.90
  -2   9   2   -1.20    1.90
  -2   9   2   -0.90    1.90
  -2   9   2    0.20    1.50
  -2   9   2    2.50    2.60
  -1   9   2   -1.30    1.80
  -1   9   2    0.70    1.90
  -1   9   2   -0.80    1.90
  -1   9   2   -0.10    1.40
  -1   9   2    0.20    2.30
   0   9   2   48.60    4.10
   0   9   2   46.40    4.80
   0   9   2   41.50    4.10
   0   9   2   44.80    3.70
   0   9   2   40.40    3.90
   1   9   2  171.48   11.00
   1   9   2  178.68   10.60
   1   9   2  204.28   10.60
   1   9   2  172.78   10.60
   1   9   2  206.08   10.70
   2   9   2  209.88   11.70
   2   9   2  208.08   12.20
   2   9   2  204.48   11.70
   2   9   2  223.78   11.80
   2   9   2  209.28   11.70
   3   9   2  233.38   13.00
   3   9   2  216.68   12.50
   3   9   2  223.98   11.90
   3   9   2  245.08   12.80
   3   9   2  230.78   12.70
   3   9   2  234.18   12.60
  -4  -9  -2  362.96   19.70
   4   9   2  377.86   19.70
   4   9   2  370.06   19.50
   4   9   2  377.96   19.80
   4   9   2  362.66   20.20
   4   9   2  374.86   19.40
   4   9   2  356.26   20.30
   4   9   2  369.26   19.80
   5   9   2   40.00    3.70
   5   9   2   38.20    3.00
   5   9   2   41.70    3.20
   5   9   2   38.00    4.00
   5   9   2   35.50    3.50
  -6  -9  -2  105.79    6.60
   6   9   2   86.59    8.70
   6   9   2   85.99    6.00
   6   9   2  101.19    9.30
   6   9   2  119.59    6.60
   6   9   2  119.49    7.10
  -7  -9  -2   40.40    3.80
   7   9   2   32.00    5.90
   7   9   2   40.10    3.80
   7   9   2   41.60    3.10
   7   9   2   47.50   10.50
  -8  -9  -2   88.09    6.10
   8   9   2   92.79    6.00
   8   9   2   92.19   11.40
   8   9   2   84.79    5.40
  -9  -9  -2   85.09    5.90
   9   9   2   76.59    5.50
   9   9   2   69.29    4.80
 -10  -9  -2   41.40    4.80
  10   9   2   47.10    3.50
  10   9   2   43.80    4.20
 -11  -9  -2   19.10    3.90
  11   9   2   20.60    3.30
 -12  -9  -2   56.69    9.70
 -12  -9  -2   48.80    5.60
 -13  -9  -2   39.50    5.40
 -13  -9  -2   26.70    7.00
 -14  -9  -2   17.10    7.00
 -14  -9  -2   19.00    4.30
 -15  -9  -2    0.90    3.70
 -15  -9  -2    1.60    5.70
 -16  -9  -2   30.80    5.10
 -16  -9  -2   13.30    6.40
 -17  -9  -2   10.70    4.20
 -17  -9  -2    6.80    5.60
 -18  -9  -2    5.80    6.40
 -12  10   2    0.70    4.90
 -12  10   2    0.30    3.20
 -11  10   2   -0.20    4.50
 -11  10   2    1.30    3.80
 -10  10   2   46.40    6.40
 -10  10   2   54.09    7.40
  -9  10   2   13.00    4.10
  -9  10   2   16.30    5.70
  -9  10   2   17.20    5.20
  -9  10   2   12.20    5.10
  -8  10   2    3.70    4.00
  -8  10   2    3.50    4.20
  -8  10   2   -2.30    4.00
  -8  10   2    3.90    4.80
  -7  10   2   88.89    7.70
  -7  10   2   84.79    8.40
  -7  10   2   85.19    8.20
  -7  10   2   75.79    9.10
  -6  10   2   62.49    6.80
  -6  10   2   68.39    8.00
  -6  10   2   61.19    6.40
  -6  10   2   58.09    6.50
  -5  10   2   37.10    5.00
  -5  10   2   37.60    5.30
  -5  10   2   32.60    4.30
  -5  10   2   30.90    5.30
  -4  10   2   20.20    4.40
  -4  10   2   25.40    4.10
  -4  10   2   31.70    4.50
  -3  10   2   89.19    6.70
  -3  10   2   91.99    7.70
  -3  10   2   90.79    5.90
  -3  10   2   93.89    7.00
  -3  10   2   92.09    7.00
  -2  10   2   42.90    4.60
  -2  10   2   38.40    4.20
  -2  10   2   36.30    3.50
  -2  10   2   38.40    4.80
  -1  10   2    4.20    1.80
  -1  10   2    9.60    2.60
  -1  10   2    3.20    2.20
  -1  10   2    6.70    2.40
  -1  10   2    3.30    2.70
   0  10   2  202.98   11.70
   0  10   2  206.98   11.80
   0  10   2  204.38   11.70
   0  10   2  208.18   12.50
   0  10   2  197.28   11.40
   1  10   2   79.49    5.70
   1  10   2   72.99    5.60
   1  10   2   73.19    5.70
   1  10   2   88.99    6.50
   1  10   2   93.79    5.60
   2  10   2  103.29    6.70
   2  10   2  102.69    6.70
   2  10   2  103.99    6.60
   2  10   2  107.29    7.30
   2  10   2  105.89    6.70
   3  10   2  451.65   25.00
   3  10   2  465.45   25.10
   3  10   2  480.95   25.20
   3  10   2  487.15   25.30
   3  10   2  498.55   25.60
  -4 -10  -2  446.26   25.90
   4  10   2  528.15   26.30
   4  10   2  446.76   25.90
   4  10   2  509.45   25.90
   4  10   2  488.45   25.90
   4  10   2  548.55   26.30
   4  10   2  513.25   26.10
   4  10   2  473.95   26.10
   5  10   2  397.06   20.40
   5  10   2  368.36   20.30
   5  10   2  394.36   20.70
   5  10   2  396.66   20.90
   5  10   2  372.26   20.60
  -6 -10  -2  289.27   16.00
   6  10   2  274.07   15.40
   6  10   2  305.57   16.40
   6  10   2  295.27   18.30
   6  10   2  293.47   15.60
   6  10   2  294.27   15.90
  -7 -10  -2   20.20    3.10
   7  10   2   14.20    5.30
   7  10   2   14.90    2.70
   7  10   2   12.80    2.10
  -8 -10  -2    5.90    2.40
   8  10   2  -11.90    6.40
   8  10   2    2.80    1.50
   8  10   2    2.40    2.00
  -9 -10  -2  162.28    9.50
   9  10   2  141.99    8.50
  10  10   2   12.40    2.50
 -11 -10  -2    3.50    3.00
  11  10   2    7.20    2.60
 -12 -10  -2    7.90    3.40
 -12 -10  -2    6.20    7.20
  12  10   2    1.10    2.50
 -13 -10  -2   14.30    4.10
 -13 -10  -2   11.60    7.00
 -14 -10  -2   56.69    7.00
 -14 -10  -2   45.40    8.40
 -15 -10  -2   35.40    5.50
 -15 -10  -2   36.60    8.70
 -16 -10  -2   14.60    6.80
 -16 -10  -2   12.40    4.20
 -17 -10  -2   35.90    7.40
 -17 -10  -2   39.80    5.60
 -18 -10  -2    8.90    6.10
 -11  11   2   -0.60    4.50
 -11  11   2    8.40    4.20
 -10  11   2   -5.30    5.30
 -10  11   2    3.10    4.60
 -10  11   2   -2.40    3.60
  -9  11   2    4.70    4.90
  -9  11   2    1.90    4.80
  -9  11   2   -0.80    5.10
  -9  11   2    5.70    4.10
  -8  11   2   68.39    8.70
  -8  11   2   74.19    7.40
  -8  11   2   75.59    8.20
  -8  11   2   56.89    7.90
  -7  11   2   22.80    5.30
  -7  11   2   29.30    4.90
  -7  11   2   19.30    5.20
  -7  11   2   18.50    5.60
  -6  11   2   35.10    5.60
  -6  11   2   36.00    5.80
  -6  11   2   35.20    6.50
  -6  11   2   49.20    5.80
  -5  11   2   60.49    6.60
  -5  11   2   52.79    6.60
  -5  11   2   51.19    5.80
  -5  11   2   56.19    7.20
  -4  11   2  121.09   10.20
  -4  11   2  110.79    8.90
  -4  11   2  137.89    8.90
  -4  11   2  124.79    7.60
  -4  11   2  124.39    9.10
  -3  11   2    6.50    2.10
  -3  11   2    4.40    2.60
  -3  11   2    4.30    3.40
  -3  11   2    5.80    3.00
  -3  11   2    4.00    3.00
  -2  11   2   34.20    4.10
  -2  11   2   30.50    4.20
  -2  11   2   29.50    4.90
  -2  11   2   28.50    3.30
  -2  11   2   35.10    4.40
  -1  11   2   76.49    5.50
  -1  11   2   82.29    6.00
  -1  11   2   76.79    6.20
  -1  11   2   74.49    7.00
  -1  11   2   72.49    5.70
   0  11   2   36.60    3.80
   0  11   2   37.60    4.20
   0  11   2   39.60    4.20
   0  11   2   44.50    5.20
   0  11   2   38.20    4.20
   1  11   2   32.50    3.60
   1  11   2   41.70    4.20
   1  11   2   26.80    4.00
   1  11   2   34.40    3.60
   1  11   2   37.00    3.60
   2  11   2   34.00    3.60
   2  11   2   35.70    3.80
   2  11   2   29.60    3.30
   2  11   2   31.50    4.30
   2  11   2   36.10    3.80
  -3 -11  -2    8.30    1.80
   3  11   2    6.30    2.30
   3  11   2    6.80    2.10
   3  11   2    6.40    2.20
   3  11   2    7.10    2.40
   3  11   2    7.80    2.50
   4  11   2  231.78   12.80
   4  11   2  224.28   12.70
   4  11   2  221.28   12.40
   4  11   2  219.58   13.00
   4  11   2  224.48   12.50
  -5 -11  -2    5.30    2.50
   5  11   2    2.80    2.10
   5  11   2    3.60    1.80
   5  11   2    2.50    2.90
   5  11   2    1.00    1.60
   5  11   2    2.00    2.20
   5  11   2    5.80    2.60
  -6 -11  -2    2.80    2.10
   6  11   2    0.60    1.40
   6  11   2    2.60    2.30
   6  11   2    0.70    4.00
   6  11   2   -0.20    1.50
   6  11   2    0.90    1.90
  -7 -11  -2   25.50    3.50
   7  11   2   24.60    3.30
   7  11   2   11.30    6.10
   7  11   2   26.60    2.70
  -8 -11  -2   26.90    3.60
   8  11   2   12.60    8.50
   8  11   2   29.50    2.90
   8  11   2   33.10    3.70
  -9 -11  -2   59.49    5.10
   9  11   2   51.69    5.00
 -10 -11  -2   54.69    5.40
  10  11   2   59.19    5.20
 -11 -11  -2    2.40    3.00
  11  11   2    4.60    2.50
 -12 -11  -2   15.20    3.80
  12  11   2   13.40    3.50
 -13 -11  -2   44.00    8.70
 -13 -11  -2   53.99    6.20
 -14 -11  -2    2.60    4.00
 -14 -11  -2    2.00    5.70
 -15 -11  -2    0.20    3.50
 -15 -11  -2  -10.30    5.40
 -16 -11  -2   10.40    3.90
 -16 -11  -2    4.70    5.20
 -17 -11  -2    0.30    5.80
 -17 -11  -2   24.70    5.40
 -18 -11  -2    7.60    5.60
 -11  12   2    1.30    3.40
 -11  12   2    7.40    5.10
 -10  12   2   17.70    4.60
 -10  12   2    3.70    4.80
  -9  12   2    1.40    3.70
  -9  12   2    1.10    4.80
  -9  12   2   -2.10    4.80
  -8  12   2   75.69    7.40
  -8  12   2   53.69    7.60
  -8  12   2   49.70    7.10
  -8  12   2   65.39    9.00
  -7  12   2    7.80    5.00
  -7  12   2   16.70    5.40
  -7  12   2   11.10    4.00
  -7  12   2   11.20    5.00
  -6  12   2   30.60    5.50
  -6  12   2   18.60    5.10
  -6  12   2   21.20    5.80
  -6  12   2   19.30    4.60
  -5  12   2  250.47   16.20
  -5  12   2  261.07   15.80
  -5  12   2  272.67   16.50
  -5  12   2  258.07   17.50
  -4  12   2  291.17   15.20
  -4  12   2  270.07   17.80
  -4  12   2  249.58   16.50
  -4  12   2  269.37   16.00
  -4  12   2  269.57   16.60
  -3  12   2  130.99    9.10
  -3  12   2  139.69    9.80
  -3  12   2  129.09    8.30
  -3  12   2  135.69   10.80
  -3  12   2  123.09    9.30
  -2  12   2   52.49    5.70
  -2  12   2   50.59    4.70
  -2  12   2   51.39    5.70
  -2  12   2   64.59    7.20
  -2  12   2   51.99    5.40
  -1  12   2    0.30    2.60
  -1  12   2    0.90    1.90
  -1  12   2   -1.10    3.20
  -1  12   2   -0.70    2.40
  -1  12   2   -2.10    2.30
   0  12   2   93.49    6.90
   0  12   2   96.69    7.20
   0  12   2  102.89    7.90
   0  12   2   96.99    6.80
   0  12   2   86.29    6.40
   1  12   2   86.99    6.50
   1  12   2   94.49    6.30
   1  12   2   89.89    7.60
   1  12   2   83.79    6.40
   1  12   2   87.89    6.60
   2  12   2   24.90    4.10
   2  12   2   36.10    3.80
   2  12   2   31.20    4.00
   2  12   2   28.10    3.40
   2  12   2   31.70    3.70
  -3 -12  -2    1.40    1.80
   3  12   2   -1.10    1.70
   3  12   2    0.60    2.00
   3  12   2   -1.80    2.40
   3  12   2   -0.60    1.90
   3  12   2    1.50    2.20
   4  12   2   65.39    6.00
   4  12   2   72.79    5.20
   4  12   2   73.99    5.50
   4  12   2   73.19    5.60
   4  12   2   68.99    5.30
  -5 -12  -2   28.80    3.80
   5  12   2   22.40    2.90
   5  12   2   22.70    3.40
   5  12   2   22.50    3.00
   5  12   2   18.80    3.30
   5  12   2   20.20    3.30
  -6 -12  -2  210.68   12.20
   6  12   2  209.28   14.40
   6  12   2  222.48   11.80
   6  12   2  236.58   12.80
   6  12   2  192.28   11.70
   6  12   2  195.58   12.10
  -7 -12  -2    4.70    2.50
   7  12   2    0.00    2.20
   7  12   2   -3.60    6.10
   7  12   2   -2.30    1.50
   7  12   2   -0.40    2.60
  -8 -12  -2    3.70    2.30
   8  12   2    2.00    2.30
   8  12   2    2.60    1.80
  -9 -12  -2  191.18   11.50
   9  12   2  197.78   11.60
 -10 -12  -2    6.00    2.90
  10  12   2    5.50    2.60
 -11 -12  -2   -1.20    2.90
  11  12   2    2.30    2.60
 -12 -12  -2    1.40    3.00
  12  12   2    5.20    3.00
 -13 -12  -2   10.10    3.80
 -13 -12  -2   12.10    7.70
 -14 -12  -2   17.50    4.50
 -14 -12  -2   14.60    7.00
 -15 -12  -2  114.89   13.50
 -15 -12  -2   80.69    8.00
 -16 -12  -2   -0.70    5.10
 -16 -12  -2    4.80    4.10
 -17 -12  -2   23.30    6.60
  10 -13  -2   11.20   13.60
 -10  13   2    1.90    3.30
 -10  13   2    1.40    4.60
  -9  13   2    6.00    3.90
  -9  13   2   13.30    5.90
  -8  13   2   26.80    4.80
  -8  13   2   26.40    5.70
  -8  13   2   14.40    5.60
  -7  13   2   11.00    5.10
  -7  13   2   10.40    3.90
  -7  13   2    3.60    4.90
  -7  13   2    9.60    5.30
  -6  13   2   38.30    7.20
  -6  13   2   31.70    6.30
  -6  13   2   52.19    6.10
  -5  13   2   62.59    8.40
  -5  13   2   76.19    7.90
  -5  13   2   69.29    7.00
  -5  13   2   54.49    7.00
  -4  13   2   -3.20    3.90
  -4  13   2    3.80    3.80
  -4  13   2    2.70    3.50
  -4  13   2    0.70    4.00
  -3  13   2   47.70    7.10
  -3  13   2   59.99    6.70
  -3  13   2   55.19    6.10
  -3  13   2   62.79    5.10
  -3  13   2   53.09    6.50
  -2  13   2    1.70    3.30
  -2  13   2    6.10    3.50
  -2  13   2    2.90    2.40
  -2  13   2    3.80    2.90
  -2  13   2    1.10    4.10
  -1  13   2   19.40    3.90
  -1  13   2   11.20    4.40
  -1  13   2   17.90    3.20
  -1  13   2   13.80    3.90
  -1  13   2   17.00    3.90
   0  13   2   63.89    6.00
   0  13   2   64.19    5.60
   0  13   2   68.99    6.40
   0  13   2   66.39    5.90
   0  13   2   74.79    7.70
   1  13   2   93.99    7.50
   1  13   2   93.99    7.20
   1  13   2   96.69    8.50
   1  13   2  104.89    7.30
   1  13   2  113.19    7.20
   2  13   2    4.90    2.50
   2  13   2    7.00    2.70
   2  13   2    5.90    3.40
[truncated: 1,828,311 more chars]
