# Supplementary material for: Structurally diverse macrocycle co-crystals for solid-state luminescence modulation
Source: Nat Commun. 2024 Mar 21;15:2535. doi: 10.1038/s41467-024-46788-6 (PMC10957888; doi:10.1038/s41467-024-46788-6)
Supplement: Supplementary file 5 — Source Data [file 41467_2024_46788_MOESM5_ESM.zip › Single-crystal structures/Pe[3]-DMF.cif]

data_1
_audit_creation_date               2023-09-07
_audit_creation_method
;
Olex2 1.3
(compiled 2020.11.12 svn.r5f609507 for OlexSys, GUI svn.r6408)
;
_shelx_SHELXL_version_number       '2018/3'
_audit_contact_author_address      ?
_audit_contact_author_email        ?
_audit_contact_author_name         ''
_audit_contact_author_phone        ?
_publ_contact_author_id_orcid      ?
_publ_section_references
;
Dolomanov, O.V., Bourhis, L.J., Gildea, R.J, Howard, J.A.K. & Puschmann, H.
 (2009), J. Appl. Cryst. 42, 339-341.

Sheldrick, G.M. (2015). Acta Cryst. A71, 3-8.

Sheldrick, G.M. (2015). Acta Cryst. C71, 3-8.
;
_chemical_name_common              ?
_chemical_name_systematic          ?
_chemical_formula_moiety           'C99 H78 O12, 3(C3 H6 N O)'
_chemical_formula_sum              'C108 H99 N3 O15'
_chemical_formula_weight           1678.90
_chemical_melting_point            ?
loop_
  _atom_type_symbol
  _atom_type_description
  _atom_type_scat_dispersion_real
  _atom_type_scat_dispersion_imag
  _atom_type_scat_source
 'C' 'C' 0.0033 0.0016 'International Tables Vol C Tables 4.2.6.8 and 6.1.1.4'
 'H' 'H' 0.0000 0.0000 'International Tables Vol C Tables 4.2.6.8 and 6.1.1.4'
 'N' 'N' 0.0061 0.0033 'International Tables Vol C Tables 4.2.6.8 and 6.1.1.4'
 'O' 'O' 0.0106 0.0060 'International Tables Vol C Tables 4.2.6.8 and 6.1.1.4'

_shelx_space_group_comment
;
The symmetry employed for this shelxl refinement is uniquely defined
by the following loop, which should always be used as a source of
symmetry information in preference to the above space-group names.
They are only intended as comments.
;
_space_group_crystal_system        'trigonal'
_space_group_IT_number             148
_space_group_name_H-M_alt          'R -3'
_space_group_name_Hall             '-R 3'
loop_
  _space_group_symop_operation_xyz
 'x, y, z'
 '-y, x-y, z'
 '-x+y, -x, z'
 'x+2/3, y+1/3, z+1/3'
 '-y+2/3, x-y+1/3, z+1/3'
 '-x+y+2/3, -x+1/3, z+1/3'
 'x+1/3, y+2/3, z+2/3'
 '-y+1/3, x-y+2/3, z+2/3'
 '-x+y+1/3, -x+2/3, z+2/3'
 '-x, -y, -z'
 'y, -x+y, -z'
 'x-y, x, -z'
 '-x+2/3, -y+1/3, -z+1/3'
 'y+2/3, -x+y+1/3, -z+1/3'
 'x-y+2/3, x+1/3, -z+1/3'
 '-x+1/3, -y+2/3, -z+2/3'
 'y+1/3, -x+y+2/3, -z+2/3'
 'x-y+1/3, x+2/3, -z+2/3'

_cell_length_a                     38.5418(18)
_cell_length_b                     38.5418(18)
_cell_length_c                     11.7183(6)
_cell_angle_alpha                  90
_cell_angle_beta                   90
_cell_angle_gamma                  120
_cell_volume                       15075.1(16)
_cell_formula_units_Z              6
_cell_measurement_reflns_used      9996
_cell_measurement_temperature      193.0
_cell_measurement_theta_max        27.54
_cell_measurement_theta_min        2.37
_shelx_estimated_absorpt_T_max     0.993
_shelx_estimated_absorpt_T_min     0.978
_exptl_absorpt_coefficient_mu      0.074
_exptl_absorpt_correction_T_max    0.7456
_exptl_absorpt_correction_T_min    0.6994
_exptl_absorpt_correction_type     none
_exptl_absorpt_process_details
;
SADABS-2016/2 (Bruker,2016/2) was used for absorption correction.
wR2(int) was 0.0811 before and 0.0539 after correction.
The Ratio of minimum to maximum transmission is 0.9380.
The \l/2 correction factor is Not present.
;
_exptl_absorpt_special_details     ?
_exptl_crystal_colour              'clear light colourless'
_exptl_crystal_colour_lustre       clear
_exptl_crystal_colour_modifier     light
_exptl_crystal_colour_primary      colourless
_exptl_crystal_density_diffrn      1.110
_exptl_crystal_density_meas        .
_exptl_crystal_density_method      ?
_exptl_crystal_description         block
_exptl_crystal_F_000               5328
_exptl_crystal_preparation         ?
_exptl_crystal_size_max            0.3
_exptl_crystal_size_mid            0.2
_exptl_crystal_size_min            0.1
_exptl_transmission_factor_max     ?
_exptl_transmission_factor_min     ?
_diffrn_reflns_av_R_equivalents    0.0565
_diffrn_reflns_av_unetI/netI       0.0377
_diffrn_reflns_Laue_measured_fraction_full  0.997
_diffrn_reflns_Laue_measured_fraction_max  0.996
_diffrn_reflns_limit_h_max         49
_diffrn_reflns_limit_h_min         -50
_diffrn_reflns_limit_k_max         50
_diffrn_reflns_limit_k_min         -50
_diffrn_reflns_limit_l_max         15
_diffrn_reflns_limit_l_min         -12
_diffrn_reflns_number              47531
_diffrn_reflns_point_group_measured_fraction_full  0.997
_diffrn_reflns_point_group_measured_fraction_max  0.996
_diffrn_reflns_theta_full          25.242
_diffrn_reflns_theta_max           27.604
_diffrn_reflns_theta_min           1.842
_diffrn_ambient_temperature        193.0
_diffrn_detector_area_resol_mean   ?
_diffrn_measured_fraction_theta_full  0.997
_diffrn_measured_fraction_theta_max  0.996
_diffrn_measurement_device_type    'CCD area detector'
_diffrn_measurement_method         'phi and omega scans'
_diffrn_radiation_monochromator    graphite
_diffrn_radiation_type             MoK\a
_diffrn_radiation_wavelength       0.71073
_diffrn_source                     ?
_diffrn_source_current             40.0
_diffrn_source_power               1.8
_diffrn_source_voltage             45.0
_reflns_Friedel_coverage           0.000
_reflns_Friedel_fraction_full      .
_reflns_Friedel_fraction_max       .
_reflns_number_gt                  5822
_reflns_number_total               7763
_reflns_special_details
;
 Reflections were merged by SHELXL according to the crystal
 class for the calculation of statistics and refinement.
 
 Structure factors included contributions from the .fab file.
 
 _reflns_Friedel_fraction is defined as the number of unique
 Friedel pairs measured divided by the number that would be
 possible theoretically, ignoring centric projections and
 systematic absences.
;
_reflns_threshold_expression       'I > 2\s(I)'
_computing_cell_refinement         'SAINT V8.40B (?, 2016)'
_computing_data_collection         ?
_computing_data_reduction          'SAINT V8.40B (?, 2016)'
_computing_molecular_graphics      'Olex2 1.3 (Dolomanov et al., 2009)'
_computing_publication_material    'Olex2 1.3 (Dolomanov et al., 2009)'
_computing_structure_refinement    'SHELXL 2018/3 (Sheldrick, 2015)'
_computing_structure_solution      'SHELXT 2018/2 (Sheldrick, 2018)'
_refine_diff_density_max           0.647
_refine_diff_density_min           -0.281
_refine_diff_density_rms           0.056
_refine_ls_extinction_coef         .
_refine_ls_extinction_method       none
_refine_ls_goodness_of_fit_ref     1.027
_refine_ls_hydrogen_treatment      constr
_refine_ls_matrix_type             full
_refine_ls_number_parameters       385
_refine_ls_number_reflns           7763
_refine_ls_number_restraints       0
_refine_ls_R_factor_all            0.0811
_refine_ls_R_factor_gt             0.0608
_refine_ls_restrained_S_all        1.027
_refine_ls_shift/su_max            0.001
_refine_ls_shift/su_mean           0.000
_refine_ls_structure_factor_coef   Fsqd
_refine_ls_weighting_details      
 'w=1/[\s^2^(Fo^2^)+(0.0859P)^2^+27.1043P] where P=(Fo^2^+2Fc^2^)/3'
_refine_ls_weighting_scheme        calc
_refine_ls_wR_factor_gt            0.1626
_refine_ls_wR_factor_ref           0.1779
_refine_special_details            ?
_olex2_refinement_description
;
1. Fixed Uiso
 At 1.2 times of:
  All C(H) groups, All C(H,H) groups
 At 1.5 times of:
  All C(H,H,H) groups
2.a Secondary CH2 refined with riding coordinates:
 C35(H35A,H35B)
2.b Aromatic/amide H refined with riding coordinates:
 C6(H6), C9(H9), C13(H13), C15(H15), C18(H18), C19(H19), C22(H22), C24(H24),
 C26(H26), C27(H27), C30(H30), C32(H32)
2.c Idealised Me refined as rotating group:
 C4(H4A,H4B,H4C), C11(H11A,H11B,H11C), C34(H34A,H34B,H34C), C36(H36A,H36B,
 H36C), C1(H1A,H1B,H1C), C2(H2A,H2B,H2C)
;
_atom_sites_solution_hydrogens     geom
_atom_sites_solution_primary       dual
_atom_sites_solution_secondary     ?
loop_
  _atom_site_label
  _atom_site_type_symbol
  _atom_site_fract_x
  _atom_site_fract_y
  _atom_site_fract_z
  _atom_site_U_iso_or_equiv
  _atom_site_adp_type
  _atom_site_occupancy
  _atom_site_site_symmetry_order
  _atom_site_calc_flag
  _atom_site_refinement_flags_posn
  _atom_site_refinement_flags_adp
  _atom_site_refinement_flags_occupancy
  _atom_site_disorder_assembly
  _atom_site_disorder_group
 O001 O 0.44303(4) 0.43196(4) 0.27934(13) 0.0368(3) Uani 1 1 d . . . . .
 O002 O 0.55013(4) 0.03368(4) 0.64518(12) 0.0360(3) Uani 1 1 d . . . . .
 O003 O 0.39894(4) 0.29015(4) 0.29555(13) 0.0368(3) Uani 1 1 d . . . . .
 O004 O 0.51454(6) 0.13025(5) 0.78508(13) 0.0468(4) Uani 1 1 d . . . . .
 C00I C 0.53352(6) 0.22359(6) 0.50085(16) 0.0285(4) Uani 1 1 d . . . . .
 C4 C 0.40956(8) 0.42394(7) 0.2100(2) 0.0523(7) Uani 1 1 d . . . . .
 H4A H 0.410912 0.411633 0.138254 0.078 Uiso 1 1 calc R U . . .
 H4B H 0.409920 0.449064 0.193770 0.078 Uiso 1 1 calc R U . . .
 H4C H 0.384761 0.405607 0.250346 0.078 Uiso 1 1 calc R U . . .
 C5 C 0.44554(6) 0.39969(5) 0.31731(16) 0.0266(4) Uani 1 1 d . . . . .
 C6 C 0.41896(6) 0.36045(6) 0.28526(17) 0.0291(4) Uani 1 1 d . . . . .
 H6 H 0.397313 0.354852 0.235519 0.035 Uiso 1 1 calc R U . . .
 C7 C 0.42398(5) 0.32942(5) 0.32579(16) 0.0272(4) Uani 1 1 d . . . . .
 C8 C 0.45581(5) 0.33726(5) 0.39874(15) 0.0247(4) Uani 1 1 d . . . . .
 C9 C 0.48170(5) 0.37721(5) 0.42925(15) 0.0249(4) Uani 1 1 d . . . . .
 H9 H 0.503411 0.382876 0.478819 0.030 Uiso 1 1 calc R U . . .
 C10 C 0.47756(5) 0.40887(5) 0.39161(15) 0.0241(4) Uani 1 1 d . . . . .
 C11 C 0.37523(6) 0.28161(6) 0.19494(19) 0.0380(5) Uani 1 1 d . . . . .
 H11A H 0.392249 0.297571 0.131353 0.057 Uiso 1 1 calc R U . . .
 H11B H 0.354143 0.288322 0.207707 0.057 Uiso 1 1 calc R U . . .
 H11C H 0.363011 0.253060 0.176618 0.057 Uiso 1 1 calc R U . . .
 C13 C 0.50394(6) 0.31323(5) 0.42480(16) 0.0272(4) Uani 1 1 d . . . . .
 H13 H 0.524140 0.338761 0.398628 0.033 Uiso 1 1 calc R U . . .
 C14 C 0.51440(6) 0.28429(5) 0.45188(15) 0.0268(4) Uani 1 1 d . . . . .
 C15 C 0.43554(5) 0.26865(5) 0.47742(15) 0.0254(4) Uani 1 1 d . . . . .
 H15 H 0.408917 0.263572 0.486652 0.030 Uiso 1 1 calc R U . . .
 C16 C 0.44445(5) 0.23875(5) 0.50666(15) 0.0247(4) Uani 1 1 d . . . . .
 C17 C 0.48421(5) 0.24637(5) 0.49193(15) 0.0238(4) Uani 1 1 d . . . . .
 C18 C 0.41501(6) 0.20038(6) 0.55080(16) 0.0279(4) Uani 1 1 d . . . . .
 H18 H 0.388388 0.195022 0.562500 0.033 Uiso 1 1 calc R U . . .
 C19 C 0.42422(6) 0.17171(6) 0.57611(16) 0.0284(4) Uani 1 1 d . . . . .
 H19 H 0.403968 0.146696 0.605242 0.034 Uiso 1 1 calc R U . . .
 C20 C 0.49393(5) 0.21606(5) 0.51738(15) 0.0247(4) Uani 1 1 d . . . . .
 C21 C 0.46398(6) 0.17829(6) 0.55985(15) 0.0268(4) Uani 1 1 d . . . . .
 C22 C 0.47423(6) 0.14910(6) 0.58412(16) 0.0287(4) Uani 1 1 d . . . . .
 H22 H 0.454408 0.123966 0.613752 0.034 Uiso 1 1 calc R U . . .
 C23 C 0.46476(6) 0.30571(5) 0.43508(15) 0.0257(4) Uani 1 1 d . . . . .
 C24 C 0.54206(6) 0.19305(6) 0.52406(16) 0.0304(4) Uani 1 1 d . . . . .
 H24 H 0.568373 0.197678 0.511043 0.036 Uiso 1 1 calc R U . . .
 C25 C 0.51285(6) 0.15602(6) 0.56583(15) 0.0285(4) Uani 1 1 d . . . . .
 C26 C 0.56352(6) 0.26248(6) 0.46176(18) 0.0323(4) Uani 1 1 d . . . . .
 H26 H 0.590268 0.268021 0.451626 0.039 Uiso 1 1 calc R U . . .
 C27 C 0.55437(6) 0.29124(6) 0.43920(17) 0.0319(4) Uani 1 1 d . . . . .
 H27 H 0.574936 0.316781 0.414250 0.038 Uiso 1 1 calc R U . . .
 C28 C 0.52294(6) 0.12400(5) 0.58950(16) 0.0276(4) Uani 1 1 d . . . . .
 C29 C 0.54098(5) 0.07541(5) 0.51906(15) 0.0246(4) Uani 1 1 d . . . . .
 C30 C 0.53223(5) 0.10590(5) 0.50121(16) 0.0264(4) Uani 1 1 d . . . . .
 H30 H 0.532619 0.114758 0.425321 0.032 Uiso 1 1 calc R U . . .
 C31 C 0.52332(6) 0.11127(6) 0.70022(16) 0.0307(4) Uani 1 1 d . . . . .
 C32 C 0.53257(6) 0.08128(6) 0.72187(17) 0.0307(4) Uani 1 1 d . . . . .
 H32 H 0.533065 0.073007 0.797936 0.037 Uiso 1 1 calc R U . . .
 C33 C 0.54108(5) 0.06358(5) 0.63085(16) 0.0267(4) Uani 1 1 d . . . . .
 C34 C 0.54279(8) 0.01506(7) 0.7535(2) 0.0452(5) Uani 1 1 d . . . . .
 H34A H 0.547030 -0.007954 0.749388 0.068 Uiso 1 1 calc R U . . .
 H34B H 0.515083 0.005925 0.776404 0.068 Uiso 1 1 calc R U . . .
 H34C H 0.561172 0.034297 0.809714 0.068 Uiso 1 1 calc R U . . .
 C35 C 0.54785(5) 0.05437(5) 0.42074(16) 0.0272(4) Uani 1 1 d . . . . .
 H35A H 0.534614 0.057489 0.352263 0.033 Uiso 1 1 calc R U . . .
 H35B H 0.534536 0.025405 0.438515 0.033 Uiso 1 1 calc R U . . .
 C36 C 0.51954(9) 0.12170(8) 0.90015(18) 0.0488(6) Uani 1 1 d . . . . .
 H36A H 0.547191 0.127752 0.911769 0.073 Uiso 1 1 calc R U . . .
 H36B H 0.501123 0.093289 0.916135 0.073 Uiso 1 1 calc R U . . .
 H36C H 0.513731 0.138163 0.951753 0.073 Uiso 1 1 calc R U . . .
 O006 O 0.30260(7) 0.37849(7) 0.29255(17) 0.0745(6) Uani 1 1 d . . . . .
 N00F N 0.31626(6) 0.38360(6) 0.10379(17) 0.0479(5) Uani 1 1 d . . . . .
 C1 C 0.31623(9) 0.34529(8) 0.1018(2) 0.0586(7) Uani 1 1 d . . . . .
 H1A H 0.291676 0.324720 0.064959 0.088 Uiso 1 1 calc R U . . .
 H1B H 0.317421 0.337033 0.180153 0.088 Uiso 1 1 calc R U . . .
 H1C H 0.339577 0.348675 0.059056 0.088 Uiso 1 1 calc R U . . .
 C2 C 0.32346(11) 0.40396(10) -0.0032(3) 0.0715(9) Uani 1 1 d . . . . .
 H2A H 0.350240 0.411194 -0.030801 0.107 Uiso 1 1 calc R U . . .
 H2B H 0.321724 0.428297 0.006792 0.107 Uiso 1 1 calc R U . . .
 H2C H 0.303340 0.386348 -0.058786 0.107 Uiso 1 1 calc R U . . .
 C3 C 0.31002(9) 0.39652(9) 0.2015(3) 0.0585(7) Uani 1 1 d . . . . .

loop_
  _atom_site_aniso_label
  _atom_site_aniso_U_11
  _atom_site_aniso_U_22
  _atom_site_aniso_U_33
  _atom_site_aniso_U_23
  _atom_site_aniso_U_13
  _atom_site_aniso_U_12
 O001 0.0370(8) 0.0265(7) 0.0502(9) -0.0013(6) -0.0153(6) 0.0185(6)
 O002 0.0436(8) 0.0337(8) 0.0402(8) 0.0095(6) 0.0065(6) 0.0265(7)
 O003 0.0393(8) 0.0236(7) 0.0441(8) -0.0049(6) -0.0172(6) 0.0133(6)
 O004 0.0805(12) 0.0619(10) 0.0258(7) -0.0026(7) -0.0022(7) 0.0564(10)
 C00I 0.0320(10) 0.0295(9) 0.0278(9) -0.0002(7) -0.0001(7) 0.0182(8)
 C4 0.0570(15) 0.0375(12) 0.0706(17) -0.0081(11) -0.0347(13) 0.0298(12)
 C5 0.0272(9) 0.0255(9) 0.0302(9) 0.0017(7) -0.0020(7) 0.0155(8)
 C6 0.0263(9) 0.0299(10) 0.0333(10) -0.0019(8) -0.0072(7) 0.0156(8)
 C7 0.0255(9) 0.0225(9) 0.0321(10) -0.0019(7) -0.0023(7) 0.0109(7)
 C8 0.0272(9) 0.0235(9) 0.0252(9) -0.0004(7) -0.0017(7) 0.0141(7)
 C9 0.0253(9) 0.0272(9) 0.0245(9) -0.0004(7) -0.0026(7) 0.0149(7)
 C10 0.0237(9) 0.0242(9) 0.0248(9) -0.0001(7) 0.0003(7) 0.0121(7)
 C11 0.0350(11) 0.0352(11) 0.0404(12) -0.0072(9) -0.0106(9) 0.0150(9)
 C13 0.0298(9) 0.0219(9) 0.0291(9) 0.0016(7) -0.0002(7) 0.0125(7)
 C14 0.0296(9) 0.0264(9) 0.0260(9) 0.0009(7) 0.0013(7) 0.0152(8)
 C15 0.0257(9) 0.0269(9) 0.0253(9) -0.0024(7) -0.0030(7) 0.0145(7)
 C16 0.0274(9) 0.0261(9) 0.0212(8) -0.0020(7) -0.0032(7) 0.0138(7)
 C17 0.0283(9) 0.0248(9) 0.0211(8) -0.0016(6) -0.0020(7) 0.0153(7)
 C18 0.0248(9) 0.0271(9) 0.0312(10) 0.0010(7) -0.0014(7) 0.0126(8)
 C19 0.0285(9) 0.0251(9) 0.0297(9) 0.0016(7) -0.0013(7) 0.0120(8)
 C20 0.0292(9) 0.0250(9) 0.0225(8) -0.0019(7) -0.0030(7) 0.0155(8)
 C21 0.0312(9) 0.0260(9) 0.0251(9) -0.0011(7) -0.0033(7) 0.0159(8)
 C22 0.0320(10) 0.0264(9) 0.0296(10) 0.0013(7) -0.0006(7) 0.0160(8)
 C23 0.0329(10) 0.0251(9) 0.0230(9) -0.0028(7) -0.0034(7) 0.0175(8)
 C24 0.0318(10) 0.0331(10) 0.0325(10) 0.0002(8) 0.0001(8) 0.0209(9)
 C25 0.0362(10) 0.0301(10) 0.0254(9) -0.0014(7) -0.0036(7) 0.0212(8)
 C26 0.0273(10) 0.0326(10) 0.0398(11) 0.0030(8) 0.0042(8) 0.0171(8)
 C27 0.0297(10) 0.0274(9) 0.0392(11) 0.0043(8) 0.0045(8) 0.0146(8)
 C28 0.0302(9) 0.0260(9) 0.0308(10) 0.0009(7) -0.0014(7) 0.0171(8)
 C29 0.0197(8) 0.0232(9) 0.0293(9) 0.0008(7) 0.0015(7) 0.0094(7)
 C30 0.0256(9) 0.0268(9) 0.0267(9) 0.0026(7) 0.0007(7) 0.0131(8)
 C31 0.0380(11) 0.0336(10) 0.0269(9) 0.0008(7) 0.0015(8) 0.0226(9)
 C32 0.0344(10) 0.0337(10) 0.0288(10) 0.0049(8) 0.0016(8) 0.0206(9)
 C33 0.0218(8) 0.0244(9) 0.0362(10) 0.0038(7) 0.0013(7) 0.0132(7)
 C34 0.0608(15) 0.0414(12) 0.0464(13) 0.0131(10) 0.0028(11) 0.0353(12)
 C35 0.0227(9) 0.0256(9) 0.0316(10) -0.0040(7) -0.0006(7) 0.0107(7)
 C36 0.0776(18) 0.0607(15) 0.0253(10) -0.0051(10) -0.0041(10) 0.0475(14)
 O006 0.1031(17) 0.1014(17) 0.0474(12) 0.0098(11) 0.0178(11) 0.0724(15)
 N00F 0.0469(11) 0.0502(12) 0.0406(11) -0.0077(9) -0.0051(9) 0.0199(10)
 C1 0.0722(18) 0.0558(16) 0.0508(15) -0.0079(12) -0.0071(13) 0.0342(15)
 C2 0.087(2) 0.0624(18) 0.0504(16) 0.0079(13) -0.0092(15) 0.0265(17)
 C3 0.0563(16) 0.0703(18) 0.0570(17) -0.0086(14) -0.0073(13) 0.0377(15)

_geom_special_details
;
 All esds (except the esd in the dihedral angle between two l.s. planes)
 are estimated using the full covariance matrix.  The cell esds are taken
 into account individually in the estimation of esds in distances, angles
 and torsion angles; correlations between esds in cell parameters are only
 used when they are defined by crystal symmetry.  An approximate (isotropic)
 treatment of cell esds is used for estimating esds involving l.s. planes.
;
loop_
  _geom_bond_atom_site_label_1
  _geom_bond_atom_site_label_2
  _geom_bond_distance
  _geom_bond_site_symmetry_2
  _geom_bond_publ_flag
 O001 C4 1.421(2) . ?
 O001 C5 1.369(2) . ?
 O002 C33 1.371(2) . ?
 O002 C34 1.415(3) . ?
 O003 C7 1.374(2) . ?
 O003 C11 1.426(2) . ?
 O004 C31 1.373(2) . ?
 O004 C36 1.424(3) . ?
 C00I C20 1.417(3) . ?
 C00I C24 1.398(3) . ?
 C00I C26 1.435(3) . ?
 C4 H4A 0.9800 . ?
 C4 H4B 0.9800 . ?
 C4 H4C 0.9800 . ?
 C5 C6 1.389(3) . ?
 C5 C10 1.403(2) . ?
 C6 H6 0.9500 . ?
 C6 C7 1.387(3) . ?
 C7 C8 1.399(2) . ?
 C8 C9 1.399(2) . ?
 C8 C23 1.483(2) . ?
 C9 H9 0.9500 . ?
 C9 C10 1.380(2) . ?
 C10 C35 1.511(2) 3_665 ?
 C11 H11A 0.9800 . ?
 C11 H11B 0.9800 . ?
 C11 H11C 0.9800 . ?
 C13 H13 0.9500 . ?
 C13 C14 1.399(3) . ?
 C13 C23 1.393(3) . ?
 C14 C17 1.418(3) . ?
 C14 C27 1.433(3) . ?
 C15 H15 0.9500 . ?
 C15 C16 1.400(2) . ?
 C15 C23 1.395(3) . ?
 C16 C17 1.419(2) . ?
 C16 C18 1.436(3) . ?
 C17 C20 1.425(2) . ?
 C18 H18 0.9500 . ?
 C18 C19 1.352(3) . ?
 C19 H19 0.9500 . ?
 C19 C21 1.435(3) . ?
 C20 C21 1.421(3) . ?
 C21 C22 1.395(3) . ?
 C22 H22 0.9500 . ?
 C22 C25 1.392(3) . ?
 C24 H24 0.9500 . ?
 C24 C25 1.392(3) . ?
 C25 C28 1.493(2) . ?
 C26 H26 0.9500 . ?
 C26 C27 1.347(3) . ?
 C27 H27 0.9500 . ?
 C28 C30 1.391(3) . ?
 C28 C31 1.390(3) . ?
 C29 C30 1.391(3) . ?
 C29 C33 1.388(3) . ?
 C29 C35 1.507(2) . ?
 C30 H30 0.9500 . ?
 C31 C32 1.393(3) . ?
 C32 H32 0.9500 . ?
 C32 C33 1.391(3) . ?
 C34 H34A 0.9800 . ?
 C34 H34B 0.9800 . ?
 C34 H34C 0.9800 . ?
 C35 H35A 0.9900 . ?
 C35 H35B 0.9900 . ?
 C36 H36A 0.9800 . ?
 C36 H36B 0.9800 . ?
 C36 H36C 0.9800 . ?
 O006 C3 1.226(4) . ?
 N00F C1 1.476(3) . ?
 N00F C2 1.431(3) . ?
 N00F C3 1.318(3) . ?
 C1 H1A 0.9800 . ?
 C1 H1B 0.9800 . ?
 C1 H1C 0.9800 . ?
 C2 H2A 0.9800 . ?
 C2 H2B 0.9800 . ?
 C2 H2C 0.9800 . ?

loop_
  _geom_angle_atom_site_label_1
  _geom_angle_atom_site_label_2
  _geom_angle_atom_site_label_3
  _geom_angle
  _geom_angle_site_symmetry_1
  _geom_angle_site_symmetry_3
  _geom_angle_publ_flag
 C5 O001 C4 117.18(15) . . ?
 C33 O002 C34 117.76(16) . . ?
 C7 O003 C11 118.94(15) . . ?
 C31 O004 C36 117.69(16) . . ?
 C20 C00I C26 118.70(16) . . ?
 C24 C00I C20 118.93(17) . . ?
 C24 C00I C26 122.36(18) . . ?
 O001 C4 H4A 109.5 . . ?
 O001 C4 H4B 109.5 . . ?
 O001 C4 H4C 109.5 . . ?
 H4A C4 H4B 109.5 . . ?
 H4A C4 H4C 109.5 . . ?
 H4B C4 H4C 109.5 . . ?
 O001 C5 C6 123.55(16) . . ?
 O001 C5 C10 115.16(16) . . ?
 C6 C5 C10 121.28(16) . . ?
 C5 C6 H6 120.0 . . ?
 C7 C6 C5 120.09(17) . . ?
 C7 C6 H6 120.0 . . ?
 O003 C7 C6 122.52(16) . . ?
 O003 C7 C8 116.92(16) . . ?
 C6 C7 C8 120.55(16) . . ?
 C7 C8 C9 117.36(16) . . ?
 C7 C8 C23 122.47(16) . . ?
 C9 C8 C23 119.93(16) . . ?
 C8 C9 H9 118.1 . . ?
 C10 C9 C8 123.87(16) . . ?
 C10 C9 H9 118.1 . . ?
 C5 C10 C35 119.32(15) . 3_665 ?
 C9 C10 C5 116.84(16) . . ?
 C9 C10 C35 123.75(16) . 3_665 ?
 O003 C11 H11A 109.5 . . ?
 O003 C11 H11B 109.5 . . ?
 O003 C11 H11C 109.5 . . ?
 H11A C11 H11B 109.5 . . ?
 H11A C11 H11C 109.5 . . ?
 H11B C11 H11C 109.5 . . ?
 C14 C13 H13 119.0 . . ?
 C23 C13 H13 119.0 . . ?
 C23 C13 C14 121.94(17) . . ?
 C13 C14 C17 118.80(17) . . ?
 C13 C14 C27 122.60(17) . . ?
 C17 C14 C27 118.59(16) . . ?
 C16 C15 H15 119.1 . . ?
 C23 C15 H15 119.1 . . ?
 C23 C15 C16 121.71(17) . . ?
 C15 C16 C17 118.93(16) . . ?
 C15 C16 C18 122.90(16) . . ?
 C17 C16 C18 118.17(16) . . ?
 C14 C17 C16 119.90(16) . . ?
 C14 C17 C20 119.84(16) . . ?
 C16 C17 C20 120.27(16) . . ?
 C16 C18 H18 119.1 . . ?
 C19 C18 C16 121.70(17) . . ?
 C19 C18 H18 119.1 . . ?
 C18 C19 H19 119.3 . . ?
 C18 C19 C21 121.31(17) . . ?
 C21 C19 H19 119.3 . . ?
 C00I C20 C17 120.07(16) . . ?
 C00I C20 C21 119.86(16) . . ?
 C21 C20 C17 120.07(16) . . ?
 C20 C21 C19 118.45(16) . . ?
 C22 C21 C19 122.54(17) . . ?
 C22 C21 C20 119.01(17) . . ?
 C21 C22 H22 119.3 . . ?
 C25 C22 C21 121.41(18) . . ?
 C25 C22 H22 119.3 . . ?
 C13 C23 C8 118.47(16) . . ?
 C13 C23 C15 118.67(16) . . ?
 C15 C23 C8 122.85(16) . . ?
 C00I C24 H24 119.3 . . ?
 C25 C24 C00I 121.43(18) . . ?
 C25 C24 H24 119.3 . . ?
 C22 C25 C24 119.33(17) . . ?
 C22 C25 C28 120.58(17) . . ?
 C24 C25 C28 120.09(17) . . ?
 C00I C26 H26 119.5 . . ?
 C27 C26 C00I 121.10(18) . . ?
 C27 C26 H26 119.5 . . ?
 C14 C27 H27 119.2 . . ?
 C26 C27 C14 121.67(18) . . ?
 C26 C27 H27 119.2 . . ?
 C30 C28 C25 120.99(16) . . ?
 C31 C28 C25 121.21(17) . . ?
 C31 C28 C30 117.80(17) . . ?
 C30 C29 C35 121.46(16) . . ?
 C33 C29 C30 117.47(17) . . ?
 C33 C29 C35 120.99(16) . . ?
 C28 C30 H30 118.5 . . ?
 C29 C30 C28 122.95(17) . . ?
 C29 C30 H30 118.5 . . ?
 O004 C31 C28 116.05(17) . . ?
 O004 C31 C32 122.93(17) . . ?
 C28 C31 C32 121.02(17) . . ?
 C31 C32 H32 120.4 . . ?
 C33 C32 C31 119.24(17) . . ?
 C33 C32 H32 120.4 . . ?
 O002 C33 C29 115.82(16) . . ?
 O002 C33 C32 122.67(17) . . ?
 C29 C33 C32 121.51(17) . . ?
 O002 C34 H34A 109.5 . . ?
 O002 C34 H34B 109.5 . . ?
 O002 C34 H34C 109.5 . . ?
 H34A C34 H34B 109.5 . . ?
 H34A C34 H34C 109.5 . . ?
 H34B C34 H34C 109.5 . . ?
 C10 C35 H35A 108.3 2_655 . ?
 C10 C35 H35B 108.3 2_655 . ?
 C29 C35 C10 115.80(15) . 2_655 ?
 C29 C35 H35A 108.3 . . ?
 C29 C35 H35B 108.3 . . ?
 H35A C35 H35B 107.4 . . ?
 O004 C36 H36A 109.5 . . ?
 O004 C36 H36B 109.5 . . ?
 O004 C36 H36C 109.5 . . ?
 H36A C36 H36B 109.5 . . ?
 H36A C36 H36C 109.5 . . ?
 H36B C36 H36C 109.5 . . ?
 C2 N00F C1 116.0(2) . . ?
 C3 N00F C1 118.8(2) . . ?
 C3 N00F C2 125.2(3) . . ?
 N00F C1 H1A 109.5 . . ?
 N00F C1 H1B 109.5 . . ?
 N00F C1 H1C 109.5 . . ?
 H1A C1 H1B 109.5 . . ?
 H1A C1 H1C 109.5 . . ?
 H1B C1 H1C 109.5 . . ?
 N00F C2 H2A 109.5 . . ?
 N00F C2 H2B 109.5 . . ?
 N00F C2 H2C 109.5 . . ?
 H2A C2 H2B 109.5 . . ?
 H2A C2 H2C 109.5 . . ?
 H2B C2 H2C 109.5 . . ?
 O006 C3 N00F 125.2(3) . . ?

loop_
  _geom_torsion_atom_site_label_1
  _geom_torsion_atom_site_label_2
  _geom_torsion_atom_site_label_3
  _geom_torsion_atom_site_label_4
  _geom_torsion
  _geom_torsion_site_symmetry_1
  _geom_torsion_site_symmetry_2
  _geom_torsion_site_symmetry_3
  _geom_torsion_site_symmetry_4
  _geom_torsion_publ_flag
 O001 C5 C6 C7 178.76(18) . . . . ?
 O001 C5 C10 C9 -178.30(16) . . . . ?
 O001 C5 C10 C35 -1.6(3) . . . 3_665 ?
 O003 C7 C8 C9 179.45(16) . . . . ?
 O003 C7 C8 C23 5.0(3) . . . . ?
 O004 C31 C32 C33 179.96(19) . . . . ?
 C00I C20 C21 C19 179.72(17) . . . . ?
 C00I C20 C21 C22 -0.3(3) . . . . ?
 C00I C24 C25 C22 0.5(3) . . . . ?
 C00I C24 C25 C28 179.87(17) . . . . ?
 C00I C26 C27 C14 -0.7(3) . . . . ?
 C4 O001 C5 C6 4.7(3) . . . . ?
 C4 O001 C5 C10 -175.9(2) . . . . ?
 C5 C6 C7 O003 -179.03(18) . . . . ?
 C5 C6 C7 C8 -0.2(3) . . . . ?
 C6 C5 C10 C9 1.2(3) . . . . ?
 C6 C5 C10 C35 177.88(18) . . . 3_665 ?
 C6 C7 C8 C9 0.6(3) . . . . ?
 C6 C7 C8 C23 -173.83(18) . . . . ?
 C7 C8 C9 C10 -0.1(3) . . . . ?
 C7 C8 C23 C13 130.2(2) . . . . ?
 C7 C8 C23 C15 -48.8(3) . . . . ?
 C8 C9 C10 C5 -0.8(3) . . . . ?
 C8 C9 C10 C35 -177.36(17) . . . 3_665 ?
 C9 C8 C23 C13 -44.1(2) . . . . ?
 C9 C8 C23 C15 136.90(19) . . . . ?
 C10 C5 C6 C7 -0.7(3) . . . . ?
 C11 O003 C7 C6 20.0(3) . . . . ?
 C11 O003 C7 C8 -158.88(18) . . . . ?
 C13 C14 C17 C16 -1.6(3) . . . . ?
 C13 C14 C17 C20 178.45(17) . . . . ?
 C13 C14 C27 C26 -177.51(19) . . . . ?
 C14 C13 C23 C8 -176.78(17) . . . . ?
 C14 C13 C23 C15 2.3(3) . . . . ?
 C14 C17 C20 C00I -1.1(3) . . . . ?
 C14 C17 C20 C21 178.66(17) . . . . ?
 C15 C16 C17 C14 2.1(3) . . . . ?
 C15 C16 C17 C20 -177.94(16) . . . . ?
 C15 C16 C18 C19 178.58(18) . . . . ?
 C16 C15 C23 C8 177.27(16) . . . . ?
 C16 C15 C23 C13 -1.7(3) . . . . ?
 C16 C17 C20 C00I 179.00(16) . . . . ?
 C16 C17 C20 C21 -1.3(3) . . . . ?
 C16 C18 C19 C21 -0.1(3) . . . . ?
 C17 C14 C27 C26 1.6(3) . . . . ?
 C17 C16 C18 C19 -1.2(3) . . . . ?
 C17 C20 C21 C19 0.0(3) . . . . ?
 C17 C20 C21 C22 179.99(16) . . . . ?
 C18 C16 C17 C14 -178.08(16) . . . . ?
 C18 C16 C17 C20 1.8(3) . . . . ?
 C18 C19 C21 C20 0.7(3) . . . . ?
 C18 C19 C21 C22 -179.31(18) . . . . ?
 C19 C21 C22 C25 178.93(18) . . . . ?
 C20 C00I C24 C25 -1.8(3) . . . . ?
 C20 C00I C26 C27 -1.1(3) . . . . ?
 C20 C21 C22 C25 -1.1(3) . . . . ?
 C21 C22 C25 C24 1.0(3) . . . . ?
 C21 C22 C25 C28 -178.40(17) . . . . ?
 C22 C25 C28 C30 111.9(2) . . . . ?
 C22 C25 C28 C31 -68.0(3) . . . . ?
 C23 C8 C9 C10 174.52(17) . . . . ?
 C23 C13 C14 C17 -0.6(3) . . . . ?
 C23 C13 C14 C27 178.49(18) . . . . ?
 C23 C15 C16 C17 -0.4(3) . . . . ?
 C23 C15 C16 C18 179.78(17) . . . . ?
 C24 C00I C20 C17 -178.59(17) . . . . ?
 C24 C00I C20 C21 1.7(3) . . . . ?
 C24 C00I C26 C27 179.47(19) . . . . ?
 C24 C25 C28 C30 -67.5(2) . . . . ?
 C24 C25 C28 C31 112.6(2) . . . . ?
 C25 C28 C30 C29 -178.62(17) . . . . ?
 C25 C28 C31 O004 -1.0(3) . . . . ?
 C25 C28 C31 C32 179.71(18) . . . . ?
 C26 C00I C20 C17 1.9(3) . . . . ?
 C26 C00I C20 C21 -177.79(17) . . . . ?
 C26 C00I C24 C25 177.65(19) . . . . ?
 C27 C14 C17 C16 179.26(17) . . . . ?
 C27 C14 C17 C20 -0.7(3) . . . . ?
 C28 C31 C32 C33 -0.8(3) . . . . ?
 C30 C28 C31 O004 179.12(18) . . . . ?
 C30 C28 C31 C32 -0.2(3) . . . . ?
 C30 C29 C33 O002 -179.52(16) . . . . ?
 C30 C29 C33 C32 0.3(3) . . . . ?
 C30 C29 C35 C10 99.0(2) . . . 2_655 ?
 C31 C28 C30 C29 1.3(3) . . . . ?
 C31 C32 C33 O002 -179.47(18) . . . . ?
 C31 C32 C33 C29 0.7(3) . . . . ?
 C33 C29 C30 C28 -1.4(3) . . . . ?
 C33 C29 C35 C10 -84.4(2) . . . 2_655 ?
 C34 O002 C33 C29 -167.48(18) . . . . ?
 C34 O002 C33 C32 12.7(3) . . . . ?
 C35 C29 C30 C28 175.31(17) . . . . ?
 C35 C29 C33 O002 3.8(2) . . . . ?
 C35 C29 C33 C32 -176.36(17) . . . . ?
 C36 O004 C31 C28 -172.2(2) . . . . ?
 C36 O004 C31 C32 7.1(3) . . . . ?
 C1 N00F C3 O006 -2.8(4) . . . . ?
 C2 N00F C3 O006 177.6(3) . . . . ?

_smtbx_masks_special_details       ?
loop_
  _smtbx_masks_void_nr
  _smtbx_masks_void_average_x
  _smtbx_masks_void_average_y
  _smtbx_masks_void_average_z
  _smtbx_masks_void_volume
  _smtbx_masks_void_count_electrons
  _smtbx_masks_void_content
 1 0.000 0.000 -0.928 945.2 214.3 ?
 2 0.000 0.500 0.000 51.5 10.0 ?
 3 0.167 0.833 0.333 51.5 10.0 ?
 4 0.167 0.333 0.333 51.5 10.0 ?
 5 0.333 0.667 -0.161 945.2 214.3 ?
 6 0.333 0.167 0.667 51.5 10.0 ?
 7 0.500 0.500 1.000 51.5 10.0 ?
 8 0.500 0.000 0.000 51.5 10.0 ?
 9 0.667 0.333 -0.494 945.2 214.3 ?
 10 0.667 0.833 0.333 51.5 10.0 ?
 11 0.833 0.167 0.667 51.5 10.0 ?
 12 0.833 0.667 0.667 51.5 10.0 ?

_smtbx_masks_void_probe_radius     1.2
_smtbx_masks_void_truncation_radius  1.2
_shelx_res_file
;
TITL 1_a.res in R-3
    1.res
    created by SHELXL-2018/3 at 16:38:06 on 07-Sep-2023
REM Old TITL 1 in R-3
REM SHELXT solution in R-3: R1 0.197, Rweak 0.010, Alpha 0.039
REM <I/s> 0.000 for 0 systematic absences, Orientation as input
REM Formula found by SHELXT: C37 O5
CELL 0.71073 38.5418 38.5418 11.7183 90 90 120
ZERR 6 0.0018 0.0018 0.0006 0 0 0
LATT 3
SYMM -Y,+X-Y,+Z
SYMM +Y-X,-X,+Z
SFAC C H N O
UNIT 648 594 18 90

L.S. 10 0 0
PLAN  10
SIZE 0.1 0.2 0.3
TEMP -80.15
CONF
list 4
MORE -1
BOND $H
ABIN
fmap 2 53
acta
OMIT 0 2 1
REM <olex2.extras>
REM <HklSrc "%.\\1.hkl">
REM </olex2.extras>

WGHT    0.085900   27.104300
FVAR       0.18425
O001  4    0.443031    0.431962    0.279338    11.00000    0.03704    0.02654 =
         0.05019   -0.00130   -0.01529    0.01852
O002  4    0.550134    0.033683    0.645184    11.00000    0.04358    0.03370 =
         0.04024    0.00950    0.00654    0.02648
O003  4    0.398944    0.290153    0.295548    11.00000    0.03933    0.02364 =
         0.04413   -0.00493   -0.01718    0.01326
O004  4    0.514536    0.130246    0.785079    11.00000    0.08045    0.06190 =
         0.02579   -0.00263   -0.00221    0.05636
C00I  1    0.533518    0.223591    0.500847    11.00000    0.03196    0.02949 =
         0.02780   -0.00020   -0.00008    0.01824
C4    1    0.409557    0.423944    0.210047    11.00000    0.05704    0.03747 =
         0.07058   -0.00811   -0.03467    0.02980
AFIX 137
H4A   2    0.410912    0.411633    0.138254    11.00000   -1.50000
H4B   2    0.409920    0.449064    0.193770    11.00000   -1.50000
H4C   2    0.384761    0.405607    0.250346    11.00000   -1.50000
AFIX   0
C5    1    0.445541    0.399689    0.317310    11.00000    0.02722    0.02548 =
         0.03019    0.00171   -0.00204    0.01546
C6    1    0.418963    0.360455    0.285263    11.00000    0.02628    0.02985 =
         0.03331   -0.00190   -0.00722    0.01559
AFIX  43
H6    2    0.397313    0.354852    0.235519    11.00000   -1.20000
AFIX   0
C7    1    0.423983    0.329424    0.325793    11.00000    0.02552    0.02252 =
         0.03209   -0.00185   -0.00232    0.01088
C8    1    0.455814    0.337262    0.398736    11.00000    0.02720    0.02353 =
         0.02520   -0.00037   -0.00171    0.01407
C9    1    0.481701    0.377215    0.429255    11.00000    0.02532    0.02718 =
         0.02448   -0.00041   -0.00256    0.01488
AFIX  43
H9    2    0.503411    0.382876    0.478819    11.00000   -1.20000
AFIX   0
C10   1    0.477555    0.408869    0.391610    11.00000    0.02368    0.02415 =
         0.02481   -0.00008    0.00035    0.01214
C11   1    0.375234    0.281609    0.194945    11.00000    0.03499    0.03515 =
         0.04037   -0.00719   -0.01065    0.01503
AFIX 137
H11A  2    0.392249    0.297571    0.131353    11.00000   -1.50000
H11B  2    0.354143    0.288322    0.207707    11.00000   -1.50000
H11C  2    0.363011    0.253060    0.176618    11.00000   -1.50000
AFIX   0
C13   1    0.503935    0.313229    0.424799    11.00000    0.02983    0.02190 =
         0.02911    0.00161   -0.00016    0.01247
AFIX  43
H13   2    0.524140    0.338761    0.398628    11.00000   -1.20000
AFIX   0
C14   1    0.514401    0.284288    0.451881    11.00000    0.02963    0.02636 =
         0.02601    0.00088    0.00126    0.01522
C15   1    0.435545    0.268646    0.477422    11.00000    0.02568    0.02695 =
         0.02530   -0.00244   -0.00304    0.01452
AFIX  43
H15   2    0.408917    0.263572    0.486652    11.00000   -1.20000
AFIX   0
C16   1    0.444447    0.238746    0.506657    11.00000    0.02743    0.02609 =
         0.02119   -0.00203   -0.00317    0.01382
C17   1    0.484209    0.246369    0.491935    11.00000    0.02827    0.02481 =
         0.02107   -0.00158   -0.00202    0.01532
C18   1    0.415012    0.200382    0.550796    11.00000    0.02483    0.02711 =
         0.03117    0.00096   -0.00145    0.01262
AFIX  43
H18   2    0.388388    0.195022    0.562500    11.00000   -1.20000
AFIX   0
C19   1    0.424219    0.171705    0.576111    11.00000    0.02847    0.02513 =
         0.02970    0.00156   -0.00131    0.01199
AFIX  43
H19   2    0.403968    0.146696    0.605242    11.00000   -1.20000
AFIX   0
C20   1    0.493932    0.216063    0.517383    11.00000    0.02925    0.02498 =
         0.02251   -0.00192   -0.00303    0.01550
C21   1    0.463980    0.178293    0.559851    11.00000    0.03121    0.02602 =
         0.02514   -0.00111   -0.00335    0.01586
C22   1    0.474226    0.149100    0.584116    11.00000    0.03196    0.02640 =
         0.02964    0.00130   -0.00056    0.01599
AFIX  43
H22   2    0.454408    0.123966    0.613752    11.00000   -1.20000
AFIX   0
C23   1    0.464756    0.305707    0.435081    11.00000    0.03294    0.02507 =
         0.02299   -0.00276   -0.00336    0.01747
C24   1    0.542063    0.193049    0.524062    11.00000    0.03176    0.03309 =
         0.03246    0.00019    0.00008    0.02090
AFIX  43
H24   2    0.568373    0.197678    0.511043    11.00000   -1.20000
AFIX   0
C25   1    0.512852    0.156016    0.565831    11.00000    0.03621    0.03013 =
         0.02536   -0.00137   -0.00359    0.02118
C26   1    0.563517    0.262480    0.461755    11.00000    0.02735    0.03261 =
         0.03978    0.00295    0.00415    0.01715
AFIX  43
H26   2    0.590268    0.268021    0.451626    11.00000   -1.20000
AFIX   0
C27   1    0.554374    0.291239    0.439199    11.00000    0.02970    0.02739 =
         0.03922    0.00435    0.00447    0.01464
AFIX  43
H27   2    0.574936    0.316781    0.414250    11.00000   -1.20000
AFIX   0
C28   1    0.522941    0.124004    0.589498    11.00000    0.03019    0.02595 =
         0.03084    0.00089   -0.00139    0.01710
C29   1    0.540985    0.075410    0.519056    11.00000    0.01968    0.02317 =
         0.02933    0.00078    0.00148    0.00943
C30   1    0.532233    0.105899    0.501207    11.00000    0.02563    0.02684 =
         0.02668    0.00262    0.00068    0.01314
AFIX  43
H30   2    0.532619    0.114758    0.425321    11.00000   -1.20000
AFIX   0
C31   1    0.523318    0.111271    0.700220    11.00000    0.03797    0.03362 =
         0.02687    0.00078    0.00149    0.02258
C32   1    0.532572    0.081277    0.721873    11.00000    0.03435    0.03369 =
         0.02884    0.00494    0.00157    0.02062
AFIX  43
H32   2    0.533065    0.073007    0.797936    11.00000   -1.20000
AFIX   0
C33   1    0.541084    0.063577    0.630852    11.00000    0.02182    0.02439 =
         0.03622    0.00380    0.00134    0.01324
C34   1    0.542790    0.015055    0.753503    11.00000    0.06084    0.04138 =
         0.04645    0.01314    0.00283    0.03534
AFIX 137
H34A  2    0.547030   -0.007954    0.749388    11.00000   -1.50000
H34B  2    0.515083    0.005925    0.776404    11.00000   -1.50000
H34C  2    0.561172    0.034297    0.809714    11.00000   -1.50000
AFIX   0
C35   1    0.547854    0.054370    0.420740    11.00000    0.02270    0.02556 =
         0.03156   -0.00403   -0.00063    0.01065
AFIX  23
H35A  2    0.534614    0.057489    0.352263    11.00000   -1.20000
H35B  2    0.534536    0.025405    0.438515    11.00000   -1.20000
AFIX   0
C36   1    0.519535    0.121696    0.900153    11.00000    0.07756    0.06071 =
         0.02525   -0.00507   -0.00410    0.04749
AFIX 137
H36A  2    0.547191    0.127752    0.911769    11.00000   -1.50000
H36B  2    0.501123    0.093289    0.916135    11.00000   -1.50000
H36C  2    0.513731    0.138163    0.951753    11.00000   -1.50000
AFIX   0

O006  4    0.302601    0.378486    0.292555    11.00000    0.10310    0.10139 =
         0.04743    0.00983    0.01776    0.07245
N00F  3    0.316255    0.383598    0.103792    11.00000    0.04693    0.05016 =
         0.04060   -0.00769   -0.00513    0.01986
C1    1    0.316230    0.345286    0.101825    11.00000    0.07224    0.05577 =
         0.05082   -0.00795   -0.00711    0.03423
AFIX 137
H1A   2    0.291676    0.324720    0.064959    11.00000   -1.50000
H1B   2    0.317421    0.337033    0.180153    11.00000   -1.50000
H1C   2    0.339577    0.348675    0.059056    11.00000   -1.50000
AFIX   0
C2    1    0.323457    0.403962   -0.003172    11.00000    0.08711    0.06237 =
         0.05045    0.00793   -0.00924    0.02649
AFIX 137
H2A   2    0.350240    0.411194   -0.030801    11.00000   -1.50000
H2B   2    0.321724    0.428297    0.006792    11.00000   -1.50000
H2C   2    0.303340    0.386348   -0.058786    11.00000   -1.50000
AFIX   0
C3    1    0.310024    0.396517    0.201529    11.00000    0.05625    0.07030 =
         0.05702   -0.00858   -0.00726    0.03773
HKLF 4


REM  1_a.res in R-3
REM wR2 = 0.1779, GooF = S = 1.027, Restrained GooF = 1.027 for all data
REM R1 = 0.0608 for 5822 Fo > 4sig(Fo) and 0.0811 for all 7763 data
REM 385 parameters refined using 0 restraints

END

WGHT      0.0860     27.2862

REM Highest difference peak  0.647,  deepest hole -0.281,  1-sigma level  0.056
Q1    1   0.3006  0.4188  0.1298  11.00000  0.05    0.65
Q2    1   0.2988  0.3583  0.1760  11.00000  0.05    0.60
Q3    1   0.2841  0.3495  0.2499  11.00000  0.05    0.41
Q4    1   0.3219  0.4310  0.1762  11.00000  0.05    0.33
Q5    1   0.4817  0.2024  0.5435  11.00000  0.05    0.22
Q6    1   0.5210  0.1383  0.5787  11.00000  0.05    0.22
Q7    1   0.3246  0.3800 -0.0311  11.00000  0.05    0.21
Q8    1   0.4746  0.1667  0.5975  11.00000  0.05    0.21
Q9    1   0.4849  0.2346  0.5093  11.00000  0.05    0.21
Q10   1   0.5069  0.2942  0.4226  11.00000  0.05    0.20
;
_shelx_res_checksum                39494
_shelx_hkl_file
;
   0  -1   1 1526.25   53.29
   0   3  -3 5288.67  182.08
   0  -4   4 1669.73   61.19
   0  -4   4 1691.13   55.99
   0   4  -4 1488.45   60.69
   0  -5   5  135.29    6.10
   0  -5   5  136.39    6.50
   0  -5   5  108.49   10.20
   0  -6   6 1236.68   52.29
   0  -6   6 1290.77   45.10
   0  -6   6 1286.57   44.60
   0  -7   7  211.58   15.60
   0  -7   7  176.88    8.90
   0  -7   7  191.38    8.60
   0  -8   8   95.49    5.50
   0  -8   8   85.69    5.60
   0  -8   8  108.79   12.00
   0  -9   9  150.48    7.40
   0  -9   9  134.49    7.40
   0  -9   9  172.28   16.30
   0 -10  10   70.19   13.00
   0 -10  10   77.19    4.60
   0 -11  11   17.70    8.40
   0 -12  12   65.09   14.10
   0 -13  13    5.30    7.10
   0 -14  14   23.10   10.00
  -1 -12  14   79.99   16.70
  -1 -11  13   78.69   16.40
  -1 -10  12   -5.00    5.40
  -1  -9  11   13.30    8.00
  -1  -8  10  167.68   17.00
  -1  -8  10  150.18    7.80
  -1  -8  10  164.58    7.90
  -1  -7   9  106.59    6.50
  -1  -7   9  122.19   14.10
  -1  -7   9  113.99    6.70
  -1  -6   8  289.67   12.40
  -1  -6   8  282.17   12.50
  -1  -6   8  283.17   20.20
  -1  -5   7  124.89   12.60
  -1  -5   7  132.79    7.00
  -1  -5   7  139.19    7.20
  -1  -4   6   13.50    4.70
  -1  -4   6   23.60    2.70
  -1  -4   6   26.00    2.60
  -1  -3   5  316.87   12.50
  -1  -3   5  285.37   12.40
  -1  -3   5  334.67   18.40
   1   2  -4  401.56   20.40
  -1  -2   4  435.16   16.20
  -1  -2   4  422.66   16.10
  -1  -2   4  463.65   21.30
   1   1  -3 5494.35  189.08
   1   0  -2   42.70    4.60
   1   0  -2   46.00    2.60
  -1   0   2   45.80    2.70
  -1   0   2   54.99    4.80
  -1   1   1 1246.18   44.50
   1  -3   1 1949.70   66.79
   1  -3   1 1950.20   66.09
  -1   3  -1 1957.20   66.19
   1  -4   2   37.50    3.80
   1  -4   2   33.40    2.40
  -1   4  -2   32.20    4.00
  -1   4  -2   34.40    2.40
   1  -5   3  271.97   13.50
   1  -5   3  276.77   10.70
  -1   5  -3  266.47   10.50
   1  -6   4  411.56   19.40
   1  -6   4  388.86   15.00
  -1   6  -4  383.76   14.80
  -1   6  -4  387.96   19.30
   1  -7   5  839.52   30.80
   1  -7   5  893.61   36.90
  -1   7  -5  827.62   38.90
   1  -8   6 1268.37   51.59
   1  -8   6 1260.57   44.40
   1  -8   6 1221.98   43.70
   1  -9   7   15.30    6.00
   1  -9   7   13.50    2.60
   1  -9   7   13.30    2.10
   1 -10   8   44.60    3.70
   1 -10   8   52.69    4.10
   1 -10   8   53.69   10.10
   1 -11   9    2.40    1.60
   1 -11   9    0.50    1.80
   1 -11   9    0.00    4.90
   1 -12  10   27.20    8.70
   1 -13  11    0.30    5.60
   1 -14  12    6.70    7.20
   1 -15  13   49.60   12.40
   1 -16  14    9.80    8.70
  -2 -10  14  -16.00    6.40
  -2  -9  13   27.30   10.90
  -2  -8  12   13.80    7.50
  -2  -7  11   28.40    3.30
  -2  -7  11   36.40    3.60
  -2  -7  11   25.10    9.90
  -2  -6  10  108.89    6.70
  -2  -6  10   92.79   14.80
  -2  -6  10  103.89    6.60
  -2  -5   9  719.83   27.00
  -2  -5   9  685.13   26.80
  -2  -5   9  678.13   37.00
  -2  -4   8  181.78    9.20
  -2  -4   8  193.48   16.30
  -2  -4   8  156.88    8.70
  -2  -3   7   59.19    4.70
  -2  -3   7   56.19    9.40
  -2  -3   7   61.79    4.70
  -2  -2   6  381.56   22.10
  -2  -2   6  391.66   15.90
  -2  -2   6  402.66   16.00
  -2  -1   5  160.88    7.60
  -2  -1   5  158.68   12.30
  -2  -1   5  164.68    7.90
   2   0  -4 1484.15   50.79
  -2   0   4 1420.56   55.69
  -2   0   4 1465.05   51.09
   2  -1  -3  705.93   24.50
  -2   1   3  604.34   27.50
  -2   1   3  712.43   24.80
   2  -4   0 1692.13   54.39
   2  -4   0 1538.25   55.79
  -2   4   0 1586.54   55.19
   2  -5   1 1327.47   44.60
   2  -5   1 1189.38   44.40
   2  -5   1 1301.07   46.30
  -2   5  -1 1312.77   46.20
  -2   5  -1 1333.27   44.70
  -2   5  -1 1249.97   44.40
   2  -7   3 3950.60  136.79
  -2   7  -3 4040.50  136.79
  -2   7  -3 4116.79  139.99
   2  -8   4 1106.99   41.40
   2  -8   4 1296.17   46.00
  -2   8  -4 1160.38   41.40
  -2   8  -4 1132.09   45.60
   2  -9   5  258.17   11.30
   2  -9   5  261.47   15.40
  -2   9  -5  266.17   11.10
  -2   9  -5  263.67   16.10
   2 -10   6  215.98   15.40
   2 -10   6  246.08   10.70
  -2  10  -6  249.58   10.40
   2 -11   7  114.59    6.00
   2 -11   7  124.39   12.00
   2 -11   7  117.49    6.50
   2 -12   8   35.60    7.90
   2 -12   8   38.40    3.20
   2 -12   8   30.60    3.60
   2 -13   9    9.20    5.80
   2 -14  10  121.49   14.90
   2 -15  11   25.10    9.30
   2 -16  12   41.90   11.50
   2 -17  13    8.20    8.40
   2 -18  14   18.70    9.90
  -3  -8  14    3.70    8.90
  -3  -7  13   -0.80    6.50
  -3  -6  12   20.70    8.90
  -3  -5  11  100.59    6.70
  -3  -5  11  114.69   17.70
  -3  -5  11  109.09    7.00
  -3  -4  10  275.57   12.60
  -3  -4  10  259.07   12.60
  -3  -4  10  211.88   20.20
  -3  -3   9  295.37   22.20
  -3  -3   9  309.87   14.10
  -3  -3   9  287.57   13.60
  -3  -2   8   26.50    3.80
  -3  -2   8   29.10    8.30
  -3  -2   8   22.90    3.60
  -3  -1   7  520.45   20.90
  -3  -1   7  563.34   29.40
  -3  -1   7  509.75   21.30
  -3   0   6   12.20    5.50
  -3   0   6   12.00    2.70
   3  -1  -5 2011.90   74.29
  -3   1   5 2142.99   75.09
  -3   1   5 2296.87   81.39
   3  -2  -4 1599.94   55.99
  -3   2   4 1480.05   60.49
  -3   2   4 1717.73   56.79
  -3   3   3 4799.92  166.08
   3  -4  -2   95.19    5.50
  -3   4   2   93.69    5.40
  -3   4   2   89.89    6.80
   3  -5  -1  519.35   19.60
  -3   5   1  514.35   19.70
   3  -6   0  671.03   24.10
   3  -6   0  624.54   24.90
  -3   6   0  648.04   25.00
  -3   6   0  665.73   24.10
  -3   6   0  636.44   22.70
   3  -7   1   83.09    4.40
   3  -7   1   83.89    4.90
   3  -7   1   76.39    6.20
  -3   7  -1   86.79    5.10
  -3   7  -1   92.79    6.50
  -3   7  -1   79.79    4.30
   3  -8   2 4270.77  139.89
   3  -8   2 3940.21  136.29
  -3   8  -2 3907.01  136.89
  -3   8  -2 3911.31  136.39
   3  -9   3  258.37   11.10
   3  -9   3  244.48   12.60
  -3   9  -3  275.77   11.40
  -3   9  -3  248.38   12.80
   3 -10   4  270.47   14.90
   3 -10   4  295.67   12.30
  -3  10  -4  278.67   15.10
  -3  10  -4  286.97   12.30
   3 -11   5    4.20    1.60
   3 -11   5    1.80    3.10
  -3  11  -5    3.90    3.30
   3 -12   6  149.19   12.00
   3 -12   6  147.69    7.80
  -3  12  -6  145.29    7.50
   3 -13   7  367.76   15.90
   3 -13   7  408.16   23.00
  -3  13  -7  386.56   15.60
   3 -14   8  513.25   19.10
   3 -14   8  483.75   19.60
   3 -14   8  492.15   28.20
   3 -15   9   80.69    5.20
   3 -15   9   58.49    4.00
   3 -16  10   -1.60    5.20
   3 -17  11  106.99   14.40
   3 -18  12   12.10    7.80
   3 -19  13    8.50    8.70
  -4  -6  14    3.10    8.00
  -4  -5  13   -4.00    6.60
  -4  -4  12   19.50    9.20
  -4  -4  12   21.00    3.50
  -4  -4  12   12.30    3.30
  -4  -3  11  240.48   12.00
  -4  -3  11  263.77   22.70
  -4  -3  11  219.28   12.10
  -4  -2  10  518.45   22.10
  -4  -2  10  523.45   22.50
  -4  -2  10  568.64   34.20
  -4  -1   9  353.26   24.30
  -4  -1   9  308.77   15.00
  -4  -1   9  294.37   14.40
  -4   0   8  194.68   10.50
  -4   0   8  170.18    9.50
   4  -1  -7  390.16   16.80
  -4   1   7  439.86   17.90
  -4   1   7  359.26   23.60
   4  -2  -6   46.90    4.30
  -4   2   6   53.99    4.90
  -4   2   6   58.49    9.10
   4  -3  -5    1.20    1.70
  -4   3   5    3.40    4.20
  -4   3   5    4.40    2.10
   4  -4  -4 1609.54   60.49
  -4   4   4 1722.53   65.19
  -4   4   4 1830.42   61.39
   4  -5  -3   68.29    4.70
  -4   5   3   57.59    4.70
  -4   5   3   47.10    5.70
   4  -6  -2 3494.95  120.59
  -4   6   2 3535.35  120.79
   4  -7  -1  555.24   21.90
  -4   7   1  592.34   22.30
  -4   7   1  548.05   22.70
   4  -8   0   40.70    4.80
   4  -8   0   36.40    3.70
  -4   8   0   36.30    3.70
  -4   8   0   36.50    4.50
  -4   8   0   36.20    2.60
   4  -9   1 2277.97   79.79
   4  -9   1 2176.78   77.09
   4  -9   1 2227.88   75.89
  -4   9  -1 2199.78   75.69
  -4   9  -1 2204.08   77.39
  -4   9  -1 2221.48   79.39
   4 -10   2    0.20    1.30
   4 -10   2   -0.10    1.30
   4 -10   2    2.30    2.70
  -4  10  -2    3.10    1.80
  -4  10  -2    1.90    1.50
   4 -11   3    1.90    2.90
   4 -11   3    4.80    2.20
   4 -11   3    1.10    1.60
  -4  11  -3    5.40    2.50
  -4  11  -3    3.70    1.70
   4 -12   4    6.90    4.30
   4 -12   4    8.60    3.40
   4 -12   4    7.40    2.20
  -4  12  -4    3.20    2.60
  -4  12  -4    5.60    2.00
   4 -13   5  303.77   17.20
   4 -13   5  305.47   13.90
  -4  13  -5  344.87   18.10
  -4  13  -5  313.97   14.00
   4 -14   6  292.67   13.20
   4 -14   6  303.37   17.90
  -4  14  -6  280.97   13.00
   4 -15   7  215.58   15.80
   4 -15   7  193.78   10.10
  -4  15  -7  211.68   10.20
   4 -16   8   52.69    9.60
   4 -16   8   49.70    4.90
  -4  16  -8   47.90    4.20
   4 -17   9   12.90    5.80
   4 -17   9    7.00    2.30
   4 -17   9    2.60    1.80
   4 -18  10   -1.90    4.70
   4 -19  11   39.60   10.10
   4 -20  12   45.10   11.40
   4 -21  13   22.60   11.50
   4 -21  13   11.30    9.90
  -5  -4  14    1.80    7.60
  -5  -3  13    7.50    3.20
  -5  -3  13    7.20    8.10
  -5  -3  13    2.90    2.60
  -5  -2  12   15.20    9.40
  -5  -2  12   11.10    3.60
  -5  -2  12   20.00    3.70
  -5  -1  11  347.97   16.30
  -5  -1  11  354.36   17.00
  -5  -1  11  317.97   25.90
  -5   0  10  527.45   33.80
  -5   0  10  544.35   23.60
  -5   0  10  598.24   24.60
  -5   1   9    5.90    5.70
  -5   1   9   -3.40    2.20
  -5   1   9   -1.10    2.30
   5  -2  -8   38.50    4.30
  -5   2   8   36.20    9.10
  -5   2   8   41.70    5.60
   5  -3  -7   60.69    5.00
  -5   3   7   58.89    5.70
  -5   3   7   49.70    9.20
   5  -4  -6  341.97   15.20
  -5   4   6  351.46   21.10
  -5   4   6  348.17   16.20
   5  -5  -5  136.39    8.00
  -5   5   5  136.49    8.70
  -5   5   5  135.49   11.80
   5  -6  -4  787.32   29.90
  -5   6   4  749.92   30.30
  -5   6   4  798.42   33.60
   5  -7  -3  424.86   17.60
  -5   7   3  409.36   17.60
  -5   7   3  395.46   19.30
   5  -8  -2  287.87   13.70
  -5   8   2  333.87   14.40
   5  -9  -1  251.47   11.60
   5  -9  -1  235.28   12.30
  -5   9   1  250.07   12.60
  -5   9   1  222.08   11.50
   5 -10   0  180.68   10.50
   5 -10   0  174.38    9.10
  -5  10   0  156.08   10.00
  -5  10   0  169.38    7.30
  -5  10   0  170.38    9.10
   5 -11   1 5414.06  186.78
   5 -11   1 5661.13  189.78
   5 -11   1 5320.97  184.78
  -5  11  -1 5264.17  184.58
  -5  11  -1 5824.72  189.78
  -5  11  -1 5386.06  186.98
   5 -12   2   21.60    3.00
   5 -12   2   22.80    5.20
   5 -12   2   25.60    3.70
  -5  12  -2   22.90    3.20
  -5  12  -2   22.50    4.80
  -5  12  -2   22.60    3.70
   5 -13   3 1914.01   73.19
   5 -13   3 1871.31   67.79
   5 -13   3 1930.91   68.59
  -5  13  -3 1952.60   68.29
  -5  13  -3 1895.41   68.59
   5 -14   4   28.40    4.20
   5 -14   4   40.20    5.40
   5 -14   4   34.00    7.40
  -5  14  -4   36.30    5.60
  -5  14  -4   32.20    4.40
   5 -15   5  382.26   17.80
   5 -15   5  414.96   24.30
   5 -15   5  442.36   21.40
  -5  15  -5  420.46   18.20
  -5  15  -5  460.05   21.90
   5 -16   6  481.05   20.40
   5 -16   6  478.05   28.00
   5 -16   6  481.75   24.90
  -5  16  -6  517.35   20.80
   5 -17   7  214.68   11.80
   5 -17   7  273.27   17.70
   5 -17   7  243.38   19.60
  -5  17  -7  258.07   12.10
   5 -18   8   33.40    7.60
   5 -18   8   28.80    4.10
  -5  18  -8   34.60    4.10
   5 -19   9    4.70    4.80
   5 -19   9    2.50    2.50
   5 -20  10  431.56   27.10
   5 -20  10  400.76   15.10
   5 -20  10  390.56   30.40
   5 -20  10  341.97   14.40
   5 -21  11    1.70    6.30
   5 -21  11    5.90    6.80
   5 -22  12   -7.20    6.20
   5 -22  12  -10.20    6.50
   5 -23  13  -16.60    6.70
   5 -23  13    1.60    8.70
  -6  -3  15   10.50    9.30
  -6  -2  14    4.10    8.00
  -6  -1  13   -4.30    2.90
  -6  -1  13    2.80    7.40
  -6   0  12  127.99    9.30
  -6   0  12  122.49   19.30
  -6   0  12  112.09    8.80
  -6   1  11   -5.80    5.40
  -6   1  11   -4.20    6.00
  -6   1  11    2.40    3.00
  -6   2  10  192.88   18.80
  -6   2  10  164.78   11.10
  -6   3   9   55.39   11.70
  -6   3   9   47.80    6.20
   6  -4  -8   -1.20    1.90
  -6   4   8   -0.70    2.50
  -6   4   8   -3.30    4.10
   6  -5  -7    3.10    2.40
  -6   5   7    3.60    4.40
  -6   5   7    6.20    3.00
   6  -6  -6 1345.27   49.10
  -6   6   6 1312.17   49.90
  -6   6   6 1315.77   55.49
   6  -7  -5  409.26   17.50
  -6   7   5  354.26   20.90
  -6   7   5  386.46   17.90
   6  -8  -4    1.30    1.80
  -6   8   4    5.30    3.60
  -6   8   4    0.40    2.10
   6  -9  -3  139.79    8.40
  -6   9   3  133.09    8.50
   6 -10  -2 1364.66   49.99
  -6  10   2 1493.75   51.99
  -6  10   2 1223.58   49.90
   6 -11  -1 1797.22   66.69
   6 -11  -1 1812.02   65.29
  -6  11   1 1841.32   65.69
  -6  11   1 1819.62   66.89
   6 -12   0   18.20    4.10
   6 -12   0   16.30    3.30
  -6  12   0   17.40    3.80
  -6  12   0   11.80    3.00
   6 -13   1 1610.64   57.59
   6 -13   1 1608.74   55.09
   6 -13   1 1529.75   60.29
  -6  13  -1 1580.74   54.79
  -6  13  -1 1651.93   60.39
  -6  13  -1 1521.35   57.69
   6 -14   2  850.21   31.80
   6 -14   2  813.12   35.60
   6 -14   2  828.22   30.40
  -6  14  -2  793.52   34.60
  -6  14  -2  770.52   29.90
  -6  14  -2  791.82   31.80
   6 -15   3   68.89    5.90
   6 -15   3   78.19    6.20
   6 -15   3   82.39    9.20
  -6  15  -3   77.09    6.60
  -6  15  -3   73.19    6.10
   6 -16   4  165.08    9.70
   6 -16   4  179.68   10.80
   6 -16   4  168.48   13.90
  -6  16  -4  188.98   10.40
  -6  16  -4  153.28   10.60
   6 -17   5    3.40    3.10
   6 -17   5    4.80    4.30
   6 -17   5    3.60    2.20
  -6  17  -5    2.20    3.50
  -6  17  -5    0.80    2.20
   6 -18   6  102.29    9.80
   6 -19   7   30.70    8.70
   6 -19   7   28.60    7.00
   6 -19   7   28.30    4.70
  -6  19  -7   26.70    4.40
   6 -20   8   17.70    3.60
   6 -20   8    4.20    5.40
   6 -20   8   16.10    7.50
  -6  20  -8   11.90    3.20
   6 -21   9  139.19   14.80
   6 -21   9  156.48    8.90
   6 -21   9  178.48   18.90
  -6  21  -9  149.49    8.50
   6 -22  10   61.69   11.30
   6 -22  10   33.00   10.60
   6 -22  10   34.70    3.40
   6 -22  10   40.70    4.10
   6 -23  11   18.70    8.60
   6 -23  11   15.90    8.60
   6 -24  12    9.10    8.80
   6 -24  12    7.90    7.70
   6 -25  13   23.60   13.00
  -7  -1  15   -7.50    9.30
  -7   0  14   10.30    3.90
  -7   0  14   13.10    9.10
  -7   1  13   11.50    8.70
  -7   2  12   -0.70    3.20
  -7   2  12   -7.00    5.90
  -7   3  11   72.39   14.30
  -7   3  11   95.99    8.70
  -7   4  10  135.69   17.00
  -7   4  10  109.69    9.40
  -7   5   9  144.79   16.00
  -7   5   9  135.89   10.40
  -7   6   8  387.96   25.60
  -7   6   8  387.26   19.20
  -7   7   7  243.38   17.60
  -7   7   7  191.28   12.30
   7  -8  -6 2259.67   78.59
  -7   8   6 2191.58   79.39
  -7   8   6 2086.59   84.29
   7  -9  -5    0.80    2.00
  -7   9   5    0.30    3.60
   7 -10  -4  320.97   15.90
  -7  10   4  318.27   16.30
  -7  10   4  365.36   19.00
   7 -11  -3   48.60    6.00
  -7  11   3   27.40    4.90
  -7  11   3   40.80    6.20
   7 -12  -2  547.95   23.20
  -7  12   2  541.35   23.40
  -7  12   2  527.95   24.50
   7 -13  -1 1696.33   62.09
   7 -13  -1 1690.73   63.79
  -7  13   1 1731.63   62.49
  -7  13   1 1685.53   63.79
   7 -14   0  243.88   12.80
   7 -14   0  245.68   14.50
  -7  14   0  243.48   13.00
  -7  14   0  244.58   10.30
  -7  14   0  248.88   14.50
   7 -15   1   61.79    7.60
   7 -15   1   69.99    6.20
   7 -15   1   76.89    4.50
  -7  15  -1   53.69    7.00
  -7  15  -1   65.29    4.00
  -7  15  -1   67.99    6.50
   7 -16   2  161.88   10.10
   7 -16   2  164.08    8.60
   7 -16   2  146.29   12.50
  -7  16  -2  181.68    8.60
  -7  16  -2  165.68   10.40
   7 -17   3 1136.89   45.40
   7 -17   3 1250.67   51.69
   7 -17   3 1273.37   45.30
  -7  17  -3 1187.28   46.00
  -7  17  -3 1188.58   44.90
   7 -18   4  280.77   14.60
   7 -18   4  255.87   13.80
   7 -18   4  262.37   18.60
  -7  18  -4  278.27   14.40
   7 -19   5    2.40    2.90
   7 -19   5    3.80    2.70
   7 -19   5   -2.80    3.60
  -7  19  -5    3.80    4.00
  -7  19  -5    1.50    2.60
   7 -20   6   91.89   12.30
   7 -20   6  102.49    9.60
   7 -20   6  114.49    8.10
  -7  20  -6   92.59    7.90
   7 -21   7  336.37   24.50
   7 -21   7  317.77   19.70
  -7  21  -7  313.17   15.80
   7 -22   8  269.67   23.20
   7 -22   8  258.07   13.80
   7 -22   8  262.57   19.00
  -7  22  -8  268.97   13.80
   7 -23   9  448.66   31.90
   7 -23   9  390.26   18.40
   7 -23   9  426.86   26.30
  -7  23  -9  428.56   18.40
   7 -24  10    0.30    8.50
   7 -24  10   -4.20    5.30
   7 -25  11   33.60   12.70
   7 -25  11   58.49   12.30
   7 -26  12   48.90   14.50
   7 -26  12   28.00   10.10
  -8   1  15  -13.90    8.10
  -8   2  14   11.90    9.30
  -8   3  13   73.89   15.40
  -8   3  13   91.09    8.70
  -8   4  12   -5.40    7.30
  -8   4  12   -6.90    3.50
  -8   5  11   27.20    5.50
  -8   5  11   16.10    8.40
  -8   6  10  536.25   34.30
  -8   6  10  580.04   26.70
  -8   7   9   25.30    8.30
  -8   7   9   21.40    5.10
  -8   8   8   97.09   12.20
  -8   8   8   97.89    8.90
  -8   9   7  123.39   12.60
  -8   9   7   87.49    8.40
  -8  10   6   13.30    4.30
  -8  10   6   20.30    6.50
  -8  11   5  684.63   28.90
  -8  11   5  638.64   31.30
  -8  12   4 2275.87   84.49
  -8  12   4 2248.77   82.49
   8 -13  -3    3.40    2.40
  -8  13   3    4.20    2.90
   8 -14  -2  744.03   30.20
  -8  14   2  705.53   31.60
  -8  14   2  718.83   30.40
   8 -15  -1  160.58   11.60
   8 -15  -1  181.08   10.70
  -8  15   1  174.68   12.20
  -8  15   1  164.78   10.90
  -8  15   1  158.58    8.80
   8 -16   0  692.03   30.90
   8 -16   0  652.23   28.10
  -8  16   0  698.53   28.80
  -8  16   0  650.33   32.60
  -8  16   0  668.03   24.90
   8 -17   1  460.75   24.50
   8 -17   1  485.05   21.70
   8 -17   1  473.25   18.30
  -8  17  -1  490.05   22.10
  -8  17  -1  474.25   18.00
   8 -18   2  325.97   16.30
   8 -18   2  323.57   19.80
   8 -18   2  339.47   14.30
  -8  18  -2  314.17   13.80
  -8  18  -2  328.97   16.80
   8 -19   3   -3.80    1.70
   8 -19   3   -1.20    2.10
   8 -19   3   -1.00    3.50
  -8  19  -3    2.90    2.60
  -8  19  -3   -1.80    1.90
   8 -20   4   24.60    4.50
   8 -20   4   23.60    4.70
   8 -20   4   28.70    7.40
  -8  20  -4   21.10    4.20
  -8  20  -4   16.20    4.10
   8 -21   5   19.50    3.90
   8 -21   5   10.20    4.00
   8 -21   5   11.90    6.20
  -8  21  -5   14.00    4.80
  -8  21  -5   13.70    4.10
   8 -22   6   68.39    8.30
   8 -22   6   85.09   13.90
   8 -22   6   76.99    8.80
  -8  22  -6   80.99    7.60
   8 -23   7  219.98   20.10
   8 -23   7  203.78   14.00
   8 -23   7  204.58   15.40
  -8  23  -7  200.48   12.40
   8 -24   8  706.53   30.50
   8 -24   8  788.42   44.10
   8 -24   8  736.53   36.60
  -8  24  -8  752.12   30.80
   8 -25   9    6.50    7.70
   8 -25   9   -0.40    4.60
   8 -25   9   15.60    3.80
  -8  25  -9   -1.00    2.80
   8 -26  10   71.59    6.60
   8 -26  10   95.99   18.10
   8 -26  10   81.39   13.20
  -8  26 -10   69.19    6.30
   8 -27  11    1.20    6.30
   8 -27  11   12.30    9.40
   8 -28  12   31.80   10.70
   8 -28  12   43.40   15.00
  -9   3  15   -3.10   10.40
  -9   4  14   -3.80    8.20
  -9   4  14   11.40    4.50
  -9   5  13    2.40    6.80
  -9   5  13   -8.50    3.70
  -9   6  12   24.60    9.80
  -9   6  12   29.40    6.20
  -9   7  11    7.00    7.90
  -9   7  11    0.00    3.50
  -9   8  10   60.99   12.10
  -9   8  10   77.39    8.70
  -9   9   9  157.48   12.30
  -9   9   9  170.08   17.00
  -9  10   8  275.57   21.00
  -9  10   8  283.47   16.60
  -9  11   7   98.19   11.70
  -9  11   7  110.79    9.60
  -9  12   6  117.49    9.90
  -9  12   6  109.19   11.70
  -9  13   5  168.28   13.20
  -9  13   5  139.49   11.00
  -9  14   4 3662.03  127.69
  -9  14   4 3503.15  128.59
  -9  15   3  317.27   17.30
  -9  16   2  156.68   11.00
   9 -17  -1 2013.80   75.99
  -9  17   1 1986.60   70.69
  -9  17   1 1993.70   73.99
   9 -18   0  181.68   13.40
  -9  18   0  186.68   11.80
  -9  18   0  160.28    8.10
   9 -19   1   70.69    8.80
   9 -19   1   59.59    4.20
  -9  19  -1   59.39    3.90
  -9  19  -1   59.29    7.00
   9 -20   2  139.99   12.60
   9 -20   2  133.19    7.50
  -9  20  -2  129.19    7.10
  -9  20  -2  132.09   10.00
   9 -21   3 1023.30   47.40
   9 -21   3 1042.60   39.70
  -9  21  -3 1063.79   42.30
  -9  21  -3 1043.50   39.40
   9 -22   4    2.10    2.60
   9 -22   4    6.70    5.50
  -9  22  -4    4.10    2.80
  -9  22  -4    1.70    2.80
   9 -23   5  320.27   17.30
   9 -23   5  308.77   22.70
  -9  23  -5  292.07   16.70
   9 -24   6   51.29   11.60
   9 -24   6   61.49    8.30
  -9  24  -6   60.09    7.10
   9 -25   7   13.40    7.90
   9 -25   7   20.50    6.90
  -9  25  -7   11.90    4.20
   9 -26   8  320.87   21.00
   9 -26   8  321.17   26.70
  -9  26  -8  290.47   16.00
   9 -27   9   -4.50    7.00
  -9  27  -9    4.00    3.50
   9 -28  10   10.30    6.40
   9 -28  10    7.20    8.80
  -9  28 -10    0.60    3.30
   9 -29  11   11.20    7.10
   9 -29  11    7.80    8.20
   9 -30  12   71.39   18.10
   9 -30  12   98.99   15.80
 -10   6  14   18.80    5.70
 -10   6  14   -1.40    9.30
 -10   7  13   19.50    6.00
 -10   7  13   11.30    8.90
 -10   8  12   16.80    9.20
 -10   8  12   37.30    6.90
 -10   9  11   23.80    5.90
 -10  10  10   71.59   13.50
 -10  10  10   87.29    9.30
 -10  11   9   -0.30    3.60
 -10  11   9    2.80    5.30
 -10  12   8    6.30    5.80
 -10  12   8   -0.50    3.20
 -10  13   7    0.30    3.40
 -10  13   7    5.40    5.50
 -10  14   6   21.70    5.60
 -10  14   6   18.60    6.20
 -10  15   5  761.52   34.30
 -10  15   5  813.82   36.50
 -10  16   4  596.74   28.60
 -10  16   4  626.04   28.40
 -10  17   3  125.89   10.20
 -10  17   3  125.49    9.80
 -10  18   2  133.19   10.50
  10 -19  -1   30.00    6.50
 -10  19   1   32.70    4.40
 -10  19   1   25.80    5.50
  10 -20   0   19.70    5.90
 -10  20   0   21.30    2.90
 -10  20   0   23.70    5.60
  10 -21   1 1016.00   45.20
 -10  21  -1  992.70   35.50
 -10  21  -1 1000.00   41.40
  10 -22   2    4.50    4.40
  10 -22   2    4.90    2.00
 -10  22  -2    9.10    2.20
 -10  22  -2    6.60    3.90
  10 -23   3  152.18    9.20
  10 -23   3  151.28   14.60
 -10  23  -3  163.88    9.10
 -10  23  -3  147.29   11.40
  10 -24   4  195.08   17.70
  10 -24   4  195.98   11.70
 -10  24  -4  191.18   11.60
 -10  24  -4  182.18   13.00
  10 -25   5  495.25   23.30
  10 -25   5  468.45   30.50
 -10  25  -5  459.25   23.50
  10 -26   6  112.49   10.50
  10 -26   6  106.59   17.60
 -10  26  -6  106.89    9.80
  10 -27   7   39.90    7.80
 -10  27  -7   41.60    7.20
  10 -28   8   11.10    7.10
  10 -28   8    1.40    4.20
 -10  28  -8   -5.60    2.90
  10 -29   9  125.69   13.40
  10 -29   9   86.89   18.60
 -10  29  -9  106.99    9.10
  10 -30  10   32.00   11.90
  10 -30  10   46.10    9.80
  10 -31  11   53.19   16.10
  10 -31  11   81.79   13.90
 -11   8  14   -9.90    7.60
 -11   9  13    2.60    4.70
 -11   9  13    7.30    8.50
 -11  10  12    4.80    3.90
 -11  10  12   -1.50    6.80
 -11  11  11   15.90    8.40
 -11  11  11   14.80    5.30
 -11  12  10   91.69   15.30
 -11  12  10   73.49    9.50
 -11  13   9   -2.50    5.40
 -11  13   9    7.10    4.70
 -11  14   8   62.09    9.10
 -11  14   8   57.59   11.40
 -11  15   7   25.30    6.00
 -11  16   6   58.49    9.10
 -11  16   6   52.69    9.50
 -11  17   5   58.89    9.20
 -11  17   5   56.49    8.50
 -11  18   4  547.15   26.10
 -11  18   4  491.55   25.40
 -11  19   3 1419.46   59.39
 -11  19   3 1628.24   58.89
 -11  20   2  528.35   25.80
  11 -21  -1   80.39    9.50
 -11  21   1   87.39    6.50
 -11  21   1   89.19    9.10
  11 -22   0   -1.60    3.50
 -11  22   0    6.50    3.50
 -11  22   0    5.20    1.80
  11 -23   1   -3.60    3.30
 -11  23  -1    1.80    1.30
 -11  23  -1   -1.00    2.50
  11 -24   2   20.50    7.10
  11 -24   2   24.40    3.20
 -11  24  -2   23.10    3.10
 -11  24  -2   22.90    5.50
  11 -25   3    0.70    4.70
  11 -25   3    1.00    2.10
 -11  25  -3    1.10    2.20
 -11  25  -3    1.20    3.10
  11 -26   4   43.60    5.80
  11 -26   4   50.89   11.10
 -11  26  -4   62.49    8.10
  11 -27   5    6.40    3.90
  11 -27   5   -4.10    4.90
 -11  27  -5   13.40    4.80
  11 -28   6    4.10    3.50
  11 -28   6   -7.50    6.10
 -11  28  -6    3.70    4.00
  11 -29   7   59.59   13.60
  11 -29   7   92.19   10.10
 -11  29  -7   81.89    9.30
  11 -30   8   19.90    6.20
  11 -30   8   -0.80    6.70
 -11  30  -8   14.30    4.70
  11 -31   9   -3.00    5.20
  11 -31   9    1.20    8.50
 -11  31  -9   -0.70    3.70
  11 -32  10   14.50   10.20
  11 -32  10    0.90    7.40
 -11  32 -10    7.90    3.60
  11 -33  11   24.20    7.00
  11 -33  11   18.60   12.00
 -12  10  14   31.60    7.80
 -12  10  14   29.50   11.90
 -12  11  13   28.40   12.10
 -12  11  13   18.90    6.10
 -12  12  12   64.49   14.10
 -12  12  12   73.89   10.60
 -12  13  11   33.10    7.40
 -12  13  11   41.80   12.60
 -12  14  10   93.59   10.20
 -12  14  10   70.99   13.70
 -12  15   9   89.69   15.10
 -12  15   9   95.39   10.20
 -12  16   8   -4.50    4.00
 -12  16   8    4.90    4.30
 -12  17   7  212.48   15.60
 -12  17   7  221.48   18.20
 -12  18   6  532.45   26.70
 -12  18   6  492.65   28.00
 -12  19   5  278.57   17.60
 -12  19   5  277.97   18.10
 -12  20   4  263.17   17.20
 -12  20   4  312.77   17.70
 -12  21   3  246.78   16.40
 -12  21   3  275.47   15.50
 -12  22   2   14.70    4.70
 -12  22   2   15.70    3.80
  12 -23  -1  274.77   18.90
 -12  23   1  292.17   13.80
 -12  23   1  295.87   17.80
  12 -24   0    0.60    4.20
 -12  24   0    1.10    1.60
 -12  24   0    2.30    3.30
  12 -25   1   25.30    7.40
 -12  25  -1   29.70    2.60
 -12  25  -1   24.60    5.60
  12 -26   2    1.90    4.90
 -12  26  -2    6.20    2.00
 -12  26  -2    8.90    4.40
  12 -27   3  234.08   11.60
  12 -27   3  235.28   20.10
 -12  27  -3  214.28   11.30
 -12  27  -3  252.07   16.20
  12 -28   4  221.38   12.30
  12 -28   4  219.78   19.80
 -12  28  -4  204.28   15.00
  12 -29   5  600.04   37.20
  12 -29   5  591.24   27.20
 -12  29  -5  621.34   29.70
  12 -30   6   39.90    7.40
  12 -30   6   56.19   13.80
 -12  30  -6   32.70    7.10
  12 -31   7  167.78   20.80
  12 -31   7  156.38   13.40
 -12  31  -7  142.99   12.70
  12 -32   8   -6.60    6.70
  12 -32   8   11.20    5.70
 -12  32  -8   -9.60    3.80
  12 -33   9   -1.50    7.90
  12 -33   9   -4.10    5.20
 -12  33  -9  -10.80    4.20
  12 -34  10   93.09   21.20
  12 -34  10  119.39   14.80
 -13  12  14   50.99   16.10
 -13  12  14   87.59   10.50
 -13  13  13    9.90    8.60
 -13  13  13   15.30    5.70
 -13  14  12   16.20    5.70
 -13  14  12   17.80    9.50
 -13  15  11   -1.20    4.30
 -13  15  11   -4.40    6.10
 -13  16  10  109.29   11.50
 -13  16  10   85.19   14.60
 -13  17   9  -11.30    5.00
 -13  17   9    0.10    4.00
 -13  18   8  353.16   24.30
 -13  18   8  302.87   20.20
 -13  19   7   55.99    9.40
 -13  19   7   61.09   10.90
 -13  20   6   42.10    9.20
 -13  20   6   49.99    8.90
 -13  21   5   66.09    9.90
 -13  21   5   63.79    8.90
 -13  22   4    8.50    4.10
 -13  22   4    6.40    4.40
 -13  23   3  495.35   23.90
 -13  23   3  521.45   26.70
 -13  24   2  394.56   22.40
 -13  24   2  402.46   19.10
  13 -25  -1   75.69   10.10
 -13  25   1   71.29    6.00
 -13  25   1   62.39    8.20
  13 -26   0   18.70    7.00
 -13  26   0   18.50    2.80
 -13  26   0   40.10    7.40
  13 -27   1    2.90    6.10
 -13  27  -1   16.10    5.50
  13 -28   2   26.20    8.90
 -13  28  -2   33.50    7.40
  13 -29   3   32.40    9.50
  13 -29   3   36.00    4.00
 -13  29  -3   30.90    7.10
  13 -30   4   27.30    9.80
  13 -30   4   45.20    5.40
 -13  30  -4   44.80    8.50
  13 -31   5   19.90    9.20
  13 -31   5   28.20    5.30
 -13  31  -5   27.10    6.70
  13 -32   6   36.50   11.90
  13 -32   6   43.10    7.20
 -13  32  -6   47.30    8.70
  13 -33   7   13.60    8.50
  13 -33   7   22.30    6.20
 -13  33  -7   20.30    6.70
  13 -34   8   -4.80    7.60
  13 -34   8   12.90    6.00
 -13  34  -8   16.10    5.40
  13 -35   9   -3.10    5.50
 -13  35  -9   11.60    5.00
  13 -36  10   11.20   13.90
  13 -36  10   33.80    9.20
 -13  36 -10   -0.50    4.70
 -14  14  14   18.00    7.50
 -14  14  14   15.50    9.50
 -14  15  13   14.20    9.00
 -14  15  13   -7.80    5.00
 -14  16  12    8.10    8.40
 -14  16  12   -0.30    5.60
 -14  17  11   18.10    9.50
 -14  17  11   31.20    7.30
 -14  18  10    5.70    7.20
 -14  18  10   11.20    5.80
 -14  19   9   12.30    5.60
 -14  19   9    4.50    6.70
 -14  20   8  228.28   19.70
 -14  20   8  206.48   16.50
 -14  21   7   23.90    6.60
 -14  21   7   31.00    8.70
 -14  22   6   16.40    7.00
 -14  22   6   22.60    6.70
 -14  23   5  312.37   20.00
 -14  23   5  285.37   18.80
 -14  24   4   18.50    6.10
 -14  24   4    9.00    4.80
 -14  25   3   60.39    7.60
 -14  25   3   69.49   10.30
  14 -26  -2  319.47   21.60
 -14  26   2  336.07   16.60
 -14  26   2  312.87   16.10
 -14  26   2  308.27   19.90
  14 -27  -1    0.80    4.00
 -14  27   1    5.00    3.90
  14 -28   0    3.00    5.00
 -14  28   0    8.00    4.80
 -14  28   0    1.30    1.60
  14 -29   1   12.40    6.20
  14 -30   2    6.00    5.20
 -14  30  -2    4.20    4.10
  14 -31   3   37.50   10.50
 -14  31  -3   46.80    8.90
  14 -32   4    0.70    7.30
  14 -32   4   -0.50    2.50
 -14  32  -4   -0.50    3.90
  14 -33   5    3.60    3.60
  14 -33   5    0.90    6.20
 -14  33  -5   -3.90    3.80
  14 -34   6    7.50    7.40
  14 -34   6    1.20    3.90
  14 -35   7   89.99   10.10
  14 -35   7   88.99   18.60
 -14  35  -7  116.39   11.80
  14 -36   8  230.58   25.50
  14 -36   8  213.68   16.10
 -14  36  -8  224.58   16.50
  14 -37   9   49.50    9.20
  14 -37   9    4.70   13.70
 -14  37  -9   35.50    7.90
 -15  16  14   34.00   12.00
 -15  16  14   58.59    9.60
 -15  17  13   95.49   13.30
 -15  17  13   69.39   16.80
 -15  18  12   40.80   12.50
 -15  18  12   33.00    8.50
 -15  19  11  137.29   13.90
 -15  19  11  142.69   18.80
 -15  20  10   90.49   11.40
 -15  20  10  114.79   17.80
 -15  21   9   74.19   14.30
 -15  21   9   84.19   10.40
 -15  22   8   40.30   10.60
 -15  22   8   37.90    9.20
 -15  23   7  101.19   12.40
 -15  23   7  107.79   12.40
 -15  24   6    5.80    5.30
 -15  24   6   -3.70    3.50
 -15  25   5  262.97   17.80
 -15  25   5  262.97   18.50
 -15  26   4   -3.10    3.50
 -15  26   4    2.70    4.10
 -15  27   3  311.97   17.20
 -15  27   3  321.77   20.80
 -15  27   3  323.57   17.90
  15 -28  -2   19.80    7.30
 -15  28   2   14.40    6.10
 -15  28   2   23.20    4.80
 -15  28   2   20.50    4.50
  15 -29  -1    1.20    4.40
 -15  29   1    1.60    2.30
 -15  29   1    0.20    2.40
 -15  29   1   -4.00    2.90
  15 -30   0   59.89   11.30
 -15  30   0   45.10    8.60
  15 -31   1  101.59   13.30
 -15  31  -1   76.79   11.50
  15 -32   2   26.00    8.40
 -15  32  -2    3.30    4.70
  15 -33   3   57.69   12.60
 -15  33  -3   27.50    7.50
  15 -34   4    2.90    7.50
 -15  34  -4    8.10    5.10
  15 -35   5   -0.80    2.90
  15 -35   5   -8.40    7.20
 -15  35  -5    4.50    5.00
  15 -36   6   22.00    5.20
  15 -36   6   33.30   11.30
 -15  36  -6   17.20    7.20
  15 -37   7    2.50    4.80
  15 -37   7    7.60    8.40
 -15  37  -7   14.60    6.60
  15 -38   8    0.80    5.40
  15 -38   8  -14.30    7.90
 -15  38  -8    9.80    5.90
  15 -39   9  -11.40    6.50
  15 -39   9  -14.70    9.20
 -15  39  -9   -6.50    5.40
 -16  18  14   21.50   10.50
 -16  19  13   -6.70    7.10
 -16  20  12   99.99   14.10
 -16  20  12   67.29   14.70
 -16  21  11  288.17   24.90
 -16  21  11  234.38   19.30
 -16  22  10    2.70    5.20
 -16  22  10   16.30    8.30
 -16  23   9   22.60    7.10
 -16  23   9    4.70    7.70
 -16  24   8  137.59   15.40
 -16  24   8  133.19   13.80
 -16  25   7   10.20    5.90
 -16  25   7    4.90    5.40
 -16  26   6    2.90    4.80
 -16  26   6   -7.20    4.40
 -16  27   5   -6.90    4.10
 -16  27   5   -3.70    3.50
 -16  28   4    5.50    4.90
 -16  28   4   14.50    4.90
 -16  29   3  141.39   14.10
 -16  29   3  144.59   11.40
 -16  29   3  130.99   10.60
 -16  30   2  954.40   39.20
 -16  30   2 1047.00   46.90
 -16  30   2 1029.70   40.10
  16 -31  -1    4.90    6.30
 -16  31   1    6.70    4.90
 -16  31   1    6.40    2.70
 -16  31   1    8.30    3.10
  16 -32   0   58.79   12.20
 -16  32   0   56.49   10.60
  16 -33   1   22.40    8.60
 -16  33  -1    8.00    6.30
  16 -34   2   41.00   11.20
 -16  34  -2   21.90    7.10
  16 -35   3    5.80    7.20
 -16  35  -3   -5.60    4.50
  16 -36   4    8.20    7.50
 -16  36  -4   -1.10    4.20
  16 -37   5   34.10   11.00
  16 -38   6   60.49   15.10
  16 -38   6   43.30    6.00
 -16  38  -6   52.59   10.60
  16 -39   7   75.79   17.20
  16 -39   7   65.79    8.50
 -16  39  -7   47.30    9.60
  16 -40   8   88.89   20.00
  16 -40   8   71.99   10.00
 -16  40  -8   55.09   11.00
 -17  21  13    4.50    8.20
 -17  21  13    1.50    6.80
 -17  22  12   27.70    8.40
 -17  22  12   24.70   10.60
 -17  23  11    7.20    5.50
 -17  23  11    0.30    7.10
 -17  24  10   -1.70    5.00
 -17  24  10    0.90    5.30
 -17  25   9   85.99   15.30
 -17  25   9  100.79   12.50
 -17  26   8    4.90    5.40
 -17  26   8   -0.50    5.90
 -17  27   7   26.50    8.20
 -17  27   7   10.50    6.70
 -17  28   6    9.70    5.70
 -17  28   6   -2.60    4.00
 -17  29   5   24.80    7.30
 -17  29   5   27.20    7.70
 -17  30   4    7.80    4.60
 -17  30   4    8.60    5.50
 -17  31   3  440.16   22.70
 -17  31   3  460.75   22.10
 -17  31   3  420.06   26.90
 -17  32   2  204.38   16.90
 -17  32   2  175.88   11.00
 -17  32   2  171.58   11.90
  17 -33  -1  260.07   21.20
 -17  33   1  240.78   19.00
 -17  33   1  213.48   10.50
 -17  33   1  218.98   10.80
  17 -34   0   34.90   10.20
 -17  34   0   35.30    8.70
  17 -35   1   -3.40    6.50
 -17  35  -1    1.10    4.40
  17 -36   2   20.00    8.50
 -17  36  -2   20.20    7.00
  17 -37   3  168.68   20.50
 -17  37  -3  171.98   16.10
  17 -38   4   17.90    8.70
 -17  38  -4   16.10    6.80
  17 -39   5    4.10    7.80
 -17  39  -5   -1.80    5.00
  17 -40   6   10.80   10.00
 -17  40  -6    5.70    6.50
  17 -41   7   52.99    6.90
  17 -41   7   52.09   15.70
 -17  41  -7   56.99   10.20
  17 -42   8    8.50   10.60
 -17  42  -8   -0.40    6.60
 -18  23  13   12.70    8.60
 -18  23  13   17.60    8.00
 -18  24  12   51.39   12.10
 -18  24  12   54.39   13.40
 -18  25  11    3.10    5.70
 -18  25  11  -12.80    6.50
 -18  26  10  143.49   15.00
 -18  26  10  125.49   18.80
 -18  27   9   84.89   13.30
 -18  27   9  107.99   14.10
 -18  28   8   95.29   14.50
 -18  28   8   81.49   13.50
 -18  29   7   13.00    6.90
 -18  29   7    1.50    6.80
 -18  30   6    7.80    5.50
 -18  30   6    3.40    5.90
 -18  31   5    9.30    5.00
 -18  31   5    4.60    5.60
 -18  32   4  386.76   20.60
 -18  32   4  318.87   23.40
 -18  33   3   74.49   12.20
 -18  33   3   78.19    8.30
 -18  33   3   64.09    8.90
 -18  34   2    6.50    5.30
 -18  34   2   12.90    4.00
  18 -35  -1   83.29   15.00
 -18  35   1   75.89   12.40
  18 -36   0   17.10    9.20
 -18  36   0    3.30    5.20
  18 -37   1   50.69   13.00
 -18  37  -1   51.49   10.60
  18 -38   2   37.50   11.20
 -18  38  -2   44.50    9.60
  18 -39   3   27.00    9.90
 -18  39  -3   35.70    8.80
  18 -40   4   23.80   10.20
 -18  40  -4   13.20    7.00
  18 -41   5   14.80   10.40
  18 -42   6   63.09   15.50
 -18  42  -6   38.90   10.30
  18 -43   7    6.50   10.30
 -18  43  -7    6.40    7.50
 -19  25  13    0.00    7.80
 -19  26  12   69.99   16.00
 -19  26  12   87.19   14.50
 -19  27  11   -2.30    6.70
 -19  27  11   21.30    7.80
 -19  28  10   -0.30    6.40
 -19  28  10    3.10    5.80
 -19  29   9   39.50    9.90
 -19  29   9   25.40    8.70
 -19  30   8   20.40    7.60
 -19  30   8   12.70    7.80
 -19  31   7   39.90    9.40
 -19  31   7   34.10    9.40
 -19  32   6   25.80    8.70
 -19  32   6   13.50    6.60
 -19  33   5   13.80    5.80
 -19  33   5    9.30    6.80
 -19  34   4  563.54   28.00
 -19  34   4  602.54   34.40
 -19  35   3    6.20    4.70
 -19  35   3   14.20    7.20
 -19  36   2  353.26   17.10
 -19  36   2  368.16   25.50
 -19  36   2  354.86   16.40
  19 -37  -1   24.50    9.50
 -19  37   1   27.00    8.30
  19 -38   0    2.20    5.90
 -19  38   0    7.80    6.10
  19 -39   1   13.60    8.00
 -19  39  -1   26.40    7.80
  19 -40   2   33.90   11.20
 -19  40  -2   30.80    9.10
  19 -41   3   50.39   13.30
 -19  41  -3   53.89   10.90
  19 -42   4   10.50   10.30
 -19  42  -4   26.10    8.40
  19 -43   5   70.79   16.60
 -19  43  -5   49.10   10.70
  19 -44   6   60.59   16.80
 -19  44  -6   36.40   10.50
 -20  28  12   18.50    9.10
 -20  28  12    1.70    6.70
 -20  29  11   -6.30    6.50
 -20  29  11   14.10   10.30
 -20  30  10   48.30   11.10
 -20  30  10   36.60   11.70
 -20  31   9   16.70    7.90
 -20  31   9   14.30    6.80
 -20  32   8   -1.90    6.60
 -20  32   8   19.80    7.80
 -20  33   7   -2.40    5.30
 -20  33   7   -1.00    5.80
 -20  34   6   56.59   10.20
 -20  34   6   47.50   11.00
 -20  35   5   77.19   14.10
 -20  35   5   71.69   10.60
 -20  36   4   30.40    6.50
 -20  36   4   36.40   10.40
 -20  37   3   24.70    6.50
 -20  37   3   12.30    4.70
 -20  37   3   16.70    7.30
 -20  38   2   92.19    7.40
 -20  38   2   60.59   11.90
 -20  38   2   85.89    6.30
  20 -39  -1    2.30    5.80
 -20  39   1    6.60    6.20
  20 -40   0   -3.20    5.70
 -20  40   0    2.30    5.90
  20 -41   1   12.10    8.50
 -20  41  -1   -8.90    5.30
  20 -42   2  100.29   18.50
 -20  42  -2  118.09   15.10
  20 -43   3   40.10   13.50
 -20  43  -3   40.60   10.20
  20 -44   4   48.40   14.10
 -20  44  -4   24.20    9.30
  20 -45   5  101.79   20.00
 -20  45  -5  104.89   15.90
  20 -46   6   28.60   13.90
 -21  30  12   58.49   14.30
 -21  30  12   51.79   14.50
 -21  31  11   60.09   14.10
 -21  31  11   84.99   15.50
 -21  32  10   11.70    8.00
 -21  32  10   12.00    7.40
 -21  33   9    5.80    7.10
 -21  33   9   17.20    8.70
 -21  34   8   23.10    8.70
 -21  34   8   29.70    9.90
 -21  35   7   72.39   12.20
 -21  35   7   70.59   13.90
 -21  36   6   -2.30    5.80
 -21  36   6   16.30    6.60
 -21  37   5  115.39   17.00
 -21  37   5  134.69   12.30
 -21  38   4   24.20    8.60
 -21  38   4   45.70    7.50
 -21  39   3   23.80    9.20
 -21  39   3   24.30    5.10
 -21  40   2    7.30    5.50
  21 -41  -1   24.30   10.40
 -21  41   1   24.00    8.60
  21 -42   0   20.50    9.90
 -21  42   0   29.10    9.50
  21 -43   1   -8.90    7.30
 -21  43  -1   -3.00    5.60
  21 -44   2   55.89   15.50
 -21  44  -2   65.69   13.20
  21 -45   3   17.00    9.60
 -21  45  -3   -1.00    6.40
  21 -46   4   39.00   13.60
 -21  46  -4   -0.10    6.80
  21 -47   5    5.80    9.40
 -21  47  -5    4.50    6.90
 -22  33  11    6.50    8.50
 -22  33  11   17.70    8.30
 -22  34  10   -1.40    6.80
 -22  34  10    9.60    8.50
 -22  35   9   37.00   10.80
 -22  35   9   34.00   11.40
 -22  36   8    9.50    7.60
 -22  36   8   23.30    8.20
 -22  37   7  129.79   19.00
 -22  37   7  121.49   15.10
 -22  38   6   34.60    8.50
 -22  38   6   26.20    9.60
 -22  39   5   82.69   10.10
 -22  39   5   50.09   11.80
 -22  40   4   29.70    6.40
 -22  40   4   51.49   11.70
 -22  41   3   35.30    5.40
 -22  41   3   49.70   11.70
 -22  42   2    5.00    6.60
  22 -43  -1   -9.30    7.00
 -22  43   1    3.10    6.50
  22 -44   0   -1.60    7.40
 -22  44   0   -6.60    4.30
  22 -45   1   21.00   10.70
 -22  45  -1   55.09   12.00
  22 -46   2   83.79   18.00
 -22  46  -2  100.09   15.50
  22 -47   3   44.30   13.90
 -22  47  -3   28.90   11.00
  22 -48   4   -3.10    9.10
 -22  48  -4   12.50    7.50
 -23  36  10    5.70    8.00
 -23  36  10   -5.50    7.90
 -23  37   9   55.49   12.60
 -23  37   9   71.99   13.80
 -23  38   8  215.68   20.20
 -23  38   8  226.38   22.00
 -23  39   7   56.49   10.80
 -23  39   7   35.00   10.30
 -23  40   6  133.49   14.00
 -23  40   6  147.09   18.40
 -23  41   5    2.80    4.90
 -23  41   5   -0.70    5.70
 -23  42   4   43.20   11.60
 -23  42   4   54.49    7.40
 -23  43   3   -5.10    2.80
 -23  43   3   -4.90    5.50
 -23  44   2   17.60    8.00
 -23  45   1    6.60    7.30
  23 -46   0    0.10    8.30
 -23  46   0    9.20    7.70
  23 -47   1   -2.30    8.20
 -23  47  -1   -2.90    7.80
  23 -48   2   23.10   12.10
 -23  48  -2   43.00   12.10
  23 -49   3   24.20   13.90
 -23  49  -3   30.80   10.90
 -24  39   9    7.80    9.40
 -24  39   9  -12.30    7.10
 -24  40   8    6.90    7.20
 -24  40   8    1.90    6.80
 -24  41   7    6.60    6.10
 -24  41   7   -5.90    6.50
 -24  42   6  104.09   17.00
 -24  42   6   83.29   11.70
 -24  43   5   -0.30    7.60
 -24  43   5    3.10    4.90
 -24  44   4   -6.20    7.70
 -24  44   4   -0.20    4.00
 -24  45   3   -9.40    6.50
 -24  46   2   -2.10    6.30
 -24  47   1   42.60   12.20
  24 -48   0   23.00   11.40
 -24  48   0   58.29   13.80
  24 -49   1   -0.50    8.70
 -24  49  -1    0.20    7.50
 -25  42   8   15.50    8.90
 -25  42   8   16.30    7.80
 -25  43   7   45.10   13.40
 -25  43   7   68.69   11.80
 -25  44   6    3.40    7.20
 -25  44   6    3.60    6.00
 -25  45   5   -9.40    7.60
 -25  45   5   -2.60    4.90
 -25  46   4    8.30    4.60
 -25  46   4   19.90    9.20
 -25  47   3   16.10   10.00
 -25  48   2   10.30    8.70
 -25  49   1  -10.00    5.90
  25 -50   0   13.20   10.40
 -25  50   0   12.80    8.50
 -26  46   6   -2.30    6.10
 -26  47   5   -0.90    6.00
 -26  47   5   13.70    8.70
 -26  48   4    2.30    7.50
 -26  49   3   -9.70    7.80
 -27  49   2   40.90   11.90
 -27  48   3    2.90    7.40
 -27  47   4    4.60    8.40
 -27  47   4   -2.30    5.00
 -27  46   5   20.00   10.10
 -27  45   6    0.60    6.70
 -27  45   6   -2.40    5.60
 -27  44   7   30.10    8.70
 -27  44   7   39.80   11.70
  26 -50   1    6.40    8.50
 -26  49   0   15.60    8.20
  26 -49   0    1.70    9.00
 -26  48   1    8.00    7.80
 -26  47   2   22.60    9.10
 -26  46   3   72.69   14.70
 -26  45   4   -4.00    6.20
 -26  45   4    0.70    4.40
 -26  44   5    2.50    8.10
 -26  44   5    5.80    5.40
 -26  43   6   14.70    7.90
 -26  43   6    7.20    8.40
 -26  42   7   51.29   11.30
 -26  42   7   63.59   15.50
 -26  41   8   38.00   10.20
 -26  41   8   26.20   11.00
 -26  40   9   22.60   10.00
 -25  49  -2   71.59   14.00
 -25  48  -1   21.80    9.90
  25 -48   1   30.10   11.90
 -25  47   0   18.00    9.50
  25 -47   0    7.30    9.10
 -25  46   1    6.90    7.60
 -25  45   2   26.50   10.10
 -25  44   3   14.60    8.50
 -25  43   4   11.40    7.70
 -25  43   4    7.70    4.10
 -25  42   5   19.70    7.30
 -25  42   5   18.60    9.80
 -25  41   6   19.00    8.50
 -25  41   6    5.00    6.80
 -25  40   7   31.90    9.10
 -25  40   7   -5.10    7.50
 -25  39   8   -8.20    7.00
 -25  39   8    0.20    7.30
 -25  38   9   14.30    9.20
 -25  38   9   14.40    8.30
 -25  37  10   38.30   11.30
 -25  37  10   32.30   11.40
 -24  48  -3   77.09   14.00
  24 -48   3   42.60   16.20
 -24  47  -2   -2.10    7.80
 -24  46  -1   -1.70    6.70
  24 -46   1   -0.70    8.90
 -24  45   0    6.40    8.20
  24 -45   0  -11.10    7.30
 -24  44   1    7.30    6.80
  24 -44  -1   -4.90    6.90
 -24  43   2    0.60    6.70
 -24  42   3   29.00    9.10
 -24  42   3   29.30    5.20
 -24  41   4    5.70    6.80
 -24  40   5   79.09   10.90
 -24  40   5   67.19   13.90
 -24  39   6   30.60    8.30
 -24  38   7   -6.00    6.10
 -24  38   7    7.40    6.60
 -24  37   8   36.00   11.00
 -24  37   8   30.60   10.30
 -24  36   9    3.10    8.40
 -24  35  10    8.20    7.00
 -24  35  10   23.40   10.00
 -23  47  -4    2.30    7.40
  23 -47   4   11.50   11.10
 -23  46  -3   -0.60    7.00
  23 -46   3   16.50   10.10
 -23  45  -2    0.30    6.20
  23 -45   2  -14.10    6.30
 -23  44  -1    7.90    6.70
  23 -44   1   -9.30    6.70
 -23  43   0   19.30    8.00
  23 -43   0   17.40    9.70
 -23  42   1    0.30    6.40
  23 -42  -1    1.90    6.80
 -23  41   2    9.70    7.20
 -23  41   2    2.90    2.80
 -23  40   3   23.70    4.90
 -23  40   3    9.20    7.40
 -23  40   3   13.10    8.40
 -23  39   4   43.80   10.90
 -23  39   4   67.09    9.20
 -23  38   5   28.60    9.30
 -23  38   5    0.70    5.60
 -23  37   6   40.40    9.20
 -23  37   6   31.40    9.70
 -23  36   7   35.70    9.50
 -23  36   7   37.30   11.20
 -23  35   8   19.20    8.40
 -23  35   8    1.20    6.10
 -23  34   9   13.00    7.50
 -23  34   9   -3.40    6.30
 -23  33  10    8.20    7.40
 -23  33  10   10.90    6.80
 -23  32  11   54.79   14.00
 -23  32  11   53.19   12.20
  22 -46   5   30.50   12.70
 -22  45  -4   92.69   14.90
  22 -45   4   68.89   17.20
  22 -44   3    6.10    7.00
 -22  43  -2   38.80    9.40
  22 -43   2   -2.30    8.30
 -22  42  -1   18.90    7.50
  22 -42   1   19.50   10.20
 -22  41   0   17.60    7.90
  22 -41   0   -2.20    6.70
 -22  40   1   35.50    8.80
  22 -40  -1   16.30    8.70
 -22  39   2    1.90    3.10
 -22  39   2   -4.10    4.90
 -22  38   3  197.38   19.30
 -22  38   3  196.08   13.30
 -22  37   4   -2.80    4.40
 -22  37   4    0.40    4.30
 -22  36   5    2.20    6.50
 -22  35   6  427.66   27.00
 -22  35   6  486.85   30.50
 -22  34   7  227.88   21.00
 -22  34   7  216.28   19.30
 -22  33   8   53.59   11.70
 -22  33   8   57.39   12.30
 -22  32   9    3.80    7.70
 -22  32   9   14.60    7.80
 -22  31  10    1.80    6.60
 -22  31  10   -3.90    8.00
 -22  30  11   14.80    8.50
 -22  30  11   18.30    9.20
 -22  29  12   21.80    8.60
 -22  29  12    4.10    9.90
 -21  45  -6  159.18   16.10
  21 -45   6  142.19   24.90
 -21  44  -5   61.39   12.40
  21 -44   5   53.39   14.60
 -21  43  -4    4.70    6.90
  21 -43   4   12.90    8.60
 -21  42  -3   32.70   10.10
  21 -42   3   35.10   12.70
  21 -41   2   -8.80    7.20
 -21  40  -1    0.70    5.50
  21 -40   1   -7.50    7.10
 -21  39   0   44.80   10.50
  21 -39   0   44.10   12.20
 -21  38   1   73.59    5.40
 -21  38   1   61.79   11.80
 -21  38   1   67.19    5.50
  21 -38  -1   62.19   13.70
 -21  37   2   23.80    8.60
 -21  37   2   24.30    4.90
 -21  37   2   17.40    5.60
 -21  36   3  538.15   25.80
 -21  36   3  567.24   33.60
 -21  35   4  203.38   15.10
 -21  35   4  207.58   18.90
 -21  34   5  213.78   19.50
 -21  34   5  229.88   17.20
 -21  33   6   44.70    9.90
 -21  33   6   45.70   10.50
 -21  32   7   20.20    7.70
 -21  32   7   -5.90    6.30
 -21  31   8   21.60    8.40
 -21  30   9   26.80    9.90
 -21  30   9   26.90    8.70
 -21  29  10   -2.70    6.60
 -21  29  10    2.40    5.70
 -21  28  11  146.49   19.60
 -21  28  11  116.89   17.40
 -21  27  12    8.80    9.50
 -21  27  12    9.00    7.50
 -20  44  -7    9.30    7.60
  20 -44   7   12.80   10.30
 -20  43  -6   -5.00    6.30
  20 -43   6    2.80    9.30
  20 -42   5   15.90   10.40
 -20  41  -4    5.00    6.30
  20 -41   4   14.30    8.10
 -20  40  -3  193.08   17.30
  20 -40   3  173.98   20.50
 -20  39  -2    1.30    5.90
  20 -39   2   14.70    9.10
 -20  38  -1   12.60    6.40
 -20  37   0    9.10    5.70
  20 -37   0   -0.80    6.30
 -20  36   1   -1.90    4.70
 -20  36   1    2.30    2.40
 -20  36   1    1.60    3.00
  20 -36  -1   -3.70    5.10
 -20  35   2    0.30    3.80
 -20  35   2    5.70    5.20
 -20  35   2   15.50    4.80
 -20  34   3   36.40    9.70
 -20  34   3   31.50    6.50
 -20  33   4   30.30    8.50
 -20  32   5  247.58   18.30
 -20  32   5  246.68   20.20
 -20  31   6  199.48   18.00
 -20  31   6  233.98   18.30
 -20  30   7  204.38   18.50
 -20  30   7  165.78   16.40
 -20  29   8   11.60    7.30
 -20  29   8   -4.90    5.00
 -20  28   9   50.59   11.70
 -20  28   9   34.40    9.70
 -20  27  10   11.20    7.30
 -20  27  10    9.90    6.40
 -20  26  11   15.20    7.60
 -20  26  11    1.20    7.90
 -20  25  12   11.80    7.10
 -20  25  12   -8.30    8.30
 -20  24  13    7.90    7.10
 -20  24  13    4.20    8.50
 -19  42  -7   28.10    9.10
  19 -42   7   19.00   10.50
 -19  41  -6    4.10    6.00
  19 -41   6   14.50    9.50
 -19  40  -5   40.30    9.70
  19 -40   5   42.60   13.00
 -19  39  -4    5.80    6.50
  19 -39   4   15.20    9.10
  19 -38   3   11.60    8.80
 -19  37  -2   98.89   12.10
  19 -37   2   90.49   16.40
 -19  36  -1    2.00    4.80
  19 -36   1   11.30    7.80
 -19  35   0   83.39   12.60
  19 -35   0   82.69   14.70
 -19  34   1   17.10    4.30
 -19  34   1   19.80    4.00
 -19  34   1   23.40    8.00
  19 -34  -1   27.30    9.10
 -19  33   2  142.09   10.70
 -19  33   2  132.29   11.20
 -19  33   2  131.89   14.10
 -19  32   3   28.10    6.30
 -19  32   3   19.00    7.40
 -19  31   4    8.80    5.80
 -19  31   4    5.20    4.60
 -19  30   5   49.10    9.20
 -19  30   5   52.29   10.80
 -19  29   6   15.40    6.30
 -19  29   6   12.10    6.30
 -19  28   7   51.39   11.30
 -19  28   7   53.99   11.00
 -19  27   8   30.10    9.00
 -19  27   8   37.10    8.90
 -19  26   9   18.90    8.00
 -19  26   9   12.00    6.10
 -19  25  10    2.20    5.10
 -19  24  11   18.00    9.60
 -19  24  11   21.60    7.70
 -19  23  12    1.20    6.10
 -19  23  12    6.80    8.50
 -19  22  13   -3.00    6.70
 -19  22  13   -0.30    7.80
 -18  41  -8   90.19   12.40
  18 -41   8   67.39   17.90
  18 -41   8   64.69   10.10
 -18  40  -7   61.99   10.90
  18 -40   7   63.69   15.80
  18 -40   7   61.59    8.60
 -18  39  -6   11.50    6.50
  18 -39   6    2.10    3.90
  18 -39   6    1.50    8.70
 -18  38  -5   60.59   10.60
  18 -38   5   45.30    5.40
  18 -38   5   56.59   14.20
 -18  37  -4   -0.90    5.20
  18 -37   4    1.30    7.00
 -18  36  -3  141.39   14.30
  18 -36   3  171.78   19.30
 -18  35  -2   -0.10    5.00
  18 -35   2   -1.10    5.80
 -18  34  -1   33.30    8.70
  18 -34   1   41.60   10.60
 -18  33   0   27.10    3.70
 -18  33   0   22.10    7.70
  18 -33   0   18.40    7.80
 -18  32   1   22.60    7.00
 -18  32   1   29.30    4.80
  18 -32  -1   22.50    8.40
 -18  31   2   23.00    7.20
 -18  31   2   35.40    5.90
 -18  31   2   48.50    6.60
 -18  30   3  656.83   30.40
 -18  30   3  658.03   34.60
 -18  29   4   96.39   12.70
 -18  29   4  127.89   11.60
 -18  28   5   -4.40    4.20
 -18  28   5   -4.70    4.30
 -18  27   6    2.70    5.40
 -18  27   6    8.70    5.80
 -18  26   7   23.90    7.90
 -18  26   7   21.40    7.70
 -18  25   8   97.29   12.00
 -18  25   8   71.09   13.30
 -18  24   9   -1.70    5.40
 -18  24   9    6.30    5.70
 -18  23  10   52.49   13.20
 -18  23  10   32.00    8.50
 -18  22  11   26.70    7.80
 -18  22  11   -2.00    8.70
 -18  21  12   -3.70    6.60
 -18  21  12   16.40    6.50
 -18  20  13   25.00    8.70
 -18  20  13    8.60   10.50
 -17  40  -9    0.30    5.30
  17 -40   9   12.80    6.90
  17 -40   9   -2.90    9.40
 -17  39  -8    6.60    5.60
  17 -39   8  -12.30    7.70
  17 -39   8    6.40    5.30
 -17  38  -7   14.90    6.80
  17 -38   7   27.80    5.90
  17 -38   7   33.20   11.60
  17 -37   6    8.00    8.20
 -17  36  -5   20.60    7.30
  17 -36   5    9.70    8.80
  17 -36   5   25.40    4.70
 -17  35  -4  128.69   13.00
  17 -35   4   99.89   17.00
  17 -35   4  122.39    7.80
 -17  34  -3    0.00    4.00
  17 -34   3    7.00    6.50
 -17  33  -2   11.90    5.20
  17 -33   2    8.30    6.30
 -17  32  -1   97.49    5.40
 -17  32  -1  104.19   11.90
  17 -32   1  100.69   15.80
 -17  31   0   14.50    6.00
 -17  31   0   16.60    3.40
  17 -31   0    8.90    6.70
 -17  30   1   24.70    6.90
 -17  30   1   32.20    5.10
  17 -30  -1   25.20    7.90
 -17  29   2  182.88   15.60
 -17  29   2  175.68   12.10
 -17  28   3  263.37   16.30
 -17  28   3  297.67   19.60
 -17  28   3  243.58   18.20
 -17  27   4   72.89    9.30
 -17  27   4   72.69   11.20
 -17  26   5  147.69   13.90
 -17  26   5  144.19   13.50
 -17  25   6    2.30    5.00
 -17  25   6    3.50    4.80
 -17  24   7    0.70    4.30
 -17  24   7    5.10    4.70
 -17  23   8  139.09   13.80
 -17  23   8  119.89   14.90
 -17  22   9   43.00    9.60
 -17  22   9   43.70   11.20
 -17  21  10   52.49   12.70
 -17  21  10   63.29   10.70
 -17  20  11    8.00    5.40
 -17  20  11  -12.20    5.50
 -17  19  12   -9.60    7.00
 -17  19  12    9.20    5.90
 -17  18  13    7.70    8.60
 -17  18  13   -5.60    6.20
 -17  17  14   11.60   10.50
 -17  17  14    4.10    6.40
 -16  38  -9   14.50    5.70
  16 -38   9   -5.40    9.10
  16 -38   9   19.30    6.40
 -16  37  -8    3.30    5.00
  16 -37   8   -5.00    7.50
  16 -36   7   48.60    8.40
  16 -36   7   38.50   13.30
 -16  35  -6   37.10    7.80
  16 -35   6   53.79   13.40
  16 -35   6   37.90    7.10
 -16  34  -5   55.89    9.40
  16 -34   5   25.20   10.10
  16 -34   5   35.20    5.90
 -16  33  -4   41.50    8.50
  16 -33   4   43.50    5.60
  16 -33   4   34.40   10.40
 -16  32  -3  164.58    9.40
 -16  32  -3  188.98   15.10
  16 -32   3  193.48   19.20
 -16  31  -2   -6.40    3.40
 -16  31  -2    1.00    2.30
  16 -31   2   15.00    8.00
 -16  30  -1    1.70    4.10
 -16  30  -1   11.20    2.40
  16 -30   1   15.40    7.00
 -16  29   0   23.20    3.70
 -16  29   0   19.40    6.10
  16 -29   0   15.50    6.40
 -16  28   1   54.59    9.10
 -16  28   1   65.09    6.60
  16 -28  -1   72.79   11.90
 -16  27   2   14.80    5.50
 -16  27   2    1.00    3.20
 -16  26   3   22.90    6.90
 -16  26   3   44.50    7.40
 -16  25   4    2.20    4.30
 -16  25   4    4.20    4.60
 -16  24   5    6.00    4.60
 -16  24   5    1.70    4.10
 -16  23   6   35.60    8.40
 -16  23   6   37.00    8.30
 -16  22   7   10.80    5.70
 -16  22   7   12.80    7.20
 -16  21   8   16.80    6.70
 -16  21   8   14.00    6.90
 -16  20   9    2.20    4.80
 -16  20   9   -4.20    6.20
 -16  19  10    5.80    5.10
 -16  19  10    3.90    7.20
 -16  18  11  106.59   18.20
 -16  18  11   95.89   12.50
 -16  17  12   72.69   11.60
 -16  17  12   99.89   19.80
 -16  16  13   12.60    7.30
 -16  16  13   13.30    8.90
 -16  15  14   31.30    7.30
 -16  15  14   24.20   11.80
 -15  37 -10    4.00    5.20
  15 -37  10   -7.50    6.50
  15 -37  10    4.70   11.40
  15 -36   9    8.80    6.10
  15 -36   9    9.00   10.10
 -15  35  -8    4.50    5.10
  15 -35   8    5.90   10.20
  15 -35   8    7.30    5.00
 -15  34  -7    2.20    4.60
  15 -34   7    6.00    4.60
  15 -34   7    1.60    7.00
  15 -33   6    6.40    7.70
 -15  32  -5    3.70    4.50
  15 -32   5    4.30    3.70
  15 -32   5    8.00    7.60
 -15  31  -4   67.99    7.30
 -15  31  -4   62.29   10.10
  15 -31   4   64.09   13.50
  15 -31   4   55.89    6.50
 -15  30  -3   72.29    9.30
  15 -30   3   65.09    5.70
  15 -30   3   73.29   13.50
 -15  29  -2   87.49   10.40
 -15  29  -2   88.79    6.00
  15 -29   2  113.09   13.80
 -15  28  -1   56.59    9.20
 -15  28  -1   55.89    4.60
  15 -28   1   43.70   10.30
 -15  27   0   13.60    3.10
 -15  27   0   10.90    5.30
  15 -27   0   14.30    6.70
 -15  26   1   89.49   10.00
 -15  26   1   99.69    7.80
  15 -26  -1  111.59   12.30
 -15  25   2  255.37   17.10
 -15  25   2  254.87   14.60
 -15  24   3    5.40    4.00
 -15  23   4  285.07   18.60
 -15  23   4  281.07   18.00
 -15  22   5   67.49   10.70
 -15  22   5   61.49    9.60
 -15  21   6   -0.30    3.40
 -15  21   6    2.10    4.20
 -15  20   7    2.60    6.20
 -15  20   7   14.60    6.00
 -15  19   8   82.49   10.50
 -15  19   8   81.09   13.90
 -15  18   9    3.20    6.00
 -15  18   9    1.50    4.70
 -15  17  10   29.40   10.00
 -15  17  10   18.10    7.00
 -15  16  11   25.70   10.20
 -15  16  11   17.30    6.30
 -15  15  12   15.50    9.40
 -15  14  13   66.19   10.80
 -15  14  13   49.50   13.90
 -15  13  14   11.40    9.80
 -15  13  14    9.30    6.50
 -14  35 -10    5.90    4.20
  14 -35  10   53.99   15.40
  14 -35  10   17.40    9.00
 -14  34  -9    9.40    4.90
  14 -34   9   13.60   10.70
 -14  33  -8   98.89   10.20
  14 -33   8   85.29   18.70
  14 -33   8   85.49   11.70
 -14  32  -7  221.68   15.30
  14 -32   7  192.58   21.80
  14 -32   7  200.68   15.60
 -14  31  -6   56.19    8.60
  14 -31   6   48.70    7.80
  14 -31   6   57.49   13.50
 -14  30  -5   12.80    5.20
  14 -30   5    9.30    4.10
  14 -30   5    7.00    7.00
 -14  29  -4    5.10    4.50
  14 -29   4   -2.60    2.60
  14 -29   4    3.10    6.10
 -14  28  -3   14.40    3.50
 -14  28  -3    6.00    5.00
  14 -28   3   14.00    3.30
  14 -28   3   11.10    6.50
 -14  27  -2   13.70    5.30
 -14  27  -2   11.40    2.90
  14 -27   2    8.80    3.00
  14 -27   2   26.10    8.10
 -14  26  -1   11.30    2.70
 -14  26  -1   17.90    5.50
  14 -26   1   15.60    6.50
 -14  25   0  391.66   17.00
 -14  25   0  390.96   21.70
  14 -25   0  376.96   24.10
 -14  24   1   11.10    3.10
 -14  24   1    9.10    4.40
  14 -24  -1    2.00    4.20
 -14  23   2  403.06   22.60
 -14  23   2  427.16   20.30
 -14  22   3   42.40    7.50
 -14  21   4    5.30    3.90
 -14  20   5   41.90    7.70
 -14  20   5   49.50    9.10
 -14  19   6    7.20    5.70
 -14  19   6   13.50    5.70
 -14  18   7  143.79   15.00
 -14  18   7  135.09   12.60
 -14  17   8   23.70    8.20
 -14  17   8   28.40    7.40
 -14  16   9  106.69   14.40
 -14  16   9  112.19   11.60
 -14  15  10  278.27   18.90
 -14  15  10  278.37   24.10
 -14  14  11   60.59   10.00
 -14  14  11   55.59   14.00
 -14  13  12    8.10    8.20
 -14  13  12    5.10    4.70
 -14  12  13   21.00   11.10
 -14  12  13   10.20    5.50
 -14  11  14   21.20    6.60
 -14  11  14    5.70    8.30
  13 -34  11   27.50    9.60
  13 -34  11   28.20   13.40
  13 -33  10   55.89   11.20
  13 -33  10   56.59   16.20
 -13  32  -9    0.70    3.80
  13 -32   9   -8.00    4.40
  13 -32   9   16.80   10.80
 -13  31  -8   39.30    6.90
  13 -31   8   40.70   12.10
  13 -31   8   57.69    9.90
 -13  30  -7   15.50    5.60
  13 -30   7   17.70    8.90
  13 -30   7    6.70    5.50
 -13  29  -6  143.89   11.80
  13 -29   6  146.79   17.70
  13 -29   6  118.39   11.30
 -13  28  -5   17.40    5.50
 -13  28  -5   13.50    5.40
  13 -28   5   19.80    5.40
  13 -28   5   13.30    7.40
 -13  27  -4   35.30    5.80
 -13  27  -4   37.90    7.30
  13 -27   4   40.90    6.00
  13 -27   4   47.60   10.70
 -13  26  -3   19.30    5.60
 -13  26  -3   24.90    4.30
  13 -26   3   25.70    4.50
  13 -26   3   31.90    8.80
 -13  25  -2  123.99    7.30
 -13  25  -2  121.09   10.90
  13 -25   2  126.29    7.80
  13 -25   2  134.79   14.00
 -13  24  -1  169.68    8.80
 -13  24  -1  177.18   13.10
  13 -24   1  175.98   15.20
 -13  23   0   57.09    5.10
 -13  23   0   59.59    7.50
  13 -23   0   56.09   10.10
 -13  22   1   22.50    4.40
 -13  22   1   29.10    6.20
  13 -22  -1   30.30    7.20
 -13  21   2  429.86   20.30
 -13  21   2  408.26   22.30
 -13  20   3    8.70    4.00
 -13  19   4    0.90    3.30
 -13  18   5   80.79   10.00
 -13  18   5   71.19    8.70
 -13  17   6   23.00    7.40
 -13  17   6   19.70    6.20
 -13  16   7   46.10    9.70
 -13  15   8   57.39    9.40
 -13  15   8   55.29   11.40
 -13  14   9   31.20    6.90
 -13  14   9   41.10   10.80
 -13  13  10   17.80    5.80
 -13  13  10   16.90    8.30
 -13  12  11    4.50    4.20
 -13  12  11   -4.20    5.30
 -13  11  12   21.50    6.90
 -13  11  12   50.69   12.80
 -13  10  13   15.20    9.10
 -13  10  13    9.60    5.20
 -13   9  14   39.30    8.20
 -13   9  14   59.69   16.00
  12 -32  11    7.30   10.70
  12 -31  10   36.50    9.50
  12 -31  10   23.50   12.30
 -12  30  -9    6.80    3.60
  12 -30   9    4.10    8.90
  12 -30   9    0.20    5.60
 -12  29  -8    4.00    3.20
  12 -29   8    3.20    4.60
  12 -29   8    1.60    6.50
 -12  28  -7   98.89    9.50
  12 -28   7  133.59   12.30
  12 -28   7  125.09   16.80
 -12  27  -6  171.48   12.60
  12 -27   6  160.38   13.00
  12 -27   6  205.28   20.60
 -12  26  -5   16.40    5.10
 -12  26  -5    6.40    4.00
  12 -26   5    6.50    3.90
  12 -26   5   11.00    7.00
 -12  25  -4   11.40    4.70
 -12  25  -4   14.30    4.00
  12 -25   4   12.10    4.00
  12 -25   4   13.40    6.80
 -12  24  -3   30.60    6.10
  12 -24   3   37.50    9.10
  12 -24   3   31.30    4.90
 -12  23  -2   57.89    5.10
 -12  23  -2   62.59    7.30
  12 -23   2   76.09   11.80
  12 -23   2   63.89    5.60
 -12  22  -1   22.60    5.20
 -12  22  -1   24.90    3.50
  12 -22   1   24.20    6.80
 -12  21   0   72.19    5.70
 -12  21   0   83.49    8.20
  12 -21   0   71.19    9.40
 -12  20   1  172.98   10.30
 -12  20   1  183.38   12.90
  12 -20  -1  178.98   13.90
 -12  19   2   57.79    7.40
 -12  18   3   88.89    8.70
 -12  17   4    3.00    3.50
 -12  16   5   18.10    6.50
 -12  16   5   29.60    6.50
 -12  15   6  196.98   13.60
 -12  15   6  188.18   15.50
 -12  14   7    3.30    3.80
 -12  14   7    0.10    3.80
 -12  13   8   33.40    7.10
 -12  12   9  247.68   21.70
 -12  12   9  244.68   16.60
 -12  11  10   41.30    7.90
 -12  11  10   18.90    9.60
 -12  10  11   19.30   10.20
 -12  10  11   19.60    5.70
 -12   9  12   37.00    7.10
 -12   9  12   34.00   12.20
 -12   8  13   31.30    6.90
 -12   8  13   37.10   13.30
 -12   7  14    3.80    9.00
 -12   7  14   18.30    5.60
  11 -30  11   86.89   14.40
  11 -30  11   87.69   20.30
  11 -29  10   13.30    9.90
  11 -29  10   13.90    6.40
 -11  28  -9   -0.20    3.20
  11 -28   9    9.50    5.30
  11 -28   9   -3.10    7.70
  11 -28   9    3.00    4.40
 -11  27  -8   22.00    4.80
  11 -27   8    8.80    5.50
  11 -27   8   18.10    8.90
 -11  26  -7  397.36   19.80
  11 -26   7  401.76   22.90
  11 -26   7  352.96   27.70
 -11  25  -6    6.40    3.60
  11 -25   6    6.70    7.30
  11 -25   6   10.10    5.10
 -11  24  -5   57.29    6.90
 -11  24  -5   44.60    7.20
  11 -24   5   58.99    7.30
  11 -24   5   64.59   12.50
 -11  23  -4   34.20    5.50
 -11  23  -4   24.70    5.60
  11 -23   4   38.90    6.20
  11 -23   4   34.20    8.50
 -11  22  -3  331.47   15.60
 -11  22  -3  352.96   18.20
  11 -22   3  321.47   16.10
  11 -22   3  336.97   22.30
 -11  21  -2   33.50    3.90
 -11  21  -2   30.00    5.80
  11 -21   2   33.50    7.60
  11 -21   2   37.70    4.20
 -11  20  -1  596.14   24.00
 -11  20  -1  685.43   28.70
  11 -20   1  612.64   24.50
  11 -20   1  623.04   31.30
 -11  19   0 2211.68   80.29
 -11  19   0 2142.69   76.39
  11 -19   0 2160.18   83.19
 -11  18   1 1105.59   46.00
 -11  18   1 1179.78   43.70
  11 -18  -1 1184.98   48.30
 -11  17   2  187.78   12.40
 -11  16   3   -1.30    2.80
 -11  15   4  712.43   31.40
 -11  14   5  226.18   16.00
 -11  14   5  213.38   13.80
 -11  13   6    8.00    4.60
 -11  13   6   -6.10    2.60
 -11  12   7  226.28   14.60
 -11  12   7  219.48   18.10
 -11  11   8  135.09   11.10
 -11  11   8  123.09   14.80
 -11  10   9   -1.20    3.60
 -11  10   9    6.90    6.00
 -11   9  10   68.69   13.70
 -11   9  10   55.39    8.60
 -11   8  11   -0.30    7.00
 -11   8  11    2.80    3.90
 -11   7  12   17.30   10.00
 -11   7  12   30.70    6.60
 -11   6  13   27.20   11.80
 -11   6  13   38.40    7.10
 -11   5  14   30.40    6.80
 -11   5  14   -4.50   10.40
  10 -29  12  -11.20    8.70
  10 -29  12    9.30    7.80
  10 -28  11    8.60    9.00
  10 -28  11    0.40    7.10
 -10  27 -10   39.90    4.70
  10 -27  10   22.60   11.80
  10 -27  10   49.70   10.70
  10 -27  10   45.20    5.00
 -10  26  -9  396.06   18.00
  10 -26   9  385.16   17.90
  10 -26   9  376.16   30.40
  10 -26   9  405.86   25.70
 -10  25  -8   20.70    4.30
  10 -25   8   22.90    7.30
  10 -25   8   26.80    4.50
  10 -25   8   15.90    8.30
 -10  24  -7  957.20   37.40
  10 -24   7  891.61   37.00
  10 -24   7  910.41   48.50
  10 -24   7  933.21   41.90
 -10  23  -6   87.69    8.10
  10 -23   6   74.19    8.40
  10 -23   6   84.29   14.10
  10 -23   6   89.99    9.50
 -10  22  -5  424.46   20.00
 -10  22  -5  380.06   20.50
  10 -22   5  376.76   25.50
  10 -22   5  420.96   21.10
 -10  21  -4   18.90    4.40
 -10  21  -4    6.30    3.40
  10 -21   4   14.10    4.10
  10 -21   4   12.90    6.20
  10 -21   4   14.60    3.90
 -10  20  -3    6.00    2.50
 -10  20  -3    3.30    3.00
  10 -20   3    6.70    2.70
  10 -20   3   -0.30    2.70
  10 -20   3    0.00    3.30
 -10  19  -2  543.25   22.80
 -10  19  -2  576.14   25.70
  10 -19   2  599.64   23.60
  10 -19   2  573.04   29.50
  10 -19   2  605.54   27.40
 -10  18  -1  359.26   18.20
 -10  18  -1  364.16   15.30
  10 -18   1  389.36   19.90
  10 -18   1  350.66   15.50
  10 -18   1  356.46   20.90
 -10  17   0  403.36   19.90
 -10  17   0  408.46   17.40
  10 -17   0  423.46   22.30
  10 -17   0  439.06   22.30
 -10  16   1  116.79    7.70
 -10  16   1  110.69    9.00
  10 -16  -1  120.89   10.30
 -10  15   2  382.56   19.10
 -10  14   3  822.02   34.30
 -10  13   4   94.09    8.70
 -10  12   5   11.00    4.00
 -10  12   5   17.10    5.80
 -10  11   6  115.89    9.70
 -10  11   6  154.58   13.40
 -10  10   7   57.69   10.50
 -10  10   7   58.49    7.10
 -10   9   8   49.40   10.40
 -10   9   8   52.59    6.70
 -10   8   9   42.20    7.10
 -10   8   9   29.60    8.90
 -10   7  10   40.60   10.50
 -10   7  10   39.00    6.70
 -10   6  11   17.00    5.40
 -10   6  11   26.60   10.60
 -10   5  12   13.40    7.90
 -10   4  13   34.10   12.10
 -10   4  13   44.00    7.50
 -10   3  14   -1.60    8.10
 -10   3  14    4.80    5.00
   9 -27  12   43.90   14.30
   9 -26  11   11.40    6.60
   9 -26  11    4.80    8.70
   9 -25  10    9.40    5.60
   9 -25  10    6.00    2.20
   9 -25  10   12.90    7.80
  -9  24  -9  193.18   10.60
   9 -24   9  223.18   18.00
   9 -24   9  206.48   21.60
   9 -24   9  193.78   10.70
  -9  23  -8  858.01   32.90
   9 -23   8  807.02   45.70
   9 -23   8  834.02   40.20
   9 -23   8  810.82   32.60
  -9  22  -7   34.50    5.50
   9 -22   7   41.30    5.30
   9 -22   7   47.00    8.40
   9 -22   7   36.70   10.50
  -9  21  -6   15.00    3.90
   9 -21   6   12.00    3.90
   9 -21   6   12.40    7.10
   9 -21   6   20.00    5.50
  -9  20  -5    1.80    3.70
  -9  20  -5    4.40    2.70
   9 -20   5    6.70    5.00
   9 -20   5    6.50    2.90
   9 -20   5    1.60    3.20
  -9  19  -4  594.64   26.20
  -9  19  -4  598.34   26.00
   9 -19   4  603.54   26.50
   9 -19   4  600.44   25.50
   9 -19   4  632.14   32.30
  -9  18  -3  182.08   11.10
  -9  18  -3  184.28   10.20
   9 -18   3  178.28   10.50
   9 -18   3  181.38   10.70
   9 -18   3  167.48   14.30
  -9  17  -2 1035.40   37.30
  -9  17  -2 1015.30   39.60
   9 -17   2 1003.00   37.80
   9 -17   2 1000.70   39.10
   9 -17   2  968.60   43.30
  -9  16  -1   85.09    7.10
  -9  16  -1   77.59    5.30
   9 -16   1   80.69    6.90
   9 -16   1   79.89    5.60
   9 -16   1   85.79    9.10
  -9  15   0 2809.42   97.69
  -9  15   0 2654.63   99.69
  -9  15   0 2715.63   94.99
   9 -15   0 2744.63   97.39
   9 -15   0 2779.52  100.19
  -9  14   1  228.98   14.60
  -9  14   1  256.67   12.50
  -9  14   1  265.27   14.10
   9 -14  -1  262.37   15.20
   9 -14  -1  257.17   13.50
  -9  13   2  385.16   18.30
  -9  13   2  375.36   19.30
   9 -13  -2  369.96   17.70
  -9  12   3  709.93   29.90
   9 -12  -3  716.73   29.40
  -9  11   4  230.58   13.30
   9 -11  -4  241.18   12.90
  -9  10   5    2.60    3.80
  -9  10   5    1.90    2.40
  -9   9   6  172.28   11.80
  -9   9   6  213.48   15.90
  -9   8   7   11.10    4.10
  -9   8   7   15.90    6.00
  -9   7   8   38.50    6.40
  -9   7   8   41.10    9.90
  -9   6   9   48.10   10.60
  -9   6   9   46.50    6.90
  -9   5  10  615.24   37.10
  -9   5  10  560.74   26.80
  -9   4  11    1.00    3.40
  -9   4  11    6.80    6.70
  -9   3  12    8.50    4.50
  -9   3  12    2.30    6.10
  -9   2  13   -2.80    7.20
  -9   2  13    1.40    4.00
  -9   1  14    2.30    4.20
  -9   1  14   -8.60    6.60
   8 -25  12   -7.80   10.30
   8 -25  12   -0.80    6.80
   8 -24  11   81.29   13.90
   8 -24  11   69.49   15.90
   8 -23  10   88.89   16.60
   8 -23  10   98.89   15.20
  -8  22  -9   18.40    3.30
   8 -22   9   32.40   10.90
   8 -22   9   27.80    3.80
   8 -22   9   25.00    7.60
  -8  21  -8  184.28    9.90
   8 -21   8  172.18   18.10
   8 -21   8  162.18    9.70
   8 -21   8  195.88   16.30
  -8  20  -7   17.30    3.70
   8 -20   7   15.40    5.80
   8 -20   7   17.90    7.60
   8 -20   7   19.50    3.50
  -8  19  -6   13.60    3.40
   8 -19   6   14.30    4.90
   8 -19   6   14.90    6.20
   8 -19   6    8.20    3.00
  -8  18  -5  308.87   15.00
  -8  18  -5  299.07   17.20
   8 -18   5  298.37   17.00
   8 -18   5  274.27   20.40
   8 -18   5  323.07   14.80
  -8  17  -4  224.58   12.10
  -8  17  -4  206.88   12.60
   8 -17   4  208.98   16.20
   8 -17   4  237.88   13.20
   8 -17   4  227.08   11.80
  -8  16  -3  415.56   18.40
  -8  16  -3  406.76   18.70
   8 -16   3  426.86   18.90
   8 -16   3  406.36   18.30
  -8  15  -2 2498.75   86.99
  -8  15  -2 2488.85   88.69
   8 -15   2 2540.45   93.29
   8 -15   2 2534.85   88.39
   8 -15   2 2426.86   87.49
  -8  14  -1 1119.59   41.50
  -8  14  -1 1098.69   39.20
  -8  14  -1 1074.39   43.90
   8 -14   1 1050.59   44.10
   8 -14   1 1094.19   41.10
   8 -14   1 1078.09   39.50
  -8  13   0  192.38   11.20
  -8  13   0  219.28   10.10
  -8  13   0  216.38   13.00
   8 -13   0  221.48   11.50
   8 -13   0  223.88   13.40
  -8  12   1 2636.14   98.59
  -8  12   1 2669.33   97.29
   8 -12  -1 2966.50   97.39
   8 -12  -1 2747.23   98.69
  -8  11   2  282.37   15.10
  -8  11   2  270.47   14.00
   8 -11  -2  280.97   13.80
  -8  10   3 3898.01  141.49
   8 -10  -3 4243.08  141.29
  -8   9   4 3193.18  110.39
   8  -9  -4 3057.99  109.39
  -8   8   5 2027.90   83.49
  -8   8   5 2217.28   79.69
   8  -8  -5 2352.96   79.19
  -8   7   6 1336.67   56.49
  -8   7   6 1383.76   51.09
   8  -7  -6 1293.37   49.60
  -8   6   7  173.38   15.10
  -8   6   7  141.89   10.10
  -8   5   8  222.88   13.30
  -8   5   8  224.88   18.50
  -8   4   9   25.70    5.40
  -8   4   9   33.70    9.70
  -8   3  10   11.80    7.60
  -8   3  10   13.70    4.20
  -8   2  11   48.60    7.10
  -8   2  11   37.30   11.60
  -8   1  12   41.50   11.80
  -8   1  12   31.70    5.90
  -8   0  13   -9.70    3.40
  -8  -1  14   20.80   12.20
  -8  -1  14   49.40    6.20
   7 -24  13   36.70   14.00
   7 -24  13   65.69   14.60
   7 -23  12  106.59   17.70
   7 -23  12   88.39   18.80
   7 -22  11  286.07   23.30
   7 -22  11  283.27   27.10
   7 -21  10  383.86   25.70
   7 -21  10  321.67   27.50
   7 -20   9  142.09   17.60
   7 -20   9  124.69   13.70
   7 -20   9  134.09    7.00
  -7  19  -8   48.00    4.30
   7 -19   8   25.60    9.30
   7 -19   8   38.40    4.50
   7 -19   8   42.90    9.50
  -7  18  -7   10.50    2.60
   7 -18   7    5.40    4.40
   7 -18   7    3.70    2.50
   7 -18   7   -4.20    5.00
  -7  17  -6  367.76   15.90
   7 -17   6  364.66   20.20
   7 -17   6  325.97   22.70
   7 -17   6  334.17   15.60
  -7  16  -5    5.60    2.40
  -7  16  -5   13.30    3.90
   7 -16   5    4.00    4.00
   7 -16   5    8.10    2.30
   7 -16   5    1.60    3.00
  -7  15  -4 3180.48  109.89
  -7  15  -4 3115.99  111.79
   7 -15   4 3269.57  117.19
   7 -15   4 3136.29  109.39
   7 -15   4 3057.79  111.69
  -7  14  -3  517.55   21.90
  -7  14  -3  526.15   21.60
   7 -14   3  530.35   26.10
   7 -14   3  508.05   21.20
   7 -14   3  508.55   22.10
  -7  13  -2  688.73   30.80
  -7  13  -2  704.13   28.00
  -7  13  -2  739.13   27.40
   7 -13   2  730.13   27.90
   7 -13   2  702.73   27.60
   7 -13   2  706.63   31.80
  -7  12  -1   24.10    3.90
  -7  12  -1   19.70    4.60
  -7  12  -1   19.30    2.60
   7 -12   1   21.60    3.30
   7 -12   1   21.00    3.00
   7 -12   1   20.60    4.80
  -7  11   0 5079.19  166.98
  -7  11   0 4516.25  164.38
  -7  11   0 4805.52  163.08
   7 -11   0 4622.94  166.18
   7 -11   0 4725.43  163.08
   7 -11   0 5032.90  164.68
  -7  10   1  184.58   10.90
  -7  10   1  189.48   10.10
   7 -10  -1  184.68   10.80
   7 -10  -1  187.08    9.90
  -7   9   2  380.96   16.70
   7  -9  -2  352.76   16.10
  -7   8   3  308.47   14.10
   7  -8  -3  261.67   13.20
  -7   7   4  795.22   30.60
   7  -7  -4  734.73   29.70
  -7   6   5  793.72   37.00
  -7   6   5  839.22   32.90
   7  -6  -5  846.32   32.10
  -7   5   6    5.30    2.70
  -7   5   6    9.10    4.90
   7  -5  -6    9.50    2.50
  -7   4   7   60.89   10.60
  -7   4   7   57.29    6.00
   7  -4  -7   50.29    5.20
  -7   3   8  302.77   15.40
  -7   3   8  298.07   21.90
   7  -3  -8  272.77   14.00
  -7   2   9   28.00    9.50
  -7   2   9   17.90    4.60
  -7   1  10   50.89   11.70
  -7   1  10   55.89    6.80
  -7   0  11   97.29   16.20
  -7   0  11  112.19    9.10
  -7  -1  12   47.20   12.20
  -7  -1  12   56.59    7.10
  -7  -2  13   70.09    7.30
  -7  -2  13   63.69   15.30
  -7  -3  14   24.70    4.00
  -7  -3  14   38.10   12.90
   6 -22  13   31.40   12.00
   6 -22  13   10.30    9.30
   6 -21  12   17.70    8.80
   6 -21  12   21.60   10.30
   6 -20  11   78.59   14.20
   6 -20  11   86.99   17.00
   6 -19  10   -8.80    4.50
   6 -18   9   88.89   11.40
   6 -18   9   63.89    3.60
  -6  17  -8    5.00    1.90
   6 -17   8    1.50    1.90
   6 -17   8   11.80    5.50
  -6  16  -7  405.26   16.40
   6 -16   7  403.06   23.10
   6 -16   7  385.56   16.40
  -6  15  -6  120.39    7.00
   6 -15   6  125.89   10.90
   6 -15   6  110.49    6.90
  -6  14  -5   41.20    7.20
  -6  14  -5   42.50    4.10
   6 -14   5   33.50    6.20
   6 -14   5   43.30    4.00
   6 -14   5   36.40    7.50
  -6  13  -4   71.39    5.30
  -6  13  -4   81.49    7.40
   6 -13   4   67.49    5.10
   6 -13   4   55.19    8.70
   6 -13   4   65.69    6.80
  -6  12  -3    8.40    2.80
  -6  12  -3    8.00    2.30
   6 -12   3    6.90    4.00
   6 -12   3    5.40    2.60
   6 -12   3   11.50    2.50
  -6  11  -2 2278.27   80.89
  -6  11  -2 2201.28   77.59
  -6  11  -2 2211.88   77.49
   6 -11   2 2195.68   77.69
   6 -11   2 2230.98   77.49
   6 -11   2 2184.58   81.19
  -6  10  -1 3962.60  137.79
  -6  10  -1 4029.70  138.89
  -6  10  -1 3880.41  141.09
   6 -10   1 4039.50  138.09
   6 -10   1 4372.96  141.89
   6 -10   1 4036.70  138.69
  -6   9   0  663.23   25.90
  -6   9   0  675.63   27.30
  -6   9   0  665.23   24.90
   6  -9   0  660.83   24.90
   6  -9   0  684.93   25.80
  -6   8   1   -1.00    1.90
  -6   8   1   -1.00    1.50
   6  -8  -1    0.70    1.50
  -6   7   2   72.09    5.50
   6  -7  -2   65.79    5.00
  -6   6   3  789.02   30.30
   6  -6  -3  786.62   29.90
  -6   5   4  385.56   19.80
  -6   5   4  367.16   16.30
   6  -5  -4  350.06   15.60
  -6   4   5 2752.82   91.79
  -6   4   5 2606.64   96.89
   6  -4  -5 2439.16   90.49
  -6   3   6    4.80    2.70
  -6   3   6    2.10    4.00
   6  -3  -6   -0.90    1.70
  -6   2   7  832.32   40.80
  -6   2   7  860.11   33.90
   6  -2  -7  881.21   33.10
  -6   1   8    2.90    2.50
  -6   1   8    5.80    2.30
  -6   1   8   -1.30    4.30
  -6   0   9  555.54   33.30
  -6   0   9  631.44   24.60
  -6   0   9  478.15   22.90
  -6  -1  10  302.37   24.40
  -6  -1  10  308.37   15.90
  -6  -1  10  314.97   15.50
  -6  -2  11  119.39   16.10
  -6  -2  11  119.29    9.10
  -6  -2  11  121.99    9.20
  -6  -3  12   38.10    5.50
  -6  -3  12   59.19    6.40
  -6  -3  12   46.60   12.40
  -6  -4  13   60.89    6.00
  -6  -4  13   67.79   15.00
  -6  -5  14   35.90   13.50
   5 -20  13   26.70   10.90
   5 -19  12   60.19   12.30
   5 -18  11   -7.40    4.90
   5 -17  10   39.50    9.10
   5 -16   9   65.29   11.30
   5 -15   8  423.56   24.60
   5 -15   8  379.36   14.40
   5 -15   8  355.36   14.70
  -5  14  -7    2.40    1.40
   5 -14   7   10.80    4.80
   5 -14   7    1.80    1.70
  -5  13  -6  102.49    5.80
   5 -13   6   95.79    5.70
   5 -13   6  110.89   10.20
  -5  12  -5  480.15   18.60
  -5  12  -5  461.55   23.20
   5 -12   5  452.65   18.40
   5 -12   5  507.25   23.60
  -5  11  -4  429.66   17.20
  -5  11  -4  437.86   20.50
   5 -11   4  434.16   17.10
   5 -11   4  428.36   20.40
  -5  10  -3  362.36   14.40
  -5  10  -3  339.17   16.00
   5 -10   3  326.57   17.80
   5 -10   3  359.26   14.20
   5 -10   3  340.07   16.00
  -5   9  -2   75.29    5.10
  -5   9  -2   65.29    4.40
   5  -9   2   66.09    4.40
   5  -9   2   63.79    6.40
   5  -9   2   61.99    4.80
  -5   8  -1  754.22   29.40
  -5   8  -1  768.62   27.40
  -5   8  -1  737.13   27.00
   5  -8   1  755.62   27.20
   5  -8   1  749.53   27.30
   5  -8   1  662.53   29.20
  -5   6   1   18.50    3.00
  -5   6   1   20.10    3.50
   5  -6  -1   17.00    2.80
  -5   5   2 2038.20   76.39
   5  -5  -2 2356.86   76.39
  -5   4   3  241.88   11.80
   5  -4  -3  294.17   12.00
  -5   3   4 1844.72   62.59
  -5   3   4 1551.84   66.09
   5  -3  -4 1875.71   62.19
  -5   2   5    5.20    2.30
  -5   2   5    9.10    4.80
   5  -2  -5    7.60    2.20
  -5   1   6 1490.05   60.39
  -5   1   6 1515.95   53.39
   5  -1  -6 1397.86   52.39
  -5   0   7  248.18   12.20
  -5   0   7  273.67   19.20
  -5   0   7  257.27   12.70
  -5  -1   8  122.39   13.90
  -5  -1   8  117.39    8.00
  -5  -1   8  104.69    7.50
  -5  -2   9  192.48   11.10
  -5  -2   9  198.48   18.00
  -5  -2   9  192.18   10.80
  -5  -3  10   42.60    5.50
  -5  -3  10   44.90    5.90
  -5  -3  10   37.80   10.80
  -5  -4  11   19.70    4.20
  -5  -4  11   14.90    8.20
  -5  -4  11   12.80    3.80
  -5  -5  12   73.89    6.50
  -5  -5  12   78.49   15.40
  -5  -5  12   62.49    6.30
  -5  -6  13    6.10    2.50
  -5  -6  13   -9.90    6.60
  -5  -7  14   -6.10    8.20
   4 -19  14   -4.70    7.70
   4 -18  13   48.40   13.90
   4 -17  12    6.90    6.20
   4 -16  11    6.90    6.60
   4 -15  10   81.39   13.00
   4 -14   9    5.10    4.70
   4 -13   8   64.89   11.10
   4 -13   8   79.49    3.90
   4 -12   7   21.90    2.10
   4 -12   7   22.00    6.40
  -4  11  -6   -0.70    0.90
   4 -11   6    0.80    1.20
   4 -11   6    2.60    3.40
  -4  10  -5  595.04   30.10
  -4  10  -5  617.34   22.50
   4 -10   5  621.14   22.50
   4 -10   5  598.24   27.80
  -4   9  -4  205.48    8.90
  -4   9  -4  215.98   12.50
   4  -9   4  206.98   12.30
   4  -9   4  203.88    8.90
  -4   8  -3 3084.69  103.09
  -4   8  -3 2750.52   99.79
   4  -8   3 2868.81  102.79
   4  -8   3 3023.00   99.89
  -4   7  -2 2018.40   68.49
  -4   7  -2 1977.70   69.89
   4  -7   2 1977.50   71.69
   4  -7   2 2029.10   68.39
   4  -7   2 1959.30   69.89
  -4   6  -1   11.90    3.00
  -4   6  -1    6.00    1.70
  -4   6  -1    5.30    1.70
   4  -6   1    5.80    2.50
   4  -6   1    6.60    1.60
   4  -6   1    4.50    1.80
  -4   5   0 1037.40   35.80
  -4   5   0  979.60   35.50
  -4   5   0 1055.19   36.70
   4  -5   0  902.51   36.20
   4  -5   0 1014.10   35.60
   4  -5   0 1068.29   35.80
  -4   4   1 1378.86   46.50
   4  -4  -1 1268.07   46.20
  -4   3   2   33.50    3.20
   4  -3  -2   39.70    3.00
  -4   1   4 1546.25   54.39
  -4   1   4 1552.64   59.39
   4  -1  -4 1521.25   54.09
  -4   0   5  786.62   34.10
  -4   0   5  706.43   27.90
  -4  -1   6  537.95   21.00
  -4  -1   6  516.25   21.00
  -4  -1   6  517.75   27.30
  -4  -2   7  596.94   24.20
  -4  -2   7  605.44   32.00
  -4  -2   7  622.34   24.30
  -4  -3   8   -1.30    3.90
  -4  -3   8   -1.20    1.80
  -4  -4   9   11.20    7.40
  -4  -4   9    4.20    2.90
  -4  -4   9   11.00    3.00
  -4  -5  10  108.59   14.20
  -4  -5  10   81.99    7.00
  -4  -5  10   85.49    6.80
  -4  -6  11   -4.10    5.00
  -4  -6  11    7.60    2.80
  -4  -6  11    3.00    2.80
  -4  -7  12    5.00    2.50
  -4  -7  12    7.10    2.70
  -4  -7  12   17.00    7.90
  -4  -8  13   10.30   10.30
  -4  -9  14    2.50    9.90
   3 -17  14    7.00    7.70
   3 -16  13   44.40   12.40
   3 -15  12   20.30    9.00
   3 -14  11   -5.10    5.60
   3 -13  10   12.60    6.50
   3 -12   9  255.47   20.00
   3 -11   8  225.08    8.70
   3 -11   8  221.98   17.70
   3 -10   7  189.98   15.00
   3 -10   7  216.68    8.30
   3 -10   7  202.18    8.60
   3  -9   6   75.49    9.00
   3  -9   6  100.59    4.40
   3  -9   6   85.19    4.60
  -3   8  -5  433.16   24.30
  -3   8  -5  446.96   16.40
   3  -8   5  446.66   16.60
   3  -8   5  467.55   22.60
  -3   7  -4   22.30    4.80
  -3   7  -4   15.00    1.70
   3  -7   4   16.70    4.20
   3  -7   4   16.20    1.80
  -3   6  -3 4273.07  142.69
  -3   6  -3 4130.19  146.39
   3  -6   3 4220.18  142.69
   3  -6   3 4315.47  146.59
  -3   5  -2 1546.55   54.79
  -3   5  -2 1689.63   57.09
   3  -5   2 1535.75   56.89
   3  -5   2 1657.23   54.79
  -3   4  -1  180.08    7.50
  -3   4  -1  170.38    6.80
   3  -4   1  164.28    6.70
   3  -4   1  162.58    7.50
   3  -4   1  164.18    8.10
   3  -2  -1  472.25   17.10
  -3   1   2 2638.54   89.49
   3  -1  -2 2616.44   89.39
  -3   0   3  329.57   12.70
   3   0  -3  312.47   12.60
  -3  -1   4 4829.92  172.98
  -3  -1   4 5036.40  167.98
  -3  -1   4 4991.00  167.88
  -3  -2   5   63.49    7.90
  -3  -2   5   69.59    4.80
  -3  -2   5   72.09    4.70
  -3  -3   6  335.97   14.40
  -3  -3   6  333.57   14.20
  -3  -3   6  342.17   20.30
  -3  -4   7  401.96   16.90
  -3  -4   7  395.46   23.90
  -3  -4   7  412.96   17.20
  -3  -5   8   36.30    9.10
  -3  -5   8   34.90    4.40
  -3  -5   8   39.60    4.20
  -3  -6   9    0.60    2.10
  -3  -6   9    2.20    2.30
  -3  -6   9    4.70    5.80
  -3  -7  10   -1.70    2.50
  -3  -7  10   -3.10    2.00
  -3  -7  10   -5.20    3.90
  -3  -8  11   10.20    7.10
  -3  -8  11    9.10    2.70
  -3  -8  11    5.40    2.50
  -3  -9  12    3.40    6.70
  -3 -10  13    2.70    6.40
  -3 -11  14    4.70    7.80
   2 -15  14   29.10   10.70
   2 -14  13   -2.10    6.70
   2 -13  12   17.80    8.60
   2 -12  11    0.90    7.20
   2 -11  10   45.90   11.00
   2 -10   9   20.40    7.70
   2  -9   8   38.20    8.40
   2  -9   8   46.20    2.90
   2  -8   7  157.28    6.80
   2  -8   7  160.38    7.00
   2  -8   7  170.08   13.80
   2  -7   6   10.90    4.50
   2  -7   6    9.80    1.40
   2  -7   6    6.20    1.40
  -2   6  -5 2751.42  100.79
   2  -6   5 2601.04   97.19
   2  -6   5 2617.04   90.39
   2  -6   5 2692.83   90.09
  -2   5  -4 1975.00   70.79
   2  -5   4 1833.52   64.49
   2  -5   4 1883.71   64.79
   2  -5   4 1952.00   70.49
  -2   3  -2 2678.73   89.79
   2  -3   2 2493.05   89.59
  -2   2  -1    2.70    1.20
  -2  -1   2 1828.02   61.59
  -2  -1   2 1769.62   61.39
  -2  -2   3 4594.34  148.39
  -2  -2   3 4389.46  148.59
  -2  -2   3 4176.88  152.08
  -2  -3   4   84.99    4.70
  -2  -3   4   87.19    8.20
  -2  -3   4   81.09    4.90
  -2  -4   5   15.70    4.80
  -2  -4   5   19.60    2.80
  -2  -4   5   20.50    2.50
  -2  -5   6  354.56   14.30
  -2  -5   6  331.77   20.20
  -2  -5   6  348.97   14.80
  -2  -6   7  177.58    9.20
  -2  -6   7  180.58   14.90
  -2  -6   7  185.08    9.00
  -2  -7   8   97.49    6.30
  -2  -7   8  120.69   13.10
  -2  -7   8  110.99    6.90
  -2  -8   9  386.86   25.20
  -2  -8   9  350.06   15.10
  -2  -8   9  327.57   15.40
  -2  -9  10   90.69    6.70
  -2  -9  10   94.69    6.50
  -2  -9  10   97.09   15.50
  -2 -10  11    5.00    7.80
  -2 -10  11   -0.60    2.20
  -2 -10  11    4.50    2.20
  -2 -11  12   -2.20    6.30
  -2 -12  13    6.70    7.00
  -2 -13  14   47.60   12.60
   1 -13  14   51.99   13.50
   1 -12  13   28.80   10.20
   1 -11  12   -1.30    5.20
   1 -10  11   17.30    8.50
   1  -9  10   64.99   12.30
   1  -8   9   20.90    7.50
   1  -7   8  402.66   15.30
   1  -7   8  409.06   15.30
   1  -7   8  385.86   24.20
   1  -6   7    6.00    4.70
   1  -6   7   14.80    2.00
   1  -6   7    9.70    1.80
   1  -5   6  312.47   19.30
   1  -5   6  365.96   13.20
   1  -5   6  330.87   13.10
   1  -4   5    5.50    3.90
   1  -4   5    5.00    1.20
  -1   3  -4 1663.83   60.49
   1  -3   4 1485.65   59.79
   1  -3   4 1604.74   54.59
   1  -3   4 1646.24   54.59
  -1   2  -3  663.63   28.00
   1  -2   3  647.54   27.90
   1  -2   3  741.73   24.20
   1  -2   3  725.03   24.10
  -1   1  -2   41.20    4.50
  -1   1  -2   43.90    2.00
   1  -1   2   46.30    2.20
   1  -1   2   45.00    4.30
   1   0   1 1325.27   52.49
   1   0   1 1670.23   50.69
  -1  -2   1  192.88    7.80
   1   2  -1  205.68    7.90
  -1  -3   2  107.89    6.60
  -1  -3   2   96.59    4.80
   1   3  -2   89.69    4.70
  -1  -4   3   60.29    3.90
  -1  -4   3   67.09    5.90
   1   4  -3   62.49    3.70
  -1  -5   4  770.92   32.70
  -1  -5   4  788.32   28.60
   1   5  -4  780.22   28.30
  -1  -6   5  414.06   16.60
  -1  -6   5  386.46   15.90
  -1  -6   5  437.66   21.90
  -1  -7   6 2104.79   73.29
  -1  -7   6 2098.79   72.59
  -1  -7   6 2071.89   80.39
  -1  -8   7  103.49    6.70
  -1  -8   7   91.39   11.00
  -1  -8   7  113.09    6.20
  -1  -9   8  290.97   20.40
  -1  -9   8  261.17   12.70
  -1  -9   8  284.07   12.30
  -1 -10   9    2.00    1.80
  -1 -10   9    5.50    2.30
  -1 -10   9   17.00    7.90
  -1 -11  10   60.59    5.30
  -1 -11  10   72.19    5.30
  -1 -11  10   69.29   12.80
  -1 -12  11   26.50    9.20
  -1 -12  11   32.30    3.30
  -1 -12  11   29.70    3.40
  -1 -13  12   14.80    8.40
  -1 -14  13  -14.40    5.90
  -1 -15  14   23.50   10.80
   0 -11  14   -2.30    7.40
   0 -10  13   -6.70    6.10
   0  -9  12   64.69   14.20
   0  -8  11   13.40    8.20
   0  -7  10   39.40   10.00
   0  -6   9    9.70    2.20
   0  -5   8   66.29    4.40
   0  -5   8   71.49    4.60
   0  -5   8   74.69   10.20
   0  -4   7   15.10    2.40
   0  -4   7   12.00    5.30
   0  -4   7   13.90    2.30
   0  -3   6   54.69    8.70
   0  -3   6   48.70    3.30
   0  -3   6   47.60    3.50
   0  -2   5   38.10    2.70
   0  -2   5   35.70    2.90
   0  -2   5   43.10    7.10
   0   1  -4 2147.79   73.89
   0   1  -4 1952.80   67.89
   0  -1   4 1887.41   68.09
   0  -1  -2   49.70    4.80
   0  -1  -2   44.80    2.90
   0   1   2   47.90    3.00
   0   1   2   46.30    4.50
   0  -4   1 1320.07   47.20
   0   4  -1 1403.26   47.30
   0  -5   2 2065.49   69.49
   0  -5   2 1976.90   70.79
   0   5  -2 2004.00   69.39
   0  -6   3  818.72   31.70
   0  -6   3  796.32   29.10
   0   6  -3  779.52   28.90
   0  -7   4  789.12   32.80
   0  -7   4  765.52   29.00
   0   7  -4  798.02   28.80
   0  -8   5 2180.18   83.09
   0  -8   5 2240.18   77.89
   0   8  -5 2275.97   77.49
   0  -9   6  176.28    9.10
   0  -9   6  173.58   13.60
   0   9  -6  180.88    8.70
   0 -10   7   61.89    5.00
   0 -10   7   62.99    4.50
   0 -10   7   59.19    9.80
   0 -11   8  143.19    7.40
   0 -11   8  121.29    7.90
   0 -11   8  157.68   14.70
   0 -12   9  273.57   11.50
   0 -12   9  251.57   19.80
   0 -12   9  221.28   11.80
   0 -13  10   13.20    2.60
   0 -13  10   16.00    6.50
   0 -14  11   84.49   14.90
   0 -15  12    5.40    5.80
   0 -16  13   22.50   11.30
   0 -17  14   -6.20    7.90
  -1  -9  14   -2.10    8.10
  -1  -8  13   11.10    8.00
  -1  -7  12   -7.70    5.10
  -1  -6  11   -2.90    4.70
  -1  -5  10   80.79   14.00
  -1  -5  10   69.89    5.00
  -1  -4   9    4.90    5.40
  -1  -3   8  235.28   11.00
  -1  -3   8  252.37   18.50
  -1  -3   8  247.48   10.90
  -1  -2   7  353.66   14.60
  -1  -2   7  394.76   15.30
  -1  -2   7  321.07   21.20
  -1  -1   6 1364.96   55.09
  -1  -1   6 1303.67   47.30
   1   0  -5  201.18    8.60
  -1   0   5  187.98    9.00
  -1   0   5  199.38   13.50
   1  -1  -4 1792.12   62.49
   1  -1  -4 1774.62   67.49
  -1   1   4 1762.42   67.39
  -1   1   4 1898.01   62.99
   1  -2  -3 5936.11  203.58
   1  -3  -2 2078.79   65.69
   1  -3  -2 1804.52   66.99
  -1   3   2 1878.91   67.19
  -1   3   2 1837.02   65.59
   1  -4  -1  887.61   31.90
   1  -4  -1  883.91   31.80
  -1   4   1  897.11   32.00
  -1   4   1  914.51   31.90
   1  -5   0  256.87   10.60
   1  -5   0  267.17   11.30
  -1   5   0  258.57   10.70
  -1   5   0  244.78   11.00
   1  -6   1  225.48    9.90
   1  -6   1  235.38   11.40
   1  -6   1  223.18    9.20
  -1   6  -1  233.38   10.00
  -1   6  -1  224.78   11.00
   1  -7   2 1243.68   44.90
   1  -7   2 1271.17   44.30
  -1   7  -2 1224.28   44.30
   1  -8   3 1587.94   55.99
   1  -8   3 1636.34   58.19
  -1   8  -3 1541.15   55.89
   1  -9   4   45.10    4.20
   1  -9   4   62.29    6.60
  -1   9  -4   55.29    4.30
   1 -10   5   94.39    8.80
   1 -10   5   75.09    5.50
  -1  10  -5   83.59    5.50
   1 -11   6  307.97   13.90
   1 -11   6  315.87   18.80
  -1  11  -6  312.97   13.60
   1 -12   7   89.89    6.20
   1 -12   7   98.39   10.80
  -1  12  -7   89.99    5.80
   1 -13   8   18.40    3.10
   1 -13   8   24.80    3.80
   1 -13   8   39.00    8.20
   1 -14   9    0.30    2.30
   1 -14   9    1.50    1.80
   1 -14   9    8.20    4.70
   1 -15  10  175.88   17.70
   1 -15  10  207.38    9.50
   1 -15  10  191.18    9.60
   1 -16  11    2.90    6.30
   1 -17  12  122.49   16.20
   1 -18  13   -5.70    6.90
  -2  -7  14    8.30    8.30
  -2  -6  13    9.30    7.50
  -2  -5  12  -13.60    5.80
  -2  -4  11   -8.50    4.50
  -2  -4  11   -1.50    2.10
  -2  -4  11    1.80    2.00
  -2  -3  10   76.89   13.20
  -2  -3  10   46.10    4.80
  -2  -3  10   44.00    4.70
  -2  -2   9    8.60    2.20
  -2  -2   9    4.60    2.40
  -2  -2   9    0.60    4.50
  -2  -1   8  366.46   23.80
  -2  -1   8  377.96   16.20
  -2  -1   8  365.16   15.60
  -2   0   7   19.50    6.30
  -2   0   7   20.50    3.20
   2  -1  -6 1326.97   47.10
  -2   1   6 1295.57   54.39
  -2   1   6 1339.87   47.80
   2  -2  -5   35.60    3.30
  -2   2   5   35.30    3.80
  -2   2   5   29.10    6.10
   2  -3  -4  412.46   20.70
   2  -3  -4  423.26   17.00
  -2   3   4  442.66   21.10
  -2   3   4  427.86   17.30
   2  -4  -3 4464.25  138.19
   2  -4  -3 3949.80  140.69
  -2   4   3 3972.40  138.09
  -2   4   3 3785.12  140.39
   2  -5  -2 1138.59   41.20
   2  -5  -2 1203.68   42.50
  -2   5   2 1227.48   41.60
  -2   5   2 1032.70   41.80
   2  -6  -1  198.08    9.20
  -2   6   1  200.08    9.80
  -2   6   1  184.28    8.50
  -2   6   1  198.38    9.30
   2  -7   0 2674.53   88.49
   2  -7   0 2576.74   89.49
  -2   7   0 2453.45   88.39
  -2   7   0 2532.75   89.29
   2  -9   2  712.43   26.60
   2  -9   2  646.74   26.10
   2  -9   2  756.02   29.80
  -2   9  -2  699.03   26.60
  -2   9  -2  694.23   26.60
   2 -10   3  352.06   15.80
   2 -10   3  330.17   14.60
  -2  10  -3  342.27   14.80
   2 -11   4 1360.66   49.60
   2 -11   4 1337.77   51.89
  -2  11  -4 1416.46   49.70
   2 -12   5   99.09    8.90
   2 -12   5  102.29    6.70
  -2  12  -5  104.79    6.70
   2 -13   6  118.29   10.60
   2 -13   6  105.69    7.20
  -2  13  -6  123.69    7.40
   2 -14   7  196.98   14.70
   2 -14   7  164.68    9.50
  -2  14  -7  168.88    9.10
   2 -15   8    2.80    4.10
   2 -15   8    4.30    2.50
   2 -16   9   -2.90    3.70
   2 -16   9    2.60    2.70
   2 -16   9    3.10    1.90
   2 -17  10   33.60    9.00
   2 -17  10   48.40    4.20
   2 -17  10   56.59    5.00
   2 -18  11   27.30    8.40
   2 -19  12    5.00    6.50
   2 -20  13    6.50    7.50
  -3  -6  15   -3.20    7.90
  -3  -5  14   37.30   11.60
  -3  -4  13    0.40    7.00
  -3  -3  12   11.90    7.30
  -3  -3  12   13.90    2.70
  -3  -2  11  131.09   16.00
  -3  -2  11  136.59    8.20
  -3  -2  11  138.69    8.30
  -3  -1  10   21.60    9.00
  -3  -1  10   27.00    4.00
  -3  -1  10   18.60    3.90
  -3   0   9  117.49   14.70
  -3   0   9  110.79    7.10
  -3   0   9  113.59    7.80
  -3   1   8  110.39    7.50
  -3   1   8  107.99   12.40
   3  -2  -7   21.30    3.20
  -3   2   7   21.70    3.60
  -3   2   7   26.10    7.20
   3  -3  -6   36.30    3.80
  -3   3   6   42.30    4.60
  -3   3   6   41.60    7.70
   3  -4  -5  301.17   13.10
  -3   4   5  276.07   17.10
  -3   4   5  286.77   13.50
   3  -5  -4   85.79    5.70
  -3   5   4   76.29    5.80
  -3   5   4   71.29    7.30
   3  -6  -3 1008.50   37.60
  -3   6   3 1047.20   38.00
  -3   6   3 1006.50   39.60
   3  -8  -1   79.99    5.70
   3  -8  -1   70.39    5.80
  -3   8   1   76.39    4.60
  -3   8   1   66.89    5.20
  -3   8   1   68.39    6.10
   3 -10   1 4645.14  153.08
   3 -10   1 4765.02  155.78
   3 -10   1 4664.23  158.18
  -3  10  -1 4384.16  157.48
  -3  10  -1 4532.15  155.78
  -3  10  -1 4291.47  153.08
   3 -11   2  211.08    9.70
   3 -11   2  212.08   10.50
   3 -11   2  201.88   12.80
  -3  11  -2  208.28   10.60
  -3  11  -2  212.38   10.00
   3 -12   3  112.09    9.90
   3 -12   3  109.89    7.20
   3 -12   3   96.39    6.70
  -3  12  -3  104.49    7.00
   3 -13   4  361.66   16.20
   3 -13   4  374.86   21.00
   3 -13   4  358.66   17.80
  -3  13  -4  375.36   16.50
   3 -14   5   66.59    7.40
   3 -14   5   66.69    5.50
  -3  14  -5   57.29    5.30
   3 -15   6  267.47   16.80
   3 -15   6  269.87   13.20
  -3  15  -6  265.07   13.00
   3 -16   7   14.70    5.20
   3 -16   7    9.40    2.90
  -3  16  -7   10.00    2.90
   3 -17   8   15.20    5.90
   3 -17   8   15.40    3.50
  -3  17  -8   14.10    3.20
   3 -18   9   10.40    3.00
   3 -18   9    5.30    4.50
   3 -18   9   10.60    2.50
   3 -19  10   72.19   12.80
   3 -19  10   75.49    6.30
   3 -19  10   98.09    5.80
   3 -20  11   16.40    7.70
   3 -21  12    1.20    7.50
   3 -21  12   29.00   10.20
   3 -22  13   32.70   14.30
   3 -22  13   11.00   10.60
  -4  -4  15   18.10   11.60
  -4  -3  14   22.00    9.90
  -4  -2  13   -2.20    7.60
  -4  -2  13    3.20    2.30
  -4  -1  12   12.80    3.50
  -4  -1  12    9.30    8.00
  -4   0  11    7.00    7.20
  -4   0  11    8.80    3.30
  -4   0  11   16.20    3.10
  -4   1  10  168.98   10.00
  -4   1  10  176.38   10.70
  -4   1  10  180.38   18.40
  -4   2   9  549.85   23.30
  -4   2   9  503.05   31.10
   4  -3  -8   36.00    4.50
  -4   3   8   28.60    4.80
  -4   3   8   22.80    7.60
   4  -4  -7   15.20    2.90
  -4   4   7   13.00    3.30
  -4   4   7   12.40    5.50
   4  -5  -6   23.90    3.70
  -4   5   6   24.80    6.50
   4  -6  -5   22.10    3.60
  -4   6   5   23.50    6.10
  -4   6   5   25.80    4.20
   4  -7  -4   45.40    4.60
  -4   7   4   44.70    6.10
  -4   7   4   40.50    4.80
   4  -8  -3   35.80    4.20
  -4   8   3   45.20    4.50
  -4   8   3   37.10    5.00
   4  -9  -2 2160.78   72.59
  -4   9   2 2036.10   72.19
  -4   9   2 1914.01   72.29
   4 -10  -1 4554.64  159.68
   4 -10  -1 4871.01  158.88
  -4  10   1 4457.85  159.68
  -4  10   1 4719.03  156.68
  -4  10   1 4480.65  158.58
   4 -11   0 3447.05  120.19
   4 -11   0 3492.35  122.09
  -4  11   0 3441.46  121.89
  -4  11   0 3489.35  120.49
   4 -12   1    0.70    2.40
   4 -12   1    2.30    1.90
  -4  12  -1    1.20    2.10
  -4  12  -1    0.70    1.80
  -4  12  -1   -0.40    0.80
   4 -13   2   91.59    8.70
   4 -13   2   88.69    5.30
   4 -13   2   86.59    6.40
  -4  13  -2   82.69    5.50
  -4  13  -2   90.99    6.80
  -4  13  -2   98.99    8.40
   4 -14   3   56.39    5.40
   4 -14   3   76.09    6.10
   4 -14   3   77.39    8.70
  -4  14  -3   65.69    5.90
   4 -15   4  849.81   33.30
   4 -15   4  819.92   38.70
  -4  15  -4  882.21   33.70
   4 -16   5  176.68   10.40
   4 -16   5  185.68   12.30
   4 -16   5  184.28   15.30
  -4  16  -5  185.88   10.60
   4 -17   6   80.49    6.60
   4 -17   6   67.19    8.40
   4 -17   6   72.69   11.90
  -4  17  -6   74.99    6.50
   4 -18   7  395.86   18.30
   4 -18   7  413.36   22.90
   4 -18   7  419.66   27.20
  -4  18  -7  396.16   18.20
   4 -19   8   65.39   12.30
   4 -19   8   69.39    6.70
   4 -19   8   68.39   10.80
  -4  19  -8   83.79    6.60
   4 -20   9  209.08   18.30
   4 -20   9  227.58   21.60
   4 -20   9  234.58   12.00
  -4  20  -9  222.28   11.50
   4 -21  10   -0.80    5.80
   4 -21  10   -0.60    2.00
   4 -21  10    3.50    2.90
   4 -21  10    5.20    6.20
   4 -22  11   -5.00    6.20
   4 -22  11    9.40    6.90
   4 -23  12    9.60    7.60
   4 -23  12    9.60   10.30
   4 -24  13    3.70   11.10
   4 -24  13  -10.10    6.90
  -5  -2  15   11.20    9.90
  -5  -1  14  -11.10    5.60
  -5   0  13   64.09    8.20
  -5   0  13   71.69   15.30
  -5   0  13   81.39    6.70
  -5   1  12  109.29    8.20
  -5   1  12  124.09   16.70
  -5   1  12   93.39    7.80
  -5   2  11   50.39    5.80
  -5   2  11   46.60    5.90
  -5   2  11   29.00    9.70
  -5   3  10    2.70    6.00
  -5   3  10   -0.30    2.90
  -5   3  10   10.40    3.50
   5  -4  -9  258.77   13.40
  -5   4   9  259.07   21.00
  -5   4   9  276.17   14.80
   5  -5  -8   68.49    6.10
  -5   5   8   86.69   11.30
  -5   5   8   66.59    6.90
   5  -6  -7  127.69    8.30
  -5   6   7  127.79    9.20
  -5   6   7  114.89   12.30
   5  -7  -6  353.36   16.50
  -5   7   6  359.76   17.30
  -5   7   6  356.56   21.50
   5  -8  -5  133.99    8.40
  -5   8   5  129.59    9.00
  -5   8   5  117.39   10.60
   5  -9  -4  596.44   25.00
  -5   9   4  581.44   25.20
  -5   9   4  626.74   27.60
   5 -10  -3  100.39    7.10
  -5  10   3   86.49    7.00
  -5  10   3  103.39    8.10
   5 -11  -2   11.20    2.90
  -5  11   2   15.30    3.80
  -5  11   2    9.00    2.60
  -5  11   2    7.40    2.90
   5 -12  -1   37.60    5.20
   5 -12  -1   24.40    4.60
  -5  12   1   26.70    4.50
  -5  12   1   26.70    3.00
  -5  12   1   31.60    5.20
   5 -13   0 1088.99   41.40
   5 -13   0 1097.39   43.50
  -5  13   0 1112.49   41.80
  -5  13   0 1095.39   37.30
  -5  13   0 1046.70   43.00
   5 -14   1  324.27   12.10
   5 -14   1  329.17   15.50
   5 -14   1  300.57   17.50
  -5  14  -1  344.97   12.10
  -5  14  -1  319.27   17.40
  -5  14  -1  317.97   15.70
   5 -15   2   33.50    4.20
   5 -15   2   27.90    6.40
   5 -15   2   28.50    3.20
  -5  15  -2   33.30    3.60
  -5  15  -2   34.80    5.20
   5 -16   3  414.56   22.30
   5 -16   3  374.76   17.50
   5 -16   3  356.96   16.40
  -5  16  -3  381.86   18.10
   5 -17   4   27.00    4.80
   5 -17   4   34.90    7.70
   5 -17   4   35.70    5.20
  -5  17  -4   30.50    5.00
   5 -18   5  148.09    9.70
   5 -18   5  158.08   14.70
   5 -18   5  177.68   11.60
  -5  18  -5  164.68   10.40
   5 -19   6  472.95   21.50
   5 -19   6  489.95   29.40
   5 -19   6  502.65   24.80
  -5  19  -6  482.25   21.80
   5 -20   7   25.20    6.40
   5 -20   7   22.80    4.50
   5 -20   7   18.20    7.50
  -5  20  -7   26.90    4.90
   5 -21   8  178.38   18.40
   5 -21   8  175.58   15.20
   5 -21   8  162.08   10.80
  -5  21  -8  182.18   10.80
   5 -22   9    1.30    3.80
   5 -22   9    8.00    7.60
   5 -22   9   12.70    6.10
   5 -23  10    0.30    2.20
   5 -23  10   19.20    8.10
   5 -23  10    5.60    5.20
   5 -24  11   42.40    3.70
   5 -24  11   66.49   13.50
   5 -24  11   59.89   14.20
   5 -25  12   21.90   10.40
   5 -25  12   27.00    8.70
  -6   0  15   49.30   15.00
  -6   1  14   21.00    9.30
  -6   2  13    4.50    8.00
  -6   3  12   48.70    6.20
  -6   3  12   23.00   10.50
  -6   4  11   92.89   15.70
  -6   4  11  111.19    9.00
  -6   5  10  120.29    9.80
  -6   5  10  121.09   15.30
  -6   6   9   14.80    8.10
  -6   6   9   13.60    4.30
  -6   7   8  325.67   22.40
  -6   7   8  297.67   16.30
  -6   8   7  176.58   11.50
  -6   8   7  176.78   15.10
   6  -9  -6  195.78   12.50
  -6   9   6  196.78   15.10
  -6   9   6  206.08   12.30
   6 -10  -5    8.70    2.70
  -6  10   5    1.60    2.40
  -6  10   5    2.40    3.70
   6 -11  -4  107.89    8.30
  -6  11   4  109.49    9.60
  -6  11   4  112.69    8.70
   6 -12  -3  117.99    8.30
  -6  12   3  110.09    8.40
  -6  12   3   96.19    7.90
   6 -13  -2   15.10    3.50
  -6  13   2   23.20    3.70
  -6  13   2   21.00    4.90
  -6  13   2   21.60    4.30
   6 -14  -1   31.30    6.10
   6 -14  -1   36.70    5.30
  -6  14   1   32.80    6.00
  -6  14   1   26.80    5.00
  -6  14   1   40.90    3.60
   6 -15   0  698.33   30.00
   6 -15   0  768.42   32.70
  -6  15   0  742.23   30.70
  -6  15   0  776.92   32.60
  -6  15   0  712.03   25.70
   6 -16   1    0.10    2.00
   6 -16   1    0.80    3.30
  -6  16  -1    1.70    2.40
   6 -17   2    8.10    3.30
   6 -17   2    7.00    4.20
   6 -17   2    5.60    1.90
  -6  17  -2    5.40    2.00
  -6  17  -2    2.80    2.60
   6 -18   3   49.20    9.00
   6 -18   3   46.40    5.50
   6 -18   3   44.70    4.60
  -6  18  -3   46.30    5.80
   6 -19   4   10.90    5.40
   6 -19   4    1.90    2.30
   6 -19   4    7.00    3.00
  -6  19  -4    3.60    2.90
   6 -20   5    3.40    2.60
   6 -20   5   -3.30    2.40
   6 -20   5   -0.80    4.10
  -6  20  -5   -1.30    2.30
   6 -21   6    2.60    3.40
   6 -21   6    3.90    5.50
  -6  21  -6    0.30    2.30
   6 -22   7  252.27   21.60
   6 -22   7  215.38   16.10
  -6  22  -7  250.17   13.80
   6 -23   8   86.19   11.00
   6 -23   8   65.09   14.40
  -6  23  -8   73.59    7.40
   6 -24   9  224.68   18.20
   6 -24   9  201.68   12.60
  -6  24  -9  215.08   12.20
   6 -25  10   31.50   11.00
   6 -25  10   23.00    4.80
   6 -25  10   17.40    7.30
  -6  25 -10   24.80    4.40
   6 -26  11   10.50    2.60
   6 -26  11   15.00    9.70
   6 -26  11   11.40    7.30
   6 -27  12    4.20    9.20
   6 -27  12   17.20    8.10
  -7   2  15   15.30   11.60
  -7   3  14    9.10    4.00
  -7   3  14   19.80    9.10
  -7   4  13    8.30    3.60
  -7   4  13   -6.60    7.20
  -7   5  12   37.20   10.70
  -7   5  12   24.40    5.50
  -7   6  11  102.69    9.20
  -7   7  10   39.10    6.60
  -7   7  10   40.30   10.80
  -7   8   9  127.89   10.30
  -7   8   9  126.79   15.40
  -7   9   8   96.79   12.40
  -7   9   8  115.99    9.40
  -7  10   7    2.90    2.90
  -7  10   7    3.00    4.10
  -7  11   6 1207.58   46.40
  -7  11   6 1114.19   49.70
  -7  12   5  514.65   24.00
  -7  13   4 1659.83   61.59
  -7  13   4 1521.55   59.99
  -7  14   3  107.39    8.50
  -7  14   3  113.69    8.90
  -7  15   2  697.63   27.10
  -7  15   2  645.84   28.80
   7 -16  -1   85.79    8.80
  -7  16   1   78.19    7.40
  -7  16   1   72.79    5.20
   7 -17   0   74.69    9.30
  -7  17   0   98.09    4.40
  -7  17   0   95.79    8.20
   7 -18   1  207.88   15.00
  -7  18  -1  198.48   12.60
   7 -19   2  298.97   12.70
   7 -19   2  307.17   19.60
  -7  19  -2  314.87   16.60
   7 -20   3   12.40    2.90
   7 -20   3   11.00    5.10
  -7  20  -3   19.00    4.60
   7 -21   4   17.30    4.10
   7 -21   4   16.90    6.50
  -7  21  -4    7.60    3.60
   7 -22   5   20.50    7.20
   7 -22   5   -1.60    3.10
  -7  22  -5    5.40    3.30
   7 -23   6  112.19   10.30
   7 -23   6  123.49   14.90
  -7  23  -6  132.19   10.00
   7 -24   7  117.29   15.40
   7 -24   7   94.49   10.80
  -7  24  -7  113.49    9.30
   7 -25   8   10.20    7.90
  -7  25  -8    9.80    3.70
   7 -26   9   84.49   11.60
   7 -26   9   81.89   17.00
  -7  26  -9   87.29    8.00
   7 -27  10   34.60   10.00
   7 -27  10   53.89   13.60
  -7  27 -10   56.09    6.50
   7 -28  11  200.48   23.80
   7 -28  11  220.78   19.60
   7 -28  11  194.58   10.00
   7 -29  12   74.89   13.70
   7 -29  12   76.19   18.00
  -8   4  15    5.30   10.50
  -8   5  14    7.50    4.40
  -8   5  14   -5.40    6.30
  -8   6  13   -7.60    6.70
  -8   6  13    5.10    4.40
  -8   7  12   10.40    7.40
  -8   8  11   13.60    7.50
  -8   8  11   21.60    5.60
  -8   9  10  208.98   14.00
  -8   9  10  171.28   18.40
  -8  10   9  376.96   25.80
  -8  10   9  312.27   18.60
  -8  11   8   11.80    4.20
  -8  11   8   18.20    7.40
  -8  12   7  109.79   12.20
  -8  12   7  125.39   10.30
  -8  13   6   66.09    9.00
  -8  13   6   75.19    8.00
  -8  14   5 1093.39   46.10
  -8  14   5 1085.59   44.30
  -8  15   4   65.09    7.20
  -8  15   4   58.49    7.30
  -8  16   3   14.40    4.10
  -8  16   3   20.30    4.80
   8 -18  -1   88.99    9.40
  -8  18   1   97.49    8.70
  -8  18   1   87.29    5.90
  -8  18   1   95.79    5.90
   8 -19   0  105.59   10.50
  -8  19   0  104.89    9.10
   8 -20   1   84.49    9.80
  -8  20  -1   77.79    8.20
   8 -21   2  542.35   20.50
   8 -21   2  548.75   29.30
  -8  21  -2  536.05   25.50
   8 -22   3   12.30    3.00
   8 -22   3    7.60    5.70
  -8  22  -3   10.50    4.10
   8 -23   4   36.80    9.40
   8 -23   4   38.40    5.70
  -8  23  -4   42.50    6.80
   8 -24   5  154.58   11.10
   8 -24   5  156.68   16.40
  -8  24  -5  160.48   11.70
   8 -25   6  767.52   42.90
   8 -25   6  794.62   34.60
  -8  25  -6  753.52   33.60
   8 -26   7  181.08   14.20
   8 -26   7  188.78   20.30
  -8  26  -7  194.28   12.90
   8 -27   8   79.79   16.20
   8 -27   8   60.59   10.20
  -8  27  -8   67.49    7.80
   8 -28   9   96.79   18.40
   8 -28   9   76.49   12.00
  -8  28  -9   90.59    8.70
   8 -29  10   93.49   18.10
   8 -29  10   63.09   12.20
  -8  29 -10   76.09    7.50
   8 -30  11   24.50   11.20
   8 -30  11    8.40    7.20
  -9   6  15   20.40    9.80
  -9   7  14   -4.20    7.50
  -9   7  14   12.80    5.00
  -9   8  13    1.00    4.20
  -9   8  13    2.20    8.10
  -9   9  12   84.19    9.60
  -9   9  12   94.09   17.20
  -9  10  11   18.70    8.70
  -9  10  11   20.90    5.20
  -9  11  10  104.19   10.40
  -9  11  10  102.69   14.30
  -9  12   9    2.50    4.40
  -9  12   9    6.70    6.40
  -9  13   8    4.90    3.70
  -9  13   8    9.80    6.10
  -9  14   7  102.29    9.50
  -9  14   7  110.29   12.50
  -9  15   6  228.08   16.60
  -9  15   6  219.28   14.70
  -9  16   5 1675.83   64.89
  -9  16   5 1591.14   63.19
  -9  17   4   64.69    7.80
  -9  17   4   61.99    7.40
  -9  18   3  108.29    9.50
  -9  18   3  101.99    8.50
  -9  19   2  237.98   12.40
  -9  19   2  247.08   15.30
   9 -20  -1  102.99   10.70
  -9  20   1  111.29    6.30
  -9  20   1   90.49    6.10
  -9  20   1   92.19    9.00
   9 -21   0   30.80    6.90
  -9  21   0   18.80    5.40
   9 -22   1   -1.60    3.40
  -9  22  -1   -2.80    2.50
   9 -23   2  176.38   15.70
  -9  23  -2  194.98   13.20
   9 -24   3   87.69   11.70
   9 -24   3   80.49    5.90
  -9  24  -3   82.69    8.90
   9 -25   4   48.20    5.50
   9 -25   4   41.60   10.40
  -9  25  -4   42.30    7.40
   9 -26   5  256.97   21.90
   9 -26   5  251.87   14.60
  -9  26  -5  233.88   15.70
   9 -27   6  178.38   18.70
   9 -27   6  125.79   11.10
  -9  27  -6  131.09   11.30
   9 -28   7   93.79   16.70
   9 -28   7   80.59    9.50
  -9  28  -7   77.49    8.90
   9 -29   8    6.50    6.90
   9 -29   8   -1.10    4.40
  -9  29  -8    0.60    3.80
   9 -30   9   -6.70    7.30
   9 -30   9    0.00    4.70
  -9  30  -9   -5.70    3.70
   9 -31  10  188.98   23.50
   9 -31  10  181.88   17.30
   9 -32  11   53.89   15.90
   9 -32  11   32.10    9.40
 -10   9  14   10.10    8.50
 -10  10  13   -6.10    4.30
 -10  11  12    9.20    4.30
 -10  11  12   -8.80    7.00
 -10  12  11    2.00    7.20
 -10  12  11    1.70    3.80
 -10  13  10   48.80   12.50
 -10  13  10   85.89    9.70
 -10  14   9    3.50    3.70
 -10  15   8    4.40    5.50
 -10  15   8    3.60    3.70
 -10  16   7   12.80    6.60
 -10  16   7   14.50    5.10
 -10  17   6  486.55   24.40
 -10  17   6  424.26   25.10
 -10  18   5  555.44   27.40
 -10  18   5  549.74   27.70
 -10  19   4   -2.30    2.10
 -10  19   4    9.90    4.30
 -10  20   3  336.67   16.70
 -10  20   3  281.27   17.90
  10 -21  -2 1905.71   73.39
 -10  21   2 1760.62   70.99
 -10  21   2 1890.21   66.99
  10 -22  -1  386.96   22.90
 -10  22   1  414.16   21.80
 -10  22   1  389.46   16.30
 -10  22   1  402.16   16.70
  10 -23   0  235.08   17.50
 -10  23   0  236.28   15.30
  10 -24   1  310.27   20.80
 -10  24  -1  268.97   17.10
  10 -25   2  286.57   20.70
 -10  25  -2  257.17   16.60
  10 -26   3  401.96   16.60
  10 -26   3  401.06   26.40
 -10  26  -3  391.16   22.00
  10 -27   4  157.58   16.90
  10 -27   4  176.88   10.40
 -10  27  -4  172.68   13.50
  10 -28   5  704.23   30.00
  10 -28   5  691.83   40.20
 -10  28  -5  673.73   32.30
  10 -29   6  481.05   33.00
  10 -29   6  445.36   22.90
 -10  29  -6  448.76   24.00
  10 -30   7   32.80   10.80
  10 -30   7   21.10    6.30
 -10  30  -7   32.10    6.60
  10 -31   8    6.50    4.90
  10 -31   8   12.90    9.40
 -10  31  -8   13.40    4.80
  10 -32   9    9.80    5.50
  10 -32   9    9.30    9.80
 -10  32  -9    9.30    4.60
  10 -33  10   18.00    6.60
  10 -33  10    7.40    9.50
 -11  11  14   -3.90    5.10
 -11  11  14    6.90    9.20
 -11  12  13   74.99   10.80
 -11  12  13   69.59   15.10
 -11  13  12    4.00    7.20
 -11  13  12   -7.60    4.10
 -11  14  11    3.90    4.00
 -11  14  11   -6.20    5.40
 -11  15  10   -1.60    3.60
 -11  15  10    3.30    5.90
 -11  16   9   73.09   13.70
 -11  16   9   88.69   10.10
 -11  17   8   89.69   10.20
 -11  17   8   60.39   12.10
 -11  18   7   76.39    9.60
 -11  18   7   64.19   11.20
 -11  19   6    2.60    4.80
 -11  20   5   15.10    5.30
 -11  20   5   10.10    4.80
 -11  21   4  120.69   10.30
 -11  21   4  116.59   10.90
 -11  22   3  753.22   31.20
 -11  22   3  707.83   33.90
  11 -23  -2   42.50    8.60
 -11  23   2   37.10    5.10
 -11  23   2   23.80    6.20
  11 -24  -1   57.29    9.90
 -11  24   1   58.09    9.10
 -11  24   1   62.59    4.80
 -11  24   1   70.59    5.20
  11 -25   0    5.40    4.70
 -11  25   0    4.00    4.20
  11 -26   1  201.28   17.60
 -11  26  -1  203.38   14.80
  11 -27   2   48.60   10.10
 -11  27  -2   34.30    7.50
  11 -28   3  445.86   29.60
 -11  28  -3  473.65   25.30
  11 -29   4   14.30    7.30
  11 -29   4   10.90    3.00
 -11  29  -4   11.10    5.50
  11 -30   5  209.48   12.70
  11 -30   5  191.98   20.20
 -11  30  -5  210.78   15.70
  11 -31   6   12.40    4.70
  11 -31   6    4.00    7.90
 -11  31  -6   12.30    5.00
  11 -32   7    8.70    4.80
  11 -32   7   13.70    9.90
 -11  32  -7    8.40    4.80
  11 -33   8    1.80    8.20
  11 -33   8    1.20    4.40
 -11  33  -8    3.00    4.40
  11 -34   9   10.20   11.20
 -11  34  -9   17.50    6.10
  11 -35  10  158.88   16.00
  11 -35  10  136.39   24.30
 -12  13  14  110.39   11.90
 -12  13  14   91.19   18.40
 -12  14  13   11.90    5.70
 -12  14  13    4.50    7.20
 -12  15  12    7.90    5.20
 -12  15  12   -6.30    5.30
 -12  16  11   -4.00    4.20
 -12  16  11  -10.50    5.30
 -12  17  10   28.30    7.30
 -12  17  10   34.80   10.20
 -12  18   9   18.80    7.90
 -12  19   8   49.70   10.60
 -12  19   8   36.70    7.60
 -12  20   7   28.40    6.80
 -12  20   7   10.80    6.90
 -12  21   6   54.59    9.90
 -12  21   6   49.60    8.70
 -12  22   5  101.39   10.50
 -12  22   5  129.29   12.10
 -12  23   4  362.56   20.00
 -12  23   4  391.96   22.50
 -12  24   3   44.70    6.10
 -12  24   3   48.90    8.80
  12 -25  -2  137.39   13.60
 -12  25   2  140.79    9.30
 -12  25   2  155.38    9.30
 -12  25   2  137.79   12.40
  12 -26  -1    0.20    4.10
 -12  26   1    0.60    1.70
 -12  26   1   -1.60    2.90
  12 -27   0  387.86   25.20
 -12  27   0  400.16   22.90
  12 -28   1   60.89   11.00
 -12  28  -1   67.99    9.90
  12 -29   2   33.90    9.80
 -12  29  -2   46.20    8.60
  12 -30   3    7.70    7.60
 -12  30  -3   17.70    6.40
  12 -31   4    1.00    2.10
 -12  31  -4   -8.10    3.40
  12 -32   5   62.79    6.70
  12 -32   5   66.09   14.30
 -12  32  -5   60.39    9.80
  12 -33   6   11.70    9.20
  12 -33   6   21.80    5.60
 -12  33  -6   21.30    6.40
  12 -34   7   13.90   10.00
  12 -34   7   15.10    5.50
 -12  34  -7   10.80    6.20
  12 -35   8   49.80   14.60
  12 -35   8   66.19    9.90
 -12  35  -8   43.40    8.60
  12 -36   9   56.29    9.90
 -12  36  -9   50.69    8.70
  12 -37  10    7.50    6.10
  12 -37  10   18.60   12.40
 -13  15  14   56.59   10.60
 -13  15  14   41.60   14.60
 -13  16  13   53.99   14.00
 -13  16  13   47.40    9.90
 -13  17  12    5.30    7.50
 -13  17  12    1.00    5.30
 -13  18  11   67.69   10.60
 -13  18  11   68.99   14.50
 -13  19  10   76.79   14.70
 -13  19  10   52.79    9.60
 -13  20   9   15.60    5.80
 -13  20   9   23.20    8.00
 -13  21   8    3.30    4.80
 -13  21   8    7.80    6.40
 -13  22   7   24.30    7.70
 -13  23   6  193.08   15.00
 -13  23   6  149.59   14.10
 -13  24   5    7.60    4.80
 -13  24   5    8.40    4.90
 -13  25   4  202.08   13.90
 -13  25   4  226.18   16.40
 -13  26   3   28.20    6.90
 -13  26   3   34.90    5.70
  13 -27  -2   13.60    6.20
 -13  27   2   10.70    3.40
 -13  27   2   12.90    5.30
 -13  27   2   19.20    4.30
  13 -28  -1  256.37   19.60
 -13  28   1  244.68   11.20
 -13  28   1  251.27   10.90
 -13  28   1  243.08   17.50
  13 -29   0    5.80    6.10
 -13  29   0    7.10    4.80
  13 -30   1    5.50    6.00
 -13  30  -1    7.20    5.20
 -13  31  -2   30.10    7.30
  13 -32   3   44.00   11.90
 -13  32  -3   32.20    7.80
  13 -33   4    1.30    5.90
 -13  33  -4   -3.00    4.30
  13 -34   5   71.99    6.30
 -13  34  -5   71.09   11.20
  13 -35   6   26.50    5.30
  13 -35   6   31.70   10.90
 -13  35  -6   34.70    8.40
  13 -36   7   -1.80    4.50
  13 -36   7    1.20    7.60
 -13  36  -7    0.90    5.00
  13 -37   8   10.30    5.60
  13 -37   8   -2.60    9.10
 -13  37  -8    0.00    5.80
  13 -38   9   10.20    6.70
  13 -38   9    1.60   11.00
 -13  38  -9    4.00    6.00
 -14  17  14   54.69    9.40
 -14  17  14   30.80   13.60
 -14  18  13   -4.90    5.40
 -14  18  13    1.80    7.40
 -14  19  12  196.28   16.90
 -14  19  12  175.88   20.80
 -14  20  11    3.70    6.90
 -14  20  11    8.50    5.30
 -14  21  10    4.60    6.00
 -14  21  10    5.90    4.70
 -14  22   9   27.30    9.20
 -14  22   9   29.20    7.90
 -14  23   8   32.00    8.90
 -14  23   8   40.00    8.40
 -14  24   7  141.09   14.50
 -14  24   7  157.18   14.80
 -14  25   6    0.80    4.40
 -14  25   6    3.70    4.90
 -14  26   5   24.60    7.30
 -14  26   5   20.30    5.90
 -14  27   4   10.10    5.60
 -14  27   4    8.70    4.50
 -14  28   3  560.04   25.40
 -14  28   3  578.14   30.60
 -14  28   3  554.44   25.80
  14 -29  -2   25.40    8.30
 -14  29   2   24.90    4.30
 -14  29   2   25.40    7.70
 -14  29   2   34.10    5.20
  14 -30  -1    0.90    5.10
 -14  30   1    0.30    1.80
 -14  30   1   -2.90    3.90
  14 -31   0   -1.00    4.80
 -14  31   0    2.70    3.70
  14 -32   1   24.70    9.10
 -14  32  -1   14.10    6.00
  14 -33   2   -1.00    6.20
 -14  33  -2   -2.50    4.20
  14 -34   3  296.17   25.20
 -14  34  -3  296.57   20.70
  14 -35   4  137.99   18.10
 -14  35  -4  134.39   13.80
  14 -36   5   65.09   15.20
 -14  36  -5   96.89   13.30
  14 -37   6   56.29   15.80
  14 -37   6   65.09    6.50
 -14  37  -6   60.29   10.60
  14 -38   7  101.09    9.90
  14 -38   7   89.19   18.10
 -14  38  -7  103.19   12.40
  14 -39   8   90.99   10.40
  14 -39   8   79.09   18.20
 -14  39  -8   81.49   12.30
 -15  19  14   74.39   16.20
 -15  21  12    7.00    6.40
 -15  21  12    4.80    8.70
 -15  22  11   17.90    7.30
 -15  22  11   24.10   10.00
 -15  23  10   60.09   10.60
 -15  23  10   52.99   12.40
 -15  24   9   18.20    7.70
 -15  24   9   40.00   10.00
 -15  25   8   24.50    7.80
 -15  25   8    0.00    5.50
 -15  26   7    5.70    5.10
 -15  26   7   -2.50    4.90
 -15  27   6   64.29   10.60
 -15  27   6   56.19   10.30
 -15  28   5    1.60    4.70
 -15  29   4    4.40    3.80
 -15  29   4    0.90    5.60
 -15  30   3   88.69    9.00
 -15  30   3   98.19   11.90
 -15  30   3   98.19    8.60
  15 -31  -2   17.00    7.10
 -15  31   2   16.50    3.60
 -15  31   2   16.70    6.80
 -15  31   2   16.20    4.30
  15 -32  -1  433.76   28.30
 -15  32   1  404.96   25.50
  15 -33   0  122.29   15.10
 -15  33   0   93.09   12.20
  15 -34   1    3.70    6.20
 -15  34  -1   -0.70    4.00
  15 -35   2  131.99   16.50
 -15  35  -2  131.79   13.50
  15 -36   3   -3.00    6.50
 -15  36  -3   16.70    6.20
  15 -37   4   14.50   11.90
 -15  37  -4   31.70    8.20
  15 -38   5  -12.20    6.80
 -15  38  -5   11.40    5.90
  15 -39   6    4.20    8.20
 -15  39  -6   10.10    6.40
  15 -40   7    9.10    8.70
 -15  40  -7    9.00    6.60
  15 -41   8    1.50   11.60
 -15  41  -8    2.90    6.80
 -16  22  13   -8.70    8.30
 -16  22  13   -4.40    6.10
 -16  23  12   48.80   11.20
 -16  23  12   46.20   13.10
 -16  24  11   80.39   14.80
 -16  24  11   86.79   13.60
 -16  25  10   -1.30    5.80
 -16  25  10    7.00    5.60
 -16  26   9    2.40    5.30
 -16  26   9    6.40    6.70
 -16  27   8  103.59   13.40
 -16  27   8  102.49   12.80
 -16  28   7    3.20    5.30
 -16  28   7    2.80    5.30
 -16  29   6   38.00    8.80
 -16  29   6   31.30    8.70
 -16  30   5  199.68   17.70
 -16  30   5  200.88   15.30
 -16  31   4    8.60    5.90
 -16  31   4    2.30    4.10
 -16  32   3   12.70    5.30
 -16  32   3   17.40    4.70
 -16  32   3   13.60    7.30
 -16  33   2    0.80    4.30
 -16  33   2    1.20    2.40
  16 -34  -1    6.90    6.80
 -16  34   1    5.40    6.00
  16 -35   0   57.79   12.70
 -16  35   0   48.10   10.30
  16 -36   1    5.10    7.00
 -16  36  -1    1.90    5.10
  16 -37   2   51.79   12.60
 -16  37  -2   55.09   11.10
  16 -38   3   32.30   11.20
  16 -39   4  117.29   20.60
 -16  39  -4  133.29   14.60
  16 -40   5  111.79   20.00
 -16  40  -5  101.19   12.90
  16 -41   6   62.89   16.90
 -16  41  -6   73.39   11.80
 -17  24  13   24.30    8.80
 -17  25  12   -0.30    7.00
 -17  25  12    8.30    8.20
 -17  26  11   20.90    9.80
 -17  26  11   35.40    9.50
 -17  27  10    1.70    6.80
 -17  27  10    5.90    5.70
 -17  28   9   -6.60    5.60
 -17  28   9   14.30    7.40
 -17  29   8   57.19   11.50
 -17  29   8   62.09   12.20
 -17  30   7   11.80    6.60
 -17  30   7    4.50    5.50
 -17  31   6    9.50    6.40
 -17  31   6    7.90    5.80
 -17  32   5   71.79   13.40
 -17  32   5   81.69    9.70
 -17  33   4   56.99   11.60
 -17  33   4   66.09    8.60
 -17  34   3  252.87   15.10
 -17  34   3  262.27   20.60
 -17  34   3  252.67   14.20
 -17  35   2  113.29   13.90
 -17  35   2   99.49    6.60
 -17  35   2   73.39    6.80
  17 -36  -1  114.59   14.80
 -17  36   1   83.99   13.10
  17 -37   0   15.70    8.20
 -17  37   0   18.00    6.80
  17 -38   1    1.50    5.60
 -17  38  -1   -2.10    4.90
  17 -39   2    6.60    7.60
 -17  39  -2    8.80    5.40
  17 -40   3   11.10    8.50
 -17  40  -3    3.60    6.40
  17 -41   4    7.00    9.80
 -17  41  -4   14.20    6.70
  17 -42   5   17.20    8.90
 -17  42  -5    7.20    6.90
  17 -43   6   23.80   12.00
 -17  43  -6   44.60   11.30
  17 -44   7   71.09   17.50
 -17  44  -7   71.29   12.80
 -18  27  12   -8.60    6.30
 -18  27  12    3.30    9.00
 -18  28  11   41.10   12.30
 -18  28  11   37.60   10.50
 -18  29  10  144.69   16.70
 -18  29  10  131.79   17.20
 -18  30   9  142.09   16.00
 -18  30   9  114.29   15.70
 -18  31   8   36.10    9.80
 -18  31   8   42.50   10.50
 -18  32   7   10.30    6.90
 -18  32   7    4.20    5.60
 -18  33   6   35.30    8.00
 -18  33   6   28.90    8.70
 -18  34   5    5.90    6.00
 -18  34   5   15.20    6.00
 -18  35   4   41.50    7.30
 -18  35   4   43.00   10.00
 -18  36   3    0.40    3.00
 -18  36   3   11.50    4.60
 -18  36   3   -1.80    4.40
 -18  37   2   18.20    7.30
  18 -38  -1   -3.30    5.40
 -18  38   1    5.50    5.60
  18 -39   0   14.10    7.40
 -18  39   0   22.50    8.50
  18 -40   1   16.90    8.00
 -18  40  -1   -1.60    5.20
  18 -41   2  135.79   18.40
 -18  41  -2  126.19   15.30
  18 -42   3   58.19   14.70
 -18  42  -3   75.59   12.80
  18 -43   4   22.50   11.40
 -18  43  -4   24.30    9.30
  18 -44   5    0.50    8.60
 -18  44  -5   24.40    9.40
  18 -45   6   41.50   13.80
 -18  45  -6   41.20   11.10
 -19  29  12  102.89   16.10
 -19  29  12   76.99   16.00
 -19  30  11    3.00    8.60
 -19  30  11   -9.20    6.40
 -19  31  10   48.50   12.30
 -19  31  10   65.79   13.20
 -19  32   9  117.59   15.10
 -19  32   9  112.99   15.20
 -19  33   8   69.09   13.60
 -19  33   8  100.79   14.90
 -19  34   7   14.10    7.20
 -19  34   7   14.50    7.40
 -19  35   6    6.90    5.30
 -19  35   6    9.30    7.00
 -19  36   5   26.90    7.10
 -19  36   5   34.60    9.70
 -19  37   4   57.89    7.90
 -19  37   4   81.09   14.60
 -19  38   3   66.29    7.80
 -19  38   3   50.39    6.50
 -19  38   3   52.69   11.70
 -19  39   2   -1.20    5.50
  19 -40  -1    5.30    6.50
  19 -41   0   27.30   10.20
 -19  41   0   18.10    7.90
  19 -42   1    2.80    8.10
 -19  42  -1   13.90    6.90
  19 -43   2   28.00   11.20
 -19  43  -2    9.20    7.50
  19 -44   3   35.60   13.00
 -19  44  -3   19.00    7.90
  19 -45   4    8.60   10.40
 -19  45  -4   33.00    9.50
  19 -46   5    2.30    9.50
 -19  46  -5   10.60    7.10
 -20  32  11  156.78   19.60
 -20  32  11  162.98   19.60
 -20  33  10   21.60    8.80
 -20  33  10   34.80   10.10
 -20  34   9  244.48   22.00
 -20  34   9  263.77   24.10
 -20  35   8    2.50    7.40
 -20  35   8    4.40    6.80
 -20  36   7  130.19   18.70
 -20  36   7  141.09   14.50
 -20  37   6   -8.30    4.60
 -20  37   6   -2.60    5.30
 -20  38   5   13.70    5.40
 -20  38   5   21.40    9.20
 -20  39   4   44.60   10.90
 -20  39   4   52.39    7.50
 -20  40   3    2.50    2.90
 -20  40   3   -1.10    4.40
 -20  40   3   -0.30    5.50
 -20  41   2    6.80    6.90
  20 -42  -1   20.50    9.20
 -20  42   1   15.70    7.40
  20 -43   0    3.20    7.80
 -20  43   0   23.10    9.00
  20 -44   1   36.20   11.90
 -20  44  -1   18.40    9.70
  20 -45   2  237.48   26.60
 -20  45  -2  257.27   22.50
  20 -46   3   20.50   12.10
 -20  46  -3   31.90    9.60
  20 -47   4    9.40    9.30
 -20  47  -4   -0.30    6.70
 -21  34  11  120.99   19.20
 -21  34  11  151.18   19.00
 -21  35  10  167.88   19.60
 -21  35  10  134.19   19.90
 -21  36   9   35.10   10.80
 -21  36   9   48.50   12.70
 -21  37   8  186.48   21.00
 -21  37   8  219.98   19.50
 -21  38   7  125.69   14.00
 -21  38   7  128.99   16.50
 -21  39   6   14.00    5.90
 -21  40   5   75.49    9.40
 -21  40   5   86.79   15.20
 -21  41   4   17.70    5.50
 -21  41   4   15.90    7.60
 -21  42   3   48.20   11.90
 -21  43   2   40.50   11.60
  21 -44  -1   -4.50    6.60
 -21  44   1   -2.40    5.80
  21 -45   0   -4.00    7.80
 -21  45   0   -4.80    6.70
  21 -46   1   23.50   11.80
 -21  46  -1   29.40   10.20
  21 -47   2   27.80   13.00
 -21  47  -2   50.59   12.10
  21 -48   3  108.79   20.90
 -21  48  -3  125.19   18.40
 -22  37  10    0.40    7.40
 -22  37  10    7.50    7.60
 -22  38   9    4.40    7.10
 -22  38   9   -2.20    6.30
 -22  39   8   24.90    8.90
 -22  39   8   15.40    9.00
 -22  40   7   -2.00    6.20
 -22  40   7  -12.50    6.20
 -22  41   6    8.90    7.90
 -22  41   6   10.30    6.10
 -22  42   5   53.99    8.40
 -22  42   5   62.99   13.80
 -22  43   4    0.30    7.30
 -22  44   3   22.00    8.30
 -22  45   2    5.40    6.90
 -22  46   1   38.00   11.40
  22 -47   0   -1.30    9.90
 -22  47   0    9.30    6.90
  22 -48   1   -1.80    7.80
 -22  48  -1    9.40    8.60
  22 -49   2   43.00   15.20
 -22  49  -2   59.89   14.00
 -23  40   9   22.70   11.00
 -23  40   9   41.00   10.80
 -23  41   8   66.89   14.80
 -23  41   8  106.89   14.60
 -23  42   7   77.89   15.60
 -23  42   7   74.79   12.10
 -23  43   6   -5.70    6.20
 -23  43   6    7.50    5.90
 -23  44   5   11.00    8.30
 -23  45   4   43.40   12.60
 -23  46   3    8.20    8.70
 -23  47   2   24.30   10.90
 -23  48   1   -1.20    6.60
  23 -49   0   11.30    9.70
 -23  49   0   24.80   10.30
  23 -50   1  -11.20    9.50
 -24  44   7   11.20    7.60
 -24  44   7   21.20   10.10
 -24  45   6   -5.80    5.80
 -24  45   6    5.80    9.80
 -24  46   5   81.99   16.20
 -24  47   4    7.70    9.70
 -24  48   3   78.19   15.30
 -24  49   2   17.30    9.90
 -29  47   5   -7.80    6.20
  28 -50   0   20.90   11.30
 -28  49   1    3.90    8.50
 -28  48   2   27.30   11.00
 -28  47   3   -4.20    6.80
 -28  47   3    5.20    6.20
 -28  46   4   12.60    5.10
 -28  46   4    3.10    7.50
 -28  45   5    8.30    5.50
 -28  45   5    8.80    8.20
 -28  44   6   34.10   12.30
 -28  44   6   21.60    8.50
 -28  43   7    3.20    7.50
 -28  43   7   -6.60    6.90
 -28  42   8   -3.70    7.90
 -27  49  -1    9.40    8.80
  27 -49   1    4.30   10.10
 -27  48   0  -15.10    7.40
  27 -48   0    1.10    8.10
 -27  47   1   40.30   12.10
 -27  46   2   -1.70    6.60
 -27  45   3   -0.90    6.20
 -27  45   3    0.20    3.90
 -27  44   4    1.40    5.20
 -27  44   4    7.30    8.60
 -27  43   5    7.20    6.00
 -27  43   5   16.40    7.80
 -27  42   6   10.10    7.30
 -27  42   6   11.10    9.30
 -27  41   7   25.10    8.80
 -27  41   7    6.60    7.80
 -27  40   8   29.70    9.50
 -27  39   9   15.10    8.20
 -26  49  -3   -4.00    7.50
  26 -49   3   12.10   10.60
 -26  48  -2    3.90    7.60
  26 -48   2    9.80   10.50
 -26  47  -1   19.30    9.00
  26 -47   1    4.20    9.80
 -26  46   0   13.40    8.30
  26 -46   0   15.20    9.10
 -26  45   1    1.40    7.40
 -26  44   2    5.00    6.90
 -26  44   2    0.00    3.00
 -26  43   3    6.40    4.10
 -26  43   3    5.30    7.80
 -26  42   4    7.80    7.50
 -26  42   4   15.00    5.50
 -26  41   5    8.20    5.60
 -26  41   5   10.40    9.10
 -26  40   6   11.40    8.10
 -26  39   7   24.80    9.80
 -26  39   7   -6.40    7.30
 -26  38   8  197.78   20.70
 -26  38   8  243.98   21.60
 -26  37   9    1.20    7.40
 -26  37   9   18.50    8.10
 -26  36  10    6.40    7.70
 -26  36  10   12.20   10.00
 -25  48  -4    9.50    7.60
  25 -48   4   -2.30    8.70
 -25  47  -3   47.90   12.00
  25 -47   3   40.90   13.60
 -25  46  -2   62.09   12.30
  25 -46   2   47.30   14.40
 -25  45  -1    8.20    6.00
  25 -45   1   -1.30    7.40
 -25  44   0   -6.60    5.20
  25 -44   0    0.50    7.60
 -25  43   1   -1.00    7.20
 -25  42   2    7.60    6.70
 -25  42   2   10.70    4.10
 -25  41   3    9.80    7.00
 -25  40   4   21.80    8.60
 -25  40   4   20.20    6.30
 -25  39   5    2.40    7.10
 -25  39   5   11.30    5.80
 -25  38   6   53.99   10.90
 -25  38   6   53.49   12.00
 -25  37   7  403.76   28.90
 -25  37   7  373.76   26.70
 -25  36   8   17.80    9.10
 -25  36   8   -1.70    7.90
 -25  35   9   11.00    8.40
 -25  35   9   12.60    7.40
 -25  34  10   31.10   10.80
 -25  34  10   48.50   13.10
 -25  33  11    1.90    7.60
 -25  33  11    5.60    9.70
 -24  47  -5   10.10    8.10
  24 -47   5   16.80    9.90
 -24  46  -4   33.30   10.30
  24 -46   4   25.70   11.60
 -24  45  -3    7.50    6.90
  24 -45   3   16.60   12.20
 -24  44  -2    4.10    7.00
  24 -44   2   -1.10    8.00
 -24  43  -1    3.60    7.40
  24 -43   1   17.20    9.50
 -24  42   0   24.30    8.90
  24 -42   0   41.70   12.30
 -24  41   1   -5.10    6.10
 -24  41   1    7.30    3.10
 -24  41   1    5.80    3.70
  24 -41  -1    5.10    7.60
 -24  40   2   55.89    7.00
 -24  40   2   64.19   13.20
 -24  39   3   11.70    5.00
 -24  39   3   -3.80    6.30
 -24  38   4   31.30    9.90
 -24  38   4   27.40    7.30
 -24  37   5   25.20    8.40
 -24  37   5   15.30    6.20
 -24  36   6   15.50    7.60
 -24  36   6    3.50    6.40
 -24  35   7   -1.80    5.90
 -24  35   7   -3.30    5.50
 -24  34   8   76.19   14.10
 -24  34   8   75.39   13.50
 -24  33   9   -2.40    5.00
 -24  33   9    6.20    7.20
 -24  32  10    8.60    9.00
 -24  32  10   -3.30    6.50
 -24  31  11    5.80    6.80
 -24  31  11   -8.30    8.00
 -23  46  -6   17.80    9.00
  23 -46   6   26.30   12.40
 -23  45  -5   31.80   10.20
  23 -45   5   72.19   17.20
 -23  44  -4   21.70    8.80
  23 -44   4   25.30   11.90
 -23  43  -3    4.80    6.10
  23 -43   3    4.60    8.00
 -23  42  -2    2.60    5.30
  23 -42   2  -12.90    7.40
 -23  41  -1   21.40    7.40
  23 -41   1    7.70    7.50
 -23  40   0   63.49   12.20
  23 -40   0   83.39   15.90
 -23  39   1   12.30    4.30
 -23  39   1    4.20    6.30
 -23  39   1    4.50    3.30
  23 -39  -1   14.90    8.20
 -23  38   2   15.30    4.90
 -23  38   2   19.90    7.60
 -23  38   2   17.20    6.00
 -23  37   3   13.00    7.00
 -23  37   3    3.50    4.90
 -23  36   4   85.89   13.60
 -23  36   4   79.79   11.40
 -23  35   5    9.90    6.20
 -23  35   5    6.00    6.10
 -23  34   6   11.00    6.30
 -23  34   6   -1.30    5.00
 -23  33   7   71.19   13.20
 -23  33   7   38.60   10.20
 -23  32   8  105.49   15.90
 -23  32   8  126.29   16.10
 -23  31   9   47.00   12.00
 -23  31   9   41.00   10.80
 -23  30  10   11.60    8.60
 -23  30  10   14.10    7.50
 -23  29  11   -9.10    6.50
 -23  29  11    2.40    7.00
 -23  28  12   58.69   12.30
 -23  28  12   33.00   13.90
 -22  44  -6   52.49   11.70
  22 -44   6   45.40   15.10
 -22  43  -5    7.70    7.00
  22 -43   5    0.70    8.00
 -22  42  -4   31.40    9.90
  22 -42   4   51.09   13.90
 -22  41  -3   13.40    7.00
  22 -41   3    0.60    8.20
 -22  40  -2    3.50    6.00
  22 -40   2    7.30    8.70
 -22  39  -1   20.60    8.40
  22 -39   1    7.70    7.10
 -22  38   0   67.49   12.00
 -22  38   0   75.19    5.90
 -22  38   0   64.49    5.50
  22 -38   0   44.50   11.60
 -22  37   1   64.29   12.10
 -22  37   1   82.49    8.10
 -22  37   1   83.39    7.80
  22 -37  -1   91.89   16.10
 -22  36   2   53.79   10.50
 -22  36   2   56.49    8.40
 -22  35   3   67.49   12.20
 -22  35   3  106.59   10.60
 -22  34   4  110.99   12.40
 -22  33   5    4.20    5.60
 -22  33   5   -5.40    5.30
 -22  32   6   71.39   12.10
 -22  32   6   72.49   13.10
 -22  31   7  118.29   15.00
 -22  31   7  128.89   15.50
 -22  30   8   -4.80    4.50
 -22  29   9   -3.30    5.60
 -22  29   9   14.50    8.50
 -22  28  10   40.10   10.30
 -22  28  10   51.89   12.30
 -22  27  11   15.30    8.50
 -22  26  12   23.20   10.80
 -22  26  12   -2.80    6.90
 -21  43  -7   23.00    7.90
  21 -43   7  -19.30    9.40
 -21  42  -6   18.60    6.90
  21 -42   6    9.60    9.50
 -21  41  -5    4.50    5.80
  21 -41   5    1.40    8.70
 -21  40  -4   14.00    7.00
  21 -40   4    9.50    8.50
 -21  39  -3   45.40    9.30
  21 -39   3   45.90   12.60
 -21  38  -2   -4.70    4.20
  21 -38   2    3.80    8.00
 -21  37  -1    7.80    5.30
  21 -37   1    6.00    6.90
 -21  36   0  105.29    7.60
 -21  36   0  113.29   13.30
  21 -36   0  102.39   16.50
 -21  35   1    7.20    5.10
 -21  35   1    3.80    3.80
  21 -35  -1    4.30    6.10
 -21  34   2   27.80    7.90
 -21  34   2   28.60    6.80
 -21  33   3   12.20    6.60
 -21  33   3    0.40    4.30
 -21  32   4   55.29    9.60
 -21  32   4   36.50    9.20
 -21  31   5  120.69   14.10
 -21  31   5  148.39   14.30
 -21  30   6    3.80    5.70
 -21  30   6    9.80    5.90
 -21  29   7   33.80    9.00
 -21  29   7   46.80   10.70
 -21  28   8   18.80    7.80
 -21  28   8   19.80    7.80
 -21  27   9   31.80   10.50
 -21  27   9   30.00    8.20
 -21  26  10    3.50    5.10
 -21  26  10   -4.40    7.50
 -21  25  11   22.30    9.90
 -21  25  11   19.60    8.30
 -21  24  12   -3.00    8.80
 -21  24  12    1.90    6.30
 -21  23  13   -4.80    8.60
 -21  23  13    4.30    6.70
 -20  42  -8    0.40    6.10
  20 -42   8  -13.40    9.10
  20 -42   8   14.00    6.80
 -20  41  -7   18.00    7.10
  20 -41   7    0.80    9.70
  20 -41   7    1.20    4.70
 -20  40  -6   29.50    8.20
  20 -40   6   20.60    5.10
  20 -40   6   33.80   12.10
 -20  39  -5   21.40    7.20
  20 -39   5    9.90    9.30
  20 -39   5   18.60    4.20
 -20  38  -4   56.09   10.20
  20 -38   4   60.09   14.60
  20 -37   3  -11.80    4.80
 -20  36  -2  107.39   12.80
 -20  36  -2  113.09    6.40
  20 -36   2   94.19   16.30
 -20  35  -1   18.70    6.50
 -20  35  -1   29.80    4.00
  20 -35   1   32.80   10.40
 -20  34   0   59.79    6.30
 -20  34   0   52.29   10.00
  20 -34   0   66.89   13.30
 -20  33   1   35.80    5.80
 -20  33   1   24.80    7.60
  20 -33  -1   25.10    8.80
 -20  32   2  211.38   14.40
 -20  32   2  207.98   17.80
 -20  31   3  177.08   16.00
 -20  30   4  230.98   16.60
 -20  30   4  218.18   18.40
 -20  29   5    8.60    6.30
 -20  29   5    0.90    5.40
 -20  28   6   31.40    8.60
 -20  28   6   58.39   10.50
 -20  27   7   32.90    9.00
 -20  27   7   20.20    7.90
 -20  26   8  178.98   17.20
 -20  26   8  191.68   18.90
 -20  25   9   14.40    6.20
 -20  25   9   13.00    7.40
 -20  24  10   -2.80    7.00
 -20  24  10   16.60    5.50
 -20  23  11    8.30    5.40
 -20  23  11    0.70    6.80
 -20  22  12   47.60   13.40
 -20  21  13    0.50    6.70
 -20  21  13   11.90    9.50
 -19  40  -8   13.10    6.50
  19 -40   8   20.60   11.70
  19 -40   8   12.20    6.70
 -19  39  -7    8.00    6.50
  19 -39   7   16.20    6.20
  19 -39   7    8.30    9.20
 -19  38  -6   34.90    8.30
  19 -38   6   38.00    6.60
  19 -38   6   34.70   11.70
 -19  37  -5   62.89   10.30
  19 -37   5   70.29    7.90
  19 -37   5   52.79   14.00
 -19  36  -4   40.50    8.80
  19 -36   4   32.80   11.90
  19 -36   4   59.39    6.10
 -19  35  -3   -0.60    3.90
  19 -35   3   -8.10    6.90
 -19  34  -2    9.40    3.20
 -19  34  -2    9.70    5.90
  19 -34   2   15.30    7.90
 -19  33  -1   45.10    5.30
 -19  33  -1   50.19    9.70
  19 -33   1   52.79   11.80
 -19  32   0    7.70    4.70
 -19  32   0   11.30    3.20
  19 -32   0   13.70    6.90
 -19  31   1   11.70    4.20
 -19  31   1    3.30    5.30
  19 -31  -1   -1.10    4.80
 -19  30   2   15.70    5.80
 -19  30   2   20.40    5.70
 -19  29   3  326.67   22.00
 -19  28   4  489.55   28.10
 -19  27   5   35.10    8.20
 -19  27   5   53.39   10.00
 -19  26   6   84.19   11.70
 -19  26   6   98.59   11.80
 -19  25   7   20.30    7.60
 -19  25   7    8.70    6.20
 -19  24   8   17.70    9.00
 -19  24   8   29.60    8.10
 -19  23   9   14.30    6.70
 -19  23   9   15.20    8.40
 -19  22  10   -4.80    7.50
 -19  22  10   -0.10    4.20
 -19  21  11    3.10    5.20
 -19  21  11    1.40    7.00
 -19  20  12   45.70   13.00
 -19  20  12   45.70    9.40
 -19  19  13   21.60   12.10
 -19  19  13   20.80    8.00
 -18  39  -9    3.30    5.80
  18 -39   9    8.70    6.90
  18 -39   9   17.70   11.50
 -18  38  -8    2.40    5.10
  18 -38   8   13.50    6.30
  18 -38   8   -0.70    8.90
 -18  37  -7   14.00    5.90
  18 -37   7   31.00    6.90
  18 -37   7   23.80   10.70
 -18  36  -6   27.50    8.20
  18 -36   6   28.40    6.20
  18 -36   6   21.10   10.40
 -18  35  -5   34.70    7.90
  18 -35   5   17.60   11.60
  18 -35   5   24.70    5.70
 -18  34  -4    0.90    3.90
 -18  34  -4   11.30    5.90
  18 -34   4   -4.60    6.80
 -18  33  -3  263.67   18.30
 -18  33  -3  230.78   12.60
  18 -33   3  248.88   13.00
  18 -33   3  220.48   21.70
 -18  32  -2    9.00    4.40
  18 -32   2   -2.00    5.10
 -18  31  -1   14.70    3.50
  18 -31   1    6.50    7.50
 -18  30   0   43.40    5.70
 -18  30   0   35.90    7.70
  18 -30   0   46.00   10.60
 -18  29   1   50.59    7.00
 -18  29   1   50.39    8.90
  18 -29  -1   64.39   11.90
 -18  28   2   44.90    8.80
 -18  28   2   44.40    7.40
 -18  27   3    4.10    3.90
 -18  26   4  139.89   13.40
 -18  25   5  288.57   20.10
 -18  25   5  313.37   20.90
 -18  24   6    9.20    5.90
 -18  24   6   12.80    6.60
 -18  23   7    4.80    5.60
 -18  23   7   10.70    6.10
 -18  22   8    4.30    5.40
 -18  22   8    8.10    6.70
 -18  21   9    9.50    6.70
 -18  21   9   23.60    9.10
 -18  20  10   10.10    7.80
 -18  20  10   10.90    5.70
 -18  19  11   13.10    8.90
 -18  19  11   16.20    6.40
 -18  18  12    3.40    5.10
 -18  18  12   12.40    9.70
 -18  17  13  -10.90    5.10
 -18  16  14   -3.30    7.70
 -17  37  -9   20.00    6.10
  17 -37   9   17.50   11.10
 -17  36  -8   16.40    6.10
  17 -36   8    7.70    8.40
  17 -36   8   27.90    8.30
 -17  35  -7  162.18   13.60
  17 -35   7  127.59   12.40
  17 -35   7  107.69   19.70
 -17  34  -6   -1.00    4.10
  17 -34   6    1.40    4.10
  17 -34   6    2.30    6.00
 -17  33  -5   25.80    7.50
 -17  33  -5   32.30    7.00
  17 -33   5   30.60    6.20
  17 -33   5   30.70   11.00
 -17  32  -4    5.00    4.40
 -17  32  -4   -0.20    3.80
  17 -32   4    8.60    6.90
  17 -32   4   10.10    3.80
 -17  31  -3   -3.50    3.70
  17 -31   3    2.50    5.60
  17 -31   3    6.60    2.60
 -17  30  -2    0.40    4.20
 -17  30  -2    7.00    2.60
  17 -30   2   -2.30    5.00
 -17  29  -1   10.80    5.10
 -17  29  -1   -1.20    2.30
  17 -29   1    2.10    5.10
 -17  28   0   16.80    5.60
 -17  28   0    6.10    3.00
  17 -28   0    2.10    4.40
 -17  27   1  137.39    9.90
 -17  27   1  144.69   12.90
  17 -27  -1  137.39   14.10
 -17  26   2    8.60    4.10
 -17  26   2   10.90    5.20
 -17  25   3    3.40    3.90
 -17  24   4   29.90    7.00
 -17  23   5  348.87   22.00
 -17  22   6   36.20    8.20
 -17  22   6   27.50    8.10
 -17  21   7   -2.20    4.20
 -17  21   7    3.50    4.60
 -17  20   8   31.00    9.30
 -17  20   8   31.40    8.20
 -17  19   9    4.20    6.10
 -17  19   9   -1.30    4.10
 -17  18  10    6.60    5.40
 -17  18  10    4.50    6.90
 -17  17  11   60.59   15.00
 -17  17  11   23.10    7.80
 -17  16  12  105.39   12.50
 -17  16  12  120.69   20.60
 -17  15  13   12.80    6.60
 -17  15  13   16.80   12.60
 -17  14  14    2.30    8.80
 -17  14  14   18.30    6.00
 -16  36 -10    9.60    4.90
  16 -36  10    7.60    9.90
  16 -36  10   25.90    7.60
 -16  35  -9    9.50    5.60
  16 -35   9   27.20   11.80
  16 -35   9   25.30    7.20
 -16  34  -8  318.17   19.70
  16 -34   8  373.36   23.10
  16 -34   8  368.46   31.50
 -16  33  -7   81.99   10.80
  16 -33   7   77.19   10.50
 -16  32  -6   11.50    5.30
  16 -32   6   13.40    7.80
  16 -32   6   24.70    6.00
 -16  31  -5  433.76   24.30
  16 -31   5  459.15   31.70
  16 -31   5  448.66   22.70
 -16  30  -4   44.60    8.00
 -16  30  -4   35.90    6.10
  16 -30   4   37.50    6.60
  16 -30   4   60.89   12.80
 -16  29  -3   14.90    3.50
 -16  29  -3    5.10    4.50
  16 -29   3   15.40    6.50
  16 -29   3   10.00    3.40
 -16  28  -2    2.80    2.40
 -16  28  -2   -5.40    2.80
  16 -28   2   -2.60    4.80
  16 -28   2    5.10    2.50
 -16  27  -1   23.60    4.10
 -16  27  -1   16.40    5.90
  16 -27   1   15.00    7.00
 -16  26   0   18.80    5.60
 -16  26   0   23.30    4.30
  16 -26   0   26.70    7.60
 -16  25   1    9.00    3.10
 -16  25   1    7.10    4.20
  16 -25  -1    3.70    5.00
 -16  24   2  164.58   11.50
 -16  24   2  157.78   13.00
 -16  23   3   17.30    5.70
 -16  22   4   47.90    8.40
 -16  21   5   61.39    9.90
 -16  20   6   75.99   10.60
 -16  20   6  102.89   11.40
 -16  19   7   20.60    7.60
 -16  19   7   17.80    6.50
 -16  18   8   20.10    7.70
 -16  17   9   -4.90    4.10
 -16  16  10  156.68   18.20
 -16  16  10  162.28   14.90
 -16  15  11   14.00    6.20
 -16  15  11   18.20    9.00
 -16  14  12   65.89   15.90
 -16  14  12   37.00    8.80
 -16  13  13   53.39   10.10
 -16  13  13   34.20   13.70
 -16  12  14   14.60   11.50
 -16  12  14   31.20    7.50
 -15  34 -10    8.70    3.80
  15 -34  10   21.30    9.00
  15 -34  10    8.50   10.00
 -15  33  -9   -4.80    4.20
  15 -33   9    4.30    8.00
  15 -33   9   -3.20    5.40
 -15  32  -8   49.60    7.90
  15 -32   8   44.10   13.10
  15 -32   8   34.00    8.70
 -15  31  -7  130.19   11.40
  15 -31   7  128.99   17.50
  15 -31   7  127.09   12.70
 -15  30  -6   25.30    6.20
  15 -30   6   33.50   10.60
  15 -30   6   25.90    6.40
 -15  29  -5   89.89    9.70
  15 -29   5   60.59   13.30
  15 -29   5   84.79    8.80
 -15  28  -4   20.70    5.60
 -15  28  -4   14.50    4.50
  15 -28   4   18.30    8.20
  15 -28   4   20.50    4.90
 -15  27  -3   53.49    8.40
 -15  27  -3   53.29    5.80
  15 -27   3   53.99   11.60
  15 -27   3   45.00    5.90
 -15  26  -2   73.79    6.10
 -15  26  -2   84.99    9.30
  15 -26   2   72.79    6.60
  15 -26   2   77.69   12.70
 -15  25  -1  150.98    9.00
 -15  25  -1  145.99   12.10
  15 -25   1  149.29   14.30
 -15  24   0  148.49    9.40
 -15  24   0  141.79   11.90
  15 -24   0  149.29   13.90
 -15  23   1  204.88   14.30
 -15  23   1  208.98   12.20
  15 -23  -1  195.88   15.90
 -15  22   2  139.59   12.10
 -15  22   2  152.28   10.80
 -15  21   3  912.01   40.40
 -15  20   4  244.58   16.60
 -15  19   5  452.35   24.30
 -15  18   6   14.00    6.40
 -15  18   6    6.60    4.20
 -15  17   7  296.97   19.40
 -15  17   7  334.07   23.10
 -15  16   8  236.88   17.00
 -15  16   8  247.58   20.50
 -15  15   9   -2.50    6.00
 -15  15   9   -0.80    3.60
 -15  14  10  165.88   14.50
 -15  14  10  182.98   19.90
 -15  13  11   47.80   12.80
 -15  13  11   36.20    8.30
 -15  12  12   29.40   11.10
 -15  12  12   33.30    8.00
 -15  11  13   14.50    5.50
 -15  11  13    2.90    8.10
 -15  10  14    7.60    9.10
 -15  10  14   16.30    6.30
  14 -33  11  -14.60    6.20
  14 -33  11  -10.60    7.50
  14 -32  10   78.89   13.90
  14 -32  10   76.19   17.50
 -14  31  -9    6.50    3.50
  14 -31   9    6.00    5.00
  14 -31   9   11.40    9.00
 -14  30  -8   16.50    4.80
  14 -30   8   24.70    7.30
  14 -30   8   28.30   11.00
 -14  29  -7    9.50    4.20
  14 -29   7    5.10    4.90
  14 -29   7   10.00    7.70
 -14  28  -6  275.57   16.50
  14 -28   6  285.97   24.10
  14 -28   6  247.78   17.10
 -14  27  -5   92.19    9.60
  14 -27   5   86.79    9.20
  14 -27   5   77.09   14.10
 -14  26  -4   -1.90    3.30
 -14  26  -4    0.40    3.30
  14 -26   4    1.90    3.00
  14 -26   4   -1.40    4.40
 -14  25  -3   74.99    6.50
 -14  25  -3   76.99    8.50
  14 -25   3   72.09    7.10
  14 -25   3   62.09   11.50
 -14  24  -2  221.38   14.40
 -14  24  -2  214.18   11.20
  14 -24   2  198.68   11.60
  14 -24   2  207.98   17.70
 -14  23  -1   36.20    6.40
 -14  23  -1   55.29    5.20
  14 -23   1   47.70    5.20
  14 -23   1   48.00    9.60
 -14  22   0  257.77   13.40
 -14  22   0  267.77   16.40
  14 -22   0  269.87   18.40
 -14  21   1  595.54   27.50
 -14  21   1  546.05   24.50
  14 -21  -1  548.75   28.80
 -14  20   2  482.75   24.00
 -14  20   2  456.25   22.30
 -14  19   3  161.58   12.60
 -14  18   4  101.39    9.60
 -14  17   5    5.00    3.50
 -14  16   6  338.17   19.60
 -14  16   6  312.47   21.90
 -14  15   7   23.70    8.10
 -14  15   7   15.30    5.50
 -14  14   8   14.50    5.30
 -14  14   8   19.50    7.70
 -14  13   9   -7.90    4.30
 -14  13   9    5.50    4.30
 -14  12  10  100.49   17.60
 -14  12  10  145.39   12.70
 -14  11  11    5.20    6.20
 -14  11  11   10.00    5.60
 -14  10  12   -5.40    4.40
 -14  10  12   -0.70    6.40
 -14   9  13    7.90   10.50
 -14   9  13    2.90    4.70
 -14   8  14   28.70   12.40
 -14   8  14   24.10    7.10
  13 -31  11   33.80    9.10
  13 -31  11   27.10   11.70
  13 -30  10   71.69   12.60
  13 -30  10   58.79   15.80
 -13  29  -9  109.09    8.00
  13 -29   9   94.89   12.00
  13 -29   9   78.29    7.70
  13 -29   9  105.19   18.80
 -13  28  -8    6.40    3.50
  13 -28   8   16.10    7.90
  13 -28   8    2.30    4.60
 -13  27  -7   81.99    8.50
  13 -27   7   93.49   10.90
  13 -27   7   72.29   14.70
 -13  26  -6  328.17   17.80
  13 -26   6  269.97   23.70
  13 -26   6  350.96   20.20
 -13  25  -5   21.60    5.10
  13 -25   5   18.70    8.40
  13 -25   5   29.00    6.40
 -13  24  -4   72.69    7.20
  13 -24   4   55.69   11.00
  13 -24   4   71.99    7.80
 -13  23  -3    6.70    3.60
 -13  23  -3   10.40    2.90
  13 -23   3    7.60    3.30
  13 -23   3    5.60    5.00
 -13  22  -2 1009.80   38.70
 -13  22  -2 1063.09   42.30
  13 -22   2  987.40   46.50
  13 -22   2 1034.50   39.60
 -13  21  -1   86.59    8.40
 -13  21  -1   84.79    6.40
  13 -21   1   74.99    6.40
  13 -21   1   80.79   10.10
 -13  20   0  477.95   22.90
 -13  20   0  439.56   19.90
  13 -20   0  457.75   24.90
 -13  19   1   43.20    5.30
 -13  19   1   40.00    6.50
  13 -19  -1   37.90    7.90
 -13  18   2 1518.45   60.09
 -13  18   2 1582.74   59.09
 -13  17   3  108.69    9.80
 -13  16   4   26.70    6.00
 -13  15   5    1.30    2.90
 -13  14   6  360.76   19.50
 -13  14   6  304.47   21.70
 -13  13   7  111.39   10.40
 -13  13   7  108.89   13.30
 -13  12   8   15.70    7.10
 -13  12   8   22.80    5.90
 -13  11   9    7.00    5.90
 -13  11   9    5.10    4.40
 -13  10  10   12.90    5.20
 -13  10  10    0.50    5.70
 -13   9  11   98.79   10.60
 -13   9  11   94.09   17.50
 -13   8  12   18.50    5.80
 -13   8  12   15.50    8.60
 -13   7  13   95.69   11.00
 -13   7  13  135.39   21.90
 -13   6  14    5.30    9.10
 -13   6  14   -1.10    4.60
  12 -30  12    4.60    7.60
  12 -30  12    8.60    9.70
  12 -29  11    0.70    7.50
  12 -29  11   20.90   13.10
 -12  28 -10    3.10    2.10
  12 -28  10    2.40    7.80
  12 -28  10    1.20    5.70
 -12  27  -9   38.70    5.30
  12 -27   9   51.99   13.40
  12 -27   9   31.00    8.80
  12 -27   9   44.20    5.10
 -12  26  -8  122.19    8.90
  12 -26   8  127.09    9.50
  12 -26   8  102.69   17.30
  12 -26   8  133.59   13.60
 -12  25  -7   40.80    6.20
  12 -25   7   43.10    6.50
  12 -25   7   27.80    9.60
  12 -25   7   45.90    8.80
 -12  24  -6  328.87   17.40
  12 -24   6  328.37   19.90
  12 -24   6  343.07   25.10
 -12  23  -5  192.68   12.30
  12 -23   5  186.08   17.40
  12 -23   5  193.28   13.40
 -12  22  -4   34.60    6.00
 -12  22  -4   47.60    6.00
  12 -22   4   28.50    8.20
  12 -22   4   46.20    6.30
 -12  21  -3   58.39    6.80
 -12  21  -3   62.89    5.90
  12 -21   3   48.60    9.60
  12 -21   3   65.89    6.30
 -12  20  -2    5.50    3.40
 -12  20  -2    4.60    2.20
  12 -20   2    2.40    2.30
  12 -20   2    3.00    3.80
 -12  19  -1 1070.19   42.50
 -12  19  -1 1061.59   39.80
  12 -19   1 1059.89   40.20
  12 -19   1 1048.20   46.00
 -12  18   0 2534.35   89.19
 -12  18   0 2603.04   91.99
  12 -18   0 2431.86   94.19
 -12  17   1  169.88   11.50
 -12  17   1  172.78   10.50
  12 -17  -1  142.49   11.90
 -12  16   2  361.46   18.80
 -12  15   3  693.13   30.30
 -12  14   4   19.20    5.10
 -12  13   5  600.44   27.80
 -12  12   6   -0.50    3.70
 -12  12   6   -2.90    2.80
 -12  11   7   66.39    8.00
 -12  11   7   78.49   10.80
 -12  10   8   27.50    6.00
 -12  10   8   37.00    9.70
 -12   9   9  222.08   20.30
 -12   9   9  230.18   15.30
 -12   8  10   17.80    8.70
 -12   8  10   31.50    6.60
 -12   7  11   46.00   13.20
 -12   7  11   39.30    7.40
 -12   6  12   99.19   17.80
 -12   6  12  106.69   11.40
 -12   5  13   74.99   17.00
 -12   5  13   90.29    9.80
 -12   4  14   17.70   10.00
  11 -28  12   -4.70    7.40
  11 -28  12   -9.80    6.50
  11 -27  11   14.80    9.80
  11 -27  11   -4.70    5.90
  11 -26  10   58.49   14.30
  11 -26  10   63.29   11.80
 -11  25  -9   65.69    5.80
  11 -25   9   72.49   15.10
  11 -25   9   59.89    5.30
  11 -25   9   50.89   10.50
 -11  24  -8   76.89    6.70
  11 -24   8   81.39   15.30
  11 -24   8   70.29    6.80
  11 -24   8   74.09   11.70
 -11  23  -7 1300.37   49.10
  11 -23   7 1262.37   48.60
  11 -23   7 1288.57   61.39
  11 -23   7 1348.47   55.39
 -11  22  -6   22.90    4.90
  11 -22   6   30.50    6.80
  11 -22   6   37.00    9.60
  11 -22   6   35.40    5.20
 -11  21  -5   38.40    5.70
  11 -21   5   37.10    6.50
  11 -21   5   25.10    7.80
  11 -21   5   47.10    5.30
 -11  20  -4  321.77   15.90
 -11  20  -4  297.27   15.80
  11 -20   4  289.97   16.20
  11 -20   4  289.27   15.10
  11 -20   4  308.77   21.00
 -11  19  -3  658.93   27.70
 -11  19  -3  703.23   28.80
  11 -19   3  679.23   28.50
  11 -19   3  678.23   28.20
  11 -19   3  660.63   33.60
 -11  18  -2  113.99    7.40
 -11  18  -2  105.39    8.50
  11 -18   2   98.49   10.70
  11 -18   2  112.99    8.30
  11 -18   2  110.09    7.80
 -11  17  -1 5745.33  194.38
 -11  17  -1 5518.05  196.28
  11 -17   1 5520.85  195.88
  11 -17   1 5833.82  200.58
  11 -17   1 5832.62  194.88
 -11  16   0 3134.89  114.39
 -11  16   0 3237.58  112.59
  11 -16   0 3195.08  113.99
  11 -16   0 3364.76  117.49
 -11  15   1 2689.33   93.49
 -11  15   1 2491.65   91.79
 -11  15   1 2457.95   94.69
  11 -15  -1 2743.93   93.19
  11 -15  -1 2579.04   94.89
 -11  14   2  335.37   19.70
 -11  14   2  307.67   16.30
 -11  13   3   51.19    6.60
 -11  12   4  416.96   20.50
 -11  11   5  458.25   22.00
 -11  10   6  294.47   19.90
 -11  10   6  260.17   15.40
 -11   9   7  119.49    9.80
 -11   9   7  116.59   12.70
 -11   8   8  234.68   14.80
 -11   8   8  243.18   20.10
 -11   7   9    7.60    4.40
 -11   7   9   19.60    7.90
 -11   6  10   21.10    5.40
 -11   6  10   11.60    7.50
 -11   5  11   -2.90    3.80
 -11   5  11    3.70    8.10
 -11   4  12   40.20   11.80
 -11   4  12   28.40    6.40
 -11   3  13    9.50    5.30
 -11   3  13   20.50   10.90
 -11   2  14   -7.90    4.80
 -11   2  14   -2.30    6.80
  10 -26  12  -10.00    7.40
  10 -26  12  -11.50    6.80
  10 -25  11   15.80    7.10
  10 -25  11   -5.70    6.70
  10 -24  10    7.50    7.00
  10 -24  10   16.70    9.30
 -10  23  -9  133.49    7.30
  10 -23   9  149.99   14.90
  10 -23   9  136.79    7.20
  10 -23   9  131.09   17.20
 -10  22  -8   35.90    4.30
  10 -22   8   29.20    7.60
  10 -22   8   32.10    4.40
  10 -22   8   32.50   10.30
 -10  21  -7  130.09    8.60
  10 -21   7  149.79   16.70
  10 -21   7  130.89   12.50
  10 -21   7  149.39    8.70
 -10  20  -6  110.89    8.00
  10 -20   6  104.69    7.40
  10 -20   6  118.89   10.70
  10 -20   6   95.79   13.10
 -10  19  -5  181.68   10.50
  10 -19   5  163.38    9.90
  10 -19   5  157.38   15.10
  10 -19   5  168.28   12.20
 -10  18  -4  193.78   11.20
 -10  18  -4  193.58   12.00
  10 -18   4  188.38   10.80
  10 -18   4  190.08   15.50
  10 -18   4  205.38   12.70
 -10  17  -3 1404.96   53.29
 -10  17  -3 1407.26   53.19
  10 -17   3 1464.25   54.09
  10 -17   3 1456.25   59.39
  10 -17   3 1446.96   53.09
 -10  16  -2  866.31   34.90
 -10  16  -2  863.41   33.80
  10 -16   2  866.51   34.60
  10 -16   2  959.50   39.70
  10 -16   2  895.51   34.60
 -10  15  -1   24.10    3.70
 -10  15  -1   22.10    4.10
 -10  15  -1   15.70    4.40
  10 -15   1   14.00    3.30
  10 -15   1   14.70    4.90
  10 -15   1   21.30    3.60
 -10  14   0 1187.98   44.40
 -10  14   0 1220.48   47.90
 -10  14   0 1175.28   45.70
  10 -14   0 1197.88   44.60
  10 -14   0 1197.18   47.90
  10 -14   0 1238.18   45.50
 -10  13   1   66.09    5.80
 -10  13   1   55.39    6.50
 -10  13   1   61.69    6.30
  10 -13  -1   61.79    5.80
  10 -13  -1   65.99    6.90
 -10  12   2  183.18   11.20
 -10  12   2  191.28   12.20
  10 -12  -2  194.68   11.00
 -10  11   3 1118.69   42.90
  10 -11  -3 1083.39   42.00
 -10  10   4   74.79    6.90
  10 -10  -4   75.19    6.50
 -10   9   5   85.19    7.50
 -10   8   6  250.37   14.60
 -10   8   6  290.37   19.50
 -10   7   7  214.28   13.10
 -10   7   7  208.58   17.30
 -10   6   8  545.95   24.70
 -10   6   8  487.15   30.30
 -10   5   9  181.08   17.90
 -10   5   9  183.98   12.60
 -10   4  10   18.60    9.60
 -10   3  11   48.90    7.70
 -10   3  11   63.79   13.30
 -10   2  12  167.38   21.50
 -10   2  12  222.18   14.40
 -10   1  13   26.70    5.80
 -10   1  13   12.70    9.10
 -10   0  14   -8.60    4.10
 -10   0  14   11.60   10.40
   9 -25  13   23.20   12.40
   9 -25  13   36.60   12.10
   9 -24  12   26.50    9.90
   9 -24  12   13.00   11.70
   9 -23  11  347.17   26.60
   9 -23  11  369.56   30.70
   9 -22  10  110.69   14.80
   9 -22  10  125.09   17.00
   9 -21   9   49.70   11.80
   9 -21   9   45.20    9.90
  -9  20  -8   24.20    3.40
   9 -20   8   19.30    6.30
   9 -20   8   15.30    3.10
   9 -20   8   19.40    8.00
  -9  19  -7  251.77   11.60
   9 -19   7  199.08   10.70
   9 -19   7  237.68   20.10
   9 -19   7  262.87   17.40
  -9  18  -6   27.80    4.10
   9 -18   6   25.40    7.90
   9 -18   6   24.00    3.80
   9 -18   6   27.00    6.30
  -9  17  -5 1511.55   55.39
   9 -17   5 1511.55   63.79
   9 -17   5 1569.74   59.59
   9 -17   5 1501.75   55.09
  -9  16  -4 2305.57   83.59
  -9  16  -4 2293.77   81.49
   9 -16   4 2310.17   88.69
   9 -16   4 2249.68   81.09
   9 -16   4 2344.47   84.19
  -9  15  -3   34.10    5.10
  -9  15  -3   32.30    4.60
   9 -15   3   30.90    4.40
   9 -15   3   33.70    5.20
   9 -15   3   24.70    6.40
  -9  14  -2  277.47   16.40
  -9  14  -2  284.67   13.90
  -9  14  -2  294.87   13.70
   9 -14   2  298.57   14.30
   9 -14   2  306.47   14.00
   9 -14   2  304.37   17.50
  -9  13  -1  535.85   21.70
  -9  13  -1  530.55   22.40
  -9  13  -1  551.94   25.00
   9 -13   1  530.45   21.90
   9 -13   1  568.94   22.40
   9 -13   1  520.85   24.90
  -9  12   0  877.51   35.20
  -9  12   0  927.41   37.20
  -9  12   0  905.61   34.50
   9 -12   0  918.11   34.70
   9 -12   0  963.50   35.30
   9 -12   0  913.21   37.10
  -9  11   1   48.40    4.80
  -9  11   1   43.00    5.30
  -9  11   1   44.30    5.00
   9 -11  -1   37.00    4.50
   9 -11  -1   41.90    5.50
  -9  10   2   16.50    3.50
   9 -10  -2   20.30    3.50
  -9   9   3  646.34   27.20
   9  -9  -3  678.63   26.80
  -9   8   4   50.09    5.90
   9  -8  -4   54.79    5.20
  -9   7   5  292.97   14.70
   9  -7  -5  262.77   13.40
  -9   6   6   83.99    7.40
  -9   6   6   96.49   11.00
   9  -6  -6   87.09    6.70
  -9   5   7   72.39   12.10
  -9   5   7   84.89    7.60
  -9   4   8   14.70    7.20
  -9   4   8    5.20    3.50
  -9   3   9   10.20    7.10
  -9   3   9   20.20    4.90
  -9   2  10  281.17   23.70
  -9   2  10  262.17   15.50
  -9   1  11  275.97   16.20
  -9   1  11  288.47   25.10
  -9   0  12   78.09   15.70
  -9   0  12   78.99    8.40
  -9  -1  13   -7.30    3.60
  -9  -1  13   -4.50    7.30
  -9  -2  14    2.60    4.20
  -9  -2  14   11.70    8.40
   8 -23  13   -0.80    8.50
   8 -23  13   -4.70    6.30
   8 -22  12   70.79   13.90
   8 -22  12   44.10   13.70
   8 -21  11    8.00    8.20
   8 -21  11   12.00    8.50
   8 -20  10  276.47   22.00
   8 -20  10  285.87   24.90
   8 -19   9   45.80   11.50
   8 -19   9   36.40    8.70
  -8  18  -8   23.50    2.90
   8 -18   8   30.50    7.60
   8 -18   8   32.20    9.60
   8 -18   8   27.90    3.20
  -8  17  -7  248.28   11.00
   8 -17   7  248.38   17.20
   8 -17   7  236.78   19.30
  -8  16  -6  158.28    8.30
   8 -16   6  161.38    8.20
   8 -16   6  148.29   12.30
   8 -16   6  140.99   14.10
  -8  15  -5  418.96   17.90
   8 -15   5  420.86   21.70
   8 -15   5  447.66   24.90
   8 -15   5  444.66   17.80
  -8  14  -4  251.27   14.00
  -8  14  -4  259.77   12.00
   8 -14   4  238.68   16.50
   8 -14   4  253.07   11.70
   8 -14   4  249.97   14.30
  -8  13  -3  230.08   12.30
  -8  13  -3  237.18   11.30
   8 -13   3  226.98   11.00
   8 -13   3  226.58   12.60
   8 -13   3  251.37   15.50
  -8  12  -2  532.85   22.20
  -8  12  -2  568.44   22.70
  -8  12  -2  547.25   25.20
   8 -12   2  576.84   22.30
   8 -12   2  567.24   23.20
   8 -12   2  565.44   26.10
  -8  11  -1  255.67   12.30
  -8  11  -1  254.77   11.90
  -8  11  -1  269.77   14.20
   8 -11   1  246.38   14.10
   8 -11   1  259.97   12.00
   8 -11   1  266.67   12.20
  -8  10   0 2675.83   97.29
  -8  10   0 2756.42   95.39
  -8  10   0 2762.42   95.79
   8 -10   0 2683.03   95.39
   8 -10   0 2832.72   97.59
   8 -10   0 2757.92   95.59
  -8   9   1 5570.04  192.88
  -8   9   1 5552.04  193.68
   8  -9  -1 5804.32  192.58
  -8   8   2 2352.26   86.29
   8  -8  -2 2552.84   86.09
  -8   7   3 1568.64   54.69
   8  -7  -3 1416.86   53.79
  -8   6   4 1068.29   41.00
   8  -6  -4 1101.29   40.40
  -8   5   5  510.25   21.70
   8  -5  -5  488.05   20.70
  -8   4   6  758.92   32.00
  -8   4   6  872.81   39.10
   8  -4  -6  800.72   31.50
  -8   3   7  429.06   26.50
  -8   3   7  456.45   20.70
   8  -3  -7  460.55   19.80
  -8   2   8  693.63   29.80
  -8   2   8  731.63   38.10
  -8   1   9  340.37   17.60
  -8   1   9  362.86   25.70
  -8   0  10  521.25   23.60
  -8   0  10  485.45   32.60
  -8  -1  11   36.60   11.30
  -8  -1  11   26.70    5.50
  -8  -2  12   43.40   12.60
  -8  -2  12   32.40    6.10
  -8  -3  13   -3.50    8.10
  -8  -3  13    5.40    3.70
  -8  -4  14   31.60    4.90
  -8  -4  14   21.70   10.10
   7 -21  13  117.59   19.10
   7 -21  13  110.49   20.80
   7 -20  12   16.70    8.60
   7 -19  11  167.28   17.60
   7 -18  10    3.20    5.20
   7 -17   9  477.35   28.70
   7 -16   8    3.00    4.20
  -7  15  -7   22.80    2.50
   7 -15   7   19.40    6.20
   7 -15   7   20.00    2.60
  -7  14  -6  533.55   20.30
   7 -14   6  524.15   20.20
   7 -14   6  542.05   26.80
  -7  13  -5   81.79    5.00
   7 -13   5   71.09    7.90
   7 -13   5   73.89    4.70
  -7  12  -4  119.99    6.60
  -7  12  -4  113.59    8.80
   7 -12   4  120.19    9.20
   7 -12   4  121.69    6.40
   7 -12   4  100.79   10.10
  -7  11  -3  750.72   30.30
  -7  11  -3  741.03   28.20
   7 -11   3  762.22   28.10
   7 -11   3  770.02   30.70
   7 -11   3  769.62   33.20
  -7  10  -2   76.59    6.80
  -7  10  -2   85.29    5.40
  -7  10  -2   91.59    6.00
   7 -10   2   86.19    7.60
   7 -10   2   83.29    5.20
   7 -10   2   89.29    6.30
  -7   9  -1  111.89    6.40
  -7   9  -1  110.29    7.60
  -7   9  -1  103.99    6.40
   7  -9   1  105.89    6.20
   7  -9   1  116.69    6.70
   7  -9   1  113.59    7.90
  -7   8   0 3686.63  130.79
  -7   8   0 3721.23  130.99
  -7   8   0 3858.51  132.39
   7  -8   0 4012.60  130.89
   7  -8   0 3724.73  130.99
   7  -8   0 3934.71  132.39
  -7   7   1  844.82   33.30
  -7   7   1  944.11   34.40
   7  -7  -1  907.41   33.20
  -7   6   2 1180.78   44.10
   7  -6  -2 1249.68   44.00
  -7   5   3 3994.90  137.99
   7  -5  -3 4031.00  137.49
  -7   4   4   17.00    3.20
   7  -4  -4   20.80    3.40
  -7   3   5 2573.44   96.39
  -7   3   5 3037.30  103.89
   7  -3  -5 2688.13   96.09
  -7   2   6  405.36   18.40
  -7   2   6  433.96   24.10
   7  -2  -6  413.16   17.80
  -7   1   7 1388.26   51.89
  -7   1   7 1439.56   60.79
  -7   1   7 1412.56   52.39
  -7   0   8  608.34   27.00
  -7   0   8  685.93   27.90
  -7   0   8  717.83   36.50
  -7  -1   9   31.30    9.30
  -7  -1   9   37.30    5.80
  -7  -1   9   31.80    5.30
  -7  -2  10  694.83   29.70
  -7  -2  10  731.63   40.80
  -7  -3  11  107.49   17.40
  -7  -3  11  110.79    9.00
  -7  -4  12   -0.80    7.30
  -7  -4  12   12.60    9.10
  -7  -4  12    4.60    3.30
  -7  -5  13   -8.50    7.20
  -7  -5  13   -7.70    3.20
  -7  -6  14    3.70    8.60
   6 -19  13   67.29   15.90
   6 -18  12   84.39   15.50
   6 -17  11   42.30   10.40
   6 -16  10   20.30    7.20
   6 -15   9   11.10    5.80
   6 -14   8    7.90    4.80
   6 -13   7   11.30    5.20
  -6  12  -6  306.17   11.80
   6 -12   6  310.47   11.90
   6 -12   6  293.87   18.20
  -6  11  -5  117.69    5.70
   6 -11   5  140.49   10.60
   6 -11   5  109.29    5.60
  -6  10  -4 1341.97   46.80
   6 -10   4 1280.07   50.99
   6 -10   4 1378.26   46.60
  -6   9  -3  279.97   11.70
  -6   9  -3  290.57   14.20
   6  -9   3  279.77   14.20
   6  -9   3  297.47   15.80
   6  -9   3  298.17   11.70
  -6   8  -2 1932.51   68.99
  -6   8  -2 1977.40   70.59
   6  -8   2 2045.90   70.99
   6  -8   2 1987.60   68.89
   6  -8   2 2060.59   72.69
  -6   7  -1 1273.17   45.30
  -6   7  -1 1172.38   46.10
  -6   7  -1 1317.77   44.70
   6  -7   1 1320.67   46.80
   6  -7   1 1221.28   45.30
   6  -7   1 1266.67   44.40
  -6   6   0  991.30   35.40
  -6   6   0  958.10   34.80
  -6   6   0  976.50   35.90
   6  -6   0  966.50   34.60
   6  -6   0  973.00   35.40
   6  -6   0  932.41   35.60
  -6   5   1  213.78   10.00
   6  -5  -1  232.98   10.00
  -6   3   3 4259.97  140.99
   6  -3  -3 3981.80  140.49
  -6   2   4  812.32   30.30
   6  -2  -4  785.12   29.80
  -6   1   5   42.40    7.80
  -6   1   5   48.90    4.50
  -6   0   6 1711.33   67.79
  -6   0   6 1660.43   60.29
  -6   0   6 1653.93   60.09
  -6  -1   7   60.09    5.30
  -6  -1   7   57.69   10.30
  -6  -1   7   57.49    5.40
  -6  -2   8   27.20    8.90
  -6  -2   8   16.70    3.90
  -6  -2   8   19.60    4.00
  -6  -3   9    7.40    3.10
  -6  -3   9   -2.70    2.40
  -6  -3   9    2.70    5.40
  -6  -4  10    2.40    2.70
  -6  -4  10   -4.70    5.40
  -6  -5  11   30.60   10.10
  -6  -5  11   27.70    4.60
  -6  -5  11   23.10    4.60
  -6  -6  12   59.79    6.40
  -6  -6  12   29.60   11.60
  -6  -6  12   52.29    6.10
  -6  -7  13    4.20    8.30
  -6  -8  14   23.90   11.10
   5 -18  14   25.50   10.00
   5 -17  13  103.79   18.80
   5 -16  12   13.10    8.20
   5 -15  11   84.79   14.70
   5 -14  10   49.80   11.60
   5 -13   9   58.89   10.70
   5 -12   8    2.20    4.30
   5 -11   7   77.19    9.70
   5 -10   6  653.73   31.00
  -5   9  -5  606.94   20.60
   5  -9   5  561.84   20.50
   5  -9   5  579.84   27.20
  -5   8  -4  134.79    5.70
  -5   8  -4  132.69    9.50
   5  -8   4  131.89    5.60
   5  -8   4  144.29   10.00
  -5   7  -3 5370.76  178.08
   5  -7   3 5253.07  181.98
   5  -7   3 5247.38  177.88
  -5   6  -2 1721.33   62.09
  -5   6  -2 1789.32   59.99
   5  -6   2 1757.22   63.09
   5  -6   2 1703.53   62.29
   5  -6   2 1776.22   59.79
  -5   4   0  260.37   10.20
  -5   4   0  255.87   11.00
  -5   4   0  252.27   10.70
   5  -4   0  249.97   11.00
   5  -4   0  248.78   10.10
   5  -4   0  254.47   10.70
  -5   3   1 1440.16   47.80
   5  -3  -1 1290.07   47.40
  -5   2   2 1443.66   52.09
   5  -2  -2 1546.25   52.29
  -5   0   4 4538.65  174.98
  -5   0   4 5787.52  175.88
  -5  -1   5 1290.97   47.30
  -5  -1   5 1370.56   54.09
  -5  -1   5 1295.77   47.60
  -5  -2   6  395.46   16.40
  -5  -2   6  352.16   15.90
  -5  -2   6  366.96   22.10
  -5  -3   7   62.49   10.60
  -5  -3   7   63.59    5.40
  -5  -3   7   61.39    5.30
  -5  -4   8  307.27   21.90
  -5  -4   8  300.47   14.10
  -5  -4   8  276.07   14.00
  -5  -5   9  167.98   17.70
  -5  -5   9  189.88   11.20
  -5  -5   9  213.68   11.30
  -5  -6  10   10.90    7.00
  -5  -6  10    1.70    2.70
  -5  -6  10   -4.80    2.80
  -5  -7  11    5.50    2.90
  -5  -7  11    7.30    3.40
  -5  -7  11    3.60    5.90
  -5  -8  12    0.20    8.10
  -5  -8  12   -3.80    2.90
  -5  -8  12    3.30    3.00
  -5  -9  13  -15.40    6.20
  -5  -9  13   -0.10    2.40
  -5 -10  14   22.40   10.00
   4 -16  14   12.40    8.70
   4 -15  13   -2.70    7.20
   4 -14  12   19.30    9.00
   4 -13  11   92.79   15.60
   4 -12  10   23.70    8.80
   4 -11   9    8.50    6.60
   4 -10   8  392.66   24.50
   4  -9   7   89.89   10.50
   4  -8   6  890.51   39.20
   4  -7   5 2853.11  103.79
  -4   6  -4  714.43   30.90
   4  -6   4  766.32   31.30
  -4   3  -1  908.41   30.50
  -4   3  -1  919.21   32.20
   4  -3   1  822.42   30.40
   4  -3   1  907.81   31.90
   4  -3   1  868.61   32.20
  -4   2   0 1447.16   52.19
   4  -2   0 1573.74   52.49
   4  -2   0 1564.34   53.49
  -4   1   1  175.08    7.40
  -4  -1   3   62.09    4.20
  -4  -1   3   67.39    4.10
  -4  -2   4  693.43   26.00
  -4  -2   4  748.83   31.00
  -4  -2   4  629.84   25.40
  -4  -3   5 1033.70   38.40
  -4  -3   5 1030.50   43.90
  -4  -3   5 1065.59   38.00
  -4  -4   6 1261.07   53.39
  -4  -4   6 1266.77   46.60
  -4  -4   6 1291.67   46.10
  -4  -5   7  203.88   16.40
  -4  -5   7  189.28   10.40
  -4  -5   7  206.28   10.10
  -4  -6   8  118.59    8.00
  -4  -6   8  122.49    7.70
  -4  -6   8  140.39   14.10
  -4  -7   9  448.06   18.60
  -4  -7   9  391.76   26.70
  -4  -7   9  406.26   18.70
  -4  -8  10   25.30    4.30
  -4  -8  10   22.70    4.10
  -4  -8  10   24.40    9.20
  -4  -9  11   21.90    4.00
  -4  -9  11   16.70    4.00
  -4  -9  11   18.50    8.10
  -4 -10  12   20.60    3.50
  -4 -10  12   10.00    8.20
  -4 -10  12   13.20    4.00
  -4 -11  13   50.49   13.50
  -4 -12  14   -6.50    6.80
   3 -14  14    1.90    9.50
   3 -13  13   -4.70    6.80
   3 -12  12    8.80    6.70
   3 -11  11    7.60    7.30
   3 -10  10   33.40   10.00
   3  -9   9   72.99   12.60
   3  -8   8  214.58   17.20
   3  -7   7   62.79    8.70
   3  -6   6    2.50    3.60
   3  -5   5    7.80    4.20
  -3   4  -4 1555.84   59.39
   3  -4   4 1597.24   59.49
  -3   3  -3  299.37   14.00
   3  -3   3  260.57   13.70
  -3   2  -2 1997.90   64.79
   3  -2   2 1653.83   64.19
  -3   1  -1  194.38    8.70
   3  -1   1  206.78    8.90
   3  -1   1  194.78    7.40
  -3  -1   1  903.91   31.60
   3   1  -1  883.41   31.50
  -3  -2   2 1134.69   39.90
   3   2  -2 1124.19   39.80
  -3  -3   3 1079.99   38.30
   3   3  -3 1049.49   38.00
  -3  -4   4   37.30    3.60
  -3  -4   4   49.40    7.30
   3   4  -4   44.50    3.60
  -3  -5   5  136.79   11.30
  -3  -5   5  123.89    7.50
  -3  -5   5  144.19    7.30
  -3  -6   6  196.48   10.30
  -3  -6   6  205.48    9.80
  -3  -6   6  209.88   15.30
  -3  -7   7    0.80    1.70
  -3  -7   7   -1.00    1.90
  -3  -7   7    3.40    4.50
  -3  -8   8   16.80    7.10
  -3  -8   8    4.00    2.20
  -3  -8   8    9.90    2.70
  -3  -9   9    9.40    3.20
  -3  -9   9    8.30    6.50
  -3  -9   9   15.60    3.10
  -3 -10  10   83.29   13.70
  -3 -10  10   69.49    6.00
  -3 -10  10   59.39    6.30
  -3 -11  11   11.60    6.90
  -3 -11  11   10.00    3.40
  -3 -11  11    5.30    2.80
  -3 -12  12   -0.10    2.50
  -3 -12  12    7.20    7.10
  -3 -12  12    1.60    2.40
  -3 -13  13   36.00   11.20
  -3 -14  14   24.70   11.40
   2 -12  14   24.90   10.50
   2 -11  13   11.50    8.70
   2 -10  12   23.60    9.20
   2  -9  11   -3.30    5.60
   2  -8  10  608.54   35.40
   2  -7   9  169.08   16.10
   2  -6   8    3.20    4.10
   2  -5   7   56.99    9.60
   2  -4   6   57.19    3.00
   2  -4   6   57.09    7.70
   2  -4   6   57.09    3.00
   2  -3   5 2121.59   79.49
   2  -3   5 2129.49   72.09
   2  -3   5 2127.79   71.99
  -2   2  -4 1450.25   50.99
  -2   2  -4 1465.65   56.79
   2  -2   4 1539.15   57.09
   2  -2   4 1561.64   51.19
  -2   1  -3 5161.28  177.58
  -2  -1  -1 1999.70   67.59
   2   1   1 1969.60   66.69
   2   1   1 1899.21   67.49
  -2  -2   0 1538.15   53.39
  -2  -2   0 1553.44   52.79
   2   2   0 1538.25   53.39
   2   2   0 1564.04   53.39
  -2  -3   1  526.25   19.40
   2   3  -1  508.95   19.30
  -2  -4   2 3630.04  122.99
   2   4  -2 3586.74  122.89
  -2  -5   3  427.66   16.80
  -2  -5   3  405.86   19.20
   2   5  -3  417.16   16.60
  -2  -6   4    7.40    3.50
  -2  -6   4    3.30    1.70
  -2  -7   5    0.80    1.60
  -2  -7   5    3.80    3.70
   2   7  -5    1.60    1.60
  -2  -8   6   16.90    5.90
  -2  -8   6   21.10    3.50
  -2  -9   7  105.09    7.20
  -2  -9   7  108.89   11.50
  -2  -9   7  105.59    6.50
  -2 -10   8    8.20    5.60
  -2 -10   8    2.10    2.10
  -2 -10   8    1.20    2.30
  -2 -11   9    7.50    2.50
  -2 -11   9    0.20    5.40
  -2 -12  10   56.29   11.70
  -2 -12  10   56.69    6.60
  -2 -12  10   71.49    5.70
  -2 -13  11   12.70    3.10
  -2 -13  11    7.10    6.40
  -2 -13  11    1.40    2.40
  -2 -14  12   13.90    8.70
  -2 -14  12   14.00    2.70
  -2 -15  13   87.59   17.10
  -2 -16  14  -10.00    7.70
   1 -10  14    2.90    9.00
   1  -9  13    3.80    7.70
   1  -8  12   -5.50    5.20
   1  -7  11  148.79   17.30
   1  -6  10  145.69   15.90
   1  -5   9  265.37   20.60
   1  -4   8   29.10    2.50
   1  -4   8   21.40    2.50
   1  -4   8   37.50    8.60
   1  -3   7   29.90    6.80
   1  -3   7   16.40    2.10
   1  -3   7   18.00    2.40
   1  -2   6 1269.67   43.80
   1  -2   6 1277.27   44.20
   1  -2   6 1232.08   51.89
  -1   1  -5  193.58    8.00
   1  -1   5  209.58    8.60
   1  -1   5  176.68   12.90
  -1   0  -4 1848.92   59.89
  -1   0  -4 1707.03   64.89
   1   0   4 1769.02   59.99
   1   0   4 1628.74   64.59
  -1  -1  -3  693.23   25.60
   1   1   3  748.33   29.10
   1   1   3  713.53   25.70
  -1  -2  -2 2434.36   90.79
  -1  -2  -2 2766.02   89.29
   1   2   2 2593.74   91.09
   1   2   2 2675.53   89.29
  -1  -3  -1  169.98    7.50
  -1  -3  -1  178.38    7.70
   1   3   1  166.38    7.50
   1   3   1  169.98    7.70
  -1  -4   0 1026.00   36.00
  -1  -4   0 1011.30   35.90
  -1  -4   0  994.60   35.00
   1   4   0  990.10   35.10
   1   4   0 1018.90   36.00
   1   4   0 1018.60   35.90
  -1  -5   1   14.90    2.50
  -1  -5   1   21.30    3.40
   1   5  -1   14.20    2.30
  -1  -6   2   72.09    4.70
   1   6  -2   68.09    4.60
  -1  -7   3  306.77   13.60
   1   7  -3  330.37   13.70
  -1  -8   4 3351.96  115.69
  -1  -8   4 3315.77  119.09
   1   8  -4 3383.06  115.49
  -1  -9   5   11.60    4.80
   1   9  -5    5.60    2.00
  -1 -10   6  140.49    8.30
  -1 -10   6  132.99   11.90
   1  10  -6  136.89    7.80
  -1 -11   7  240.68   11.80
  -1 -11   7  201.18   15.80
  -1 -12   8   30.90    8.00
  -1 -12   8   27.80    4.50
  -1 -12   8   24.90    3.60
  -1 -13   9   34.20    9.00
  -1 -13   9   55.19    5.60
  -1 -13   9   46.40    4.50
  -1 -14  10  244.58   12.80
  -1 -14  10  262.67   12.50
  -1 -14  10  290.87   22.00
  -1 -15  11   14.50    3.00
  -1 -15  11   14.60    6.60
  -1 -16  12   86.99   15.00
  -1 -17  13    0.40    6.40
   0  -8  14    0.70    6.80
   0  -7  13   -7.80    5.20
   0  -6  12    8.60    7.10
   0  -5  11  148.99   17.40
   0  -4  10  251.37   21.00
   0  -3   9    4.80    5.70
   0  -3   9    8.40    1.70
   0  -2   8  166.88    8.00
   0  -2   8  165.48    8.30
   0  -2   8  183.68   15.80
   0  -1   7  127.19    6.80
   0  -1   7  122.49   12.30
   0   0  -6 1777.72   64.09
   0   0   6 1760.62   64.69
   0   0   6 2055.49   73.09
   0  -1  -5  202.38    9.00
   0   1   5  188.08   13.40
   0   1   5  209.88    9.40
   0  -2  -4 1462.25   51.29
   0  -2  -4 1416.56   55.59
   0   2   4 1449.26   55.59
   0   2   4 1509.25   51.49
   0  -3  -3  329.17   15.40
   0  -3  -3  308.17   12.90
   0   3   3  290.07   14.90
   0   3   3  332.57   13.10
   0  -6   0 1001.70   33.10
   0  -6   0  965.10   34.90
   0  -6   0  935.31   35.30
   0   6   0  957.60   33.10
   0   6   0  931.21   35.20
   0   6   0  960.70   35.00
   0  -7   1  925.11   34.20
   0  -7   1  921.91   35.40
   0   7  -1  940.51   34.30
   0   7  -1  937.01   35.30
   0  -8   2 2392.76   88.49
   0  -8   2 2511.15   86.39
   0  -8   2 2558.64   86.39
   0   8  -2 2458.65   86.29
   0  -9   3  624.24   24.60
   0  -9   3  648.44   26.00
   0   9  -3  607.84   24.50
   0 -10   4   63.49    7.10
   0 -10   4   70.69    5.50
   0  10  -4   74.59    5.60
   0 -11   5  462.35   23.10
   0 -11   5  467.85   19.70
   0  11  -5  460.55   19.50
   0 -12   6   -2.10    3.50
   0 -12   6    4.00    2.20
   0  12  -6    7.40    2.40
   0 -13   7  101.99    7.50
   0 -13   7  100.69   11.10
   0  13  -7  100.09    6.90
   0 -14   8   17.90    6.80
   0 -14   8   15.90    3.60
   0 -15   9    2.80    5.30
   0 -15   9   -2.40    1.90
   0 -16  10  138.79    8.90
   0 -16  10  159.38   16.50
   0 -16  10  145.49    8.20
   0 -17  11   56.39    5.20
   0 -17  11   47.30   11.20
   0 -17  11   45.40    4.80
   0 -18  12   -0.20    5.40
   0 -19  13   -4.40    7.60
  -1  -7  15    8.50    7.70
  -1  -6  14   10.20    8.40
  -1  -5  13   16.50    8.60
  -1  -4  12   -3.90    5.40
  -1  -3  11  163.58    7.70
  -1  -3  11  180.88    7.70
  -1  -3  11  161.28   17.80
  -1  -2  10    6.20    6.40
  -1  -2  10   -2.10    1.80
  -1  -2  10   -0.10    1.90
  -1  -1   9 1568.54   66.39
  -1  -1   9 1514.85   54.09
  -1  -1   9 1461.25   53.49
  -1   0   8  119.39    7.00
  -1   0   8   89.39   11.80
   1  -1  -7  130.69    6.90
  -1   1   7  126.39    7.50
   1  -2  -6 1189.58   44.30
  -1   2   6 1248.88   51.69
  -1   2   6 1276.77   45.10
   1  -3  -5  156.08    8.10
  -1   3   5  158.48    8.40
  -1   3   5  161.08   11.90
   1  -4  -4 5157.38  176.78
   1  -4  -4 5031.00  172.68
  -1   4   4 5144.49  172.88
  -1   4   4 4954.30  176.48
   1  -5  -3   60.49    5.90
   1  -5  -3   56.19    4.50
  -1   5   3   56.29    4.50
  -1   5   3   56.09    5.50
   1  -6  -2 3628.04  131.19
   1  -6  -2 3942.21  131.89
  -1   6   2 3930.51  131.59
   1  -7  -1   56.09    3.90
   1  -7  -1   53.39    4.50
   1  -7  -1   64.29    5.10
  -1   7   1   64.69    5.10
  -1   7   1   57.89    4.90
  -1   7   1   63.59    3.90
   1  -8   0  625.64   25.50
   1  -8   0  667.53   24.80
  -1   8   0  620.64   25.30
  -1   8   0  628.94   24.80
   1 -10   2    3.80    3.30
   1 -10   2   -0.10    1.40
   1 -10   2    3.10    1.70
  -1  10  -2    2.00    1.90
   1 -11   3   38.90    4.20
   1 -11   3   33.60    4.50
   1 -11   3   34.30    6.10
  -1  11  -3   34.30    4.10
   1 -12   4  145.89   10.00
   1 -12   4  138.99    8.50
  -1  12  -4  143.59    8.70
   1 -13   5  887.91   36.70
   1 -13   5 1031.10   40.60
  -1  13  -5  991.70   37.10
   1 -14   6  664.03   27.30
   1 -14   6  639.34   31.10
  -1  14  -6  699.93   27.20
   1 -15   7  113.89   11.30
   1 -15   7   97.69    7.60
  -1  15  -7  113.99    7.50
   1 -16   8   67.59    6.50
   1 -16   8   69.39   11.40
  -1  16  -8   69.69    6.10
   1 -17   9    4.40    3.20
   1 -17   9    6.00    5.30
   1 -17   9    5.40    2.40
   1 -18  10    0.20    2.10
   1 -18  10    1.60    5.30
   1 -18  10    6.80    3.20
   1 -19  11   -6.80    4.90
   1 -19  11    1.80    2.20
   1 -20  12   37.50   11.60
   1 -21  13   15.30   11.00
   1 -21  13   16.00    8.70
  -2  -5  15   32.40   12.70
  -2  -4  14    9.70    9.40
  -2  -3  13   80.29   17.00
  -2  -2  12    0.70    6.90
  -2  -1  11    0.50    6.00
  -2  -1  11   -5.90    2.20
  -2  -1  11    3.60    2.30
  -2   0  10  135.69    8.10
  -2   0  10  160.88   16.70
  -2   0  10  132.19    8.40
  -2   1   9 1039.30   36.80
  -2   1   9  898.71   35.50
  -2   1   9  928.31   46.70
   2  -2  -8  161.58    9.00
  -2   2   8  183.08   10.10
  -2   2   8  217.68   16.90
   2  -3  -7  364.66   15.30
  -2   3   7  359.26   22.00
  -2   3   7  336.07   15.90
   2  -4  -6  390.96   16.70
  -2   4   6  370.76   17.20
  -2   4   6  420.36   22.60
   2  -5  -5   66.29    5.30
  -2   5   5   68.59    5.60
  -2   5   5   64.99    7.80
   2  -6  -4  702.73   27.30
  -2   6   4  661.63   27.30
  -2   6   4  742.63   30.60
   2  -7  -3 2291.67   89.59
   2  -7  -3 2517.35   91.39
  -2   7   3 2745.73   90.39
  -2   7   3 2737.83   91.79
   2  -8  -2  129.39    7.60
   2  -8  -2  126.59    7.50
  -2   8   2  132.99    7.60
  -2   8   2  120.49    7.60
   2  -9  -1 4230.08  142.39
   2  -9  -1 4230.98  143.09
   2  -9  -1 3867.21  140.19
  -2   9   1 4241.18  140.19
  -2   9   1 4051.99  142.39
  -2   9   1 4196.78  143.19
   2 -10   0 2890.11  104.09
   2 -10   0 3025.90  102.99
  -2  10   0 2893.71  103.89
  -2  10   0 2990.80  103.09
   2 -11   1  857.11   32.70
   2 -11   1  860.01   29.50
   2 -11   1  807.22   34.50
  -2  11  -1  863.01   33.00
  -2  11  -1  854.81   34.50
   2 -12   2  378.26   16.70
   2 -12   2  379.46   19.40
   2 -12   2  367.96   15.10
  -2  12  -2  363.06   16.80
   2 -13   3   48.20    5.10
   2 -13   3   56.39    5.20
   2 -13   3   56.09    7.50
  -2  13  -3   55.39    5.40
   2 -14   4  197.68   11.30
   2 -14   4  161.38   13.20
   2 -14   4  166.88   10.00
  -2  14  -4  172.48   10.20
   2 -15   5   70.39    6.00
   2 -15   5   49.90    9.10
   2 -15   5   64.09    7.30
  -2  15  -5   65.69    6.00
   2 -16   6  219.28   12.10
   2 -16   6  211.18   14.60
  -2  16  -6  234.98   12.40
   2 -17   7  282.37   14.60
   2 -17   7  302.17   18.80
  -2  17  -7  279.57   14.40
   2 -18   8   66.59   10.80
   2 -18   8   48.30    6.50
  -2  18  -8   73.79    6.30
   2 -19   9   15.20    3.70
   2 -19   9   17.30    7.00
   2 -20  10   -3.40    7.50
   2 -20  10    7.20    3.00
   2 -20  10    7.40    3.60
   2 -20  10    4.60    5.70
   2 -21  11   22.80    3.50
   2 -21  11   28.80   12.00
   2 -21  11   22.10    9.30
   2 -22  12    0.90   10.70
   2 -22  12    3.70    6.50
   2 -23  13   -1.00    7.40
   2 -23  13   -3.90    7.80
  -3  -3  15   63.69   16.30
  -3  -2  14    5.90    8.90
  -3  -1  13    4.70    8.50
  -3   0  12   97.39    6.50
  -3   0  12   63.09   15.10
  -3   0  12   84.39    6.60
  -3   1  11  258.47   13.40
  -3   1  11  246.88   12.40
  -3   1  11  277.27   23.40
  -3   2  10   -3.40    2.20
  -3   2  10   -3.30    2.50
  -3   2  10   -6.30    5.20
   3  -3  -9   -2.20    2.00
  -3   3   9    5.10    2.80
  -3   3   9   -4.80    4.60
   3  -4  -8  245.58   12.30
  -3   4   8  285.77   13.80
  -3   4   8  214.68   17.90
   3  -5  -7   66.29    5.50
  -3   5   7   54.69    9.70
  -3   5   7   67.39    6.30
   3  -6  -6  319.07   15.30
  -3   6   6  324.47   19.90
  -3   6   6  363.16   16.40
   3  -7  -5  943.41   34.70
  -3   7   5  831.72   38.00
   3  -8  -4    4.60    2.30
   3  -8  -4    1.70    2.70
  -3   8   4    1.30    2.80
  -3   8   4    4.50    2.50
   3  -9  -3  132.79    8.60
   3  -9  -3  159.28    9.90
  -3   9   3  148.99    9.60
  -3   9   3  167.38    9.40
   3 -10  -2  180.78   10.40
  -3  10   2  227.68   11.40
  -3  10   2  186.48    9.90
  -3  10   2  204.48   11.40
   3 -11  -1 2254.37   86.09
   3 -11  -1 2443.76   87.49
  -3  11   1 2483.75   83.69
  -3  11   1 2341.77   86.49
  -3  11   1 2692.73   88.09
   3 -12   0 6669.63  224.18
   3 -12   0 6648.63  222.28
  -3  12   0 6081.19  223.38
  -3  12   0 6613.34  222.68
   3 -13   1  207.08   11.20
   3 -13   1  204.78   13.00
  -3  13  -1  213.68   11.60
  -3  13  -1  193.88   12.40
   3 -14   2   41.00    4.60
   3 -14   2   36.90    3.40
   3 -14   2   40.20    7.00
  -3  14  -2   30.90    5.10
  -3  14  -2   49.50    7.30
   3 -15   3  303.97   15.10
   3 -15   3  319.07   19.00
   3 -15   3  302.57   14.20
  -3  15  -3  319.37   15.70
   3 -16   4  487.55   26.60
   3 -16   4  473.85   21.60
   3 -16   4  503.65   22.10
  -3  16  -4  506.55   22.10
   3 -17   5  297.17   16.20
   3 -17   5  278.27   14.60
   3 -17   5  288.87   20.00
  -3  17  -5  277.57   14.70
   3 -18   6   -1.40    4.20
   3 -18   6   -0.80    3.30
   3 -18   6   -4.10    2.30
  -3  18  -6    1.40    2.40
   3 -19   7    7.30    4.30
   3 -19   7    1.40    3.50
   3 -19   7   -2.20    4.40
  -3  19  -7    6.60    3.10
   3 -20   8   -2.20    5.70
   3 -20   8    5.80    3.60
   3 -20   8   14.90    6.00
  -3  20  -8    5.10    3.20
   3 -21   9    2.20    3.80
   3 -21   9   12.60    6.10
   3 -21   9   -1.70    5.70
  -3  21  -9    7.50    2.90
   3 -22  10  121.49   10.10
   3 -22  10  156.98   16.60
   3 -22  10  178.38   20.40
   3 -22  10  165.88    9.20
   3 -23  11   -6.60    5.70
   3 -23  11    3.10    2.30
   3 -23  11    4.70    5.90
   3 -24  12   30.20   12.70
   3 -24  12   26.40   10.40
  -4  -1  15   28.40   11.60
  -4   0  14   18.10    9.80
  -4   1  13   -8.00    6.40
  -4   1  13    4.00    3.00
  -4   1  13    0.60    3.00
  -4   2  12   15.60    4.10
  -4   2  12   14.80    3.90
  -4   2  12   10.20    7.40
  -4   3  11    9.70    3.50
  -4   3  11   16.40    7.60
  -4   3  11   20.80    3.70
   4  -4 -10  253.97   14.30
  -4   4  10  292.57   15.10
  -4   4  10  285.17   22.70
   4  -5  -9   -1.40    2.80
  -4   5   9    6.70    5.80
  -4   5   9   -3.10    2.40
   4  -6  -8  167.08    9.80
  -4   6   8  146.99   14.70
  -4   6   8  163.68   10.70
   4  -7  -7  459.65   19.90
  -4   7   7  454.55   25.80
  -4   7   7  419.46   20.30
   4  -8  -6 1230.28   46.50
  -4   8   6 1235.98   47.20
   4  -9  -5  485.65   21.20
  -4   9   5  451.15   24.00
  -4   9   5  492.65   21.70
   4 -10  -4  177.18   10.60
  -4  10   4  162.68   11.70
  -4  10   4  189.48   10.90
   4 -11  -3  209.78   11.70
  -4  11   3  195.68   11.60
  -4  11   3  221.88   12.10
   4 -12  -2   58.09    5.50
  -4  12   2   57.39    5.80
  -4  12   2   54.69    6.00
  -4  12   2   51.89    4.80
   4 -13  -1  814.12   32.50
   4 -13  -1  783.22   31.10
  -4  13   1  720.13   27.70
  -4  13   1  744.83   31.20
  -4  13   1  794.92   32.70
   4 -14   0 1920.21   70.39
   4 -14   0 1921.61   72.49
  -4  14   0 1941.01   72.39
  -4  14   0 1979.90   70.99
   4 -15   1   78.99    6.70
   4 -15   1   80.79    8.50
  -4  15  -1   81.89    8.20
  -4  15  -1   75.69    6.80
   4 -16   2   89.19    7.40
   4 -16   2   94.19    5.20
   4 -16   2   85.59    9.50
  -4  16  -2   88.79    7.80
   4 -17   3    5.60    2.90
   4 -17   3   13.90    5.20
   4 -17   3   11.60    2.70
  -4  17  -3   11.40    3.50
   4 -18   4  453.35   19.90
   4 -18   4  427.86   20.10
   4 -18   4  405.16   24.60
  -4  18  -4  433.96   20.60
   4 -19   5   -3.60    2.30
   4 -19   5    2.40    4.10
  -4  19  -5    1.90    2.60
   4 -20   6   19.80    7.30
   4 -20   6   26.60    6.00
  -4  20  -6   15.20    4.20
   4 -21   7   68.89    9.20
   4 -21   7   63.49   12.60
  -4  21  -7   65.29    7.10
   4 -22   8  102.19   17.20
   4 -22   8  116.59   12.50
  -4  22  -8  121.39    9.20
   4 -23   9   70.69   11.70
   4 -23   9   75.49   15.90
  -4  23  -9   65.59    6.90
   4 -24  10   20.60    8.00
   4 -24  10   23.80   10.70
   4 -25  11    5.30    2.90
   4 -25  11    3.80    7.80
   4 -25  11   -2.90    6.30
   4 -26  12   48.50   11.20
   4 -26  12   43.30   15.30
  -5   1  15   -1.20    8.50
  -5   2  14   -5.70    3.00
  -5   2  14   11.00    8.70
  -5   3  13   28.10   11.70
  -5   3  13   51.19    6.40
  -5   4  12    0.70    6.50
  -5   5  11   93.69   16.70
  -5   5  11  140.79   10.20
  -5   6  10   66.69   13.10
  -5   6  10   93.49    8.60
  -5   7   9  687.93   36.70
  -5   7   9  611.44   28.10
  -5   8   8   39.10    6.10
  -5   8   8   41.10    9.00
  -5   9   7  208.68   12.70
  -5   9   7  201.58   16.40
  -5  10   6    2.60    3.90
  -5  10   6    1.30    2.60
  -5  11   5  774.62   32.60
  -5  11   5  793.22   35.20
   5 -12  -4  133.19    9.40
  -5  12   4  116.29    9.00
  -5  12   4  133.59   10.20
   5 -13  -3  354.46   16.80
  -5  13   3  309.27   17.30
  -5  13   3  300.87   15.80
  -5  13   3  327.97   16.80
   5 -14  -2  174.38   10.70
  -5  14   2  157.28   11.50
  -5  14   2  170.48    9.30
  -5  14   2  167.58   11.00
   5 -15  -1   91.29    7.80
   5 -15  -1  101.69    9.10
  -5  15   1  107.89    5.50
  -5  15   1  103.49    9.50
  -5  15   1  104.49    8.40
   5 -16   0  545.95   24.40
   5 -16   0  534.65   26.40
  -5  16   0  580.04   26.60
  -5  16   0  555.74   24.90
   5 -17   1  194.88   13.40
   5 -17   1  202.38   14.40
  -5  17  -1  205.28   12.70
   5 -18   2   34.10    7.20
   5 -18   2   38.20    3.10
  -5  18  -2   27.50    5.20
   5 -19   3   83.39   10.30
   5 -19   3   92.89    6.30
  -5  19  -3  105.89    8.70
   5 -20   4    0.70    2.00
   5 -20   4    2.20    4.20
  -5  20  -4    0.50    2.50
   5 -21   5   29.90    8.30
   5 -21   5   31.40    5.70
  -5  21  -5   30.60    5.70
   5 -22   6   -4.20    2.50
   5 -22   6    9.00    5.90
  -5  22  -6   -2.90    2.40
   5 -23   7   24.80    9.70
   5 -23   7    5.40    4.70
  -5  23  -7    8.10    3.70
   5 -24   8  495.05   34.30
   5 -24   8  520.25   28.40
  -5  24  -8  539.55   24.40
   5 -25   9  148.99   14.60
   5 -25   9  139.29   21.90
  -5  25  -9  135.49   10.20
   5 -26  10    0.90    6.50
   5 -26  10    5.40    9.60
   5 -27  11   11.80    3.50
   5 -27  11   17.40    8.30
   5 -27  11    8.00    7.90
   5 -28  12   -6.90    8.70
   5 -28  12    0.70    6.50
  -6   3  15   43.60   14.00
  -6   4  14    8.10    4.40
  -6   4  14   12.50    8.30
  -6   5  13    1.30    6.50
  -6   6  12   13.00    4.70
  -6   6  12    3.30    6.60
  -6   7  11   17.80    4.70
  -6   7  11   -4.30    6.40
  -6   8  10  105.09    9.60
  -6   8  10   82.19   14.30
  -6   9   9    3.10    4.90
  -6   9   9    1.60    3.10
  -6  10   8  105.29   12.90
  -6  10   8  105.89    9.20
  -6  11   7  140.49   10.90
  -6  11   7  177.48   15.20
  -6  12   6    4.00    3.20
  -6  13   5  416.56   19.60
  -6  13   5  320.87   19.80
  -6  14   4  357.46   19.20
  -6  14   4  420.46   20.40
  -6  15   3   15.00    4.50
  -6  15   3   27.50    4.90
  -6  16   2  832.92   34.20
  -6  16   2  770.32   30.70
   6 -17  -1  838.92   37.30
  -6  17   1  876.41   36.30
  -6  17   1  875.31   31.10
   6 -18   0 3753.52  129.19
  -6  18   0 3356.36  126.09
   6 -19   1  601.04   29.70
  -6  19  -1  582.74   26.90
   6 -20   2  291.57   19.20
   6 -20   2  294.87   11.50
  -6  20  -2  276.57   16.30
   6 -21   3  176.78   15.10
   6 -21   3  173.58    9.20
  -6  21  -3  171.78   12.10
   6 -22   4   21.20    7.10
   6 -22   4   33.40    5.00
  -6  22  -4   22.20    5.30
   6 -23   5   -3.70    4.70
   6 -23   5    4.70    3.10
  -6  23  -5    5.20    3.80
   6 -24   6   58.59   11.80
   6 -24   6   56.29    7.80
  -6  24  -6   67.09    7.90
   6 -25   7  155.28   17.90
   6 -25   7  151.88   13.00
  -6  25  -7  169.88   12.10
   6 -26   8  305.27   20.70
   6 -26   8  335.87   27.30
  -6  26  -8  359.16   18.50
   6 -27   9  138.69   13.90
   6 -27   9  151.98   19.30
  -6  27  -9  148.49   11.10
   6 -28  10    6.40    9.60
   6 -28  10   15.60    6.40
  -6  28 -10   21.80    4.40
   6 -29  11   10.20    7.80
   6 -29  11   -2.20   10.20
  -7   5  15   22.80   11.30
  -7   6  14   -2.30    7.10
  -7   6  14    2.90    4.50
  -7   7  13    8.30    8.00
  -7   8  12   -1.00    3.70
  -7   8  12  -10.50    4.60
  -7   9  11   22.40    9.60
  -7   9  11   23.70    5.90
  -7  10  10    6.00    5.60
  -7  10  10    7.40    3.90
  -7  11   9  424.36   22.10
  -7  11   9  413.56   27.50
  -7  12   8   66.29   11.40
  -7  12   8   67.49    7.90
  -7  13   7    4.40    4.60
  -7  13   7    5.80    3.90
  -7  14   6  356.26   21.60
  -7  14   6  381.46   19.90
  -7  15   5   16.10    4.90
  -7  15   5   27.10    6.10
  -7  16   4   32.00    6.10
  -7  16   4   27.60    5.50
  -7  17   3  243.18   13.30
  -7  17   3  227.78   14.50
  -7  18   2  176.38   12.70
  -7  18   2  202.48   10.40
   7 -19  -1   19.60    6.10
  -7  19   1   19.70    2.50
  -7  19   1   21.10    2.70
  -7  19   1   20.70    5.00
   7 -20   0  507.05   26.80
  -7  20   0  517.55   24.90
   7 -21   1  107.19   11.20
  -7  21  -1  115.69   10.10
   7 -22   2   17.70    6.40
  -7  22  -2   21.90    5.20
   7 -23   3  221.58   18.00
   7 -23   3  230.68   11.00
  -7  23  -3  250.57   15.40
   7 -24   4  376.06   17.30
   7 -24   4  375.66   25.70
  -7  24  -4  362.16   20.20
   7 -25   5 1388.56   63.39
   7 -25   5 1322.87   52.39
  -7  25  -5 1395.06   54.99
   7 -26   6 1840.52   70.39
   7 -26   6 1860.21   81.19
  -7  26  -6 1837.62   70.89
   7 -27   7    3.50    6.60
   7 -27   7    1.80    3.90
  -7  27  -7    8.20    4.30
   7 -28   8    1.10    4.10
   7 -28   8    9.30    6.20
  -7  28  -8   -7.10    3.20
   7 -29   9    8.50    8.70
   7 -29   9    6.30    6.00
   7 -30  10    7.10    6.30
   7 -30  10   28.40   12.10
  -7  30 -10   21.40    5.00
   7 -31  11   97.59   13.20
   7 -31  11   78.79   18.60
  -8   7  15    8.30   10.10
  -8   8  14  -11.60    6.80
  -8   8  14    1.10    4.60
  -8   9  13   -0.80    6.20
  -8   9  13    3.10    4.60
  -8  10  12   26.60    9.90
  -8  10  12   13.30    5.20
  -8  11  11    0.20    3.90
  -8  11  11   -0.10    6.40
  -8  12  10   13.50    7.50
  -8  12  10   22.80    5.90
  -8  13   9    2.20    4.30
  -8  13   9   11.30    6.80
  -8  14   8   85.99   11.90
  -8  14   8   65.79    8.50
  -8  15   7   85.59    9.20
  -8  15   7   58.39   10.80
  -8  16   6  340.97   21.30
  -8  16   6  368.06   20.10
  -8  17   5  232.68   15.50
  -8  17   5  219.48   14.90
  -8  18   4    1.60    3.10
  -8  18   4    5.10    3.40
  -8  19   3  230.18   15.50
  -8  19   3  262.77   13.90
   8 -20  -2    1.60    4.00
  -8  20   2    1.20    2.10
  -8  20   2    8.10    4.10
   8 -21  -1 2973.10  109.99
  -8  21   1 2972.30  107.99
  -8  21   1 2928.41  100.59
  -8  21   1 2918.71  100.89
   8 -22   0  305.17   19.50
  -8  22   0  276.67   17.20
   8 -23   1   20.40    6.70
  -8  23  -1   41.90    7.40
   8 -24   2  458.15   27.60
  -8  24  -2  457.05   23.90
   8 -25   3    4.90    1.80
   8 -25   3   -0.80    4.20
  -8  25  -3   -0.60    3.30
   8 -26   4  235.78   20.50
   8 -26   4  243.38   12.60
  -8  26  -4  245.48   16.20
   8 -27   5  240.28   14.10
   8 -27   5  278.87   23.50
  -8  27  -5  238.98   16.30
   8 -28   6  702.03   40.70
   8 -28   6  639.44   29.80
  -8  28  -6  663.03   31.40
   8 -29   7   70.49    8.90
   8 -29   7   79.29   15.50
  -8  29  -7   94.19    9.80
   8 -30   8   20.80    8.80
  -8  30  -8    6.00    4.50
   8 -31   9   36.40   11.80
   8 -31   9   21.70    6.40
  -8  31  -9   40.90    7.10
   8 -32  10   10.90    9.20
  -8  32 -10    3.90    4.40
   8 -33  11   15.40   10.40
  -8  33 -11   12.30    5.00
  -9  10  14  -15.00    7.70
  -9  11  13   10.80    5.50
  -9  11  13   22.80   11.60
  -9  12  12   -3.00    5.70
  -9  12  12    4.50    3.90
  -9  13  11   32.40   10.10
  -9  13  11   40.20    7.90
  -9  14  10   49.50   12.20
  -9  14  10   53.79    9.00
  -9  15   9   -0.50    5.20
  -9  15   9    2.20    4.50
  -9  16   8   29.00    6.70
  -9  16   8   21.50    7.60
  -9  17   7   18.40    6.80
  -9  17   7    6.80    4.50
  -9  18   6  368.96   22.50
  -9  18   6  390.56   21.70
  -9  19   5    8.40    4.40
  -9  19   5   15.60    5.40
  -9  20   4   44.20    7.70
  -9  20   4   65.79    7.50
  -9  21   3  151.48   12.20
  -9  21   3  147.69    9.90
   9 -22  -2 1718.73   68.99
  -9  22   2 1718.43   67.59
  -9  22   2 1709.13   61.59
   9 -23  -1   63.09   10.20
  -9  23   1   60.39    4.20
  -9  23   1   73.39    8.80
  -9  23   1   71.79    4.20
   9 -24   0   42.50    9.10
  -9  24   0   38.50    7.30
   9 -25   1    3.10    5.00
  -9  25  -1    0.80    3.90
   9 -26   2  176.68   16.40
  -9  26  -2  172.78   13.80
   9 -27   3    4.20    5.40
  -9  27  -3    6.40    4.30
   9 -28   4 1796.92   77.29
   9 -28   4 1735.43   63.19
  -9  28  -4 1764.72   69.79
   9 -29   5  164.48   18.90
   9 -29   5  199.38   12.00
  -9  29  -5  208.18   15.30
   9 -30   6  147.39   11.50
   9 -30   6  184.98   20.10
  -9  30  -6  156.38   13.20
   9 -31   7    9.60    4.40
   9 -31   7   14.70    7.90
  -9  31  -7    3.90    4.10
   9 -32   8   10.40    8.40
   9 -32   8   -4.80    4.50
  -9  32  -8    4.70    4.30
   9 -33   9   16.10    6.00
   9 -33   9    9.70    9.50
  -9  33  -9    7.20    4.80
   9 -34  10   10.00    9.20
   9 -34  10   22.80    6.60
  -9  34 -10    4.20    4.40
 -10  12  14  -12.50    4.90
 -10  12  14   -7.40    7.30
 -10  13  13    0.00    7.30
 -10  13  13   -7.30    4.10
 -10  14  12   18.80    6.90
 -10  14  12    5.00    8.80
 -10  15  11   -9.60    4.50
 -10  15  11   -3.30    4.40
 -10  16  10   34.40   10.70
 -10  16  10   44.00    8.40
 -10  17   9   -1.20    3.60
 -10  17   9   17.50    8.00
 -10  18   8   89.89   10.30
 -10  18   8   91.29   14.30
 -10  19   7   96.69   10.80
 -10  19   7   91.09   11.70
 -10  20   6  104.59   11.20
 -10  20   6  104.09   11.30
 -10  21   5    2.30    4.00
 -10  22   4  384.96   22.50
 -10  22   4  417.56   20.90
 -10  23   3  592.24   24.40
 -10  23   3  474.95   26.90
  10 -24  -2  170.78   14.40
 -10  24   2  161.88   13.60
 -10  24   2  150.88    8.90
  10 -25  -1    3.80    4.30
 -10  25   1    5.10    1.60
 -10  25   1    6.20    4.00
  10 -26   0    2.20    4.40
 -10  26   0    2.70    3.70
  10 -27   1   -1.60    4.50
 -10  27  -1   15.30    5.80
  10 -28   2    2.90    5.00
 -10  28  -2    0.10    3.70
  10 -29   3   48.20   11.30
 -10  29  -3   42.20    8.40
  10 -30   4   48.70    4.50
  10 -30   4   46.10   11.40
 -10  30  -4   43.20    8.50
  10 -31   5  182.18   19.80
  10 -31   5  203.78   11.50
 -10  31  -5  170.18   14.80
  10 -32   6    5.30    3.70
  10 -32   6   -5.00    5.50
 -10  32  -6    2.70    4.50
  10 -33   7   63.79    8.90
  10 -33   7   90.19   17.60
 -10  33  -7   78.49   10.90
  10 -34   8   26.00   10.50
  10 -34   8   22.30    7.20
 -10  34  -8   42.30    7.80
  10 -35   9   -7.20    7.40
  10 -35   9    2.30    5.50
 -10  35  -9    6.60    5.00
  10 -36  10   47.40   16.10
  10 -36  10   13.60    8.50
 -10  36 -10   -0.30    5.00
 -11  14  14   23.80   11.90
 -11  15  13   50.69    9.40
 -11  15  13   31.70   11.20
 -11  16  12    5.90    4.80
 -11  16  12   10.30    8.40
 -11  17  11   44.00   11.40
 -11  17  11   47.00    9.30
 -11  18  10   17.40    6.50
 -11  18  10   30.90    9.50
 -11  19   9   28.00    9.30
 -11  19   9   45.90    8.70
 -11  20   8   20.70    7.00
 -11  20   8   13.30    6.00
 -11  21   7    9.00    6.00
 -11  21   7    9.50    5.30
 -11  22   6  100.49   11.20
 -11  22   6  132.69   12.80
 -11  23   5  296.37   18.30
 -11  23   5  292.67   19.20
 -11  24   4   72.89    8.10
 -11  24   4   58.49    9.50
 -11  25   3    3.50    2.80
 -11  25   3    1.40    4.00
  11 -26  -2   53.39    9.90
 -11  26   2   40.00    4.30
 -11  26   2   36.30    5.00
 -11  26   2   36.10    7.60
  11 -27  -1   43.80   10.10
 -11  27   1   60.09    9.50
  11 -28   0   76.09   12.20
 -11  28   0   89.49   10.40
  11 -29   1   26.10    8.50
 -11  29  -1   16.60    5.70
  11 -30   2    5.70    6.50
 -11  30  -2    5.30    4.90
  11 -31   3  285.87   23.80
 -11  31  -3  308.67   20.20
  11 -32   4   22.60   10.00
 -11  32  -4   35.30    7.80
  11 -33   5    3.70    6.10
  11 -33   5    2.80    2.90
 -11  33  -5    3.40    4.50
  11 -34   6   62.79    7.20
  11 -34   6   39.90   12.50
 -11  34  -6   53.29    9.70
  11 -35   7   63.69    8.80
  11 -35   7   78.69   17.20
 -11  35  -7   69.99   11.00
  11 -36   8   11.10    8.90
  11 -36   8    5.30    5.20
 -11  36  -8   -5.60    4.60
  11 -37   9   60.39   10.60
  11 -37   9   55.39   16.20
 -11  37  -9   75.69   10.70
 -12  16  14    1.10    9.80
 -12  17  13  -11.90    4.90
 -12  17  13   16.70    9.20
 -12  18  12    3.10    5.00
 -12  18  12    9.60    7.70
 -12  19  11    1.50    6.70
 -12  19  11    2.10    5.20
 -12  20  10  145.59   16.70
 -12  20  10  157.18   14.90
 -12  21   9   12.10    6.70
 -12  21   9    8.80    4.60
 -12  22   8   12.60    6.20
 -12  22   8   12.30    5.60
 -12  23   7   10.90    5.70
 -12  23   7    7.40    5.40
 -12  24   6  191.48   15.20
 -12  24   6  167.88   14.70
 -12  25   5  212.68   14.80
 -12  25   5  161.28   14.70
 -12  26   4  918.61   42.40
 -12  26   4  892.81   38.10
 -12  27   3    3.40    2.90
 -12  27   3    0.00    3.20
  12 -28  -2    3.90    5.70
 -12  28   2    7.70    3.10
 -12  28   2    7.80    5.10
 -12  28   2   10.10    2.60
  12 -29  -1   59.39   10.90
 -12  29   1   42.90    8.50
  12 -30   0   62.89   12.50
 -12  30   0   76.89   11.40
  12 -31   1   -7.10    5.00
 -12  31  -1   10.40    5.40
  12 -32   2   89.09   15.00
 -12  32  -2   84.69   11.00
  12 -33   3    8.40    7.30
 -12  33  -3    1.20    4.70
  12 -34   4  155.98   19.80
 -12  34  -4  170.38   15.10
  12 -35   5  152.48   19.30
 -12  35  -5  185.88   15.90
  12 -36   6  219.08   11.90
  12 -36   6  198.78   22.60
 -12  36  -6  212.38   17.20
  12 -37   7  134.29   22.60
  12 -37   7  127.49   10.40
 -12  37  -7  131.59   13.60
  12 -38   8   26.70   12.50
  12 -38   8   54.89    8.80
 -12  38  -8   52.49   10.40
  12 -39   9  -13.40   10.10
  12 -39   9   -4.20    5.90
 -12  39  -9   -1.50    5.90
 -13  18  14  110.39   13.30
 -13  18  14   81.29   18.40
 -13  19  13   -2.20    7.80
 -13  19  13   -9.10    4.80
 -13  20  12   41.50   11.30
 -13  20  12   20.10    7.20
 -13  21  11    7.10    5.90
 -13  21  11    4.30    6.60
 -13  22  10    5.70    5.10
 -13  22  10   11.30    7.20
 -13  23   9   82.29   13.90
 -13  23   9   87.79   11.40
 -13  24   8   15.40    5.90
 -13  25   7  110.89   12.60
 -13  25   7   93.59   11.90
 -13  26   6    0.30    4.60
 -13  26   6    8.90    5.60
 -13  27   5  639.04   33.70
 -13  27   5  624.74   30.40
 -13  28   4  142.69   11.20
 -13  28   4  131.79   14.30
 -13  29   3  115.19   12.80
 -13  29   3  105.69    9.10
 -13  29   3  112.09    8.50
  13 -30  -2  464.15   29.10
 -13  30   2  504.75   20.40
 -13  30   2  462.85   19.50
 -13  30   2  480.65   27.80
  13 -31  -1  223.68   20.00
 -13  31   1  224.68   17.70
  13 -32   0   66.49   12.60
 -13  32   0   69.39   11.10
  13 -33   1  172.68   17.80
 -13  33  -1  135.39   14.50
  13 -34   2   -8.70    5.10
 -13  34  -2    8.60    5.80
  13 -35   3  166.58   19.10
 -13  35  -3  168.38   15.70
  13 -36   4   62.09   14.20
 -13  36  -4   78.99   12.00
 -13  37  -5    4.70    5.30
 -13  38  -6    5.60    5.40
  13 -39   7    1.40    9.20
  13 -39   7   20.60    4.80
 -13  39  -7   23.10    7.00
  13 -40   8    7.50    8.60
 -14  21  13    1.70    8.60
 -14  21  13   16.90    6.80
 -14  22  12    4.40    7.00
 -14  22  12   -1.40    7.50
 -14  23  11   60.49   11.50
 -14  23  11   42.40   12.40
 -14  24  10   33.80    9.60
 -14  24  10   46.80    9.70
 -14  25   9   35.00    9.00
 -14  25   9   30.90    9.00
 -14  26   8   65.69   11.60
 -14  26   8   37.40    9.70
 -14  27   7    2.20    5.20
 -14  27   7   11.70    6.00
 -14  28   6  115.19   12.40
 -14  28   6  126.09   14.10
 -14  29   5    9.90    5.10
 -14  29   5   13.00    6.10
 -14  30   4   14.40    6.80
 -14  30   4    5.40    3.70
 -14  31   3   52.89   10.10
 -14  31   3   41.80    6.90
 -14  31   3   48.60    6.00
  14 -32  -2    0.00    5.20
 -14  32   2    1.90    4.90
 -14  32   2    6.60    2.70
 -14  32   2    3.10    2.10
  14 -33  -1    7.10    6.20
 -14  33   1   13.20    7.10
  14 -34   0  134.59   17.10
 -14  34   0  194.18   16.80
  14 -35   1   32.70   10.60
 -14  35  -1   14.90    7.10
  14 -36   2   12.90    7.70
 -14  36  -2   13.70    6.40
  14 -37   3   20.10    9.40
 -14  37  -3   20.30    6.90
  14 -38   4   16.30    8.60
 -14  38  -4   34.80    9.00
  14 -39   5  112.09   19.70
 -14  39  -5   89.19   13.40
  14 -40   6  160.08   21.40
 -14  40  -6  106.59   13.80
  14 -41   7   22.60   12.60
 -14  41  -7   37.90    9.40
 -15  23  13   -9.90    7.80
 -15  23  13    1.70    7.00
 -15  24  12   28.50    8.40
 -15  24  12   -5.00    8.50
 -15  25  11   29.20    9.30
 -15  25  11   27.40   10.10
 -15  26  10   27.40    8.90
 -15  26  10   -2.90    6.60
 -15  27   9   44.20    9.80
 -15  27   9   48.60   11.00
 -15  28   8    0.20    5.60
 -15  28   8   -7.30    4.70
 -15  29   7    4.40    5.70
 -15  29   7    2.30    4.80
 -15  30   6   36.80    9.30
 -15  30   6   19.60    6.90
 -15  31   5   44.80    9.90
 -15  31   5   52.09    8.30
 -15  32   4  333.57   17.90
 -15  32   4  305.47   22.60
 -15  33   3   -3.60    2.70
 -15  33   3    4.80    3.80
 -15  33   3   -6.70    4.20
 -15  34   2  417.26   26.80
  15 -35  -1  131.19   16.10
 -15  35   1  116.19   14.40
  15 -36   0    7.10    6.10
 -15  36   0  -10.40    4.20
  15 -37   1   37.20   11.20
 -15  37  -1   28.50    8.40
  15 -38   2   93.69   16.50
 -15  38  -2  105.49   15.50
  15 -39   3    9.60    8.40
  15 -40   4  243.68   24.80
 -15  40  -4  221.28   19.50
  15 -41   5   -5.80    6.60
 -15  41  -5   -0.80    5.90
  15 -42   6   14.00    9.10
 -15  42  -6    6.80    6.50
  15 -43   7   -8.10    9.40
 -15  43  -7    2.90    7.00
 -16  25  13    7.00    8.90
 -16  25  13    2.80    6.90
 -16  26  12   34.20   11.40
 -16  26  12   11.20    7.90
 -16  27  11   11.50    7.60
 -16  27  11   16.80    8.70
 -16  28  10    0.70    6.10
 -16  28  10    5.60    6.80
 -16  29   9  -10.10    4.90
 -16  29   9    3.00    5.90
 -16  30   8  369.76   26.40
 -16  30   8  413.06   26.20
 -16  31   7    2.40    6.80
 -16  31   7   25.90    7.40
 -16  32   6   52.69    9.30
 -16  32   6   44.00   10.30
 -16  33   5    6.50    5.80
 -16  33   5   28.20    6.50
 -16  34   4  113.99   14.30
 -16  34   4  146.29   10.90
 -16  35   3   22.50    7.70
 -16  35   3   12.40    4.50
 -16  35   3   14.50    3.70
 -16  36   2    3.60    5.40
  16 -37  -1    3.30    6.40
 -16  37   1    0.60    5.50
  16 -38   0   25.10    8.90
 -16  38   0   18.30    8.00
  16 -39   1   64.39   14.60
 -16  39  -1   98.29   14.70
  16 -40   2   11.40    7.50
 -16  40  -2   -7.50    3.90
  16 -41   3   17.10   10.00
 -16  41  -3   27.90    7.80
  16 -42   4    8.70    7.40
 -16  42  -4    2.20    6.80
  16 -43   5  118.39   21.20
 -16  43  -5   95.19   14.90
  16 -44   6   77.09   18.30
 -16  44  -6  116.19   14.40
 -17  28  12   16.80    9.50
 -17  28  12   -5.70    6.10
 -17  29  11  130.69   15.30
 -17  29  11  108.29   17.70
 -17  30  10   19.90    9.20
 -17  30  10    8.30    8.10
 -17  31   9  166.58   17.10
 -17  31   9  148.49   17.30
 -17  32   8   40.70   10.40
 -17  32   8   35.70    9.50
 -17  33   7  117.59   14.70
 -17  33   7  107.29   12.70
 -17  34   6  131.49   16.30
 -17  34   6  161.28   14.10
 -17  35   5  188.18   18.30
 -17  35   5  159.78   13.10
 -17  36   4   55.39    7.50
 -17  36   4   59.69   10.20
 -17  36   4   73.39   13.00
 -17  37   3    2.10    5.00
 -17  37   3   -5.20    3.90
 -17  37   3    0.50    2.50
 -17  38   2   23.50    8.30
  17 -39  -1    2.40    6.00
 -17  39   1    6.60    6.30
  17 -40   0    4.50    6.40
 -17  40   0    2.90    5.80
  17 -41   1    9.60    9.00
 -17  41  -1   27.90    8.60
  17 -42   2   77.19   16.20
 -17  42  -2  100.39   15.10
  17 -43   3   50.59   13.20
 -17  43  -3   30.70   10.20
  17 -44   4   47.60   13.70
 -17  44  -4   30.10    9.90
  17 -45   5   38.10   12.50
 -17  45  -5   35.70    9.60
 -18  30  12   76.09   15.70
 -18  30  12   71.09   14.60
 -18  31  11   -6.70    7.60
 -18  31  11   10.20    7.10
 -18  32  10   -0.70    6.70
 -18  32  10   17.30    8.10
 -18  33   9   27.70    9.00
 -18  33   9   29.00    9.50
 -18  34   8  233.48   19.60
 -18  34   8  236.98   22.00
 -18  35   7    4.10    5.60
 -18  35   7   -8.60    5.50
 -18  36   6  131.29   12.60
 -18  36   6  134.09   15.90
 -18  37   5    8.70    6.80
 -18  37   5    3.80    4.30
 -18  38   4    6.90    4.00
 -18  38   4    6.20    6.60
 -18  39   3   31.10    4.30
 -18  39   3   25.40    4.60
 -18  39   3   31.30    9.60
 -18  40   2   20.20    8.00
  18 -41  -1   -0.20    6.50
 -18  41   1    5.40    7.40
  18 -42   0   32.60   10.90
 -18  42   0   45.20   10.90
  18 -43   1  102.69   18.70
 -18  43  -1   99.79   16.00
  18 -44   2   15.60    9.90
 -18  44  -2   13.70    7.10
  18 -45   3   30.40   12.10
 -18  45  -3   16.70    7.60
  18 -46   4   21.00   13.60
 -18  46  -4   34.50   10.40
  18 -47   5    3.00    8.10
 -19  33  11  134.49   18.80
 -19  33  11  124.09   19.30
 -19  34  10    7.60    8.50
 -19  34  10   20.80    9.00
 -19  35   9   51.39   12.20
 -19  35   9   71.79   12.80
 -19  36   8  -10.50    5.30
 -19  36   8   -5.50    6.20
 -19  37   7   21.50    7.80
 -19  37   7   50.19   13.10
 -19  38   6   35.10   10.10
 -19  39   5   16.40    8.20
 -19  39   5   25.90    5.70
 -19  40   4   46.60    6.40
 -19  40   4   38.20    8.30
 -19  40   4   37.30   11.00
 -19  41   3   12.00    8.80
 -19  42   2    8.20    7.10
  19 -43  -1    4.60    7.50
 -19  43   1    0.70    6.30
  19 -44   0   32.60   11.30
 -19  44   0   48.80   11.40
  19 -45   1    2.40    7.40
 -19  45  -1    0.60    6.60
  19 -46   2   30.20   12.80
 -19  46  -2   33.70   10.00
  19 -47   3   44.90   15.00
 -19  47  -3   36.70   11.60
  19 -48   4   -4.30    8.50
 -20  36  10   10.80    7.80
 -20  36  10    4.10    7.00
 -20  37   9    1.30    6.90
 -20  37   9    2.00    7.40
 -20  38   8  111.89   14.90
 -20  38   8  134.99   19.20
 -20  39   7   14.00    6.00
 -20  39   7    6.50    6.80
 -20  40   6  171.38   20.80
 -20  40   6  231.28   16.50
 -20  41   5   10.10    7.70
 -20  41   5    0.30    4.30
 -20  42   4   88.69   15.60
 -20  43   3    0.10    6.70
 -20  44   2   -8.10    5.80
  20 -45  -1    0.10    7.80
 -20  45   1   30.60   10.40
  20 -46   0   21.70   11.80
 -20  46   0    8.50    6.90
  20 -47   1   40.20   12.50
 -20  47  -1   20.40    9.00
  20 -48   2  316.87   31.10
 -20  48  -2  383.66   29.10
 -21  39   9   27.60   10.90
 -21  39   9   28.10    9.70
 -21  40   8   19.00    9.10
 -21  40   8   39.30    9.30
 -21  41   7   19.30    9.00
 -21  41   7   36.20    8.60
 -21  42   6   16.00    7.90
 -21  42   6   32.80    8.10
 -21  43   5   12.80    8.00
 -21  44   4    5.60    6.40
 -21  45   3   13.20    9.30
 -21  46   2   14.70    8.80
 -21  47   1   12.70    8.60
  21 -48   0   18.10   11.10
 -21  48   0   16.20   10.00
  21 -49   1   23.20   13.30
 -21  49  -1   33.30   11.70
 -22  42   8  100.59   14.40
 -22  42   8  149.59   21.70
 -22  43   7   10.90    6.80
 -22  43   7   15.40    9.50
 -22  44   6   22.90    9.80
 -22  45   5   17.10    9.80
 -22  46   4   28.70   11.20
 -22  47   3   21.80   10.00
 -22  49   1   93.79   16.90
  22 -50   0  -14.60    8.50
 -23  46   6   -4.40    9.20
 -23  46   6   12.50    6.50
 -23  47   5   17.70   10.20
 -23  48   4   12.80    8.30
 -23  49   3   62.69   14.60
 -30  49   2   -8.80    7.10
 -30  48   3    9.30    8.90
 -30  47   4   20.70   10.00
 -30  46   5  -11.80    7.30
 -30  46   5    1.00    6.40
 -30  45   6   33.30   12.40
 -29  49   0   32.30   10.90
  29 -49   0   22.70   11.50
 -29  48   1    7.30    8.20
 -29  47   2   50.89   13.00
 -29  46   3   10.10    4.90
 -29  46   3  -11.70    6.80
 -29  45   4   -8.20    6.90
 -29  45   4   19.00    5.60
 -29  44   5   13.90    9.10
 -29  44   5   12.90    7.40
 -29  43   6   -6.10    6.70
 -29  43   6   15.80    9.40
 -29  42   7    0.40    7.30
 -29  42   7    5.60    6.70
 -29  41   8   25.70    9.80
 -29  41   8    1.40    8.50
 -28  49  -2   29.30   11.30
  28 -49   2   26.00   11.60
 -28  48  -1   -3.10    6.40
  28 -48   1    4.50    8.30
 -28  47   0   17.30    8.70
  28 -47   0    4.40    8.00
 -28  46   1   -6.80    5.00
 -28  45   2   32.30   10.40
 -28  44   3   41.10   11.80
 -28  43   4    2.90    5.70
 -28  43   4    2.20    7.10
 -28  42   5   80.39   14.80
 -28  42   5   77.99   12.30
 -28  41   6   24.60    8.60
 -28  41   6   12.80    8.40
 -28  40   7   58.79   13.60
 -28  40   7   29.80   10.30
 -28  39   8   48.50   11.60
 -28  39   8   26.00   10.40
 -28  38   9   32.70   11.50
 -27  48  -3   20.70    9.60
  27 -48   3   24.00   13.10
 -27  47  -2   27.70    9.00
  27 -47   2   17.80   10.80
 -27  46  -1    0.60    6.90
  27 -46   1   20.10   10.20
 -27  45   0   13.00    8.00
  27 -45   0   13.20    8.60
 -27  44   1   -5.20    2.90
 -27  44   1   -0.60    6.80
 -27  43   2   33.70    6.30
 -27  43   2   32.90   10.60
 -27  42   3    4.20    4.70
 -27  42   3  -10.10    5.50
 -27  41   4    5.40    6.20
 -27  41   4    7.40    7.30
 -27  40   5   13.30    7.40
 -27  40   5   20.40    9.80
 -27  39   6    3.60    6.80
 -27  39   6    7.30    7.20
 -27  38   7    1.70    8.00
 -27  38   7   15.80    9.20
 -27  37   8   46.50   12.10
 -27  37   8   40.30   11.90
 -27  36   9   65.29   14.70
 -27  36   9   73.39   15.40
 -27  35  10   82.39   16.60
 -27  35  10   86.79   16.40
 -26  47  -4   31.50   10.30
  26 -47   4    6.40   10.80
 -26  46  -3   20.10    8.40
  26 -46   3   -0.10    7.30
 -26  45  -2   23.50    9.50
  26 -45   2   44.60   13.40
 -26  44  -1    5.70    6.80
  26 -44   1    3.10    7.60
 -26  43   0   29.00    9.20
  26 -43   0   26.30   10.80
 -26  42   1   95.59   16.10
 -26  42   1  109.99    8.50
 -26  41   2   -0.60    4.40
 -26  41   2   -5.90    6.10
 -26  40   3   45.60   11.30
 -26  40   3   52.29    8.40
 -26  39   4    1.20    6.00
 -26  39   4    0.70    5.80
 -26  38   5  246.58   22.70
 -26  38   5  254.27   19.20
 -26  37   6   10.40    6.90
 -26  37   6   18.30    8.10
 -26  36   7    4.00    6.40
 -26  36   7    8.60    8.20
 -26  35   8  131.79   17.00
 -26  35   8  144.39   17.90
 -26  34   9   40.40   11.30
 -26  34   9   49.00   12.80
 -26  33  10  169.28   18.80
 -26  33  10  172.38   21.60
 -26  32  11   11.10    8.70
 -26  32  11   -5.20    7.50
 -25  46  -5   11.60    7.20
  25 -46   5    7.50   10.50
 -25  45  -4   -9.30    5.90
  25 -45   4    6.30    9.50
 -25  44  -3   11.20    6.70
  25 -44   3   12.40    9.00
 -25  43  -2  -11.40    6.00
  25 -43   2   -5.10    6.10
 -25  42  -1   18.00    7.30
  25 -42   1   43.70   12.70
 -25  41   0   57.29    6.50
 -25  41   0   61.19   12.20
  25 -41   0   66.69   15.20
 -25  40   1  265.07   22.00
 -25  40   1  278.37   16.10
  25 -40  -1  276.87   25.00
 -25  39   2    8.70    5.20
 -25  39   2    1.50    6.30
 -25  38   3   29.90    7.70
 -25  38   3   38.30   10.20
 -25  37   4  204.98   16.20
 -25  37   4  167.78   17.90
 -25  36   5    1.30    5.10
 -25  36   5    5.80    6.20
 -25  35   6    9.10    7.10
 -25  35   6   23.10    7.90
 -25  34   7   46.60   11.20
 -25  34   7   65.09   12.80
 -25  33   8   80.39   14.20
 -25  33   8   71.79   13.70
 -25  32   9   16.60    9.50
 -25  32   9   27.30    9.00
 -25  31  10   30.00    9.60
 -25  31  10   41.90   12.90
 -25  30  11   19.50    9.80
 -25  30  11   14.00    8.10
 -24  45  -6   -9.80    6.90
  24 -45   6    5.30   10.30
 -24  44  -5    7.00    7.20
  24 -44   5  -12.30    8.00
 -24  43  -4   18.30    8.70
  24 -43   4   38.30   13.20
  24 -42   3   33.30   12.10
 -24  41  -2   14.10    7.00
  24 -41   2    9.20    8.20
 -24  40  -1   11.10    6.30
  24 -40   1   11.20    7.30
 -24  39   0   37.00   11.00
 -24  39   0   43.40    6.10
  24 -39   0   66.29   14.30
 -24  38   1    6.60    5.20
 -24  38   1    9.50    5.70
  24 -38  -1   20.40    8.80
 -24  37   2  207.58   18.80
 -24  36   3  427.76   28.20
 -24  35   4  341.17   24.00
 -24  35   4  266.77   19.90
 -24  34   5  128.59   14.20
 -24  34   5  147.49   16.80
 -24  33   6  118.79   14.10
 -24  33   6   82.19   14.20
 -24  32   7   28.80    9.70
 -24  32   7   37.80   10.30
 -24  31   8   40.10   10.80
 -24  30   9   -3.40    6.50
 -24  30   9    9.10    7.10
 -24  29  10    9.50    8.20
 -24  29  10   18.20    7.50
 -24  28  11    8.50    7.40
 -24  28  11   23.50    9.90
 -24  27  12   19.20   10.50
 -24  27  12   18.40    8.50
 -23  44  -7    3.50    7.70
  23 -44   7   20.20   12.50
 -23  43  -6    5.90    7.30
  23 -43   6   19.00   13.40
 -23  42  -5   49.50   10.70
  23 -42   5   82.29   17.40
 -23  41  -4    2.30    5.40
  23 -41   4   -7.50    6.80
 -23  40  -3   -7.10    4.60
 -23  40  -3   -2.00    3.20
  23 -40   3    7.20    7.60
 -23  39  -2    4.50    2.90
 -23  39  -2   18.80    6.90
  23 -39   2   10.00    7.30
 -23  38  -1   33.90    8.90
 -23  38  -1   46.00    5.80
  23 -38   1   59.99   13.10
 -23  37   0    1.60    3.60
 -23  37   0   -8.30    4.60
  23 -37   0    8.20    6.90
 -23  36   1    9.90    6.70
  23 -36  -1   20.60    8.00
 -23  35   2   26.40    8.40
 -23  34   3    2.90    5.00
 -23  33   4  224.28   19.30
 -23  32   5   61.79   11.50
 -23  32   5   58.79   10.80
 -23  31   6   11.90    6.90
 -23  30   7   82.79   13.70
 -23  30   7   75.29   13.10
 -23  29   8   10.70    7.50
 -23  29   8   12.30    8.30
 -23  28   9   48.00   12.20
 -23  28   9   26.10    8.80
 -23  27  10   -1.40    6.60
 -23  27  10   -7.60    4.70
 -23  26  11   -9.60    6.70
 -23  26  11    1.00    6.90
 -23  25  12   -2.20    6.80
 -23  25  12    6.50    9.50
 -22  42  -7   84.39   12.90
  22 -42   7   83.99    9.90
  22 -42   7   47.60   15.20
 -22  41  -6   -6.70    5.20
  22 -41   6   -2.10    7.20
  22 -41   6    3.90    4.80
 -22  40  -5   77.59   12.00
  22 -40   5   71.09   16.20
  22 -40   5   78.99    8.00
 -22  39  -4   44.40    9.70
 -22  39  -4   42.10    6.60
  22 -39   4   40.90   13.10
 -22  38  -3    2.30    5.10
 -22  38  -3   -4.70    3.40
  22 -38   3    0.90    6.00
 -22  37  -2   57.09    6.00
 -22  37  -2   70.19   11.70
  22 -37   2   58.29   13.80
 -22  36  -1  574.64   31.20
 -22  36  -1  487.55   21.80
  22 -36   1  515.15   34.10
 -22  35   0   76.49   11.90
 -22  35   0   69.99    7.80
  22 -35   0   64.49   13.00
 -22  34   1  129.19   11.40
 -22  34   1  145.49   14.70
  22 -34  -1  165.88   17.40
 -22  33   2   14.20    6.20
 -22  32   3    4.20    5.10
 -22  31   4   14.90    6.60
 -22  30   5  536.65   30.90
 -22  30   5  584.14   32.90
 -22  29   6  173.18   17.20
 -22  29   6  197.58   17.40
 -22  28   7    0.90    6.20
 -22  28   7   23.10    7.70
 -22  27   8   27.30    8.40
 -22  27   8   21.40    8.30
 -22  26   9   55.69   11.50
 -22  26   9   50.89   12.90
 -22  25  10  -11.90    6.10
 -22  24  11   -4.60    8.20
 -22  24  11    1.70    5.70
 -22  23  12    9.20    9.70
 -22  23  12   14.50    7.40
 -22  22  13   10.80   12.20
 -22  22  13   18.00    7.80
 -21  41  -8   24.50    7.70
  21 -41   8   50.29   15.80
  21 -41   8   23.30    7.70
 -21  40  -7    6.80    6.10
  21 -40   7   -3.40    7.50
  21 -40   7   -9.90    5.50
 -21  39  -6   12.20    6.80
  21 -39   6    6.10    5.20
  21 -39   6    7.40    8.90
 -21  38  -5  101.19   14.00
  21 -38   5  100.49   18.70
  21 -38   5  110.99    9.90
 -21  37  -4   41.70    8.40
  21 -37   4   29.20    5.50
 -21  36  -3  124.89    9.30
 -21  36  -3  147.89   14.10
  21 -36   3  127.89   17.40
 -21  35  -2  216.48   12.10
 -21  35  -2  242.68   18.00
  21 -35   2  176.38   19.60
 -21  34  -1   79.29    7.30
 -21  34  -1   63.49   10.70
  21 -34   1   73.09   14.10
 -21  33   0   53.29    7.10
 -21  33   0   52.59   10.00
  21 -33   0   52.99   11.50
 -21  32   1  184.48   16.30
 -21  32   1  169.08   12.50
  21 -32  -1  204.08   18.30
 -21  31   2  105.19   12.10
 -21  30   3  358.56   23.40
 -21  29   4  115.09   12.90
 -21  28   5   97.69   14.30
 -21  27   6   17.80    7.50
 -21  27   6   32.90    8.80
 -21  26   7   86.49   13.90
 -21  26   7   84.79   13.70
 -21  25   8   71.49   12.20
 -21  25   8   61.09   12.20
 -21  24   9    5.20    5.90
 -21  24   9   12.40    8.10
 -21  23  10   48.40   10.00
 -21  22  11   14.00    7.10
 -21  22  11  -16.10    7.10
 -21  21  12    8.40   10.40
 -21  21  12   12.80    8.30
 -21  20  13   31.20   12.90
 -21  20  13   22.60    8.10
  20 -40   9  145.79   24.20
  20 -40   9  106.19   14.30
 -20  39  -8    5.60    5.90
  20 -39   8  -10.80    6.60
  20 -39   8    6.60    6.10
 -20  38  -7    4.20    5.40
  20 -38   7    2.60    5.90
  20 -38   7   -0.30    8.80
 -20  37  -6    4.10    5.10
  20 -37   6    8.40    8.20
  20 -37   6    5.30    4.20
 -20  36  -5  298.07   20.20
  20 -36   5  277.67   16.70
  20 -36   5  268.37   25.60
 -20  35  -4  192.38   12.20
 -20  35  -4  182.28   15.60
  20 -35   4  186.88   20.40
  20 -35   4  195.58   12.80
 -20  34  -3   29.00    7.60
 -20  34  -3   13.30    4.00
  20 -34   3   23.00    5.00
  20 -34   3   14.00    8.40
 -20  33  -2   11.90    5.30
 -20  33  -2   13.30    4.00
  20 -33   2    8.20    7.20
 -20  32  -1    2.50    2.90
 -20  32  -1    8.00    4.80
  20 -32   1    9.10    7.20
 -20  31   0   28.00    7.30
 -20  31   0   41.20    6.20
  20 -31   0   39.20    9.60
 -20  30   1   -2.90    4.70
 -20  30   1    5.50    4.30
  20 -30  -1    1.20    4.70
 -20  29   2   -1.30    3.60
 -20  28   3  124.19   12.70
 -20  27   4  112.59   12.40
 -20  26   5  287.77   20.60
 -20  25   6   25.60    8.10
 -20  25   6   30.00    7.80
 -20  24   7   51.39   11.20
 -20  24   7   57.79   10.70
 -20  23   8   74.09   12.00
 -20  23   8   64.69   12.80
 -20  22   9   -4.50    4.50
 -20  22   9   15.70    8.50
 -20  21  10   98.79   17.10
 -20  21  10  121.59   13.50
 -20  20  11   24.70    7.70
 -20  20  11   48.30   13.40
 -20  19  12   20.70   10.80
 -20  19  12   34.90    8.80
 -20  18  13  -10.90    6.70
 -20  18  13    6.70    6.20
 -19  38  -9  -10.30    4.50
  19 -38   9   19.60   11.40
  19 -38   9   -0.10    6.40
 -19  37  -8   23.10    7.80
  19 -37   8   28.80    8.00
  19 -37   8   29.30   12.30
 -19  36  -7   22.80    6.50
  19 -36   7   28.70   12.00
  19 -36   7   26.40    7.30
 -19  35  -6   87.69   11.00
  19 -35   6   86.09   16.50
  19 -35   6   83.99   10.30
 -19  34  -5   20.50    6.70
  19 -34   5   30.40    6.50
  19 -34   5   12.40    9.40
 -19  33  -4   64.19    7.60
 -19  33  -4   44.20    8.50
  19 -33   4   48.10    7.30
  19 -33   4   40.30   12.10
 -19  32  -3   24.40    6.90
 -19  32  -3   20.50    4.70
  19 -32   3   25.30    4.90
  19 -32   3   13.00    8.00
 -19  31  -2   48.80    9.00
 -19  31  -2   56.19    6.00
  19 -31   2   48.90   11.30
 -19  30  -1   22.90    4.40
 -19  30  -1   19.40    5.90
  19 -30   1   17.80    7.40
 -19  29   0    6.90    4.20
 -19  29   0   -0.70    3.20
  19 -29   0    4.60    6.30
 -19  28   1   92.59    8.80
 -19  28   1   84.19    9.90
  19 -28  -1   88.69   11.50
 -19  27   2   94.89   10.60
 -19  27   2   93.69   11.10
 -19  26   3   27.80    7.70
 -19  25   4  140.59   13.40
 -19  24   5   -5.60    3.80
 -19  23   6   49.20    9.90
 -19  23   6   23.60    8.40
 -19  22   7  105.69   12.10
 -19  22   7  105.59   14.20
 -19  21   8   -9.10    3.80
 -19  21   8   -3.80    5.90
 -19  20   9   20.40    8.90
 -19  19  10  131.59   17.40
 -19  19  10  111.39   13.30
 -19  18  11   -5.50    7.90
 -19  18  11    7.60    5.40
 -19  17  12   19.50   10.20
 -19  17  12    7.60    5.20
 -19  16  13   27.70   12.30
 -19  16  13   -2.70    6.50
 -19  15  14   -9.70    8.80
 -18  37 -10    2.30    5.10
  18 -37  10   10.20   11.60
  18 -37  10   -5.00    7.80
 -18  36  -9   60.09    9.00
  18 -36   9   94.19   19.10
  18 -36   9   70.99   12.60
 -18  35  -8   54.79    8.50
  18 -35   8   56.09   14.10
  18 -35   8   33.80    8.90
 -18  34  -7    1.70    4.10
  18 -34   7   -6.20    4.40
  18 -34   7   -2.90    6.50
 -18  33  -6   49.99    8.50
  18 -33   6   49.99    8.70
  18 -33   6   27.00   10.20
 -18  32  -5   -0.30    3.90
  18 -32   5    4.60    6.60
  18 -32   5    2.40    4.00
 -18  31  -4  201.88   15.30
 -18  31  -4  190.98   12.80
  18 -31   4  193.28   13.30
  18 -31   4  218.18   20.80
 -18  30  -3   76.89    7.20
 -18  30  -3   84.79   10.10
  18 -30   3  105.09   13.90
  18 -30   3   88.39    8.20
 -18  29  -2   27.20    6.40
 -18  29  -2   29.40    4.70
  18 -29   2   13.00    7.30
  18 -29   2   28.50    5.00
 -18  28  -1    1.10    3.80
 -18  28  -1    1.90    2.80
  18 -28   1    2.10    4.30
 -18  27   0   43.00    8.30
 -18  27   0   54.29    6.40
  18 -27   0   51.69   10.30
 -18  26   1   86.29   10.10
 -18  26   1   75.59    8.40
  18 -26  -1   84.49   11.40
 -18  25   2   32.40    6.30
 -18  25   2   42.80    8.10
 -18  24   3   10.50    5.20
 -18  23   4  379.06   23.00
 -18  22   5   50.09    8.80
 -18  21   6   11.80    5.80
 -18  20   7   21.20    8.70
 -18  20   7   28.20    7.90
 -18  19   8   40.90    8.70
 -18  19   8   39.10   10.00
 -18  18   9   14.90    6.50
 -18  18   9   19.30    8.80
 -18  17  10    5.10    5.20
 -18  17  10   14.10    8.00
 -18  16  11   -4.90    5.70
 -18  16  11   19.70    9.90
 -18  15  12   -0.90    8.50
 -18  15  12    6.30    5.80
 -18  14  13   48.20    9.80
 -18  14  13   80.49   17.10
 -18  13  14   33.90    8.60
 -18  13  14    3.90    9.00
  17 -35  10   34.60   14.70
  17 -35  10   46.70   10.00
 -17  34  -9    0.60    4.40
  17 -34   9    7.00    6.00
  17 -34   9   28.10   11.90
 -17  33  -8   15.20    5.20
  17 -33   8    9.40    5.30
  17 -33   8   11.90    8.70
 -17  32  -7   41.50    7.30
  17 -32   7   39.10    8.50
  17 -32   7   22.10    9.40
 -17  31  -6   25.50    6.30
  17 -31   6   36.50    7.40
  17 -31   6   24.90   10.10
 -17  30  -5    0.40    4.00
  17 -30   5    9.70    7.00
 -17  29  -4  128.79   11.70
 -17  29  -4  134.89   10.00
  17 -29   4  131.19   10.80
  17 -29   4  123.09   16.20
 -17  28  -3    3.40    3.80
 -17  28  -3    4.70    3.50
  17 -28   3    1.70    5.30
  17 -28   3   -2.00    2.90
 -17  27  -2    4.50    3.20
 -17  27  -2   -3.80    3.20
  17 -27   2    9.00    3.60
  17 -27   2    8.90    6.40
 -17  26  -1  284.97   17.70
 -17  26  -1  289.97   14.80
  17 -26   1  278.87   20.60
 -17  25   0   19.10    5.90
 -17  25   0   16.20    4.10
  17 -25   0    4.10    5.10
 -17  24   1  483.85   25.60
 -17  24   1  479.75   23.10
  17 -24  -1  519.75   28.20
 -17  23   2   -3.80    3.20
 -17  23   2    0.20    3.10
 -17  22   3   50.59    9.10
 -17  21   4   55.39    8.90
 -17  20   5   25.90    6.50
 -17  19   6    6.70    4.60
 -17  18   7    1.50    4.10
 -17  18   7    0.80    4.40
 -17  17   8  113.49   11.50
 -17  17   8  131.99   15.50
 -17  16   9    2.30    6.70
 -17  16   9   -7.20    4.00
 -17  15  10   35.40    8.30
 -17  15  10   32.70   11.70
 -17  14  11  130.59   13.10
 -17  14  11  102.49   18.00
 -17  13  12    0.80    5.00
 -17  13  12   -6.50    8.20
 -17  12  13   83.09   12.70
 -17  12  13   80.89   17.60
 -17  11  14   26.70   14.30
 -17  11  14   33.40    8.70
  16 -34  11   28.70   11.10
  16 -34  11   31.00   13.70
  16 -33  10    6.80   10.60
  16 -33  10    6.80    6.20
 -16  32  -9   20.80    5.10
  16 -32   9   23.80    7.60
  16 -32   9   38.10   12.60
 -16  31  -8   19.90    5.10
  16 -31   8    4.40    7.50
  16 -31   8   12.40    6.30
 -16  30  -7   19.00    5.10
  16 -30   7    6.50    5.40
  16 -30   7   22.80    9.90
 -16  29  -6   64.29    8.90
  16 -29   6   60.79    9.70
  16 -29   6   78.39   14.90
 -16  28  -5  169.58   12.70
  16 -28   5  184.08   13.50
  16 -28   5  166.58   18.00
 -16  27  -4    7.60    4.30
 -16  27  -4   10.30    4.10
  16 -27   4    1.50    4.60
  16 -27   4    9.50    4.20
 -16  26  -3   53.79    8.20
 -16  26  -3   46.00    6.10
  16 -26   3   57.29    7.00
  16 -26   3   63.59   11.40
 -16  25  -2   14.10    4.00
 -16  25  -2   24.50    5.60
  16 -25   2   21.00    7.20
  16 -25   2   13.40    4.10
 -16  24  -1  601.34   28.40
 -16  24  -1  575.04   25.30
  16 -24   1  623.54   26.20
  16 -24   1  584.14   31.90
 -16  23   0   85.29    7.40
 -16  23   0   75.19    8.40
  16 -23   0   86.39   10.50
 -16  22   1  853.71   35.40
 -16  22   1  825.72   37.30
  16 -22  -1  863.71   39.70
 -16  21   2  587.24   27.40
 -16  21   2  599.84   28.90
 -16  20   3   52.49    8.10
 -16  19   4  523.55   26.40
 -16  18   5  139.29   11.90
 -16  17   6  359.36   20.80
 -16  16   7   12.50    5.20
 -16  16   7   12.80    6.60
 -16  15   8   73.19   10.70
 -16  15   8   74.19   12.90
 -16  14   9    0.30    6.60
 -16  14   9    3.10    4.20
 -16  13  10    4.90    4.50
 -16  13  10    2.50    7.80
 -16  12  11    3.70    7.40
 -16  12  11    1.30    4.70
 -16  11  12   25.10    6.70
 -16  11  12   -5.50    7.40
 -16  10  13  103.29   20.20
 -16  10  13  107.29   12.40
 -16   9  14   69.69   16.70
 -16   9  14   66.19   10.10
  15 -32  11   20.00   11.50
  15 -32  11   26.70   10.10
  15 -31  10   34.90   10.20
  15 -31  10   34.00   11.50
 -15  30  -9    3.50    3.30
  15 -30   9    9.50    3.60
  15 -30   9  -13.10    6.60
  15 -30   9   -1.30    5.00
 -15  29  -8    2.20    3.10
  15 -29   8    0.40    7.00
  15 -29   8   -0.20    4.30
 -15  28  -7   78.19    8.40
  15 -28   7   68.39   11.00
  15 -28   7   82.39   15.60
 -15  27  -6  602.24   28.30
  15 -27   6  594.24   30.80
  15 -27   6  717.93   39.90
 -15  26  -5  125.49   10.50
  15 -26   5  128.19   15.90
  15 -26   5  140.19   11.70
 -15  25  -4  509.25   23.60
 -15  25  -4  440.46   21.70
  15 -25   4  432.36   28.40
  15 -25   4  448.06   22.80
 -15  24  -3    5.20    3.40
 -15  24  -3    1.90    2.70
  15 -24   3    2.70    4.50
  15 -24   3    5.00    3.20
 -15  23  -2  317.67   15.50
 -15  23  -2  295.77   17.30
  15 -23   2  318.27   16.20
  15 -23   2  294.07   20.90
 -15  22  -1 1489.85   55.19
 -15  22  -1 1460.85   57.69
  15 -22   1 1482.35   55.69
  15 -22   1 1488.15   62.19
 -15  21   0  114.99   10.10
 -15  21   0  104.29    8.30
  15 -21   0  126.79   12.00
 -15  20   1   17.10    4.40
 -15  20   1   14.90    5.30
  15 -20  -1   16.90    5.90
 -15  19   2 1831.02   68.69
 -15  19   2 1792.42   69.29
 -15  18   3   45.40    7.40
 -15  17   4  764.02   34.30
 -15  16   5  259.87   16.40
 -15  15   6   31.70    6.90
 -15  14   7  103.49   10.60
 -15  14   7  117.39   14.40
 -15  13   8    7.60    6.70
 -15  13   8    9.60    4.50
 -15  12   9  124.99   11.30
 -15  12   9   86.99   14.70
 -15  11  10  100.19   10.50
 -15  11  10   83.69   15.20
 -15  10  11  119.89   12.00
 -15  10  11  130.89   17.60
 -15   9  12  116.89   12.00
 -15   9  12   94.39   18.20
 -15   8  13  -12.70    8.40
 -15   8  13   10.00    5.20
 -15   7  14   24.10    6.90
 -15   7  14   33.10   12.80
  14 -31  12    1.90   11.10
  14 -30  11    3.90    8.50
 -14  29 -10    0.20    2.10
  14 -29  10    8.00    8.00
  14 -29  10    3.50    5.20
  14 -28   9  -12.00    5.40
  14 -28   9    1.60    5.00
 -14  27  -8  117.69    8.50
  14 -27   8   96.19   12.50
  14 -27   8  106.19    8.00
  14 -27   8   87.49   16.20
 -14  26  -7    7.40    3.60
  14 -26   7   -0.30    5.30
  14 -26   7   -1.10    4.00
 -14  25  -6   63.19    7.40
  14 -25   6   71.99    9.40
  14 -25   6   69.79   13.80
 -14  24  -5    7.00    3.30
  14 -24   5    2.20    4.00
  14 -24   5   -2.80    4.80
 -14  23  -4  183.08   12.30
 -14  23  -4  198.18   12.80
  14 -23   4  191.18   17.00
  14 -23   4  221.48   13.80
 -14  22  -3  608.34   25.60
 -14  22  -3  508.55   25.80
  14 -22   3  620.94   26.70
  14 -22   3  607.14   32.00
 -14  21  -2  682.53   29.30
 -14  21  -2  774.42   31.80
  14 -21   2  722.13   30.30
  14 -21   2  726.73   35.90
 -14  20  -1   93.79    7.30
 -14  20  -1   92.89    8.60
  14 -20   1   88.59   10.10
  14 -20   1   84.89    7.30
 -14  19   0 9390.86  329.07
 -14  19   0 9458.85  327.07
  14 -19   0 9999.00  332.67
 -14  18   1 1728.93   64.29
 -14  18   1 1749.22   65.49
  14 -18  -1 1684.23   67.19
 -14  17   2  897.01   37.80
 -14  17   2  918.91   38.10
 -14  16   3 1424.96   55.89
 -14  15   4   -5.20    2.00
 -14  14   5   33.80    6.10
 -14  13   6  693.63   31.60
 -14  12   7  193.58   13.60
 -14  12   7  139.89   15.50
 -14  11   8  545.95   32.20
 -14  11   8  517.45   26.40
 -14  10   9   15.20    7.90
 -14  10   9   12.60    5.10
 -14   9  10   56.39    8.90
 -14   9  10   45.00   12.20
 -14   8  11  -11.10    6.00
 -14   8  11   -0.30    4.20
 -14   7  12   22.80   11.40
 -14   7  12   13.50    5.90
 -14   6  13   42.90   12.90
 -14   6  13   46.00    8.40
 -14   5  14   18.60   11.10
  13 -29  12   12.90    8.00
  13 -29  12   11.00   11.20
  13 -28  11   21.70    8.50
  13 -28  11    8.50    8.80
  13 -27  10   -2.30    6.10
  13 -27  10  -17.60    6.40
 -13  26  -9   27.00    3.90
  13 -26   9   27.80   10.00
  13 -26   9   23.30    7.70
  13 -26   9   36.90    4.00
 -13  25  -8   70.99    6.40
  13 -25   8   57.09   12.90
  13 -25   8   66.49   11.80
  13 -25   8   78.49    6.10
 -13  24  -7   72.79    6.90
  13 -24   7   73.59   11.20
  13 -24   7   66.59   13.70
  13 -24   7   53.09    6.10
 -13  23  -6  694.93   29.00
  13 -23   6  651.53   37.60
  13 -23   6  711.53   33.20
  13 -23   6  658.93   28.10
 -13  22  -5  116.59    9.00
  13 -22   5  135.29   11.10
  13 -22   5  106.89    8.50
  13 -22   5  107.79   13.80
 -13  21  -4  198.88   12.10
 -13  21  -4  184.38   12.10
  13 -21   4  208.78   13.20
  13 -21   4  170.48   15.80
  13 -21   4  198.48   11.50
 -13  20  -3   24.50    4.60
 -13  20  -3   19.30    4.70
  13 -20   3   19.30    4.40
  13 -20   3   26.40    4.70
  13 -20   3   22.00    6.80
 -13  19  -2 1517.45   56.69
 -13  19  -2 1467.45   57.79
  13 -19   2 1639.14   63.69
  13 -19   2 1561.84   59.49
  13 -19   2 1507.95   57.49
 -13  18  -1 4562.94  157.18
 -13  18  -1 4628.84  158.88
  13 -18   1 4385.26  162.38
  13 -18   1 4585.24  157.68
 -13  17   0  903.01   37.90
 -13  17   0  951.70   36.90
  13 -17   0  949.21   40.40
 -13  16   1  188.18   11.50
 -13  16   1  185.38   12.10
  13 -16  -1  193.38   13.20
 -13  15   2  868.81   39.20
 -13  15   2 1097.59   40.80
 -13  14   3  280.07   15.70
 -13  13   4  238.88   14.40
 -13  12   5  950.80   39.50
 -13  11   6  121.99    9.90
 -13  10   7  444.06   26.70
 -13  10   7  367.66   20.50
 -13   9   8   82.39    8.80
 -13   9   8  105.29   13.70
 -13   8   9   75.79   14.70
 -13   8   9   73.59    8.80
 -13   7  10  322.47   26.40
 -13   7  10  312.87   19.00
 -13   6  11   12.30    8.40
 -13   6  11    3.20    4.80
 -13   5  12   24.60    6.40
 -13   5  12    1.70    8.90
 -13   4  13   18.30    5.20
 -13   4  13    3.90    7.90
 -13   3  14    7.30    9.10
 -13   3  14   18.10    6.00
  12 -27  12   -5.50    7.60
  12 -27  12   17.70    7.90
  12 -26  11   -8.10    6.60
  12 -26  11    0.30    6.70
  12 -25  10    5.90    8.10
 -12  24  -9  176.08    8.40
  12 -24   9  182.18    8.00
  12 -24   9  177.08   16.70
  12 -24   9  181.38   20.30
 -12  23  -8   -3.60    2.00
  12 -23   8   -0.20    2.30
  12 -23   8    1.10    4.70
  12 -23   8   -2.80    5.50
 -12  22  -7  637.94   26.20
  12 -22   7  617.14   32.30
  12 -22   7  664.03   37.70
  12 -22   7  637.64   25.60
 -12  21  -6  738.63   29.50
  12 -21   6  768.22   39.70
  12 -21   6  682.83   33.50
  12 -21   6  706.73   28.80
 -12  20  -5  192.48   11.20
  12 -20   5  182.78   10.60
  12 -20   5  192.88   13.50
  12 -20   5  189.08   16.50
 -12  19  -4  407.56   19.90
 -12  19  -4  406.46   18.90
  12 -19   4  409.46   24.60
  12 -19   4  402.06   18.30
  12 -19   4  405.86   20.70
 -12  18  -3   45.10    5.40
 -12  18  -3   40.60    5.20
  12 -18   3   43.30    8.20
  12 -18   3   37.90    4.80
  12 -18   3   41.90    5.80
 -12  17  -2 2176.28   77.99
 -12  17  -2 2186.68   77.39
  12 -17   2 2169.28   78.19
  12 -17   2 2106.39   82.39
  12 -17   2 2137.69   77.49
 -12  16  -1  769.02   31.10
 -12  16  -1  795.92   32.20
  12 -16   1  803.12   31.70
  12 -16   1  790.72   31.60
  12 -16   1  756.72   34.70
 -12  15   0  170.38   12.20
 -12  15   0  177.58   10.50
 -12  15   0  181.28   11.10
  12 -15   0  181.18   12.50
  12 -15   0  180.78   10.70
  12 -15   0  169.48   10.50
 -12  14   1  347.97   18.40
 -12  14   1  341.97   17.20
 -12  14   1  355.06   17.20
  12 -14  -1  361.36   16.80
  12 -14  -1  340.67   18.30
 -12  13   2  290.67   15.60
 -12  13   2  317.97   17.00
 -12  12   3  160.48   10.80
 -12  11   4  145.99   10.30
 -12  10   5  106.89    9.00
 -12   9   6  153.58   11.10
 -12   8   7   19.10    7.10
 -12   8   7   21.80    5.20
 -12   7   8    1.80    5.60
 -12   7   8    1.10    2.80
 -12   5  10   18.30    8.70
 -12   5  10   12.30    5.30
 -12   4  11  135.89   12.00
 -12   4  11  178.88   20.10
 -12   3  12  181.28   13.40
 -12   3  12  171.58   21.00
 -12   2  13    7.70    8.30
 -12   1  14    0.30    4.60
 -12   1  14   11.30    9.90
  11 -26  13  -13.60    8.60
  11 -26  13    8.60    9.60
  11 -25  12   13.50    8.50
  11 -25  12    7.00    8.00
  11 -24  11    7.50    7.70
  11 -24  11   21.00   10.00
  11 -23  10  345.87   29.10
  11 -23  10  360.26   26.00
  11 -22   9   10.90    5.80
  11 -22   9   17.30    7.80
 -11  21  -8    9.70    2.40
  11 -21   8    6.90    2.30
  11 -21   8   24.50    6.90
  11 -21   8    5.90    6.60
 -11  20  -7   46.50    4.50
  11 -20   7   34.70    4.40
  11 -20   7   43.40   11.00
  11 -20   7   50.59    9.20
 -11  19  -6    8.50    2.70
  11 -19   6   11.10    6.50
  11 -19   6    6.70    2.50
  11 -19   6    1.20    3.70
 -11  18  -5  691.53   27.80
  11 -18   5  705.53   31.80
  11 -18   5  669.73   27.20
  11 -18   5  703.33   35.50
 -11  17  -4  337.07   15.80
 -11  17  -4  333.67   17.40
  11 -17   4  330.87   18.10
  11 -17   4  350.96   21.50
  11 -17   4  343.07   15.40
 -11  16  -3  473.35   20.20
 -11  16  -3  427.56   20.40
  11 -16   3  511.65   22.10
  11 -16   3  427.66   19.40
  11 -16   3  461.45   24.90
 -11  15  -2  908.41   36.00
 -11  15  -2  923.71   36.00
  11 -15   2  986.10   40.40
  11 -15   2  932.71   36.80
  11 -15   2  904.71   35.60
 -11  14  -1 1580.84   57.19
 -11  14  -1 1664.13   57.79
 -11  14  -1 1471.35   59.89
  11 -14   1 1565.64   60.49
  11 -14   1 1536.95   57.39
  11 -14   1 1564.64   57.09
 -11  13   0  175.88   11.50
 -11  13   0  179.78   10.30
 -11  13   0  180.48   10.20
  11 -13   0  166.78   10.10
  11 -13   0  175.08   11.50
  11 -13   0  160.78    9.50
 -11  12   1  361.56   16.90
 -11  12   1  359.06   17.10
 -11  12   1  339.77   17.60
  11 -12  -1  345.87   16.20
  11 -12  -1  356.96   17.80
 -11  11   2 2011.00   72.49
 -11  11   2 1973.90   71.39
  11 -11  -2 1903.11   70.49
 -11  10   3   34.80    5.40
  11 -10  -3   35.50    4.60
 -11   9   4 1380.16   51.99
  11  -9  -4 1353.66   50.99
 -11   8   5    2.40    2.80
 -11   7   6   -1.40    2.10
 -11   6   7   98.59   14.80
 -11   6   7   92.79    8.40
 -11   5   8  174.58   11.80
 -11   5   8  142.49   15.70
 -11   4   9 1003.80   41.90
 -11   4   9 1035.30   51.29
 -11   3  10 1042.50   44.50
 -11   3  10 1155.28   56.49
 -11   2  11   20.90    5.90
 -11   2  11   27.20   10.60
 -11   1  12   41.00   13.00
 -11   1  12   34.60    7.00
 -11   0  13   14.10    4.50
 -11   0  13   -5.00    7.30
 -11  -1  14   -4.30    4.50
 -11  -1  14   14.60    9.10
  10 -24  13   -9.90    7.40
  10 -24  13   20.10   11.70
  10 -23  12   41.00   11.50
  10 -23  12   42.00   13.40
  10 -22  11  332.87   25.30
  10 -22  11  295.57   27.20
  10 -21  10   -0.40    5.50
  10 -21  10    3.80    6.40
  10 -20   9   50.49   12.30
  10 -20   9   71.89   12.10
 -10  19  -8  213.98    8.70
  10 -19   8  234.38   20.10
  10 -19   8  186.18    8.20
  10 -19   8  216.88   17.40
 -10  18  -7   33.90    3.60
  10 -18   7   34.70    3.50
  10 -18   7   27.40    8.30
  10 -18   7   46.90    8.80
 -10  17  -6   32.90    3.90
  10 -17   6   42.60    9.20
  10 -17   6   32.50    7.00
  10 -17   6   35.80    3.80
 -10  16  -5  697.53   26.40
  10 -16   5  661.03   25.80
  10 -16   5  657.63   33.60
  10 -16   5  662.63   30.70
 -10  15  -4  286.97   13.40
 -10  15  -4  289.27   15.50
  10 -15   4  291.07   18.60
  10 -15   4  283.07   16.00
  10 -15   4  286.97   13.00
 -10  14  -3  363.06   17.30
 -10  14  -3  354.46   16.00
  10 -14   3  371.66   15.80
  10 -14   3  357.46   17.90
  10 -14   3  372.16   20.40
 -10  13  -2    8.20    2.50
 -10  13  -2    7.50    2.70
 -10  13  -2    2.60    3.10
  10 -13   2    1.70    3.10
  10 -13   2    9.20    2.40
  10 -13   2    7.60    2.90
 -10  12  -1   77.89    7.30
 -10  12  -1   83.79    6.40
 -10  12  -1   90.09    6.40
  10 -12   1   76.29    5.80
  10 -12   1   82.49    6.40
  10 -12   1   86.79    8.10
 -10  11   0 2242.48   80.09
 -10  11   0 2131.59   78.09
 -10  11   0 2185.48   78.39
  10 -11   0 2271.17   80.09
  10 -11   0 2170.38   77.69
  10 -11   0 2223.78   78.59
 -10  10   1 2238.98   79.29
 -10  10   1 2327.07   79.89
 -10  10   1 2143.89   78.39
  10 -10  -1 2108.79   77.69
 -10   9   2    3.60    2.40
  10  -9  -2    2.00    1.60
 -10   8   3  331.87   16.30
  10  -8  -3  371.66   16.20
 -10   7   4  271.97   13.70
  10  -7  -4  262.67   13.00
 -10   6   5  604.44   25.50
  10  -6  -5  586.34   24.60
 -10   5   6  629.24   27.20
 -10   5   6  661.13   33.60
 -10   4   7  139.39   14.20
 -10   4   7  144.59    9.90
 -10   3   8   43.60   10.20
 -10   3   8   43.40    6.50
 -10   2   9  279.57   23.20
 -10   2   9  267.97   15.70
 -10   1  10  302.37   24.70
 -10   1  10  287.17   16.80
 -10   0  11   10.00    8.20
 -10   0  11    2.10    3.20
 -10  -1  12   46.90   13.70
 -10  -1  12   53.99    7.90
 -10  -2  13   14.20    8.20
 -10  -3  14   52.89   15.30
 -10  -3  14   52.39    7.50
   9 -22  13   19.90   10.10
   9 -22  13    1.70    7.10
   9 -21  12   50.39   12.60
   9 -21  12   45.90   13.20
   9 -20  11    0.90    5.40
   9 -20  11   10.80    8.40
   9 -19  10  335.27   25.00
   9 -19  10  390.36   29.20
   9 -18   9  170.58   16.40
   9 -17   8   -0.60    4.20
  -9  16  -7  493.65   17.90
   9 -16   7  457.55   17.50
   9 -16   7  494.95   26.60
   9 -16   7  475.45   28.50
  -9  15  -6  112.59    6.00
   9 -15   6  101.69   11.70
   9 -15   6  100.79   10.50
  -9  14  -5  124.59    6.80
   9 -14   5  134.89   12.40
   9 -14   5  115.49    6.40
   9 -14   5  110.89   10.00
  -9  13  -4 1429.26   53.59
  -9  13  -4 1393.86   49.99
   9 -13   4 1377.96   49.60
   9 -13   4 1365.06   56.39
   9 -13   4 1423.86   54.19
  -9  12  -3   16.40    3.90
  -9  12  -3   13.20    2.70
   9 -12   3   16.60    4.00
   9 -12   3    8.40    4.20
   9 -12   3   15.70    2.80
  -9  11  -2  303.57   16.30
  -9  11  -2  320.37   15.10
  -9  11  -2  361.16   14.50
   9 -11   2  329.57   15.70
   9 -11   2  299.57   13.70
   9 -11   2  344.87   17.50
  -9  10  -1 4139.49  144.49
  -9  10  -1 4035.50  143.59
  -9  10  -1 4229.68  146.09
   9 -10   1 4162.28  143.39
   9 -10   1 4287.47  146.39
   9 -10   1 4305.57  144.89
  -9   9   0  167.08    9.10
  -9   9   0  173.88    9.60
  -9   9   0  189.18   10.50
   9  -9   0  178.68   10.20
   9  -9   0  146.39    8.50
   9  -9   0  194.38   10.00
  -9   7   2  698.53   26.70
   9  -7  -2  649.64   26.10
  -9   6   3  266.67   12.70
   9  -6  -3  249.88   12.00
  -9   5   4  200.08   11.00
   9  -5  -4  214.38   10.80
  -9   4   5  644.64   25.90
   9  -4  -5  595.64   24.90
  -9   3   6  870.41   40.30
  -9   3   6  839.22   33.40
   9  -3  -6  809.72   32.50
  -9   2   7 1241.38   53.29
  -9   2   7 1114.09   44.80
  -9   1   8   85.59   13.80
  -9   1   8   96.59    8.10
  -9   0   9  651.93   36.80
  -9   0   9  601.94   27.10
  -9  -1  10   10.00    3.80
  -9  -1  10    5.40    6.90
  -9  -2  11   32.00   11.20
  -9  -2  11   31.00    5.70
  -9  -3  12  157.28   20.00
  -9  -3  12  132.99   10.50
  -9  -4  13   46.30    6.90
  -9  -4  13   35.00   11.10
  -9  -5  14   15.20   10.60
  -9  -5  14   18.80    4.90
   8 -20  13   11.40    9.70
   8 -20  13   13.20   10.00
   8 -19  12  314.77   26.10
   8 -18  11   14.00    7.50
   8 -17  10   -2.70    5.00
   8 -16   9   11.60    5.90
   8 -15   8  116.39   12.70
   8 -14   7  127.29   12.30
  -8  13  -6   98.59    4.70
   8 -13   6   90.59    4.30
   8 -13   6   91.09    9.70
  -8  12  -5  106.39    5.50
   8 -12   5  100.09    9.40
   8 -12   5  105.29    5.20
  -8  11  -4  944.31   33.30
  -8  11  -4  938.81   37.50
   8 -11   4  951.60   38.00
   8 -11   4  887.51   32.80
   8 -11   4  895.71   39.20
  -8  10  -3 1705.83   59.09
  -8  10  -3 1698.63   61.99
   8 -10   3 1718.23   64.09
   8 -10   3 1652.53   62.39
   8 -10   3 1674.93   58.69
  -8   9  -2 1365.16   49.20
  -8   9  -2 1351.16   50.89
  -8   9  -2 1497.75   52.49
   8  -9   2 1309.97   52.29
   8  -9   2 1377.66   51.39
   8  -9   2 1449.55   49.00
  -8   8  -1  117.79    6.20
  -8   8  -1   95.89    6.70
  -8   8  -1  109.79    7.30
   8  -8   1   89.39    6.90
   8  -8   1   98.89    5.60
   8  -8   1  102.09    7.00
  -8   7   0  657.53   25.80
  -8   7   0  673.53   24.80
  -8   7   0  654.93   25.80
   8  -7   0  591.44   24.30
   8  -7   0  665.53   25.70
   8  -7   0  658.13   25.90
  -8   5   2 3927.51  136.19
   8  -5  -2 4012.20  135.89
  -8   4   3 2778.42   98.39
   8  -4  -3 2880.11   98.19
  -8   3   4  140.89    8.30
   8  -3  -4  137.49    7.90
  -8   2   5 2266.67   80.39
  -8   1   6  448.26   20.10
  -8   1   6  461.55   26.20
  -8   1   6  478.05   20.10
  -8   0   7  649.14   36.00
  -8   0   7  788.72   30.10
  -8   0   7  737.93   29.60
  -8  -1   8    0.70    2.50
  -8  -1   8   -2.30    4.10
  -8  -2   9  108.19   13.70
  -8  -2   9   88.69    7.90
  -8  -3  10   -2.00    3.10
  -8  -3  10    0.20    6.30
  -8  -4  11   36.70    6.10
  -8  -4  11   45.20   11.80
  -8  -5  12  149.79   19.70
  -8  -5  12  141.79   10.30
  -8  -6  13   52.29   13.20
  -8  -6  13   24.60    5.60
  -8  -7  14    7.60    8.10
  -8  -7  14   -0.10    4.60
   7 -19  14   -8.40    7.90
   7 -18  13   -1.30    8.00
   7 -17  12  176.18   19.20
   7 -16  11   20.40    8.60
   7 -15  10  197.28   18.70
   7 -14   9  217.08   18.60
   7 -13   8  196.18   16.40
   7 -12   7   13.20    5.70
   7 -11   6 1588.74   63.19
  -7  10  -5  845.92   29.20
   7 -10   5  809.12   36.00
   7 -10   5  862.41   28.90
  -7   9  -4    3.40    1.20
  -7   9  -4    4.10    2.70
   7  -9   4    2.70    3.10
   7  -9   4    3.40    1.00
  -7   8  -3  767.72   26.70
  -7   8  -3  713.93   29.90
   7  -8   3  778.32   26.40
   7  -8   3  709.03   30.20
  -7   7  -2 2082.79   68.69
  -7   7  -2 1977.70   70.89
   7  -7   2 1861.91   68.19
   7  -7   2 2019.30   71.39
   7  -7   2 2023.70   71.79
  -7   6  -1   66.29    4.00
  -7   6  -1   55.49    5.00
  -7   6  -1   61.19    5.10
   7  -6   1   60.99    5.10
   7  -6   1   55.69    5.20
   7  -6   1   57.19    3.70
  -7   5   0 2615.34   86.19
  -7   5   0 2396.86   86.79
   7  -5   0 2625.24   86.09
   7  -5   0 2248.38   84.99
   7  -5   0 2543.85   87.09
  -7   4   1   90.49    6.90
  -7   4   1   96.69    5.50
   7  -4  -1   97.89    5.40
  -7   3   2 1770.42   65.09
   7  -3  -2 1965.10   65.39
   7  -2  -3 5304.97  180.38
  -7   1   4  104.49    6.50
  -7   1   4  103.29    6.60
  -7   0   5    0.10    1.60
  -7   0   5   -1.00    1.60
  -7  -1   6  433.26   18.40
  -7  -1   6  428.06   24.40
  -7  -1   6  399.96   18.20
  -7  -2   7  114.39    7.70
  -7  -2   7   95.59   12.00
  -7  -2   7  100.79    7.30
  -7  -3   8  222.18   12.40
  -7  -3   8  219.38   12.10
  -7  -3   8  234.78   18.90
  -7  -4   9   20.30    7.70
  -7  -4   9   15.00    3.90
  -7  -4   9   21.30    8.60
  -7  -5  10   64.69    6.50
  -7  -5  10   63.69   13.10
  -7  -6  11   10.50    8.00
  -7  -7  12   40.20    5.80
  -7  -7  12   15.70    9.10
  -7  -8  13    1.50    7.50
  -7  -8  13   12.60    4.00
  -7  -9  14   26.60   11.90
   6 -17  14   50.39   14.60
   6 -16  13   99.99   17.50
   6 -15  12  116.99   16.20
   6 -14  11   -6.80    4.10
   6 -13  10  276.27   22.40
   6 -11   8  182.78   15.90
   6 -10   7  143.69   13.10
   6  -9   6  860.11   38.30
   6  -8   5 2004.50   75.59
  -6   7  -4  112.39    8.80
   6  -7   4  110.39    8.90
  -6   6  -3  170.18    7.00
  -6   6  -3  193.48   10.70
   6  -6   3  181.38   10.80
  -6   5  -2 3976.90  130.49
   6  -5   2 3404.26  126.99
   6  -5   2 3942.11  130.69
  -6   4  -1  199.38    9.20
  -6   4  -1  190.58    9.90
   6  -4   1  199.28    9.30
   6  -4   1  203.08   10.30
  -6   3   0  708.83   24.00
  -6   3   0  670.43   23.90
  -6   3   0  652.33   25.40
   6  -3   0  634.44   23.70
   6  -3   0  650.33   25.40
   6  -3   0  625.64   23.70
  -6   2   1    5.00    1.60
   6  -2  -1    5.50    1.50
  -6   1   2 1702.83   59.89
  -6   1   2 1730.53   60.09
  -6   0   3  167.08    8.40
  -6   0   3  170.18    8.30
  -6  -1   4    0.70    1.30
  -6  -1   4   -2.30    1.20
  -6  -2   5   21.30    3.40
  -6  -2   5   32.90    7.00
  -6  -2   5   19.10    3.50
  -6  -3   6 1611.14   58.39
  -6  -3   6 1571.34   64.89
  -6  -3   6 1628.44   57.79
  -6  -4   7   32.30    8.70
  -6  -4   7   44.20    4.80
  -6  -4   7   33.10    4.60
  -6  -5   8  310.67   15.30
  -6  -5   8  329.47   16.00
  -6  -5   8  353.36   23.30
  -6  -6   9  121.89    9.10
  -6  -6   9  110.99    8.20
  -6  -6   9  128.69   15.50
  -6  -7  10   22.10    4.40
  -6  -7  10   26.10    4.90
  -6  -7  10   17.00    8.30
  -6  -8  11   26.00    9.20
  -6  -8  11   22.40    4.60
  -6  -8  11   22.10    6.00
  -6  -9  12   61.59   14.50
  -6  -9  12   83.39    7.40
  -6  -9  12   90.19    8.00
  -6 -10  13   64.09   15.10
  -6 -10  13   73.29    6.70
  -6 -11  14   20.50   10.60
   5 -15  14   18.30   10.10
   5 -14  13    5.40    7.30
   5 -13  12    4.40    7.50
   5 -12  11   51.39   11.90
   5 -11  10   19.40    8.10
   5 -10   9  189.08   17.10
   5  -9   8    5.60    4.80
   5  -8   7  477.25   26.30
   5  -7   6  414.26   22.50
   5  -6   5   39.60    6.60
   5  -5   4 5389.46  187.18
  -5   4  -3   59.49    5.80
   5  -4   3   58.69    5.80
  -5   3  -2 1163.48   39.70
  -5   3  -2 1138.49   42.70
  -5   3  -2 1228.68   39.60
   5  -3   2 1094.59   42.70
  -5   2  -1  489.85   17.90
   5  -2   1  491.85   17.80
   5  -2   1  477.85   19.70
   5  -2   1  507.35   18.30
  -5   1   0 1015.90   35.10
  -5   1   0  971.80   36.30
   5  -1   0  997.90   35.10
   5  -1   0  995.50   36.40
  -5  -1   2 4000.10  134.49
   5   1  -2 3885.61  134.29
  -5  -2   3 2788.42   95.79
   5   2  -3 2747.93   95.49
  -5  -3   4    5.10    1.70
  -5  -3   4    7.30    2.30
  -5  -4   5  509.55   20.60
  -5  -4   5  554.44   26.20
  -5  -4   5  429.16   19.40
  -5  -5   6   -1.60    3.60
  -5  -5   6   -3.70    1.80
  -5  -5   6    3.80    1.70
  -5  -6   7  137.59   13.80
  -5  -6   7  135.69    8.90
  -5  -6   7  146.09    8.30
  -5  -7   8   63.79    5.50
  -5  -7   8   64.29    6.30
  -5  -7   8   72.99   12.40
  -5  -8   9    4.00    3.40
  -5  -8   9   -2.10    5.50
  -5  -8   9    7.30    2.90
  -5  -9  10   52.59    5.60
  -5  -9  10   61.19   12.90
  -5  -9  10   43.80    6.40
  -5 -10  11   -3.90    3.40
  -5 -10  11   -6.00    5.20
  -5 -10  11   -2.90    2.50
  -5 -11  12   -2.10    4.00
  -5 -11  12   -5.30    5.70
  -5 -12  13   -3.60    6.80
  -5 -12  13   -0.80    2.60
  -5 -13  14   54.89   15.60
   4 -13  14   48.60   14.50
   4 -12  13   46.20   12.70
   4 -11  12   24.10    8.90
   4 -10  11   21.70    8.10
   4  -9  10  563.34   34.00
   4  -8   9   13.20    6.20
   4  -7   8  314.97   21.20
   4  -6   7  636.64   32.00
   4  -5   6 1247.78   51.69
   4  -4   5  745.13   32.90
  -4   3  -4 5165.28  169.48
   4  -3   4 4544.05  168.78
  -4   2  -3 4384.26  142.99
  -4   2  -3 4313.07  147.49
   4  -2   3 4228.98  142.89
   4  -2   3 4095.79  147.39
  -4   1  -2   93.59    6.30
  -4   1  -2   91.09    4.30
   4  -1   2   87.99    4.20
   4  -1   2   85.49    6.30
  -4   0  -1 1403.26   48.30
  -4   0  -1 1363.16   46.80
   4   0   1 1340.27   46.70
   4   0   1 1289.97   48.10
  -4  -1   0  253.87   11.20
  -4  -1   0  273.17   10.60
   4   1   0  250.27   11.30
   4   1   0  250.57   10.50
  -4  -2   1  191.78    8.90
   4   2  -1  198.58    8.90
  -4  -4   3   34.30    3.50
   4   4  -3   36.50    3.50
  -4  -5   4  574.34   23.30
   4   5  -4  597.94   23.10
  -4  -6   5    6.80    2.20
  -4  -6   5   -2.80    3.50
   4   6  -5    1.00    1.80
  -4  -7   6 1184.58   51.29
  -4  -7   6 1286.87   44.70
  -4  -7   6 1166.88   45.20
  -4  -8   7  105.79    7.80
  -4  -8   7  128.19   13.00
  -4  -8   7  118.19    7.40
  -4  -9   8    1.90    5.20
  -4  -9   8    6.50    2.50
  -4  -9   8    9.20    3.30
  -4 -10   9    3.70    2.20
  -4 -10   9    5.30    5.50
  -4 -10   9   -4.00    2.80
  -4 -11  10    5.10    2.60
  -4 -11  10    0.70    5.10
  -4 -12  11    2.80    5.90
  -4 -12  11   -5.70    3.40
  -4 -12  11    3.40    2.60
  -4 -13  12    6.90    3.10
  -4 -13  12   -2.00    7.10
  -4 -14  13   24.20    9.20
  -4 -15  14   51.59   14.40
   3 -11  14  -16.10    6.00
   3 -10  13   11.80    9.50
   3  -9  12   24.10    9.00
   3  -8  11   22.40    8.10
   3  -7  10  127.29   14.90
   3  -6   9   51.79   10.80
   3  -5   8   32.20    8.80
   3  -4   7  365.76   22.10
   3  -3   6    2.80    3.80
  -3   2  -5  170.18    6.30
   3  -2   5  144.59   11.60
   3  -2   5  154.68    6.40
  -3   1  -4  444.86   15.70
   3  -1   4  396.06   20.20
   3  -1   4  437.16   15.70
  -3   0  -3 6021.90  206.38
  -3  -1  -2   31.30    2.70
  -3  -1  -2   29.30    3.80
   3   1   2   35.60    2.80
   3   1   2   30.90    4.00
  -3  -2  -1 1245.48   44.40
  -3  -2  -1 1322.07   45.30
   3   2   1 1219.48   45.20
   3   2   1 1278.77   44.50
  -3  -3   0  652.13   24.40
  -3  -3   0  668.53   24.50
  -3  -3   0  669.83   23.60
   3   3   0  653.73   23.50
   3   3   0  656.33   24.40
   3   3   0  641.44   24.40
  -3  -4   1  548.35   21.00
   3   4  -1  538.55   21.00
  -3  -5   2  299.17   13.10
   3   5  -2  307.37   13.20
  -3  -6   3  134.69    7.70
   3   6  -3  142.69    7.70
  -3  -7   4  354.66   18.60
  -3  -7   4  341.17   15.40
   3   7  -4  356.06   15.40
  -3  -8   5  653.73   27.30
  -3  -8   5  713.93   32.00
   3   8  -5  706.23   27.20
  -3  -9   6  117.39    8.10
  -3  -9   6  127.09   11.80
   3   9  -6  121.39    7.70
  -3 -10   7    6.60    2.40
  -3 -10   7    4.80    2.70
  -3 -10   7    3.30    4.60
  -3 -11   8   49.10    5.10
  -3 -11   8   55.19    6.70
  -3 -11   8   51.69   10.00
  -3 -12   9  100.09    7.00
  -3 -12   9   97.29   12.50
  -3 -12   9   89.39    7.70
  -3 -13  10  112.39    7.70
  -3 -13  10   94.59    8.70
  -3 -13  10  120.09   14.90
  -3 -14  11   34.80    5.30
  -3 -14  11   22.90    4.20
  -3 -14  11   38.50   10.80
  -3 -15  12   34.90   10.50
  -3 -15  12   46.80    5.40
  -3 -16  13   -2.10    7.50
   2  -9  14    0.00    8.00
   2  -8  13   13.20    8.90
   2  -7  12  -10.60    6.80
   2  -6  11   90.89   14.80
   2  -5  10    9.40    6.90
   2  -4   9  507.45   30.70
   2  -3   8   96.09    4.60
   2  -3   8  100.59   11.80
   2  -2   7   21.00    6.40
   2  -2   7   21.00    2.10
   2  -2   7   21.30    2.30
  -2   1  -6 1386.76   45.60
   2  -1   6 1283.67   45.90
   2  -1   6 1259.87   53.59
  -2   0  -5   28.40    2.70
   2   0   5   38.20    3.10
   2   0   5   41.20    6.80
  -2  -1  -4 1615.74   55.09
  -2  -1  -4 1516.05   59.49
   2   1   4 1594.94   59.89
   2   1   4 1598.04   55.09
  -2  -3  -2 1549.05   55.49
  -2  -3  -2 1671.13   56.99
   2   3   2 1565.44   56.89
   2   3   2 1567.44   55.59
  -2  -4  -1    4.30    1.90
  -2  -4  -1    3.60    1.80
   2   4   1    5.30    2.00
   2   4   1    8.00    2.10
   2   4   1    5.40    1.90
  -2  -6   1    1.90    1.50
  -2  -6   1    0.20    1.70
   2   6  -1    1.00    1.60
  -2  -7   2  336.97   14.70
   2   7  -2  331.07   14.60
  -2  -8   3 4183.48  144.99
   2   8  -3 4248.48  144.89
  -2  -9   4  251.17   12.40
  -2  -9   4  242.38   14.30
   2   9  -4  245.18   12.10
  -2 -10   5    9.90    2.90
  -2 -10   5   21.40    5.70
   2  10  -5   12.30    3.00
  -2 -11   6    8.10    2.80
  -2 -11   6    9.40    4.70
   2  11  -6    7.30    2.50
  -2 -12   7   -5.20    2.20
  -2 -12   7   -0.90    3.90
   2  12  -7    2.50    2.30
  -2 -13   8   58.19    6.90
  -2 -13   8   39.20    9.10
  -2 -13   8   48.50    5.20
  -2 -14   9  140.89    8.30
  -2 -14   9  110.39    9.10
  -2 -14   9  118.59   13.80
  -2 -15  10   35.80    5.20
  -2 -15  10   28.30    4.50
  -2 -15  10   27.30    8.00
  -2 -16  11  134.89    8.30
  -2 -16  11  115.39    8.70
  -2 -16  11  111.89   17.20
  -2 -17  12    5.60    7.60
  -2 -17  12    8.90    3.00
  -2 -18  13   46.40   12.20
   1  -8  15    7.10    9.60
   1  -7  14   19.50    9.20
   1  -6  13    4.80    7.80
   1  -5  12    7.80    7.20
   1  -4  11    3.20    6.90
   1  -3  10   -4.80    5.10
   1  -2   9  912.91   33.00
   1  -2   9  956.00   46.30
   1  -2   9  919.11   33.20
   1  -1   8   92.69   11.30
   1  -1   8  104.69    5.40
   1  -1   8   93.19    5.70
  -1   0  -7  123.69    6.20
   1   0   7  120.29   12.10
   1   0   7  120.19    6.70
  -1  -1  -6 1270.67   45.90
   1   1   6 1304.27   46.40
   1   1   6 1324.47   53.59
  -1  -2  -5 2116.89   73.69
   1   2   5 2088.79   73.89
   1   2   5 2157.88   79.69
  -1  -3  -4 1464.95   58.69
  -1  -3  -4 1585.54   55.09
   1   3   4 1600.44   55.19
   1   3   4 1580.34   59.09
  -1  -5  -2 1794.12   62.39
  -1  -5  -2 1817.72   62.99
   1   5   2 1662.83   62.79
   1   5   2 1814.32   62.59
  -1  -6  -1 1299.97   46.10
  -1  -6  -1 1316.47   45.80
  -1  -6  -1 1290.37   45.00
   1   6   1 1238.48   45.80
   1   6   1 1244.58   45.20
   1   6   1 1269.27   46.20
  -1  -7   0 3900.31  129.29
  -1  -7   0 3591.94  129.19
  -1  -7   0 3843.82  127.29
   1   7   0 3641.04  129.09
   1   7   0 3739.63  127.29
   1   7   0 3817.92  129.39
  -1  -8   1 5796.22  198.18
  -1  -8   1 5668.43  196.98
   1   8  -1 5946.51  197.88
   1   8  -1 5712.63  197.08
  -1  -9   2   19.90    4.20
  -1  -9   2   20.20    3.40
   1   9  -2   23.30    3.70
  -1 -10   3 1159.08   41.90
  -1 -10   3 1049.00   42.20
   1  10  -3 1128.19   41.80
  -1 -11   4  356.36   16.60
  -1 -11   4  362.26   18.40
   1  11  -4  366.06   16.60
  -1 -12   5  629.24   26.30
  -1 -12   5  627.14   29.20
   1  12  -5  647.24   26.20
  -1 -13   6  345.97   16.60
  -1 -13   6  345.77   20.10
   1  13  -6  333.37   16.10
  -1 -14   7   17.20    6.30
  -1 -14   7   28.40    4.80
   1  14  -7   19.70    4.30
  -1 -15   8  218.38   17.40
  -1 -15   8  235.88   13.00
   1  15  -8  226.28   12.10
  -1 -16   9   -7.50    4.40
  -1 -16   9    4.40    2.50
  -1 -16   9   12.90    3.80
  -1 -17  10    2.50    2.40
  -1 -17  10    1.60    3.60
  -1 -17  10    6.20    6.10
  -1 -18  11    2.90    4.30
  -1 -18  11    5.80    3.30
  -1 -18  11   22.00    7.60
  -1 -19  12   34.20    4.20
  -1 -19  12   18.10    9.00
  -1 -20  13    6.70    7.60
   0  -6  15   16.40   11.00
   0  -5  14   -8.30    7.30
   0  -4  13   17.20    8.90
   0  -3  12   45.60   11.20
   0  -2  11   39.90   10.70
   0  -1  10   85.89    5.60
   0  -1  10   90.79   14.90
   0  -1  10   95.59    5.90
   0   0   9  212.48   18.20
   0   0   9  206.98   10.10
   0   0   9  190.88    9.30
   0  -1  -8   98.19    6.00
   0   1   8  110.99    6.90
   0   1   8  109.49   12.50
   0  -2  -7   28.70    3.10
   0   2   7   15.70    3.00
   0   2   7   22.70    6.60
   0   3   6   16.80    5.60
   0   3   6   14.40    2.90
   0  -4  -5  727.43   29.10
   0   4   5  806.32   34.10
   0   4   5  776.42   29.50
   0  -5  -4 6145.09  201.78
   0  -5  -4 5926.41  205.18
   0   5   4 5751.62  201.78
   0   5   4 5881.01  205.08
   0  -6  -3  167.48    8.90
   0   6   3  171.28    9.10
   0   6   3  168.28   10.10
   0  -7  -2 2048.50   75.19
   0  -7  -2 2118.19   75.29
   0   7   2 2167.88   75.69
   0   7   2 2231.88   75.49
   0  -8  -1  100.49    6.60
   0  -8  -1  103.59    6.90
   0  -8  -1  104.19    5.50
   0   8   1  105.59    5.60
   0   8   1   99.69    6.70
   0   8   1  106.49    6.80
   0  -9   0  171.78    7.30
   0  -9   0  174.78    9.60
   0  -9   0  195.48   10.50
   0   9   0  183.58    9.90
   0   9   0  182.98    7.50
   0   9   0  184.18   10.30
   0 -10   1 2134.49   79.69
   0 -10   1 2284.67   75.89
   0 -10   1 2226.18   78.19
   0  10  -1 2230.88   78.49
   0  10  -1 2149.08   79.29
   0 -11   2 2092.29   73.39
   0 -11   2 2010.60   71.99
   0 -11   2 2052.59   75.99
   0  11  -2 2052.39   73.49
   0 -12   3  154.28    9.70
   0 -12   3  164.08    9.90
   0 -12   3  184.28   12.80
   0  12  -3  173.18   10.10
   0 -13   4  235.68   13.90
   0 -13   4  254.57   13.00
   0 -13   4  251.67   16.40
   0  13  -4  243.78   12.90
   0 -14   5   42.30    5.00
   0 -14   5   38.00    6.90
   0  14  -5   30.80    5.00
   0 -15   6   26.30    6.10
   0 -15   6   30.40    4.80
   0  15  -6   30.50    4.90
   0 -16   7    6.70    4.30
   0  16  -7    8.00    3.10
   0 -17   8   87.49    9.90
   0 -17   8   95.59   11.60
   0  17  -8  110.99    8.10
   0 -18   9   15.80    6.80
   0 -19  10  131.79   14.90
   0 -19  10  122.59    8.20
   0 -19  10  109.79   15.10
   0 -20  11   29.40    4.20
   0 -20  11   20.40    7.90
   0 -21  12   18.10    9.10
   0 -21  12   22.10    3.60
   0 -21  12   14.60    9.30
   0 -22  13  -10.30   10.40
   0 -22  13   31.40   10.60
  -1  -4  15   28.20   14.00
  -1  -3  14   10.60   10.00
  -1  -2  13   24.20    9.50
  -1  -1  12    8.90    7.20
  -1   0  11  161.18    8.50
  -1   0  11  133.59    7.90
  -1   0  11  180.18   18.70
  -1   1  10   94.49   15.40
  -1   1  10   90.49    6.30
  -1   1  10   96.19    7.00
   1  -2  -9 1571.44   55.29
  -1   2   9 1472.95   56.09
  -1   2   9 1599.54   67.79
   1  -3  -8  397.16   15.80
  -1   3   8  334.77   16.20
  -1   3   8  344.77   22.80
   1  -4  -7  470.95   19.50
  -1   4   7  496.35   26.50
  -1   4   7  436.16   19.80
   1  -5  -6  550.44   21.50
  -1   5   6  503.85   26.40
  -1   5   6  483.15   21.50
   1  -6  -5 1233.28   46.50
  -1   6   5 1286.77   50.89
  -1   6   5 1268.57   46.90
   1  -7  -4    1.10    1.90
   1  -7  -4    1.80    2.80
  -1   7   4   -0.70    2.50
  -1   7   4    3.60    2.30
   1  -8  -3  990.90   35.50
  -1   8   3  894.11   35.20
  -1   8   3  870.31   35.70
   1  -9  -2  242.98   11.60
   1  -9  -2  244.28   12.10
  -1   9   2  243.28   12.20
  -1   9   2  228.78   12.40
   1 -10  -1  756.02   29.10
   1 -10  -1  693.23   29.10
   1 -10  -1  701.73   26.50
  -1  10   1  745.73   29.60
  -1  10   1  728.73   29.20
  -1  10   1  748.73   26.60
  -1  11   0 8876.31  306.57
  -1  11   0 9435.56  311.97
   1 -12   1  271.27   10.70
   1 -12   1  272.47   13.60
   1 -12   1  271.47   15.10
  -1  12  -1  265.67   14.70
  -1  12  -1  280.27   14.00
   1 -13   2  113.79    6.40
   1 -13   2  115.79    8.00
   1 -13   2  109.19    9.90
  -1  13  -2  105.39    8.00
   1 -14   3  558.04   23.10
   1 -14   3  553.84   23.90
  -1  14  -3  556.14   24.10
   1 -15   4  105.29   10.80
   1 -15   4  101.89    8.00
   1 -15   4  131.89    9.10
  -1  15  -4  116.29    8.40
   1 -16   5   -4.20    2.30
   1 -16   5    2.80    3.90
   1 -16   5    3.70    2.90
  -1  16  -5    0.90    2.20
   1 -17   6  295.87   21.30
   1 -17   6  294.97   17.20
   1 -17   6  343.47   18.80
  -1  17  -6  303.07   15.90
   1 -18   7  121.69   11.90
   1 -18   7  135.79   14.90
  -1  18  -7  142.69    9.70
   1 -19   8   51.79   12.40
   1 -19   8   79.79   10.70
  -1  19  -8   70.49    6.70
   1 -20   9   85.09   11.80
   1 -20   9  105.69   17.40
  -1  20  -9  101.89    8.10
   1 -21  10   -3.20    2.40
   1 -21  10   -9.70    4.30
   1 -22  11   34.60    9.90
   1 -22  11   16.10    9.70
   1 -22  11   23.90    4.10
   1 -23  12   16.60    9.10
   1 -23  12   12.10   10.40
  -2  -2  15   25.80   11.30
  -2  -1  14   -6.70    7.10
  -2   0  13   27.00   10.20
  -2   1  12   28.90    4.10
  -2   1  12   36.40    4.30
  -2   1  12   36.50   11.00
  -2   2  11   45.60    5.70
  -2   2  11   52.69    4.90
  -2   2  11   30.50   10.20
   2  -3 -10    2.80    2.50
  -2   3  10    3.50    5.20
  -2   3  10   -2.00    2.60
   2  -4  -9   -1.70    2.00
  -2   4   9    0.80    2.70
  -2   4   9    1.80    4.60
   2  -5  -8   21.00    3.90
  -2   5   8   26.10    4.80
  -2   5   8   17.60    6.30
   2  -6  -7  631.14   25.80
  -2   6   7  629.84   26.60
  -2   6   7  642.14   32.30
   2  -7  -6  414.76   18.50
  -2   7   6  414.36   18.90
  -2   7   6  388.76   22.30
   2  -8  -5   16.00    3.60
  -2   8   5   22.00    4.10
  -2   8   5   27.30    5.70
   2  -9  -4  287.77   13.50
   2  -9  -4  245.18   14.40
  -2   9   4  232.78   14.00
  -2   9   4  233.08   12.90
   2 -10  -3    3.60    2.40
   2 -10  -3    1.20    2.20
  -2  10   3    4.30    2.40
  -2  10   3    2.60    2.20
   2 -11  -2    3.60    2.50
   2 -11  -2   11.70    2.90
  -2  11   2    9.00    3.00
  -2  11   2    6.00    2.30
  -2  11   2    3.90    2.40
   2 -12  -1 3682.83  125.89
   2 -12  -1 3902.11  125.29
  -2  12   1 3137.79  125.09
  -2  12   1 3461.55  121.39
  -2  12   1 3681.83  125.39
   2 -13   0 1051.39   41.40
   2 -13   0 1112.39   43.30
  -2  13   0 1088.69   43.00
  -2  13   0 1066.09   41.80
   2 -14   1  353.06   16.90
   2 -14   1  369.26   19.20
  -2  14  -1  344.37   17.20
  -2  14  -1  337.77   18.20
   2 -15   2   50.59    8.20
   2 -15   2   43.70    5.40
   2 -15   2   41.40    3.60
  -2  15  -2   45.60    6.30
   2 -16   3   31.30    5.30
   2 -16   3   34.10    3.90
   2 -16   3   26.00    6.60
  -2  16  -3   27.50    5.00
   2 -17   4   11.40    3.50
   2 -17   4   16.00    5.70
   2 -17   4   17.50    3.80
  -2  17  -4   14.20    3.90
   2 -18   5   44.70    9.20
   2 -18   5   39.80    6.40
  -2  18  -5   37.10    6.00
   2 -19   6    8.70    5.60
   2 -19   6   14.20    4.80
  -2  19  -6   10.80    3.80
   2 -20   7   49.20    8.70
   2 -20   7   34.30    9.50
  -2  20  -7   56.19    6.30
   2 -21   8   -8.80    4.50
   2 -21   8    1.20    4.40
  -2  21  -8    9.70    3.30
   2 -22   9   88.79   15.80
   2 -22   9   81.49   11.40
  -2  22  -9   84.89    7.80
   2 -23  10    6.10    5.60
   2 -23  10   -6.70    4.70
   2 -24  11    5.20    5.90
   2 -24  11    0.60    3.00
   2 -24  11    3.60    9.40
   2 -25  12    4.40   11.10
   2 -25  12   -5.20    7.30
   2 -25  12    8.20    4.30
  -3   0  15  110.29   20.20
  -3   1  14    2.30    7.20
  -3   2  13   66.69    5.80
  -3   2  13   55.89    5.80
  -3   2  13   69.29   15.50
  -3   3  12   52.39    6.50
  -3   3  12   48.50    5.80
  -3   3  12   54.39   12.70
  -3   4  11  193.08   11.70
  -3   4  11  174.28   19.40
   3  -5 -10   41.90    9.90
  -3   5  10   63.69    6.80
  -3   5  10   53.79   11.40
   3  -6  -9  309.87   16.40
  -3   6   9  284.37   15.70
  -3   6   9  305.87   22.40
   3  -7  -8    4.10    2.60
  -3   7   8    2.90    3.00
  -3   7   8   -1.70    4.60
   3  -8  -7   65.39    6.20
  -3   8   7   61.69    6.50
  -3   8   7   51.59    9.40
   3  -9  -6 1565.74   59.69
  -3   9   6 1647.74   64.69
  -3   9   6 1624.74   60.29
   3 -10  -5   13.10    3.50
  -3  10   5   19.50    5.60
  -3  10   5   15.70    4.00
   3 -11  -4  969.70   38.10
   3 -11  -4  934.51   39.40
  -3  11   4 1008.20   39.50
  -3  11   4  951.30   38.40
   3 -12  -3  498.15   22.20
   3 -12  -3  448.86   21.80
  -3  12   3  554.84   22.30
  -3  12   3  489.85   23.10
  -3  12   3  495.35   22.60
   3 -13  -2   68.19    6.10
  -3  13   2   63.79    5.10
  -3  13   2   67.59    6.80
  -3  13   2   67.99    7.00
   3 -14  -1  280.07   15.40
   3 -14  -1  272.87   14.30
  -3  14   1  265.17   11.00
  -3  14   1  261.57   14.50
  -3  14   1  272.47   15.30
   3 -15   0  162.68   10.60
   3 -15   0  150.28   11.80
  -3  15   0  181.08   11.10
  -3  15   0  161.78   11.60
   3 -16   1    7.10    4.20
   3 -16   1    9.90    3.30
  -3  16  -1   14.30    4.10
   3 -17   2  319.37   19.30
   3 -17   2  302.67   12.50
  -3  17  -2  322.57   16.90
   3 -18   3   25.10    3.50
   3 -18   3   22.70    6.60
  -3  18  -3   30.10    5.70
   3 -19   4  595.64   25.20
   3 -19   4  621.84   32.10
  -3  19  -4  560.04   26.40
   3 -20   5  125.89    9.90
   3 -20   5  113.89   13.10
  -3  20  -5  123.09    9.80
   3 -21   6   38.30    7.10
   3 -21   6   37.90    9.40
  -3  21  -6   45.60    6.60
   3 -22   7  305.87   18.80
   3 -22   7  275.07   22.90
  -3  22  -7  285.27   16.30
   3 -23   8   10.90    5.70
   3 -23   8   21.90    9.00
  -3  23  -8    5.30    3.70
   3 -24   9   36.50   11.00
   3 -24   9   30.50    8.40
  -3  24  -9   25.80    5.20
   3 -25  10   17.80    9.70
   3 -25  10   11.20    6.60
   3 -26  11    5.40    3.30
   3 -26  11   21.80   11.10
   3 -26  11    9.20    6.90
   3 -27  12    1.30    6.40
   3 -27  12   -0.70    8.60
  -4   2  15   62.19   16.60
  -4   3  14   -0.80    3.00
  -4   3  14   -9.20    7.90
  -4   4  13   13.30    9.00
  -4   4  13   29.20    4.90
  -4   5  12  -12.80    5.40
  -4   6  11   15.90    8.10
  -4   6  11   11.80    3.80
  -4   7  10  264.07   22.00
  -4   7  10  263.67   15.30
  -4   8   9    7.00    3.80
  -4   8   9    8.70    6.10
  -4   9   8  274.57   20.50
  -4   9   8  289.57   16.00
  -4  10   7   53.19    6.40
  -4  10   7   44.70    8.60
  -4  11   6    7.10    3.40
  -4  11   6   15.40    5.40
  -4  12   5  192.18   12.20
  -4  12   5  180.68   12.90
  -4  13   4  723.43   30.80
  -4  13   4  686.53   30.20
  -4  14   3  192.88   12.20
  -4  14   3  185.88   11.10
  -4  15   2   25.90    5.30
  -4  15   2   31.70    3.80
  -4  15   2   37.40    6.50
   4 -16  -1   66.59    8.00
  -4  16   1   76.89    7.90
  -4  16   1   55.19    3.80
  -4  16   1   58.89    6.80
   4 -17   0   34.70    6.90
  -4  17   0   27.20    5.30
   4 -18   1 1339.77   52.49
  -4  18  -1 1158.68   48.80
   4 -19   2  100.19    5.00
   4 -19   2  100.59   10.60
  -4  19  -2  108.29    9.00
   4 -20   3   18.80    6.50
   4 -20   3   18.60    3.10
  -4  20  -3   20.10    4.80
   4 -21   4  134.79    9.00
   4 -21   4  146.49   14.30
  -4  21  -4  148.69   11.20
   4 -22   5    6.10    3.20
   4 -22   5    7.20    5.70
   4 -23   6   20.50    5.50
   4 -23   6   14.00    7.10
  -4  23  -6    7.30    4.00
   4 -24   7   -2.00    3.90
   4 -24   7   10.00    7.20
  -4  24  -7    3.60    3.70
   4 -25   8   96.69   11.00
   4 -25   8   92.29   16.20
  -4  25  -8   77.19    8.80
   4 -26   9  117.99   13.10
   4 -26   9  100.59   17.70
  -4  26  -9  108.79    9.50
   4 -27  10   43.20    9.90
   4 -27  10   23.90   11.80
  -4  27 -10   36.10    6.20
   4 -28  11   19.30    4.30
   4 -28  11   32.60   11.60
  -5   4  15   10.50    9.60
  -5   5  14    3.80    4.20
  -5   5  14   10.00    9.60
  -5   6  13   12.10    4.30
  -5   6  13   -3.20    5.80
  -5   7  12   15.60    8.10
  -5   8  11  108.39    9.80
  -5   8  11  128.39   16.30
  -5   9  10  119.09   14.70
  -5   9  10  110.39   10.10
  -5  10   9  208.58   18.50
  -5  10   9  222.38   14.20
  -5  11   8  334.77   22.20
  -5  11   8  263.77   16.20
  -5  12   7  147.29   13.80
  -5  12   7  151.88   11.20
  -5  13   6  294.17   18.60
  -5  13   6  284.37   16.40
  -5  14   5  513.55   23.20
  -5  14   5  407.76   22.90
  -5  15   4  538.05   25.30
  -5  15   4  531.65   24.70
  -5  16   3   36.50    4.90
  -5  16   3   42.40    7.20
  -5  17   2  108.09    9.40
  -5  17   2  106.69    6.80
   5 -18  -1 1795.32   69.19
  -5  18   1 1799.32   67.89
  -5  18   1 1752.02   61.29
   5 -19   0  189.58   14.10
  -5  19   0  190.48   12.90
   5 -20   1  981.40   43.70
  -5  20  -1  978.50   41.00
   5 -21   2  237.28   17.30
  -5  21  -2  220.48   14.50
   5 -22   3  358.86   15.60
   5 -22   3  386.96   24.20
  -5  22  -3  381.76   20.30
   5 -23   4   -3.10    2.00
   5 -23   4    0.30    4.30
  -5  23  -4    3.50    3.40
   5 -24   5  169.98   17.30
   5 -24   5  216.78   12.70
  -5  24  -5  203.98   14.20
   5 -25   6  335.47   25.80
   5 -25   6  316.17   18.10
  -5  25  -6  327.87   18.80
   5 -26   7  342.87   27.50
   5 -26   7  337.07   19.90
  -5  26  -7  352.96   19.60
   5 -27   8   27.70    7.60
   5 -27   8   20.40    8.80
  -5  27  -8   42.90    7.30
   5 -28   9    3.00    4.60
   5 -28   9    8.10    8.30
  -5  28  -9    2.30    4.00
   5 -29  10   29.10    7.60
   5 -29  10   15.80    9.60
  -5  29 -10    8.10    4.70
   5 -30  11   24.80   11.30
   5 -30  11   15.10    7.90
  -6   6  15  -12.90    7.70
  -6   7  14   13.50   10.30
  -6   7  14    0.70    4.50
  -6   8  13   -7.20    5.30
  -6   8  13   -8.90    3.70
  -6   9  12   15.90    8.20
  -6   9  12   15.30    4.80
  -6  10  11   -9.20    3.30
  -6  10  11   -0.10    5.50
  -6  11  10   11.90    4.40
  -6  11  10    7.60    6.80
  -6  12   9  116.89   13.90
  -6  12   9  119.59   10.80
  -6  13   8   95.19    9.30
  -6  13   8   80.99   11.30
  -6  14   7   13.90    4.60
  -6  14   7   21.10    6.80
  -6  15   6  144.39   13.00
  -6  15   6  154.08   11.60
  -6  16   5  290.67   17.70
  -6  16   5  361.36   19.40
  -6  17   4   -0.10    2.80
  -6  17   4   -1.30    2.30
  -6  18   3   78.39    6.80
  -6  18   3   73.29    8.20
   6 -19  -2   31.60    6.60
  -6  19   2   43.60    7.00
  -6  19   2   44.00    4.30
   6 -20  -1   85.09    9.60
  -6  20   1   72.79    8.30
  -6  20   1   84.99    4.40
   6 -21   0  727.33   34.50
  -6  21   0  705.33   32.50
   6 -22   1  560.34   29.60
  -6  22  -1  550.14   27.00
   6 -23   2  290.57   20.60
  -6  23  -2  324.47   18.70
   6 -24   3  309.87   13.30
   6 -24   3  327.47   22.50
  -6  24  -3  320.77   18.90
   6 -25   4    9.10    6.20
   6 -25   4   13.70    3.20
   6 -26   5 1284.17   48.40
   6 -26   5 1187.48   58.79
  -6  26  -5 1249.18   51.39
   6 -27   6   -0.10    3.60
   6 -27   6   -0.30    6.80
  -6  27  -6    0.60    4.10
   6 -28   7   -4.50    3.60
   6 -28   7   -1.40    5.70
  -6  28  -7   -0.50    3.60
   6 -29   8    0.60    4.70
   6 -29   8    9.40    8.30
  -6  29  -8   -0.30    3.90
   6 -30   9   89.39   17.80
   6 -30   9  103.29   11.80
  -6  30  -9   97.09   10.20
   6 -31  10   -1.60    5.40
   6 -31  10    4.60    7.80
  -6  31 -10    3.10    4.00
   6 -32  11   71.69   12.10
   6 -32  11   56.09   15.50
  -7   8  15   20.00   10.30
  -7   9  14   11.10    9.50
  -7   9  14   17.70    5.90
  -7  10  13   -6.40    7.30
  -7  10  13    3.40    4.80
  -7  11  12    7.60    7.20
  -7  11  12   12.10    4.70
  -7  12  11    7.80    7.40
  -7  12  11    1.00    4.30
  -7  13  10   36.30    7.10
  -7  13  10   18.10    8.90
  -7  14   9   -0.40    3.70
  -7  14   9    6.00    6.10
  -7  15   8   35.80    9.00
  -7  15   8   40.40    7.80
  -7  16   7   25.10    6.00
  -7  16   7   16.70    6.80
  -7  17   6   22.90    6.50
  -7  17   6   20.60    5.70
  -7  18   5   -0.30    3.40
  -7  19   4   35.50    6.70
  -7  19   4   37.20    6.30
  -7  20   3   37.20    5.50
  -7  20   3   29.50    6.20
   7 -21  -2    9.80    4.60
  -7  21   2   12.40    2.70
  -7  21   2    7.20    4.20
   7 -22  -1  108.39   11.10
  -7  22   1   97.09   10.10
   7 -23   0  826.12   39.80
  -7  23   0  864.11   38.00
   7 -24   1   45.60    9.30
  -7  24  -1   29.70    6.50
   7 -25   2   24.90    7.70
  -7  25  -2   32.20    7.30
   7 -26   3  414.56   26.70
  -7  26  -3  384.96   22.20
   7 -27   4   20.40    8.90
   7 -27   4   22.70    3.80
  -7  27  -4   11.90    5.60
   7 -28   5 1221.98   59.79
   7 -28   5 1202.38   47.30
  -7  28  -5 1284.47   52.39
   7 -29   6   20.80    5.20
  -7  29  -6   18.80    5.90
   7 -30   7   72.99   14.50
   7 -30   7   79.09    9.50
  -7  30  -7   97.09   10.50
   7 -31   8    5.60    8.20
   7 -31   8    9.20    5.60
  -7  31  -8   12.30    4.60
   7 -32   9   11.90    6.50
   7 -32   9   12.90   10.30
  -7  32  -9   17.90    6.20
   7 -33  10   -6.10    6.50
   7 -33  10   -5.50    7.50
  -7  33 -10    7.50    5.30
  -8  11  14    4.90    8.40
  -8  12  13    9.00    9.60
  -8  13  12    8.70    9.10
  -8  13  12    2.10    4.40
  -8  14  11   16.80    6.40
  -8  14  11   11.50    7.40
  -8  15  10    2.70    4.60
  -8  15  10    0.70    6.10
  -8  16   9  289.77   22.60
  -8  16   9  305.97   19.30
  -8  17   8   83.89   11.60
  -8  17   8   78.69    9.60
  -8  18   7   42.40    9.00
  -8  18   7   46.80    8.40
  -8  19   6    0.90    3.70
  -8  19   6   -0.10    3.80
  -8  20   5   82.49    9.00
  -8  20   5   80.09    9.30
  -8  21   4   33.00    5.90
  -8  21   4   26.90    6.40
  -8  22   3  177.48   10.70
  -8  22   3  176.08   13.90
   8 -23  -2 1007.80   45.30
  -8  23   2 1036.10   37.50
  -8  23   2  975.30   43.70
   8 -24  -1   17.70    6.10
  -8  24   1   22.60    6.00
   8 -25   0  149.39   14.10
  -8  25   0  140.79   12.60
   8 -26   1  360.56   24.60
  -8  26  -1  385.86   22.00
   8 -27   2   23.80    8.00
  -8  27  -2   11.90    5.10
   8 -28   3   48.00   11.10
  -8  28  -3   61.99    9.60
   8 -29   4  228.68   10.60
   8 -29   4  233.58   20.90
  -8  29  -4  218.98   16.40
   8 -30   5    1.00    2.90
   8 -30   5    3.40    6.20
  -8  30  -5    4.50    5.10
   8 -31   6   85.49   16.50
   8 -31   6   87.59    8.60
  -8  31  -6   88.29   10.70
   8 -32   7   10.80    4.80
   8 -32   7   -1.50    8.00
  -8  32  -7   12.70    5.60
   8 -33   8    2.40    5.00
   8 -33   8   -0.40    9.80
  -8  33  -8   -0.10    4.60
   8 -34   9    7.00    8.60
  -8  34  -9    1.40    4.90
   8 -35  10   24.70   12.70
   8 -35  10   20.60    6.90
  -9  13  14   14.30    9.70
  -9  13  14    7.50    6.30
  -9  14  13    5.80    5.20
  -9  14  13  -13.40    7.20
  -9  15  12  103.99   17.60
  -9  15  12   86.99   10.70
  -9  16  11   47.20    9.10
  -9  16  11   30.30   10.60
  -9  17  10   88.69   15.00
  -9  17  10   69.49   10.60
  -9  18   9  188.78   18.20
  -9  18   9  209.48   15.90
  -9  19   8   -1.40    4.10
  -9  19   8   -0.50    3.80
  -9  20   7   34.10    8.60
  -9  20   7   30.80    7.30
  -9  21   6   85.59   10.20
  -9  21   6  102.49   11.20
  -9  22   5   80.39    8.80
  -9  22   5   99.49   11.00
  -9  23   4  562.84   26.10
  -9  23   4  579.54   29.50
  -9  24   3  163.48   10.20
  -9  24   3  166.18   13.70
   9 -25  -2    2.10    4.10
  -9  25   2    6.30    2.10
  -9  25   2    6.20    4.60
   9 -26  -1   70.39   11.20
  -9  26   1   77.49    9.50
   9 -27   0  117.39   13.20
  -9  27   0  119.59   11.90
   9 -28   1  170.08   16.30
  -9  28  -1  180.28   14.50
   9 -29   2  953.20   46.50
  -9  29  -2  821.92   40.50
   9 -30   3  113.19   15.00
  -9  30  -3  102.79   11.30
   9 -31   4   59.99   12.90
  -9  31  -4   71.09   10.80
   9 -32   5    0.30    2.80
   9 -32   5   -1.80    6.30
  -9  32  -5   -9.70    3.80
   9 -33   6   21.00    9.90
   9 -33   6   16.30    4.50
  -9  33  -6   22.90    6.80
   9 -34   7   32.20   11.80
   9 -34   7   32.10    6.50
  -9  34  -7   37.80    8.20
   9 -35   8    4.20    5.40
   9 -35   8   -3.50    9.80
  -9  35  -8   -8.20    4.50
   9 -36   9    0.60    9.10
   9 -36   9   -1.60    5.30
  -9  36  -9   -7.30    4.90
 -10  15  14   38.50    8.20
 -10  15  14   33.00   12.10
 -10  16  13   78.79   16.80
 -10  16  13   77.69   11.50
 -10  17  12   38.70   11.70
 -10  17  12   44.10    8.70
 -10  18  11  100.29   12.60
 -10  18  11  144.49   17.80
 -10  19  10   35.10    9.80
 -10  19  10   32.50    8.10
 -10  20   9  182.48   17.80
 -10  20   9  157.28   14.50
 -10  21   8   25.10    7.80
 -10  21   8   43.40    8.90
 -10  22   7   99.99   11.40
 -10  22   7   70.29   11.30
 -10  23   6  151.18   13.80
 -10  23   6  153.08   13.50
 -10  24   5    1.50    4.40
 -10  24   5    9.90    4.30
 -10  25   4   32.20    5.80
 -10  25   4   28.50    7.20
 -10  26   3   25.70    4.50
 -10  26   3   37.50    8.90
  10 -27  -2   78.59   12.50
 -10  27   2   51.79    5.40
 -10  27   2   85.89   10.30
 -10  27   2   68.09    5.10
  10 -28  -1  110.29   13.50
 -10  28   1  118.69   12.20
 -10  29   0    2.00    4.00
  10 -30   1  118.49   15.00
 -10  30  -1  111.99   12.40
  10 -31   2   75.59   14.60
 -10  31  -2   76.19   12.10
  10 -32   3  595.14   37.60
 -10  32  -3  612.14   32.30
  10 -33   4  105.89   17.30
 -10  33  -4   96.79   11.90
  10 -34   5  216.88   22.30
 -10  34  -5  245.48   18.50
  10 -35   6   10.30    3.40
  10 -35   6   12.70    8.30
 -10  35  -6   15.20    6.50
  10 -36   7   18.30    5.30
  10 -36   7    8.50    8.90
 -10  36  -7   31.50    7.70
  10 -37   8   12.50   11.30
  10 -37   8   31.10    6.40
 -10  37  -8   17.30    7.40
  10 -38   9    0.40    9.30
  10 -38   9    5.40    5.70
 -11  17  14   27.00   11.40
 -11  18  13   12.70    9.50
 -11  18  13   10.70    6.20
 -11  19  12   34.30   12.30
 -11  19  12   56.89   10.00
 -11  20  11   -8.00    5.80
 -11  20  11   -8.30    4.70
 -11  21  10    0.50    5.00
 -11  21  10   -7.40    4.10
 -11  22   9    5.30    5.40
 -11  22   9    7.90    5.90
 -11  23   8   92.89   12.00
 -11  23   8   92.39   11.20
 -11  24   7   58.29   10.10
 -11  24   7   70.09   11.50
 -11  25   6   32.10    8.20
 -11  25   6   27.70    6.90
 -11  26   5  408.46   22.60
 -11  26   5  465.55   26.40
 -11  27   4    7.90    3.50
 -11  27   4    7.30    5.50
 -11  28   3  205.48   16.60
 -11  28   3  199.18   11.50
  11 -29  -2  284.27   21.30
 -11  29   2  285.27   12.60
 -11  29   2  312.27   20.80
 -11  29   2  294.57   13.20
  11 -30  -1  529.95   31.90
 -11  30   1  585.94   31.10
  11 -31   0  495.35   30.70
 -11  31   0  485.25   28.00
  11 -32   1   23.40    9.50
  11 -33   2   75.39   14.90
 -11  33  -2   85.49   11.00
  11 -34   3    8.00    7.80
 -11  34  -3    0.10    4.50
  11 -35   4   43.90   12.20
 -11  35  -4   47.80    9.70
  11 -36   5    7.30    7.80
 -11  36  -5   -1.40    5.10
  11 -37   6    9.80    8.20
 -11  37  -6    4.00    6.10
  11 -38   7  -19.50    7.60
  11 -38   7    1.90    3.50
 -11  38  -7   -7.40    5.60
  11 -39   8    4.70    8.70
  11 -39   8   -0.70    4.60
 -11  39  -8   10.00    5.90
 -12  19  14   88.69   18.90
 -12  19  14  138.39   14.20
 -12  20  13   10.30   10.10
 -12  21  12   -0.40    6.60
 -12  21  12   -4.10    4.40
 -12  22  11    5.90    6.20
 -12  22  11   14.00    7.90
 -12  23  10   -9.60    4.20
 -12  23  10    1.50    5.10
 -12  24   9   -5.40    4.30
 -12  24   9   -4.20    4.00
 -12  25   8   30.80    9.40
 -12  25   8   59.09   10.50
 -12  26   7   32.60    8.30
 -12  26   7   46.40   10.10
 -12  27   6   65.69   11.50
 -12  27   6   61.19    9.50
 -12  28   5   50.49    9.90
 -12  28   5   44.50    7.70
 -12  29   4   26.00    5.40
 -12  29   4   19.30    6.80
 -12  30   3  480.45   27.40
 -12  30   3  410.86   19.40
 -12  30   3  427.66   20.20
  12 -31  -2  178.38   17.20
 -12  31   2  162.98   16.00
 -12  31   2  167.58    7.90
  12 -32  -1   86.59   14.30
 -12  32   1   64.89   11.00
  12 -33   0  157.38   17.70
 -12  33   0  153.78   15.00
  12 -34   1   43.80   11.30
 -12  34  -1   44.70    9.70
  12 -35   2   39.30   10.90
 -12  35  -2   51.09   10.60
  12 -36   3  494.05   35.10
 -12  36  -3  570.64   31.60
  12 -37   4  457.55   33.80
 -12  37  -4  411.56   26.70
  12 -38   5  263.57   26.60
 -12  38  -5  264.07   20.70
  12 -39   6  126.99   21.80
 -12  39  -6  158.68   15.50
  12 -40   7   19.70   11.40
 -12  40  -7   28.90    7.90
 -12  41  -8    5.50    7.00
 -13  22  13   -3.70    6.10
 -13  22  13    7.20    8.70
 -13  23  12    2.10    5.80
 -13  23  12    5.90    7.30
 -13  24  11    7.60    5.30
 -13  24  11    9.20    7.30
 -13  25  10   74.19   13.20
 -13  26   9    7.20    6.20
 -13  26   9    7.20    6.60
 -13  27   8   44.90    9.70
 -13  27   8   29.40    9.20
 -13  28   7   25.30    7.90
 -13  28   7   28.20    7.60
 -13  29   6   -6.10    4.70
 -13  29   6    4.60    4.80
 -13  30   5  119.69   13.80
 -13  30   5  114.49   11.10
 -13  31   4   91.49   13.80
 -13  31   4   74.49    8.40
 -13  32   3  289.97   22.10
 -13  32   3  309.37   15.00
 -13  32   3  299.17   15.60
  13 -33  -2  544.05   33.70
 -13  33   2  556.04   32.00
  13 -34  -1  388.26   27.30
 -13  34   1  357.26   24.90
  13 -35   0   11.40    7.80
 -13  35   0    9.60    6.20
  13 -36   1  104.39   17.30
 -13  36  -1  116.09   13.60
  13 -37   2  134.99   18.10
 -13  37  -2  158.48   15.80
  13 -38   3  110.69   18.90
 -13  38  -3  141.09   14.40
  13 -39   4   -4.40    7.00
 -13  39  -4   -3.10    4.50
  13 -40   5    8.20    8.50
 -13  40  -5   -8.40    5.40
  13 -41   6   10.30    9.30
 -13  41  -6   11.10    8.00
  13 -42   7   -2.40    9.20
 -13  42  -7    6.90    7.10
 -14  24  13   62.19   12.20
 -14  24  13   47.70   13.40
 -14  25  12    7.00    6.80
 -14  25  12  -11.30    7.80
 -14  26  11   26.70    9.70
 -14  26  11   46.60   10.30
 -14  27  10   34.10   10.00
 -14  27  10   61.79   12.60
 -14  28   9   33.20    9.30
 -14  28   9   17.00    8.20
 -14  29   8  246.08   20.80
 -14  29   8  248.08   19.70
 -14  30   7  252.67   19.10
 -14  30   7  256.87   20.70
 -14  31   6   10.40    7.20
 -14  31   6    5.30    4.90
 -14  32   5  554.44   32.70
 -14  32   5  569.04   27.70
 -14  33   4   -0.80    4.80
 -14  33   4    4.50    3.80
 -14  34   3   -3.20    3.60
 -14  34   3    1.20    5.60
 -14  35   2   15.20    7.60
  14 -36  -1   22.90    9.00
 -14  36   1   23.60    7.70
  14 -37   0  120.29   18.50
 -14  37   0  105.29   13.60
  14 -38   1   40.30   11.70
 -14  38  -1   33.00    9.70
  14 -39   2  136.39   17.80
 -14  39  -2  117.19   15.00
  14 -40   3  -14.10    5.20
 -14  40  -3   -2.50    5.40
  14 -41   4   55.59   15.70
 -14  41  -4   68.09   12.50
  14 -42   5   -5.40    7.20
 -14  42  -5   -0.60    6.10
  14 -43   6    6.40    8.70
 -14  43  -6    1.70    7.00
 -15  26  13   11.30    8.80
 -15  27  12   34.00   10.30
 -15  27  12   28.10   11.00
 -15  28  11    9.20    7.20
 -15  28  11   15.70    8.20
 -15  29  10   41.70   10.10
 -15  30   9    9.30    6.30
 -15  31   8  203.38   18.40
 -15  31   8  218.48   20.00
 -15  32   7   42.50   10.20
 -15  32   7   29.40    7.70
 -15  33   6  857.31   45.30
 -15  33   6  888.41   40.50
 -15  34   5   -2.00    3.90
 -15  34   5    5.50    5.60
 -15  35   4   53.19    7.40
 -15  35   4   68.99    9.40
 -15  35   4   56.59   12.10
 -15  36   3   70.59    5.70
 -15  36   3   58.39    6.40
 -15  36   3   64.99   12.70
 -15  37   2   43.20   11.90
  15 -38  -1  210.38   20.80
 -15  38   1  206.58   19.60
  15 -39   0   -4.60    6.20
 -15  39   0    2.40    6.50
  15 -40   1  297.47   27.00
 -15  40  -1  331.17   24.80
  15 -41   2    8.20    8.80
 -15  41  -2    0.80    5.30
  15 -42   3   53.99   14.20
 -15  42  -3   70.39   13.10
  15 -43   4    6.80    8.80
 -15  43  -4    4.30    6.60
  15 -44   5   13.60    8.80
 -15  44  -5    2.30    6.50
  15 -45   6   29.90   11.90
 -15  45  -6   25.50    9.70
 -16  29  12    6.20    8.30
 -16  30  11  139.99   19.20
 -16  30  11  198.88   19.40
 -16  31  10    1.70    6.40
 -16  31  10  -10.60    5.70
 -16  32   9  366.56   26.90
 -16  32   9  361.96   26.00
 -16  33   8   15.80    7.60
 -16  33   8   11.10    6.80
 -16  34   7  361.86   26.10
 -16  34   7  328.67   22.50
 -16  35   6   63.99   12.70
 -16  35   6   46.00    9.00
 -16  36   5    2.70    7.30
 -16  36   5   32.50    6.50
 -16  37   4   -3.60    4.10
 -16  37   4   -9.90    5.30
 -16  37   4   -0.60    3.70
 -16  38   3   47.60   11.00
 -16  39   2   -4.60    6.40
  16 -40  -1  213.08   21.20
 -16  40   1  187.08   19.10
  16 -41   0   17.30    8.90
 -16  41   0   24.60    9.00
  16 -42   1    0.30    7.70
 -16  42  -1   12.40    8.10
  16 -43   2   14.10   10.60
 -16  43  -2    6.40    6.40
  16 -44   3   10.40    9.60
 -16  44  -3    5.40    6.20
  16 -45   4    6.90    8.00
 -16  45  -4   -6.50    5.70
  16 -46   5    6.20    9.90
 -16  46  -5   23.30    9.80
 -17  31  12   75.19   15.90
 -17  32  11   13.30    7.50
 -17  32  11    9.60    8.60
 -17  33  10   91.69   15.80
 -17  33  10   93.99   16.40
 -17  34   9   -9.70    6.60
 -17  34   9    8.40    6.40
 -17  35   8   72.49   12.20
 -17  35   8   55.09   12.20
 -17  36   7   12.70    6.30
 -17  36   7   11.90    7.50
 -17  37   6    5.80    5.40
 -17  37   6   -1.80    6.20
 -17  38   5   -1.90    4.20
 -17  38   5    3.80    5.90
 -17  39   4    2.60    6.20
 -17  39   4    4.50    3.30
 -17  39   4    4.30    5.70
 -17  40   3   22.80    9.40
 -17  41   2   -9.20    5.20
  17 -42  -1   87.79   16.30
 -17  42   1   82.29   14.90
  17 -43   0    9.20    8.00
 -17  43   0    2.20    6.20
  17 -44   1  145.49   19.50
 -17  44  -1  163.38   17.80
  17 -45   2   90.09   18.10
 -17  45  -2   80.39   14.90
  17 -46   3  170.08   22.80
 -17  46  -3  201.18   19.80
  17 -47   4  198.78   24.80
 -17  47  -4  160.38   19.00
 -18  34  11   52.99   13.40
 -18  34  11   58.59   14.10
 -18  35  10    4.70    7.70
 -18  35  10   10.40    9.00
 -18  36   9    6.00    6.30
 -18  36   9   17.50    7.30
 -18  37   8   -2.30    6.00
 -18  37   8   11.00    7.70
 -18  38   7    3.30    6.70
 -18  38   7   -7.90    5.70
 -18  39   6   15.70    8.30
 -18  39   6   24.20    7.70
 -18  40   5   17.00    8.20
 -18  40   5    8.40    4.40
 -18  41   4   23.90    9.30
 -18  41   4   11.80    3.20
 -18  41   4    0.10    5.50
 -18  42   3   -1.70    7.00
 -18  43   2    2.40    7.20
  18 -44  -1   37.70   12.10
 -18  44   1   37.10   10.50
  18 -45   0    2.70    7.30
  18 -46   1  276.97   26.90
 -18  46  -1  258.87   24.10
  18 -47   2  101.09   19.80
 -18  47  -2   90.79   16.10
  18 -48   3   52.79   15.80
 -19  37  10   58.69   13.70
 -19  37  10   34.50   11.20
 -19  38   9   -3.60    6.10
 -19  38   9   -5.40    6.30
 -19  39   8    1.80    6.70
 -19  39   8    1.70    8.40
 -19  40   7   15.20    9.70
 -19  40   7   31.40    7.90
 -19  41   6  -10.30    5.70
 -19  42   5   -0.30    7.50
 -19  42   5   -2.30    4.00
 -19  43   4   19.40    9.30
 -19  44   3   11.60    7.70
 -19  45   2   16.50    9.10
  19 -46  -1  100.69   19.10
 -19  46   1   78.49   16.00
  19 -47   0  152.18   23.60
 -19  47   0  163.28   20.80
  19 -48   1   -9.80    7.20
 -19  48  -1   -2.90    7.10
  19 -49   2   35.30   12.70
 -19  49  -2   28.20   10.50
 -20  40   9   11.00    7.70
 -20  40   9    3.40    7.30
 -20  41   8   -7.00    6.30
 -20  41   8   19.20    7.10
 -20  42   7   54.59   10.10
 -20  42   7   55.59   14.40
 -20  43   6   13.20    5.00
 -20  43   6   11.10    9.60
 -20  44   5   -9.50    6.70
 -20  45   4    3.20    8.20
 -20  46   3   26.40    9.60
 -20  47   2    6.30    7.60
 -20  48   1  113.99   19.10
  20 -49   0   43.50   14.20
 -20  49   0   27.10   11.50
 -21  44   7   -4.80    7.50
 -21  45   6   26.20   11.20
 -21  46   5   -0.80    7.20
 -21  47   4  161.98   23.20
 -21  48   3   18.90   10.20
 -21  49   2  159.28   20.30
 -31  49   1   -2.40    8.30
 -31  48   2  -13.00    8.50
 -31  47   3   12.40    9.70
 -31  47   3    5.40    5.90
 -31  46   4   15.70    8.80
 -31  46   4   13.90    6.30
 -31  45   5   -2.60    9.50
 -31  45   5    1.70    6.70
 -31  44   6   44.80   12.70
 -31  44   6   32.40    9.80
 -31  43   7   51.79   12.80
 -31  43   7   78.09   13.80
 -30  49  -1    4.60    8.90
  30 -49   1   11.20   11.10
 -30  48   0   45.90   12.90
  30 -48   0   37.60   12.50
 -30  47   1   14.50    9.20
 -30  46   2   20.40    9.40
 -30  46   2    7.20    4.90
 -30  45   3    1.40    6.50
 -30  45   3   -2.90    4.70
 -30  44   4   -0.50    6.90
 -30  43   5   -1.00    6.30
 -30  43   5    9.10    7.90
 -30  42   6   26.20   10.60
 -30  42   6    5.20    7.90
 -30  41   7   37.40   10.80
 -30  40   8    5.80    7.50
 -30  40   8   -8.70    8.70
 -29  48  -2  118.09   18.20
  29 -48   2  119.49   21.50
 -29  47  -1    1.50    7.30
  29 -47   1    9.00    8.50
 -29  46   0  -16.10    6.50
  29 -46   0   17.10    9.40
 -29  45   1   69.39   13.90
 -29  44   2   -4.10    4.00
 -29  44   2   -2.50    6.90
 -29  43   3   52.69    8.50
 -29  43   3   69.39   14.60
 -29  42   4   77.39   14.60
 -29  42   4   56.29   10.30
 -29  41   5    6.50    7.70
 -29  41   5   17.90    7.80
 -29  40   6  101.89   15.30
 -29  40   6  121.19   19.30
 -29  39   7   65.89   14.60
 -29  39   7   90.49   14.70
 -29  38   8    7.70    7.50
 -29  38   8    0.10    7.80
 -29  37   9   12.50   11.20
 -29  37   9   32.90   11.30
 -28  48  -4   -6.90    7.00
  28 -48   4    0.20    8.70
 -28  47  -3   29.90    9.80
  28 -47   3   28.80   12.00
 -28  46  -2   -8.50    7.50
  28 -46   2    2.30    8.30
 -28  45  -1    9.40    6.00
  28 -45   1    0.00    7.60
 -28  44   0   13.50    8.10
  28 -44   0    5.40    7.30
 -28  43   1   -5.60    4.40
 -28  43   1    3.90    6.00
 -28  42   2    7.20    4.90
 -28  42   2   10.60    7.30
 -28  41   3   -5.00    4.80
 -28  41   3   -7.40    4.90
 -28  40   4   21.00    7.80
 -28  40   4   23.50    8.90
 -28  39   5  191.78   16.70
 -28  39   5  167.78   18.80
 -28  38   6   12.00    7.90
 -28  38   6    1.90    6.50
 -28  37   7   35.30   11.10
 -28  37   7   26.50    9.60
 -28  36   8   -2.10    6.20
 -28  36   8   12.10    9.10
 -28  35   9  148.49   19.90
 -28  35   9  166.38   19.10
 -28  34  10   51.89   13.20
 -28  34  10   28.70   11.20
  27 -47   5   28.40   13.00
 -27  46  -4   14.10    7.40
  27 -46   4    0.90    8.90
 -27  45  -3   56.99   12.20
  27 -45   3   63.89   16.10
 -27  44  -2   41.60   10.00
  27 -44   2   37.90   11.50
 -27  43  -1    4.10    7.00
 -27  43  -1   -1.00    3.90
  27 -43   1   30.00   10.50
 -27  42   0   54.99   11.70
  27 -42   0   45.70   12.00
 -27  41   1    9.70    7.00
 -27  40   2    9.80    7.40
 -27  39   3   16.30    7.80
 -27  38   4    7.60    6.10
 -27  38   4    8.50    7.10
 -27  37   5    4.70    6.80
 -27  36   6   17.60    7.70
 -27  36   6   26.10    9.00
 -27  35   7   26.90    9.30
 -27  35   7   34.50   10.40
 -27  34   8    0.20    6.50
 -27  34   8    9.70    8.10
 -27  33   9  235.08   21.60
 -27  33   9  221.88   22.80
 -27  32  10   18.70   10.80
 -27  31  11   -7.00    7.30
 -27  31  11    7.30    6.50
  26 -46   6   -4.00    9.50
 -26  45  -5   12.30    8.20
  26 -45   5   -1.40    8.20
 -26  44  -4   10.50    7.10
  26 -44   4   14.00   10.30
 -26  43  -3   12.20    7.30
  26 -43   3   19.80   10.90
 -26  42  -2   -7.60    4.90
 -26  42  -2    3.70    4.00
  26 -42   2   -2.60    6.60
 -26  41  -1    8.10    6.80
 -26  41  -1   13.00    5.30
  26 -41   1   17.50   10.00
 -26  40   0   73.09    9.30
 -26  40   0   96.79   15.00
  26 -40   0   72.39   15.40
 -26  39   1   44.50   10.60
  26 -39  -1   43.50   12.40
 -26  38   2   19.30    7.90
 -26  37   3    5.00    5.90
 -26  36   4   62.09   12.70
 -26  35   5  146.29   15.40
 -26  35   5  155.68   16.80
 -26  34   6  418.76   28.10
 -26  34   6  451.15   29.50
 -26  33   7   50.69   11.40
 -26  33   7   88.09   14.30
 -26  32   8    4.10    7.40
 -26  32   8    3.00    6.40
 -26  31   9  141.59   18.50
 -26  31   9  162.18   17.90
 -26  30  10   66.19   13.50
 -26  30  10   44.70   11.50
 -26  29  11    7.80   10.30
 -26  29  11    9.60    6.50
 -25  44  -6   -0.50    6.60
  25 -44   6    2.10    9.20
 -25  43  -5    3.40    6.70
  25 -43   5   -5.20    8.90
 -25  42  -4   -5.10    5.00
  25 -42   4   -1.80    7.80
 -25  41  -3   -5.60    4.60
 -25  41  -3    2.80    6.20
  25 -41   3    8.80    9.50
 -25  40  -2    5.50    5.40
 -25  40  -2   11.00    4.50
  25 -40   2    1.80    7.10
 -25  39  -1    2.30    5.00
  25 -39   1    6.80    6.80
 -25  38   0   12.10    5.30
 -25  38   0   13.70    6.90
  25 -38   0   12.60    7.90
 -25  37   1  200.48   18.60
  25 -37  -1  191.88   20.00
 -25  36   2  118.29   14.70
 -25  35   3    0.20    4.90
 -25  34   4   27.50    8.50
 -25  33   5    4.30    5.50
 -25  32   6  161.78   17.20
 -25  32   6  167.18   16.90
 -25  31   7   21.00    8.20
 -25  31   7    7.80    7.60
 -25  30   8    7.30    6.50
 -25  30   8   -1.70    5.40
 -25  29   9   12.90    8.30
 -25  29   9   21.30    9.40
 -25  28  10    7.30    8.70
 -25  28  10   12.90    7.20
 -25  27  11   -8.00    4.80
 -25  27  11   -9.50    6.20
 -25  26  12   23.70    9.60
 -25  26  12   16.70   11.00
 -24  43  -7   63.79   11.70
  24 -43   7   47.00    8.70
  24 -43   7   23.50   13.40
 -24  42  -6    3.80    6.10
  24 -42   6    3.90    4.90
  24 -42   6   -3.50    9.20
 -24  41  -5   19.40    7.50
  24 -41   5    7.90    4.70
  24 -41   5   -2.00    9.00
 -24  40  -4   65.19   11.40
  24 -40   4   59.49   15.10
 -24  39  -3   30.10    6.10
 -24  39  -3   41.50    9.80
  24 -39   3   32.50   12.20
 -24  38  -2   58.19    7.50
 -24  38  -2   57.69   11.00
  24 -38   2   72.69   15.10
 -24  37  -1   42.20    9.50
 -24  37  -1   58.69    7.50
  24 -37   1   42.20   12.30
 -24  36   0  314.67   18.30
 -24  36   0  345.07   23.90
  24 -36   0  338.47   26.20
 -24  35   1    4.10    6.20
  24 -35  -1   29.10    8.90
 -24  34   2  200.48   18.10
 -24  33   3  158.78   16.20
 -24  32   4    7.30    5.90
 -24  31   5  132.79   15.50
 -24  30   6   36.60    9.50
 -24  30   6   29.60    9.30
 -24  29   7   36.70   10.10
 -24  29   7   52.59   11.70
 -24  28   8    7.30    7.20
 -24  28   8   -2.00    5.50
 -24  27   9   77.29   15.20
 -24  27   9   51.09   11.80
 -24  26  10    5.70    7.20
 -24  25  11   -8.90    5.20
 -24  24  12   20.40    9.10
 -24  24  12   12.50   11.90
 -23  42  -8   64.09   11.60
  23 -42   8   69.29   17.80
  23 -42   8   66.09   10.50
 -23  41  -7   23.70    8.10
  23 -41   7   23.80   12.70
 -23  40  -6    1.90    5.50
  23 -40   6  -14.90    6.30
 -23  39  -5   62.19   11.50
  23 -39   5   66.69    8.80
  23 -39   5   53.29   15.80
 -23  38  -4   13.00    5.60
 -23  38  -4  -10.00    4.80
  23 -38   4    2.60    8.20
  23 -38   4    1.00    3.90
 -23  37  -3   32.60    6.00
 -23  37  -3   37.70    9.30
  23 -37   3   52.99   12.70
 -23  36  -2  120.19    9.20
 -23  36  -2   90.19   13.60
  23 -36   2  120.39   15.90
 -23  35  -1   49.10   10.40
 -23  35  -1   50.49    6.80
 -23  34   0   20.40    7.20
  23 -34   0   17.70    8.00
 -23  33   1   27.50    7.90
  23 -33  -1   31.00    9.30
 -23  32   2  174.98   16.30
 -23  31   3    3.00    5.50
 -23  30   4   61.99   11.40
 -23  29   5  132.69   15.10
 -23  28   6  113.19   13.70
 -23  27   7    7.00    5.70
 -23  27   7    8.50    6.30
 -23  26   8    7.50    6.20
 -23  26   8   -3.20    6.30
 -23  25   9    5.10    6.80
 -23  25   9    7.40    5.90
 -23  24  10  -10.20    5.30
 -23  24  10   -2.40    7.60
 -23  23  11   -0.60    5.50
 -23  23  11   -1.30    7.40
 -23  22  12   26.70    9.20
 -23  22  12    8.20   10.30
 -23  21  13  -12.80    7.20
 -23  21  13   15.10    7.50
 -22  40  -8   68.99   10.50
  22 -40   8   54.49   15.30
  22 -40   8   66.19   11.80
 -22  39  -7    2.00    5.40
  22 -39   7    2.60    7.40
  22 -39   7  -11.50    5.20
 -22  38  -6   45.00    9.60
  22 -38   6   54.59   14.40
  22 -38   6   58.99    9.20
 -22  37  -5   87.39   11.10
  22 -37   5   50.49   14.70
  22 -37   5   67.99    9.50
 -22  36  -4    3.50    5.20
 -22  36  -4   -5.40    5.00
  22 -36   4   -4.20    5.50
  22 -36   4   -0.50    3.50
 -22  35  -3   -5.30    4.00
  22 -35   3   12.30    7.50
  22 -35   3    1.10    3.50
 -22  34  -2  351.66   18.60
 -22  34  -2  402.16   24.50
  22 -34   2  409.56   28.90
 -22  33  -1    0.60    4.20
 -22  33  -1    3.50    3.50
  22 -33   1    1.30    5.90
 -22  32   0  123.59   12.50
 -22  32   0  114.49   10.50
  22 -32   0  109.89   13.90
 -22  31   1   98.39   11.60
  22 -31  -1   81.19   13.60
 -22  30   2   59.49   10.80
 -22  29   3   84.19   12.60
 -22  28   4  239.98   18.60
 -22  27   5    1.90    4.90
 -22  26   6    2.40    5.50
 -22  25   7    8.00    7.30
 -22  25   7    8.40    5.80
 -22  24   8   -7.30    6.00
 -22  24   8    7.20    6.10
 -22  23   9    6.60    6.80
 -22  23   9   -0.60    5.90
 -22  22  10   22.90    7.60
 -22  22  10   18.00    9.00
 -22  21  11   28.30    8.70
 -22  21  11   39.90   12.00
 -22  20  12  -12.80    5.80
 -22  20  12  -16.90    8.10
 -22  19  13   29.00    9.70
 -22  19  13   15.60   13.10
  21 -39   9   23.00    6.60
  21 -39   9   16.10   12.20
 -21  38  -8   -1.10    5.40
  21 -38   8   -3.30    8.80
 -21  37  -7   40.70    8.40
  21 -37   7   31.40    7.90
  21 -37   7   66.09   15.50
 -21  36  -6   -2.40    4.00
  21 -36   6   15.40   10.10
  21 -36   6    6.40    4.60
 -21  35  -5   41.10    8.30
  21 -35   5   33.60   10.60
  21 -35   5   38.90    7.80
 -21  34  -4   52.39    9.60
  21 -34   4   59.39    8.00
  21 -34   4   51.49   12.10
 -21  33  -3   -1.50    3.90
 -21  33  -3    6.50    4.50
  21 -33   3   16.40    7.80
  21 -33   3   -0.80    3.50
 -21  32  -2   46.30    8.80
 -21  32  -2   57.19    6.90
  21 -32   2   61.89   12.40
 -21  31  -1   28.30    5.90
 -21  31  -1   21.60    6.80
  21 -31   1   25.60    8.60
 -21  30   0    4.60    4.00
 -21  30   0    3.60    4.10
  21 -30   0    2.50    4.70
 -21  29   1   54.19    9.60
 -21  29   1   50.79    9.40
  21 -29  -1   54.89   10.90
 -21  28   2   35.80    8.30
 -21  27   3    5.30    4.80
 -21  26   4   12.60    6.50
 -21  25   5    6.60    5.30
 -21  24   6   14.10    6.60
 -21  23   7   12.00    6.50
 -21  23   7   20.90    8.40
 -21  22   8   11.10    6.10
 -21  22   8   -4.90    4.30
 -21  21   9    1.40    4.90
 -21  21   9    3.80    7.20
 -21  20  10   -3.50    4.60
 -21  20  10    5.80    6.80
 -21  19  11   35.10    8.80
 -21  19  11   35.90   12.60
 -21  18  12   36.30    8.80
 -21  18  12    7.20    8.00
 -21  17  13   34.30    9.10
 -21  17  13   27.50   14.50
 -20  37  -9   17.60    4.90
  20 -37   9   19.50    8.00
  20 -37   9   22.40   12.30
 -20  36  -8   -9.60    4.50
  20 -36   8   -1.60    7.70
 -20  35  -7   16.40    6.10
  20 -35   7   29.30    7.80
  20 -35   7   17.50    8.60
 -20  34  -6    2.10    4.20
  20 -34   6    8.70    7.30
  20 -34   6    9.70    4.70
 -20  33  -5  140.99   12.90
  20 -33   5  122.49   11.60
  20 -33   5  130.49   17.20
 -20  32  -4  139.29   12.70
  20 -32   4  144.89   16.90
  20 -32   4  132.99   11.40
 -20  31  -3   16.90    4.90
 -20  31  -3   13.70    5.50
  20 -31   3   16.90    5.00
  20 -31   3    6.10    6.80
 -20  30  -2  108.79    9.00
 -20  30  -2  139.89   12.60
  20 -30   2  107.09    9.60
 -20  29  -1  264.77   15.10
 -20  29  -1  259.27   18.00
  20 -29   1  269.87   21.40
 -20  28   0   22.10    5.00
  20 -28   0   27.00    7.90
 -20  27   1    6.70    4.20
 -20  27   1    5.40    4.30
  20 -27  -1    9.90    5.80
 -20  26   2    9.40    5.00
 -20  25   3  263.07   18.40
 -20  24   4   -3.20    2.80
 -20  23   5   40.00    8.80
 -20  22   6    6.30    4.80
 -20  21   7    2.40    6.30
 -20  21   7    3.10    4.80
 -20  20   8   -0.90    5.00
 -20  20   8   11.60    7.50
 -20  19   9   75.89   11.60
 -20  19   9   82.79   15.70
 -20  18  10    6.20    8.50
 -20  18  10   14.10    6.30
 -20  17  11   14.30    6.30
 -20  17  11   20.30   10.80
 -20  16  12   57.99   14.70
 -20  16  12   39.50    9.00
 -20  15  13   13.10   12.20
 -20  15  13   17.00    8.50
  19 -36  10   24.70    8.00
  19 -36  10   17.80   11.10
  19 -35   9   -2.80    7.80
  19 -35   9   -8.80    6.00
 -19  34  -8    2.40    5.00
  19 -34   8   -9.10    6.50
 -19  33  -7    1.30    4.30
  19 -33   7    0.40    6.80
  19 -33   7   -1.60    5.50
 -19  32  -6   13.40    5.50
  19 -32   6   -2.70    4.70
  19 -32   6   -2.10    7.60
 -19  31  -5  169.68   13.50
  19 -31   5  174.48   18.60
  19 -31   5  159.38   13.30
 -19  30  -4    8.00    5.10
  19 -30   4    2.00    6.00
  19 -30   4    8.20    4.60
 -19  29  -3    9.40    4.00
 -19  29  -3    5.10    4.30
  19 -29   3    0.40    3.50
  19 -29   3    6.50    6.30
 -19  28  -2   14.70    4.40
 -19  28  -2   14.00    5.10
  19 -28   2   12.80    6.90
  19 -28   2   15.20    4.50
 -19  27  -1    0.30    3.80
 -19  27  -1   -0.50    3.60
  19 -27   1    1.60    4.40
 -19  26   0   -6.50    3.10
 -19  26   0    3.70    4.10
  19 -26   0   -1.00    3.90
 -19  25   1  163.58   12.10
 -19  25   1  156.98   13.50
  19 -25  -1  157.98   14.80
 -19  24   2    2.10    3.50
 -19  23   3   20.40    6.00
 -19  22   4   -3.40    3.40
 -19  21   5  123.29   12.30
 -19  20   6   69.49   10.50
 -19  19   7   99.79   11.60
 -19  18   8   69.39   13.70
 -19  18   8   53.59   10.20
 -19  17   9    7.30    5.10
 -19  17   9    9.20    7.20
 -19  16  10  107.19   12.20
 -19  16  10   98.49   18.00
 -19  15  11   21.00   10.60
 -19  14  12   72.89   11.40
 -19  14  12   65.89   15.70
 -19  13  13   83.99   18.50
 -19  12  14   -5.80    8.00
 -19  12  14    5.00    6.30
 -18  34 -10   -9.00    3.40
  18 -34  10  -11.60    7.70
  18 -34  10  -14.00    6.10
  18 -33   9   19.50   10.90
  18 -33   9    5.20    5.80
 -18  32  -8   42.70    6.80
  18 -32   8   35.40   11.40
 -18  31  -7   48.80    7.60
  18 -31   7   48.50    9.60
  18 -31   7   41.70   11.90
 -18  30  -6   51.29    8.00
  18 -30   6   41.70   11.50
  18 -30   6   49.70    8.60
 -18  29  -5  507.45   25.50
  18 -29   5  497.35   26.00
  18 -29   5  482.65   32.10
 -18  28  -4   67.09    8.60
  18 -28   4   73.49    8.90
  18 -28   4   79.09   13.90
 -18  27  -3   76.49    9.00
 -18  27  -3   74.09    7.80
  18 -27   3   81.49    8.60
  18 -27   3   88.09   14.10
 -18  26  -2   10.10    3.70
 -18  26  -2   12.00    4.60
  18 -26   2    7.40    5.60
  18 -26   2    6.30    3.90
 -18  25  -1   20.30    5.60
 -18  25  -1   22.50    4.90
  18 -25   1   27.10    7.60
  18 -25   1   24.90    5.40
 -18  24   0   73.49    7.40
 -18  24   0   76.29   10.40
  18 -24   0   59.49   10.60
 -18  23   1  392.06   19.90
 -18  23   1  347.07   20.90
  18 -23  -1  366.36   22.60
 -18  22   2    2.30    3.80
 -18  21   3   98.39   10.10
 -18  20   4  314.17   19.50
 -18  19   5  201.88   15.30
 -18  18   6  200.78   15.30
 -18  17   7  176.58   14.40
 -18  16   8   46.20   12.40
 -18  16   8   58.89    9.60
 -18  15   9    5.60    5.20
 -18  15   9    5.90    6.50
 -18  14  10   -0.90    4.30
 -18  14  10  -12.70    6.50
 -18  13  11   12.00    5.30
 -18  13  11  -11.70    5.20
 -18  12  12  102.29   18.70
 -18  12  12  105.59   12.30
 -18  11  13    3.30    7.90
 -18  11  13   -4.10    5.40
 -18  10  14    2.70   10.20
  17 -33  11   30.30   10.70
  17 -33  11   27.90   14.40
  17 -32  10   45.80   10.30
  17 -32  10   20.20   11.40
 -17  31  -9    6.90    4.20
  17 -31   9   14.30    9.30
  17 -31   9    3.20    6.00
  17 -30   8    2.90    4.90
  17 -30   8   -0.20    5.60
 -17  29  -7   13.80    4.70
  17 -29   7   17.80    6.50
  17 -29   7   23.40    9.30
 -17  28  -6    0.70    3.50
  17 -28   6   -5.50    3.70
  17 -28   6   -3.00    5.40
 -17  27  -5  860.11   36.90
  17 -27   5  851.31   38.50
  17 -27   5  850.71   45.30
 -17  26  -4   32.70    6.50
  17 -26   4   50.39    8.00
  17 -26   4   32.20    9.20
 -17  25  -3   41.40    6.40
 -17  25  -3   39.70    6.80
  17 -25   3   36.10    8.80
  17 -25   3   37.30    6.60
 -17  24  -2    2.30    3.00
 -17  24  -2    5.30    2.90
  17 -24   2    5.80    3.30
  17 -24   2    8.10    5.30
 -17  23  -1  255.47   15.60
 -17  23  -1  228.78   13.60
  17 -23   1  236.28   17.90
  17 -23   1  232.18   14.00
 -17  22   0   36.00    6.90
 -17  22   0   35.80    5.80
  17 -22   0   18.70    6.20
 -17  21   1 1226.58   48.80
 -17  21   1 1214.48   49.90
  17 -21  -1 1223.28   51.99
 -17  20   2   29.00    5.90
 -17  20   2   24.50    5.90
 -17  19   3  129.49   11.10
 -17  18   4  593.34   28.90
 -17  17   5    6.00    4.20
 -17  16   6  312.57   19.10
 -17  15   7  264.47   17.50
 -17  14   8   16.70    8.20
 -17  13   9    6.40    4.50
 -17  13   9   -3.00    4.80
 -17  12  10   37.90    8.00
 -17  12  10   23.10   10.10
 -17  11  11   57.19   14.30
 -17  11  11   42.50    8.50
 -17  10  12  170.08   22.00
 -17  10  12  163.98   14.60
 -17   9  13  397.56   35.10
 -17   9  13  442.36   26.00
 -17   8  14  155.38   13.90
 -17   8  14  129.09   23.80
  16 -31  11   -3.60   10.00
  16 -31  11    3.30    7.90
  16 -30  10   22.50   10.80
  16 -30  10   14.70    6.90
 -16  29  -9   24.20    4.40
  16 -29   9   18.00   10.10
  16 -29   9   24.00    3.80
  16 -29   9   14.10    6.90
 -16  28  -8   35.80    5.80
  16 -28   8   30.40    4.80
  16 -28   8   56.99   11.10
  16 -28   8   41.00   11.40
 -16  27  -7  138.59   10.40
  16 -27   7  132.19   16.80
  16 -27   7  135.19   13.40
 -16  26  -6   11.50    4.30
  16 -26   6   26.50    6.70
  16 -26   6   18.90    8.20
 -16  25  -5   55.99    7.20
  16 -25   5   56.99    9.30
  16 -25   5   54.79   12.00
 -16  24  -4    2.00    3.00
  16 -24   4   -3.60    4.10
  16 -24   4    1.00    3.50
 -16  23  -3  310.97   17.40
 -16  23  -3  333.07   16.90
  16 -23   3  324.57   22.00
  16 -23   3  302.97   17.60
 -16  22  -2  612.74   27.00
 -16  22  -2  601.54   28.10
  16 -22   2  652.33   33.10
  16 -22   2  630.44   28.00
 -16  21  -1  111.69    9.50
 -16  21  -1  109.09    8.60
  16 -21   1  104.09    8.70
  16 -21   1   90.59   10.50
 -16  20   0  237.68   13.90
 -16  20   0  230.88   14.60
  16 -20   0  246.98   16.80
 -16  19   1  247.08   15.30
 -16  19   1  268.27   15.30
  16 -19  -1  256.97   16.80
 -16  18   2  632.44   29.90
 -16  18   2  687.23   30.50
 -16  17   3 1258.97   50.89
 -16  16   4   44.30    7.10
 -16  15   5    1.40    2.90
 -16  14   6  216.88   14.80
 -16  13   7    9.80    4.90
 -16  12   8   69.09   13.00
 -16  12   8   46.50    8.00
 -16  11   9   60.19    9.40
 -16  11   9   64.29   13.30
 -16  10  10    0.30    4.30
 -16  10  10    1.00    6.40
 -16   9  11   17.90    6.10
 -16   9  11   17.00    8.70
 -16   8  12   12.60   10.80
 -16   8  12   21.20    6.50
 -16   7  13   -0.60    8.50
 -16   7  13   -2.70    5.20
 -16   6  14  114.59   20.90
 -16   6  14   95.99   12.50
  15 -30  12   46.80   15.90
  15 -30  12   20.90   10.30
  15 -29  11   22.00   12.80
  15 -29  11   41.70   10.30
  15 -28  10   10.70    6.50
  15 -28  10   -7.70    7.10
 -15  27  -9   31.10    4.10
  15 -27   9   20.30    8.70
  15 -27   9   34.50    3.80
  15 -27   9   28.80    8.70
 -15  26  -8    4.60    3.10
  15 -26   8   -7.30    4.40
  15 -26   8    0.90    2.70
  15 -26   8   13.60    7.60
 -15  25  -7  410.06   19.10
  15 -25   7  378.56   17.70
  15 -25   7  379.46   28.00
  15 -25   7  384.86   24.00
 -15  24  -6   16.00    4.30
  15 -24   6    4.00    6.20
  15 -24   6   29.00    7.20
  15 -24   6   23.00    4.30
 -15  23  -5  146.99   10.40
  15 -23   5  157.38   12.80
  15 -23   5  143.79   15.20
  15 -23   5  141.99   11.10
 -15  22  -4  697.43   28.80
 -15  22  -4  578.34   30.40
  15 -22   4  670.73   35.10
  15 -22   4  641.04   30.00
 -15  21  -3   -1.00    2.10
 -15  21  -3    0.40    2.30
  15 -21   3    2.20    4.10
  15 -21   3    3.30    2.70
 -15  20  -2  337.67   17.10
 -15  20  -2  322.87   17.50
  15 -20   2  354.86   17.90
  15 -20   2  325.77   20.90
 -15  19  -1    7.00    3.80
 -15  19  -1    8.60    3.30
  15 -19   1   10.40    3.80
  15 -19   1    2.90    3.90
 -15  18   0  330.77   17.30
 -15  18   0  277.17   15.90
  15 -18   0  321.67   19.00
  15 -18   0  334.37   17.00
 -15  17   1    4.80    3.20
 -15  17   1    5.70    3.30
  15 -17  -1    0.90    3.70
 -15  16   2   18.60    4.90
 -15  16   2   34.60    6.20
 -15  15   3    7.20    3.60
 -15  14   4  118.19    9.80
 -15  13   5   60.39    7.60
 -15  12   6  261.27   16.10
 -15  11   7  306.67   18.20
 -15  10   8  436.76   28.30
 -15  10   8  353.46   20.90
 -15   9   9   -1.30    3.80
 -15   9   9   -0.50    5.60
 -15   8  10  220.98   21.60
 -15   8  10  199.98   15.10
 -15   7  11  211.78   15.70
 -15   7  11  240.28   23.30
 -15   6  12   31.10    7.50
 -15   6  12   47.20   15.40
 -15   5  13  132.59   12.60
 -15   5  13  116.09   20.80
 -15   4  14  137.59   23.10
 -15   4  14  170.58   13.30
  14 -28  12   -8.70    7.70
  14 -28  12    0.20    7.70
  14 -27  11   17.10    9.70
  14 -27  11   15.20    7.50
  14 -26  10   -2.10    5.60
  14 -26  10   -6.50    5.90
  14 -25   9    3.00    4.90
  14 -25   9   -8.40    5.90
 -14  24  -8    3.20    2.40
  14 -24   8    0.00    2.00
  14 -24   8   -6.70    4.30
  14 -24   8   -1.30    4.30
 -14  23  -7  155.18    9.70
  14 -23   7  139.09    8.80
  14 -23   7  179.18   17.80
  14 -23   7  159.48   14.70
 -14  22  -6  381.16   17.80
  14 -22   6  352.26   16.60
  14 -22   6  374.36   22.00
  14 -22   6  372.16   25.60
 -14  21  -5   16.00    4.10
  14 -21   5   16.10    5.40
  14 -21   5    9.50    3.10
  14 -21   5   16.80    6.50
 -14  20  -4   46.90    6.40
 -14  20  -4   42.90    6.00
  14 -20   4   48.00    5.30
  14 -20   4   46.50    9.20
  14 -20   4   49.60    7.50
 -14  19  -3  242.28   13.60
 -14  19  -3  246.48   14.00
  14 -19   3  274.57   18.20
  14 -19   3  257.87   13.30
  14 -19   3  254.97   15.00
 -14  18  -2  395.36   18.80
 -14  18  -2  410.76   18.80
  14 -18   2  355.76   17.70
  14 -18   2  396.16   22.40
  14 -18   2  371.66   19.10
 -14  17  -1 1195.78   45.20
 -14  17  -1 1185.88   44.90
  14 -17   1 1175.58   44.40
  14 -17   1 1176.58   45.30
  14 -17   1 1032.50   47.50
 -14  16   0  130.99    9.30
 -14  16   0  113.99    8.80
  14 -16   0  112.39    9.10
  14 -16   0  112.89   10.20
 -14  15   1 1152.08   45.70
 -14  15   1 1143.79   45.90
  14 -15  -1 1213.08   47.50
 -14  14   2  181.28   12.30
 -14  14   2  160.48   11.10
 -14  13   3  583.34   26.50
 -14  12   4  162.78   11.60
 -14  11   5   53.29    6.60
 -14  10   6  271.47   16.00
 -14   9   7   -1.20    3.90
 -14   9   7    4.80    3.40
 -14   8   8   15.10    5.10
 -14   8   8   18.10    8.00
 -14   7   9  193.88   19.40
 -14   7   9  202.08   14.60
 -14   6  10  925.81   51.09
 -14   6  10  999.20   42.30
 -14   5  11  105.59   10.80
 -14   5  11  112.59   19.60
 -14   4  12   67.69   16.20
 -14   4  12   80.09    9.60
 -14   3  13   66.29    9.80
 -14   3  13   90.09   18.80
 -14   2  14   19.10   11.80
 -14   2  14   13.50    6.60
  13 -26  12   14.40   10.70
  13 -26  12   16.80    9.00
  13 -25  11   25.80   12.20
  13 -25  11   11.20    8.40
  13 -24  10   22.80    7.90
  13 -24  10   -3.40    4.90
  13 -23   9   81.59   15.70
  13 -23   9   58.19   11.70
 -13  22  -8    0.00    1.70
  13 -22   8   -1.50    6.10
  13 -22   8    0.80    1.70
  13 -22   8    7.10    5.10
 -13  21  -7  896.31   33.70
  13 -21   7  824.22   32.70
  13 -21   7  927.21   46.60
  13 -21   7  907.81   41.70
 -13  20  -6   16.10    3.70
  13 -20   6   13.90    3.10
  13 -20   6    7.40    4.80
  13 -20   6   12.80    6.40
 -13  19  -5  171.88   10.00
  13 -19   5  169.98   13.00
  13 -19   5  172.08   15.30
  13 -19   5  154.68    9.00
 -13  18  -4    1.50    2.90
 -13  18  -4    1.60    2.60
  13 -18   4    2.70    4.00
  13 -18   4    9.60    3.80
  13 -18   4    1.90    1.90
 -13  17  -3  194.18   11.70
 -13  17  -3  172.78   10.70
  13 -17   3  206.68   15.00
  13 -17   3  198.78   12.60
  13 -17   3  179.48   10.20
 -13  16  -2  211.48   12.00
 -13  16  -2  204.28   12.00
  13 -16   2  207.78   12.80
  13 -16   2  204.68   11.30
  13 -16   2  228.18   15.30
 -13  15  -1  920.71   38.90
 -13  15  -1  926.51   36.40
 -13  15  -1  891.81   36.00
  13 -15   1  889.71   36.70
  13 -15   1  902.01   35.40
  13 -15   1  945.71   39.30
 -13  14   0   -2.20    2.60
 -13  14   0    1.80    2.50
 -13  14   0    2.50    2.30
  13 -14   0    0.30    2.60
  13 -14   0    2.80    3.00
  13 -14   0    1.00    1.90
 -13  13   1   84.69    7.10
 -13  13   1   83.79    7.60
 -13  13   1   76.89    7.80
  13 -13  -1   85.99    7.80
  13 -13  -1   74.59    6.30
 -13  12   2  118.59    9.50
 -13  12   2  105.49    8.30
 -13  12   2  106.09    8.90
  13 -12  -2  105.49    7.80
 -13  11   3   52.29    6.00
 -13  10   4  303.77   16.10
 -13   9   5  308.37   16.40
 -13   8   6  116.59    9.50
 -13   7   7   10.00    4.00
 -13   7   7    7.40    5.10
 -13   6   8  173.28   17.10
 -13   6   8  170.68   12.20
 -13   5   9  848.02   44.60
 -13   5   9  773.72   35.30
 -13   4  10  216.28   15.00
 -13   4  10  212.98   21.60
 -13   3  11   20.40   10.40
 -13   3  11   14.20    5.30
 -13   2  12  566.54   38.70
 -13   2  12  537.25   27.50
 -13   1  13   26.10    7.00
 -13   1  13   47.80   13.40
 -13   0  14   93.29   10.90
 -13   0  14  102.39   19.70
  12 -25  13   -4.40    7.30
  12 -25  13   15.20    9.90
  12 -24  12   47.90   15.00
  12 -24  12   57.29   13.30
  12 -23  11  140.49   17.10
  12 -23  11  121.79   19.90
  12 -22  10  265.67   25.10
  12 -22  10  330.17   24.10
  12 -21   9    9.80    6.70
  12 -21   9    4.20    5.40
 -12  20  -8  274.07   10.90
  12 -20   8  298.47   20.60
  12 -20   8  256.37   22.10
 -12  19  -7   62.09    4.80
  12 -19   7   54.79    4.20
  12 -19   7   58.89   11.20
  12 -19   7   70.29   11.20
 -12  18  -6  178.88    9.50
  12 -18   6  206.48   14.80
  12 -18   6  171.88    8.80
  12 -18   6  172.98   15.80
 -12  17  -5 1024.80   39.20
  12 -17   5 1068.49   38.60
  12 -17   5 1014.00   47.20
  12 -17   5 1083.79   44.70
 -12  16  -4   13.30    4.20
 -12  16  -4   14.60    3.10
  12 -16   4   15.60    3.00
  12 -16   4    5.50    4.30
  12 -16   4   12.40    4.20
 -12  15  -3 1529.65   55.19
 -12  15  -3 1439.66   53.19
  12 -15   3 1452.95   52.59
  12 -15   3 1544.35   56.39
  12 -15   3 1291.37   57.79
 -12  14  -2  396.86   17.80
 -12  14  -2  411.76   20.70
 -12  14  -2  405.26   18.70
  12 -14   2  362.66   20.60
  12 -14   2  409.56   19.40
  12 -14   2  400.06   17.30
 -12  13  -1  230.18   13.00
 -12  13  -1  246.68   12.80
  12 -13   1  264.07   13.90
  12 -13   1  255.57   12.30
  12 -13   1  257.47   15.10
 -12  12   0  843.92   34.70
 -12  12   0  835.32   33.00
 -12  12   0  849.41   33.70
  12 -12   0  855.41   34.60
  12 -12   0  830.02   33.80
  12 -12   0  809.12   32.30
 -12  11   1  286.97   14.20
 -12  11   1  290.57   15.10
 -12  11   1  257.27   14.60
  12 -11  -1  291.57   13.70
 -12  10   2  365.36   16.70
  12 -10  -2  322.27   15.70
 -12   9   3  101.59    7.70
  12  -9  -3   95.79    7.00
 -12   8   4    7.10    3.00
 -12   7   5  487.15   22.30
 -12   6   6  310.07   16.40
 -12   5   7   22.20    4.70
 -12   5   7   21.70    7.50
 -12   4   8   34.10    9.80
 -12   4   8   53.29    7.40
 -12   3   9  521.95   26.10
 -12   3   9  622.84   35.90
 -12   2  10   55.69    8.20
 -12   2  10   62.79   14.40
 -12   1  11  397.06   31.60
 -12   1  11  462.85   23.00
 -12   0  12   20.60   10.50
 -12   0  12   12.30    5.30
 -12  -1  13  297.67   28.20
 -12  -1  13  270.47   17.00
 -12  -2  14   23.40   11.70
 -12  -2  14   35.30    7.10
  11 -23  13   -0.90    7.90
  11 -23  13   29.70   12.20
  11 -22  12   40.90   11.60
  11 -22  12   44.20   13.20
  11 -21  11   25.60    9.20
  11 -21  11    1.20    7.90
  11 -20  10   34.70   10.60
  11 -20  10   53.79   11.00
  11 -19   9    2.70    6.00
  11 -19   9   -7.60    3.80
  11 -18   8   10.20    6.20
  11 -18   8    8.50    5.30
 -11  17  -7  181.08    8.40
  11 -17   7  164.68   16.30
  11 -17   7  200.68   15.90
  11 -17   7  220.98    8.10
 -11  16  -6   96.89    6.20
  11 -16   6  120.89   12.50
  11 -16   6  115.49   11.20
  11 -16   6  121.29    6.00
 -11  15  -5  182.58    9.00
  11 -15   5  183.18   14.80
  11 -15   5  177.88    8.40
  11 -15   5  152.88   12.50
 -11  14  -4  499.95   20.50
  11 -14   4  536.35   26.80
  11 -14   4  521.35   24.60
  11 -14   4  493.95   19.90
 -11  13  -3  557.74   25.20
 -11  13  -3  602.54   23.40
  11 -13   3  577.24   27.70
  11 -13   3  603.44   22.90
  11 -13   3  581.44   26.20
 -11  12  -2    1.60    2.40
 -11  12  -2   -0.80    1.50
 -11  12  -2    3.50    2.30
  11 -12   2   -3.50    2.10
  11 -12   2   -1.10    1.30
  11 -12   2    1.50    2.30
 -11  11  -1  119.69    8.80
 -11  11  -1  106.19    7.80
 -11  11  -1  114.69    7.20
  11 -11   1  115.69    8.30
  11 -11   1  117.89    7.00
  11 -11   1  121.09    8.90
 -11  10   0 9024.10  304.37
 -11  10   0 8859.41  304.57
 -11   9   1  907.91   35.10
 -11   9   1  855.81   36.30
  11  -9  -1  988.10   35.10
 -11   8   2  197.48   10.70
 -11   7   3    2.80    2.30
  11  -7  -3    3.10    1.80
 -11   6   4  441.16   19.80
  11  -6  -4  442.96   19.30
 -11   5   5  127.09    8.80
  11  -5  -5  116.09    9.00
 -11   4   6 1630.84   60.79
 -11   3   7  104.59    8.40
 -11   3   7   99.69   12.50
 -11   2   8  259.37   14.80
 -11   1   9   45.10   11.10
 -11   1   9   62.19    7.20
 -11   0  10  268.17   16.00
 -11   0  10  269.37   23.70
 -11  -1  11   14.30    5.20
 -11  -1  11   12.20    8.50
 -11  -2  12   13.60    9.50
 -11  -2  12   26.50    5.80
 -11  -3  13   53.89    8.30
 -11  -3  13   50.79   14.50
 -11  -4  14   39.10   14.20
 -11  -4  14   24.70    5.90
  10 -21  13   14.50    8.80
  10 -21  13   13.10   10.90
  10 -20  12    5.70    8.10
  10 -20  12   17.20    8.80
  10 -19  11  342.77   26.30
  10 -18  10   82.09   14.00
  10 -17   9  235.68   19.80
  10 -16   8  158.88   15.00
  10 -15   7  469.45   26.50
 -10  14  -6   76.69    4.50
  10 -14   6   95.19    4.20
  10 -14   6   74.29    9.10
 -10  13  -5 3153.98  108.59
  10 -13   5 3352.26  118.09
  10 -13   5 3198.98  107.99
  10 -13   5 3006.60  115.09
 -10  12  -4   39.60    3.70
 -10  12  -4   47.40    7.10
  10 -12   4   47.40    6.60
  10 -12   4   49.10    7.80
  10 -12   4   47.00    3.40
 -10  11  -3  151.98    7.90
 -10  11  -3  138.59    9.70
  10 -11   3  159.68    7.50
  10 -11   3  145.99   10.40
  10 -11   3  172.18   11.70
 -10  10  -2   35.90    4.70
 -10  10  -2   34.30    3.60
 -10  10  -2   41.10    5.30
  10 -10   2   38.10    5.10
  10 -10   2   38.50    5.20
  10 -10   2   47.10    3.60
 -10   9  -1  761.02   30.50
 -10   9  -1  744.93   30.70
 -10   9  -1  739.53   28.90
  10  -9   1  831.02   28.80
  10  -9   1  758.22   30.90
  10  -9   1  753.82   30.80
 -10   8   0 2892.71  106.69
 -10   8   0 2981.10  107.29
 -10   8   0 3362.26  106.19
  10  -8   0 3078.99  107.59
  10  -8   0 2921.31  105.29
  10  -8   0 3110.59  106.89
 -10   7   1 4457.35  157.38
 -10   7   1 4463.05  158.88
  10  -7  -1 4825.22  156.68
 -10   6   2   -2.00    1.10
  10  -6  -2    3.00    1.40
 -10   5   3  361.56   16.10
  10  -5  -3  349.57   15.70
 -10   4   4 1346.47   48.40
  10  -4  -4 1252.37   47.60
 -10   3   5  835.62   33.10
 -10   2   6   -3.20    2.60
 -10   2   6    2.80    2.30
 -10   1   7 1604.14   59.19
 -10   1   7 1565.24   67.49
 -10   0   8  916.81   37.00
 -10   0   8  901.81   45.40
 -10  -1   9   10.20    7.30
 -10  -1   9    1.90    3.10
 -10  -2  10  324.57   26.30
 -10  -2  10  331.67   17.60
 -10  -3  11   21.60    5.30
 -10  -3  11   30.00   10.80
 -10  -4  12    2.20    7.80
 -10  -4  12    1.40    3.70
 -10  -5  13   35.90    6.30
 -10  -5  13   13.60    9.50
 -10  -6  14   25.90    5.80
 -10  -6  14   39.30   13.30
   9 -20  14   81.99   19.00
   9 -19  13  116.29   19.30
   9 -18  12   14.80    7.80
   9 -17  11    8.80    7.30
   9 -16  10   37.10   10.30
   9 -15   9  387.56   25.90
   9 -14   8  100.19   12.20
   9 -13   7  117.39   12.10
   9 -12   6   17.70    5.60
  -9  11  -5  606.54   22.20
   9 -11   5  648.64   29.40
   9 -11   5  613.04   21.80
  -9  10  -4   21.60    2.60
  -9  10  -4   19.50    4.40
   9 -10   4   15.70    4.60
  -9   9  -3  230.98   10.00
  -9   9  -3  231.48   12.80
   9  -9   3  246.78    9.60
   9  -9   3  213.28   13.10
   9  -9   3  232.38   13.70
  -9   8  -2  228.68   12.20
  -9   8  -2  218.78   10.00
   9  -8   2  239.78   12.60
   9  -8   2  230.58   12.60
  -9   7  -1 3563.84  137.49
  -9   7  -1 4055.19  139.29
  -9   7  -1 4134.39  140.09
   9  -7   1 4055.39  140.29
   9  -7   1 4260.07  139.69
   9  -7   1 4190.08  137.59
  -9   5   1 2141.79   79.29
  -9   5   1 2227.18   77.19
   9  -5  -1 2259.87   77.09
  -9   4   2   68.19    4.90
   9  -4  -2   60.39    4.60
  -9   3   3  298.27   13.00
   9  -3  -3  256.87   12.60
  -9   2   4    8.60    2.50
  -9   2   4   14.20    3.20
  -9   1   5 2621.94   89.89
  -9   1   5 2454.85   89.29
  -9   0   6 2632.54   92.59
  -9   0   6 2575.84   92.19
  -9  -1   7  837.22   41.50
  -9  -1   7  846.62   33.70
  -9  -2   8  198.68   17.90
  -9  -2   8  173.88   11.10
  -9  -3   9  313.77   24.10
  -9  -3   9  333.07   16.90
  -9  -4  10   37.40   11.00
  -9  -4  10   55.69    6.80
  -9  -5  11    2.20    7.20
  -9  -6  12   61.79    7.40
  -9  -6  12   53.29   13.40
  -9  -7  13    1.60    8.00
  -9  -7  13    7.60    4.80
  -9  -8  14   36.10   12.30
  -9  -8  14   61.79    7.20
   8 -18  14    2.00    8.00
   8 -17  13  472.75   34.10
   8 -16  12   34.90   11.00
   8 -15  11  223.28   20.60
   8 -14  10 1014.20   50.19
   8 -13   9  874.31   43.80
   8 -12   8   54.19   10.00
   8 -11   7  102.69   11.50
   8 -10   6    1.50    3.10
   8  -9   5 2680.03   98.59
  -8   8  -4  474.95   22.20
  -8   8  -4  444.76   16.80
   8  -8   4  492.45   22.80
  -8   7  -3  861.31   34.70
  -8   7  -3  866.61   30.70
   8  -7   3  868.61   30.40
   8  -7   3  875.01   35.20
  -8   6  -2  132.99    8.50
  -8   6  -2  137.99    6.20
   8  -6   2  118.99    5.80
   8  -6   2  136.39    8.20
   8  -6   2  125.69    8.50
  -8   5  -1   71.39    5.10
  -8   5  -1   80.39    4.40
  -8   5  -1   73.49    5.90
   8  -5   1   66.69    5.90
   8  -5   1   83.49    4.50
   8  -5   1   68.69    5.30
  -8   4   0   36.20    4.50
  -8   4   0   37.90    3.40
  -8   4   0   36.40    3.30
   8  -4   0   29.60    2.90
   8  -4   0   38.70    4.50
   8  -4   0   36.90    3.30
  -8   3   1  654.93   26.40
  -8   3   1  731.63   28.90
   8  -3  -1  747.63   26.60
  -8   2   2 1996.20   70.19
  -8   2   2 2010.10   70.29
  -8   1   3  725.73   27.80
  -8   1   3  713.33   27.60
  -8   0   4  488.95   20.30
  -8   0   4  495.05   20.60
  -8  -1   5   21.00    3.70
  -8  -1   5   25.00    4.10
  -8  -2   6   16.10    3.40
  -8  -2   6   10.00    3.10
  -8  -2   6    9.30    5.10
  -8  -3   7  318.47   21.50
  -8  -3   7  264.37   14.10
  -8  -3   7  336.47   15.70
  -8  -4   8   46.90   10.30
  -8  -4   8   33.00    5.20
  -8  -5   9  526.75   32.80
  -8  -5   9  590.04   25.00
  -8  -6  10  140.79   16.80
  -8  -6  10  157.28   10.50
  -8  -7  11    1.60    6.90
  -8  -7  11   17.80    4.20
  -8  -8  12   32.60    5.90
  -8  -8  12   51.69   13.50
  -8  -9  13   -5.50    3.70
  -8  -9  13   12.50    8.60
  -8 -10  14   -4.80    8.20
   7 -16  14   63.09   14.80
   7 -15  13  -10.60    6.70
   7 -14  12   12.10    8.70
   7 -13  11   10.20    7.60
   7 -12  10   -1.00    6.90
   7 -11   9 1030.20   49.00
   7 -10   8   45.30    9.60
   7  -9   7 1108.79   48.70
   7  -8   6  507.65   26.30
   7  -7   5    1.20    3.30
  -7   6  -4    2.00    2.50
   7  -6   4    0.60    2.40
  -7   5  -3 3069.39  101.99
  -7   5  -3 2797.02   96.89
  -7   5  -3 2798.42   96.99
   7  -5   3 2820.92  101.99
  -7   4  -2 5834.52  199.78
  -7   3  -1  552.14   20.70
  -7   3  -1  555.84   20.60
  -7   3  -1  526.75   20.40
  -7   3  -1  554.94   22.80
   7  -3   1  592.64   21.00
   7  -3   1  553.84   22.90
  -7   1   1 1267.17   46.80
  -7   1   1 1253.07   44.70
   7  -1  -1 1235.98   44.70
  -7   0   2 2137.49   74.79
  -7  -1   3  906.71   33.60
  -7  -1   3  905.81   34.10
  -7  -2   4  273.37   12.20
  -7  -2   4  237.58   12.20
  -7  -3   5   16.40    3.40
  -7  -3   5   17.00    3.20
  -7  -4   6   13.20    3.00
  -7  -4   6    9.10    3.00
  -7  -4   6   12.70    5.50
  -7  -5   7  151.78   14.60
  -7  -5   7  150.58    9.70
  -7  -5   7  138.89    8.80
  -7  -6   8   79.69   12.90
  -7  -6   8   61.29    5.90
  -7  -7   9   12.40    7.00
  -7  -8  10    6.00    6.30
  -7  -8  10    5.40    3.30
  -7  -9  11   40.10    6.20
  -7  -9  11   28.70   11.10
  -7 -10  12   62.69    6.90
  -7 -10  12   58.59   13.50
  -7 -11  13   -3.10    6.90
  -7 -11  13    5.30    3.90
  -7 -12  14   91.69   18.20
   6 -14  14    9.80   10.00
   6 -13  13  128.29   17.30
   6 -12  12  123.99   16.90
   6 -11  11   11.20    7.40
   6 -10  10   39.70   10.90
   6  -9   9   19.80    7.20
   6  -8   8  683.03   35.40
   6  -7   7 1451.05   60.39
   6  -6   6 1557.04   62.39
   6  -5   5 1316.37   52.59
  -6   4  -4  636.44   27.70
   6  -4   4  635.84   28.10
  -6   3  -3  990.90   40.00
  -6   3  -3 1057.99   36.10
   6  -3   3 1052.99   35.90
   6  -3   3 1054.99   40.60
  -6   2  -2 3533.25  120.39
  -6   2  -2 3720.33  123.59
   6  -2   2 3421.66  123.59
   6  -2   2 3540.45  120.29
  -6   1  -1   17.50    2.40
  -6   1  -1   15.30    3.50
   6  -1   1   14.20    2.10
   6  -1   1   12.90    3.10
  -6   0   0  964.80   34.60
  -6   0   0  943.41   35.90
   6   0   0  975.70   36.20
   6   0   0  950.80   34.60
  -6  -1   1   58.39    5.60
  -6  -1   1   64.69    4.50
   6   1  -1   62.19    4.50
  -6  -2   2  125.79    7.20
   6   2  -2  123.99    7.00
  -6  -3   3  154.08    8.60
   6   3  -3  162.78    8.60
  -6  -4   4  171.08    9.50
   6   4  -4  176.28    9.40
  -6  -5   5  801.42   31.60
  -6  -6   6    8.50    5.00
  -6  -6   6    9.60    2.60
  -6  -6   6   10.50    3.40
  -6  -7   7    9.20    3.00
  -6  -7   7    5.80    5.20
  -6  -8   8   77.89   12.80
  -6  -8   8   77.29   11.10
  -6  -8   8   78.09    6.50
  -6  -9   9   10.20    7.00
  -6  -9   9    5.00    2.70
  -6 -10  10   38.60    5.40
  -6 -10  10   39.50   10.90
  -6 -11  11   54.19    6.30
  -6 -11  11   55.39   13.00
  -6 -12  12   12.40    7.60
  -6 -13  13    6.00    3.80
  -6 -13  13  -17.70    7.00
   5 -12  14   12.90   10.60
   5 -11  13   22.30    9.40
   5 -10  12   -0.40    5.10
   5  -9  11   -9.20    5.50
   5  -8  10    7.40    7.50
   5  -7   9   19.80    7.30
   5  -6   8    4.20    5.00
   5  -5   7  265.97   18.30
   5  -4   6  591.84   29.20
   5  -3   5   49.90    6.90
  -5   2  -4   79.39    7.10
   5  -2   4   72.09    7.30
   5  -2   4   72.19    3.50
  -5   1  -3   56.99    3.40
  -5   1  -3   63.79    6.00
   5  -1   3   53.09    3.30
   5  -1   3   60.79    5.90
  -5   0  -2 2028.00   70.09
  -5   0  -2 2085.79   72.59
   5   0   2 1986.90   72.59
   5   0   2 2036.50   69.99
  -5  -1  -1  224.38   11.30
  -5  -1  -1  231.88   10.20
   5   1   1  235.88   11.60
   5   1   1  234.08   10.20
  -5  -2   0 2517.35   83.29
  -5  -2   0 2467.35   85.89
  -5  -2   0 2442.36   85.09
   5   2   0 2485.65   85.09
   5   2   0 2387.66   85.79
  -5  -3   1   75.69    5.90
  -5  -3   1   71.09    5.10
   5   3  -1   82.59    5.40
  -5  -4   2 2009.40   71.59
   5   4  -2 2052.09   71.59
  -5  -5   3   93.09    6.40
   5   5  -3   95.79    6.30
  -5  -6   4  108.99    7.40
   5   6  -4  117.79    7.40
  -5  -7   5  537.45   28.20
  -5  -7   5  581.14   24.40
   5   7  -5  623.24   24.30
  -5  -8   6   79.59   10.00
  -5  -8   6   83.39    6.80
   5   8  -6   76.29    6.20
  -5  -9   7  106.39    8.20
  -5  -9   7   94.09    7.10
  -5  -9   7  101.09   11.90
  -5 -10   8    3.00    6.00
  -5 -10   8   -2.60    3.30
  -5 -10   8   -0.20    2.10
  -5 -11   9   67.29   12.80
  -5 -11   9   79.09    6.70
  -5 -12  10   46.30   10.30
  -5 -12  10   35.60    5.20
  -5 -13  11   65.69   13.20
  -5 -13  11   53.49    6.20
  -5 -14  12  174.08   19.60
  -5 -14  12  174.98   10.80
  -5 -15  13    4.30    3.40
  -5 -15  13   -4.60    5.80
   4 -10  14   13.00   10.20
   4  -9  13   23.90   11.50
   4  -8  12   15.50    7.70
   4  -7  11   81.19   15.10
   4  -6  10  145.59   16.20
   4  -5   9    1.30    5.00
   4  -4   8  195.98   16.10
   4  -3   7  529.95   28.30
  -4   2  -6  384.66   13.70
   4  -2   6  383.26   21.40
   4  -2   6  372.06   13.90
  -4   1  -5  291.37   11.60
   4  -1   5  286.47   11.70
   4  -1   5  349.57   18.30
  -4   0  -4 1682.43   62.79
  -4   0  -4 1730.13   57.89
   4   0   4 1657.73   57.89
   4   0   4 1619.54   62.89
  -4  -1  -3  273.17   11.00
  -4  -1  -3  224.18   13.10
   4   1   3  268.77   11.00
   4   1   3  276.57   13.90
  -4  -3  -1   71.69    5.30
  -4  -3  -1   82.79    5.30
   4   3   1   84.69    5.20
   4   3   1   78.29    5.70
   4   3   1   77.99    4.20
  -4  -4   0   32.50    3.20
  -4  -4   0   31.00    3.80
  -4  -4   0   41.60    3.80
   4   4   0   31.40    3.50
   4   4   0   31.80    3.80
   4   4   0   38.40    3.20
  -4  -5   1  238.28   11.50
  -4  -5   1  243.08   11.40
   4   5  -1  234.58   11.30
  -4  -6   2 1385.36   50.09
   4   6  -2 1370.56   50.09
  -4  -7   3   31.90    4.60
   4   7  -3   34.40    4.00
  -4  -8   4 2454.65   88.19
   4   8  -4 2526.75   88.09
  -4  -9   5  137.59   11.60
  -4  -9   5  135.49    8.90
   4   9  -5  133.69    8.60
  -4 -10   6   18.40    6.10
  -4 -10   6   25.00    4.50
   4  10  -6   22.20    4.00
  -4 -11   7    9.90    5.90
  -4 -11   7    5.50    3.60
   4  11  -7   12.10    3.40
  -4 -12   8    1.20    2.30
  -4 -12   8    3.20    4.80
  -4 -13   9    4.80    6.30
  -4 -13   9   -2.00    2.40
  -4 -14  10   10.10    3.20
  -4 -14  10    8.90    6.20
  -4 -15  11  122.99   15.90
  -4 -15  11  140.19    9.10
  -4 -16  12   58.19   14.10
  -4 -16  12   85.69    7.50
  -4 -17  13   10.10    7.70
   3  -9  15   27.40   12.30
   3  -8  14    9.90    7.60
   3  -7  13   -5.40    6.50
   3  -6  12   43.80   12.50
   3  -5  11   39.80   10.50
   3  -4  10  167.18   17.40
   3  -3   9  108.89   13.70
   3  -2   8  361.56   13.70
   3  -2   8  376.46   13.60
   3  -2   8  372.66   23.60
  -3   1  -7  341.27   13.20
   3  -1   7  362.76   21.80
   3  -1   7  344.17   13.60
  -3   0  -6   46.30    3.30
   3   0   6   39.00    3.30
   3   0   6   32.70    7.00
  -3  -1  -5    3.10    1.60
   3   1   5    1.70    1.50
   3   1   5    1.00    3.40
  -3  -2  -4 2096.59   68.19
  -3  -2  -4 1957.70   72.29
   3   2   4 1874.91   68.09
   3   2   4 1886.11   72.29
  -3  -3  -3 4413.06  145.99
  -3  -3  -3 4189.28  148.39
   3   3   3 4290.57  148.79
   3   3   3 4228.98  145.99
  -3  -4  -2 1938.81   69.39
  -3  -4  -2 1982.60   68.59
   3   4   2 1924.41   69.69
   3   4   2 1976.50   68.69
  -3  -5  -1  744.13   28.60
  -3  -5  -1  735.93   28.30
   3   5   1  771.72   28.70
   3   5   1  754.02   28.60
   3   5   1  752.42   27.70
  -3  -6   0  649.74   25.10
  -3  -6   0  649.24   24.80
  -3  -6   0  670.43   25.80
   3   6   0  660.63   25.00
   3   6   0  655.83   25.70
   3   6   0  656.63   25.00
  -3  -7   1  185.78    9.40
  -3  -7   1  196.88   10.00
  -3  -7   1  182.68   10.10
   3   7  -1  192.98   10.00
  -3  -8   2  272.37   13.30
   3   8  -2  277.87   13.30
  -3  -9   3  678.23   27.60
   3   9  -3  689.43   27.60
  -3 -10   4  115.89    9.90
  -3 -10   4  115.29    7.90
   3  10  -4  113.09    8.00
  -3 -11   5  234.68   15.10
  -3 -11   5  217.88   12.40
   3  11  -5  227.88   12.30
  -3 -12   6  177.68   13.80
  -3 -12   6  162.78   10.60
   3  12  -6  181.88   10.60
  -3 -13   7   75.29    8.30
  -3 -13   7   88.59   10.90
   3  13  -7   71.19    6.50
  -3 -14   8   37.10    8.70
   3  14  -8   27.90    4.80
  -3 -15   9   -9.00    4.20
  -3 -16  10    4.80    2.60
  -3 -16  10   -0.80    4.90
  -3 -17  11   -3.00    2.60
  -3 -17  11    3.50    6.30
  -3 -18  12   -6.20    5.90
  -3 -18  12   -2.90    3.00
  -3 -19  13    4.60    8.30
   2  -7  15   25.80   12.30
   2  -6  14    7.30    8.30
   2  -5  13   45.30   12.40
   2  -4  12   18.20    8.70
   2  -3  11  271.27   23.30
   2  -2  10  179.68   17.90
   2  -1   9 1466.55   52.09
   2  -1   9 1435.86   52.39
   2  -1   9 1640.24   67.09
  -2   0  -8  153.18    7.50
   2   0   8  186.08   15.60
   2   0   8  157.28    8.00
  -2  -1  -7   20.60    2.90
   2   1   7   24.60    3.40
   2   1   7   23.00    6.30
  -2  -2  -6   55.79    4.50
   2   2   6   51.29    8.90
   2   2   6   67.99    4.90
  -2  -3  -5   10.30    2.50
   2   3   5    6.80    3.90
   2   3   5    9.50    2.50
  -2  -4  -4  755.92   31.20
  -2  -4  -4  693.63   27.70
   2   4   4  726.93   31.10
   2   4   4  742.73   28.00
  -2  -5  -3 5832.92  180.58
  -2  -5  -3 4734.63  181.48
   2   5   3 5365.06  180.38
   2   5   3 5209.28  182.18
  -2  -6  -2 2135.89   71.99
  -2  -6  -2 2061.39   71.69
   2   6   2 1897.21   71.79
   2   6   2 2014.40   71.69
  -2  -7  -1   98.59    6.40
  -2  -7  -1  116.09    7.10
  -2  -7  -1  111.89    6.20
   2   7   1  109.89    6.70
   2   7   1  108.89    7.00
   2   7   1  107.29    6.40
  -2  -8   0 2736.33   92.79
  -2  -8   0 2652.13   94.49
  -2  -8   0 2733.63   94.69
   2   8   0 2662.73   94.79
   2   8   0 2769.32   94.69
   2   8   0 2650.83   92.89
  -2  -9   1   51.19    5.00
  -2  -9   1   54.49    5.40
  -2  -9   1   43.20    4.00
   2   9  -1   44.40    4.90
   2   9  -1   53.19    5.10
  -2 -10   2  168.18   11.50
  -2 -10   2  178.28   10.20
   2  10  -2  184.08   10.30
  -2 -11   3   50.09    5.30
  -2 -11   3   50.79    6.70
   2  11  -3   46.70    5.30
  -2 -12   4   11.80    4.30
  -2 -12   4   21.60    4.10
   2  12  -4   13.10    3.50
  -2 -13   5    4.10    2.40
  -2 -13   5    3.10    3.30
   2  13  -5    3.30    2.40
  -2 -14   6  384.86   21.50
  -2 -14   6  344.37   18.00
   2  14  -6  366.76   17.70
  -2 -15   7  321.57   20.40
   2  15  -7  298.07   15.70
  -2 -16   8   16.00    6.10
   2  16  -8   14.00    3.70
  -2 -17   9   -8.90    4.10
  -2 -18  10   14.50    6.20
  -2 -19  11   -4.00    6.10
  -2 -19  11   17.40    3.90
  -2 -20  12   18.90    4.40
  -2 -20  12    6.20    8.60
  -2 -21  13    0.50    7.40
  -2 -21  13  -10.10    7.60
   1  -5  15    8.70    9.00
   1  -4  14   10.80    8.90
   1  -3  13   74.99   14.80
   1  -2  12   22.20    8.60
   1  -1  11  165.68   18.20
   1   0  10   93.29    6.00
   1   0  10  100.09   15.90
   1   0  10  103.89    5.90
  -1  -1  -9  980.70   34.20
   1   1   9  862.01   45.40
   1   1   9  927.21   34.80
  -1  -2  -8  101.59    6.10
   1   2   8   93.29   11.80
   1   2   8   97.79    6.70
  -1  -3  -7  395.06   16.30
   1   3   7  385.76   16.80
   1   3   7  352.56   22.40
  -1  -4  -6 1517.05   53.99
   1   4   6 1463.75   60.19
   1   4   6 1499.55   54.29
  -1  -5  -5   47.60    4.70
   1   5   5   49.99    5.00
   1   5   5   54.89    8.00
  -1  -6  -4  108.99    7.20
  -1  -6  -4  103.19    8.70
   1   6   4  106.79    7.40
   1   6   4  117.99    9.30
  -1  -7  -3  726.03   29.80
  -1  -7  -3  721.03   28.70
   1   7   3  748.43   30.00
   1   7   3  743.83   29.10
  -1  -8  -2 1427.36   51.79
  -1  -8  -2 1374.86   51.09
   1   8   2 1391.96   51.89
   1   8   2 1423.56   51.89
   1   8   2 1459.75   51.49
  -1  -9  -1 4235.08  147.69
  -1  -9  -1 4292.17  147.49
  -1  -9  -1 4343.37  145.59
   1   9   1 4339.47  147.99
   1   9   1 4204.18  147.59
   1   9   1 4247.27  145.89
  -1 -10   0 2208.38   77.69
  -1 -10   0 2225.88   77.19
  -1 -10   0 2174.98   74.19
   1  10   0 1982.00   77.09
   1  10   0 2169.98   74.39
   1  10   0 2184.78   77.39
  -1 -11   1  380.56   16.90
  -1 -11   1  352.26   14.40
  -1 -11   1  336.87   17.50
   1  11  -1  344.97   16.70
   1  11  -1  351.66   17.40
  -1 -12   2  298.27   15.20
  -1 -12   2  323.47   17.50
   1  12  -2  310.77   15.50
  -1 -13   3  288.77   17.20
  -1 -13   3  290.17   14.20
  -1 -13   3  268.37   14.40
   1  13  -3  264.77   14.30
  -1 -14   4   -2.70    2.50
  -1 -14   4    0.90    2.30
  -1 -14   4    1.40    3.30
   1  14  -4   -0.40    2.20
  -1 -15   5  228.48   17.10
  -1 -15   5  240.68   15.00
  -1 -15   5  237.68   15.30
   1  15  -5  240.78   13.40
  -1 -16   6  375.06   20.90
   1  16  -6  345.87   17.80
  -1 -17   7   -4.80    3.40
   1  17  -7    7.40    2.90
  -1 -18   8   44.70    9.20
   1  18  -8   46.90    6.60
  -1 -19   9    5.10    6.00
   1  19  -9   -1.50    3.00
  -1 -20  10   98.59   13.20
  -1 -20  10   95.49    7.90
  -1 -20  10   91.99   16.60
  -1 -21  11   19.80    4.50
  -1 -21  11   26.80   12.20
  -1 -21  11   12.30    8.00
  -1 -22  12  -14.90    7.20
  -1 -22  12   15.60    4.10
  -1 -22  12   12.90    8.20
   0  -3  15  -18.20    7.20
   0  -2  14   13.10    9.60
   0  -1  13   21.40    9.80
   0   0  12   23.80    9.50
   0   1  11  165.78    8.80
   0   1  11  168.48   18.00
   0   1  11  145.79    8.10
   0  -2 -10  150.38    8.10
   0   2  10  124.79   16.00
   0   2  10  135.19    8.60
   0  -3  -9  112.49    7.10
   0   3   9  112.99    7.80
   0   3   9  105.19   13.20
   0  -4  -8  176.68    9.90
   0   4   8  200.68   10.90
   0   4   8  196.48   16.60
   0  -5  -7  225.98   11.90
   0   5   7  242.58   17.50
   0   5   7  246.28   12.60
   0  -6  -6 1521.85   59.49
   0   6   6 1742.73   66.19
   0   6   6 1694.23   60.49
   0  -7  -5    0.20    2.00
   0   7   5    0.70    3.00
   0   7   5    1.60    2.50
   0  -8  -4  440.26   19.70
   0  -8  -4  472.55   21.90
   0   8   4  404.76   21.20
   0   8   4  493.65   20.50
   0  -9  -3  249.28   12.80
   0  -9  -3  235.38   12.10
   0   9   3  211.28   12.30
   0   9   3  240.68   12.60
   0 -10  -2   39.70    4.20
   0 -10  -2   43.30    4.70
   0  10   2   35.90    4.80
   0  10   2   38.00    4.80
   0  10   2   40.90    4.20
   0 -11  -1  113.69    6.00
   0 -11  -1   99.19    7.80
   0 -11  -1  115.39    7.80
   0  11   1  103.99    7.90
   0  11   1  107.19    8.00
   0  11   1  118.19    6.30
   0 -12   0  821.72   34.10
   0 -12   0  806.92   29.40
   0 -12   0  833.62   33.30
   0  12   0  832.42   29.70
   0  12   0  859.11   33.80
   0  12   0  858.51   34.30
   0 -13   1   77.69    4.60
   0 -13   1   79.29    6.70
   0 -13   1   75.59    7.90
   0  13  -1   91.39    7.50
   0  13  -1   76.89    7.50
   0 -14   2  133.09   11.10
   0 -14   2  160.98   10.10
   0 -14   2  149.88    8.00
   0  14  -2  141.89   10.00
   0 -15   3   15.20    3.60
   0 -15   3   21.10    4.50
   0 -15   3   15.90    5.20
   0  15  -3   16.70    4.00
   0 -16   4   48.90    6.00
   0 -16   4   37.50    7.80
   0  16  -4   51.19    6.10
   0 -17   5    6.10    3.40
   0 -17   5   10.00    5.20
   0  17  -5    9.30    3.50
   0 -18   6  216.48   14.80
   0 -18   6  196.78   17.50
   0  18  -6  215.18   13.10
   0 -19   7  102.59   10.90
   0 -19   7   90.79   14.40
   0  19  -7   84.69    8.10
   0 -20   8    4.20    5.80
   0 -20   8    0.50    4.60
   0  20  -8    8.80    3.60
   0 -21   9   10.00    5.80
   0 -21   9   10.80    7.40
   0  21  -9    4.10    3.50
   0 -22  10   -3.80    5.90
   0 -22  10   -7.10    5.60
   0 -23  11   -9.20    7.20
   0 -23  11   15.90    7.40
   0 -23  11   -0.40    2.70
   0 -24  12   37.10   11.20
   0 -24  12   18.80    4.00
   0 -24  12   42.10   13.30
  -1  -1  15  -10.60    8.70
  -1   0  14   52.39   14.30
  -1   1  13   28.10   10.40
  -1   2  12    7.90    2.60
  -1   2  12    4.00    2.60
  -1   3  11    0.90    6.70
  -1   3  11    1.50    2.90
   1  -4 -10   28.90    4.10
  -1   4  10   24.30    8.60
  -1   4  10   28.10    4.90
   1  -5  -9  324.27   15.10
  -1   5   9  324.87   23.60
  -1   5   9  304.77   15.90
   1  -6  -8  121.29    8.40
  -1   6   8  129.49    9.10
  -1   6   8  133.59   13.30
   1  -7  -7   57.09    5.70
  -1   7   7   53.59    5.90
  -1   7   7   61.29   10.20
   1  -8  -6  371.46   18.30
  -1   8   6  420.86   19.10
  -1   8   6  406.56   22.50
   1  -9  -5   20.20    4.20
  -1   9   5   17.60    4.10
  -1   9   5   12.50    4.50
   1 -10  -4   39.40    5.70
   1 -10  -4   50.29    7.20
  -1  10   4   38.70    5.70
  -1  10   4   43.40    6.00
   1 -11  -3  180.78   10.70
   1 -11  -3  173.18   10.60
  -1  11   3  174.68   10.90
  -1  11   3  189.28   10.90
   1 -12  -2   21.70    4.20
   1 -12  -2   16.20    3.30
  -1  12   2   21.50    3.40
  -1  12   2   20.10    4.40
  -1  12   2   16.50    3.90
   1 -13  -1  637.24   26.90
   1 -13  -1  654.13   23.50
   1 -13  -1  632.74   27.50
  -1  13   1  623.04   23.70
  -1  13   1  616.14   27.50
  -1  13   1  620.44   27.10
   1 -14   0   72.99    8.00
   1 -14   0   75.69    3.40
   1 -14   0   74.59    6.60
  -1  14   0   73.59    7.00
  -1  14   0   59.59    7.20
   1 -15   1  739.33   26.30
   1 -15   1  723.03   33.00
   1 -15   1  780.12   26.20
   1 -15   1  721.43   31.00
  -1  15  -1  750.12   31.50
  -1  15  -1  734.43   32.50
   1 -16   2  309.37   13.00
  -1  16  -2  301.97   16.30
   1 -17   3  162.48    9.00
   1 -17   3  138.49   13.00
  -1  17  -3  150.88   10.80
   1 -18   4    5.50    4.50
   1 -18   4   12.70    3.50
  -1  18  -4   14.10    4.10
   1 -19   5  231.68   14.20
   1 -19   5  244.18   18.90
  -1  19  -5  227.58   14.20
   1 -20   6  482.15   30.10
   1 -20   6  521.65   25.50
  -1  20  -6  500.75   24.00
   1 -21   7  282.47   18.20
   1 -21   7  276.27   22.50
  -1  21  -7  261.87   15.60
   1 -22   8  138.59   13.70
   1 -22   8  136.19   16.90
  -1  22  -8  152.78   11.30
   1 -23   9   27.30    7.60
   1 -23   9   22.70    9.60
  -1  23  -9   24.80    5.40
   1 -24  10    2.00    7.50
   1 -24  10   10.60    6.10
  -1  24 -10    6.90    3.90
   1 -25  11   -6.70    3.20
   1 -25  11   -7.00    6.70
   1 -25  11   -0.20    5.50
   1 -26  12   25.60    9.80
   1 -26  12   25.40    4.60
   1 -26  12   23.50   12.40
  -2   1  15    3.90    9.60
  -2   2  14   -9.80    7.40
  -2   3  13   34.10    4.70
  -2   3  13   17.30    8.70
  -2   3  13   30.90    4.10
  -2   4  12    9.80    3.70
  -2   4  12    6.70    3.40
  -2   4  12    5.40    6.50
  -2   5  11  130.69   16.60
  -2   5  11  152.58   10.40
  -2   6  10  523.55   24.30
  -2   6  10  573.64   34.50
  -2   7   9  197.88   12.60
  -2   7   9  211.08   18.20
  -2   8   8   20.30    4.80
  -2   8   8   17.80    7.30
  -2   9   7  103.09   11.20
  -2   9   7  112.29    8.90
  -2  10   6   13.90    4.60
  -2  10   6   15.50    4.20
  -2  11   5  200.98   12.60
  -2  11   5  229.88   14.70
   2 -12  -4   74.69    7.60
  -2  12   4   60.19    7.00
  -2  12   4   67.39    7.20
   2 -13  -3   54.59    6.00
  -2  13   3   53.69    5.60
  -2  13   3   45.80    6.20
  -2  13   3   65.09    6.70
   2 -14  -2  723.83   30.00
  -2  14   2  812.12   30.20
  -2  14   2  800.42   33.60
  -2  14   2  813.92   33.40
   2 -15  -1  308.87   17.10
   2 -15  -1  302.77   12.40
  -2  15   1  307.67   12.50
  -2  15   1  285.87   16.80
  -2  15   1  306.57   16.40
   2 -16   0  285.57   17.10
  -2  16   0  306.37   17.20
  -2  16   0  303.07   16.60
   2 -17   1    8.90    4.80
  -2  17  -1   19.50    4.80
   2 -18   2 1145.09   40.80
   2 -18   2 1125.19   48.70
   2 -18   2 1107.09   40.30
  -2  18  -2 1186.88   46.20
   2 -19   3  480.75   20.10
   2 -19   3  503.15   27.40
  -2  19  -3  488.25   23.70
   2 -20   4   -4.40    3.10
   2 -20   4    0.00    2.20
  -2  20  -4    2.90    2.70
   2 -21   5   17.70    4.70
   2 -21   5   21.40    8.20
  -2  21  -5   13.90    4.60
   2 -22   6   26.60    9.10
   2 -22   6   13.40    4.90
  -2  22  -6    5.10    4.20
   2 -23   7   -5.80    4.70
   2 -23   7    6.70    4.40
  -2  23  -7    4.80    3.70
   2 -24   8   13.40    8.40
   2 -24   8   10.40    5.90
  -2  24  -8   27.80    5.90
   2 -25   9    7.60    7.70
   2 -25   9    7.80    5.90
  -2  25  -9    8.60    3.60
   2 -26  10   -5.50    7.80
   2 -26  10    0.70    5.70
   2 -27  11   13.90   10.60
   2 -27  11   14.50    6.50
  -3   3  15   10.60    9.60
  -3   4  14   34.60   12.00
  -3   4  14   22.40    3.90
  -3   5  13   90.79    8.10
  -3   5  13  101.29   17.90
  -3   6  12   20.80    4.50
  -3   6  12   17.60    9.30
  -3   7  11  249.28   22.40
  -3   7  11  251.17   14.90
  -3   8  10   46.20    7.00
  -3   8  10   33.30   10.10
  -3   9   9    0.90    5.10
  -3   9   9   12.30    4.10
  -3  10   8  256.77   19.10
  -3  10   8  233.28   14.60
  -3  11   7  340.77   21.30
  -3  11   7  331.27   18.00
  -3  12   6   85.49    8.10
  -3  12   6   73.19    8.80
  -3  13   5    9.70    3.70
  -3  13   5   10.80    4.40
   3 -14  -4   64.99    7.20
  -3  14   4   62.09    7.30
  -3  14   4   56.29    6.70
   3 -15  -3   -0.80    2.10
  -3  15   3    2.90    2.40
  -3  15   3   -3.50    2.10
  -3  16   2  171.28    9.10
  -3  16   2  166.18   11.80
   3 -17  -1  651.93   29.90
  -3  17   1  631.74   28.80
  -3  17   1  630.84   23.40
   3 -18   0   -1.70    2.80
  -3  18   0    2.70    2.90
   3 -19   1  440.26   25.00
  -3  19  -1  494.25   23.60
   3 -20   2  495.55   18.20
   3 -20   2  491.45   26.90
  -3  20  -2  494.55   24.30
   3 -21   3  685.83   35.30
   3 -21   3  681.03   26.40
  -3  21  -3  700.93   31.50
   3 -22   4  130.39   13.90
   3 -22   4  127.19    8.40
  -3  22  -4  115.19   10.40
   3 -23   5   13.00    6.60
   3 -23   5   14.30    4.30
  -3  23  -5   16.10    5.20
   3 -24   6    7.70    3.90
   3 -24   6   -4.00    5.20
  -3  24  -6   -1.90    3.80
   3 -25   7  114.09   18.30
   3 -25   7  100.49   10.50
  -3  25  -7  113.79   10.40
   3 -26   8    8.10    7.50
   3 -26   8   21.30    6.50
  -3  26  -8   17.10    5.60
   3 -27   9   49.80   13.30
   3 -27   9   68.99   11.50
  -3  27  -9   72.89    9.60
   3 -28  10   88.59   17.20
   3 -28  10  111.79   13.20
  -3  28 -10  113.49   10.40
   3 -29  11   39.00    9.40
   3 -29  11   20.40   12.00
  -4   5  15   41.20   14.80
  -4   6  14    6.70    4.10
  -4   6  14   13.00    8.30
  -4   7  13    7.10    3.60
  -4   7  13   -1.30    6.40
  -4   8  12   12.70    5.50
  -4   8  12   22.30   10.20
  -4   9  11    6.20    6.00
  -4   9  11   14.90    4.50
  -4  10  10    1.90    4.90
  -4  10  10    3.20    3.60
  -4  11   9   12.20    4.70
  -4  11   9   15.70    7.10
  -4  12   8   35.00    9.00
  -4  12   8   38.80    6.90
  -4  13   7   -1.40    2.40
  -4  13   7    0.10    4.20
  -4  14   6    0.10    2.90
  -4  14   6    0.90    3.50
  -4  15   5  305.97   18.50
  -4  15   5  381.26   19.30
  -4  16   4  376.26   19.10
  -4  16   4  370.46   20.00
  -4  17   3    7.80    3.00
  -4  17   3    1.80    2.90
   4 -18  -2  421.86   22.70
  -4  18   2  451.45   18.40
  -4  18   2  437.66   22.40
   4 -19  -1    8.60    4.60
  -4  19   1   10.70    1.90
  -4  19   1   15.10    4.60
   4 -20   0   42.30    8.40
  -4  20   0   60.19    7.40
   4 -21   1  876.21   41.00
  -4  21  -1  900.91   38.70
   4 -22   2   17.60    6.60
  -4  22  -2   26.20    5.70
   4 -23   3   32.70    3.50
   4 -23   3   33.40    8.40
  -4  23  -3   40.20    7.60
   4 -24   4  132.39    8.50
   4 -24   4  129.09   15.20
  -4  24  -4  152.18   12.20
   4 -25   5   24.10    5.10
   4 -25   5   21.10    8.50
  -4  25  -5   16.80    5.50
   4 -26   6  326.47   18.30
   4 -26   6  334.87   25.80
  -4  26  -6  340.37   19.80
   4 -27   7   -7.20    6.50
   4 -27   7    7.60    4.00
  -4  27  -7   -0.30    4.00
   4 -28   8   16.10    9.40
   4 -28   8   14.90    5.10
  -4  28  -8    9.30    4.60
   4 -29   9   14.80    9.20
   4 -29   9   -3.00    5.10
  -4  29  -9    1.40    4.50
   4 -30  10  -13.50    5.60
   4 -30  10   -6.50    9.60
  -4  30 -10   13.60    5.00
   4 -31  11  -12.70    7.70
  -4  31 -11    3.90    4.30
  -5   7  15   46.80   15.10
  -5   8  14   18.70   10.40
  -5   8  14   46.10    7.20
  -5   9  13   -6.90    4.20
  -5   9  13   -8.20    4.70
  -5  10  12  109.39   14.90
  -5  10  12   81.09    9.80
  -5  11  11   19.00    5.80
  -5  11  11   14.90    8.00
  -5  12  10   69.59    9.00
  -5  12  10   61.29   12.50
  -5  13   9  553.34   32.20
  -5  13   9  513.75   26.40
  -5  14   8  121.89   13.20
  -5  14   8  134.89   11.30
  -5  15   7  123.89   12.30
  -5  15   7  118.39   10.80
  -5  16   6   11.40    4.50
  -5  16   6    3.90    4.20
  -5  17   5   61.39    8.90
  -5  17   5   75.29    8.30
  -5  18   4  313.87   18.40
  -5  18   4  306.17   16.70
  -5  19   3  125.69   10.90
  -5  19   3  136.59    9.00
   5 -20  -2  327.57   19.50
  -5  20   2  330.87   14.60
  -5  20   2  330.57   19.10
   5 -21  -1    1.80    3.70
  -5  21   1    7.70    4.50
   5 -22   0  203.68   15.50
  -5  22   0  194.48   14.00
   5 -23   1  668.83   35.60
  -5  23  -1  791.92   34.60
   5 -24   2   21.20    7.00
  -5  24  -2   25.00    5.80
   5 -25   3   47.60   10.40
  -5  25  -3   46.70    8.10
   5 -26   4  733.63   29.70
   5 -26   4  772.82   41.20
  -5  26  -4  799.92   36.00
   5 -27   5   42.40    5.90
   5 -27   5   36.30   11.10
  -5  27  -5   47.70    8.50
   5 -28   6  579.34   36.70
   5 -28   6  558.54   26.40
  -5  28  -6  573.34   28.80
   5 -29   7    7.20    7.60
   5 -29   7   -4.70    3.60
  -5  29  -7   -2.80    4.30
   5 -30   8   16.90    9.10
   5 -30   8   12.60    5.40
   5 -31   9    0.30    8.00
   5 -31   9    9.50    5.70
  -5  31  -9    9.60    5.30
   5 -32  10   15.10    9.90
   5 -32  10   28.30    8.20
  -5  32 -10    9.40    5.50
  -6   9  15  -12.40    6.90
  -6  10  14    4.90    4.90
  -6  10  14  -17.70    7.40
  -6  11  13   -6.70    8.20
  -6  11  13   13.20    4.90
  -6  12  12   46.00    8.60
  -6  12  12   54.39   13.00
  -6  13  11   14.00    8.00
  -6  14  10  155.58   13.00
  -6  14  10  135.99   16.00
  -6  15   9   77.09    9.70
  -6  15   9   60.79   11.90
  -6  16   8    5.00    4.90
  -6  17   7   63.09   10.10
  -6  17   7   75.89    9.30
  -6  18   6  245.28   16.30
  -6  18   6  215.08   15.80
  -6  19   5    5.80    4.10
  -6  19   5    5.10    3.50
  -6  20   4   60.19    7.00
  -6  20   4   61.19    9.10
  -6  21   3    0.60    2.30
  -6  21   3   -3.20    2.90
   6 -22  -2   22.50    6.50
  -6  22   2   20.70    3.30
  -6  22   2   10.90    5.00
   6 -23  -1  382.96   22.90
  -6  23   1  393.76   22.10
   6 -24   0    3.30    5.10
  -6  24   0    5.50    4.20
   6 -25   1   24.10    7.70
  -6  25  -1   42.80    8.00
   6 -26   2   84.99   13.70
  -6  26  -2   93.89   10.80
   6 -27   3   15.70    7.00
  -6  27  -3   14.40    5.80
   6 -28   4   12.10    3.00
   6 -28   4    3.90    6.20
  -6  28  -4   12.40    5.50
   6 -29   5  244.38   22.60
   6 -29   5  248.88   13.60
  -6  29  -5  267.07   18.10
   6 -30   6   51.29   13.10
   6 -30   6   36.70    6.70
  -6  30  -6   47.80    8.80
   6 -31   7   93.79    9.80
   6 -31   7  108.59   19.20
  -6  31  -7   90.39   10.20
   6 -32   8   57.39    9.60
   6 -32   8   71.09   15.40
  -6  32  -8   58.59    9.70
   6 -33   9    9.60    8.90
   6 -33   9   11.20    6.00
  -6  33  -9    4.90    5.30
   6 -34  10    9.40    9.60
   6 -34  10    5.60    6.40
  -6  34 -10   13.40    5.60
  -7  12  14    2.60    7.90
  -7  12  14   -7.50    4.50
  -7  13  13    6.30    5.50
  -7  13  13    4.90    7.70
  -7  14  12   32.70   10.50
  -7  14  12   31.50    7.70
  -7  15  11   12.60    5.10
  -7  15  11    7.20    7.60
  -7  16  10   20.00    6.30
  -7  16  10   17.70    7.80
  -7  17   9   83.19   14.10
  -7  17   9   94.19   10.60
  -7  18   8   12.90    5.90
  -7  18   8   13.00    5.80
  -7  19   7   -4.80    4.00
  -7  19   7   -2.50    3.70
  -7  20   6  134.09   12.40
  -7  20   6  142.29   12.80
  -7  21   5   81.99    8.80
  -7  21   5   76.59    9.30
  -7  22   4  410.06   23.20
  -7  22   4  407.26   20.40
  -7  23   3   28.50    4.80
  -7  23   3   32.30    7.30
   7 -24  -2  368.86   22.70
  -7  24   2  371.26   15.80
  -7  24   2  393.86   22.70
   7 -25  -1   15.80    5.90
  -7  25   1   11.90    5.80
   7 -26   0    8.30    6.90
  -7  26   0   22.90    6.30
   7 -27   1   94.99   12.40
  -7  27  -1   92.99   10.50
   7 -28   2  323.17   24.00
  -7  28  -2  372.96   22.40
   7 -29   3  722.43   39.60
  -7  29  -3  666.33   33.90
   7 -30   4   44.10   11.40
  -7  30  -4   30.70    7.30
   7 -31   5  457.05   19.40
   7 -31   5  373.56   30.30
  -7  31  -5  479.45   26.10
   7 -32   6    4.00    7.60
   7 -32   6    1.70    3.50
  -7  32  -6   -2.30    4.30
   7 -33   7   43.60    7.00
   7 -33   7   56.69   14.00
  -7  33  -7   32.20    8.10
   7 -34   8    1.00    4.60
   7 -34   8   -5.40    6.70
  -7  34  -8   -5.60    4.50
   7 -35   9    0.00   10.40
   7 -35   9   -4.30    5.50
  -8  14  14   23.50   11.40
  -8  14  14   22.80    6.80
  -8  15  13   22.00   10.40
  -8  15  13   17.30    6.30
  -8  16  12   41.60    8.90
  -8  16  12   39.50   11.30
  -8  17  11   32.70   10.10
  -8  17  11    4.10    5.30
  -8  18  10   88.99   10.60
  -8  18  10  102.59   16.00
  -8  19   9   19.20    6.30
  -8  19   9   30.30    9.50
  -8  20   8  167.38   16.10
  -8  20   8  185.18   15.00
  -8  21   7   45.00    8.70
  -8  21   7   29.10    7.90
  -8  22   6   36.70    8.20
  -8  22   6   33.50    7.40
  -8  23   5   10.20    5.20
  -8  23   5   -2.20    3.20
  -8  24   4   33.30    7.60
  -8  24   4   37.50    6.30
  -8  25   3  180.28   15.10
  -8  25   3  205.38   11.40
   8 -26  -2  121.49   12.90
  -8  26   2  129.89    7.20
  -8  26   2  135.49   12.70
   8 -27  -1   27.90    7.70
  -8  27   1   29.90    7.00
   8 -28   0  206.18   18.00
  -8  28   0  225.28   17.10
   8 -29   1  370.46   25.20
  -8  29  -1  360.06   22.60
   8 -30   2 1383.26   63.69
  -8  30  -2 1379.66   59.09
   8 -31   3  350.26   26.60
  -8  31  -3  330.57   22.00
   8 -32   4   18.30    8.40
  -8  32  -4   18.30    5.60
   8 -33   5  107.79   18.30
  -8  33  -5  119.89   13.10
   8 -34   6    5.30    7.30
   8 -34   6   10.70    3.40
  -8  34  -6   21.00    6.10
   8 -35   7   34.20    5.70
   8 -35   7   32.70   11.20
  -8  35  -7   18.50    7.40
   8 -36   8   41.30   13.30
  -8  36  -8   35.60    8.30
   8 -37   9   47.90   14.70
  -9  16  14    8.50   10.00
  -9  16  14   31.20    7.70
  -9  17  13   14.50    6.30
  -9  17  13   -6.70    5.90
  -9  18  12   96.29   13.60
  -9  18  12   85.79   16.10
  -9  19  11   16.20    9.10
  -9  19  11   32.50    8.10
  -9  20  10  151.48   14.00
  -9  20  10  134.19   16.50
  -9  21   9   -7.80    4.50
  -9  21   9    0.00    4.10
  -9  22   8    4.80    5.10
  -9  22   8  -10.00    3.50
  -9  23   7    6.70    5.40
  -9  23   7    7.70    5.00
  -9  24   6   28.00    7.40
  -9  24   6   39.80    8.00
  -9  25   5   24.60    6.90
  -9  25   5   22.30    5.80
  -9  26   4  312.97   17.30
  -9  26   4  343.17   21.60
  -9  27   3  219.08   11.90
  -9  27   3  199.28   16.40
   9 -28  -2   48.00    9.70
  -9  28   2   38.50    3.80
  -9  28   2   46.40    8.80
   9 -29  -1   85.79   11.80
  -9  29   1   94.19   11.60
   9 -30   0 1060.29   51.09
  -9  30   0 1047.50   48.00
   9 -31   1  177.78   18.50
  -9  31  -1  163.58   15.20
   9 -32   2  643.44   37.70
  -9  32  -2  595.14   33.00
   9 -33   3  575.24   36.60
  -9  33  -3  601.94   32.40
   9 -34   4   -4.20    6.70
  -9  34  -4   -1.00    4.70
   9 -35   5   46.60   12.70
  -9  35  -5   43.90    9.30
   9 -36   6    2.10    7.90
  -9  36  -6   16.10    6.90
   9 -37   7   19.50   10.00
   9 -37   7    6.70    4.10
  -9  37  -7   13.50    6.70
   9 -38   8   -3.70    6.80
   9 -38   8   -7.50    4.70
  -9  38  -8   -3.70    5.50
 -10  18  14    6.60    9.30
 -10  19  13    8.90    6.60
 -10  19  13   19.30    9.20
 -10  20  12    5.70    8.20
 -10  20  12    8.30    5.90
 -10  21  11   10.60    7.60
 -10  21  11    1.60    4.80
 -10  22  10   -3.60    4.30
 -10  22  10   -4.70    5.00
 -10  23   9   12.10    6.00
 -10  23   9   14.40    6.40
 -10  24   8   -3.20    4.60
 -10  24   8    7.40    5.60
 -10  25   7  171.18   15.40
 -10  25   7  170.48   15.30
 -10  26   6  120.29   12.00
 -10  26   6  105.69   12.60
 -10  27   5  423.06   22.50
 -10  27   5  420.96   26.10
 -10  28   4  237.68   14.30
 -10  28   4  245.68   19.30
 -10  29   3  150.38   15.10
 -10  29   3  153.98    9.50
  10 -30  -2   18.90    7.70
 -10  30   2   20.50    7.30
  10 -31  -1  149.29   16.30
 -10  31   1  122.39   13.90
  10 -32   0  482.55   31.00
 -10  32   0  484.75   28.50
  10 -33   1  152.78   17.40
 -10  33  -1  178.98   16.70
  10 -34   2    1.20    6.70
 -10  34  -2   -0.50    5.70
  10 -35   3  189.08   20.60
 -10  35  -3  190.98   17.00
  10 -36   4   96.19   17.90
 -10  36  -4  149.69   14.80
  10 -37   5   34.70   12.40
 -10  37  -5   30.50    8.50
  10 -38   6  127.99   21.40
 -10  38  -6  170.68   16.10
  10 -39   7   33.60   12.80
 -10  39  -7   41.60    9.10
  10 -40   8   24.20   14.10
 -11  20  14   41.00   13.80
 -11  21  13   55.49   11.30
 -11  21  13   74.39   17.00
 -11  22  12   16.20    7.90
 -11  22  12   25.60    9.40
 -11  23  11    1.30    6.10
 -11  23  11   10.90    5.70
 -11  24  10   -0.30    6.10
 -11  25   9  155.48   16.00
 -11  25   9  110.99   12.70
 -11  26   8   62.59   11.00
 -11  26   8   66.99   11.90
 -11  27   7    6.70    5.00
 -11  27   7  -11.50    5.10
 -11  28   6   77.59   12.30
 -11  28   6   68.59   10.40
 -11  29   5 1179.78   48.10
 -11  29   5 1149.58   53.19
 -11  30   4  144.69   14.90
 -11  30   4  153.58   11.10
 -11  31   3 1049.59   39.10
 -11  31   3 1033.60   48.80
 -11  31   3  988.00   39.40
  11 -32  -2 1130.09   54.29
 -11  32   2 1146.59   52.79
  11 -33  -1  131.19   15.80
 -11  33   1  147.09   15.40
  11 -34   0   80.59   15.00
 -11  34   0   54.49   11.50
  11 -35   1  130.09   16.60
 -11  35  -1  146.39   15.90
  11 -36   2   89.29   16.10
 -11  36  -2   55.89   11.00
  11 -37   3  232.78   23.60
 -11  37  -3  248.08   19.50
  11 -38   4    7.30    8.40
  11 -39   5   29.30   11.70
 -11  39  -5   32.50    9.20
  11 -40   6   -3.10    9.20
 -11  40  -6   -0.90    6.40
  11 -41   7    9.20   10.30
 -11  41  -7   -5.10    6.00
 -12  23  13   -1.30    7.10
 -12  23  13    2.80    7.40
 -12  24  12   13.60    8.20
 -12  24  12   12.60    7.20
 -12  25  11    2.10    6.20
 -12  25  11    1.10    6.60
 -12  26  10   -0.70    5.60
 -12  26  10    1.80    6.90
 -12  27   9   22.10    8.10
 -12  27   9   24.70    8.20
 -12  28   8   56.59   10.40
 -12  28   8   30.60    9.20
 -12  29   7   80.49   11.80
 -12  29   7   52.29   10.90
 -12  30   6  608.64   34.40
 -12  30   6  587.24   30.20
 -12  31   5    9.00    6.70
 -12  31   5    8.30    4.40
 -12  32   4  147.59   11.00
 -12  32   4  164.38   16.80
 -12  33   3   16.00    3.80
 -12  33   3   20.30    7.90
  12 -34  -2  867.01   45.70
 -12  34   2  871.01   43.90
  12 -35  -1    1.40    6.10
 -12  35   1   -2.90    4.70
  12 -36   0   51.29   12.10
 -12  36   0   50.89   10.80
  12 -37   1  174.78   19.00
 -12  37  -1  140.59   15.90
  12 -38   2  220.98   22.40
 -12  38  -2  210.18   19.30
  12 -39   3  238.88   24.30
 -12  39  -3  265.87   20.90
  12 -40   4  180.28   22.30
 -12  40  -4  158.28   16.80
  12 -41   5  129.49   22.60
 -12  41  -5  112.19   15.90
  12 -42   6   18.20   12.20
 -12  42  -6   38.00   10.10
  12 -43   7    8.80    9.20
 -12  43  -7   -7.70    6.80
 -13  25  13   -6.10    7.30
 -13  25  13    8.70    9.70
 -13  26  12    4.80    6.50
 -13  26  12   -4.70    7.10
 -13  27  11   14.50    7.20
 -13  27  11   17.30    8.70
 -13  28  10   44.40   11.00
 -13  28  10   46.00   10.60
 -13  29   9  176.88   17.80
 -13  29   9  163.48   17.00
 -13  30   8    0.10    5.20
 -13  30   8   -3.70    5.80
 -13  31   7  657.83   37.00
 -13  31   7  613.94   33.00
 -13  32   6  170.48   17.20
 -13  32   6  162.18   14.20
 -13  33   5  119.99   14.40
 -13  33   5  117.19   10.90
 -13  34   4    3.30    5.90
 -13  34   4    4.00    3.00
 -13  35   3   57.79   11.60
 -13  35   3   76.89    5.80
 -13  35   3   98.49    6.60
 -13  36   2  170.98   17.00
  13 -37  -1   -2.80    6.60
 -13  37   1    3.90    5.10
  13 -38   0  164.88   18.70
 -13  38   0  139.79   15.50
  13 -39   1  190.88   20.70
 -13  39  -1  172.18   18.20
  13 -40   2   11.00    8.00
 -13  40  -2   -2.40    5.80
  13 -41   3   18.30   10.00
 -13  41  -3    9.70    6.60
 -13  42  -4   15.00    6.80
  13 -43   5   28.50   11.70
 -13  43  -5   27.90   10.60
  13 -44   6   20.50   11.20
 -13  44  -6   30.80    9.40
 -14  28  12   25.70   11.10
 -14  28  12   28.60    9.70
 -14  29  11  -13.00    5.60
 -14  29  11   -4.20    6.30
 -14  30  10  141.19   17.80
 -14  30  10  123.09   15.20
 -14  31   9   13.30    7.80
 -14  31   9   14.60    8.30
 -14  32   8  270.77   23.30
 -14  32   8  283.47   21.50
 -14  33   7  190.88   19.90
 -14  33   7  215.18   17.20
 -14  34   6  119.99   11.70
 -14  34   6   74.39   13.30
 -14  35   5    2.50    5.10
 -14  36   4   56.69    7.90
 -14  36   4   44.30   11.30
 -14  36   4   54.59    6.70
 -14  37   3    0.60    6.10
 -14  38   2  124.79   14.70
  14 -39  -1   11.70    8.80
 -14  39   1    8.90    7.30
  14 -40   0  136.39   18.20
 -14  40   0  178.08   18.40
  14 -41   1   10.50    8.30
 -14  41  -1    7.60    6.80
  14 -42   2   17.50   11.60
 -14  42  -2   14.60    8.00
  14 -43   3  -19.40    7.30
 -14  43  -3   11.00    6.30
  14 -44   4   16.10    9.70
 -14  44  -4   15.70    7.90
  14 -45   5   75.99   18.00
 -15  30  12   -7.80    6.40
 -15  30  12   18.50    8.90
 -15  31  11   41.00   11.80
 -15  31  11   32.00   10.00
 -15  32  10   -1.30    6.70
 -15  32  10   13.70    7.60
 -15  33   9  106.99   16.60
 -15  33   9  147.09   16.40
 -15  34   8    0.60    5.30
 -15  34   8    3.80    6.20
 -15  35   7   10.90    6.20
 -15  35   7   -9.20    4.50
 -15  36   6   78.89   14.50
 -15  36   6   48.40    9.30
 -15  37   5    1.20    6.40
 -15  38   4   38.10    6.50
 -15  38   4   42.50   10.60
 -15  38   4   32.80    5.20
 -15  39   3   46.20   12.00
 -15  40   2   13.40    7.60
  15 -41  -1   26.70   10.80
 -15  41   1   50.99   12.50
 -15  42   0   33.60   10.20
  15 -43   1    3.00    8.10
 -15  43  -1    3.50    5.60
  15 -44   2   58.89   14.60
 -15  44  -2   82.09   14.50
  15 -45   3   76.89   16.80
 -15  45  -3   32.90   10.60
  15 -46   4    7.10    9.20
 -15  46  -4   -5.70    7.30
 -16  33  11   30.80   10.50
 -16  33  11   36.80   11.70
 -16  34  10    1.90    6.90
 -16  34  10    2.80    6.60
 -16  35   9    7.00    8.10
 -16  35   9   15.50    8.60
 -16  36   8   -1.20    6.50
 -16  36   8   22.90    7.00
 -16  37   7   61.59   13.10
 -16  37   7   46.30    9.90
 -16  38   6    0.70    7.30
 -16  38   6    2.90    5.30
 -16  39   5   18.90    5.30
 -16  39   5   14.30    9.00
 -16  40   4    5.50    4.70
 -16  40   4    0.60    3.00
 -16  40   4   16.20    9.00
 -16  41   3   37.10   10.40
 -16  42   2   21.30    8.20
  16 -43  -1   21.20   10.10
 -16  43   1   18.70    8.00
  16 -44   0  120.99   20.10
 -16  44   0  121.29   18.60
  16 -45   1   -2.50    8.10
 -16  45  -1   14.60    8.40
  16 -46   2   61.09   15.60
 -16  46  -2   60.69   12.90
  16 -47   3  129.09   23.70
 -16  47  -3  110.89   17.60
 -17  36  10   15.40    7.80
 -17  36  10   22.50    9.20
 -17  37   9    0.60    7.00
 -17  37   9    3.10    6.70
 -17  38   8   27.40   10.50
 -17  38   8   35.60    9.80
 -17  39   7  -12.40    5.50
 -17  39   7   -0.10    6.00
 -17  40   6   -2.80    6.90
 -17  40   6   12.70    4.80
 -17  41   5   68.99   14.30
 -17  42   4    2.40    7.00
 -17  43   3   33.20   10.50
 -17  44   2    1.20    6.30
  17 -45  -1    9.10    8.90
 -17  45   1   13.60    8.60
  17 -46   0   11.00    9.10
 -17  46   0    0.20    6.30
  17 -47   1   55.09   14.60
 -17  47  -1   84.19   15.80
  17 -48   2   -4.80    7.90
 -17  48  -2    2.60    7.90
 -18  39   9   12.40    8.00
 -18  39   9    2.20    8.30
 -18  40   8   -2.60    6.40
 -18  40   8    7.10    6.90
 -18  41   7   50.29    9.90
 -18  41   7   72.29   14.30
 -18  42   6   23.60   10.90
 -18  43   5   14.80    4.40
 -18  43   5   19.60    8.70
 -18  44   4    3.60    8.60
 -18  45   3   47.30   12.10
 -18  46   2   43.30   12.30
 -18  47   1    0.30    8.30
  18 -48   0   16.40   12.00
 -18  48   0   25.40   10.70
  18 -49   1  105.49   19.30
 -18  49  -1  123.09   19.20
 -19  42   8   49.30   13.80
 -19  42   8   45.60   10.00
 -19  43   7    9.70    8.10
 -19  44   6    3.00    5.40
 -19  44   6   16.70    9.20
 -19  45   5   25.00   10.20
 -19  46   4    9.60    8.50
 -19  47   3  196.28   21.60
 -19  48   2   38.70   12.40
 -19  49   1   22.10   10.10
 -20  47   5   27.80   10.40
 -20  48   4   -4.90    6.20
 -33  48   3  -13.10    6.40
 -33  47   4   64.19   14.80
 -33  46   5  116.59   14.80
 -32  49   0   62.89   14.30
 -32  48   1   70.19   15.50
 -32  47   2   54.89   13.30
 -32  46   3   11.00    8.70
 -32  46   3    2.30    6.10
 -32  45   4   36.70   11.30
 -32  45   4   49.70    9.70
 -32  44   5   22.30    9.10
 -32  44   5   29.30   11.00
 -32  43   6    1.90    8.10
 -32  43   6  -15.40    6.80
 -32  42   7    5.20    7.90
 -32  42   7   10.70    8.90
 -31  49  -2   21.80   11.00
  31 -49   2   39.00   13.90
 -31  48  -1   -1.30    8.10
  31 -48   1   -1.00    9.20
 -31  47   0   -2.20    8.00
 -31  47   0    3.40    4.90
  31 -47   0    5.10    8.50
 -31  46   1   11.00    7.50
 -31  46   1    8.10    5.20
 -31  45   2    3.40    5.60
 -31  45   2   34.40   11.70
 -31  44   3   -7.30    6.70
 -31  44   3   17.20    6.30
 -31  43   4   11.00    6.80
 -31  43   4   18.60    9.10
 -31  42   5    6.70    7.20
 -31  42   5   -4.80    6.10
 -31  41   6   56.29   13.40
 -31  41   6   46.40   11.10
 -31  40   7    7.30    7.10
 -31  39   8   11.40    8.80
 -31  39   8   24.50   10.60
 -31  38   9   22.60   10.10
 -30  48  -3   18.20    8.80
  30 -48   3   -4.20    8.60
 -30  47  -2   32.70    9.10
  30 -47   2   21.10   10.40
 -30  46  -1    4.20    6.70
  30 -46   1   13.30    8.70
 -30  45   0   32.50   10.10
  30 -45   0   12.80    9.80
 -30  44   1    7.20    7.90
 -30  43   2   -5.00    5.10
 -30  42   3    1.70    6.60
 -30  41   4    2.00    6.20
 -30  41   4  -12.50    6.10
 -30  40   5   29.90   10.30
 -30  40   5   47.50   11.20
 -30  39   6  -11.60    6.70
 -30  39   6    1.20    7.00
 -30  38   7    1.90    6.70
 -30  38   7   14.90    8.90
 -30  37   8  110.59   18.10
 -30  37   8  109.39   17.90
 -30  36   9    7.30    8.50
 -30  36   9    9.10    8.20
 -30  35  10   38.90   12.80
 -29  47  -4   44.00   11.20
  29 -47   4   37.00   14.20
 -29  46  -3  162.08   18.20
  29 -46   3  137.69   22.50
 -29  45  -2    1.00    6.60
  29 -45   2   -5.70    8.00
 -29  44  -1   17.30    7.10
  29 -44   1   -0.30    7.10
 -29  43   0    2.20    6.70
 -29  42   1    2.30    6.30
 -29  41   2   28.50    8.70
 -29  40   3   18.50    8.40
 -29  39   4   -5.40    5.40
 -29  38   5   45.60   11.20
 -29  38   5   44.70   11.40
 -29  37   6   43.00   11.00
 -29  36   7    1.50    6.70
 -29  36   7   -4.00    6.00
 -29  35   8   70.89   13.60
 -29  35   8  103.89   16.90
 -29  34   9   48.10   13.10
 -29  34   9   29.90   10.70
 -29  33  10  205.98   24.10
 -29  33  10  273.57   24.30
 -28  46  -5   -1.80    6.60
  28 -46   5   -6.90    8.40
 -28  45  -4   -6.00    6.10
  28 -45   4   -2.30    8.90
 -28  44  -3    9.70    7.20
  28 -44   3   15.80    9.50
 -28  43  -2   14.90    7.80
  28 -43   2   20.50   10.70
 -28  42  -1    2.40    5.60
 -28  42  -1  -10.90    5.80
  28 -42   1   10.60    7.40
  28 -41   0   12.10    8.40
 -28  40   1   -0.70    6.50
 -28  39   2   70.29   13.30
 -28  38   3    3.90    6.10
 -28  37   4   33.50    9.30
 -28  36   5    4.10    6.30
 -28  35   6   68.09   13.10
 -28  35   6   46.20   11.40
 -28  34   7  135.99   16.40
 -28  34   7  135.19   17.00
 -28  33   8  387.96   28.10
 -28  33   8  272.27   25.30
 -28  32   9   -4.00    7.40
 -28  32   9   12.10    7.70
 -28  31  10   32.40   10.80
 -28  31  10   28.70   12.20
 -28  30  11   11.30    8.20
 -28  30  11  -11.10    8.50
 -27  45  -6  -13.00    6.60
  27 -45   6   -8.40    9.80
 -27  44  -5   18.90    8.30
  27 -44   5   -2.00    9.30
 -27  43  -4   -8.30    5.70
  27 -43   4    4.30    8.70
 -27  42  -3    4.90    5.90
 -27  41  -2   33.80    9.70
 -27  41  -2   32.20    7.00
  27 -41   2   42.10   11.90
 -27  40  -1   53.09   11.40
  27 -40   1   60.59   13.10
[truncated: 1,194,206 more chars]
