# Supplementary material for: Structurally diverse macrocycle co-crystals for solid-state luminescence modulation
Source: Nat Commun. 2024 Mar 21;15:2535. doi: 10.1038/s41467-024-46788-6 (PMC10957888; doi:10.1038/s41467-024-46788-6)
Supplement: Supplementary file 5 — Source Data [file 41467_2024_46788_MOESM5_ESM.zip › Single-crystal structures/Pe[3]-DMSO.cif]

data_2
_audit_creation_date               2023-07-17
_audit_creation_method
;
Olex2 1.3
(compiled 2020.11.12 svn.r5f609507 for OlexSys, GUI svn.r6408)
;
_shelx_SHELXL_version_number       '2018/3'
_audit_contact_author_address      ?
_audit_contact_author_email        ?
_audit_contact_author_name         ''
_audit_contact_author_phone        ?
_publ_contact_author_id_orcid      ?
_publ_section_references
;
Dolomanov, O.V., Bourhis, L.J., Gildea, R.J, Howard, J.A.K. & Puschmann, H.
 (2009), J. Appl. Cryst. 42, 339-341.

Sheldrick, G.M. (2015). Acta Cryst. A71, 3-8.

Sheldrick, G.M. (2015). Acta Cryst. C71, 3-8.
;
_chemical_name_common              ?
_chemical_name_systematic          ?
_chemical_formula_moiety          
 '2(C2 H6 O S), C99 H78 O12, 6.5[1DMSO], 1[2.51DMSO]'
_chemical_formula_sum              'C103 H90 O14 S2'
_chemical_formula_weight           1615.86
_chemical_melting_point            ?
loop_
  _atom_type_symbol
  _atom_type_description
  _atom_type_scat_dispersion_real
  _atom_type_scat_dispersion_imag
  _atom_type_scat_source
 'C' 'C' 0.0033 0.0016 'International Tables Vol C Tables 4.2.6.8 and 6.1.1.4'
 'H' 'H' 0.0000 0.0000 'International Tables Vol C Tables 4.2.6.8 and 6.1.1.4'
 'O' 'O' 0.0106 0.0060 'International Tables Vol C Tables 4.2.6.8 and 6.1.1.4'
 'S' 'S' 0.1246 0.1234 'International Tables Vol C Tables 4.2.6.8 and 6.1.1.4'

_shelx_space_group_comment
;
The symmetry employed for this shelxl refinement is uniquely defined
by the following loop, which should always be used as a source of
symmetry information in preference to the above space-group names.
They are only intended as comments.
;
_space_group_crystal_system        'triclinic'
_space_group_IT_number             2
_space_group_name_H-M_alt          'P -1'
_space_group_name_Hall             '-P 1'
loop_
  _space_group_symop_operation_xyz
 'x, y, z'
 '-x, -y, -z'

_cell_length_a                     13.9873(8)
_cell_length_b                     17.1586(11)
_cell_length_c                     25.3581(16)
_cell_angle_alpha                  73.354(2)
_cell_angle_beta                   77.262(2)
_cell_angle_gamma                  71.157(2)
_cell_volume                       5463.2(6)
_cell_formula_units_Z              2
_cell_measurement_reflns_used      9958
_cell_measurement_temperature      193.0
_cell_measurement_theta_max        27.39
_cell_measurement_theta_min        2.36
_shelx_estimated_absorpt_T_max     0.990
_shelx_estimated_absorpt_T_min     0.970
_exptl_absorpt_coefficient_mu      0.101
_exptl_absorpt_correction_T_max    0.7456
_exptl_absorpt_correction_T_min    0.6183
_exptl_absorpt_correction_type     none
_exptl_absorpt_process_details
;
SADABS-2016/2 (Bruker,2016/2) was used for absorption correction.
wR2(int) was 0.1293 before and 0.0531 after correction.
The Ratio of minimum to maximum transmission is 0.8293.
The \l/2 correction factor is Not present.
;
_exptl_absorpt_special_details     ?
_exptl_crystal_colour              'clear light gray'
_exptl_crystal_colour_lustre       clear
_exptl_crystal_colour_modifier     light
_exptl_crystal_colour_primary      gray
_exptl_crystal_density_diffrn      0.982
_exptl_crystal_density_meas        .
_exptl_crystal_density_method      ?
_exptl_crystal_description         block
_exptl_crystal_F_000               1704
_exptl_crystal_size_max            0.3
_exptl_crystal_size_mid            0.2
_exptl_crystal_size_min            0.1
_exptl_transmission_factor_max     ?
_exptl_transmission_factor_min     ?
_diffrn_reflns_av_R_equivalents    0.0469
_diffrn_reflns_av_unetI/netI       0.0778
_diffrn_reflns_Laue_measured_fraction_full  0.992
_diffrn_reflns_Laue_measured_fraction_max  0.989
_diffrn_reflns_limit_h_max         18
_diffrn_reflns_limit_h_min         -18
_diffrn_reflns_limit_k_max         22
_diffrn_reflns_limit_k_min         -22
_diffrn_reflns_limit_l_max         32
_diffrn_reflns_limit_l_min         -24
_diffrn_reflns_number              51281
_diffrn_reflns_point_group_measured_fraction_full  0.992
_diffrn_reflns_point_group_measured_fraction_max  0.989
_diffrn_reflns_theta_full          25.242
_diffrn_reflns_theta_max           27.528
_diffrn_reflns_theta_min           1.872
_diffrn_ambient_temperature        193.0
_diffrn_detector_area_resol_mean   ?
_diffrn_measured_fraction_theta_full  0.992
_diffrn_measured_fraction_theta_max  0.989
_diffrn_measurement_device_type    'CCD area detector'
_diffrn_measurement_method         'phi and omega scans'
_diffrn_radiation_monochromator    graphite
_diffrn_radiation_type             MoK\a
_diffrn_radiation_wavelength       0.71073
_diffrn_source                     ?
_diffrn_source_current             40.0
_diffrn_source_power               1.8
_diffrn_source_voltage             45.0
_reflns_Friedel_coverage           0.000
_reflns_Friedel_fraction_full      .
_reflns_Friedel_fraction_max       .
_reflns_number_gt                  14841
_reflns_number_total               24896
_reflns_special_details
;
 Reflections were merged by SHELXL according to the crystal
 class for the calculation of statistics and refinement.
 
 Structure factors included contributions from the .fab file.
 
 _reflns_Friedel_fraction is defined as the number of unique
 Friedel pairs measured divided by the number that would be
 possible theoretically, ignoring centric projections and
 systematic absences.
;
_reflns_threshold_expression       'I > 2\s(I)'
_computing_cell_refinement         'SAINT V8.40B (?, 2016)'
_computing_data_collection         ?
_computing_data_reduction          'SAINT V8.40B (?, 2016)'
_computing_molecular_graphics      'Olex2 1.3 (Dolomanov et al., 2009)'
_computing_publication_material    'Olex2 1.3 (Dolomanov et al., 2009)'
_computing_structure_refinement    'SHELXL 2018/3 (Sheldrick, 2015)'
_computing_structure_solution      'SHELXT 2018/2 (Sheldrick, 2018)'
_refine_diff_density_max           0.664
_refine_diff_density_min           -0.460
_refine_diff_density_rms           0.072
_refine_ls_extinction_coef         .
_refine_ls_extinction_method       none
_refine_ls_goodness_of_fit_ref     1.037
_refine_ls_hydrogen_treatment      constr
_refine_ls_matrix_type             full
_refine_ls_number_parameters       1088
_refine_ls_number_reflns           24896
_refine_ls_number_restraints       0
_refine_ls_R_factor_all            0.1237
_refine_ls_R_factor_gt             0.0829
_refine_ls_restrained_S_all        1.037
_refine_ls_shift/su_max            0.001
_refine_ls_shift/su_mean           0.000
_refine_ls_structure_factor_coef   Fsqd
_refine_ls_weighting_details      
 'w=1/[\s^2^(Fo^2^)+(0.1578P)^2^+1.7448P] where P=(Fo^2^+2Fc^2^)/3'
_refine_ls_weighting_scheme        calc
_refine_ls_wR_factor_gt            0.2517
_refine_ls_wR_factor_ref           0.2842
_refine_special_details            ?
_olex2_refinement_description
;
1. Fixed Uiso
 At 1.2 times of:
  All C(H) groups, All C(H,H) groups
 At 1.5 times of:
  All C(H,H,H) groups
2.a Secondary CH2 refined with riding coordinates:
 C25(H25A,H25B), C58(H58A,H58B), C91(H91A,H91B)
2.b Aromatic/amide H refined with riding coordinates:
 C2(H2), C4(H4), C5(H5), C7(H7), C9(H9), C11(H11), C12(H12), C14(H14),
 C20(H20), C23(H23), C27(H27), C30(H30), C35(H35), C37(H37), C38(H38), C40(H40),
  C42(H42), C44(H44), C45(H45), C47(H47), C52(H52), C55(H55), C61(H61),
 C64(H64), C68(H68), C70(H70), C71(H71), C73(H73), C75(H75), C77(H77), C78(H78),
  C80(H80), C83(H83), C86(H86), C93(H93), C96(H96)
2.c Idealised Me refined as rotating group:
 C100(H10A,H10B,H10C), C101(H10D,H10E,H10F), C102(H10G,H10H,H10I), C103(H10J,
 H10K,H10L), C19(H19A,H19B,H19C), C24(H24A,H24B,H24C), C32(H32A,H32B,H32C),
 C33(H33A,H33B,H33C), C50(H50A,H50B,H50C), C51(H51A,H51B,H51C), C59(H59A,H59B,
 H59C), C60(H60A,H60B,H60C), C89(H89A,H89B,H89C), C90(H90A,H90B,H90C), C98(H98A,
 H98B,H98C), C99(H99A,H99B,H99C)
;
_atom_sites_solution_hydrogens     geom
_atom_sites_solution_primary       dual
_atom_sites_solution_secondary     ?
loop_
  _atom_site_label
  _atom_site_type_symbol
  _atom_site_fract_x
  _atom_site_fract_y
  _atom_site_fract_z
  _atom_site_U_iso_or_equiv
  _atom_site_adp_type
  _atom_site_occupancy
  _atom_site_site_symmetry_order
  _atom_site_calc_flag
  _atom_site_refinement_flags_posn
  _atom_site_refinement_flags_adp
  _atom_site_refinement_flags_occupancy
  _atom_site_disorder_assembly
  _atom_site_disorder_group
 S1 S 0.48259(9) 0.35956(7) 0.32151(5) 0.0731(3) Uani 1 1 d . . . . .
 O13 O 0.5441(2) 0.3611(2) 0.26647(14) 0.0859(10) Uani 1 1 d . . . . .
 C100 C 0.4643(5) 0.4593(4) 0.3336(3) 0.1049(19) Uani 1 1 d . . . . .
 H10A H 0.530723 0.468082 0.332262 0.157 Uiso 1 1 calc R U . . .
 H10B H 0.424430 0.462201 0.370342 0.157 Uiso 1 1 calc R U . . .
 H10C H 0.427564 0.503316 0.305031 0.157 Uiso 1 1 calc R U . . .
 C101 C 0.3557(3) 0.3760(3) 0.31391(18) 0.0723(13) Uani 1 1 d . . . . .
 H10D H 0.337645 0.422616 0.281612 0.108 Uiso 1 1 calc R U . . .
 H10E H 0.310837 0.390192 0.347410 0.108 Uiso 1 1 calc R U . . .
 H10F H 0.347707 0.324274 0.308433 0.108 Uiso 1 1 calc R U . . .
 S2 S 0.40451(9) 0.73889(9) 0.41789(6) 0.0777(4) Uani 1 1 d . . . . .
 O14 O 0.4976(6) 0.7930(4) 0.3882(3) 0.190(3) Uani 1 1 d . . . . .
 C102 C 0.4197(3) 0.7032(2) 0.47683(15) 0.0545(9) Uani 1 1 d . . . . .
 H10G H 0.492795 0.684974 0.479570 0.082 Uiso 1 1 calc R U . . .
 H10H H 0.391618 0.654567 0.491905 0.082 Uiso 1 1 calc R U . . .
 H10I H 0.384727 0.746532 0.498098 0.082 Uiso 1 1 calc R U . . .
 C103 C 0.4525(4) 0.6545(3) 0.3847(2) 0.0845(14) Uani 1 1 d . . . . .
 H10J H 0.443430 0.675429 0.345396 0.127 Uiso 1 1 calc R U . . .
 H10K H 0.415619 0.611694 0.402459 0.127 Uiso 1 1 calc R U . . .
 H10L H 0.525265 0.629137 0.387755 0.127 Uiso 1 1 calc R U . . .
 O1 O 0.98606(18) 0.77501(15) 0.56540(10) 0.0472(6) Uani 1 1 d . . . . .
 O2 O 0.85672(15) 1.06520(13) 0.46238(11) 0.0481(6) Uani 1 1 d . . . . .
 O3 O 1.12925(16) 0.98804(14) 0.31163(12) 0.0494(6) Uani 1 1 d . . . . .
 O4 O 1.06232(17) 0.86813(16) 0.17689(11) 0.0519(6) Uani 1 1 d . . . . .
 O5 O 0.27818(15) 0.73523(14) 0.29797(9) 0.0405(5) Uani 1 1 d . . . . .
 O6 O 0.18163(14) 0.53933(14) 0.22868(9) 0.0385(5) Uani 1 1 d . . . . .
 O7 O 0.35552(14) 0.60662(15) 0.04242(9) 0.0438(6) Uani 1 1 d . . . . .
 O8 O 0.72470(15) 0.54301(17) 0.01136(9) 0.0497(6) Uani 1 1 d . . . . .
 O9 O 1.39041(14) 0.28081(14) 0.17220(9) 0.0411(5) Uani 1 1 d . . . . .
 O10 O 1.56643(15) 0.09185(13) 0.32453(10) 0.0426(5) Uani 1 1 d . . . . .
 O11 O 1.3040(2) 0.17630(15) 0.56696(9) 0.0576(7) Uani 1 1 d . . . . .
 O12 O 1.40632(14) -0.06408(11) 0.48210(9) 0.0332(5) Uani 1 1 d . . . . .
 C1 C 0.4650(2) 0.71364(19) 0.22392(13) 0.0335(6) Uani 1 1 d . . . . .
 C2 C 0.4437(2) 0.7985(2) 0.22456(14) 0.0386(7) Uani 1 1 d . . . . .
 H2 H 0.374822 0.832386 0.226147 0.046 Uiso 1 1 calc R U . . .
 C3 C 0.5199(2) 0.83518(18) 0.22294(14) 0.0360(7) Uani 1 1 d . . . . .
 C4 C 0.4994(2) 0.92168(19) 0.22492(17) 0.0461(9) Uani 1 1 d . . . . .
 H4 H 0.431039 0.956703 0.225911 0.055 Uiso 1 1 calc R U . . .
 C5 C 0.5744(2) 0.9549(2) 0.22542(18) 0.0506(9) Uani 1 1 d . . . . .
 H5 H 0.558098 1.012886 0.225888 0.061 Uiso 1 1 calc R U . . .
 C6 C 0.6783(2) 0.90403(19) 0.22526(15) 0.0391(7) Uani 1 1 d . . . . .
 C7 C 0.7562(2) 0.9360(2) 0.22905(14) 0.0398(7) Uani 1 1 d . . . . .
 H7 H 0.740316 0.993515 0.230704 0.048 Uiso 1 1 calc R U . . .
 C8 C 0.8561(2) 0.88572(19) 0.23044(14) 0.0370(7) Uani 1 1 d . . . . .
 C9 C 0.8798(2) 0.80178(19) 0.22527(14) 0.0387(7) Uani 1 1 d . . . . .
 H9 H 0.948372 0.767409 0.225127 0.046 Uiso 1 1 calc R U . . .
 C10 C 0.8052(2) 0.76810(19) 0.22037(14) 0.0373(7) Uani 1 1 d . . . . .
 C11 C 0.8268(2) 0.6825(2) 0.21538(16) 0.0438(8) Uani 1 1 d . . . . .
 H11 H 0.895426 0.648164 0.212611 0.053 Uiso 1 1 calc R U . . .
 C12 C 0.7512(2) 0.65003(19) 0.21457(15) 0.0415(8) Uani 1 1 d . . . . .
 H12 H 0.768541 0.593197 0.211232 0.050 Uiso 1 1 calc R U . . .
 C13 C 0.6455(2) 0.69821(18) 0.21855(13) 0.0348(7) Uani 1 1 d . . . . .
 C14 C 0.5662(2) 0.66488(19) 0.22036(13) 0.0354(7) Uani 1 1 d . . . . .
 H14 H 0.581496 0.607254 0.219117 0.043 Uiso 1 1 calc R U . . .
 C15 C 0.6224(2) 0.78451(18) 0.22103(13) 0.0321(6) Uani 1 1 d . . . . .
 C16 C 0.7018(2) 0.81966(18) 0.22182(13) 0.0347(6) Uani 1 1 d . . . . .
 C17 C 0.9313(2) 0.91746(18) 0.24524(14) 0.0365(7) Uani 1 1 d . . . . .
 C18 C 1.0330(2) 0.90486(19) 0.22103(14) 0.0389(7) Uani 1 1 d . . . . .
 C19 C 1.1640(3) 0.8585(3) 0.14945(18) 0.0632(11) Uani 1 1 d . . . . .
 H19A H 1.170843 0.840840 0.114994 0.095 Uiso 1 1 calc R U . . .
 H19B H 1.210912 0.815409 0.173734 0.095 Uiso 1 1 calc R U . . .
 H19C H 1.180452 0.912557 0.140677 0.095 Uiso 1 1 calc R U . . .
 C20 C 1.1000(2) 0.92989(19) 0.24188(15) 0.0402(7) Uani 1 1 d . . . . .
 H20 H 1.169061 0.921642 0.224908 0.048 Uiso 1 1 calc R U . . .
 C21 C 1.0666(2) 0.96658(17) 0.28700(15) 0.0372(7) Uani 1 1 d . . . . .
 C22 C 0.9643(2) 0.98399(17) 0.31094(14) 0.0372(7) Uani 1 1 d . . . . .
 C23 C 0.9005(2) 0.95899(18) 0.28853(14) 0.0376(7) Uani 1 1 d . . . . .
 H23 H 0.830410 0.971050 0.303831 0.045 Uiso 1 1 calc R U . . .
 C24 C 1.2360(3) 0.9583(2) 0.2947(2) 0.0676(13) Uani 1 1 d . . . . .
 H24A H 1.252955 0.985964 0.255637 0.101 Uiso 1 1 calc R U . . .
 H24B H 1.255285 0.896890 0.298826 0.101 Uiso 1 1 calc R U . . .
 H24C H 1.273382 0.971679 0.317831 0.101 Uiso 1 1 calc R U . . .
 C25 C 0.9261(2) 1.02152(18) 0.36125(16) 0.0440(8) Uani 1 1 d . . . . .
 H25A H 0.853009 1.052859 0.360869 0.053 Uiso 1 1 calc R U . . .
 H25B H 0.963728 1.062655 0.358820 0.053 Uiso 1 1 calc R U . . .
 C26 C 0.9382(2) 0.95544(18) 0.41624(14) 0.0353(7) Uani 1 1 d . . . . .
 C27 C 0.9826(2) 0.86980(18) 0.41923(13) 0.0340(6) Uani 1 1 d . . . . .
 H27 H 1.003435 0.851438 0.385464 0.041 Uiso 1 1 calc R U . . .
 C28 C 0.9985(2) 0.80945(18) 0.46841(13) 0.0355(7) Uani 1 1 d . . . . .
 C29 C 0.9660(2) 0.8367(2) 0.51763(14) 0.0385(7) Uani 1 1 d . . . . .
 C30 C 0.9174(2) 0.9224(2) 0.51692(15) 0.0397(7) Uani 1 1 d . . . . .
 H30 H 0.894218 0.940481 0.550748 0.048 Uiso 1 1 calc R U . . .
 C31 C 0.9034(2) 0.98003(19) 0.46672(15) 0.0393(8) Uani 1 1 d . . . . .
 C32 C 0.8184(2) 1.0942(2) 0.51199(17) 0.0498(9) Uani 1 1 d . . . . .
 H32A H 0.785414 1.155266 0.502758 0.075 Uiso 1 1 calc R U . . .
 H32B H 0.874836 1.082772 0.532705 0.075 Uiso 1 1 calc R U . . .
 H32C H 0.768607 1.064655 0.534814 0.075 Uiso 1 1 calc R U . . .
 C33 C 0.9461(4) 0.7957(3) 0.61761(16) 0.0664(11) Uani 1 1 d . . . . .
 H33A H 0.871690 0.818041 0.620369 0.100 Uiso 1 1 calc R U . . .
 H33B H 0.975095 0.838508 0.621178 0.100 Uiso 1 1 calc R U . . .
 H33C H 0.963814 0.744729 0.647399 0.100 Uiso 1 1 calc R U . . .
 C34 C 1.0482(2) 0.71932(18) 0.46727(12) 0.0343(7) Uani 1 1 d . . . . .
 C35 C 1.0038(2) 0.67774(17) 0.44444(12) 0.0338(6) Uani 1 1 d . . . . .
 H35 H 0.940734 0.707216 0.430666 0.041 Uiso 1 1 calc R U . . .
 C36 C 1.0494(2) 0.59311(17) 0.44107(12) 0.0309(6) Uani 1 1 d . . . . .
 C37 C 1.0008(2) 0.54797(18) 0.42055(12) 0.0333(6) Uani 1 1 d . . . . .
 H37 H 0.937679 0.576823 0.406709 0.040 Uiso 1 1 calc R U . . .
 C38 C 1.0435(2) 0.46472(18) 0.42057(12) 0.0339(6) Uani 1 1 d . . . . .
 H38 H 1.009485 0.436042 0.407133 0.041 Uiso 1 1 calc R U . . .
 C39 C 1.1390(2) 0.41971(17) 0.44061(12) 0.0304(6) Uani 1 1 d . . . . .
 C40 C 1.1820(2) 0.33218(17) 0.44420(13) 0.0335(6) Uani 1 1 d . . . . .
 H40 H 1.148072 0.302363 0.431750 0.040 Uiso 1 1 calc R U . . .
 C41 C 1.2730(2) 0.28867(17) 0.46555(13) 0.0361(7) Uani 1 1 d . . . . .
 C42 C 1.3248(2) 0.33261(18) 0.48196(13) 0.0363(7) Uani 1 1 d . . . . .
 H42 H 1.388598 0.303141 0.494899 0.044 Uiso 1 1 calc R U . . .
 C43 C 1.2854(2) 0.41861(18) 0.47986(13) 0.0356(7) Uani 1 1 d . . . . .
 C44 C 1.3352(2) 0.4653(2) 0.49843(15) 0.0429(8) Uani 1 1 d . . . . .
 H44 H 1.400474 0.437908 0.509961 0.052 Uiso 1 1 calc R U . . .
 C45 C 1.2906(3) 0.5477(2) 0.49977(15) 0.0446(8) Uani 1 1 d . . . . .
 H45 H 1.325113 0.576640 0.512636 0.053 Uiso 1 1 calc R U . . .
 C46 C 1.1925(2) 0.59232(18) 0.48218(13) 0.0360(7) Uani 1 1 d . . . . .
 C47 C 1.1425(2) 0.67595(18) 0.48620(13) 0.0382(7) Uani 1 1 d . . . . .
 H47 H 1.173249 0.703963 0.502172 0.046 Uiso 1 1 calc R U . . .
 C48 C 1.1442(2) 0.54993(16) 0.46049(11) 0.0291(6) Uani 1 1 d . . . . .
 C49 C 1.1900(2) 0.46251(17) 0.45966(12) 0.0308(6) Uani 1 1 d . . . . .
 C50 C 1.2877(4) 0.1272(3) 0.61987(16) 0.0706(13) Uani 1 1 d . . . . .
 H50A H 1.237498 0.097655 0.621298 0.106 Uiso 1 1 calc R U . . .
 H50B H 1.261951 0.163551 0.646444 0.106 Uiso 1 1 calc R U . . .
 H50C H 1.352037 0.085691 0.629457 0.106 Uiso 1 1 calc R U . . .
 C51 C 1.4096(3) -0.12307(18) 0.53490(14) 0.0410(7) Uani 1 1 d . . . . .
 H51A H 1.428203 -0.180730 0.529524 0.061 Uiso 1 1 calc R U . . .
 H51B H 1.342348 -0.110968 0.557513 0.061 Uiso 1 1 calc R U . . .
 H51C H 1.460413 -0.118001 0.553905 0.061 Uiso 1 1 calc R U . . .
 C52 C 1.3554(2) 0.05190(18) 0.52873(13) 0.0360(7) Uani 1 1 d . . . . .
 H52 H 1.362545 0.014592 0.564336 0.043 Uiso 1 1 calc R U . . .
 C53 C 1.37595(19) 0.02018(16) 0.48130(12) 0.0291(6) Uani 1 1 d . . . . .
 C54 C 1.3670(2) 0.07436(16) 0.42852(12) 0.0288(6) Uani 1 1 d . . . . .
 C55 C 1.3337(2) 0.16081(16) 0.42542(12) 0.0318(6) Uani 1 1 d . . . . .
 H55 H 1.325226 0.198405 0.390004 0.038 Uiso 1 1 calc R U . . .
 C56 C 1.3122(2) 0.19488(17) 0.47139(13) 0.0343(6) Uani 1 1 d . . . . .
 C57 C 1.3241(2) 0.13970(19) 0.52284(13) 0.0375(7) Uani 1 1 d . . . . .
 C58 C 1.3940(2) 0.03752(17) 0.37843(13) 0.0348(7) Uani 1 1 d . . . . .
 H58A H 1.344243 0.006482 0.380301 0.042 Uiso 1 1 calc R U . . .
 H58B H 1.462170 -0.004028 0.379753 0.042 Uiso 1 1 calc R U . . .
 C59 C 1.6471(2) 0.1302(2) 0.30581(17) 0.0498(9) Uani 1 1 d . . . . .
 H59A H 1.680808 0.119842 0.269265 0.075 Uiso 1 1 calc R U . . .
 H59B H 1.696482 0.105971 0.332281 0.075 Uiso 1 1 calc R U . . .
 H59C H 1.619825 0.191288 0.302908 0.075 Uiso 1 1 calc R U . . .
 C60 C 1.4845(2) 0.2910(3) 0.14195(16) 0.0590(11) Uani 1 1 d . . . . .
 H60A H 1.473009 0.332149 0.106470 0.089 Uiso 1 1 calc R U . . .
 H60B H 1.528363 0.236477 0.134896 0.089 Uiso 1 1 calc R U . . .
 H60C H 1.517645 0.311461 0.163406 0.089 Uiso 1 1 calc R U . . .
 C61 C 1.4821(2) 0.18648(18) 0.24689(13) 0.0339(7) Uani 1 1 d . . . . .
 H61 H 1.542994 0.201167 0.228599 0.041 Uiso 1 1 calc R U . . .
 C62 C 1.4821(2) 0.12800(17) 0.29746(13) 0.0329(6) Uani 1 1 d . . . . .
 C63 C 1.3953(2) 0.10167(16) 0.32373(12) 0.0299(6) Uani 1 1 d . . . . .
 C64 C 1.3071(2) 0.14174(17) 0.29854(12) 0.0298(6) Uani 1 1 d . . . . .
 H64 H 1.247136 0.124935 0.315963 0.036 Uiso 1 1 calc R U . . .
 C65 C 1.3016(2) 0.20448(17) 0.24971(12) 0.0307(6) Uani 1 1 d . . . . .
 C66 C 1.3928(2) 0.22381(18) 0.22281(12) 0.0321(6) Uani 1 1 d . . . . .
 C67 C 1.2022(2) 0.24813(18) 0.22822(12) 0.0317(6) Uani 1 1 d . . . . .
 C68 C 1.1754(2) 0.33499(17) 0.20385(12) 0.0310(6) Uani 1 1 d . . . . .
 H68 H 1.222029 0.366524 0.200535 0.037 Uiso 1 1 calc R U . . .
 C69 C 1.0820(2) 0.37637(17) 0.18431(12) 0.0299(6) Uani 1 1 d . . . . .
 C70 C 1.0541(2) 0.46527(18) 0.15825(13) 0.0340(6) Uani 1 1 d . . . . .
 H70 H 1.099561 0.497635 0.155428 0.041 Uiso 1 1 calc R U . . .
 C71 C 0.9647(2) 0.50393(18) 0.13763(13) 0.0340(7) Uani 1 1 d . . . . .
 H71 H 0.948345 0.562837 0.120812 0.041 Uiso 1 1 calc R U . . .
 C72 C 0.8940(2) 0.45727(17) 0.14080(12) 0.0292(6) Uani 1 1 d . . . . .
 C73 C 0.8035(2) 0.49404(19) 0.11766(12) 0.0333(6) Uani 1 1 d . . . . .
 H73 H 0.787647 0.552172 0.098871 0.040 Uiso 1 1 calc R U . . .
 C74 C 0.73598(19) 0.44798(18) 0.12134(12) 0.0318(6) Uani 1 1 d . . . . .
 C75 C 0.7586(2) 0.3633(2) 0.14936(14) 0.0392(7) Uani 1 1 d . . . . .
 H75 H 0.711631 0.332030 0.152739 0.047 Uiso 1 1 calc R U . . .
 C76 C 0.8487(2) 0.32298(19) 0.17268(14) 0.0381(7) Uani 1 1 d . . . . .
 C77 C 0.8756(2) 0.2345(2) 0.20051(17) 0.0519(10) Uani 1 1 d . . . . .
 H77 H 0.829171 0.202490 0.204649 0.062 Uiso 1 1 calc R U . . .
 C78 C 0.9651(2) 0.1960(2) 0.22087(17) 0.0524(10) Uani 1 1 d . . . . .
 H78 H 0.980250 0.137575 0.238997 0.063 Uiso 1 1 calc R U . . .
 C79 C 1.0373(2) 0.24152(18) 0.21563(14) 0.0375(7) Uani 1 1 d . . . . .
 C80 C 1.1328(2) 0.20287(19) 0.23399(14) 0.0382(7) Uani 1 1 d . . . . .
 H80 H 1.150542 0.143989 0.250857 0.046 Uiso 1 1 calc R U . . .
 C81 C 1.01203(19) 0.32974(17) 0.18931(12) 0.0291(6) Uani 1 1 d . . . . .
 C82 C 0.91799(19) 0.36971(17) 0.16803(12) 0.0299(6) Uani 1 1 d . . . . .
 C83 C 0.5466(2) 0.48010(18) 0.13062(12) 0.0308(6) Uani 1 1 d . . . . .
 H83 H 0.548693 0.445951 0.167416 0.037 Uiso 1 1 calc R U . . .
 C84 C 0.6380(2) 0.48873(18) 0.09785(12) 0.0306(6) Uani 1 1 d . . . . .
 C85 C 0.63325(19) 0.5363(2) 0.04312(12) 0.0337(7) Uani 1 1 d . . . . .
 C86 C 0.5400(2) 0.5755(2) 0.02300(13) 0.0374(7) Uani 1 1 d . . . . .
 H86 H 0.537814 0.607477 -0.014344 0.045 Uiso 1 1 calc R U . . .
 C87 C 0.45009(19) 0.56761(19) 0.05799(12) 0.0329(6) Uani 1 1 d . . . . .
 C88 C 0.4524(2) 0.51892(19) 0.11223(12) 0.0307(6) Uani 1 1 d . . . . .
 C89 C 0.7238(3) 0.5852(3) -0.04558(14) 0.0630(12) Uani 1 1 d . . . . .
 H89A H 0.793918 0.582701 -0.063761 0.094 Uiso 1 1 calc R U . . .
 H89B H 0.683739 0.644452 -0.048700 0.094 Uiso 1 1 calc R U . . .
 H89C H 0.693236 0.557489 -0.063632 0.094 Uiso 1 1 calc R U . . .
 C90 C 0.3486(2) 0.6577(2) -0.01202(15) 0.0528(9) Uani 1 1 d . . . . .
 H90A H 0.386531 0.623635 -0.039001 0.079 Uiso 1 1 calc R U . . .
 H90B H 0.377665 0.704682 -0.017044 0.079 Uiso 1 1 calc R U . . .
 H90C H 0.276841 0.680322 -0.017796 0.079 Uiso 1 1 calc R U . . .
 C91 C 0.3561(2) 0.5160(2) 0.15298(12) 0.0336(6) Uani 1 1 d . . . . .
 H91A H 0.363815 0.457684 0.176256 0.040 Uiso 1 1 calc R U . . .
 H91B H 0.298096 0.530521 0.132235 0.040 Uiso 1 1 calc R U . . .
 C92 C 0.33322(19) 0.57678(18) 0.19011(11) 0.0291(6) Uani 1 1 d . . . . .
 C93 C 0.3995(2) 0.62211(18) 0.19006(12) 0.0307(6) Uani 1 1 d . . . . .
 H93 H 0.459942 0.616969 0.163852 0.037 Uiso 1 1 calc R U . . .
 C94 C 0.3831(2) 0.67384(18) 0.22549(13) 0.0332(6) Uani 1 1 d . . . . .
 C95 C 0.2933(2) 0.68306(17) 0.26362(12) 0.0319(6) Uani 1 1 d . . . . .
 C96 C 0.2243(2) 0.63937(18) 0.26513(12) 0.0338(7) Uani 1 1 d . . . . .
 H96 H 0.163509 0.645116 0.291101 0.041 Uiso 1 1 calc R U . . .
 C97 C 0.24427(19) 0.58695(18) 0.22844(12) 0.0311(6) Uani 1 1 d . . . . .
 C98 C 0.0987(2) 0.5359(2) 0.27272(16) 0.0510(9) Uani 1 1 d . . . . .
 H98A H 0.048926 0.591784 0.269235 0.076 Uiso 1 1 calc R U . . .
 H98B H 0.124274 0.519041 0.308499 0.076 Uiso 1 1 calc R U . . .
 H98C H 0.065966 0.494399 0.270720 0.076 Uiso 1 1 calc R U . . .
 C99 C 0.1935(2) 0.7361(2) 0.34124(14) 0.0436(8) Uani 1 1 d . . . . .
 H99A H 0.129855 0.759669 0.324929 0.065 Uiso 1 1 calc R U . . .
 H99B H 0.194815 0.771171 0.365403 0.065 Uiso 1 1 calc R U . . .
 H99C H 0.197514 0.678227 0.363125 0.065 Uiso 1 1 calc R U . . .

loop_
  _atom_site_aniso_label
  _atom_site_aniso_U_11
  _atom_site_aniso_U_22
  _atom_site_aniso_U_33
  _atom_site_aniso_U_23
  _atom_site_aniso_U_13
  _atom_site_aniso_U_12
 S1 0.0818(7) 0.0586(6) 0.0642(7) -0.0124(5) -0.0018(6) -0.0071(5)
 O13 0.077(2) 0.090(2) 0.077(2) -0.0267(18) 0.0196(17) -0.0193(17)
 C100 0.122(5) 0.094(4) 0.099(4) -0.027(3) 0.007(4) -0.042(3)
 C101 0.077(3) 0.064(3) 0.057(3) -0.008(2) 0.007(2) -0.010(2)
 S2 0.0700(7) 0.0876(8) 0.0838(9) -0.0283(7) -0.0213(6) -0.0188(6)
 O14 0.272(8) 0.161(5) 0.144(5) -0.019(4) 0.025(5) -0.118(5)
 C102 0.088(3) 0.055(2) 0.0399(19) -0.0154(16) -0.0092(18) -0.042(2)
 C103 0.102(4) 0.087(3) 0.070(3) -0.027(3) -0.016(3) -0.024(3)
 O1 0.0586(14) 0.0501(13) 0.0386(13) -0.0198(11) 0.0061(11) -0.0231(11)
 O2 0.0346(11) 0.0375(11) 0.0799(18) -0.0383(12) -0.0098(11) 0.0027(9)
 O3 0.0371(11) 0.0437(12) 0.0811(18) -0.0231(12) -0.0248(12) -0.0112(9)
 O4 0.0415(12) 0.0673(16) 0.0572(16) -0.0247(13) -0.0043(11) -0.0217(11)
 O5 0.0371(11) 0.0450(12) 0.0449(13) -0.0243(10) 0.0080(9) -0.0157(9)
 O6 0.0307(10) 0.0546(13) 0.0375(12) -0.0144(10) 0.0036(9) -0.0239(9)
 O7 0.0248(9) 0.0656(15) 0.0355(12) -0.0053(11) -0.0085(9) -0.0080(9)
 O8 0.0278(10) 0.0823(17) 0.0308(11) -0.0035(11) 0.0002(9) -0.0159(11)
 O9 0.0296(10) 0.0464(12) 0.0383(12) 0.0051(10) -0.0042(9) -0.0119(9)
 O10 0.0317(10) 0.0403(11) 0.0485(13) -0.0011(10) -0.0164(10) -0.0012(9)
 O11 0.103(2) 0.0431(13) 0.0288(12) -0.0085(10) -0.0046(13) -0.0254(13)
 O12 0.0379(10) 0.0227(9) 0.0389(11) -0.0020(8) -0.0119(9) -0.0086(8)
 C1 0.0298(13) 0.0398(15) 0.0354(16) -0.0140(13) 0.0001(12) -0.0141(12)
 C2 0.0259(13) 0.0415(16) 0.0531(19) -0.0195(15) -0.0067(13) -0.0073(12)
 C3 0.0322(14) 0.0345(15) 0.0474(18) -0.0187(14) -0.0039(13) -0.0106(12)
 C4 0.0299(14) 0.0321(15) 0.079(3) -0.0211(16) -0.0111(15) -0.0031(12)
 C5 0.0372(16) 0.0361(16) 0.087(3) -0.0259(18) -0.0140(17) -0.0076(13)
 C6 0.0328(14) 0.0384(16) 0.053(2) -0.0156(15) -0.0121(14) -0.0106(12)
 C7 0.0417(16) 0.0357(15) 0.0506(19) -0.0165(14) -0.0128(14) -0.0124(13)
 C8 0.0343(14) 0.0406(16) 0.0424(17) -0.0116(14) -0.0088(13) -0.0149(12)
 C9 0.0315(14) 0.0384(16) 0.0509(19) -0.0142(14) -0.0089(13) -0.0108(12)
 C10 0.0320(14) 0.0405(16) 0.0444(18) -0.0154(14) -0.0081(13) -0.0101(12)
 C11 0.0303(14) 0.0399(16) 0.066(2) -0.0236(16) -0.0082(15) -0.0053(12)
 C12 0.0348(15) 0.0323(15) 0.060(2) -0.0203(15) -0.0049(14) -0.0057(12)
 C13 0.0304(14) 0.0353(15) 0.0436(17) -0.0159(13) -0.0017(12) -0.0120(11)
 C14 0.0332(14) 0.0339(14) 0.0442(17) -0.0170(13) -0.0015(13) -0.0117(12)
 C15 0.0299(13) 0.0331(14) 0.0366(16) -0.0124(12) -0.0062(12) -0.0085(11)
 C16 0.0321(14) 0.0346(14) 0.0422(17) -0.0151(13) -0.0071(12) -0.0091(12)
 C17 0.0352(14) 0.0314(14) 0.0478(18) -0.0091(13) -0.0142(13) -0.0103(12)
 C18 0.0366(15) 0.0363(15) 0.0478(19) -0.0090(14) -0.0099(14) -0.0135(12)
 C19 0.047(2) 0.088(3) 0.063(3) -0.030(2) 0.0031(18) -0.027(2)
 C20 0.0321(14) 0.0343(15) 0.057(2) -0.0077(15) -0.0110(14) -0.0129(12)
 C21 0.0377(15) 0.0238(13) 0.057(2) -0.0049(13) -0.0196(14) -0.0133(11)
 C22 0.0401(15) 0.0240(13) 0.0505(19) -0.0061(13) -0.0190(14) -0.0070(11)
 C23 0.0316(14) 0.0315(14) 0.0523(19) -0.0072(14) -0.0162(13) -0.0075(11)
 C24 0.0361(17) 0.052(2) 0.132(4) -0.035(2) -0.038(2) -0.0064(15)
 C25 0.0422(16) 0.0271(14) 0.070(2) -0.0194(15) -0.0250(16) -0.0010(12)
 C26 0.0282(13) 0.0304(14) 0.0549(19) -0.0222(14) -0.0115(13) -0.0039(11)
 C27 0.0301(13) 0.0322(14) 0.0447(17) -0.0193(13) -0.0040(12) -0.0075(11)
 C28 0.0353(14) 0.0309(14) 0.0439(17) -0.0184(13) -0.0002(13) -0.0092(12)
 C29 0.0337(14) 0.0415(16) 0.0463(18) -0.0194(14) 0.0046(13) -0.0171(13)
 C30 0.0279(14) 0.0441(17) 0.055(2) -0.0315(16) 0.0033(13) -0.0093(12)
 C31 0.0233(13) 0.0385(15) 0.068(2) -0.0342(16) -0.0087(14) -0.0039(11)
 C32 0.0310(15) 0.0510(19) 0.081(3) -0.0458(19) -0.0024(16) -0.0065(13)
 C33 0.090(3) 0.070(3) 0.043(2) -0.0299(19) 0.006(2) -0.023(2)
 C34 0.0393(15) 0.0293(14) 0.0329(15) -0.0112(12) 0.0032(12) -0.0099(12)
 C35 0.0373(14) 0.0259(13) 0.0363(16) -0.0098(12) 0.0029(12) -0.0093(11)
 C36 0.0387(14) 0.0263(13) 0.0278(14) -0.0084(11) 0.0033(11) -0.0128(11)
 C37 0.0357(14) 0.0309(14) 0.0353(16) -0.0109(12) -0.0033(12) -0.0100(11)
 C38 0.0395(15) 0.0329(14) 0.0332(15) -0.0097(12) -0.0038(12) -0.0145(12)
 C39 0.0383(14) 0.0246(12) 0.0302(14) -0.0099(11) 0.0012(12) -0.0121(11)
 C40 0.0414(15) 0.0268(13) 0.0362(16) -0.0105(12) -0.0018(13) -0.0146(12)
 C41 0.0491(17) 0.0259(13) 0.0315(15) -0.0057(12) -0.0028(13) -0.0106(12)
 C42 0.0450(16) 0.0295(14) 0.0345(16) -0.0063(12) -0.0114(13) -0.0075(12)
 C43 0.0488(17) 0.0277(13) 0.0335(15) -0.0083(12) -0.0105(13) -0.0106(12)
 C44 0.0449(17) 0.0387(16) 0.052(2) -0.0120(15) -0.0232(15) -0.0083(13)
 C45 0.0572(19) 0.0363(16) 0.050(2) -0.0123(15) -0.0202(16) -0.0158(14)
 C46 0.0491(17) 0.0292(14) 0.0337(16) -0.0109(12) -0.0037(13) -0.0147(12)
 C47 0.0470(17) 0.0303(14) 0.0408(17) -0.0114(13) -0.0081(14) -0.0113(12)
 C48 0.0382(14) 0.0246(12) 0.0256(13) -0.0075(11) 0.0001(11) -0.0117(11)
 C49 0.0404(15) 0.0250(13) 0.0298(14) -0.0075(11) -0.0017(12) -0.0140(11)
 C50 0.107(3) 0.061(2) 0.037(2) -0.0127(18) 0.004(2) -0.022(2)
 C51 0.0534(18) 0.0272(14) 0.0428(18) 0.0053(13) -0.0221(15) -0.0134(13)
 C52 0.0466(16) 0.0313(14) 0.0313(15) -0.0014(12) -0.0110(13) -0.0140(12)
 C53 0.0270(12) 0.0244(12) 0.0374(15) -0.0035(12) -0.0106(11) -0.0084(10)
 C54 0.0294(13) 0.0248(12) 0.0348(15) -0.0056(11) -0.0105(11) -0.0083(10)
 C55 0.0393(14) 0.0225(12) 0.0328(15) -0.0038(11) -0.0092(12) -0.0072(11)
 C56 0.0460(16) 0.0255(13) 0.0327(15) -0.0077(12) -0.0063(13) -0.0104(12)
 C57 0.0489(17) 0.0339(15) 0.0331(16) -0.0082(13) -0.0064(13) -0.0154(13)
 C58 0.0418(15) 0.0229(12) 0.0368(16) -0.0069(12) -0.0080(13) -0.0035(11)
 C59 0.0334(15) 0.0503(19) 0.066(2) -0.0162(18) -0.0172(16) -0.0026(14)
 C60 0.0376(16) 0.070(2) 0.048(2) 0.0176(19) 0.0010(15) -0.0175(16)
 C61 0.0270(13) 0.0337(14) 0.0386(16) -0.0079(13) -0.0034(12) -0.0062(11)
 C62 0.0306(13) 0.0276(13) 0.0394(16) -0.0101(12) -0.0101(12) -0.0013(11)
 C63 0.0351(14) 0.0233(12) 0.0321(15) -0.0089(11) -0.0075(12) -0.0050(10)
 C64 0.0302(13) 0.0276(13) 0.0323(15) -0.0101(11) -0.0039(11) -0.0065(10)
 C65 0.0301(13) 0.0302(13) 0.0330(15) -0.0077(12) -0.0071(11) -0.0081(11)
 C66 0.0321(13) 0.0324(14) 0.0287(14) -0.0034(12) -0.0051(11) -0.0074(11)
 C67 0.0254(12) 0.0358(14) 0.0324(15) -0.0064(12) -0.0051(11) -0.0072(11)
 C68 0.0255(12) 0.0322(14) 0.0379(16) -0.0091(12) -0.0065(11) -0.0092(11)
 C69 0.0271(12) 0.0319(14) 0.0336(15) -0.0106(12) -0.0053(11) -0.0089(11)
 C70 0.0299(13) 0.0338(14) 0.0428(17) -0.0082(13) -0.0092(12) -0.0131(11)
 C71 0.0292(13) 0.0296(13) 0.0433(17) -0.0067(13) -0.0074(12) -0.0083(11)
 C72 0.0295(13) 0.0298(13) 0.0300(14) -0.0084(11) -0.0029(11) -0.0100(11)
 C73 0.0286(13) 0.0362(14) 0.0332(15) -0.0070(12) -0.0043(11) -0.0073(11)
 C74 0.0238(12) 0.0389(15) 0.0331(15) -0.0097(12) -0.0050(11) -0.0076(11)
 C75 0.0322(14) 0.0411(16) 0.0474(18) -0.0066(14) -0.0073(13) -0.0163(12)
 C76 0.0328(14) 0.0387(16) 0.0444(18) -0.0054(14) -0.0092(13) -0.0134(12)
 C77 0.0434(17) 0.0413(17) 0.074(3) 0.0094(18) -0.0218(17) -0.0270(14)
 C78 0.0432(17) 0.0392(17) 0.074(3) 0.0062(17) -0.0195(17) -0.0193(14)
 C79 0.0326(14) 0.0326(14) 0.0446(18) 0.0012(13) -0.0107(13) -0.0111(12)
 C80 0.0327(14) 0.0322(14) 0.0436(18) 0.0003(13) -0.0077(13) -0.0074(12)
 C81 0.0251(12) 0.0317(13) 0.0311(14) -0.0060(12) -0.0053(11) -0.0088(10)
 C82 0.0255(12) 0.0338(14) 0.0319(14) -0.0073(12) -0.0043(11) -0.0103(11)
 C83 0.0284(13) 0.0397(15) 0.0280(14) -0.0124(12) -0.0034(11) -0.0108(11)
 C84 0.0288(13) 0.0349(14) 0.0311(15) -0.0082(12) -0.0058(11) -0.0110(11)
 C85 0.0214(12) 0.0488(17) 0.0295(14) -0.0117(13) 0.0004(11) -0.0082(11)
 C86 0.0315(14) 0.0526(18) 0.0288(15) -0.0097(14) -0.0017(12) -0.0141(13)
 C87 0.0234(12) 0.0445(16) 0.0328(15) -0.0110(13) -0.0041(11) -0.0100(11)
 C88 0.0279(13) 0.0433(15) 0.0275(14) -0.0167(12) 0.0023(11) -0.0154(12)
 C89 0.0425(18) 0.107(3) 0.0323(18) -0.001(2) 0.0037(15) -0.031(2)
 C90 0.0376(16) 0.067(2) 0.046(2) -0.0012(18) -0.0158(15) -0.0078(16)
 C91 0.0278(13) 0.0466(16) 0.0336(15) -0.0151(13) 0.0004(11) -0.0179(12)
 C92 0.0257(12) 0.0378(14) 0.0261(13) -0.0086(12) -0.0024(10) -0.0116(11)
 C93 0.0261(12) 0.0376(14) 0.0307(14) -0.0077(12) -0.0001(11) -0.0146(11)
 C94 0.0268(13) 0.0342(14) 0.0404(16) -0.0112(13) -0.0019(12) -0.0106(11)
 C95 0.0288(13) 0.0314(14) 0.0365(16) -0.0130(12) -0.0021(12) -0.0068(11)
 C96 0.0273(13) 0.0362(15) 0.0355(16) -0.0100(13) 0.0035(11) -0.0097(11)
 C97 0.0254(12) 0.0358(14) 0.0350(15) -0.0058(12) -0.0033(11) -0.0152(11)
 C98 0.0347(16) 0.068(2) 0.055(2) -0.0230(18) 0.0163(15) -0.0280(16)
 C99 0.0425(17) 0.0463(17) 0.0443(18) -0.0232(15) 0.0121(14) -0.0162(14)

_geom_special_details
;
 All esds (except the esd in the dihedral angle between two l.s. planes)
 are estimated using the full covariance matrix.  The cell esds are taken
 into account individually in the estimation of esds in distances, angles
 and torsion angles; correlations between esds in cell parameters are only
 used when they are defined by crystal symmetry.  An approximate (isotropic)
 treatment of cell esds is used for estimating esds involving l.s. planes.
;
loop_
  _geom_bond_atom_site_label_1
  _geom_bond_atom_site_label_2
  _geom_bond_distance
  _geom_bond_site_symmetry_2
  _geom_bond_publ_flag
 S1 O13 1.467(3) . ?
 S1 C100 1.752(6) . ?
 S1 C101 1.750(5) . ?
 C100 H10A 0.9800 . ?
 C100 H10B 0.9800 . ?
 C100 H10C 0.9800 . ?
 C101 H10D 0.9800 . ?
 C101 H10E 0.9800 . ?
 C101 H10F 0.9800 . ?
 S2 O14 1.753(6) . ?
 S2 C102 1.478(4) . ?
 S2 C103 1.754(5) . ?
 C102 H10G 0.9800 . ?
 C102 H10H 0.9800 . ?
 C102 H10I 0.9800 . ?
 C103 H10J 0.9800 . ?
 C103 H10K 0.9800 . ?
 C103 H10L 0.9800 . ?
 O1 C29 1.374(4) . ?
 O1 C33 1.416(4) . ?
 O2 C31 1.377(3) . ?
 O2 C32 1.417(4) . ?
 O3 C21 1.370(4) . ?
 O3 C24 1.424(4) . ?
 O4 C18 1.361(4) . ?
 O4 C19 1.418(4) . ?
 O5 C95 1.359(4) . ?
 O5 C99 1.426(3) . ?
 O6 C97 1.376(3) . ?
 O6 C98 1.425(3) . ?
 O7 C87 1.364(3) . ?
 O7 C90 1.412(4) . ?
 O8 C85 1.373(3) . ?
 O8 C89 1.419(4) . ?
 O9 C60 1.406(3) . ?
 O9 C66 1.372(3) . ?
 O10 C59 1.412(4) . ?
 O10 C62 1.374(3) . ?
 O11 C50 1.379(4) . ?
 O11 C57 1.369(4) . ?
 O12 C51 1.428(3) . ?
 O12 C53 1.364(3) . ?
 C1 C2 1.392(4) . ?
 C1 C14 1.390(4) . ?
 C1 C94 1.500(4) . ?
 C2 H2 0.9500 . ?
 C2 C3 1.391(4) . ?
 C3 C4 1.431(4) . ?
 C3 C15 1.414(4) . ?
 C4 H4 0.9500 . ?
 C4 C5 1.350(4) . ?
 C5 H5 0.9500 . ?
 C5 C6 1.432(4) . ?
 C6 C7 1.401(4) . ?
 C6 C16 1.401(4) . ?
 C7 H7 0.9500 . ?
 C7 C8 1.387(4) . ?
 C8 C9 1.408(4) . ?
 C8 C17 1.485(4) . ?
 C9 H9 0.9500 . ?
 C9 C10 1.388(4) . ?
 C10 C11 1.438(4) . ?
 C10 C16 1.430(4) . ?
 C11 H11 0.9500 . ?
 C11 C12 1.350(4) . ?
 C12 H12 0.9500 . ?
 C12 C13 1.440(4) . ?
 C13 C14 1.390(4) . ?
 C13 C15 1.427(4) . ?
 C14 H14 0.9500 . ?
 C15 C16 1.431(4) . ?
 C17 C18 1.392(4) . ?
 C17 C23 1.393(5) . ?
 C18 C20 1.396(4) . ?
 C19 H19A 0.9800 . ?
 C19 H19B 0.9800 . ?
 C19 H19C 0.9800 . ?
 C20 H20 0.9500 . ?
 C20 C21 1.382(5) . ?
 C21 C22 1.396(4) . ?
 C22 C23 1.383(4) . ?
 C22 C25 1.509(5) . ?
 C23 H23 0.9500 . ?
 C24 H24A 0.9800 . ?
 C24 H24B 0.9800 . ?
 C24 H24C 0.9800 . ?
 C25 H25A 0.9900 . ?
 C25 H25B 0.9900 . ?
 C25 C26 1.527(5) . ?
 C26 C27 1.385(4) . ?
 C26 C31 1.398(5) . ?
 C27 H27 0.9500 . ?
 C27 C28 1.382(4) . ?
 C28 C29 1.389(4) . ?
 C28 C34 1.483(4) . ?
 C29 C30 1.403(4) . ?
 C30 H30 0.9500 . ?
 C30 C31 1.379(5) . ?
 C32 H32A 0.9800 . ?
 C32 H32B 0.9800 . ?
 C32 H32C 0.9800 . ?
 C33 H33A 0.9800 . ?
 C33 H33B 0.9800 . ?
 C33 H33C 0.9800 . ?
 C34 C35 1.382(4) . ?
 C34 C47 1.401(4) . ?
 C35 H35 0.9500 . ?
 C35 C36 1.404(4) . ?
 C36 C37 1.436(4) . ?
 C36 C48 1.412(4) . ?
 C37 H37 0.9500 . ?
 C37 C38 1.359(4) . ?
 C38 H38 0.9500 . ?
 C38 C39 1.431(4) . ?
 C39 C40 1.410(4) . ?
 C39 C49 1.406(4) . ?
 C40 H40 0.9500 . ?
 C40 C41 1.389(4) . ?
 C41 C42 1.390(4) . ?
 C41 C56 1.497(4) . ?
 C42 H42 0.9500 . ?
 C42 C43 1.388(4) . ?
 C43 C44 1.439(4) . ?
 C43 C49 1.428(4) . ?
 C44 H44 0.9500 . ?
 C44 C45 1.355(4) . ?
 C45 H45 0.9500 . ?
 C45 C46 1.437(4) . ?
 C46 C47 1.401(4) . ?
 C46 C48 1.413(4) . ?
 C47 H47 0.9500 . ?
 C48 C49 1.433(4) . ?
 C50 H50A 0.9800 . ?
 C50 H50B 0.9800 . ?
 C50 H50C 0.9800 . ?
 C51 H51A 0.9800 . ?
 C51 H51B 0.9800 . ?
 C51 H51C 0.9800 . ?
 C52 H52 0.9500 . ?
 C52 C53 1.395(4) . ?
 C52 C57 1.399(4) . ?
 C53 C54 1.399(4) . ?
 C54 C55 1.388(4) . ?
 C54 C58 1.500(4) . ?
 C55 H55 0.9500 . ?
 C55 C56 1.383(4) . ?
 C56 C57 1.383(4) . ?
 C58 H58A 0.9900 . ?
 C58 H58B 0.9900 . ?
 C58 C63 1.504(4) . ?
 C59 H59A 0.9800 . ?
 C59 H59B 0.9800 . ?
 C59 H59C 0.9800 . ?
 C60 H60A 0.9800 . ?
 C60 H60B 0.9800 . ?
 C60 H60C 0.9800 . ?
 C61 H61 0.9500 . ?
 C61 C62 1.383(4) . ?
 C61 C66 1.391(4) . ?
 C62 C63 1.395(4) . ?
 C63 C64 1.397(4) . ?
 C64 H64 0.9500 . ?
 C64 C65 1.387(4) . ?
 C65 C66 1.402(4) . ?
 C65 C67 1.489(4) . ?
 C67 C68 1.399(4) . ?
 C67 C80 1.388(4) . ?
 C68 H68 0.9500 . ?
 C68 C69 1.394(4) . ?
 C69 C70 1.438(4) . ?
 C69 C81 1.416(4) . ?
 C70 H70 0.9500 . ?
 C70 C71 1.354(4) . ?
 C71 H71 0.9500 . ?
 C71 C72 1.436(4) . ?
 C72 C73 1.394(4) . ?
 C72 C82 1.424(4) . ?
 C73 H73 0.9500 . ?
 C73 C74 1.388(4) . ?
 C74 C75 1.388(4) . ?
 C74 C84 1.492(4) . ?
 C75 H75 0.9500 . ?
 C75 C76 1.396(4) . ?
 C76 C77 1.441(4) . ?
 C76 C82 1.412(4) . ?
 C77 H77 0.9500 . ?
 C77 C78 1.351(4) . ?
 C78 H78 0.9500 . ?
 C78 C79 1.428(4) . ?
 C79 C80 1.403(4) . ?
 C79 C81 1.429(4) . ?
 C80 H80 0.9500 . ?
 C81 C82 1.418(4) . ?
 C83 H83 0.9500 . ?
 C83 C84 1.389(4) . ?
 C83 C88 1.387(4) . ?
 C84 C85 1.397(4) . ?
 C85 C86 1.395(4) . ?
 C86 H86 0.9500 . ?
 C86 C87 1.391(4) . ?
 C87 C88 1.391(4) . ?
 C88 C91 1.511(4) . ?
 C89 H89A 0.9800 . ?
 C89 H89B 0.9800 . ?
 C89 H89C 0.9800 . ?
 C90 H90A 0.9800 . ?
 C90 H90B 0.9800 . ?
 C90 H90C 0.9800 . ?
 C91 H91A 0.9900 . ?
 C91 H91B 0.9900 . ?
 C91 C92 1.514(4) . ?
 C92 C93 1.389(4) . ?
 C92 C97 1.395(4) . ?
 C93 H93 0.9500 . ?
 C93 C94 1.372(4) . ?
 C94 C95 1.400(4) . ?
 C95 C96 1.389(4) . ?
 C96 H96 0.9500 . ?
 C96 C97 1.398(4) . ?
 C98 H98A 0.9800 . ?
 C98 H98B 0.9800 . ?
 C98 H98C 0.9800 . ?
 C99 H99A 0.9800 . ?
 C99 H99B 0.9800 . ?
 C99 H99C 0.9800 . ?

loop_
  _geom_angle_atom_site_label_1
  _geom_angle_atom_site_label_2
  _geom_angle_atom_site_label_3
  _geom_angle
  _geom_angle_site_symmetry_1
  _geom_angle_site_symmetry_3
  _geom_angle_publ_flag
 O13 S1 C100 105.2(2) . . ?
 O13 S1 C101 107.9(2) . . ?
 C101 S1 C100 95.7(3) . . ?
 S1 C100 H10A 109.5 . . ?
 S1 C100 H10B 109.5 . . ?
 S1 C100 H10C 109.5 . . ?
 H10A C100 H10B 109.5 . . ?
 H10A C100 H10C 109.5 . . ?
 H10B C100 H10C 109.5 . . ?
 S1 C101 H10D 109.5 . . ?
 S1 C101 H10E 109.5 . . ?
 S1 C101 H10F 109.5 . . ?
 H10D C101 H10E 109.5 . . ?
 H10D C101 H10F 109.5 . . ?
 H10E C101 H10F 109.5 . . ?
 O14 S2 C103 99.6(3) . . ?
 C102 S2 O14 105.3(3) . . ?
 C102 S2 C103 106.8(2) . . ?
 S2 C102 H10G 109.5 . . ?
 S2 C102 H10H 109.5 . . ?
 S2 C102 H10I 109.5 . . ?
 H10G C102 H10H 109.5 . . ?
 H10G C102 H10I 109.5 . . ?
 H10H C102 H10I 109.5 . . ?
 S2 C103 H10J 109.5 . . ?
 S2 C103 H10K 109.5 . . ?
 S2 C103 H10L 109.5 . . ?
 H10J C103 H10K 109.5 . . ?
 H10J C103 H10L 109.5 . . ?
 H10K C103 H10L 109.5 . . ?
 C29 O1 C33 119.2(3) . . ?
 C31 O2 C32 118.3(3) . . ?
 C21 O3 C24 116.6(3) . . ?
 C18 O4 C19 118.4(3) . . ?
 C95 O5 C99 117.1(2) . . ?
 C97 O6 C98 117.8(3) . . ?
 C87 O7 C90 118.2(2) . . ?
 C85 O8 C89 117.8(2) . . ?
 C66 O9 C60 117.1(2) . . ?
 C62 O10 C59 117.1(2) . . ?
 C57 O11 C50 118.4(3) . . ?
 C53 O12 C51 118.0(2) . . ?
 C2 C1 C94 122.3(3) . . ?
 C14 C1 C2 118.6(3) . . ?
 C14 C1 C94 119.0(3) . . ?
 C1 C2 H2 118.9 . . ?
 C3 C2 C1 122.2(3) . . ?
 C3 C2 H2 118.9 . . ?
 C2 C3 C4 123.0(3) . . ?
 C2 C3 C15 118.9(3) . . ?
 C15 C3 C4 118.0(3) . . ?
 C3 C4 H4 119.1 . . ?
 C5 C4 C3 121.8(3) . . ?
 C5 C4 H4 119.1 . . ?
 C4 C5 H5 119.4 . . ?
 C4 C5 C6 121.1(3) . . ?
 C6 C5 H5 119.4 . . ?
 C7 C6 C5 121.9(3) . . ?
 C7 C6 C16 119.4(3) . . ?
 C16 C6 C5 118.7(3) . . ?
 C6 C7 H7 119.2 . . ?
 C8 C7 C6 121.6(3) . . ?
 C8 C7 H7 119.2 . . ?
 C7 C8 C9 118.7(3) . . ?
 C7 C8 C17 119.1(3) . . ?
 C9 C8 C17 121.6(3) . . ?
 C8 C9 H9 119.2 . . ?
 C10 C9 C8 121.5(3) . . ?
 C10 C9 H9 119.2 . . ?
 C9 C10 C11 122.8(3) . . ?
 C9 C10 C16 118.9(3) . . ?
 C16 C10 C11 118.3(3) . . ?
 C10 C11 H11 119.4 . . ?
 C12 C11 C10 121.2(3) . . ?
 C12 C11 H11 119.4 . . ?
 C11 C12 H12 118.7 . . ?
 C11 C12 C13 122.6(3) . . ?
 C13 C12 H12 118.7 . . ?
 C14 C13 C12 123.5(3) . . ?
 C14 C13 C15 119.1(3) . . ?
 C15 C13 C12 117.4(3) . . ?
 C1 C14 H14 119.1 . . ?
 C13 C14 C1 121.7(3) . . ?
 C13 C14 H14 119.1 . . ?
 C3 C15 C13 119.4(3) . . ?
 C3 C15 C16 120.1(3) . . ?
 C13 C15 C16 120.5(2) . . ?
 C6 C16 C10 119.8(3) . . ?
 C6 C16 C15 120.2(3) . . ?
 C10 C16 C15 120.0(3) . . ?
 C18 C17 C8 124.8(3) . . ?
 C18 C17 C23 116.8(3) . . ?
 C23 C17 C8 118.3(3) . . ?
 O4 C18 C17 117.0(3) . . ?
 O4 C18 C20 122.8(3) . . ?
 C17 C18 C20 120.2(3) . . ?
 O4 C19 H19A 109.5 . . ?
 O4 C19 H19B 109.5 . . ?
 O4 C19 H19C 109.5 . . ?
 H19A C19 H19B 109.5 . . ?
 H19A C19 H19C 109.5 . . ?
 H19B C19 H19C 109.5 . . ?
 C18 C20 H20 119.7 . . ?
 C21 C20 C18 120.6(3) . . ?
 C21 C20 H20 119.7 . . ?
 O3 C21 C20 123.7(3) . . ?
 O3 C21 C22 115.1(3) . . ?
 C20 C21 C22 121.2(3) . . ?
 C21 C22 C25 122.5(3) . . ?
 C23 C22 C21 116.2(3) . . ?
 C23 C22 C25 121.2(3) . . ?
 C17 C23 H23 117.5 . . ?
 C22 C23 C17 124.9(3) . . ?
 C22 C23 H23 117.5 . . ?
 O3 C24 H24A 109.5 . . ?
 O3 C24 H24B 109.5 . . ?
 O3 C24 H24C 109.5 . . ?
 H24A C24 H24B 109.5 . . ?
 H24A C24 H24C 109.5 . . ?
 H24B C24 H24C 109.5 . . ?
 C22 C25 H25A 108.9 . . ?
 C22 C25 H25B 108.9 . . ?
 C22 C25 C26 113.4(2) . . ?
 H25A C25 H25B 107.7 . . ?
 C26 C25 H25A 108.9 . . ?
 C26 C25 H25B 108.9 . . ?
 C27 C26 C25 123.0(3) . . ?
 C27 C26 C31 116.8(3) . . ?
 C31 C26 C25 120.3(3) . . ?
 C26 C27 H27 118.0 . . ?
 C28 C27 C26 123.9(3) . . ?
 C28 C27 H27 118.0 . . ?
 C27 C28 C29 117.6(3) . . ?
 C27 C28 C34 119.9(3) . . ?
 C29 C28 C34 122.4(3) . . ?
 O1 C29 C28 115.7(3) . . ?
 O1 C29 C30 123.7(3) . . ?
 C28 C29 C30 120.6(3) . . ?
 C29 C30 H30 120.3 . . ?
 C31 C30 C29 119.4(3) . . ?
 C31 C30 H30 120.3 . . ?
 O2 C31 C26 115.3(3) . . ?
 O2 C31 C30 123.1(3) . . ?
 C30 C31 C26 121.6(3) . . ?
 O2 C32 H32A 109.5 . . ?
 O2 C32 H32B 109.5 . . ?
 O2 C32 H32C 109.5 . . ?
 H32A C32 H32B 109.5 . . ?
 H32A C32 H32C 109.5 . . ?
 H32B C32 H32C 109.5 . . ?
 O1 C33 H33A 109.5 . . ?
 O1 C33 H33B 109.5 . . ?
 O1 C33 H33C 109.5 . . ?
 H33A C33 H33B 109.5 . . ?
 H33A C33 H33C 109.5 . . ?
 H33B C33 H33C 109.5 . . ?
 C35 C34 C28 119.7(3) . . ?
 C35 C34 C47 118.7(3) . . ?
 C47 C34 C28 121.6(3) . . ?
 C34 C35 H35 119.1 . . ?
 C34 C35 C36 121.8(3) . . ?
 C36 C35 H35 119.1 . . ?
 C35 C36 C37 122.0(3) . . ?
 C35 C36 C48 119.1(3) . . ?
 C48 C36 C37 118.9(2) . . ?
 C36 C37 H37 119.4 . . ?
 C38 C37 C36 121.2(3) . . ?
 C38 C37 H37 119.4 . . ?
 C37 C38 H38 119.6 . . ?
 C37 C38 C39 120.7(3) . . ?
 C39 C38 H38 119.6 . . ?
 C40 C39 C38 121.9(3) . . ?
 C49 C39 C38 119.6(2) . . ?
 C49 C39 C40 118.4(3) . . ?
 C39 C40 H40 119.3 . . ?
 C41 C40 C39 121.3(3) . . ?
 C41 C40 H40 119.3 . . ?
 C40 C41 C42 119.5(3) . . ?
 C40 C41 C56 119.1(3) . . ?
 C42 C41 C56 121.4(3) . . ?
 C41 C42 H42 119.3 . . ?
 C43 C42 C41 121.5(3) . . ?
 C43 C42 H42 119.3 . . ?
 C42 C43 C44 122.9(3) . . ?
 C42 C43 C49 118.8(3) . . ?
 C49 C43 C44 118.3(3) . . ?
 C43 C44 H44 119.4 . . ?
 C45 C44 C43 121.2(3) . . ?
 C45 C44 H44 119.4 . . ?
 C44 C45 H45 119.2 . . ?
 C44 C45 C46 121.6(3) . . ?
 C46 C45 H45 119.2 . . ?
 C47 C46 C45 122.5(3) . . ?
 C47 C46 C48 118.8(3) . . ?
 C48 C46 C45 118.7(3) . . ?
 C34 C47 H47 119.2 . . ?
 C46 C47 C34 121.7(3) . . ?
 C46 C47 H47 119.2 . . ?
 C36 C48 C46 120.0(2) . . ?
 C36 C48 C49 120.0(3) . . ?
 C46 C48 C49 120.0(3) . . ?
 C39 C49 C43 120.4(2) . . ?
 C39 C49 C48 119.6(3) . . ?
 C43 C49 C48 120.0(3) . . ?
 O11 C50 H50A 109.5 . . ?
 O11 C50 H50B 109.5 . . ?
 O11 C50 H50C 109.5 . . ?
 H50A C50 H50B 109.5 . . ?
 H50A C50 H50C 109.5 . . ?
 H50B C50 H50C 109.5 . . ?
 O12 C51 H51A 109.5 . . ?
 O12 C51 H51B 109.5 . . ?
 O12 C51 H51C 109.5 . . ?
 H51A C51 H51B 109.5 . . ?
 H51A C51 H51C 109.5 . . ?
 H51B C51 H51C 109.5 . . ?
 C53 C52 H52 120.6 . . ?
 C53 C52 C57 118.7(3) . . ?
 C57 C52 H52 120.6 . . ?
 O12 C53 C52 123.8(2) . . ?
 O12 C53 C54 114.9(3) . . ?
 C52 C53 C54 121.3(2) . . ?
 C53 C54 C58 119.5(2) . . ?
 C55 C54 C53 117.4(3) . . ?
 C55 C54 C58 123.2(2) . . ?
 C54 C55 H55 118.4 . . ?
 C56 C55 C54 123.2(3) . . ?
 C56 C55 H55 118.4 . . ?
 C55 C56 C41 120.6(3) . . ?
 C57 C56 C41 121.3(3) . . ?
 C57 C56 C55 118.0(3) . . ?
 O11 C57 C52 122.7(3) . . ?
 O11 C57 C56 116.0(3) . . ?
 C56 C57 C52 121.4(3) . . ?
 C54 C58 H58A 108.7 . . ?
 C54 C58 H58B 108.7 . . ?
 C54 C58 C63 114.4(2) . . ?
 H58A C58 H58B 107.6 . . ?
 C63 C58 H58A 108.7 . . ?
 C63 C58 H58B 108.7 . . ?
 O10 C59 H59A 109.5 . . ?
 O10 C59 H59B 109.5 . . ?
 O10 C59 H59C 109.5 . . ?
 H59A C59 H59B 109.5 . . ?
 H59A C59 H59C 109.5 . . ?
 H59B C59 H59C 109.5 . . ?
 O9 C60 H60A 109.5 . . ?
 O9 C60 H60B 109.5 . . ?
 O9 C60 H60C 109.5 . . ?
 H60A C60 H60B 109.5 . . ?
 H60A C60 H60C 109.5 . . ?
 H60B C60 H60C 109.5 . . ?
 C62 C61 H61 120.0 . . ?
 C62 C61 C66 120.0(3) . . ?
 C66 C61 H61 120.0 . . ?
 O10 C62 C61 122.8(3) . . ?
 O10 C62 C63 116.0(3) . . ?
 C61 C62 C63 121.2(3) . . ?
 C62 C63 C58 122.1(3) . . ?
 C62 C63 C64 116.7(2) . . ?
 C64 C63 C58 121.1(3) . . ?
 C63 C64 H64 117.9 . . ?
 C65 C64 C63 124.2(3) . . ?
 C65 C64 H64 117.9 . . ?
 C64 C65 C66 116.7(2) . . ?
 C64 C65 C67 120.3(2) . . ?
 C66 C65 C67 123.0(2) . . ?
 O9 C66 C61 121.7(2) . . ?
 O9 C66 C65 117.4(2) . . ?
 C61 C66 C65 120.9(3) . . ?
 C68 C67 C65 121.3(3) . . ?
 C80 C67 C65 119.8(2) . . ?
 C80 C67 C68 118.9(2) . . ?
 C67 C68 H68 119.2 . . ?
 C69 C68 C67 121.6(3) . . ?
 C69 C68 H68 119.2 . . ?
 C68 C69 C70 122.2(3) . . ?
 C68 C69 C81 119.5(2) . . ?
 C81 C69 C70 118.3(2) . . ?
 C69 C70 H70 119.2 . . ?
 C71 C70 C69 121.5(3) . . ?
 C71 C70 H70 119.2 . . ?
 C70 C71 H71 119.5 . . ?
 C70 C71 C72 121.0(3) . . ?
 C72 C71 H71 119.5 . . ?
 C73 C72 C71 122.6(2) . . ?
 C73 C72 C82 118.7(3) . . ?
 C82 C72 C71 118.7(2) . . ?
 C72 C73 H73 119.1 . . ?
 C74 C73 C72 121.8(3) . . ?
 C74 C73 H73 119.1 . . ?
 C73 C74 C75 119.1(3) . . ?
 C73 C74 C84 121.2(3) . . ?
 C75 C74 C84 119.6(3) . . ?
 C74 C75 H75 119.2 . . ?
 C74 C75 C76 121.5(3) . . ?
 C76 C75 H75 119.2 . . ?
 C75 C76 C77 122.7(3) . . ?
 C75 C76 C82 119.2(3) . . ?
 C82 C76 C77 118.1(3) . . ?
 C76 C77 H77 119.1 . . ?
 C78 C77 C76 121.7(3) . . ?
 C78 C77 H77 119.1 . . ?
 C77 C78 H78 119.4 . . ?
 C77 C78 C79 121.1(3) . . ?
 C79 C78 H78 119.4 . . ?
 C78 C79 C81 118.5(3) . . ?
 C80 C79 C78 122.8(3) . . ?
 C80 C79 C81 118.7(3) . . ?
 C67 C80 C79 121.9(3) . . ?
 C67 C80 H80 119.0 . . ?
 C79 C80 H80 119.0 . . ?
 C69 C81 C79 119.5(2) . . ?
 C69 C81 C82 120.6(2) . . ?
 C82 C81 C79 120.0(3) . . ?
 C76 C82 C72 119.7(2) . . ?
 C76 C82 C81 120.5(2) . . ?
 C81 C82 C72 119.8(2) . . ?
 C84 C83 H83 118.4 . . ?
 C88 C83 H83 118.4 . . ?
 C88 C83 C84 123.2(3) . . ?
 C83 C84 C74 120.1(2) . . ?
 C83 C84 C85 117.3(2) . . ?
 C85 C84 C74 122.6(2) . . ?
 O8 C85 C84 116.2(2) . . ?
 O8 C85 C86 122.7(3) . . ?
 C86 C85 C84 121.0(2) . . ?
 C85 C86 H86 120.2 . . ?
 C87 C86 C85 119.5(3) . . ?
 C87 C86 H86 120.2 . . ?
 O7 C87 C86 123.4(3) . . ?
 O7 C87 C88 115.8(2) . . ?
 C88 C87 C86 120.8(3) . . ?
 C83 C88 C87 118.0(2) . . ?
 C83 C88 C91 119.5(3) . . ?
 C87 C88 C91 122.1(2) . . ?
 O8 C89 H89A 109.5 . . ?
 O8 C89 H89B 109.5 . . ?
 O8 C89 H89C 109.5 . . ?
 H89A C89 H89B 109.5 . . ?
 H89A C89 H89C 109.5 . . ?
 H89B C89 H89C 109.5 . . ?
 O7 C90 H90A 109.5 . . ?
 O7 C90 H90B 109.5 . . ?
 O7 C90 H90C 109.5 . . ?
 H90A C90 H90B 109.5 . . ?
 H90A C90 H90C 109.5 . . ?
 H90B C90 H90C 109.5 . . ?
 C88 C91 H91A 109.3 . . ?
 C88 C91 H91B 109.3 . . ?
 C88 C91 C92 111.7(2) . . ?
 H91A C91 H91B 107.9 . . ?
 C92 C91 H91A 109.3 . . ?
 C92 C91 H91B 109.3 . . ?
 C93 C92 C91 123.1(2) . . ?
 C93 C92 C97 116.5(3) . . ?
 C97 C92 C91 120.4(2) . . ?
 C92 C93 H93 117.9 . . ?
 C94 C93 C92 124.1(3) . . ?
 C94 C93 H93 117.9 . . ?
 C93 C94 C1 118.5(2) . . ?
 C93 C94 C95 118.4(3) . . ?
 C95 C94 C1 123.0(3) . . ?
 O5 C95 C94 117.4(3) . . ?
 O5 C95 C96 122.9(2) . . ?
 C96 C95 C94 119.7(3) . . ?
 C95 C96 H96 120.0 . . ?
 C95 C96 C97 120.0(2) . . ?
 C97 C96 H96 120.0 . . ?
 O6 C97 C92 115.1(3) . . ?
 O6 C97 C96 123.5(2) . . ?
 C92 C97 C96 121.3(3) . . ?
 O6 C98 H98A 109.5 . . ?
 O6 C98 H98B 109.5 . . ?
 O6 C98 H98C 109.5 . . ?
 H98A C98 H98B 109.5 . . ?
 H98A C98 H98C 109.5 . . ?
 H98B C98 H98C 109.5 . . ?
 O5 C99 H99A 109.5 . . ?
 O5 C99 H99B 109.5 . . ?
 O5 C99 H99C 109.5 . . ?
 H99A C99 H99B 109.5 . . ?
 H99A C99 H99C 109.5 . . ?
 H99B C99 H99C 109.5 . . ?

loop_
  _geom_torsion_atom_site_label_1
  _geom_torsion_atom_site_label_2
  _geom_torsion_atom_site_label_3
  _geom_torsion_atom_site_label_4
  _geom_torsion
  _geom_torsion_site_symmetry_1
  _geom_torsion_site_symmetry_2
  _geom_torsion_site_symmetry_3
  _geom_torsion_site_symmetry_4
  _geom_torsion_publ_flag
 O1 C29 C30 C31 178.0(3) . . . . ?
 O3 C21 C22 C23 -176.9(3) . . . . ?
 O3 C21 C22 C25 -1.6(4) . . . . ?
 O4 C18 C20 C21 -179.7(3) . . . . ?
 O5 C95 C96 C97 179.7(3) . . . . ?
 O7 C87 C88 C83 -178.0(3) . . . . ?
 O7 C87 C88 C91 -5.5(4) . . . . ?
 O8 C85 C86 C87 -178.5(3) . . . . ?
 O10 C62 C63 C58 0.0(4) . . . . ?
 O10 C62 C63 C64 176.1(3) . . . . ?
 O12 C53 C54 C55 178.3(2) . . . . ?
 O12 C53 C54 C58 -2.1(4) . . . . ?
 C1 C2 C3 C4 -178.4(3) . . . . ?
 C1 C2 C3 C15 -0.5(5) . . . . ?
 C1 C94 C95 O5 4.5(4) . . . . ?
 C1 C94 C95 C96 -175.4(3) . . . . ?
 C2 C1 C14 C13 1.3(5) . . . . ?
 C2 C1 C94 C93 135.6(3) . . . . ?
 C2 C1 C94 C95 -48.3(4) . . . . ?
 C2 C3 C4 C5 177.4(4) . . . . ?
 C2 C3 C15 C13 2.5(5) . . . . ?
 C2 C3 C15 C16 -177.2(3) . . . . ?
 C3 C4 C5 C6 -1.4(6) . . . . ?
 C3 C15 C16 C6 0.9(5) . . . . ?
 C3 C15 C16 C10 179.5(3) . . . . ?
 C4 C3 C15 C13 -179.5(3) . . . . ?
 C4 C3 C15 C16 0.8(5) . . . . ?
 C4 C5 C6 C7 -176.2(4) . . . . ?
 C4 C5 C6 C16 3.1(6) . . . . ?
 C5 C6 C7 C8 178.2(3) . . . . ?
 C5 C6 C16 C10 178.6(3) . . . . ?
 C5 C6 C16 C15 -2.8(5) . . . . ?
 C6 C7 C8 C9 3.0(5) . . . . ?
 C6 C7 C8 C17 -168.4(3) . . . . ?
 C7 C6 C16 C10 -2.0(5) . . . . ?
 C7 C6 C16 C15 176.5(3) . . . . ?
 C7 C8 C9 C10 -1.8(5) . . . . ?
 C7 C8 C17 C18 -142.1(3) . . . . ?
 C7 C8 C17 C23 41.6(4) . . . . ?
 C8 C9 C10 C11 -179.6(3) . . . . ?
 C8 C9 C10 C16 -1.3(5) . . . . ?
 C8 C17 C18 O4 6.9(4) . . . . ?
 C8 C17 C18 C20 -173.5(3) . . . . ?
 C8 C17 C23 C22 172.8(3) . . . . ?
 C9 C8 C17 C18 46.7(5) . . . . ?
 C9 C8 C17 C23 -129.5(3) . . . . ?
 C9 C10 C11 C12 175.4(3) . . . . ?
 C9 C10 C16 C6 3.2(5) . . . . ?
 C9 C10 C16 C15 -175.3(3) . . . . ?
 C10 C11 C12 C13 0.0(6) . . . . ?
 C11 C10 C16 C6 -178.4(3) . . . . ?
 C11 C10 C16 C15 3.0(5) . . . . ?
 C11 C12 C13 C14 -176.9(3) . . . . ?
 C11 C12 C13 C15 2.7(5) . . . . ?
 C12 C13 C14 C1 -179.7(3) . . . . ?
 C12 C13 C15 C3 177.7(3) . . . . ?
 C12 C13 C15 C16 -2.5(5) . . . . ?
 C13 C15 C16 C6 -178.8(3) . . . . ?
 C13 C15 C16 C10 -0.3(5) . . . . ?
 C14 C1 C2 C3 -1.4(5) . . . . ?
 C14 C1 C94 C93 -42.8(4) . . . . ?
 C14 C1 C94 C95 133.3(3) . . . . ?
 C14 C13 C15 C3 -2.6(5) . . . . ?
 C14 C13 C15 C16 177.1(3) . . . . ?
 C15 C3 C4 C5 -0.5(6) . . . . ?
 C15 C13 C14 C1 0.7(5) . . . . ?
 C16 C6 C7 C8 -1.1(5) . . . . ?
 C16 C10 C11 C12 -2.9(5) . . . . ?
 C17 C8 C9 C10 169.4(3) . . . . ?
 C17 C18 C20 C21 0.7(5) . . . . ?
 C18 C17 C23 C22 -3.8(4) . . . . ?
 C18 C20 C21 O3 176.0(3) . . . . ?
 C18 C20 C21 C22 -3.7(4) . . . . ?
 C19 O4 C18 C17 176.7(3) . . . . ?
 C19 O4 C18 C20 -2.9(5) . . . . ?
 C20 C21 C22 C23 2.8(4) . . . . ?
 C20 C21 C22 C25 178.1(3) . . . . ?
 C21 C22 C23 C17 1.0(4) . . . . ?
 C21 C22 C25 C26 -85.0(4) . . . . ?
 C22 C25 C26 C27 1.7(4) . . . . ?
 C22 C25 C26 C31 -178.0(3) . . . . ?
 C23 C17 C18 O4 -176.8(3) . . . . ?
 C23 C17 C18 C20 2.9(4) . . . . ?
 C23 C22 C25 C26 90.1(3) . . . . ?
 C24 O3 C21 C20 -10.1(5) . . . . ?
 C24 O3 C21 C22 169.6(3) . . . . ?
 C25 C22 C23 C17 -174.4(3) . . . . ?
 C25 C26 C27 C28 177.0(3) . . . . ?
 C25 C26 C31 O2 1.7(4) . . . . ?
 C25 C26 C31 C30 -177.1(3) . . . . ?
 C26 C27 C28 C29 1.2(4) . . . . ?
 C26 C27 C28 C34 -179.0(3) . . . . ?
 C27 C26 C31 O2 -178.0(2) . . . . ?
 C27 C26 C31 C30 3.2(4) . . . . ?
 C27 C28 C29 O1 -178.1(3) . . . . ?
 C27 C28 C29 C30 1.1(4) . . . . ?
 C27 C28 C34 C35 -60.0(4) . . . . ?
 C27 C28 C34 C47 116.6(3) . . . . ?
 C28 C29 C30 C31 -1.1(4) . . . . ?
 C28 C34 C35 C36 178.3(3) . . . . ?
 C28 C34 C47 C46 -176.2(3) . . . . ?
 C29 C28 C34 C35 119.7(3) . . . . ?
 C29 C28 C34 C47 -63.7(4) . . . . ?
 C29 C30 C31 O2 -179.8(3) . . . . ?
 C29 C30 C31 C26 -1.1(4) . . . . ?
 C31 C26 C27 C28 -3.3(4) . . . . ?
 C32 O2 C31 C26 179.1(3) . . . . ?
 C32 O2 C31 C30 -2.0(4) . . . . ?
 C33 O1 C29 C28 -173.4(3) . . . . ?
 C33 O1 C29 C30 7.5(5) . . . . ?
 C34 C28 C29 O1 2.1(4) . . . . ?
 C34 C28 C29 C30 -178.7(3) . . . . ?
 C34 C35 C36 C37 176.1(3) . . . . ?
 C34 C35 C36 C48 -1.3(4) . . . . ?
 C35 C34 C47 C46 0.4(4) . . . . ?
 C35 C36 C37 C38 -176.2(3) . . . . ?
 C35 C36 C48 C46 -0.9(4) . . . . ?
 C35 C36 C48 C49 177.3(3) . . . . ?
 C36 C37 C38 C39 -0.7(4) . . . . ?
 C36 C48 C49 C39 -1.4(4) . . . . ?
 C36 C48 C49 C43 -179.3(3) . . . . ?
 C37 C36 C48 C46 -178.4(3) . . . . ?
 C37 C36 C48 C49 -0.2(4) . . . . ?
 C37 C38 C39 C40 176.2(3) . . . . ?
 C37 C38 C39 C49 -1.0(4) . . . . ?
 C38 C39 C40 C41 -177.7(3) . . . . ?
 C38 C39 C49 C43 179.9(3) . . . . ?
 C38 C39 C49 C48 2.0(4) . . . . ?
 C39 C40 C41 C42 -2.3(4) . . . . ?
 C39 C40 C41 C56 176.6(3) . . . . ?
 C40 C39 C49 C43 2.7(4) . . . . ?
 C40 C39 C49 C48 -175.2(2) . . . . ?
 C40 C41 C42 C43 2.9(5) . . . . ?
 C40 C41 C56 C55 59.5(4) . . . . ?
 C40 C41 C56 C57 -117.9(3) . . . . ?
 C41 C42 C43 C44 177.7(3) . . . . ?
 C41 C42 C43 C49 -0.8(4) . . . . ?
 C41 C56 C57 O11 -3.8(4) . . . . ?
 C41 C56 C57 C52 176.5(3) . . . . ?
 C42 C41 C56 C55 -121.7(3) . . . . ?
 C42 C41 C56 C57 60.9(4) . . . . ?
 C42 C43 C44 C45 -174.8(3) . . . . ?
 C42 C43 C49 C39 -2.0(4) . . . . ?
 C42 C43 C49 C48 175.8(3) . . . . ?
 C43 C44 C45 C46 -0.7(5) . . . . ?
 C44 C43 C49 C39 179.4(3) . . . . ?
 C44 C43 C49 C48 -2.7(4) . . . . ?
 C44 C45 C46 C47 176.3(3) . . . . ?
 C44 C45 C46 C48 -3.2(5) . . . . ?
 C45 C46 C47 C34 178.0(3) . . . . ?
 C45 C46 C48 C36 -177.8(3) . . . . ?
 C45 C46 C48 C49 4.0(4) . . . . ?
 C46 C48 C49 C39 176.8(3) . . . . ?
 C46 C48 C49 C43 -1.1(4) . . . . ?
 C47 C34 C35 C36 1.6(4) . . . . ?
 C47 C46 C48 C36 2.8(4) . . . . ?
 C47 C46 C48 C49 -175.4(3) . . . . ?
 C48 C36 C37 C38 1.3(4) . . . . ?
 C48 C46 C47 C34 -2.6(4) . . . . ?
 C49 C39 C40 C41 -0.5(4) . . . . ?
 C49 C43 C44 C45 3.6(5) . . . . ?
 C50 O11 C57 C52 -17.4(5) . . . . ?
 C50 O11 C57 C56 162.9(3) . . . . ?
 C51 O12 C53 C52 5.1(4) . . . . ?
 C51 O12 C53 C54 -175.3(2) . . . . ?
 C52 C53 C54 C55 -2.1(4) . . . . ?
 C52 C53 C54 C58 177.5(3) . . . . ?
 C53 C52 C57 O11 -178.9(3) . . . . ?
 C53 C52 C57 C56 0.7(5) . . . . ?
 C53 C54 C55 C56 1.9(4) . . . . ?
 C53 C54 C58 C63 -171.9(2) . . . . ?
 C54 C55 C56 C41 -177.9(3) . . . . ?
 C54 C55 C56 C57 -0.4(5) . . . . ?
 C54 C58 C63 C62 87.4(3) . . . . ?
 C54 C58 C63 C64 -88.5(3) . . . . ?
 C55 C54 C58 C63 7.6(4) . . . . ?
 C55 C56 C57 O11 178.7(3) . . . . ?
 C55 C56 C57 C52 -1.0(5) . . . . ?
 C56 C41 C42 C43 -175.9(3) . . . . ?
 C57 C52 C53 O12 -179.6(3) . . . . ?
 C57 C52 C53 C54 0.8(4) . . . . ?
 C58 C54 C55 C56 -177.7(3) . . . . ?
 C58 C63 C64 C65 176.5(3) . . . . ?
 C59 O10 C62 C61 14.3(4) . . . . ?
 C59 O10 C62 C63 -166.3(3) . . . . ?
 C60 O9 C66 C61 8.8(5) . . . . ?
 C60 O9 C66 C65 -171.4(3) . . . . ?
 C61 C62 C63 C58 179.4(3) . . . . ?
 C61 C62 C63 C64 -4.5(4) . . . . ?
 C62 C61 C66 O9 -178.7(3) . . . . ?
 C62 C61 C66 C65 1.5(5) . . . . ?
 C62 C63 C64 C65 0.4(4) . . . . ?
 C63 C64 C65 C66 4.4(4) . . . . ?
 C63 C64 C65 C67 -175.4(3) . . . . ?
 C64 C65 C66 O9 174.9(3) . . . . ?
 C64 C65 C66 C61 -5.3(4) . . . . ?
 C64 C65 C67 C68 141.3(3) . . . . ?
 C64 C65 C67 C80 -36.5(4) . . . . ?
 C65 C67 C68 C69 -179.2(3) . . . . ?
 C65 C67 C80 C79 178.5(3) . . . . ?
 C66 C61 C62 O10 -177.0(3) . . . . ?
 C66 C61 C62 C63 3.7(5) . . . . ?
 C66 C65 C67 C68 -38.5(4) . . . . ?
 C66 C65 C67 C80 143.7(3) . . . . ?
 C67 C65 C66 O9 -5.4(4) . . . . ?
 C67 C65 C66 C61 174.5(3) . . . . ?
 C67 C68 C69 C70 -178.8(3) . . . . ?
 C67 C68 C69 C81 0.2(4) . . . . ?
 C68 C67 C80 C79 0.6(5) . . . . ?
 C68 C69 C70 C71 177.5(3) . . . . ?
 C68 C69 C81 C79 1.6(4) . . . . ?
 C68 C69 C81 C82 -177.8(3) . . . . ?
 C69 C70 C71 C72 -0.3(5) . . . . ?
 C69 C81 C82 C72 0.7(4) . . . . ?
 C69 C81 C82 C76 179.5(3) . . . . ?
 C70 C69 C81 C79 -179.3(3) . . . . ?
 C70 C69 C81 C82 1.3(4) . . . . ?
 C70 C71 C72 C73 -176.8(3) . . . . ?
 C70 C71 C72 C82 2.3(4) . . . . ?
 C71 C72 C73 C74 -179.7(3) . . . . ?
 C71 C72 C82 C76 178.7(3) . . . . ?
 C71 C72 C82 C81 -2.5(4) . . . . ?
 C72 C73 C74 C75 0.7(5) . . . . ?
 C72 C73 C74 C84 178.2(3) . . . . ?
 C73 C72 C82 C76 -2.1(4) . . . . ?
 C73 C72 C82 C81 176.7(3) . . . . ?
 C73 C74 C75 C76 -1.6(5) . . . . ?
 C73 C74 C84 C83 -128.1(3) . . . . ?
 C73 C74 C84 C85 52.0(4) . . . . ?
 C74 C75 C76 C77 -178.1(3) . . . . ?
 C74 C75 C76 C82 0.5(5) . . . . ?
 C74 C84 C85 O8 0.7(4) . . . . ?
 C74 C84 C85 C86 -178.1(3) . . . . ?
 C75 C74 C84 C83 49.3(4) . . . . ?
 C75 C74 C84 C85 -130.6(3) . . . . ?
 C75 C76 C77 C78 177.3(4) . . . . ?
 C75 C76 C82 C72 1.3(5) . . . . ?
 C75 C76 C82 C81 -177.5(3) . . . . ?
 C76 C77 C78 C79 0.0(7) . . . . ?
 C77 C76 C82 C72 -180.0(3) . . . . ?
 C77 C76 C82 C81 1.2(5) . . . . ?
 C77 C78 C79 C80 -177.1(4) . . . . ?
 C77 C78 C79 C81 1.4(6) . . . . ?
 C78 C79 C80 C67 179.6(3) . . . . ?
 C78 C79 C81 C69 179.2(3) . . . . ?
 C78 C79 C81 C82 -1.4(5) . . . . ?
 C79 C81 C82 C72 -178.7(3) . . . . ?
 C79 C81 C82 C76 0.1(4) . . . . ?
 C80 C67 C68 C69 -1.4(5) . . . . ?
 C80 C79 C81 C69 -2.3(5) . . . . ?
 C80 C79 C81 C82 177.1(3) . . . . ?
 C81 C69 C70 C71 -1.5(5) . . . . ?
 C81 C79 C80 C67 1.2(5) . . . . ?
 C82 C72 C73 C74 1.1(4) . . . . ?
 C82 C76 C77 C78 -1.3(6) . . . . ?
 C83 C84 C85 O8 -179.2(3) . . . . ?
 C83 C84 C85 C86 2.0(5) . . . . ?
 C83 C88 C91 C92 75.8(3) . . . . ?
 C84 C74 C75 C76 -179.1(3) . . . . ?
 C84 C83 C88 C87 1.1(5) . . . . ?
 C84 C83 C88 C91 -171.6(3) . . . . ?
 C84 C85 C86 C87 0.3(5) . . . . ?
 C85 C86 C87 O7 177.3(3) . . . . ?
 C85 C86 C87 C88 -2.0(5) . . . . ?
 C86 C87 C88 C83 1.3(5) . . . . ?
 C86 C87 C88 C91 173.8(3) . . . . ?
 C87 C88 C91 C92 -96.7(3) . . . . ?
 C88 C83 C84 C74 177.4(3) . . . . ?
 C88 C83 C84 C85 -2.7(4) . . . . ?
 C88 C91 C92 C93 -6.5(4) . . . . ?
 C88 C91 C92 C97 176.3(2) . . . . ?
 C89 O8 C85 C84 175.2(3) . . . . ?
 C89 O8 C85 C86 -6.0(5) . . . . ?
 C90 O7 C87 C86 0.0(5) . . . . ?
 C90 O7 C87 C88 179.2(3) . . . . ?
 C91 C92 C93 C94 -176.1(3) . . . . ?
 C91 C92 C97 O6 -0.8(4) . . . . ?
 C91 C92 C97 C96 176.6(3) . . . . ?
 C92 C93 C94 C1 175.2(3) . . . . ?
 C92 C93 C94 C95 -1.1(4) . . . . ?
 C93 C92 C97 O6 -178.1(2) . . . . ?
 C93 C92 C97 C96 -0.8(4) . . . . ?
 C93 C94 C95 O5 -179.4(3) . . . . ?
 C93 C94 C95 C96 0.7(4) . . . . ?
 C94 C1 C2 C3 -179.8(3) . . . . ?
 C94 C1 C14 C13 179.8(3) . . . . ?
 C94 C95 C96 C97 -0.4(4) . . . . ?
 C95 C96 C97 O6 177.6(3) . . . . ?
 C95 C96 C97 C92 0.5(4) . . . . ?
 C97 C92 C93 C94 1.1(4) . . . . ?
 C98 O6 C97 C92 169.7(3) . . . . ?
 C98 O6 C97 C96 -7.5(4) . . . . ?
 C99 O5 C95 C94 -172.3(3) . . . . ?
 C99 O5 C95 C96 7.6(4) . . . . ?

_smtbx_masks_special_details
;
A solvent mask was calculated and 255 electrons were 
found in a volume of 1807\%A^3^ in 2 voids per unit cell. 
This is consistent with the presence of 
6.5[1DMSO], 1[2.51DMSO] per Asymmetric Unit 
which account for 0 electrons 
per unit cell.
;
loop_
  _smtbx_masks_void_nr
  _smtbx_masks_void_average_x
  _smtbx_masks_void_average_y
  _smtbx_masks_void_average_z
  _smtbx_masks_void_volume
  _smtbx_masks_void_count_electrons
  _smtbx_masks_void_content
 1 -0.929 -0.270 0.000 1300.6 173.3 '13 1DMSO'
 2 0.202 0.543 0.655 253.2 40.5 '1 2.51DMSO'
 3 -0.202 0.457 0.345 253.2 40.4 '1 2.51DMSO'

_smtbx_masks_void_probe_radius     1.2
_smtbx_masks_void_truncation_radius  1.2
_shelx_res_file
;
TITL 2_a.res in P-1
    2.res
    created by SHELXL-2018/3 at 20:15:23 on 17-Jul-2023
REM Old TITL 2 in P-1
REM SHELXT solution in P-1: R1 0.243, Rweak 0.020, Alpha 0.081
REM <I/s> 0.000 for 0 systematic absences, Orientation as input
REM Formula found by SHELXT: C114 N3 O14 S
CELL 0.71073 13.9873 17.1586 25.3581 73.354 77.262 71.157
ZERR 2 0.0008 0.0011 0.0016 0.002 0.002 0.002
LATT 1
SFAC C H O S
UNIT 206 180 28 4

L.S. 5 0 0
PLAN  5
SIZE 0.1 0.2 0.3
TEMP -80.15
CONF
list 4
MORE -1
BOND $H
ABIN
fmap 2 53
acta
OMIT 0 -2 4
OMIT 1 0 4
OMIT 1 1 4
OMIT 2 0 1
OMIT -3 0 1
OMIT 1 2 2
OMIT 0 2 3
OMIT -1 -2 10
OMIT -2 -2 1
OMIT -1 -4 6
OMIT -1 -4 4
OMIT 0 -6 5
OMIT 2 2 9
OMIT 0 7 1
OMIT 0 2 0
OMIT -1 -5 4
OMIT 7 -3 4
REM <olex2.extras>
REM <HklSrc "%.\\2.hkl">
REM </olex2.extras>

WGHT    0.157800    1.744800
FVAR       0.52475
S1    4    0.482591    0.359565    0.321515    11.00000    0.08182    0.05863 =
         0.06423   -0.01244   -0.00181   -0.00713
O13   3    0.544091    0.361070    0.266473    11.00000    0.07725    0.08991 =
         0.07729   -0.02669    0.01960   -0.01933
C100  1    0.464313    0.459278    0.333622    11.00000    0.12153    0.09447 =
         0.09940   -0.02726    0.00705   -0.04202
AFIX 137
H10A  2    0.530723    0.468082    0.332262    11.00000   -1.50000
H10B  2    0.424430    0.462201    0.370342    11.00000   -1.50000
H10C  2    0.427564    0.503316    0.305031    11.00000   -1.50000
AFIX   0
C101  1    0.355744    0.375965    0.313906    11.00000    0.07703    0.06382 =
         0.05702   -0.00813    0.00711   -0.01037
AFIX 137
H10D  2    0.337645    0.422616    0.281612    11.00000   -1.50000
H10E  2    0.310837    0.390192    0.347410    11.00000   -1.50000
H10F  2    0.347707    0.324274    0.308433    11.00000   -1.50000
AFIX   0

S2    4    0.404510    0.738885    0.417885    11.00000    0.06995    0.08758 =
         0.08379   -0.02830   -0.02126   -0.01883
O14   3    0.497583    0.793039    0.388235    11.00000    0.27156    0.16124 =
         0.14450   -0.01936    0.02454   -0.11824
C102  1    0.419692    0.703234    0.476833    11.00000    0.08758    0.05527 =
         0.03988   -0.01536   -0.00915   -0.04152
AFIX 137
H10G  2    0.492795    0.684974    0.479570    11.00000   -1.50000
H10H  2    0.391618    0.654567    0.491905    11.00000   -1.50000
H10I  2    0.384727    0.746532    0.498098    11.00000   -1.50000
AFIX   0
C103  1    0.452501    0.654473    0.384714    11.00000    0.10224    0.08698 =
         0.06982   -0.02662   -0.01611   -0.02378
AFIX 137
H10J  2    0.443430    0.675429    0.345396    11.00000   -1.50000
H10K  2    0.415619    0.611694    0.402459    11.00000   -1.50000
H10L  2    0.525265    0.629137    0.387755    11.00000   -1.50000
AFIX   0

O1    3    0.986057    0.775011    0.565402    11.00000    0.05856    0.05011 =
         0.03859   -0.01980    0.00607   -0.02306
O2    3    0.856720    1.065196    0.462377    11.00000    0.03456    0.03748 =
         0.07988   -0.03828   -0.00978    0.00269
O3    3    1.129247    0.988042    0.311628    11.00000    0.03709    0.04368 =
         0.08112   -0.02309   -0.02482   -0.01120
O4    3    1.062318    0.868128    0.176890    11.00000    0.04151    0.06728 =
         0.05716   -0.02466   -0.00429   -0.02172
O5    3    0.278179    0.735228    0.297974    11.00000    0.03707    0.04496 =
         0.04488   -0.02425    0.00796   -0.01571
O6    3    0.181628    0.539330    0.228678    11.00000    0.03069    0.05465 =
         0.03749   -0.01439    0.00356   -0.02391
O7    3    0.355525    0.606620    0.042422    11.00000    0.02481    0.06555 =
         0.03549   -0.00534   -0.00847   -0.00803
O8    3    0.724697    0.543006    0.011364    11.00000    0.02783    0.08233 =
         0.03081   -0.00354    0.00023   -0.01587
O9    3    1.390410    0.280810    0.172200    11.00000    0.02957    0.04642 =
         0.03828    0.00515   -0.00421   -0.01190
O10   3    1.566432    0.091854    0.324528    11.00000    0.03169    0.04035 =
         0.04848   -0.00109   -0.01643   -0.00119
O11   3    1.303962    0.176295    0.566958    11.00000    0.10257    0.04310 =
         0.02884   -0.00855   -0.00463   -0.02537
O12   3    1.406322   -0.064076    0.482103    11.00000    0.03790    0.02273 =
         0.03889   -0.00200   -0.01192   -0.00858
C1    1    0.465021    0.713644    0.223925    11.00000    0.02978    0.03978 =
         0.03539   -0.01403    0.00008   -0.01411
C2    1    0.443692    0.798464    0.224557    11.00000    0.02588    0.04146 =
         0.05308   -0.01952   -0.00672   -0.00729
AFIX  43
H2    2    0.374822    0.832386    0.226147    11.00000   -1.20000
AFIX   0
C3    1    0.519945    0.835177    0.222938    11.00000    0.03224    0.03452 =
         0.04740   -0.01866   -0.00388   -0.01064
C4    1    0.499379    0.921679    0.224921    11.00000    0.02988    0.03215 =
         0.07927   -0.02110   -0.01114   -0.00310
AFIX  43
H4    2    0.431039    0.956703    0.225911    11.00000   -1.20000
AFIX   0
C5    1    0.574431    0.954852    0.225422    11.00000    0.03718    0.03607 =
         0.08685   -0.02594   -0.01405   -0.00765
AFIX  43
H5    2    0.558098    1.012886    0.225888    11.00000   -1.20000
AFIX   0
C6    1    0.678281    0.904026    0.225263    11.00000    0.03277    0.03840 =
         0.05290   -0.01565   -0.01211   -0.01063
C7    1    0.756247    0.936012    0.229049    11.00000    0.04174    0.03568 =
         0.05062   -0.01649   -0.01275   -0.01238
AFIX  43
H7    2    0.740316    0.993515    0.230704    11.00000   -1.20000
AFIX   0
C8    1    0.856138    0.885721    0.230440    11.00000    0.03426    0.04061 =
         0.04242   -0.01163   -0.00879   -0.01491
C9    1    0.879780    0.801779    0.225268    11.00000    0.03153    0.03842 =
         0.05092   -0.01416   -0.00888   -0.01080
AFIX  43
H9    2    0.948372    0.767409    0.225127    11.00000   -1.20000
AFIX   0
C10   1    0.805164    0.768097    0.220370    11.00000    0.03202    0.04047 =
         0.04441   -0.01537   -0.00811   -0.01015
C11   1    0.826778    0.682494    0.215382    11.00000    0.03028    0.03992 =
         0.06600   -0.02364   -0.00815   -0.00531
AFIX  43
H11   2    0.895426    0.648164    0.212611    11.00000   -1.20000
AFIX   0
C12   1    0.751241    0.650032    0.214566    11.00000    0.03483    0.03234 =
         0.06001   -0.02032   -0.00494   -0.00566
AFIX  43
H12   2    0.768541    0.593197    0.211232    11.00000   -1.20000
AFIX   0
C13   1    0.645463    0.698212    0.218555    11.00000    0.03038    0.03533 =
         0.04361   -0.01592   -0.00171   -0.01199
C14   1    0.566165    0.664879    0.220357    11.00000    0.03322    0.03388 =
         0.04421   -0.01704   -0.00146   -0.01172
AFIX  43
H14   2    0.581496    0.607254    0.219117    11.00000   -1.20000
AFIX   0
C15   1    0.622364    0.784514    0.221028    11.00000    0.02991    0.03311 =
         0.03657   -0.01243   -0.00619   -0.00854
C16   1    0.701754    0.819659    0.221822    11.00000    0.03214    0.03461 =
         0.04223   -0.01507   -0.00715   -0.00912
C17   1    0.931348    0.917462    0.245235    11.00000    0.03519    0.03136 =
         0.04785   -0.00910   -0.01422   -0.01028
C18   1    1.033026    0.904856    0.221026    11.00000    0.03660    0.03632 =
         0.04778   -0.00903   -0.00993   -0.01355
C19   1    1.163984    0.858489    0.149454    11.00000    0.04712    0.08765 =
         0.06342   -0.02987    0.00307   -0.02669
AFIX 137
H19A  2    1.170843    0.840840    0.114994    11.00000   -1.50000
H19B  2    1.210912    0.815409    0.173734    11.00000   -1.50000
H19C  2    1.180452    0.912557    0.140677    11.00000   -1.50000
AFIX   0
C20   1    1.099959    0.929892    0.241876    11.00000    0.03208    0.03428 =
         0.05734   -0.00770   -0.01096   -0.01286
AFIX  43
H20   2    1.169061    0.921642    0.224908    11.00000   -1.20000
AFIX   0
C21   1    1.066562    0.966583    0.286998    11.00000    0.03767    0.02375 =
         0.05718   -0.00494   -0.01959   -0.01332
C22   1    0.964329    0.983990    0.310943    11.00000    0.04012    0.02402 =
         0.05051   -0.00615   -0.01899   -0.00696
C23   1    0.900536    0.958987    0.288533    11.00000    0.03164    0.03148 =
         0.05225   -0.00722   -0.01623   -0.00748
AFIX  43
H23   2    0.830410    0.971050    0.303831    11.00000   -1.20000
AFIX   0
C24   1    1.236036    0.958329    0.294658    11.00000    0.03614    0.05223 =
         0.13206   -0.03524   -0.03794   -0.00640
AFIX 137
H24A  2    1.252955    0.985964    0.255637    11.00000   -1.50000
H24B  2    1.255285    0.896890    0.298826    11.00000   -1.50000
H24C  2    1.273382    0.971679    0.317831    11.00000   -1.50000
AFIX   0
C25   1    0.926075    1.021524    0.361253    11.00000    0.04220    0.02712 =
         0.06983   -0.01935   -0.02497   -0.00098
AFIX  23
H25A  2    0.853009    1.052859    0.360869    11.00000   -1.20000
H25B  2    0.963728    1.062655    0.358820    11.00000   -1.20000
AFIX   0
C26   1    0.938207    0.955443    0.416236    11.00000    0.02822    0.03036 =
         0.05489   -0.02217   -0.01153   -0.00392
C27   1    0.982617    0.869799    0.419229    11.00000    0.03014    0.03224 =
         0.04467   -0.01926   -0.00396   -0.00746
AFIX  43
H27   2    1.003435    0.851438    0.385464    11.00000   -1.20000
AFIX   0
C28   1    0.998454    0.809450    0.468412    11.00000    0.03527    0.03086 =
         0.04390   -0.01843   -0.00021   -0.00916
C29   1    0.965994    0.836665    0.517633    11.00000    0.03371    0.04149 =
         0.04627   -0.01939    0.00459   -0.01705
C30   1    0.917359    0.922359    0.516923    11.00000    0.02789    0.04409 =
         0.05514   -0.03146    0.00331   -0.00925
AFIX  43
H30   2    0.894218    0.940481    0.550748    11.00000   -1.20000
AFIX   0
C31   1    0.903445    0.980027    0.466722    11.00000    0.02326    0.03853 =
         0.06791   -0.03416   -0.00872   -0.00391
C32   1    0.818446    1.094207    0.511985    11.00000    0.03105    0.05104 =
         0.08080   -0.04585   -0.00245   -0.00651
AFIX 137
H32A  2    0.785414    1.155266    0.502758    11.00000   -1.50000
H32B  2    0.874836    1.082772    0.532705    11.00000   -1.50000
H32C  2    0.768607    1.064655    0.534814    11.00000   -1.50000
AFIX   0
C33   1    0.946087    0.795662    0.617605    11.00000    0.08978    0.06997 =
         0.04340   -0.02985    0.00556   -0.02286
AFIX 137
H33A  2    0.871690    0.818041    0.620369    11.00000   -1.50000
H33B  2    0.975095    0.838508    0.621178    11.00000   -1.50000
H33C  2    0.963814    0.744729    0.647399    11.00000   -1.50000
AFIX   0
C34   1    1.048210    0.719319    0.467270    11.00000    0.03928    0.02934 =
         0.03291   -0.01122    0.00321   -0.00986
C35   1    1.003803    0.677744    0.444442    11.00000    0.03730    0.02587 =
         0.03628   -0.00983    0.00290   -0.00932
AFIX  43
H35   2    0.940734    0.707216    0.430666    11.00000   -1.20000
AFIX   0
C36   1    1.049438    0.593109    0.441074    11.00000    0.03871    0.02629 =
         0.02785   -0.00837    0.00325   -0.01279
C37   1    1.000800    0.547972    0.420549    11.00000    0.03565    0.03088 =
         0.03529   -0.01091   -0.00334   -0.00998
AFIX  43
H37   2    0.937679    0.576823    0.406709    11.00000   -1.20000
AFIX   0
C38   1    1.043459    0.464716    0.420571    11.00000    0.03951    0.03286 =
         0.03324   -0.00972   -0.00379   -0.01453
AFIX  43
H38   2    1.009485    0.436042    0.407133    11.00000   -1.20000
AFIX   0
C39   1    1.139018    0.419714    0.440613    11.00000    0.03829    0.02460 =
         0.03019   -0.00989    0.00120   -0.01209
C40   1    1.182027    0.332181    0.444195    11.00000    0.04144    0.02684 =
         0.03618   -0.01045   -0.00177   -0.01463
AFIX  43
H40   2    1.148072    0.302363    0.431750    11.00000   -1.20000
AFIX   0
C41   1    1.273025    0.288668    0.465550    11.00000    0.04907    0.02588 =
         0.03146   -0.00571   -0.00284   -0.01056
C42   1    1.324792    0.332614    0.481957    11.00000    0.04499    0.02946 =
         0.03451   -0.00631   -0.01137   -0.00753
AFIX  43
H42   2    1.388598    0.303141    0.494899    11.00000   -1.20000
AFIX   0
C43   1    1.285352    0.418608    0.479857    11.00000    0.04880    0.02769 =
         0.03347   -0.00833   -0.01046   -0.01064
C44   1    1.335173    0.465325    0.498430    11.00000    0.04486    0.03873 =
         0.05183   -0.01199   -0.02323   -0.00830
AFIX  43
H44   2    1.400474    0.437908    0.509961    11.00000   -1.20000
AFIX   0
C45   1    1.290636    0.547701    0.499768    11.00000    0.05723    0.03629 =
         0.05004   -0.01227   -0.02024   -0.01578
AFIX  43
H45   2    1.325113    0.576640    0.512636    11.00000   -1.20000
AFIX   0
C46   1    1.192467    0.592323    0.482178    11.00000    0.04909    0.02922 =
         0.03375   -0.01088   -0.00374   -0.01474
C47   1    1.142466    0.675951    0.486202    11.00000    0.04696    0.03030 =
         0.04080   -0.01142   -0.00805   -0.01130
AFIX  43
H47   2    1.173249    0.703963    0.502172    11.00000   -1.20000
AFIX   0
C48   1    1.144225    0.549934    0.460493    11.00000    0.03820    0.02459 =
         0.02561   -0.00749    0.00005   -0.01174
C49   1    1.190040    0.462507    0.459661    11.00000    0.04044    0.02498 =
         0.02977   -0.00746   -0.00172   -0.01403
C50   1    1.287684    0.127249    0.619868    11.00000    0.10708    0.06115 =
         0.03672   -0.01273    0.00377   -0.02229
AFIX 137
H50A  2    1.237498    0.097655    0.621298    11.00000   -1.50000
H50B  2    1.261951    0.163551    0.646444    11.00000   -1.50000
H50C  2    1.352037    0.085691    0.629457    11.00000   -1.50000
AFIX   0
C51   1    1.409577   -0.123074    0.534905    11.00000    0.05337    0.02717 =
         0.04282    0.00531   -0.02208   -0.01343
AFIX 137
H51A  2    1.428203   -0.180730    0.529524    11.00000   -1.50000
H51B  2    1.342348   -0.110968    0.557513    11.00000   -1.50000
H51C  2    1.460413   -0.118001    0.553905    11.00000   -1.50000
AFIX   0
C52   1    1.355404    0.051902    0.528726    11.00000    0.04659    0.03126 =
         0.03132   -0.00136   -0.01098   -0.01404
AFIX  43
H52   2    1.362545    0.014592    0.564336    11.00000   -1.20000
AFIX   0
C53   1    1.375946    0.020185    0.481303    11.00000    0.02699    0.02442 =
         0.03743   -0.00348   -0.01061   -0.00843
C54   1    1.367021    0.074359    0.428523    11.00000    0.02944    0.02485 =
         0.03483   -0.00562   -0.01054   -0.00834
C55   1    1.333690    0.160805    0.425423    11.00000    0.03928    0.02251 =
         0.03276   -0.00384   -0.00921   -0.00716
AFIX  43
H55   2    1.325226    0.198405    0.390004    11.00000   -1.20000
AFIX   0
C56   1    1.312191    0.194884    0.471394    11.00000    0.04605    0.02552 =
         0.03272   -0.00766   -0.00634   -0.01042
C57   1    1.324089    0.139703    0.522842    11.00000    0.04895    0.03388 =
         0.03308   -0.00821   -0.00636   -0.01544
C58   1    1.393986    0.037515    0.378425    11.00000    0.04179    0.02291 =
         0.03681   -0.00689   -0.00800   -0.00347
AFIX  23
H58A  2    1.344243    0.006482    0.380301    11.00000   -1.20000
H58B  2    1.462170   -0.004028    0.379753    11.00000   -1.20000
AFIX   0
C59   1    1.647051    0.130168    0.305814    11.00000    0.03341    0.05026 =
         0.06567   -0.01616   -0.01720   -0.00258
AFIX 137
H59A  2    1.680808    0.119842    0.269265    11.00000   -1.50000
H59B  2    1.696482    0.105971    0.332281    11.00000   -1.50000
H59C  2    1.619825    0.191288    0.302908    11.00000   -1.50000
AFIX   0
C60   1    1.484483    0.290996    0.141952    11.00000    0.03755    0.06956 =
         0.04788    0.01756    0.00100   -0.01749
AFIX 137
H60A  2    1.473009    0.332149    0.106470    11.00000   -1.50000
H60B  2    1.528363    0.236477    0.134896    11.00000   -1.50000
H60C  2    1.517645    0.311461    0.163406    11.00000   -1.50000
AFIX   0
C61   1    1.482059    0.186483    0.246890    11.00000    0.02695    0.03372 =
         0.03855   -0.00791   -0.00343   -0.00621
AFIX  43
H61   2    1.542994    0.201167    0.228599    11.00000   -1.20000
AFIX   0
C62   1    1.482075    0.127998    0.297456    11.00000    0.03060    0.02757 =
         0.03936   -0.01008   -0.01009   -0.00129
C63   1    1.395336    0.101666    0.323728    11.00000    0.03507    0.02328 =
         0.03212   -0.00890   -0.00751   -0.00500
C64   1    1.307137    0.141737    0.298537    11.00000    0.03024    0.02755 =
         0.03234   -0.01009   -0.00385   -0.00647
AFIX  43
H64   2    1.247136    0.124935    0.315963    11.00000   -1.20000
AFIX   0
C65   1    1.301571    0.204484    0.249712    11.00000    0.03013    0.03024 =
         0.03300   -0.00769   -0.00709   -0.00814
C66   1    1.392844    0.223808    0.222812    11.00000    0.03209    0.03239 =
         0.02873   -0.00341   -0.00513   -0.00742
C67   1    1.202211    0.248133    0.228223    11.00000    0.02541    0.03576 =
         0.03239   -0.00636   -0.00508   -0.00724
C68   1    1.175415    0.334994    0.203847    11.00000    0.02555    0.03218 =
         0.03787   -0.00909   -0.00652   -0.00919
AFIX  43
H68   2    1.222029    0.366524    0.200535    11.00000   -1.20000
AFIX   0
C69   1    1.081985    0.376369    0.184310    11.00000    0.02709    0.03190 =
         0.03358   -0.01063   -0.00527   -0.00885
C70   1    1.054127    0.465272    0.158248    11.00000    0.02995    0.03380 =
         0.04284   -0.00823   -0.00917   -0.01312
AFIX  43
H70   2    1.099561    0.497635    0.155428    11.00000   -1.20000
AFIX   0
C71   1    0.964654    0.503933    0.137633    11.00000    0.02922    0.02962 =
         0.04327   -0.00667   -0.00735   -0.00826
AFIX  43
H71   2    0.948345    0.562837    0.120812    11.00000   -1.20000
AFIX   0
C72   1    0.894003    0.457269    0.140799    11.00000    0.02950    0.02984 =
         0.02998   -0.00844   -0.00292   -0.00999
C73   1    0.803508    0.494042    0.117658    11.00000    0.02856    0.03619 =
         0.03319   -0.00699   -0.00430   -0.00725
AFIX  43
H73   2    0.787647    0.552172    0.098871    11.00000   -1.20000
AFIX   0
C74   1    0.735979    0.447977    0.121340    11.00000    0.02383    0.03891 =
         0.03311   -0.00974   -0.00504   -0.00761
C75   1    0.758586    0.363278    0.149359    11.00000    0.03223    0.04109 =
         0.04737   -0.00660   -0.00733   -0.01635
AFIX  43
H75   2    0.711631    0.332030    0.152739    11.00000   -1.20000
AFIX   0
C76   1    0.848705    0.322980    0.172677    11.00000    0.03278    0.03869 =
         0.04439   -0.00539   -0.00918   -0.01336
C77   1    0.875598    0.234532    0.200511    11.00000    0.04339    0.04131 =
         0.07404    0.00935   -0.02183   -0.02704
AFIX  43
H77   2    0.829171    0.202490    0.204649    11.00000   -1.20000
AFIX   0
C78   1    0.965097    0.195987    0.220873    11.00000    0.04320    0.03924 =
         0.07353    0.00618   -0.01947   -0.01933
AFIX  43
H78   2    0.980250    0.137575    0.238997    11.00000   -1.20000
AFIX   0
C79   1    1.037283    0.241515    0.215625    11.00000    0.03262    0.03261 =
         0.04457    0.00121   -0.01067   -0.01112
C80   1    1.132818    0.202867    0.233985    11.00000    0.03268    0.03219 =
         0.04356    0.00028   -0.00767   -0.00742
AFIX  43
H80   2    1.150542    0.143989    0.250857    11.00000   -1.20000
AFIX   0
C81   1    1.012027    0.329745    0.189313    11.00000    0.02509    0.03168 =
         0.03107   -0.00599   -0.00535   -0.00883
C82   1    0.917994    0.369713    0.168027    11.00000    0.02551    0.03380 =
         0.03191   -0.00729   -0.00434   -0.01027
C83   1    0.546558    0.480101    0.130623    11.00000    0.02838    0.03968 =
         0.02795   -0.01235   -0.00341   -0.01076
AFIX  43
H83   2    0.548693    0.445951    0.167416    11.00000   -1.20000
AFIX   0
C84   1    0.637954    0.488734    0.097845    11.00000    0.02877    0.03486 =
         0.03108   -0.00824   -0.00584   -0.01104
C85   1    0.633255    0.536274    0.043124    11.00000    0.02141    0.04877 =
         0.02946   -0.01166    0.00040   -0.00825
C86   1    0.539963    0.575539    0.022999    11.00000    0.03152    0.05263 =
         0.02883   -0.00973   -0.00173   -0.01413
AFIX  43
H86   2    0.537814    0.607477   -0.014344    11.00000   -1.20000
AFIX   0
C87   1    0.450090    0.567606    0.057987    11.00000    0.02338    0.04447 =
         0.03280   -0.01103   -0.00414   -0.01005
C88   1    0.452360    0.518925    0.112230    11.00000    0.02786    0.04328 =
         0.02752   -0.01665    0.00231   -0.01543
C89   1    0.723830    0.585171   -0.045584    11.00000    0.04253    0.10727 =
         0.03230   -0.00145    0.00372   -0.03069
AFIX 137
H89A  2    0.793918    0.582701   -0.063761    11.00000   -1.50000
H89B  2    0.683739    0.644452   -0.048700    11.00000   -1.50000
H89C  2    0.693236    0.557489   -0.063632    11.00000   -1.50000
AFIX   0
C90   1    0.348612    0.657727   -0.012021    11.00000    0.03762    0.06682 =
         0.04590   -0.00115   -0.01579   -0.00784
AFIX 137
H90A  2    0.386531    0.623635   -0.039001    11.00000   -1.50000
H90B  2    0.377665    0.704682   -0.017044    11.00000   -1.50000
H90C  2    0.276841    0.680322   -0.017796    11.00000   -1.50000
AFIX   0
C91   1    0.356136    0.515954    0.152978    11.00000    0.02778    0.04663 =
         0.03357   -0.01506    0.00045   -0.01794
AFIX  23
H91A  2    0.363815    0.457684    0.176256    11.00000   -1.20000
H91B  2    0.298096    0.530521    0.132235    11.00000   -1.20000
AFIX   0
C92   1    0.333219    0.576775    0.190113    11.00000    0.02568    0.03784 =
         0.02609   -0.00860   -0.00239   -0.01162
C93   1    0.399469    0.622106    0.190064    11.00000    0.02606    0.03764 =
         0.03068   -0.00770   -0.00014   -0.01457
AFIX  43
H93   2    0.459942    0.616969    0.163852    11.00000   -1.20000
AFIX   0
C94   1    0.383085    0.673845    0.225487    11.00000    0.02678    0.03424 =
         0.04039   -0.01123   -0.00187   -0.01060
C95   1    0.293332    0.683056    0.263623    11.00000    0.02880    0.03141 =
         0.03652   -0.01299   -0.00212   -0.00679
C96   1    0.224300    0.639368    0.265132    11.00000    0.02734    0.03623 =
         0.03549   -0.01003    0.00346   -0.00965
AFIX  43
H96   2    0.163509    0.645116    0.291101    11.00000   -1.20000
AFIX   0
C97   1    0.244266    0.586947    0.228444    11.00000    0.02538    0.03582 =
         0.03495   -0.00584   -0.00334   -0.01516
C98   1    0.098725    0.535868    0.272722    11.00000    0.03470    0.06790 =
         0.05514   -0.02301    0.01627   -0.02803
AFIX 137
H98A  2    0.048926    0.591784    0.269235    11.00000   -1.50000
H98B  2    0.124274    0.519041    0.308499    11.00000   -1.50000
H98C  2    0.065966    0.494399    0.270720    11.00000   -1.50000
AFIX   0
C99   1    0.193472    0.736145    0.341238    11.00000    0.04246    0.04632 =
         0.04430   -0.02323    0.01206   -0.01621
AFIX 137
H99A  2    0.129855    0.759669    0.324929    11.00000   -1.50000
H99B  2    0.194815    0.771171    0.365403    11.00000   -1.50000
H99C  2    0.197514    0.678227    0.363125    11.00000   -1.50000
AFIX   0
HKLF 4


REM  2_a.res in P-1
REM wR2 = 0.2842, GooF = S = 1.037, Restrained GooF = 1.037 for all data
REM R1 = 0.0829 for 14841 Fo > 4sig(Fo) and 0.1237 for all 24896 data
REM 1088 parameters refined using 0 restraints

END

WGHT      0.1578      1.7447

REM Highest difference peak  0.664,  deepest hole -0.460,  1-sigma level  0.072
Q1    1   0.4747  0.4226  0.2991  11.00000  0.05    0.66
Q2    1   0.4873  0.7068  0.4185  11.00000  0.05    0.44
Q3    1   1.2429  0.1648  0.5807  11.00000  0.05    0.42
Q4    1   0.3883  0.7149  0.4717  11.00000  0.05    0.41
Q5    1   0.4605  0.6996  0.4655  11.00000  0.05    0.40
;
_shelx_res_checksum                49580
_shelx_hkl_file
;
  -2   0   0 1783.82   67.29
  -2   0   0 1961.40   66.59
   2   0   0 1747.93   67.29
   2   0   0 1790.42   66.69
  -3   0   0 1858.91   68.29
   3   0   0 1856.81   68.49
   3   0   0 1756.92   67.29
  -4   0   0   50.79    4.50
   4   0   0   42.60    3.90
   4   0   0   49.50    4.90
  -5   0   0  126.29    8.50
  -5   0   0  130.89    7.10
   5   0   0  119.89    8.50
   5   0   0  139.09    7.00
   5   0   0  137.79    7.60
  -6   0   0  155.08    9.80
  -6   0   0  145.29    8.10
   6   0   0  136.49    7.60
   6   0   0  137.69    8.60
  -7   0   0   48.30    5.00
  -7   0   0   62.49    7.00
   7   0   0   48.80    4.50
   7   0   0   43.30    5.50
  -8   0   0   11.30    4.60
  -8   0   0   15.60    3.40
   8   0   0   12.10    3.60
   8   0   0    9.10    2.70
  -9   0   0  246.58   13.10
  -9   0   0  217.38   15.10
   9   0   0  225.48   11.50
   9   0   0  238.08   13.40
 -10   0   0    8.70    3.50
 -10   0   0   -1.10    4.20
  10   0   0    7.50    3.90
  10   0   0    3.00    2.40
 -11   0   0   42.70    6.80
 -11   0   0   38.60    8.70
  11   0   0   52.09    5.40
  11   0   0   66.39    7.70
 -12   0   0   27.80    6.20
 -12   0   0   38.00    9.00
  12   0   0   29.50    6.00
  12   0   0   34.40    4.60
 -13   0   0    6.50    6.00
 -13   0   0   -6.20    3.20
  13   0   0    1.20    2.90
  13   0   0    7.00    4.40
 -14   0   0   13.30    5.50
 -14   0   0   -3.50    5.90
  14   0   0   12.20    4.90
  14   0   0   10.30    3.40
 -15   0   0    4.20    7.50
 -15   0   0   12.60    6.00
  15   0   0   -4.60    3.50
 -16   0   0    0.60    7.50
 -16   0   0   -5.70    5.40
 -17   0   0    9.10    8.60
 -17   0   0    1.10    6.20
 -16   1   0   12.00    9.20
 -16   1   0  -11.20    4.60
 -15   1   0   10.20    5.90
 -15   1   0    6.30    7.60
  14  -1   0   -2.10    2.40
 -14   1   0    5.40    4.60
 -14   1   0   -3.10    5.90
  13  -1   0  188.58    9.80
  13  -1   0  199.88   11.60
 -13   1   0  209.18   17.60
 -13   1   0  207.48   15.10
  12  -1   0   10.10    4.00
 -12   1   0   13.10    5.00
 -12   1   0    9.20    6.20
  11  -1   0   58.89    5.40
  11  -1   0   59.09    7.10
 -11   1   0   64.99   10.40
 -11   1   0   70.19    8.00
  10  -1   0   47.80    6.30
  10  -1   0   49.00    4.80
 -10   1   0   48.20    8.00
 -10   1   0   47.40    6.70
   9  -1   0    6.70    2.40
   9  -1   0    1.60    3.20
  -9   1   0    8.40    4.20
  -9   1   0    0.50    2.80
   8  -1   0   11.50    2.70
   8  -1   0   16.70    3.70
  -8   1   0   12.20    4.70
  -8   1   0   18.80    3.90
   7  -1   0 1119.29   42.20
   7  -1   0 1079.69   40.90
  -7   1   0  988.00   42.10
  -7   1   0 1060.89   44.20
   6  -1   0  444.86   20.00
  -6   1   0  494.65   20.50
  -6   1   0  473.25   21.90
   5  -1   0 1665.93   68.59
   5  -1   0 1689.63   66.29
  -5   1   0 1790.92   65.79
  -5   1   0 1874.01   66.89
  -5   1   0 1828.72   68.29
   4  -1   0   20.10    2.70
   4  -1   0   23.80    3.90
  -4   1   0   16.00    3.10
  -4   1   0   19.90    2.40
   3  -1   0   80.19    4.90
   3  -1   0   82.99    6.10
  -3   1   0   77.09    4.60
  -3   1   0   87.79    5.90
   2  -1   0  262.07   11.30
   2  -1   0  249.58   10.20
  -2   1   0  240.48   11.00
  -2   1   0  243.58   10.20
   1  -1   0  742.93   28.00
  -1   1   0  756.22   28.60
  -1   1   0  776.12   28.00
  -3  -1   0 2943.61  108.99
   3   1   0 2816.02  107.89
   3   1   0 3088.79  108.99
  -5  -1   0   11.70    3.00
  -5  -1   0   11.70    2.00
   5   1   0   11.90    3.10
   5   1   0    7.70    2.50
   5   1   0    7.50    2.00
  -6  -1   0   21.40    3.00
  -6  -1   0   18.50    4.30
   6   1   0   20.90    3.10
   6   1   0   19.90    3.80
  -7  -1   0  843.52   36.50
  -7  -1   0  832.82   33.60
   7   1   0  861.91   34.90
   7   1   0  838.82   33.50
  -8  -1   0   40.70    4.60
  -8  -1   0   31.40    6.00
   8   1   0   27.20    4.00
   8   1   0   37.10    5.60
  -9  -1   0   70.39    6.30
  -9  -1   0   60.39    8.10
   9   1   0   75.79    7.70
   9   1   0   83.69    6.10
 -10  -1   0  357.46   21.20
 -10  -1   0  344.27   17.40
  10   1   0  337.77   18.30
  10   1   0  341.77   16.10
 -11  -1   0 1998.50   83.49
 -11  -1   0 2061.19   78.99
  11   1   0 1921.21   76.59
  11   1   0 2109.29   79.99
 -12  -1   0  144.69   11.50
 -12  -1   0  134.49   14.80
  12   1   0  151.58    9.30
  12   1   0  150.78   12.10
 -13  -1   0    0.80    7.00
 -13  -1   0    9.40    4.70
  13   1   0    4.00    4.30
  13   1   0    6.00    5.10
 -14  -1   0    8.90    6.90
 -14  -1   0   27.60    6.60
  14   1   0   16.50    5.90
 -15  -1   0   11.20    5.70
 -15  -1   0    3.00    8.10
  15   1   0   16.20    6.10
 -16  -1   0   24.80   10.80
 -16  -1   0    8.70    6.40
 -17  -1   0  116.99   14.90
 -17  -1   0  147.19   19.90
 -16   2   0    9.00    8.00
 -16   2   0   -2.20    5.70
 -15   2   0   23.60    7.90
 -15   2   0   18.00    8.70
 -14   2   0   35.60    9.50
 -14   2   0   32.70    7.90
 -13   2   0    3.00    6.00
 -13   2   0    5.90    5.00
  12  -2   0   41.00    4.10
 -12   2   0   43.30    7.80
  11  -2   0  350.86   16.60
  11  -2   0  347.37   15.50
 -11   2   0  378.36   20.40
 -11   2   0  407.96   23.20
  10  -2   0  151.08    9.30
  10  -2   0  164.18    8.60
 -10   2   0  173.88   11.90
 -10   2   0  165.28   13.10
   9  -2   0  170.98   10.10
   9  -2   0  186.08    9.20
  -9   2   0  204.38   12.10
  -9   2   0  179.08   13.40
   8  -2   0  282.87   12.80
   8  -2   0  276.57   13.70
  -8   2   0  295.97   15.20
  -8   2   0  292.37   16.60
   7  -2   0  226.08   11.40
  -7   2   0  228.18   12.40
  -7   2   0  245.78   14.10
   6  -2   0 1060.29   43.00
  -6   2   0 1048.30   45.40
  -6   2   0 1235.18   44.70
  -6   2   0 1144.29   42.80
   5  -2   0 1179.48   46.40
   5  -2   0 1162.58   49.40
  -5   2   0 1203.48   48.60
  -5   2   0 1364.66   47.90
  -5   2   0 1218.08   46.40
   4  -2   0    8.00    1.80
   4  -2   0    5.90    2.70
  -4   2   0    4.00    1.80
  -4   2   0    4.00    2.20
   3  -2   0  139.29    6.60
   3  -2   0  134.79    8.20
  -3   2   0  144.29    6.90
  -3   2   0  127.89    7.70
   2  -2   0 5446.35  200.78
   2  -2   0 5540.35  202.28
  -2   2   0 5597.14  201.08
  -2   2   0 5588.34  202.18
   0  -2   0  214.08    8.70
   0   2   0  213.18    8.70
  -1  -2   0 1639.54   60.79
  -1  -2   0 1674.73   60.49
   1   2   0 1664.63   60.79
   1   2   0 1577.54   60.29
  -2  -2   0  351.16   14.30
  -2  -2   0  355.06   15.00
   2   2   0  328.07   14.60
   2   2   0  343.77   14.10
  -3  -2   0   56.39    2.70
  -3  -2   0   44.30    5.20
  -3  -2   0   53.09    4.40
   3   2   0   55.29    4.20
   3   2   0   40.80    4.30
  -4  -2   0 6463.65  245.48
  -4  -2   0 6755.22  244.48
   4   2   0 6748.82  244.18
   4   2   0 6871.61  245.48
  -5  -2   0  426.26   19.80
  -5  -2   0  424.06   17.00
   5   2   0  463.85   19.90
   5   2   0  390.76   17.90
  -6  -2   0  417.36   17.20
  -6  -2   0  423.56   20.30
   6   2   0  417.06   18.10
   6   2   0  409.46   18.80
  -7  -2   0  589.04   22.80
  -7  -2   0  542.75   26.00
   7   2   0  520.95   23.20
   7   2   0  553.34   24.40
  -8  -2   0   69.99    8.00
  -8  -2   0   82.69    5.90
   8   2   0   71.99    6.10
   8   2   0   85.39    7.50
  -9  -2   0   37.70    7.00
  -9  -2   0   33.10    4.60
   9   2   0   25.80    4.20
   9   2   0   28.90    5.70
 -10  -2   0  829.62   34.50
 -10  -2   0  777.42   38.60
  10   2   0  879.01   36.60
  10   2   0  813.62   33.80
 -11  -2   0   52.79    6.80
 -11  -2   0   37.80    8.90
  11   2   0   44.90    7.60
 -12  -2   0  279.87   20.90
 -12  -2   0  282.77   16.20
  12   2   0  277.17   17.50
 -13  -2   0   57.59   11.10
 -13  -2   0   36.10    6.60
  13   2   0   51.09    8.50
 -14  -2   0   11.50    5.80
 -14  -2   0   20.90    8.60
  14   2   0   13.40    5.90
 -15  -2   0    0.70    6.80
 -15  -2   0    2.60    4.50
  15   2   0   14.00    7.00
 -16  -2   0   13.10    8.50
 -16  -2   0   -1.50    5.80
 -17  -2   0   19.50   10.90
 -17  -2   0   19.50    8.20
  17   2   0    5.70    6.90
 -16   3   0  -10.10    7.00
 -16   3   0   -2.60    5.90
 -15   3   0    9.90    6.20
 -15   3   0   11.40    8.50
 -14   3   0    6.20    5.60
 -14   3   0  -10.40    5.60
 -13   3   0   31.00    7.60
 -13   3   0   36.30    9.20
 -12   3   0   57.09    9.30
 -12   3   0   64.49   10.70
 -11   3   0   -5.40    3.40
 -11   3   0    5.80    5.50
  10  -3   0   68.19    5.00
  10  -3   0   51.19    4.70
 -10   3   0   69.99    8.20
 -10   3   0   77.09    9.90
   9  -3   0   46.60    4.40
   9  -3   0   35.70    4.30
  -9   3   0   58.09    7.00
  -9   3   0   48.00    7.80
   8  -3   0  146.09    8.30
  -8   3   0  175.38   10.90
  -8   3   0  165.38   11.90
   7  -3   0   89.89    5.90
  -7   3   0  102.89    8.90
  -7   3   0   99.19    7.70
  -7   3   0  101.49    6.10
   6  -3   0 1911.91   72.09
  -6   3   0 1974.90   75.49
  -6   3   0 1929.01   72.39
  -6   3   0 1937.01   74.29
   5  -3   0  181.08   12.10
   5  -3   0  196.68    9.10
  -5   3   0  201.98   11.60
  -5   3   0  200.38   10.60
  -5   3   0  189.18    9.70
   4  -3   0    4.30    2.70
   4  -3   0    3.30    1.50
  -4   3   0    3.30    1.90
  -4   3   0    4.20    2.00
  -4   3   0    4.20    2.40
   3  -3   0  508.55   20.20
   3  -3   0  511.95   22.50
  -3   3   0  516.85   22.10
  -3   3   0  521.75   20.90
   2  -3   0  588.74   22.90
   2  -3   0  612.54   24.80
  -2   3   0  592.34   24.50
  -2   3   0  588.34   23.40
   1  -3   0  178.88    8.10
  -1   3   0  185.68    9.30
  -1   3   0  177.38    8.20
   0  -3   0  315.57   12.80
   0   3   0  302.17   12.70
  -1  -3   0  994.20   37.70
  -1  -3   0  986.50   37.10
   1   3   0  949.01   36.80
   1   3   0  971.30   37.50
  -2  -3   0  975.70   38.60
  -2  -3   0  996.70   39.30
   2   3   0 1038.20   39.20
   2   3   0 1018.60   38.40
  -3  -3   0  537.95   24.70
  -3  -3   0  622.64   24.20
   3   3   0  596.84   24.70
   3   3   0  604.64   23.80
  -4  -3   0 3975.30  149.69
  -4  -3   0 4021.80  145.89
  -4  -3   0 4076.39  148.49
   4   3   0 4078.39  147.99
   4   3   0 3993.40  149.09
  -5  -3   0  220.08   12.60
  -5  -3   0  222.88   11.50
  -5  -3   0  210.58    9.20
   5   3   0  233.28   12.30
   5   3   0  228.38   11.10
  -6  -3   0  453.55   17.80
  -6  -3   0  467.95   21.90
   6   3   0  403.06   19.10
  -7  -3   0  103.09    9.60
  -7  -3   0  113.79    6.50
   7   3   0  119.29    7.80
   7   3   0  128.49    8.70
  -8  -3   0   96.39   10.00
  -8  -3   0  119.19    6.90
   8   3   0  122.79    8.90
   8   3   0  103.79    7.70
  -9  -3   0   22.10    5.70
  -9  -3   0   25.30    3.90
   9   3   0   16.20    4.10
   9   3   0   20.00    4.90
 -10  -3   0    5.50    5.70
 -10  -3   0    5.20    2.90
  10   3   0    4.90    4.10
 -11  -3   0   16.30    4.50
 -11  -3   0   12.30    6.30
  11   3   0   18.10    5.70
 -12  -3   0  555.24   31.10
 -12  -3   0  507.35   25.00
  12   3   0  561.84   28.00
 -13  -3   0  143.89   11.40
 -13  -3   0  158.18   16.10
  13   3   0  143.29   13.20
 -14  -3   0   24.80    6.20
 -14  -3   0   34.10   10.50
  14   3   0   31.20    7.80
 -15  -3   0   29.80    6.70
 -15  -3   0   26.40   10.50
  15   3   0   32.10    8.40
 -16  -3   0   15.00    6.40
 -16  -3   0   15.20    9.10
  16   3   0    1.60    7.50
 -17  -3   0   -0.50    7.90
 -17  -3   0   -3.10    5.80
  17   3   0   -4.50    6.50
 -15   4   0   -0.40    7.60
 -15   4   0    2.10    6.00
 -14   4   0    4.10    5.60
 -13   4   0   -5.90    4.90
 -13   4   0    1.40    4.60
 -12   4   0   20.10    6.50
 -12   4   0   12.00    6.40
 -11   4   0   73.69   11.00
 -11   4   0   75.39    9.40
 -10   4   0    2.20    4.00
 -10   4   0    1.80    4.90
   9  -4   0   51.29    4.00
  -9   4   0   48.50    7.70
  -9   4   0   46.20    7.00
   8  -4   0  212.78   10.20
  -8   4   0  218.48   14.40
  -8   4   0  226.28   10.60
  -8   4   0  238.08   13.80
   7  -4   0    2.80    1.90
  -7   4   0    0.90    2.20
  -7   4   0    1.50    3.10
  -7   4   0    7.20    3.10
   6  -4   0   10.10    2.20
  -6   4   0    7.60    3.90
  -6   4   0   15.70    3.70
  -6   4   0   15.30    3.10
   5  -4   0   24.90    3.00
   5  -4   0   18.80    5.00
  -5   4   0   21.70    3.80
  -5   4   0   18.90    4.40
  -5   4   0   20.30    3.70
   4  -4   0  692.43   27.80
   4  -4   0  709.63   31.30
  -4   4   0  742.73   29.70
  -4   4   0  726.13   30.50
  -4   4   0  723.63   29.00
   3  -4   0   29.50    2.80
   3  -4   0   23.10    4.30
  -3   4   0   27.90    4.20
  -3   4   0   28.90    3.30
   2  -4   0  370.66   14.90
  -2   4   0  339.67   15.20
  -2   4   0  366.16   16.50
   1  -4   0   83.59    4.80
  -1   4   0   76.59    5.80
  -1   4   0   69.29    4.70
   0  -4   0   63.39    4.40
   0   4   0   57.19    4.10
  -1  -4   0 2548.84   93.89
   1   4   0 2501.25   93.59
   1   4   0 2564.64   94.49
  -2  -4   0  627.14   26.50
  -2  -4   0  692.63   27.70
   2   4   0  638.54   26.20
   2   4   0  696.13   24.60
   2   4   0  650.43   27.10
  -3  -4   0   10.10    2.60
  -3  -4   0    4.00    2.50
   3   4   0   10.80    2.70
   3   4   0    6.80    1.90
  -4  -4   0  264.97   13.80
  -4  -4   0  301.47   15.30
   4   4   0  307.17   14.60
  -5  -4   0 1616.34   62.69
  -5  -4   0 1600.04   59.39
  -5  -4   0 1633.04   64.39
   5   4   0 1658.53   63.49
   5   4   0 1605.14   61.99
  -6  -4   0 1638.64   64.19
  -6  -4   0 1719.13   60.99
   6   4   0 1587.14   63.19
  -7  -4   0  461.25   23.80
  -7  -4   0  457.25   22.00
  -7  -4   0  485.45   19.10
   7   4   0  477.55   21.10
  -8  -4   0  652.83   32.30
  -8  -4   0  680.53   27.20
   8   4   0  711.43   30.60
  -9  -4   0    5.60    4.50
  -9  -4   0   14.70    3.10
   9   4   0   10.10    3.80
 -10  -4   0  378.26   17.40
 -10  -4   0  377.06   22.90
  10   4   0  370.46   20.50
 -11  -4   0  732.03   37.80
 -11  -4   0  749.23   31.40
  11   4   0  743.43   34.70
 -12  -4   0 1568.44   67.99
 -12  -4   0 1486.75   59.69
  12   4   0 1472.35   62.99
 -13  -4   0  444.36   28.90
 -13  -4   0  427.96   21.80
  13   4   0  464.55   25.20
 -14  -4   0   76.19   14.00
 -14  -4   0   79.39    8.70
  14   4   0   95.09   12.20
 -15  -4   0   95.79   16.30
 -15  -4   0  108.79   10.80
  15   4   0   90.29   12.60
 -16  -4   0    6.10    5.50
 -16  -4   0    6.20    7.90
  16   4   0    5.00    7.70
 -17  -4   0   15.20    6.20
 -17  -4   0    0.20    7.80
  17   4   0   -2.60    7.60
 -15   5   0   -8.50    6.40
 -15   5   0   -5.60    5.70
 -14   5   0   -2.60    6.00
 -14   5   0   -5.20    4.90
 -13   5   0   37.70    9.60
 -13   5   0   55.59   10.00
 -12   5   0   20.90    7.60
 -12   5   0   20.70    6.80
 -11   5   0   35.40    7.40
 -11   5   0   55.69    9.90
 -10   5   0   12.70    5.50
 -10   5   0   11.70    5.30
   9  -5   0  109.79    5.70
  -9   5   0   99.89    6.10
  -9   5   0   95.79    9.70
  -9   5   0   94.89   10.40
   8  -5   0   59.79    4.30
  -8   5   0   67.99    8.30
  -8   5   0   52.39    5.20
  -8   5   0   61.69    7.40
   7  -5   0  144.79    7.60
  -7   5   0  154.08   11.30
  -7   5   0  166.18    9.00
  -7   5   0  123.29    9.90
   6  -5   0  884.81   35.30
  -6   5   0 1012.90   38.90
  -6   5   0  891.81   36.70
  -6   5   0  885.61   39.10
   5  -5   0  458.55   24.10
   5  -5   0  498.05   20.10
  -5   5   0  515.25   22.60
  -5   5   0  494.15   21.70
  -5   5   0  504.55   23.40
   4  -5   0  831.82   36.90
   4  -5   0  892.81   33.50
  -4   5   0  877.21   36.30
  -4   5   0  838.02   34.70
  -4   5   0  873.81   35.30
   3  -5   0  186.88   11.30
   3  -5   0  177.88    8.80
  -3   5   0  189.38   10.00
  -3   5   0  170.38    9.60
  -3   5   0  182.58   10.90
   2  -5   0  133.39    7.30
  -2   5   0  146.19    9.00
  -2   5   0  145.99    7.90
   1  -5   0    2.30    1.40
  -1   5   0    1.30    1.40
   0  -5   0  406.96   17.10
   0   5   0  395.36   17.00
  -1  -5   0  190.48    9.80
   1   5   0  198.48   10.40
   1   5   0  180.38    9.30
   1   5   0  202.68    8.60
  -2  -5   0 1070.49   42.10
  -2  -5   0 1050.69   42.80
   2   5   0 1028.50   41.40
   2   5   0 1096.99   42.70
   2   5   0 1116.29   39.80
  -3  -5   0   81.69    6.30
  -3  -5   0   73.89    6.60
   3   5   0   87.09    5.90
   3   5   0   90.39    6.70
   3   5   0   91.79    3.90
  -4  -5   0  225.28   12.10
  -4  -5   0  215.88   12.90
   4   5   0  224.98   11.40
   4   5   0  232.18   12.50
  -5  -5   0 1968.00   75.59
  -5  -5   0 1900.41   77.09
   5   5   0 1904.91   74.59
   5   5   0 2080.49   76.49
  -6  -5   0 3744.63  149.49
  -6  -5   0 4123.39  148.19
   6   5   0 3993.80  148.39
  -7  -5   0  115.59    6.10
  -7  -5   0  127.69   10.80
  -7  -5   0  126.59    9.40
  -8  -5   0  129.29    7.00
  -8  -5   0  132.19   11.90
  -9  -5   0   31.50    3.80
  -9  -5   0   22.00    6.30
   9   5   0   27.60    5.60
 -10  -5   0   59.49    5.40
 -10  -5   0   53.49    9.50
  10   5   0   65.39    8.50
 -11  -5   0   53.39   10.70
 -11  -5   0   47.80    5.80
  11   5   0   61.89    8.90
 -12  -5   0   20.00    4.30
 -12  -5   0   30.00    9.50
  12   5   0   16.30    6.50
 -13  -5   0  477.15   22.30
 -13  -5   0  497.95   30.50
  13   5   0  424.86   25.80
 -14  -5   0   18.70    9.40
 -14  -5   0   15.10    4.80
  14   5   0    9.00    5.90
 -15  -5   0   -8.00    3.70
  15   5   0   -3.20    6.50
 -16  -5   0    3.60    7.80
  16   5   0   -4.30    7.60
 -17  -5   0   28.00    7.60
 -17  -5   0    6.90    8.70
  17   5   0   23.50   10.70
 -14   6   0    5.40    6.80
 -14   6   0   -5.60    5.30
 -13   6   0   16.30    6.80
 -13   6   0   14.10    7.40
 -12   6   0    5.50    5.80
 -12   6   0    9.80    5.70
 -11   6   0   54.69    9.10
 -11   6   0   59.09    9.90
 -10   6   0   54.09    9.20
 -10   6   0   42.20    7.90
   9  -6   0    6.10    2.00
  -9   6   0    4.00    5.00
  -9   6   0    5.80    2.50
  -9   6   0    2.60    4.00
  -8   6   0    1.80    3.50
  -8   6   0    4.80    4.20
  -8   6   0    3.00    3.00
   7  -6   0    2.60    1.90
  -7   6   0    2.00    3.20
  -7   6   0    1.60    2.90
  -7   6   0   -5.10    3.00
   6  -6   0  237.68   11.50
  -6   6   0  247.08   13.40
  -6   6   0  238.48   14.20
  -6   6   0  282.07   15.50
   5  -6   0  102.09    6.20
  -5   6   0   92.09    7.50
  -5   6   0   82.49    8.30
  -5   6   0  104.89    8.00
   4  -6   0  261.17   12.40
   4  -6   0  274.77   15.70
  -4   6   0  275.57   15.10
  -4   6   0  275.57   14.00
  -4   6   0  286.37   14.40
   3  -6   0  387.36   17.40
  -3   6   0  416.26   18.80
  -3   6   0  445.36   20.20
  -3   6   0  391.86   18.50
   2  -6   0    9.40    2.50
  -2   6   0    8.40    2.40
  -2   6   0    7.70    2.50
  -2   6   0    9.40    3.50
   1  -6   0  788.82   31.40
  -1   6   0  751.62   31.50
  -1   6   0  817.02   31.50
   0  -6   0  278.97   13.40
   0   6   0  274.87   13.20
   0   6   0  303.57   12.90
  -1  -6   0  889.71   36.40
   1   6   0  973.40   35.00
   1   6   0  865.91   35.90
   1   6   0  916.61   37.00
  -2  -6   0  100.29    7.00
  -2  -6   0  100.49    7.90
   2   6   0  107.59    5.30
   2   6   0  108.69    6.70
   2   6   0  100.29    7.40
  -3  -6   0  340.97   16.90
  -3  -6   0  312.57   15.60
   3   6   0  325.37   12.70
   3   6   0  303.57   14.80
   3   6   0  312.47   16.00
  -4  -6   0   89.49    7.40
  -4  -6   0  104.19    8.80
   4   6   0   99.39    7.90
   4   6   0   88.89    6.50
  -5  -6   0  278.97   15.20
  -5  -6   0  300.97   17.00
  -6  -6   0 3387.26  126.69
  -6  -6   0 3300.87  128.49
  -7  -6   0    4.40    3.20
  -7  -6   0    3.30    3.90
  -8  -6   0   -0.40    4.60
  -8  -6   0   10.00    4.00
  -8  -6   0    7.80    1.90
  -9  -6   0  292.47   13.30
  -9  -6   0  334.47   20.70
 -10  -6   0   20.10    3.30
 -10  -6   0   22.90    7.50
  10   6   0   19.60    6.10
 -11  -6   0    3.80    2.50
 -11  -6   0    1.10    5.40
  11   6   0    4.20    4.90
 -12  -6   0   98.39   14.40
 -12  -6   0   90.19    7.50
  12   6   0  117.89   12.00
 -13  -6   0   13.10    4.20
 -13  -6   0   10.70    7.70
  13   6   0    7.70    5.90
 -14  -6   0    0.80    6.90
 -14  -6   0   -0.50    3.50
  14   6   0   -3.90    5.10
 -15  -6   0   35.70   10.60
 -15  -6   0   26.60    5.90
  15   6   0   35.80    9.80
 -16  -6   0   18.80    9.70
 -16  -6   0   15.80    5.60
  16   6   0   26.50    9.20
 -17  -6   0    9.90    8.50
 -17  -6   0    9.50    5.30
  17   6   0    5.80    9.60
 -14   7   0   38.00   10.40
 -14   7   0   40.30    9.90
 -13   7   0    0.00    6.40
 -13   7   0   12.80    7.00
 -12   7   0   -3.90    4.60
 -12   7   0    6.70    6.20
 -11   7   0    4.40    5.70
 -11   7   0   -4.40    4.20
 -10   7   0    3.70    5.00
 -10   7   0    2.00    4.20
   9  -7   0  117.79    6.60
  -9   7   0  106.19    7.50
  -9   7   0  134.39   11.80
  -9   7   0  120.99   11.30
   8  -7   0    1.60    1.90
  -8   7   0    2.50    4.10
  -8   7   0    0.50    4.20
   7  -7   0  400.76   17.20
  -7   7   0  389.16   19.30
  -7   7   0  399.66   21.20
  -7   7   0  408.96   21.60
   6  -7   0   60.39    5.00
  -6   7   0   53.99    6.90
  -6   7   0   69.49    8.00
  -6   7   0   58.19    6.90
   5  -7   0   39.00    4.30
  -5   7   0   48.80    6.00
  -5   7   0   49.00    7.00
  -5   7   0   31.60    5.40
   4  -7   0  386.96   17.10
  -4   7   0  402.56   19.00
  -4   7   0  381.26   19.70
  -4   7   0  372.16   18.40
   3  -7   0  391.76   17.40
  -3   7   0  404.36   18.60
  -3   7   0  387.46   19.50
  -3   7   0  376.16   18.30
   2  -7   0 2720.63  100.89
  -2   7   0 2877.11  101.69
  -2   7   0 2635.64  102.79
  -2   7   0 2569.24  101.29
   1  -7   0  537.75   23.00
  -1   7   0  536.55   23.10
  -1   7   0  528.75   22.70
   0  -7   0  657.03   27.80
   0   7   0  629.74   27.50
   0   7   0  702.93   27.10
  -1  -7   0  353.66   16.90
   1   7   0  354.16   16.40
   1   7   0  385.06   15.50
   1   7   0  331.27   17.20
  -2  -7   0  119.79    8.20
   2   7   0  117.29   10.70
   2   7   0  115.49    6.10
   2   7   0  108.29    8.20
  -3  -7   0  252.27   15.00
  -3  -7   0  270.97   14.30
   3   7   0  254.87   14.40
   3   7   0  278.37   11.20
  -4  -7   0    0.90    2.70
  -4  -7   0    3.40    3.20
   4   7   0    2.50    2.70
  -5  -7   0  185.68   13.10
  -5  -7   0  197.58   12.20
  -6  -7   0  298.07   17.20
  -6  -7   0  344.97   19.60
  -7  -7   0   89.39    8.80
  -7  -7   0   90.09   10.60
  -8  -7   0    7.40    5.00
  -8  -7   0   16.30    4.80
  -9  -7   0  120.29   13.00
  -9  -7   0  109.19   10.40
 -10  -7   0    8.50    5.70
 -11  -7   0    6.70    2.70
 -11  -7   0    5.80    5.90
  11   7   0   12.00    5.70
 -12  -7   0   52.79    5.70
 -12  -7   0   57.99   11.40
  12   7   0   54.99    9.60
 -13  -7   0   73.89   13.30
 -13  -7   0   74.79    6.90
  13   7   0   67.69   11.40
 -14  -7   0  102.89    8.50
 -14  -7   0   78.49   14.80
  14   7   0  121.79   13.80
 -15  -7   0  124.69   16.70
 -15  -7   0  110.09    9.60
  15   7   0   98.79   13.80
 -16  -7   0   19.50   10.70
 -16  -7   0   16.90    4.90
  16   7   0   23.40    8.50
 -17  -7   0   11.20    4.30
 -17  -7   0    1.60   10.00
  17   7   0  -12.60    8.70
 -13   8   0   14.40    7.90
 -13   8   0   22.80    8.80
 -12   8   0    4.00    6.00
 -12   8   0   16.80    8.00
 -11   8   0    5.40    5.40
 -11   8   0    2.00    5.50
 -10   8   0   17.80    6.50
 -10   8   0   14.30    6.10
  -9   8   0   -3.20    3.80
  -9   8   0   -1.60    4.30
  -9   8   0   -6.10    3.00
   8  -8   0   13.00    3.10
  -8   8   0   14.90    5.50
  -8   8   0   25.90    4.90
  -8   8   0   10.30    4.90
   7  -8   0  520.15   21.50
  -7   8   0  495.85   23.70
  -7   8   0  495.25   25.80
  -7   8   0  475.55   25.20
   6  -8   0  781.02   31.40
  -6   8   0  799.02   34.90
  -6   8   0  749.33   33.40
  -6   8   0  747.43   34.90
   5  -8   0   62.99    5.50
  -5   8   0   56.79    7.80
  -5   8   0   62.39    7.00
  -5   8   0   50.29    6.80
   4  -8   0    7.40    2.80
  -4   8   0   12.00    3.90
  -4   8   0   13.50    3.90
  -4   8   0   11.80    4.30
   3  -8   0   74.69    6.10
  -3   8   0   77.89    6.80
  -3   8   0   71.89    7.60
   2  -8   0    5.30    2.60
  -2   8   0    5.20    2.60
  -2   8   0   -0.10    2.90
  -2   8   0    3.60    2.30
   1  -8   0   72.69    6.40
  -1   8   0   81.39    6.20
   0  -8   0 1313.87   52.89
   0   8   0 1365.86   51.89
  -1  -8   0   16.30    3.90
   1   8   0   11.10    3.50
  -2  -8   0  182.08   11.40
   2   8   0  193.48    9.20
   2   8   0  180.28   11.60
  -3  -8   0   78.19    7.20
  -3  -8   0   88.29    8.60
   3   8   0   91.39    8.10
   3   8   0   76.89    4.90
  -4  -8   0   55.99    7.40
  -4  -8   0   33.90    6.30
   4   8   0   42.80    3.30
  -5  -8   0 1046.50   45.30
  -5  -8   0 1113.79   47.30
  -6  -8   0  255.17   15.30
  -6  -8   0  246.88   16.50
  -7  -8   0  442.06   22.80
  -7  -8   0  415.96   24.20
  -8  -8   0   -0.20    3.60
  -8  -8   0    8.30    4.90
  -9  -8   0   91.49    9.80
  -9  -8   0   79.09   12.40
 -10  -8   0    4.10    6.10
 -10  -8   0    5.30    4.40
 -11  -8   0   83.79   13.60
 -12  -8   0  282.77   22.40
  12   8   0  276.67   19.90
 -13  -8   0   33.30    9.60
  13   8   0   35.90    8.30
 -14  -8   0   87.79    7.10
 -14  -8   0   97.09   16.10
  14   8   0  107.49   13.60
 -15  -8   0   11.30    7.70
 -15  -8   0    1.50    3.30
  15   8   0  -12.50    6.00
 -16  -8   0   20.90   10.80
  16   8   0   18.70    8.80
 -17  -8   0   19.70   10.30
  17   8   0   29.90   10.40
 -13   9   0   16.10    8.20
 -13   9   0   10.70    7.90
 -12   9   0   20.10    8.10
 -12   9   0   14.10    7.40
 -11   9   0   37.50    8.50
 -10   9   0   27.70    7.70
 -10   9   0   26.50    7.50
   9  -9   0   20.80    3.80
  -9   9   0    8.20    4.50
  -9   9   0   31.50    7.40
  -9   9   0   17.50    6.60
   8  -9   0   23.30    3.90
  -8   9   0   13.50    5.40
  -8   9   0   10.20    5.80
  -8   9   0   13.10    5.60
   7  -9   0  840.72   33.00
  -7   9   0  799.42   37.00
  -7   9   0  799.52   37.20
  -7   9   0  748.73   34.90
   6  -9   0  543.15   23.50
  -6   9   0  528.75   26.60
  -6   9   0  499.85   25.40
  -6   9   0  557.24   27.20
   5  -9   0  125.79    8.60
  -5   9   0  114.79   10.80
  -5   9   0  125.99   10.30
   4  -9   0   -0.50    2.40
  -4   9   0    2.50    3.50
  -4   9   0    2.50    3.10
   3  -9   0    3.40    2.70
  -3   9   0    2.10    3.60
  -3   9   0    7.60    3.10
   2  -9   0   14.10    3.60
  -2   9   0   12.00    3.50
  -2   9   0   17.50    4.80
   1  -9   0   77.99    7.00
  -1   9   0   76.29    6.40
   0  -9   0  377.56   18.80
   0   9   0  391.16   17.70
  -1  -9   0 1231.78   49.90
   1   9   0 1174.88   49.99
   1   9   0 1269.67   47.80
  -2  -9   0    7.60    3.80
   2   9   0    6.50    3.70
   2   9   0    9.00    2.40
  -3  -9   0  510.45   24.60
   3   9   0  510.35   20.90
  -4  -9   0   55.29    7.20
  -4  -9   0   56.39    8.50
   4   9   0   61.19    4.30
  -5  -9   0   39.90    7.10
  -5  -9   0   36.10    6.10
   5   9   0   34.90    3.10
  -6  -9   0    8.00    4.60
  -6  -9   0   -1.30    3.40
  -7  -9   0   60.19    8.80
  -7  -9   0   70.29   10.50
  -8  -9   0   13.60    5.40
  -8  -9   0    8.60    5.30
  -9  -9   0   21.00    7.60
  -9  -9   0   18.80    6.10
 -10  -9   0   91.89   11.00
 -10  -9   0  102.09   13.10
 -11  -9   0   23.60    8.50
 -12  -9   0  106.89   16.50
  12   9   0   94.59   12.80
 -13  -9   0   33.90    9.90
  13   9   0   31.90    8.70
 -14  -9   0   -7.80    6.20
  14   9   0    5.80    6.30
 -15  -9   0   21.80   10.10
  15   9   0   12.90    7.40
 -16  -9   0   57.39   14.90
  16   9   0   63.29   12.60
 -17  -9   0  -12.10    7.80
  17   9   0   -2.40    9.10
 -12  10   0    4.50    6.30
 -12  10   0   -4.10    6.40
 -11  10   0   48.80    9.60
 -11  10   0   40.70    9.80
 -10  10   0    9.00    6.00
 -10  10   0    8.90    5.40
   9 -10   0   32.80    4.70
  -9  10   0   29.90    8.00
  -9  10   0   23.50    5.60
  -9  10   0   26.30    7.20
   8 -10   0   39.90    5.50
  -8  10   0   38.90    6.80
  -8  10   0   32.90    7.90
  -8  10   0   48.90    8.80
   7 -10   0   11.50    3.70
  -7  10   0   15.90    5.50
  -7  10   0   12.50    5.50
   6 -10   0   30.60    5.20
  -6  10   0   25.00    6.70
  -6  10   0   30.20    6.50
   5 -10   0    1.50    3.20
  -5  10   0    6.10    4.60
  -5  10   0    1.20    3.90
   4 -10   0  819.62   34.90
  -4  10   0  814.22   36.50
  -4  10   0  831.32   37.50
   3 -10   0  201.88   12.60
  -3  10   0  206.08   14.20
  -3  10   0  239.78   13.80
   2 -10   0  159.88   11.10
  -2  10   0  180.38   13.00
  -2  10   0  188.08   11.60
   1 -10   0   27.50    5.00
  -1  10   0   31.80    6.00
  -1  10   0   27.40    4.70
   0 -10   0  223.38   13.80
   0  10   0  252.97   12.90
   0  10   0  238.48   14.40
  -1 -10   0   60.29    7.10
   1  10   0   70.39    5.80
  -2 -10   0  248.78   14.50
   2  10   0  214.48   11.40
  -3 -10   0   13.40    4.60
   3  10   0   14.20    2.80
  -4 -10   0  423.16   22.90
   4  10   0  465.45   18.90
  -5 -10   0   28.60    6.00
  -5 -10   0   25.30    6.50
   5  10   0   29.40    3.20
  -6 -10   0    0.90    3.40
  -6 -10   0   -3.00    3.80
  -7 -10   0   44.90    8.60
  -7 -10   0   36.70    7.30
  -8 -10   0   79.09   11.10
  -8 -10   0   85.69   13.10
  -9 -10   0    9.00    5.40
  -9 -10   0    8.40    6.20
 -10 -10   0   15.40    6.50
 -10 -10   0   -1.20    7.00
 -11 -10   0  139.79   16.10
 -11 -10   0  144.19   14.00
 -12 -10   0  575.84   35.90
 -13 -10   0   33.40   11.30
  13  10   0   30.70    8.90
 -14 -10   0   21.30    9.30
  14  10   0   21.50    7.90
 -15 -10   0   -1.80    6.40
  15  10   0   14.90    7.70
 -16 -10   0    9.10    9.50
  16  10   0   -7.00    6.80
 -17 -10   0    6.80    9.90
  17  10   0    0.70    8.20
 -12  11   0    2.40    7.30
 -12  11   0    8.20    6.70
 -11  11   0   35.30    9.80
 -11  11   0   15.70    7.40
 -10  11   0   37.90    9.00
 -10  11   0   27.50    7.80
   9 -11   0    3.70    3.50
  -9  11   0    9.30    6.10
  -9  11   0    6.70    5.60
   8 -11   0  105.99    8.20
  -8  11   0   68.59   10.70
  -8  11   0   80.39   10.70
   7 -11   0  196.88   12.20
  -7  11   0  189.48   15.30
  -7  11   0  189.18   14.60
   6 -11   0   72.49    7.60
  -6  11   0   75.39    9.60
  -6  11   0   68.69   10.00
   5 -11   0  442.96   22.20
  -5  11   0  458.85   24.50
  -5  11   0  481.35   24.90
   4 -11   0  111.99    9.40
  -4  11   0  119.19   10.90
  -4  11   0  113.29   11.20
   3 -11   0   31.30    5.80
  -3  11   0   29.10    6.70
  -3  11   0   31.00    6.00
   2 -11   0   44.30    6.70
  -2  11   0   35.50    6.90
  -2  11   0   38.10    6.10
   1 -11   0   34.20    6.10
  -1  11   0   38.50    7.30
  -1  11   0   38.90    5.90
   0 -11   0   29.80    5.70
   0  11   0   26.50    4.80
  -1 -11   0  218.08   14.00
   1  11   0  203.78   11.70
  -2 -11   0   19.80    5.10
   2  11   0   23.10    3.80
  -3 -11   0   32.70    6.50
   3  11   0   45.50    4.60
  -4 -11   0   86.09    9.70
   4  11   0  124.99    7.20
  -5 -11   0    5.50    3.80
  -5 -11   0   15.70    5.90
   5  11   0    4.40    2.20
  -6 -11   0  111.19   10.90
  -6 -11   0  111.69   12.40
  -7 -11   0  399.46   23.10
  -7 -11   0  375.86   24.00
  -8 -11   0  175.98   14.30
  -8 -11   0  157.78   16.30
  -9 -11   0   49.60    9.20
  -9 -11   0   49.40   10.60
 -10 -11   0   64.09   12.80
 -10 -11   0   55.69   10.00
 -11 -11   0   35.80   10.60
 -11 -11   0   36.80    9.10
 -12 -11   0   40.40   10.90
 -13 -11   0    0.70    7.40
  13  11   0    9.00    6.80
 -14 -11   0    5.00    8.10
  14  11   0    0.60    6.70
 -15 -11   0    8.10    8.40
  15  11   0   15.80    8.80
 -16 -11   0   25.90   11.40
  16  11   0   -1.30    8.30
 -17 -11   0    7.60    9.90
  17  11   0    2.10    8.60
 -11  12   0   13.40    7.60
 -11  12   0   21.50    8.50
  10 -12   0   -0.30    3.60
 -10  12   0    4.60    6.60
   9 -12   0   31.20    5.20
  -9  12   0   16.40    7.40
  -9  12   0   24.90    7.60
   8 -12   0   20.20    5.20
  -8  12   0   13.70    6.20
  -8  12   0   16.60    6.40
   7 -12   0    2.10    4.10
  -7  12   0   12.50    5.40
  -7  12   0    9.30    5.40
   6 -12   0   -1.10    3.20
  -6  12   0    6.50    5.20
  -6  12   0    4.50    4.20
   5 -12   0    7.40    3.90
  -5  12   0   -3.60    4.20
  -5  12   0    2.50    4.10
   4 -12   0    1.00    3.40
  -4  12   0   -1.60    3.70
  -4  12   0    2.90    3.80
   3 -12   0   -3.50    3.30
  -3  12   0    2.80    3.40
  -3  12   0   -5.90    3.70
   2 -12   0   77.69    8.60
  -2  12   0   69.89    9.20
  -2  12   0   76.89    8.20
   1 -12   0   11.40    4.40
  -1  12   0    8.30    4.80
  -1  12   0    8.90    3.80
   0 -12   0   85.49    9.10
   0  12   0   87.29    7.80
  -1 -12   0   17.20    5.50
   1  12   0    6.80    3.00
  -2 -12   0  122.59   11.30
   2  12   0  120.49    8.40
  -3 -12   0   94.89   10.40
   3  12   0   97.39    7.30
  -4 -12   0  159.78   13.30
   4  12   0  145.49    8.90
  -5 -12   0  352.76   21.90
   5  12   0  383.96   16.80
  -6 -12   0  735.13   35.00
  -6 -12   0  683.43   35.90
   6  12   0  658.13   27.20
  -7 -12   0  308.47   20.40
  -7 -12   0  321.27   22.00
  -8 -12   0   33.60    8.90
  -8 -12   0   55.89    9.80
  -9 -12   0    0.10    5.20
  -9 -12   0    3.10    6.90
 -10 -12   0   -3.80    5.30
 -10 -12   0    8.40    7.20
 -11 -12   0   86.49   15.90
 -11 -12   0   90.99   13.40
 -12 -12   0    8.10    6.50
 -12 -12   0   12.90    8.80
 -13 -12   0    9.90    9.70
 -14 -12   0    3.10    9.10
  14  12   0   16.80    8.90
 -15 -12   0   29.70   11.60
  15  12   0   -2.00    6.80
 -16 -12   0   -5.00    9.20
  16  12   0   17.10    8.30
  10 -13   0    5.10    5.40
 -10  13   0    9.30    8.20
 -10  13   0   21.70    7.60
   9 -13   0    3.60    4.10
  -9  13   0    6.60    6.40
  -9  13   0    2.80    5.90
   8 -13   0   17.70    5.10
  -8  13   0   12.60    6.50
  -8  13   0    5.80    6.40
   7 -13   0    2.50    4.20
  -7  13   0    8.60    5.80
  -7  13   0    3.60    5.30
   6 -13   0   31.70    6.50
  -6  13   0   31.70    7.20
  -6  13   0   31.60    7.80
   5 -13   0   19.90    5.40
  -5  13   0    2.40    4.60
  -5  13   0    8.50    5.10
   4 -13   0   36.90    7.00
  -4  13   0   35.70    7.80
  -4  13   0   27.80    6.70
   3 -13   0   -4.10    3.50
  -3  13   0   -5.20    3.70
  -3  13   0    0.90    3.80
   2 -13   0   19.90    5.90
  -2  13   0   18.30    5.80
  -2  13   0    8.70    4.40
   1 -13   0   37.50    7.10
  -1  13   0   38.40    6.50
  -1  13   0   37.50    8.10
   0 -13   0    3.50    4.30
   0  13   0    2.00    3.40
  -1 -13   0  170.98   13.80
   1  13   0  169.98   11.30
  -2 -13   0   90.19   10.60
   2  13   0   84.99    7.80
  -3 -13   0   -0.90    4.40
   3  13   0    2.40    2.70
  -4 -13   0   31.90    7.70
   4  13   0   29.40    4.90
  -5 -13   0  108.59   12.30
   5  13   0  100.19    7.30
  -6 -13   0   29.40    8.30
   6  13   0   30.20    4.30
  -7 -13   0   73.79   12.80
  -7 -13   0   75.69   11.40
  -8 -13   0    8.80    7.50
  -8 -13   0   -0.30    4.50
  -9 -13   0   53.19   10.20
  -9 -13   0   55.59   12.30
 -10 -13   0   11.50    8.30
 -10 -13   0    6.10    6.50
 -11 -13   0   63.59   11.50
 -11 -13   0   72.99   14.30
 -12 -13   0   -6.20    5.80
 -12 -13   0    3.90    8.10
 -13 -13   0   91.19   16.60
 -14 -13   0    9.80   10.40
  14  13   0   -7.50    7.20
 -15 -13   0    1.10   10.50
  15  13   0   18.40    9.20
 -16 -13   0  -13.00   10.30
  16  13   0   -5.00    8.20
  -9  14   0   28.30    8.20
  -9  14   0   13.90    7.70
   8 -14   0    9.30    5.70
  -8  14   0    3.40    5.80
  -8  14   0   13.80    7.40
   7 -14   0   -0.30    4.80
  -7  14   0    9.40    6.10
  -7  14   0    8.60    6.30
   6 -14   0  108.89   11.50
  -6  14   0  143.09   13.60
  -6  14   0  131.99   13.70
   5 -14   0   49.00    8.60
  -5  14   0   46.80    9.00
  -5  14   0   53.49    9.50
   4 -14   0   29.80    7.20
  -4  14   0   41.20    8.20
  -4  14   0   48.60    8.10
   3 -14   0   -1.60    4.10
  -3  14   0    6.80    5.00
  -3  14   0   -5.50    3.70
   2 -14   0   60.99    9.70
  -2  14   0   39.70    8.60
  -2  14   0   56.59    8.50
   1 -14   0  142.49   12.80
  -1  14   0  125.49   12.80
  -1  14   0  132.79   11.50
   0 -14   0   -2.80    4.70
   0  14   0   -1.20    3.60
  -1 -14   0   97.89   11.40
   1  14   0  103.39    9.30
  -2 -14   0  156.78   14.20
   2  14   0  154.38   10.90
  -3 -14   0  164.38   14.70
   3  14   0  162.28   10.80
  -4 -14   0   52.99   10.00
   4  14   0   57.09    6.30
  -5 -14   0  348.57   22.70
   5  14   0  355.06   17.20
  -6 -14   0  773.22   40.30
   6  14   0  819.52   32.80
  -7 -14   0  126.09   14.20
  -8 -14   0  190.58   17.10
  -8 -14   0  230.78   20.30
  -9 -14   0    5.30    5.90
  -9 -14   0   11.20    7.70
 -10 -14   0    4.70    6.10
 -10 -14   0    2.00    7.10
 -11 -14   0    9.80    7.50
 -11 -14   0    6.80    9.00
 -12 -14   0   12.90    7.90
 -12 -14   0   11.10    8.80
 -13 -14   0   19.80   11.40
 -14 -14   0   -2.10    8.20
  14  14   0   12.10    8.90
 -15 -14   0   -0.50   10.50
  15  14   0    0.00    8.40
 -16 -14   0  -12.20    9.20
  16  14   0   -0.70    8.20
  -8  15   0   45.80    9.80
  -8  15   0   56.49   11.90
   7 -15   0   -0.10    5.70
  -7  15   0   15.70    6.70
  -7  15   0    1.30    6.10
   6 -15   0    4.20    5.90
  -6  15   0   12.70    6.90
  -6  15   0    5.20    6.10
   5 -15   0    4.00    5.10
  -5  15   0    5.30    5.90
  -5  15   0   -5.50    5.50
   4 -15   0    9.80    5.20
  -4  15   0    1.10    5.00
  -4  15   0   -9.30    4.20
   3 -15   0   10.10    6.20
  -3  15   0    1.10    4.70
  -3  15   0   15.50    6.20
   2 -15   0   88.09   11.30
  -2  15   0   72.79   11.20
  -2  15   0   86.89   10.70
   1 -15   0   21.40    6.90
  -1  15   0   11.80    5.30
  -1  15   0   13.50    5.90
   0 -15   0  137.19   13.70
   0  15   0  116.29   12.80
  -1 -15   0   26.90    7.50
   1  15   0   18.20    5.00
  -2 -15   0    3.60    5.30
   2  15   0    0.30    3.50
  -3 -15   0    9.80    6.10
   3  15   0    7.20    4.00
  -4 -15   0  100.19   13.80
   4  15   0   79.09    7.80
  -5 -15   0   49.60   10.20
   5  15   0   51.69    6.20
  -6 -15   0  115.29   14.10
   6  15   0  128.89    8.90
  -7 -15   0  509.45   30.60
  -8 -15   0  306.77   22.90
  -9 -15   0   25.60    9.80
  -9 -15   0   -3.50    5.50
 -10 -15   0   34.50   10.80
 -10 -15   0   31.10    9.50
 -11 -15   0   17.40    9.50
 -11 -15   0   12.60    7.50
 -12 -15   0   16.90    8.40
 -12 -15   0   16.40   11.00
 -13 -15   0   74.19   16.10
 -13 -15   0   63.19   12.80
 -14 -15   0    7.30    9.50
  14  15   0    8.10    9.60
 -15 -15   0    3.90    9.60
  15  15   0    1.40    9.70
   7 -16   0   72.79   11.50
  -7  16   0   57.39   12.10
  -7  16   0   66.39   11.20
   6 -16   0   54.09   10.40
  -6  16   0   50.89    9.70
  -6  16   0   57.49   11.20
   5 -16   0    9.10    6.50
  -5  16   0    7.00    7.00
  -5  16   0   15.20    7.10
   4 -16   0   -3.30    5.70
  -4  16   0    1.70    5.50
  -4  16   0    2.20    5.40
   3 -16   0   16.70    7.10
  -3  16   0   25.20    7.00
  -3  16   0   16.00    6.50
   2 -16   0   -3.60    5.00
  -2  16   0    3.00    4.90
  -2  16   0    2.50    5.50
   1 -16   0   27.20    7.80
  -1  16   0   28.90    7.40
  -1  16   0   15.30    6.50
   0 -16   0    8.50    5.90
   0  16   0   11.10    6.00
   0  16   0    4.90    5.10
  -1 -16   0    2.80    5.50
   1  16   0   10.70    4.80
  -2 -16   0   -2.30    5.40
   2  16   0   -2.80    3.50
  -3 -16   0   27.70    8.10
   3  16   0   16.00    5.00
  -4 -16   0   15.30    7.50
   4  16   0   20.00    5.00
  -5 -16   0    5.90    6.50
   5  16   0   15.60    4.40
  -6 -16   0   12.80    7.40
   6  16   0    6.70    4.00
  -7 -16   0   44.90   10.90
   7  16   0   54.79    5.80
  -8 -16   0  373.46   26.30
  -9 -16   0   45.30   11.00
 -10 -16   0   -5.20    6.00
 -10 -16   0    9.60    8.20
 -11 -16   0    6.90    8.60
 -11 -16   0   -3.30    6.20
 -12 -16   0    1.00    8.90
 -12 -16   0    3.70    7.40
 -13 -16   0    8.60    9.90
 -13 -16   0    9.20    8.50
 -14 -16   0   24.10   11.70
   6 -17   0  -14.00    6.70
  -6  17   0    2.70    6.90
  -6  17   0    5.80    6.90
   5 -17   0   11.40    7.50
  -5  17   0    7.40    6.80
  -5  17   0   -1.10    7.30
   4 -17   0  106.89   14.40
  -4  17   0   94.39   13.50
  -4  17   0  115.69   12.70
   3 -17   0  106.29   13.90
  -3  17   0  114.49   13.50
  -3  17   0  137.99   14.40
  -2  17   0   36.10    8.60
  -2  17   0   35.40    8.60
   1 -17   0   95.99   13.00
  -1  17   0   84.49   12.60
  -1  17   0  120.79   12.40
   0 -17   0    5.00    6.10
   0  17   0    2.20    5.80
   0  17   0    2.50    4.90
  -1 -17   0    5.30    6.20
   1  17   0   16.60    5.60
  -2 -17   0   72.49   11.80
   2  17   0   58.49    8.90
  -3 -17   0    6.50    6.60
   3  17   0   17.50    5.40
  -4 -17   0   -1.60    5.90
   4  17   0   -1.70    3.20
  -5 -17   0   24.20    8.40
   5  17   0   26.80    5.90
  -6 -17   0   10.60    7.90
   6  17   0   17.30    4.90
  -7 -17   0   65.79   12.40
   7  17   0   71.79    7.00
  -8 -17   0   27.90    9.30
  -9 -17   0   -2.40    5.80
 -10 -17   0   22.00    9.00
 -11 -17   0   61.49   15.40
 -11 -17   0   69.49   13.50
 -12 -17   0    8.30   10.80
 -12 -17   0   -2.30    6.60
 -13 -17   0   20.10   11.40
 -13 -17   0    6.40    9.70
 -14 -17   0   11.80   10.40
   4 -18   0   32.40    9.70
  -4  18   0   22.70    9.60
  -4  18   0   35.10    9.80
   3 -18   0   17.80    8.60
  -3  18   0   27.60    9.20
  -3  18   0   21.30    7.60
   2 -18   0   30.20    9.50
  -2  18   0   31.90    8.40
  -2  18   0   28.80    8.90
   1 -18   0    5.10    6.90
  -1  18   0    6.50    6.90
  -1  18   0    1.90    5.30
   0 -18   0   57.29   11.30
   0  18   0   38.40    9.80
   0  18   0   40.30    8.90
  -1 -18   0    6.00    7.20
   1  18   0   17.60    8.30
   1  18   0   26.10    6.70
  -2 -18   0   11.80    7.60
   2  18   0    4.40    5.10
  -3 -18   0   49.50   11.20
   3  18   0   67.89    9.30
  -4 -18   0   11.70    7.20
   4  18   0   11.40    5.10
  -5 -18   0   -4.20    5.50
   5  18   0    3.50    4.80
  -6 -18   0    0.40    6.70
   6  18   0   -1.20    3.90
  -7 -18   0    7.90    7.80
  -8 -18   0   10.00    8.80
  -9 -18   0   63.89   13.00
 -10 -18   0   32.80   11.60
 -11 -18   0    1.80    7.80
 -12 -18   0   10.80   10.40
 -12 -18   0   14.20    8.60
 -13 -18   0    6.90   10.40
 -13 -18   0  -12.00    8.10
   3 -19   0   46.80   10.90
  -3  19   0   23.70    9.30
  -3  19   0   30.10    9.00
   2 -19   0   -6.70    7.00
  -2  19   0  -11.40    5.40
   1 -19   0   27.30    9.50
  -1  19   0   13.10    8.30
  -1  19   0   22.00    8.20
   0 -19   0    4.20    7.20
   0  19   0   -4.60    7.50
   0  19   0   -7.10    5.30
  -1 -19   0   -4.70    7.30
   1  19   0  -10.50    6.60
   1  19   0   17.40    6.40
  -2 -19   0   48.10   11.00
   2  19   0   64.99    9.90
  -3 -19   0    8.70    7.50
   3  19   0    2.00    5.20
  -4 -19   0   12.40    8.20
   4  19   0    1.60    4.80
  -5 -19   0   20.80    8.60
   5  19   0   15.70    5.50
  -6 -19   0   47.80   12.20
   6  19   0   36.20    7.10
  -7 -19   0   -0.50    7.00
   7  19   0    4.70    4.40
  -8 -19   0   -9.40    6.70
  -9 -19   0    2.50    7.10
 -10 -19   0   11.80    8.90
 -11 -19   0   29.40   10.20
 -12 -19   0   12.00   11.10
  -1  20   0   30.60    8.50
  -1  20   0   17.60    8.60
   0 -20   0   18.60    9.60
   0  20   0   20.30    9.70
   0  20   0   13.10    7.70
  -1 -20   0   18.60    8.80
   1  20   0    5.20    7.00
   1  20   0    2.90    7.90
  -2 -20   0    5.70    8.50
   2  20   0    5.30    6.20
  -3 -20   0    6.90    7.80
   3  20   0    6.40    6.80
  -4 -20   0    6.70    7.70
   4  20   0   10.10    6.00
  -5 -20   0   18.00    9.20
   5  20   0    7.00    5.70
  -6 -20   0    2.10    8.10
   6  20   0    5.70    5.40
  -7 -20   0   -1.50    7.60
   7  20   0   22.60    6.90
  -8 -20   0    4.00    8.40
  -9 -20   0   45.60   12.90
 -10 -20   0    1.60    7.00
   2  21   0   -9.00    8.40
   2  21   0    3.30    7.00
  -3 -21   0   42.00   12.00
   3  21   0   21.10    8.10
  -4 -21   0    7.90    8.00
  -5 -21   0    4.60    7.90
   5  21   0   -3.80    6.30
  -6 -21   0    4.30    8.60
   6  21   0   -7.50    6.10
  -7 -21   0   53.29   13.60
   7  21   0   63.99    8.50
   6  21  -1   21.00    7.70
  -6 -21   1   30.60   11.20
   5  21  -1    7.80    7.40
  -5 -21   1    3.80    8.60
   4  21  -1    6.30    7.10
   3  21  -1   22.00    7.10
  -3 -21   1    2.70    7.70
  -8 -20   1   -5.30    8.20
   7  20  -1   19.20    5.60
  -7 -20   1    9.20    8.60
   6  20  -1   19.00    6.80
  -6 -20   1    8.50    8.90
   5  20  -1   14.00    6.60
  -5 -20   1   -0.10    8.00
   4  20  -1    2.40    6.10
  -4 -20   1   11.80    8.10
   3  20  -1   15.90    6.40
  -3 -20   1   -4.10    7.10
   2  20  -1   57.79   11.00
   2  20  -1   59.69   12.70
  -2 -20   1   69.99   14.40
   1  20  -1   -0.60    6.00
   1  20  -1   -0.40    7.20
  -1 -20   1   -4.30    7.40
   0  20  -1    4.40    6.30
   0  20  -1   12.80    7.80
   0 -20   1   -8.10    6.50
 -11 -19   1   53.09   14.00
 -10 -19   1   16.90    9.00
  -9 -19   1    6.40    7.70
  -8 -19   1    0.70    7.40
   7  19  -1    7.50    4.50
  -7 -19   1    9.70    8.00
   6  19  -1    8.00    5.30
  -6 -19   1  -10.70    6.70
   5  19  -1   16.20    6.00
  -5 -19   1   10.30    7.90
   4  19  -1    4.20    5.50
  -4 -19   1   -2.60    6.30
   3  19  -1   -4.20    5.30
  -3 -19   1   -0.70    6.50
   2  19  -1    5.10    6.00
  -2 -19   1    3.60    7.40
   1  19  -1   73.69   12.10
   1  19  -1   54.09   10.00
  -1 -19   1   47.30   11.80
   0  19  -1   -2.80    6.50
   0  19  -1    1.20    5.80
   0 -19   1   -3.50    6.00
  -1  19  -1    1.10    6.90
  -1  19  -1   -6.60    5.60
   1 -19   1    6.20    7.40
  -2  19  -1    4.80    7.00
  -2  19  -1    8.00    6.10
   2 -19   1   11.10    7.60
  -3  19  -1   19.70    7.00
  -3  19  -1   37.90   10.50
   3 -19   1   26.20    9.50
 -12 -18   1    9.30   11.30
 -12 -18   1   11.80    9.40
 -11 -18   1   10.20    9.00
 -10 -18   1    2.50    7.60
  -9 -18   1    8.00    7.90
  -8 -18   1    3.20    6.70
   7  18  -1   48.00    6.20
  -7 -18   1   47.00   11.00
   6  18  -1    2.10    4.60
  -6 -18   1   -4.60    6.70
   5  18  -1    8.30    5.60
  -5 -18   1   15.30    7.90
   4  18  -1   10.40    5.40
  -4 -18   1   10.40    7.90
   3  18  -1    8.90    5.10
  -3 -18   1    2.80    6.10
   2  18  -1   24.30    6.70
  -2 -18   1   19.70    8.40
   1  18  -1  121.39   15.00
   1  18  -1  100.29   12.10
  -1 -18   1  120.79   15.00
   0  18  -1   31.40    8.10
   0  18  -1   21.60    7.20
   0 -18   1    5.40    7.50
  -1  18  -1   -1.90    5.80
  -1  18  -1    7.60    5.80
   1 -18   1   -3.20    6.10
  -2  18  -1   21.00    7.30
  -2  18  -1    6.90    6.20
   2 -18   1   16.70    7.60
  -3  18  -1   -7.40    5.10
  -3  18  -1    1.80    6.60
  -4  18  -1    0.70    7.00
  -4  18  -1   11.80    7.50
   4 -18   1   17.50    8.60
 -13 -17   1   27.60   13.40
 -13 -17   1   21.80   10.30
 -12 -17   1    8.40    9.90
 -12 -17   1   -0.10    7.40
 -11 -17   1    6.40    8.20
 -11 -17   1   -8.80    8.60
 -10 -17   1   46.80   14.00
 -10 -17   1   51.29   11.80
  -9 -17   1   46.70   11.10
  -8 -17   1   14.60    8.20
   7  17  -1    9.10    3.50
  -7 -17   1   -6.20    5.60
   6  17  -1   16.90    4.60
  -6 -17   1   -3.70    6.20
  -5 -17   1   16.60    8.00
   4  17  -1   11.40    4.70
  -4 -17   1   14.00    7.20
   3  17  -1   10.50    4.80
  -3 -17   1    9.20    6.40
   2  17  -1   57.99    9.10
  -2 -17   1   53.89   11.00
   1  17  -1   32.30    7.20
  -1 -17   1   15.50    7.40
   0  17  -1    7.60    4.90
   0  17  -1   -6.70    5.10
   0 -17   1    2.90    5.20
  -1  17  -1    8.30    5.70
   1 -17   1    6.50    6.00
  -2  17  -1   -7.60    5.10
  -2  17  -1   -0.90    5.10
   2 -17   1   12.40    6.20
  -3  17  -1   26.20    8.00
  -3  17  -1   17.70    6.60
   3 -17   1   32.90    8.90
  -4  17  -1   10.00    6.90
  -4  17  -1    8.00    6.50
   4 -17   1   10.10    7.10
  -5  17  -1   73.79   11.20
  -5  17  -1   72.39   13.00
   5 -17   1   79.09   12.40
  -6  17  -1   -7.50    5.90
  -6  17  -1    0.20    6.90
   6 -17   1   13.70    8.00
 -14 -16   1    7.70   10.00
 -13 -16   1    6.80    8.60
 -13 -16   1   12.30   10.90
 -12 -16   1    2.20    7.20
 -12 -16   1  -15.50    7.40
 -11 -16   1    6.10    6.70
 -11 -16   1    0.30    8.00
 -10 -16   1   62.89   14.50
 -10 -16   1   53.79   11.80
  -9 -16   1   43.60   11.00
  -9 -16   1   53.29   13.20
  -8 -16   1  716.83   39.90
  -7 -16   1   44.30   10.00
   6  16  -1   -1.30    3.50
  -6 -16   1    2.00    6.60
   5  16  -1   19.40    4.50
  -5 -16   1   19.30    8.00
   4  16  -1   16.40    4.50
  -4 -16   1   12.30    7.00
   3  16  -1   15.00    4.90
  -3 -16   1    8.20    6.50
   2  16  -1  114.49   10.70
  -2 -16   1  123.39   13.70
   1  16  -1   13.30    5.60
  -1 -16   1   29.30    8.20
   0  16  -1    1.50    4.10
   0  16  -1    5.60    5.40
   0 -16   1   -1.10    4.60
  -1  16  -1  137.49   13.40
  -1  16  -1  178.18   14.90
   1 -16   1  167.18   15.50
  -2  16  -1   18.20    6.80
  -2  16  -1   27.80    7.20
   2 -16   1   37.40    8.50
  -3  16  -1    1.40    5.00
  -3  16  -1   -0.10    4.80
   3 -16   1    6.10    6.20
  -4  16  -1    2.80    5.50
  -4  16  -1   12.30    6.40
   4 -16   1   16.70    6.20
  -5  16  -1   -3.60    5.90
  -5  16  -1   13.40    6.60
   5 -16   1   12.10    6.70
  -6  16  -1    3.90    7.10
  -6  16  -1    1.70    5.90
   6 -16   1    5.20    6.80
  -7  16  -1   32.50    9.40
  -7  16  -1   31.50    8.20
   7 -16   1   30.20    8.30
  15  15  -1   -5.50    7.80
 -14 -15   1   70.59   16.60
 -13 -15   1    0.90    7.30
 -13 -15   1   16.00   10.70
 -12 -15   1   -0.50    6.80
 -12 -15   1    0.00    8.70
 -11 -15   1   44.50   10.60
 -11 -15   1   44.50   12.80
 -10 -15   1   -2.20    4.80
 -10 -15   1   -1.30    6.90
  -9 -15   1   52.89   11.50
  -9 -15   1   56.99   12.50
  -8 -15   1    2.50    7.10
  -8 -15   1    6.90    6.50
  -7 -15   1  170.98   17.20
   6  15  -1  242.98   13.50
  -6 -15   1  237.48   18.90
   5  15  -1   39.70    5.90
  -5 -15   1   27.10    8.60
   4  15  -1   13.60    4.40
  -4 -15   1   21.00    7.60
   3  15  -1   27.20    5.70
  -3 -15   1   45.50    9.50
   2  15  -1    5.20    4.00
  -2 -15   1   11.30    6.20
   1  15  -1   81.19    9.20
  -1 -15   1   89.89   12.60
   0  15  -1   48.10    8.10
   0  15  -1   61.79    9.70
   0 -15   1   48.50    9.00
  -1  15  -1  357.56   21.80
  -1  15  -1  318.97   20.00
   1 -15   1  356.06   21.90
  -2  15  -1   16.10    6.00
  -2  15  -1   27.70    6.70
   2 -15   1   26.70    7.10
  -3  15  -1    0.30    4.70
  -3  15  -1    3.40    4.30
   3 -15   1    5.30    5.00
  -4  15  -1   15.70    6.00
  -4  15  -1    6.50    5.90
   4 -15   1   14.50    5.90
  -5  15  -1   16.10    6.00
  -5  15  -1   13.60    6.10
  -6  15  -1    1.60    4.90
  -6  15  -1   -5.90    4.90
   6 -15   1    6.50    6.10
  -7  15  -1    7.80    6.20
  -7  15  -1    0.50    6.30
   7 -15   1   -5.10    6.00
  -8  15  -1   -3.80    6.70
  -8  15  -1   -3.90    5.60
  15  14  -1    8.80    8.80
 -15 -14   1   10.00   11.00
 -14 -14   1   11.00    9.40
 -13 -14   1   16.20   11.10
 -13 -14   1   45.80   12.00
 -12 -14   1   -3.10    7.10
 -12 -14   1   -2.60    6.10
 -11 -14   1   63.49   12.60
 -11 -14   1   60.89   12.90
 -10 -14   1   23.30    8.10
 -10 -14   1    8.50    7.40
  -9 -14   1   21.90    7.30
  -9 -14   1   26.10    8.50
  -8 -14   1   25.90    9.50
  -8 -14   1   21.30    8.10
  -7 -14   1   27.00    8.60
  -7 -14   1   23.50    8.90
   6  14  -1  852.21   34.70
  -6 -14   1  841.02   42.20
   5  14  -1    2.90    3.10
  -5 -14   1    9.40    6.30
   4  14  -1   14.20    4.10
  -4 -14   1   13.50    6.10
   3  14  -1   69.39    7.30
  -3 -14   1   60.89   10.00
   2  14  -1   24.60    5.30
  -2 -14   1   37.60    8.10
   1  14  -1   -0.60    3.60
  -1 -14   1   -0.50    4.60
   0  14  -1   68.29    8.50
   0 -14   1   80.39   11.20
  -1  14  -1   -4.70    3.90
  -1  14  -1    1.20    4.00
   1 -14   1    0.20    4.20
  -2  14  -1    1.10    3.90
  -2  14  -1    1.30    4.10
   2 -14   1    4.30    4.50
  -3  14  -1   20.40    6.20
  -3  14  -1   16.70    5.60
   3 -14   1   32.00    7.00
  -4  14  -1   21.50    6.80
   4 -14   1   16.10    5.50
  -5  14  -1   46.70    8.20
  -5  14  -1   50.19    9.20
   5 -14   1   33.50    7.40
  -6  14  -1   16.20    6.70
   6 -14   1   20.70    6.30
  -7  14  -1   10.80    6.60
  -7  14  -1    2.70    5.60
   7 -14   1   12.60    5.70
  -8  14  -1   12.80    6.60
  -8  14  -1   -4.70    5.80
   8 -14   1    6.10    6.00
  -9  14  -1   23.20    9.80
  -9  14  -1   27.20    7.90
  16  13  -1   -0.30    9.40
 -16 -13   1   10.60   11.40
  15  13  -1   12.90    7.90
 -15 -13   1   -7.30    8.60
  14  13  -1   67.49   13.70
 -14 -13   1   91.89   17.70
 -13 -13   1   -1.50    6.20
 -13 -13   1    0.50    7.60
 -12 -13   1    4.00    6.40
 -12 -13   1    0.60    8.30
 -11 -13   1   33.90    9.10
 -11 -13   1   13.90   10.00
 -10 -13   1  148.99   15.30
 -10 -13   1  110.99   16.70
  -9 -13   1   21.50    9.60
  -9 -13   1   31.30    8.00
  -8 -13   1   47.60   11.30
  -8 -13   1   38.60    9.10
  -7 -13   1    9.00    7.20
  -7 -13   1   12.10    6.30
   6  13  -1   66.39    6.00
  -6 -13   1   60.99   10.80
  -6 -13   1   63.39   12.00
   5  13  -1   17.40    4.00
  -5 -13   1    9.50    5.40
   4  13  -1   46.20    5.70
  -4 -13   1   33.20    7.80
   3  13  -1    1.10    2.90
  -3 -13   1    0.50    4.50
   2  13  -1   40.80    6.30
  -2 -13   1   36.20    7.50
   1  13  -1   20.30    5.00
  -1 -13   1   25.50    6.30
   0  13  -1   67.49    8.20
   0 -13   1   72.09    9.70
  -1  13  -1    3.80    4.30
  -1  13  -1    4.70    3.90
   1 -13   1    8.00    4.80
  -2  13  -1    6.40    4.40
  -2  13  -1    6.80    4.10
   2 -13   1   10.30    5.30
  -3  13  -1  124.09   11.60
  -3  13  -1  135.59   11.80
   3 -13   1  136.59   11.80
  -4  13  -1   31.70    7.00
  -4  13  -1   38.50    7.00
   4 -13   1   26.60    6.60
  -5  13  -1  260.07   18.70
  -5  13  -1  267.87   17.60
   5 -13   1  281.27   16.90
  -6  13  -1   99.79   12.10
  -6  13  -1  119.29   11.00
   6 -13   1   86.69    9.50
  -7  13  -1   -0.60    4.90
  -7  13  -1    7.50    5.10
   7 -13   1    1.30    4.20
  -8  13  -1   10.40    6.70
  -8  13  -1    6.20    6.00
  -9  13  -1   -1.10    5.40
  -9  13  -1   -0.70    5.50
 -10  13  -1   15.10    7.80
 -10  13  -1   14.00    7.10
  10 -13   1    1.40    4.60
  16  12  -1  -12.90    7.30
 -16 -12   1    5.30    9.80
  15  12  -1   11.70    8.10
 -15 -12   1   15.30   11.00
  14  12  -1   -4.20    6.70
 -14 -12   1    9.10    8.90
 -13 -12   1   10.10    8.60
 -12 -12   1  110.39   14.30
 -12 -12   1  121.59   18.40
 -11 -12   1   66.09   13.40
 -11 -12   1   56.69   11.30
 -10 -12   1   69.49   11.40
 -10 -12   1   73.09   13.60
  -9 -12   1   -5.90    4.70
  -9 -12   1    2.30    7.40
  -8 -12   1  110.89   12.30
  -8 -12   1  106.79   14.10
  -7 -12   1  560.44   31.40
  -7 -12   1  516.95   29.10
  -6 -12   1   15.70    6.40
  -6 -12   1    1.70    5.40
   5  12  -1   19.20    3.90
  -5 -12   1   18.50    6.20
   4  12  -1  297.07   14.60
  -4 -12   1  282.87   18.70
   3  12  -1  110.59    7.90
  -3 -12   1   92.49   10.40
   2  12  -1  254.67   13.80
  -2 -12   1  242.08   16.20
   1  12  -1  315.27   16.50
  -1 -12   1  305.67   18.40
   0  12  -1    3.90    3.10
   0 -12   1    3.10    4.10
  -1  12  -1   96.59    8.80
  -1  12  -1   96.39    9.90
   1 -12   1  108.39   10.00
  -2  12  -1   66.89    8.30
  -2  12  -1   73.79    9.00
   2 -12   1   87.09    9.20
  -3  12  -1   10.70    4.60
  -3  12  -1    0.30    3.50
   3 -12   1    0.10    3.70
  -4  12  -1   24.60    5.90
  -4  12  -1   40.60    7.80
   4 -12   1   28.60    6.10
  -5  12  -1   76.99    9.70
  -5  12  -1   82.79   10.40
   5 -12   1  105.99    9.70
  -6  12  -1   -6.60    3.50
  -6  12  -1   -4.60    3.80
   6 -12   1    5.10    3.90
  -7  12  -1   -2.20    4.30
  -7  12  -1   -0.30    4.00
   7 -12   1    0.00    3.60
  -8  12  -1   11.60    5.70
  -8  12  -1    5.60    5.80
   8 -12   1    9.20    4.40
  -9  12  -1   32.00    7.90
  -9  12  -1   24.10    8.10
   9 -12   1   44.50    6.40
 -10  12  -1    5.20    6.00
 -10  12  -1    4.70    6.20
 -11  12  -1    9.40    7.50
 -11  12  -1  -12.20    6.00
  16  11  -1   31.30   10.20
 -16 -11   1    4.30    9.90
  15  11  -1   17.90    8.50
 -15 -11   1   13.40   10.10
  14  11  -1   -2.50    6.30
 -14 -11   1   14.80    9.30
 -13 -11   1   13.50    9.20
 -12 -11   1  151.58   18.70
 -12 -11   1  144.99   15.90
 -11 -11   1   96.19   15.50
 -11 -11   1   72.49   11.60
 -10 -11   1   16.90    8.40
 -10 -11   1   -1.00    5.30
  -9 -11   1   11.10    6.20
  -9 -11   1   11.20    7.20
  -8 -11   1   64.99    9.90
  -8 -11   1   53.69   10.70
  -7 -11   1   16.90    6.30
  -7 -11   1    9.40    6.50
  -6 -11   1  257.87   18.40
  -6 -11   1  242.78   16.60
   5  11  -1   71.29    5.60
  -5 -11   1   67.29    8.90
  -5 -11   1   58.59    9.40
   4  11  -1  369.16   16.80
  -4 -11   1  363.06   20.80
   3  11  -1  379.36   17.70
  -3 -11   1  384.26   21.00
   2  11  -1    5.60    2.60
  -2 -11   1    3.70    3.60
   1  11  -1   14.90    3.70
  -1 -11   1   11.40    4.40
   0  11  -1   38.50    6.80
   0  11  -1   33.70    5.20
   0 -11   1   31.30    5.90
  -1  11  -1  127.19   11.90
  -1  11  -1  153.98   11.80
  -1  11  -1  162.58   10.70
   1 -11   1  131.09   10.60
  -2  11  -1    5.10    3.90
  -2  11  -1    3.10    3.50
   2 -11   1    7.10    3.60
  -3  11  -1   35.10    6.40
  -3  11  -1   43.20    7.10
   3 -11   1   36.50    6.40
  -4  11  -1  337.97   19.20
  -4  11  -1  337.37   19.50
   4 -11   1  334.77   18.20
  -5  11  -1   14.90    5.10
  -5  11  -1    4.60    4.50
   5 -11   1    1.90    3.80
  -6  11  -1  159.48   13.30
  -6  11  -1  224.48   15.70
   6 -11   1  200.78   12.40
  -7  11  -1   16.10    6.30
  -7  11  -1   15.30    5.10
   7 -11   1   11.30    4.20
  -8  11  -1    2.80    4.50
  -8  11  -1    1.90    4.50
   8 -11   1    3.40    3.30
  -9  11  -1   39.40    8.70
  -9  11  -1   46.80    8.40
   9 -11   1   37.10    6.00
 -10  11  -1   23.60    7.60
 -10  11  -1   32.60    9.40
 -11  11  -1   62.89   12.30
 -11  11  -1   44.40    9.60
 -12  11  -1    0.10    6.20
 -12  11  -1  -11.80    6.10
  17  10  -1   22.50   11.10
 -17 -10   1   55.49   13.90
  16  10  -1   33.40    9.90
 -16 -10   1   38.40   12.90
  15  10  -1    1.60    6.00
 -15 -10   1  -12.40    6.60
  14  10  -1  -10.30    5.30
 -14 -10   1   10.60    8.20
  13  10  -1    9.40    6.20
 -13 -10   1   -5.00    5.60
 -12 -10   1   16.80    8.60
 -11 -10   1   -2.70    4.50
 -11 -10   1  -11.40    5.50
 -10 -10   1  171.78   15.20
 -10 -10   1  182.78   18.10
  -9 -10   1   16.10    6.30
  -9 -10   1   21.20    8.40
  -8 -10   1  476.05   25.70
  -8 -10   1  437.76   27.00
  -7 -10   1  323.57   21.10
  -7 -10   1  328.77   19.90
  -6 -10   1   15.60    6.10
  -6 -10   1   -1.50    3.60
   5  10  -1  121.49    7.00
  -5 -10   1  133.09   10.90
  -5 -10   1  131.29   11.80
   4  10  -1   21.20    3.40
  -4 -10   1   13.90    5.30
  -4 -10   1   12.80    4.80
   3  10  -1   21.80    3.50
  -3 -10   1   21.10    5.20
   2  10  -1   18.20    5.70
   2  10  -1   30.40    4.30
  -2 -10   1   22.10    5.20
   1  10  -1   70.69    7.20
   1  10  -1   82.59    6.50
  -1 -10   1   68.49    7.60
   0  10  -1   22.30    4.10
   0  10  -1   16.00    4.20
   0 -10   1   21.50    4.80
  -1  10  -1  103.09    9.30
  -1  10  -1  103.19    8.20
   1 -10   1  113.19    9.00
  -2  10  -1   26.20    4.90
   2 -10   1   21.40    4.60
  -3  10  -1    1.10    2.90
  -3  10  -1    6.10    4.00
   3 -10   1    2.60    3.30
  -4  10  -1   25.70    5.60
  -4  10  -1   35.20    6.30
   4 -10   1   36.30    5.70
  -5  10  -1    0.10    3.70
  -5  10  -1    1.70    3.90
   5 -10   1    6.20    3.40
  -6  10  -1  417.76   23.20
  -6  10  -1  411.06   22.10
   6 -10   1  421.96   20.20
  -7  10  -1  212.68   16.20
  -7  10  -1  229.58   15.40
   7 -10   1  249.18   13.40
  -8  10  -1    1.50    4.30
  -8  10  -1    4.20    4.40
   8 -10   1    1.30    3.10
  -9  10  -1   13.60    6.20
  -9  10  -1   17.90    6.00
  -9  10  -1    9.20    5.90
   9 -10   1   14.70    4.00
 -10  10  -1    9.00    6.00
 -10  10  -1    3.60    5.70
  10 -10   1    8.00    3.60
 -11  10  -1   15.20    7.40
 -11  10  -1   17.30    7.40
 -12  10  -1    2.70    6.40
 -12  10  -1    7.80    7.10
  17   9  -1    6.70    8.10
  16   9  -1    7.10    7.40
 -16  -9   1   -5.40    8.40
  15   9  -1   38.50    9.80
 -15  -9   1   23.50   11.60
  14   9  -1   13.70    7.30
 -14  -9   1   -0.60    6.20
  13   9  -1    0.90    5.40
 -13  -9   1   -6.60    6.20
 -12  -9   1    4.10    6.60
 -11  -9   1   26.80    8.60
 -11  -9   1   41.60    8.40
 -10  -9   1   37.10    7.80
 -10  -9   1   27.00    9.30
  -9  -9   1   12.40    5.50
  -9  -9   1   12.50    6.90
  -8  -9   1   48.30    8.10
  -8  -9   1   48.70    9.30
  -7  -9   1   75.69   11.30
  -7  -9   1   83.99    9.20
  -6  -9   1   25.30    7.00
  -6  -9   1   21.90    5.30
   5   9  -1  152.58    7.40
  -5  -9   1  149.19   12.30
  -5  -9   1  155.28   11.70
   4   9  -1    5.30    2.20
  -4  -9   1   10.20    4.40
  -4  -9   1    5.20    3.70
   3   9  -1   89.29    5.80
   3   9  -1   72.99    8.80
  -3  -9   1   79.79    8.00
   2   9  -1  201.18   12.60
   2   9  -1  203.78   10.60
  -2  -9   1  210.28   12.80
   1   9  -1  177.18   11.70
   1   9  -1  193.38   10.30
  -1  -9   1  192.98   11.90
   0   9  -1  233.98   13.80
   0   9  -1  242.18   12.70
   0  -9   1  251.07   13.80
  -1   9  -1  284.07   14.90
   1  -9   1  296.17   15.30
  -2   9  -1    7.40    3.10
  -2   9  -1    8.60    3.90
   2  -9   1    9.30    3.30
  -3   9  -1    7.00    3.30
  -3   9  -1    9.60    3.90
   3  -9   1   15.10    3.60
  -4   9  -1   95.19    8.60
  -4   9  -1   77.69    8.30
   4  -9   1   88.89    7.40
  -5   9  -1  288.77   16.90
  -5   9  -1  268.17   16.50
   5  -9   1  284.27   14.60
  -6   9  -1   43.10    7.60
  -6   9  -1   68.69    8.40
   6  -9   1   57.79    6.30
  -7   9  -1  693.23   32.70
  -7   9  -1  640.14   31.20
   7  -9   1  655.83   28.20
  -8   9  -1   12.50    4.90
  -8   9  -1   -2.50    3.80
  -8   9  -1    2.80    4.30
   8  -9   1    4.20    3.00
  -9   9  -1   31.50    7.20
  -9   9  -1   47.00    8.30
  -9   9  -1   44.20    6.60
   9  -9   1   52.59    5.40
 -10   9  -1   18.00    6.90
 -10   9  -1   25.10    7.50
 -11   9  -1   32.80    8.60
 -11   9  -1    2.60    5.50
 -12   9  -1  -13.50    5.00
 -12   9  -1   -2.60    6.00
 -13   9  -1   35.70    9.50
 -13   9  -1   19.60    8.40
  17   8  -1   31.70   11.10
 -17  -8   1   37.00   11.70
  16   8  -1   -1.70    7.40
 -16  -8   1   13.10   10.20
 -16  -8   1   -9.30    3.30
  15   8  -1    6.70    6.60
 -15  -8   1    7.90    8.40
  14   8  -1  133.79   14.80
 -14  -8   1  121.79   16.50
  13   8  -1   -3.00    5.00
 -13  -8   1    5.40    7.50
  12   8  -1   -0.60    5.20
 -12  -8   1    1.20    6.80
 -11  -8   1    1.80    6.10
 -10  -8   1    3.20    5.60
 -10  -8   1    3.30    4.50
  -9  -8   1   12.70    5.90
  -9  -8   1    2.20    4.00
  -8  -8   1  251.17   16.60
  -8  -8   1  295.97   19.20
  -7  -8   1  434.46   23.10
  -7  -8   1  452.65   25.00
  -6  -8   1    6.70    3.70
  -6  -8   1    1.80    3.50
  -5  -8   1   37.70    6.10
  -5  -8   1   44.50    7.50
   4   8  -1   34.00    3.30
  -4  -8   1   22.80    5.70
  -4  -8   1   21.80    4.70
   3   8  -1    5.90    3.20
   3   8  -1    6.40    2.10
  -3  -8   1    2.40    3.20
  -3  -8   1    0.60    2.70
   2   8  -1  687.23   27.10
   2   8  -1  647.44   29.30
  -2  -8   1  679.33   29.50
   1   8  -1  595.84   27.30
   1   8  -1  634.34   25.70
  -1  -8   1  634.24   27.40
   0   8  -1    7.30    2.70
   0   8  -1    4.90    2.90
   0  -8   1    2.10    2.70
  -1   8  -1    6.70    2.90
   1  -8   1    5.70    2.80
  -2   8  -1  312.27   16.30
  -2   8  -1  293.77   15.30
   2  -8   1  305.57   15.10
  -3   8  -1  210.58   12.70
  -3   8  -1  199.68   12.20
   3  -8   1  212.68   11.40
  -4   8  -1  167.48   11.70
  -4   8  -1  198.08   13.60
  -4   8  -1  170.58   11.50
   4  -8   1  185.38   10.30
  -5   8  -1  138.29   10.60
  -5   8  -1  153.08   10.90
  -5   8  -1  129.49   10.70
   5  -8   1  143.79    8.80
  -6   8  -1  103.69    9.60
  -6   8  -1   96.89    9.50
  -6   8  -1   93.89    9.70
   6  -8   1  112.29    7.60
  -7   8  -1   37.30    6.60
  -7   8  -1   44.10    7.20
  -7   8  -1   42.20    7.70
   7  -8   1   31.60    4.50
  -8   8  -1   46.20    6.80
  -8   8  -1   34.80    6.90
  -8   8  -1   36.80    7.40
   8  -8   1   25.70    4.10
  -9   8  -1    9.90    4.10
  -9   8  -1   -5.50    4.00
  -9   8  -1    2.70    4.50
   9  -8   1   -1.00    2.10
 -10   8  -1   -5.50    4.30
 -10   8  -1   -6.40    3.90
 -10   8  -1   11.10    3.70
  10  -8   1    9.10    2.70
 -11   8  -1   -4.60    4.40
 -11   8  -1    6.80    5.80
 -12   8  -1    5.00    5.70
 -13   8  -1   28.90    8.70
 -13   8  -1   30.00    8.10
  17   7  -1  -12.30    7.60
 -17  -7   1    0.70    9.00
  16   7  -1   -1.10    7.80
 -16  -7   1    6.50    9.00
  15   7  -1   40.80   10.60
 -15  -7   1   50.09    6.70
 -15  -7   1   63.29   13.30
  14   7  -1   56.19   10.40
 -14  -7   1   63.89   13.50
 -14  -7   1   57.59    6.80
  13   7  -1   24.20    7.20
 -13  -7   1   26.00    4.20
 -13  -7   1   27.80   10.60
  12   7  -1   23.90    6.70
 -12  -7   1   28.70    8.70
 -12  -7   1   24.80    3.80
 -11  -7   1   14.50    7.20
 -11  -7   1   17.80    3.00
 -10  -7   1    2.70    6.00
 -10  -7   1    6.40    4.50
  -9  -7   1  648.44   34.30
  -9  -7   1  671.03   31.70
  -8  -7   1    6.10    4.80
  -8  -7   1    5.20    3.90
  -7  -7   1  362.86   18.90
  -7  -7   1  302.97   20.00
  -6  -7   1  774.12   34.30
  -6  -7   1  779.82   36.20
  -5  -7   1  168.38   10.80
  -5  -7   1  133.49   11.20
   4   7  -1   90.19    5.10
   4   7  -1   95.49    7.90
  -4  -7   1   98.99    9.00
  -4  -7   1  100.89    8.10
   3   7  -1    3.20    1.60
   3   7  -1   -0.10    2.50
  -3  -7   1    1.80    3.10
  -3  -7   1    1.40    2.60
   2   7  -1   14.50    3.40
   2   7  -1    9.80    2.30
   1   7  -1 1233.68   46.90
   1   7  -1 1195.48   48.50
  -1  -7   1 1239.18   48.40
   0   7  -1 1806.32   71.59
   0   7  -1 1968.40   70.89
   0   7  -1 1835.02   71.79
   0  -7   1 1880.51   71.59
  -1   7  -1 1315.17   50.49
  -1   7  -1 1283.27   51.19
   1  -7   1 1289.97   50.49
  -2   7  -1    3.90    2.40
  -2   7  -1    5.50    2.70
  -2   7  -1    2.30    3.00
   2  -7   1    2.10    2.30
  -3   7  -1  536.35   24.40
  -3   7  -1  525.85   24.40
  -3   7  -1  560.44   24.20
   3  -7   1  532.65   23.00
  -4   7  -1  241.08   13.80
  -4   7  -1  258.87   14.40
  -4   7  -1  258.97   14.20
   4  -7   1  249.68   12.50
  -5   7  -1   52.59    6.70
  -5   7  -1   30.80    5.70
  -5   7  -1   40.70    6.20
   5  -7   1   34.20    4.50
  -6   7  -1    4.20    3.40
  -6   7  -1   11.80    3.90
  -6   7  -1    2.30    3.20
   6  -7   1    3.80    2.20
  -7   7  -1   40.20    6.40
  -7   7  -1   36.20    6.90
  -7   7  -1   29.10    6.20
   7  -7   1   42.70    4.80
  -8   7  -1    5.50    4.20
  -8   7  -1    6.00    3.90
  -8   7  -1    2.30    3.80
   8  -7   1    4.00    2.40
  -9   7  -1   10.80    5.10
  -9   7  -1   15.00    5.50
   9  -7   1   11.20    2.90
 -10   7  -1   23.80    6.60
 -10   7  -1   15.70    6.10
 -10   7  -1   20.10    3.80
  10  -7   1   20.00    3.30
 -11   7  -1   -5.50    3.70
 -11   7  -1    7.70    6.00
 -12   7  -1   -0.50    5.80
 -12   7  -1   -4.00    4.50
 -13   7  -1  -10.40    4.60
 -13   7  -1   -8.50    5.80
 -14   7  -1    5.10    6.50
 -14   7  -1    8.40    7.30
  17   6  -1  113.39   16.20
 -17  -6   1   86.89   17.00
  16   6  -1   85.09   13.50
 -16  -6   1   76.69    9.70
 -16  -6   1   56.49   14.80
  15   6  -1   13.00    7.30
 -15  -6   1   20.90    9.30
 -15  -6   1    2.60    4.50
  14   6  -1   85.59   12.50
 -14  -6   1  105.29    8.80
 -14  -6   1  100.09   15.60
  13   6  -1    9.70    5.80
 -13  -6   1   12.90    7.40
 -13  -6   1    7.40    3.40
  12   6  -1   61.69    9.80
 -12  -6   1   55.19    5.80
 -12  -6   1   71.99   12.50
  11   6  -1   20.10    6.20
 -11  -6   1   18.20    3.60
 -11  -6   1   29.50    8.20
 -10  -6   1   82.89   11.10
 -10  -6   1   93.99    6.00
  -9  -6   1  382.46   20.40
  -9  -6   1  352.46   15.40
  -9  -6   1  400.86   23.30
  -8  -6   1  132.79   12.10
  -8  -6   1  142.59   10.80
  -7  -6   1  169.28   13.00
  -7  -6   1  165.58   11.60
  -6  -6   1   36.80    5.80
  -6  -6   1   30.80    6.10
  -5  -6   1   19.40    4.90
  -5  -6   1   14.10    3.80
   4   6  -1   96.09    7.60
  -4  -6   1   93.09    8.10
  -4  -6   1   83.09    7.10
   3   6  -1  192.78   10.30
   3   6  -1  199.68    8.60
   3   6  -1  191.98   11.00
  -3  -6   1  184.78   10.80
  -3  -6   1  185.98   11.60
   2   6  -1    5.00    1.60
   2   6  -1    6.40    2.20
   2   6  -1    5.90    2.60
  -2  -6   1    6.20    2.70
  -2  -6   1    4.60    2.40
   1   6  -1  572.84   24.50
   1   6  -1  576.44   24.90
   1   6  -1  602.34   23.40
  -1  -6   1  587.34   24.70
   0   6  -1  233.18   10.90
   0   6  -1  219.98   11.70
   0   6  -1  234.88   11.70
   0  -6   1  229.98   11.50
  -1   6  -1  769.62   28.80
  -1   6  -1  673.43   29.00
   1  -6   1  671.23   28.50
  -2   6  -1   77.69    6.40
  -2   6  -1   88.69    7.10
  -2   6  -1   93.49    6.70
   2  -6   1   98.79    6.30
  -3   6  -1  657.93   29.00
  -3   6  -1  690.53   29.50
  -3   6  -1  725.73   29.20
   3  -6   1  677.33   27.90
  -4   6  -1  212.98   11.70
  -4   6  -1  195.18   11.70
  -4   6  -1  182.68   11.30
   4  -6   1  182.08   12.00
   4  -6   1  197.48   10.10
  -5   6  -1  535.35   24.00
  -5   6  -1  484.45   23.30
  -5   6  -1  518.45   23.90
   5  -6   1  537.05   21.80
   5  -6   1  497.75   25.10
  -6   6  -1  107.79    9.00
  -6   6  -1  108.29    8.60
  -6   6  -1  100.79    8.70
   6  -6   1  107.59    6.90
  -7   6  -1  106.09    8.80
  -7   6  -1  107.49    9.50
  -7   6  -1  111.79    9.70
   7  -6   1  114.29    7.00
  -8   6  -1    0.10    3.20
  -8   6  -1   -2.80    3.60
  -8   6  -1    5.40    3.30
   8  -6   1   -4.90    1.70
  -9   6  -1  169.28   13.10
  -9   6  -1  163.48   10.20
  -9   6  -1  152.48   12.90
   9  -6   1  176.78    9.00
 -10   6  -1   28.10    7.30
 -10   6  -1   35.00    7.40
 -10   6  -1   47.30    5.10
  10  -6   1   38.90    3.90
 -11   6  -1    9.10    5.60
 -11   6  -1    7.20    5.50
 -12   6  -1   21.90    7.00
 -12   6  -1   21.20    6.90
 -13   6  -1   25.80    8.50
 -13   6  -1   11.70    7.30
 -14   6  -1   19.70    8.50
 -14   6  -1   15.60    6.90
  17   5  -1   15.10    9.30
 -17  -5   1    4.20    6.50
 -17  -5   1    5.70   10.00
  16   5  -1  -14.80    6.60
 -16  -5   1   -0.30    4.70
 -16  -5   1  -13.00    6.70
  15   5  -1   46.10    9.20
 -15  -5   1   25.40    9.10
 -15  -5   1   37.30    6.20
  14   5  -1    3.10    5.50
 -14  -5   1    4.30    6.30
 -14  -5   1    9.80    4.40
  13   5  -1   84.59   10.90
 -13  -5   1   58.59   11.80
 -13  -5   1   88.59    8.00
  12   5  -1   15.40    5.90
 -12  -5   1    8.00    7.30
 -12  -5   1   14.60    3.80
  11   5  -1  643.64   29.60
 -11  -5   1  540.65   24.60
 -11  -5   1  582.84   32.60
  10   5  -1   28.70    6.30
 -10  -5   1   44.00    4.50
 -10  -5   1   40.50    9.00
  -9  -5   1   12.30    2.50
  -9  -5   1   14.60    5.70
  -8  -5   1  619.44   31.50
  -8  -5   1  646.04   25.20
  -8  -5   1  673.13   29.60
  -7  -5   1  677.53   29.60
  -7  -5   1  664.43   25.20
  -7  -5   1  639.34   31.30
  -6  -5   1  958.60   39.00
  -6  -5   1  909.11   40.60
   5   5  -1   52.69    6.60
   5   5  -1   35.40    4.30
  -5  -5   1   40.00    5.60
  -5  -5   1   41.80    6.70
   4   5  -1 1266.57   48.80
   4   5  -1 1175.78   47.40
  -4  -5   1 1243.78   48.40
  -4  -5   1 1202.28   49.60
   3   5  -1   13.80    3.00
   3   5  -1   12.10    2.40
   3   5  -1   10.00    1.50
  -3  -5   1    7.20    2.40
  -3  -5   1    9.30    3.10
   2   5  -1   11.90    1.80
   2   5  -1   11.00    2.20
   2   5  -1   10.10    2.60
  -2  -5   1    7.60    2.90
  -2  -5   1    7.60    2.40
   1   5  -1 2744.33   96.69
   1   5  -1 2598.64   97.99
   1   5  -1 2449.75   97.49
  -1  -5   1 2723.23   97.89
   0   5  -1 1181.38   43.70
   0   5  -1 1119.39   44.40
   0  -5   1 1145.49   44.20
  -1   5  -1   10.70    2.50
  -1   5  -1    8.70    2.10
   1  -5   1   12.70    2.40
  -2   5  -1  111.19    7.10
  -2   5  -1  119.99    7.50
  -2   5  -1  125.99    7.90
   2  -5   1  122.39    6.90
  -3   5  -1    1.60    1.80
  -3   5  -1   -0.80    2.30
  -3   5  -1    2.70    2.30
   3  -5   1    5.70    2.80
   3  -5   1   -1.30    1.50
  -4   5  -1    0.10    2.60
  -4   5  -1    1.70    2.10
  -4   5  -1   -1.10    2.30
   4  -5   1   -5.20    2.60
   4  -5   1    3.40    1.90
  -5   5  -1  528.75   23.80
  -5   5  -1  540.65   24.30
  -5   5  -1  547.55   24.30
   5  -5   1  531.55   25.50
   5  -5   1  536.25   22.30
  -6   5  -1   69.99    6.60
  -6   5  -1   69.99    7.20
  -6   5  -1   64.79    6.80
   6  -5   1   55.59    4.90
  -7   5  -1  381.16   18.20
  -7   5  -1  388.26   19.80
  -7   5  -1  401.16   20.00
   7  -5   1  363.96   16.60
  -8   5  -1  256.37   14.00
  -8   5  -1  284.37   16.60
  -8   5  -1  280.87   16.40
   8  -5   1  289.57   13.00
  -9   5  -1   55.79    8.10
  -9   5  -1   54.99    8.00
  -9   5  -1   42.10    5.60
   9  -5   1   39.40    4.40
 -10   5  -1   37.90    7.60
 -10   5  -1   42.20    8.00
  10  -5   1   50.79    4.40
 -11   5  -1   41.10    8.30
 -11   5  -1   49.99    8.60
  11  -5   1   53.89    5.00
 -12   5  -1   86.39   12.20
 -12   5  -1   89.19   11.10
 -13   5  -1   31.10    9.20
 -13   5  -1   37.30    9.00
 -14   5  -1   30.20    9.10
 -14   5  -1    4.60    6.20
 -15   5  -1   31.80    9.50
 -15   5  -1   -1.90    7.80
  17   4  -1   -0.70    6.80
 -17  -4   1    9.70    9.80
 -17  -4   1   13.00    6.40
  16   4  -1   26.30    8.70
 -16  -4   1   29.40    7.10
 -16  -4   1   18.10    9.50
  15   4  -1   27.70    7.40
 -15  -4   1   19.50    9.10
 -15  -4   1   13.80    5.10
  14   4  -1   -7.30    4.90
 -14  -4   1    5.60    3.80
 -14  -4   1   16.80    8.20
  13   4  -1   32.70    7.40
 -13  -4   1   42.60    6.30
 -13  -4   1   49.30   11.50
  12   4  -1   -3.30    4.40
 -12  -4   1   -1.20    3.00
 -12  -4   1    2.00    6.40
  11   4  -1   41.50    7.30
 -11  -4   1   32.10    8.20
 -11  -4   1   43.70    5.60
  10   4  -1  345.47   18.00
 -10  -4   1  283.57   14.20
 -10  -4   1  279.57   19.60
   9   4  -1   55.19    6.70
  -9  -4   1   53.29    4.60
  -9  -4   1   53.59    8.80
  -8  -4   1   68.29    4.70
  -8  -4   1   64.49    8.60
  -8  -4   1   68.59    7.10
   7   4  -1  275.17   14.10
  -7  -4   1  299.17   15.40
  -7  -4   1  305.97   12.40
  -7  -4   1  289.87   17.10
   6   4  -1 1156.98   46.40
  -6  -4   1 1202.68   49.40
  -6  -4   1 1197.18   47.60
  -6  -4   1 1201.38   44.10
   5   4  -1  806.42   33.70
   5   4  -1  829.92   35.20
  -5  -4   1  853.51   36.20
  -5  -4   1  917.31   31.20
  -5  -4   1  808.92   34.50
   4   4  -1  185.48    9.60
   4   4  -1  207.88   10.90
  -4  -4   1  181.58   10.10
  -4  -4   1  188.38   11.10
   3   4  -1 1504.65   56.79
   3   4  -1 1533.25   57.79
  -3  -4   1 1501.15   57.29
  -3  -4   1 1458.65   58.19
   2   4  -1   10.30    2.70
   2   4  -1   14.90    2.40
   2   4  -1   13.70    1.80
  -2  -4   1   11.70    3.10
  -2  -4   1    9.00    2.30
   1   4  -1 3019.10  110.19
   1   4  -1 3124.99  108.99
   1   4  -1 2827.72  109.79
  -1  -4   1 2924.21  110.29
  -1  -4   1 3019.40  109.99
   0   4  -1 1068.99   40.60
   0   4  -1 1060.39   39.90
   0  -4   1 1037.80   40.30
  -1   4  -1 2890.81  105.29
  -1   4  -1 2856.01  105.39
  -1   4  -1 2840.32  104.99
   1  -4   1 2813.72  104.89
  -2   4  -1   23.30    3.00
  -2   4  -1   17.60    3.00
  -2   4  -1   20.00    3.20
   2  -4   1   24.70    2.90
  -3   4  -1   12.90    2.50
  -3   4  -1   12.60    2.90
  -3   4  -1   20.10    3.40
   3  -4   1   19.80    3.70
  -4   4  -1   57.59    5.10
  -4   4  -1   52.39    5.20
  -4   4  -1   53.89    5.50
   4  -4   1   53.69    6.20
   4  -4   1   52.49    4.50
  -5   4  -1   -1.90    2.50
  -5   4  -1    1.50    2.20
  -5   4  -1    6.60    2.90
   5  -4   1    4.30    2.00
   5  -4   1   -2.80    2.60
  -6   4  -1 1370.76   53.99
  -6   4  -1 1395.36   55.39
  -6   4  -1 1362.16   54.99
   6  -4   1 1413.06   52.99
  -7   4  -1  672.53   28.00
  -7   4  -1  616.14   26.00
  -7   4  -1  577.64   27.60
   7  -4   1  576.64   24.80
  -8   4  -1   12.10    4.40
  -8   4  -1   -0.30    2.90
  -8   4  -1    5.30    2.70
   8  -4   1   -0.20    2.00
  -9   4  -1   51.49    7.90
  -9   4  -1   58.19    8.60
   9  -4   1   59.49    5.10
 -10   4  -1  194.78   14.70
 -10   4  -1  186.68   14.00
  10  -4   1  189.78    9.80
 -11   4  -1   40.30    8.20
 -11   4  -1   42.50    8.50
  11  -4   1   42.80    4.50
  11  -4   1   52.79    5.20
 -12   4  -1   17.90    6.10
 -12   4  -1    9.60    6.60
 -13   4  -1   57.49   10.10
 -13   4  -1   59.79   11.30
 -14   4  -1   11.60    5.70
 -14   4  -1    6.30    6.70
 -15   4  -1    1.40    7.40
 -15   4  -1    4.60    6.40
  17   3  -1  -10.60    6.60
 -17  -3   1   -5.10    5.80
 -17  -3   1    5.80    7.80
  16   3  -1   12.00    6.70
 -16  -3   1   -4.50    5.10
 -16  -3   1   -0.90    7.00
 -15  -3   1   22.40    6.20
 -15  -3   1   24.80    9.30
 -14  -3   1    2.30    3.40
 -14  -3   1    3.60    6.80
  13   3  -1    7.20    5.00
 -13  -3   1    7.90    3.70
 -13  -3   1    7.90    6.70
 -12  -3   1   50.69   10.10
 -12  -3   1   48.40    6.60
  11   3  -1 1018.30   42.90
 -11  -3   1  971.20   40.10
 -11  -3   1  943.21   46.10
  10   3  -1    5.90    3.70
 -10  -3   1   -5.30    4.40
 -10  -3   1   -0.90    2.00
   9   3  -1  277.57   15.90
   9   3  -1  292.97   14.50
  -9  -3   1  272.47   17.80
  -9  -3   1  314.67   14.00
   8   3  -1  434.86   21.40
   8   3  -1  456.15   20.40
  -8  -3   1  493.25   19.60
  -8  -3   1  471.95   24.00
   7   3  -1   12.40    2.90
  -7  -3   1   16.90    4.80
  -7  -3   1    9.20    3.20
   6   3  -1 1505.85   58.49
  -6  -3   1 1558.44   59.59
  -6  -3   1 1543.75   56.99
   5   3  -1  791.92   32.50
   5   3  -1  859.41   34.60
  -5  -3   1  824.12   34.90
  -5  -3   1  825.12   33.40
   4   3  -1  258.87   13.00
   4   3  -1  266.57   11.90
  -4  -3   1  273.67   12.50
  -4  -3   1  241.98   13.30
   3   3  -1 3698.03  128.29
   3   3  -1 3359.56  127.09
  -3  -3   1 3373.66  127.49
  -3  -3   1 3437.76  128.59
   2   3  -1 4960.50  185.18
   2   3  -1 5025.30  184.58
   2   3  -1 4983.70  183.38
  -2  -3   1 5311.27  185.68
   1   3  -1  168.98    7.20
   1   3  -1  161.68    7.80
   1   3  -1  169.78    8.30
  -1  -3   1  173.58    6.90
  -1  -3   1  157.28    7.90
  -1  -3   1  155.08    8.20
   0   3  -1  756.52   30.40
   0   3  -1  820.92   30.00
   0   3  -1  817.62   30.40
   0  -3   1  765.52   30.30
  -1   3  -1 4913.91  171.58
  -1   3  -1 4646.24  171.68
   1  -3   1 4561.94  171.38
  -2   3  -1 1403.46   54.19
  -2   3  -1 1434.56   54.39
  -2   3  -1 1480.45   54.49
   2  -3   1 1400.36   53.89
   2  -3   1 1483.85   54.79
  -3   3  -1 1034.80   40.50
  -3   3  -1 1041.20   40.40
  -3   3  -1 1042.10   40.30
   3  -3   1 1011.30   39.60
   3  -3   1 1064.19   41.10
  -4   3  -1   10.40    2.70
  -4   3  -1    8.90    2.70
  -4   3  -1   10.90    2.60
   4  -3   1    5.10    2.70
   4  -3   1    9.30    2.30
  -5   3  -1    3.80    2.70
  -5   3  -1    6.30    2.50
  -5   3  -1    3.50    2.70
   5  -3   1    7.70    3.50
   5  -3   1    4.00    2.10
  -6   3  -1    3.70    2.60
  -6   3  -1    4.10    2.70
  -6   3  -1    6.80    3.30
   6  -3   1   10.40    2.80
  -7   3  -1  609.04   26.70
  -7   3  -1  694.73   28.80
  -7   3  -1  657.83   29.20
   7  -3   1  636.14   26.70
  -8   3  -1    3.30    3.30
  -8   3  -1    2.00    2.30
  -8   3  -1    5.30    3.10
   8  -3   1    0.00    2.70
  -9   3  -1    0.60    3.00
  -9   3  -1    1.10    3.80
   9  -3   1    0.40    2.30
 -10   3  -1  191.88   14.20
 -10   3  -1  157.08   12.50
  10  -3   1  168.78    9.40
  10  -3   1  165.48    9.70
 -11   3  -1  174.08   15.00
 -11   3  -1  193.18   14.20
  11  -3   1  198.78   10.30
  11  -3   1  188.68   10.00
 -12   3  -1   36.40    8.60
 -12   3  -1   32.30    7.40
  12  -3   1   32.30    4.00
  12  -3   1   43.50    4.60
 -13   3  -1    3.70    5.10
 -13   3  -1    4.60    6.20
 -14   3  -1   18.10    8.10
 -14   3  -1   23.40    7.70
 -15   3  -1    4.00    7.80
 -15   3  -1   14.10    6.90
 -16   3  -1   15.90    7.60
 -16   3  -1   17.00    9.00
  17   2  -1    9.30    7.80
 -17  -2   1   19.90    6.90
 -17  -2   1   -3.70    7.60
  16   2  -1   15.20    5.50
 -16  -2   1   24.20    9.80
 -16  -2   1   12.60    6.60
  15   2  -1   -0.40    5.60
 -15  -2   1    7.30    4.70
 -15  -2   1   -8.90    5.70
  14   2  -1   16.90    5.60
 -14  -2   1    3.10    4.10
 -14  -2   1   -3.50    5.80
  13   2  -1   87.79   10.30
 -13  -2   1   64.09   12.20
 -13  -2   1   88.49    9.00
  12   2  -1   47.20    7.80
 -12  -2   1   49.00   10.90
 -12  -2   1   49.20    7.00
  11   2  -1   10.20    4.00
  11   2  -1    9.60    4.70
 -11  -2   1    1.90    6.10
 -11  -2   1    5.50    3.60
  10   2  -1    2.20    3.40
  10   2  -1    5.50    2.60
 -10  -2   1    4.30    2.90
 -10  -2   1    5.70    4.70
   9   2  -1  297.77   16.10
   9   2  -1  304.27   14.30
  -9  -2   1  292.07   14.40
  -9  -2   1  310.27   18.70
   8   2  -1   86.69    7.50
   8   2  -1   99.59    6.60
  -8  -2   1  102.59    6.50
  -8  -2   1   94.09    9.50
   7   2  -1  936.61   39.50
   7   2  -1  997.80   38.70
  -7  -2   1 1008.90   38.20
  -7  -2   1  995.50   42.10
   6   2  -1   89.99    5.80
  -6  -2   1   76.19    7.20
   5   2  -1  766.12   30.90
   5   2  -1  813.72   33.30
  -5  -2   1  776.02   31.60
  -5  -2   1  809.32   33.30
   4   2  -1 3025.90  123.09
   4   2  -1 3404.26  121.89
  -4  -2   1 3494.65  122.39
  -4  -2   1 3356.56  123.69
   3   2  -1 2974.60  109.19
   3   2  -1 2950.30  108.09
  -3  -2   1 2914.21  108.39
  -3  -2   1 2953.20  109.29
   2   2  -1 1346.07   49.99
   2   2  -1 1272.97   50.49
  -2  -2   1 1401.46   50.99
  -2  -2   1 1361.36   50.19
   0   2  -1 1326.27   49.10
   0   2  -1 1317.67   49.50
   0   2  -1 1325.97   49.10
   0  -2   1 1428.56   49.10
   0  -2   1 1268.87   49.40
   1  -2   1 5436.76  197.18
  -2   2  -1 7323.87  263.47
   2  -2   1 7187.68  263.47
  -3   2  -1 5853.81  213.78
  -3   2  -1 5918.81  213.68
   3  -2   1 5920.81  214.28
   3  -2   1 5756.02  213.28
  -4   2  -1  275.07   12.80
  -4   2  -1  257.87   12.20
  -4   2  -1  263.17   12.30
   4  -2   1  261.77   12.00
   4  -2   1  256.47   13.20
  -5   2  -1 1288.87   51.69
  -5   2  -1 1320.27   50.69
  -5   2  -1 1386.26   51.29
   5  -2   1 1299.97   52.59
   5  -2   1 1308.37   50.59
  -6   2  -1   16.20    3.30
  -6   2  -1   19.70    3.40
  -6   2  -1   21.80    4.30
   6  -2   1    9.50    4.60
   6  -2   1   14.10    3.40
  -7   2  -1  395.76   17.30
  -7   2  -1  419.06   18.80
  -7   2  -1  363.66   19.30
   7  -2   1  382.36   17.80
  -8   2  -1   76.89    5.60
  -8   2  -1   65.29    6.60
  -8   2  -1   61.69    7.30
   8  -2   1   56.89    6.10
  -9   2  -1   82.49    8.90
  -9   2  -1   81.49    7.90
   9  -2   1   65.49    6.80
 -10   2  -1    9.80    5.10
 -10   2  -1    7.70    4.20
  10  -2   1   12.40    3.60
  10  -2   1   14.10    3.30
 -11   2  -1   14.30    5.10
 -11   2  -1    6.40    5.60
  11  -2   1   10.30    3.30
  11  -2   1    5.20    3.70
 -12   2  -1   23.70    7.40
 -12   2  -1   19.20    5.70
  12  -2   1   13.80    4.30
  12  -2   1   22.00    4.00
 -13   2  -1    6.30    5.30
 -13   2  -1    0.50    4.60
  13  -2   1    4.10    3.20
  13  -2   1    9.40    2.80
 -14   2  -1   38.70    9.90
 -14   2  -1   39.30    8.80
 -15   2  -1   10.80    6.60
 -15   2  -1   10.60    8.60
 -16   2  -1    2.40    6.70
 -16   2  -1    2.30    8.20
 -17  -1   1    2.70    7.80
 -17  -1   1    3.80    6.70
  16   1  -1    2.20    5.00
 -16  -1   1    7.10    8.80
 -16  -1   1   -4.00    5.00
  15   1  -1    6.40    5.10
 -15  -1   1   -1.90    4.30
 -15  -1   1   -5.40    6.70
  14   1  -1   26.50    4.70
  14   1  -1   41.80    6.90
 -14  -1   1   24.20    8.80
 -14  -1   1   40.60    7.80
  13   1  -1    3.10    3.00
  13   1  -1   -3.70    4.10
 -13  -1   1   -5.00    3.30
 -13  -1   1   -5.20    5.60
  12   1  -1   47.00    5.30
  12   1  -1   37.60    6.80
 -12  -1   1   53.79   10.10
 -12  -1   1   44.30    6.80
  11   1  -1  478.25   21.30
  11   1  -1  507.75   24.30
 -11  -1   1  512.95   23.70
  10   1  -1  158.18    9.00
  10   1  -1  174.28   11.60
 -10  -1   1  150.68   10.10
 -10  -1   1  171.28   13.70
   9   1  -1  101.69    8.20
   9   1  -1   90.09    6.30
  -9  -1   1   96.39    7.20
  -9  -1   1   97.09    9.90
   8   1  -1   56.19    4.90
   8   1  -1   55.09    6.10
  -8  -1   1   65.69    7.90
  -8  -1   1   67.79    5.50
   7   1  -1   20.80    3.80
   7   1  -1   24.60    3.40
  -7  -1   1   15.60    4.70
  -7  -1   1   14.90    2.90
   6   1  -1 1447.26   54.69
   6   1  -1 1428.06   55.49
  -6  -1   1 1472.65   57.69
   5   1  -1  623.14   25.90
   5   1  -1  641.24   25.40
   5   1  -1  674.73   28.20
  -5  -1   1  648.04   27.70
   2   1  -1  375.56   14.60
   2   1  -1  364.76   15.40
  -2  -1   1  384.26   15.50
  -2  -1   1  372.26   14.70
   1   1  -1  745.13   28.40
  -1  -1   1  785.02   28.20
  -1  -1   1  745.63   28.40
  -1   1  -1  851.61   33.20
  -1   1  -1  905.41   33.70
  -1   1  -1  889.91   33.90
   1  -1   1  902.41   33.80
   1  -1   1  966.70   33.70
  -2   1  -1 1788.92   65.99
  -2   1  -1 1821.32   66.29
  -2   1  -1 1759.32   65.99
   2  -1   1 1745.53   66.09
   2  -1   1 1868.91   65.99
   2  -1   1 1748.53   66.19
  -3   1  -1    4.30    2.10
  -3   1  -1    8.60    2.50
  -3   1  -1    3.90    1.70
   3  -1   1    6.60    2.50
   3  -1   1    2.50    2.10
  -4   1  -1  405.36   15.80
  -4   1  -1  349.57   16.10
  -4   1  -1  355.96   15.50
   4  -1   1  338.47   16.40
   4  -1   1  363.56   15.80
  -5   1  -1    8.20    2.80
  -5   1  -1    5.70    2.00
  -5   1  -1    9.50    2.30
   5  -1   1    3.00    2.70
   5  -1   1    5.20    2.50
  -6   1  -1 1317.57   50.59
  -6   1  -1 1345.17   51.29
  -6   1  -1 1331.07   52.49
   6  -1   1 1295.57   53.29
   6  -1   1 1309.97   51.39
  -7   1  -1  125.09    8.10
  -7   1  -1  104.89    8.80
   7  -1   1  102.19    8.00
  -8   1  -1  125.99    8.80
  -8   1  -1  125.19   10.10
   8  -1   1  112.89    8.80
  -9   1  -1   52.39    6.30
  -9   1  -1   61.19    8.70
   9  -1   1   50.89    6.70
   9  -1   1   51.69    5.20
 -10   1  -1   68.29    7.60
 -10   1  -1   69.49    9.90
  10  -1   1   75.59    6.30
  10  -1   1   62.79    7.50
 -11   1  -1  371.86   20.50
 -11   1  -1  386.06   22.80
  11  -1   1  390.66   19.30
  11  -1   1  361.06   17.10
 -12   1  -1    4.00    5.20
 -12   1  -1   -1.90    3.80
  12  -1   1    2.90    4.00
 -13   1  -1   -5.50    3.70
 -13   1  -1   -0.20    5.40
  13  -1   1   -1.30    3.00
 -14   1  -1   28.00    7.30
 -14   1  -1   17.60    8.80
  14  -1   1   29.10    5.30
 -15   1  -1   27.50    8.20
 -15   1  -1   26.30    9.20
 -16   1  -1    8.80    6.20
 -16   1  -1    3.10    8.10
 -16   0   1   -4.40    6.60
 -16   0   1   13.30    5.80
 -15   0   1   26.90    7.10
 -15   0   1   32.10    9.70
  14   0  -1   40.50    5.20
  14   0  -1   35.70    5.80
 -14   0   1   32.30    7.30
 -14   0   1   16.90    8.30
  13   0  -1   10.20    3.30
 -13   0   1   21.10    5.90
 -13   0   1   11.20    6.80
  12   0  -1  591.14   27.20
  12   0  -1  566.94   24.30
 -12   0   1  620.74   32.80
 -12   0   1  623.54   28.70
  11   0  -1 1034.50   40.60
  11   0  -1 1049.99   43.40
 -11   0   1 1064.09   48.50
 -11   0   1 1054.29   44.10
  10   0  -1  949.90   38.00
  10   0  -1  903.21   35.50
 -10   0   1  856.51   37.80
 -10   0   1  917.21   41.90
   9   0  -1    9.70    2.30
   9   0  -1    5.50    3.10
  -9   0   1    7.70    4.10
  -9   0   1    4.40    2.60
   8   0  -1  217.78   12.40
   8   0  -1  234.28   11.00
  -8   0   1  252.87   15.00
  -8   0   1  246.78   12.50
   7   0  -1   59.19    4.50
   7   0  -1   64.69    5.70
  -7   0   1   60.09    5.20
  -7   0   1   58.19    6.80
   6   0  -1   17.90    3.30
   6   0  -1   15.20    2.50
  -6   0   1   13.20    3.80
   5   0  -1 1001.40   39.00
   5   0  -1  979.80   38.20
   5   0  -1 1011.60   41.60
  -5   0   1 1068.19   41.20
   4   0  -1  276.47   12.40
   4   0  -1  271.37   12.00
   4   0  -1  326.47   14.70
  -4   0   1  318.87   14.40
   3   0  -1  503.65   20.00
   3   0  -1  524.05   22.20
  -3   0   1  555.64   22.10
   2   0  -1 1317.57   47.60
   2   0  -1 1296.67   49.10
  -2   0   1 1308.27   47.70
  -2   0   1 1285.87   49.00
  -1   0   1   55.09    2.40
  -2   0  -1 1809.12   69.59
  -2   0  -1 1963.30   69.99
  -2   0  -1 1904.31   69.99
   2   0   1 1878.91   69.99
   2   0   1 1973.20   69.99
   2   0   1 1866.31   69.49
  -3   0  -1 3986.20  147.19
  -3   0  -1 3950.90  146.79
   3   0   1 4099.69  147.29
   3   0   1 4048.89  147.09
  -4   0  -1  313.27   14.10
  -4   0  -1  287.27   13.20
   4   0   1  298.97   13.70
   4   0   1  314.27   14.30
  -5   0  -1  434.66   19.00
  -5   0  -1  504.65   20.80
  -5   0  -1  445.06   19.10
   5   0   1  437.66   19.70
   5   0   1  471.65   20.80
  -6   0  -1  970.80   40.00
  -6   0  -1  970.50   38.30
   6   0   1  947.21   39.00
   6   0   1 1004.70   40.90
  -7   0  -1 2179.68   80.19
  -7   0  -1 2046.30   81.99
   7   0   1 2130.49   79.49
   7   0   1 2095.09   80.69
  -8   0  -1   17.50    4.50
  -8   0  -1   18.70    3.80
   8   0   1   18.40    3.50
   8   0   1   21.40    4.80
  -9   0  -1   58.79    8.00
  -9   0  -1   60.19    6.40
   9   0   1   54.49    5.40
   9   0   1   71.19    7.40
 -10   0  -1   45.60    8.10
 -10   0  -1   36.40    6.00
  10   0   1   38.70    6.60
  10   0   1   28.90    4.50
 -11   0  -1    6.90    5.30
 -11   0  -1    6.00    4.40
  11   0   1   15.10    3.90
  11   0   1   25.70    5.40
 -12   0  -1   28.80    6.60
 -12   0  -1   30.40    8.30
  12   0   1   22.50    5.90
  12   0   1   20.80    4.50
 -13   0  -1   85.79    9.70
 -13   0  -1   70.59   12.30
  13   0   1   73.49    9.30
  13   0   1   80.19    7.20
 -14   0  -1    1.50    5.00
 -14   0  -1   26.50    8.30
  14   0   1   27.50    5.90
  14   0   1   15.60    4.00
 -15   0  -1   12.90    7.90
 -15   0  -1   23.90    7.20
  15   0   1    3.10    4.40
 -16   0  -1   11.30    6.80
 -16   0  -1   13.30    9.00
 -17   0  -1   26.50   10.60
 -17   0  -1    9.70    7.30
 -16   1   1   18.70    6.80
 -16   1   1    2.40    8.10
 -15   1   1    9.50    8.00
 -15   1   1   -0.40    5.00
 -14   1   1   -0.70    4.30
 -14   1   1    6.20    7.60
 -13   1   1   10.90    6.70
 -13   1   1    2.90    4.80
  12  -1  -1   14.60    2.60
  12  -1  -1   13.60    3.80
 -12   1   1   12.10    4.90
 -12   1   1   -0.40    5.30
  11  -1  -1   13.90    2.60
 -11   1   1   11.50    4.70
 -11   1   1   17.10    6.80
  10  -1  -1   24.50    4.60
  10  -1  -1   34.40    3.80
 -10   1   1   36.80    5.70
 -10   1   1   23.90    6.80
   9  -1  -1   -0.60    2.50
   9  -1  -1   -3.30    1.60
  -9   1   1    7.30    3.10
  -9   1   1    0.50    3.80
   8  -1  -1    3.20    2.80
   8  -1  -1    5.40    1.90
  -8   1   1    4.70    3.60
  -8   1   1    4.50    2.70
   7  -1  -1   64.19    4.40
   7  -1  -1   71.29    5.80
  -7   1   1   73.19    6.00
  -7   1   1   74.69    7.50
   6  -1  -1    2.80    2.10
   6  -1  -1    1.30    1.50
  -6   1   1    2.40    2.90
   5  -1  -1   66.49    4.60
   5  -1  -1   59.39    3.80
   5  -1  -1   67.59    6.90
  -5   1   1   70.59    6.10
   4  -1  -1 1762.32   61.99
   4  -1  -1 1585.84   65.19
   4  -1  -1 1730.83   62.49
  -4   1   1 1677.63   64.89
   3  -1  -1 2601.14   98.69
   3  -1  -1 2694.43   96.09
  -3   1   1 2628.84   98.39
   2  -1  -1 2238.18   82.29
  -2   1   1 2182.38   82.09
   1  -1  -1   44.50    3.10
  -2  -1  -1 2605.64   95.49
  -2  -1  -1 2527.05   95.99
  -2  -1  -1 2577.44   96.49
   2   1   1 2634.84   96.39
   2   1   1 2708.93   96.29
   2   1   1 2690.63   95.29
  -3  -1  -1 1043.70   43.20
  -3  -1  -1 1098.29   41.90
   3   1   1 1201.38   41.80
   3   1   1 1158.48   43.20
   3   1   1 1132.79   43.00
  -5  -1  -1   78.49    6.30
  -5  -1  -1   74.39    4.70
   5   1   1   73.29    5.20
   5   1   1   79.49    6.20
   5   1   1   59.59    5.40
  -6  -1  -1  100.19    6.40
  -6  -1  -1  118.19    8.40
   6   1   1   98.69    6.70
   6   1   1  101.69    7.60
   6   1   1  116.49    9.30
  -7  -1  -1 2131.69   79.79
  -7  -1  -1 2126.79   82.49
   7   1   1 2102.79   79.79
   7   1   1 2103.49   81.09
  -8  -1  -1 1240.98   50.09
  -8  -1  -1 1173.98   46.80
   8   1   1 1156.68   48.10
   8   1   1 1171.68   46.50
  -9  -1  -1   14.20    3.60
  -9  -1  -1   18.40    5.60
   9   1   1    7.10    4.00
   9   1   1   15.80    3.60
 -10  -1  -1   23.80    4.80
 -10  -1  -1   30.90    7.30
  10   1   1   31.80    4.80
  10   1   1   21.90    5.50
 -11  -1  -1  224.68   13.90
 -11  -1  -1  219.58   17.10
  11   1   1  207.68   12.10
  11   1   1  204.38   14.50
 -12  -1  -1   77.79    8.90
 -12  -1  -1   94.69   11.60
  12   1   1   95.29    9.90
 -13  -1  -1    1.10    3.90
 -13  -1  -1   -4.10    4.80
 -14  -1  -1   15.90    7.50
 -14  -1  -1   11.90    5.90
  14   1   1   32.10    6.70
 -15  -1  -1    6.20    6.00
 -15  -1  -1    4.00    7.30
  15   1   1   19.40    6.40
 -16  -1  -1   18.70    7.10
 -16  -1  -1    5.60    8.90
  16   1   1    9.10    5.50
 -17  -1  -1   14.50    8.20
 -17  -1  -1    4.50    9.50
 -16   2   1    6.20    8.00
 -16   2   1    6.70    6.50
 -15   2   1    1.40    5.20
 -15   2   1   -3.40    7.10
 -14   2   1   14.00    7.20
 -14   2   1    8.40    6.00
 -13   2   1   -3.70    5.70
 -13   2   1   21.70    6.40
 -12   2   1   13.80    6.50
 -12   2   1   22.90    6.30
 -11   2   1   49.00    7.40
 -11   2   1   31.00    7.50
  10  -2  -1    2.00    2.40
  10  -2  -1    8.40    2.00
 -10   2   1   10.90    4.10
 -10   2   1    6.90    5.60
   9  -2  -1   82.99    4.70
   9  -2  -1   72.79    5.50
  -9   2   1   71.09    8.70
  -9   2   1   77.69    7.50
   8  -2  -1  446.86   18.10
   8  -2  -1  447.26   18.90
  -8   2   1  476.55   23.60
  -8   2   1  457.25   21.30
   7  -2  -1    1.60    1.50
   7  -2  -1    2.60    2.00
  -7   2   1    2.90    2.30
  -7   2   1    5.90    3.60
   6  -2  -1   31.40    3.50
  -6   2   1   25.40    5.20
   5  -2  -1 5353.66  198.88
   5  -2  -1 5432.86  203.48
  -5   2   1 5575.64  198.68
  -5   2   1 5567.84  202.58
   4  -2  -1  500.95   19.20
   4  -2  -1  488.35   22.70
  -4   2   1  525.35   22.30
  -4   2   1  492.35   19.20
   3  -2  -1  204.78    8.50
   3  -2  -1  211.58   11.30
  -3   2   1  224.78    8.90
  -3   2   1  217.88   11.20
   2  -2  -1   32.10    4.50
   2  -2  -1   25.60    1.90
  -2   2   1   30.10    4.30
  -2   2   1   34.70    2.60
   1  -2  -1  287.97   12.60
   1  -2  -1  271.77   10.80
  -1   2   1  279.47   12.40
  -1   2   1  283.37   10.80
   0  -2  -1  116.99    5.10
   0   2   1  104.79    4.90
  -1  -2  -1  820.52   31.30
  -1  -2  -1  836.02   31.80
   1   2   1  831.92   31.30
   1   2   1  820.72   31.70
  -2  -2  -1  276.97   12.20
  -2  -2  -1  241.58   11.40
   2   2   1  244.38   11.30
   2   2   1  281.07   12.00
   2   2   1  283.57   10.30
  -3  -2  -1    9.80    1.70
  -3  -2  -1   12.90    3.50
   3   2   1   15.40    3.20
   3   2   1    8.60    1.20
   3   2   1   10.50    2.50
   4   2   1 8233.78  286.97
   4   2   1 7800.02  285.87
   4   2   1 7553.54  286.07
  -5  -2  -1  863.41   36.50
  -5  -2  -1  857.51   33.80
   5   2   1  886.01   35.00
   5   2   1  925.01   35.70
   5   2   1  892.61   36.20
  -6  -2  -1  761.52   29.10
  -6  -2  -1  704.43   31.90
   6   2   1  731.03   30.80
   6   2   1  743.93   30.10
  -7  -2  -1  251.77   12.10
  -7  -2  -1  241.78   14.80
   7   2   1  260.17   12.80
   7   2   1  249.88   13.80
  -8  -2  -1  148.49   11.40
  -8  -2  -1  133.39    8.20
   8   2   1  123.89    8.50
   8   2   1  126.59    9.50
  -9  -2  -1  122.79   11.40
  -9  -2  -1  116.29    8.20
   9   2   1  120.19    9.90
   9   2   1  137.29    8.70
 -10  -2  -1   52.59    6.20
 -10  -2  -1   73.49    9.30
  10   2   1   62.99    8.50
  10   2   1   64.59    6.50
 -11  -2  -1  473.65   22.50
 -11  -2  -1  440.76   26.20
  11   2   1  457.55   24.00
 -12  -2  -1   20.80    5.30
 -12  -2  -1   22.50    7.70
  12   2   1   23.70    6.90
 -13  -2  -1   14.30    5.00
 -13  -2  -1   -1.90    5.40
  13   2   1   -5.10    4.60
 -14  -2  -1   31.00    6.90
 -14  -2  -1   24.80    8.60
  14   2   1   44.10    8.50
 -15  -2  -1   19.80    6.70
 -15  -2  -1   14.50    7.90
  15   2   1   33.20    7.80
 -16  -2  -1   52.29   12.30
 -16  -2  -1   37.70    8.80
  16   2   1   35.80    8.20
 -17  -2  -1    8.70    7.20
 -17  -2  -1   -2.40    8.30
  17   2   1   -5.10    6.50
 -16   3   1   12.40    8.70
 -16   3   1   -6.30    6.00
 -15   3   1   -4.90    4.60
 -15   3   1   -5.70    6.20
 -14   3   1   46.10    9.20
 -14   3   1   31.50    9.90
 -13   3   1    5.70    5.40
 -13   3   1    4.40    4.80
 -12   3   1   97.89   12.00
 -12   3   1  107.49   11.00
 -11   3   1   16.00    5.10
 -11   3   1   12.10    6.40
 -10   3   1    9.40    5.90
 -10   3   1   20.20    5.30
  -9   3   1  160.28   12.70
  -9   3   1  141.29   10.60
  -8   3   1  179.38   13.10
  -8   3   1  185.58   11.50
   7  -3  -1   13.00    2.00
  -7   3   1   12.20    4.60
  -7   3   1   14.70    3.50
   6  -3  -1   12.70    2.00
  -6   3   1   15.70    4.70
  -6   3   1   19.10    2.50
   5  -3  -1    0.60    1.20
   5  -3  -1    0.30    2.80
  -5   3   1    3.50    3.10
  -5   3   1    3.00    1.60
   4  -3  -1  496.15   23.30
   4  -3  -1  505.05   19.30
  -4   3   1  508.45   19.90
  -4   3   1  504.05   22.70
   3  -3  -1   87.69    4.20
   3  -3  -1   83.79    6.90
  -3   3   1   92.09    6.70
  -3   3   1   87.19    4.80
   2  -3  -1   67.79    6.10
   2  -3  -1   72.59    3.70
  -2   3   1   64.69    5.90
  -2   3   1   69.39    4.00
   0  -3  -1 1397.86   51.09
   0   3   1 1346.67   50.79
   1   3   1 7038.90  256.17
  -2  -3  -1  211.68   11.30
  -2  -3  -1  235.78   10.70
   2   3   1  227.58   10.50
   2   3   1  224.28   11.20
  -4  -3  -1  391.96   16.60
  -4  -3  -1  456.05   19.00
  -4  -3  -1  408.66   19.70
   4   3   1  460.25   19.50
   4   3   1  435.96   18.50
  -5  -3  -1   16.10    2.20
  -5  -3  -1   10.30    3.40
   5   3   1   16.30    3.20
   5   3   1   13.20    3.10
  -6  -3  -1 3714.83  140.79
  -6  -3  -1 3837.32  136.69
   6   3   1 3665.93  138.29
   6   3   1 3713.33  139.09
  -7  -3  -1   37.70    6.50
  -7  -3  -1   41.80    4.10
   7   3   1   53.39    6.10
   7   3   1   39.60    4.90
  -8  -3  -1  369.16   16.10
  -8  -3  -1  343.97   19.90
   8   3   1  352.76   17.00
   8   3   1  331.17   18.00
  -9  -3  -1   75.19    9.40
  -9  -3  -1   85.89    6.60
   9   3   1   69.99    8.00
 -10  -3  -1    0.80    4.80
 -10  -3  -1   -1.00    2.30
  10   3   1   -0.10    3.60
 -11  -3  -1 1779.02   76.39
 -11  -3  -1 1754.22   70.39
  11   3   1 1882.21   73.49
 -12  -3  -1  237.38   14.50
 -12  -3  -1  255.57   20.00
  12   3   1  215.68   16.60
 -13  -3  -1    5.20    6.70
 -13  -3  -1   19.70    5.20
  13   3   1   15.60    6.10
 -14  -3  -1    1.20    4.00
 -14  -3  -1   16.90    8.00
  14   3   1   10.50    6.50
 -15  -3  -1   20.20    6.20
 -15  -3  -1    7.80    7.50
  15   3   1   31.50    7.60
 -16  -3  -1    3.90    7.50
 -16  -3  -1    9.30    6.10
  16   3   1   21.30    8.70
 -17  -3  -1   12.00    6.80
 -17  -3  -1   -3.90    8.50
  17   3   1    5.10    7.00
 -15   4   1   34.00    9.90
 -14   4   1   -1.70    5.00
 -14   4   1   10.70    7.40
 -13   4   1   47.60   10.10
 -13   4   1   38.40    8.20
 -12   4   1   36.20    7.60
 -11   4   1  108.49   10.60
 -11   4   1  102.49   12.20
 -10   4   1  261.87   16.70
 -10   4   1  303.07   19.00
  -9   4   1    5.60    4.70
  -9   4   1   11.60    4.10
  -8   4   1  193.08   13.50
  -8   4   1  186.28   12.10
   7  -4  -1   74.49    4.10
  -7   4   1   70.09    8.00
  -7   4   1   85.89    4.50
  -7   4   1   65.99    6.70
   6  -4  -1  501.15   19.70
  -6   4   1  548.05   23.30
  -6   4   1  508.55   20.50
  -6   4   1  485.75   24.30
   5  -4  -1  181.18    8.20
   5  -4  -1  217.38   15.10
  -5   4   1  195.38   12.10
  -5   4   1  181.68    9.20
   4  -4  -1    2.30    1.20
   4  -4  -1    0.70    2.90
  -4   4   1    1.20    2.70
  -4   4   1    5.40    2.10
   3  -4  -1    8.00    1.50
   3  -4  -1   12.20    3.60
  -3   4   1    6.60    2.70
   2  -4  -1   47.80    5.00
   2  -4  -1   51.79    3.30
  -2   4   1   42.00    4.80
  -2   4   1   41.30    3.30
   1  -4  -1 1943.91   69.99
  -1   4   1 1930.51   71.89
  -1   4   1 1803.02   69.79
   0  -4  -1 1190.68   44.90
   0   4   1 1181.68   44.60
  -1  -4  -1 2002.20   76.69
   1   4   1 2114.59   77.59
   1   4   1 2056.59   76.39
  -2  -4  -1  968.40   37.60
  -2  -4  -1  965.60   38.50
   2   4   1  935.11   38.10
   2   4   1  968.60   37.20
  -3  -4  -1   29.20    3.90
  -3  -4  -1   30.70    4.90
   3   4   1   38.50    5.00
   3   4   1   27.60    3.50
  -4  -4  -1 1787.02   67.99
  -4  -4  -1 1711.23   68.99
   4   4   1 1758.52   68.49
   4   4   1 1849.21   67.59
  -5  -4  -1 1829.32   70.49
  -5  -4  -1 1967.30   73.69
  -5  -4  -1 1977.70   75.29
   5   4   1 1970.30   74.29
   5   4   1 1861.81   72.89
  -6  -4  -1  978.10   40.30
  -6  -4  -1 1012.00   42.20
  -6  -4  -1  952.60   37.20
   6   4   1  989.10   39.50
  -7  -4  -1   46.00    4.10
  -7  -4  -1   42.90    6.80
   7   4   1   43.10    6.40
   7   4   1   51.59    5.30
  -8  -4  -1  807.82   32.00
  -8  -4  -1  784.82   37.00
   8   4   1  816.82   35.20
  -9  -4  -1   55.69    5.30
  -9  -4  -1   48.20    8.10
   9   4   1   48.50    7.30
 -10  -4  -1 1083.89   43.60
 -10  -4  -1 1070.69   49.50
  10   4   1 1117.69   47.20
 -11  -4  -1   11.00    6.30
 -11  -4  -1   19.90    4.40
 -12  -4  -1   50.09    6.90
 -12  -4  -1   45.70    9.90
  12   4   1   35.60    7.80
 -13  -4  -1   77.39    8.30
 -13  -4  -1   58.59   12.00
  13   4   1   76.19   10.80
 -14  -4  -1   -5.00    2.90
 -14  -4  -1    2.70    6.90
  14   4   1   11.40    6.10
 -15  -4  -1   -6.00    6.00
 -15  -4  -1   23.70    5.80
  15   4   1    8.70    6.40
 -16  -4  -1    7.60    9.30
 -16  -4  -1   32.00    7.70
  16   4   1   23.10    8.30
 -17  -4  -1    1.00    9.10
 -17  -4  -1   -4.40    5.90
  17   4   1   -3.50    8.10
 -15   5   1   11.90    7.70
 -15   5   1   19.00    9.10
 -14   5   1    1.40    7.40
 -14   5   1   10.10    5.70
 -13   5   1    9.30    6.80
 -13   5   1   16.30    6.50
 -12   5   1   12.00    5.70
 -12   5   1   16.50    7.30
 -11   5   1   34.70    8.30
 -11   5   1   17.90    6.10
 -10   5   1  165.38   14.20
 -10   5   1  165.98   13.00
  -9   5   1   19.70    6.10
  -9   5   1   13.10    4.70
  -8   5   1   33.70    5.90
  -8   5   1   30.50    6.60
   7  -5  -1   26.50    2.60
  -7   5   1   22.50    4.50
  -7   5   1   28.00    5.70
  -7   5   1   22.90    3.10
   6  -5  -1  120.59    6.00
  -6   5   1  124.29    8.90
  -6   5   1  120.69    7.20
  -6   5   1  111.39    9.70
   5  -5  -1  268.67   11.50
  -5   5   1  271.57   12.80
  -5   5   1  262.07   15.30
   4  -5  -1  117.19    6.00
   4  -5  -1  113.29    9.80
  -4   5   1  116.19    7.20
  -4   5   1  109.49    9.00
   3  -5  -1 1766.22   64.49
   3  -5  -1 1703.43   67.99
  -3   5   1 1726.13   65.19
  -3   5   1 1737.53   67.79
   2  -5  -1  698.83   27.80
  -2   5   1  730.13   30.40
  -2   5   1  707.83   28.10
   1  -5  -1  302.87   13.00
  -1   5   1  307.37   14.80
  -1   5   1  275.87   12.70
   0  -5  -1 1573.14   58.89
   0   5   1 1540.65   58.39
   1   5   1 8780.32  320.27
  -2  -5  -1  396.46   18.30
  -2  -5  -1  379.66   17.30
   2   5   1  384.66   18.00
   2   5   1  395.96   17.00
  -3  -5  -1   33.50    3.90
  -3  -5  -1   31.10    4.70
   3   5   1   35.90    4.40
   3   5   1   33.20    3.80
  -4  -5  -1    5.10    2.60
  -4  -5  -1    9.10    3.50
   4   5   1    7.50    2.40
   4   5   1   13.30    3.40
  -5  -5  -1  356.66   18.50
  -5  -5  -1  339.97   16.80
   5   5   1  318.47   15.90
   5   5   1  339.67   17.30
  -6  -5  -1   20.90    2.60
  -6  -5  -1   14.20    5.00
  -6  -5  -1   28.90    4.90
   6   5   1   26.80    4.30
  -7  -5  -1  316.87   16.80
  -7  -5  -1  292.07   13.00
  -7  -5  -1  316.27   18.60
  -8  -5  -1  588.24   24.70
  -8  -5  -1  636.44   31.00
   8   5   1  630.14   28.60
  -9  -5  -1   10.90    5.00
  -9  -5  -1   19.90    3.40
   9   5   1   15.10    5.00
 -10  -5  -1  179.38   10.30
 -10  -5  -1  163.38   14.60
  10   5   1  194.28   13.80
 -11  -5  -1  497.55   22.50
 -11  -5  -1  488.45   28.70
  11   5   1  510.15   26.50
 -12  -5  -1  771.12   33.40
 -12  -5  -1  817.32   41.50
  12   5   1  768.02   37.70
 -13  -5  -1   12.90    7.80
 -13  -5  -1    7.60    4.10
  13   5   1   13.90    6.10
 -14  -5  -1   61.89    8.00
 -14  -5  -1   37.00   10.10
  14   5   1   71.39   10.80
 -15  -5  -1   25.20    6.20
 -15  -5  -1   22.50    9.70
  15   5   1   45.10    9.70
 -16  -5  -1   48.90    8.50
 -16  -5  -1   37.70   11.60
  16   5   1   41.80   10.40
 -17  -5  -1    2.90    8.50
 -17  -5  -1   -7.30    6.20
  17   5   1   11.30   10.00
 -14   6   1   12.60    7.00
 -14   6   1    2.50    7.20
 -13   6   1   25.70    7.90
 -13   6   1   18.80    7.80
 -12   6   1   15.60    7.40
 -12   6   1   30.60    7.90
 -11   6   1   59.29   10.40
 -11   6   1   66.09   10.00
 -10   6   1    8.40    4.70
 -10   6   1   10.10    6.00
  -9   6   1   66.49    8.40
  -9   6   1   64.69    9.60
   8  -6  -1    5.90    1.70
  -8   6   1   -0.70    3.20
  -8   6   1    6.10    4.70
   7  -6  -1   85.39    5.00
  -7   6   1   93.49    9.40
  -7   6   1   66.39    5.90
  -7   6   1   89.29    8.40
   6  -6  -1 2733.33   99.99
  -6   6   1 2787.72  103.99
  -6   6   1 2663.03  101.49
  -6   6   1 2688.43  105.19
   5  -6  -1  444.56   17.60
  -5   6   1  443.66   20.40
  -5   6   1  392.86   21.20
  -5   6   1  407.96   18.90
   4  -6  -1  292.57   17.60
   4  -6  -1  344.27   14.30
  -4   6   1  324.97   15.40
  -4   6   1  341.97   17.90
   3  -6  -1  771.92   30.20
  -3   6   1  752.32   30.80
  -3   6   1  767.62   33.30
   2  -6  -1   87.39    5.90
  -2   6   1  101.59    6.40
  -2   6   1   95.99    8.10
   1  -6  -1  867.81   33.90
  -1   6   1  845.72   33.70
   0  -6  -1  112.69    6.80
   0   6   1   91.89    6.10
  -1  -6  -1   22.10    3.40
   1   6   1   17.90    2.90
   1   6   1   20.10    3.80
  -2  -6  -1 1453.35   55.39
   2   6   1 1421.16   56.09
   2   6   1 1391.56   54.49
  -3  -6  -1   27.70    4.80
  -3  -6  -1   20.80    3.70
   3   6   1   27.30    3.60
   3   6   1   28.30    4.60
  -4  -6  -1   30.20    4.90
  -4  -6  -1   29.70    5.60
   4   6   1   30.70    5.20
   4   6   1   26.80    4.00
  -5  -6  -1 1355.66   58.39
  -5  -6  -1 1504.85   57.39
  -6  -6  -1  244.98   14.60
  -6  -6  -1  263.07   16.30
  -7  -6  -1  175.38   12.00
  -7  -6  -1  181.68   13.70
  -8  -6  -1  645.74   25.50
  -8  -6  -1  651.53   30.30
  -8  -6  -1  659.73   32.70
  -9  -6  -1   46.70    9.10
  -9  -6  -1   52.19    4.60
   9   6   1   38.00    7.30
 -10  -6  -1   25.60    7.40
 -10  -6  -1   17.50    3.50
  10   6   1   27.50    6.40
 -11  -6  -1    8.90    7.30
 -11  -6  -1    5.70    3.00
  11   6   1   12.30    5.70
 -12  -6  -1    9.70    3.50
 -12  -6  -1   12.70    7.60
  12   6   1   10.10    6.30
 -13  -6  -1   18.50    8.10
 -13  -6  -1   18.50    4.90
  13   6   1   13.80    6.80
 -14  -6  -1   14.70    8.00
 -14  -6  -1    8.00    4.70
  14   6   1    6.70    6.40
 -15  -6  -1   -1.70    4.10
 -15  -6  -1   -6.20    7.00
  15   6   1  -15.80    5.60
 -16  -6  -1    3.50    5.50
 -16  -6  -1    9.00    9.10
  16   6   1    4.90    7.40
 -17  -6  -1    6.40   10.50
 -17  -6  -1    8.00    6.40
  17   6   1   -5.80    8.50
 -14   7   1   -0.80    7.50
 -14   7   1   17.00    7.70
 -13   7   1   -3.40    6.30
 -13   7   1   -1.40    5.30
 -12   7   1   15.00    5.90
 -12   7   1   19.10    7.80
 -11   7   1   10.60    5.40
 -11   7   1   -1.60    4.90
 -10   7   1    8.70    5.20
 -10   7   1    6.70    5.60
  -9   7   1  151.48   13.60
  -9   7   1  183.28   13.70
   8  -7  -1   66.09    4.60
  -8   7   1   74.49    8.90
  -8   7   1   54.59    5.40
  -8   7   1   62.69    9.40
   7  -7  -1   84.29    5.40
  -7   7   1   69.49    8.00
  -7   7   1   75.89    6.70
  -7   7   1   57.19    8.90
   6  -7  -1  510.85   21.00
  -6   7   1  500.35   25.50
  -6   7   1  475.55   22.40
  -6   7   1  544.35   24.70
   5  -7  -1    0.60    2.00
  -5   7   1    2.60    3.20
  -5   7   1    4.30    3.00
  -5   7   1   -0.20    2.50
   4  -7  -1  112.79    6.90
  -4   7   1  115.59    9.70
  -4   7   1   93.29    7.50
  -4   7   1  113.19    8.30
   3  -7  -1  667.13   27.00
  -3   7   1  666.03   29.90
  -3   7   1  642.04   27.50
   2  -7  -1  415.46   17.80
  -2   7   1  410.16   18.00
  -2   7   1  352.36   19.60
   1  -7  -1  824.42   32.80
  -1   7   1  791.42   32.50
   0  -7  -1   78.09    6.30
   0   7   1   77.69    5.80
  -1  -7  -1  175.38   10.00
   1   7   1  174.78    9.20
   1   7   1  148.09   10.20
  -2  -7  -1   48.80    5.30
   2   7   1   53.39    4.80
   2   7   1   58.99    6.20
  -3  -7  -1  165.48   10.60
  -3  -7  -1  159.48   11.30
   3   7   1  174.18   11.20
  -4  -7  -1    9.70    4.00
  -4  -7  -1   11.10    3.70
   4   7   1   18.80    4.50
   4   7   1   15.30    1.60
  -5  -7  -1   -3.90    3.10
  -5  -7  -1    2.20    3.00
  -6  -7  -1  307.07   18.80
  -6  -7  -1  317.67   17.50
  -7  -7  -1  252.97   15.60
  -7  -7  -1  263.27   17.60
  -8  -7  -1   -1.10    3.90
  -8  -7  -1    6.30    4.30
  -9  -7  -1    3.40    5.40
 -10  -7  -1   57.69    4.80
 -10  -7  -1   73.59   11.90
  10   7   1   86.89    9.70
 -11  -7  -1  386.76   18.20
 -11  -7  -1  432.26   27.20
  11   7   1  463.95   24.70
 -12  -7  -1   79.19    6.80
 -12  -7  -1   59.19   11.60
  12   7   1   91.29   12.20
 -13  -7  -1  214.88   19.10
 -13  -7  -1  183.18   11.20
  13   7   1  165.28   15.90
 -14  -7  -1   26.80   11.10
  14   7   1   28.10    9.20
 -15  -7  -1   28.70    5.60
 -15  -7  -1   37.20   11.90
  15   7   1   36.20   10.10
 -16  -7  -1    1.80    4.70
 -16  -7  -1    7.30    7.90
  16   7   1   -7.70    6.40
 -17  -7  -1   -2.00    4.50
 -17  -7  -1   11.30   10.50
 -13   8   1    1.60    6.90
 -13   8   1    6.90    6.60
 -12   8   1    8.50    7.00
 -12   8   1    9.90    6.30
 -11   8   1   -0.10    4.90
 -11   8   1    7.30    5.90
 -10   8   1   89.49   10.80
 -10   8   1   71.89   11.20
  -9   8   1   13.80    6.00
  -9   8   1   16.50    5.60
   8  -8  -1   40.60    4.20
  -8   8   1   30.40    7.20
  -8   8   1   30.80    4.80
  -8   8   1   37.00    7.70
   7  -8  -1   23.40    3.60
  -7   8   1   21.10    4.70
  -7   8   1   19.20    6.10
  -7   8   1   23.80    5.90
   6  -8  -1   98.59    6.70
  -6   8   1   94.29    9.10
  -6   8   1   87.49    8.10
  -6   8   1   88.49   10.20
   5  -8  -1  117.49    7.50
  -5   8   1  107.29   10.40
  -5   8   1  119.79    9.30
   4  -8  -1  140.09    8.10
  -4   8   1  102.19   10.10
  -4   8   1  126.09    8.90
  -4   8   1  127.29    9.20
   3  -8  -1  282.57   13.70
  -3   8   1  288.37   16.50
  -3   8   1  285.47   14.70
  -3   8   1  252.07   13.90
   2  -8  -1  316.07   15.20
  -2   8   1  316.07   17.40
  -2   8   1  299.87   15.20
   1  -8  -1  731.73   30.50
  -1   8   1  715.33   30.10
   0  -8  -1 2846.22  105.09
   0   8   1 2715.23  105.89
  -1  -8  -1  387.36   18.60
   1   8   1  374.96   19.20
  -2  -8  -1   10.10    3.70
   2   8   1   10.40    3.70
  -3  -8  -1   62.69    6.90
   3   8   1   54.99    6.80
   3   8   1   56.69    3.90
  -4  -8  -1   62.09    7.10
  -4  -8  -1   60.79    7.40
   4   8   1   59.59    3.60
  -5  -8  -1  228.38   14.20
  -5  -8  -1  224.38   15.00
  -6  -8  -1  219.98   15.70
  -6  -8  -1  238.68   14.60
  -7  -8  -1   52.19    9.20
  -7  -8  -1   41.20    7.00
  -8  -8  -1    2.10    3.60
  -8  -8  -1    2.60    4.80
  -9  -8  -1    4.30    3.90
  -9  -8  -1   -4.20    4.90
 -10  -8  -1   45.90    9.70
 -11  -8  -1   26.20    8.40
  11   8   1   28.10    7.60
 -12  -8  -1   13.80    7.20
  12   8   1   22.90    7.40
 -13  -8  -1   -2.20    2.80
 -13  -8  -1    5.30    6.60
 -14  -8  -1  178.18   10.70
 -14  -8  -1  197.68   19.70
  14   8   1  206.48   18.00
 -15  -8  -1    7.40    8.40
  15   8   1    8.80    6.90
 -16  -8  -1   -2.20    3.20
 -16  -8  -1   -5.90    8.60
 -17  -8  -1  102.89   18.00
  17   8   1  101.29   16.40
 -13   9   1   27.10    9.00
 -13   9   1   36.70   10.10
 -12   9   1   13.80    6.80
 -12   9   1   11.40    7.50
 -11   9   1    2.20    5.60
 -11   9   1    2.80    5.80
 -10   9   1   14.60    6.70
 -10   9   1   18.90    6.80
  -9   9   1   60.19    9.30
  -9   9   1   77.89   10.30
   8  -9  -1   60.09    5.50
  -8   9   1   54.89    8.60
  -8   9   1   60.79    9.50
  -8   9   1   58.79    7.10
   7  -9  -1   67.29    6.10
  -7   9   1   70.89    9.20
  -7   9   1   63.69    9.70
  -7   9   1   86.49    8.20
   6  -9  -1  256.27   12.90
  -6   9   1  256.67   17.10
  -6   9   1  248.08   15.70
  -6   9   1  226.08   14.40
   5  -9  -1   80.99    6.60
  -5   9   1   59.39    7.60
  -5   9   1   76.59    9.40
  -5   9   1   84.59    8.40
   4  -9  -1    3.70    2.80
  -4   9   1    0.50    3.00
  -4   9   1    0.70    3.50
  -4   9   1    7.00    3.40
   3  -9  -1   20.40    4.20
  -3   9   1   26.20    5.10
  -3   9   1   17.20    5.00
   2  -9  -1    2.70    2.40
  -2   9   1    8.20    3.10
   1  -9  -1    1.90    2.80
  -1   9   1    3.50    2.30
   0  -9  -1  146.79   10.20
   0   9   1  164.18    9.30
  -1  -9  -1  764.02   33.90
   1   9   1  770.32   34.70
   1   9   1  832.02   32.00
  -2  -9  -1  355.46   18.70
   2   9   1  354.46   19.10
   2   9   1  376.46   16.00
  -3  -9  -1  106.79    9.10
   3   9   1  125.19    6.60
  -4  -9  -1  625.24   30.70
  -4  -9  -1  617.74   29.40
   4   9   1  649.74   24.70
  -5  -9  -1   54.59    7.30
  -5  -9  -1   45.10    7.80
   5   9   1   52.69    3.40
  -6  -9  -1  653.73   32.50
  -6  -9  -1  641.34   30.90
  -7  -9  -1  328.17   20.90
  -7  -9  -1  327.77   19.20
  -8  -9  -1  374.06   21.70
  -8  -9  -1  379.36   23.60
  -9  -9  -1  151.38   13.10
  -9  -9  -1  161.28   15.90
 -10  -9  -1   39.70    8.20
 -10  -9  -1   17.70    7.90
 -11  -9  -1   89.19   13.80
  11   9   1  113.39   12.70
 -12  -9  -1    2.10    6.70
  12   9   1   -4.10    5.70
 -13  -9  -1    1.90    6.20
  13   9   1    7.20    6.30
 -14  -9  -1   13.10    8.90
  14   9   1   -5.50    6.00
 -15  -9  -1   -2.20    6.30
  15   9   1    6.00    6.00
 -16  -9  -1   -8.00    7.70
  16   9   1   13.00    7.40
 -17  -9  -1   23.00   11.20
  17   9   1   36.40   11.60
 -12  10   1    8.30    6.50
 -12  10   1   -0.70    6.30
 -11  10   1   31.90    8.50
 -11  10   1   17.20    7.60
 -10  10   1   28.30    8.20
 -10  10   1   39.80    9.20
   9 -10  -1   56.49    5.60
  -9  10   1   47.00    8.70
  -9  10   1   47.70    9.20
   8 -10  -1  112.99    7.90
  -8  10   1  119.89   11.80
  -8  10   1  123.79   12.30
  -8  10   1   87.99    9.30
   7 -10  -1  175.78   10.70
  -7  10   1  161.08   12.30
  -7  10   1  200.38   14.50
  -7  10   1  173.68   14.50
   6 -10  -1   33.50    5.30
  -6  10   1   36.80    7.40
  -6  10   1   34.90    7.50
  -6  10   1   38.50    7.40
   5 -10  -1   73.99    7.00
  -5  10   1   51.09    7.60
  -5  10   1   68.99    9.70
   4 -10  -1   99.09    8.20
  -4  10   1   98.49   10.70
  -4  10   1  103.19    9.30
   3 -10  -1    1.80    3.00
  -3  10   1    2.80    3.90
  -3  10   1    3.00    3.00
   2 -10  -1   82.89    7.70
  -2  10   1   90.09    7.60
  -2  10   1   85.69    9.40
   1 -10  -1  115.09    9.00
  -1  10   1  120.69    8.40
  -1  10   1  100.89   10.00
   0 -10  -1  205.58   12.90
   0  10   1  220.28   11.90
  -1 -10  -1   -1.10    2.80
   1  10   1   -0.70    1.80
  -2 -10  -1  398.96   21.10
   2  10   1  422.46   18.20
  -3 -10  -1  129.99   10.40
   3  10   1  118.39    7.00
  -4 -10  -1  114.39    9.90
   4  10   1  108.69    6.20
  -5 -10  -1   42.20    8.30
  -5 -10  -1   58.89    7.40
   5  10   1   56.79    3.90
  -6 -10  -1  506.35   25.70
  -6 -10  -1  458.35   26.60
  -7 -10  -1    1.80    3.80
  -7 -10  -1    3.30    4.60
  -8 -10  -1  236.08   18.50
  -8 -10  -1  187.58   15.20
  -9 -10  -1   24.80    8.40
  -9 -10  -1   28.00    7.00
 -10 -10  -1   67.39   13.00
 -10 -10  -1   64.99   10.70
 -11 -10  -1   -1.10    5.70
 -12 -10  -1   52.19   11.70
  12  10   1   42.60    9.80
 -13 -10  -1   55.19   12.00
  13  10   1   44.20   10.30
 -14 -10  -1   -5.50    7.10
  14  10   1  -11.40    5.20
 -15 -10  -1  -18.40    7.10
  15  10   1    6.90    6.60
 -16 -10  -1   22.70   10.00
  16  10   1   22.50    8.70
 -17 -10  -1   38.70   13.50
  17  10   1   23.90   10.90
 -12  11   1    4.10    6.30
 -12  11   1    1.10    7.10
 -11  11   1    6.90    6.30
 -11  11   1   -5.90    5.20
 -10  11   1   30.70    8.50
 -10  11   1   40.00    8.80
   9 -11  -1   26.40    4.10
  -9  11   1   15.20    6.50
  -9  11   1   12.90    6.80
  -9  11   1   37.10    5.00
  -8  11   1   23.00    5.40
  -8  11   1   11.50    5.70
  -8  11   1   13.60    6.20
   7 -11  -1   70.49    7.10
  -7  11   1   48.70    8.90
  -7  11   1   55.09    8.90
   6 -11  -1   40.90    6.30
  -6  11   1   47.50    8.70
  -6  11   1   41.40    7.60
   5 -11  -1   31.20    5.50
  -5  11   1   23.50    6.70
  -5  11   1   37.10    6.70
   4 -11  -1  134.19   10.30
  -4  11   1  125.79   12.30
  -4  11   1  128.09   11.00
   3 -11  -1   23.10    5.20
  -3  11   1   20.30    6.00
  -3  11   1   16.00    4.90
   2 -11  -1    6.00    3.80
  -2  11   1   11.20    4.00
  -2  11   1    4.20    4.70
   1 -11  -1  163.68   11.70
  -1  11   1  176.18   13.50
  -1  11   1  164.78   10.90
   0 -11  -1   37.50    6.40
   0  11   1   40.20    5.20
  -1 -11  -1  363.36   20.30
   1  11   1  400.26   18.20
  -2 -11  -1  220.08   14.50
   2  11   1  210.08   11.30
  -3 -11  -1   11.00    4.30
   3  11   1   13.10    2.80
  -4 -11  -1    8.20    4.30
   4  11   1   13.50    2.60
  -5 -11  -1  110.09   10.80
   5  11   1  113.39    6.40
  -6 -11  -1    1.60    4.10
  -6 -11  -1   -4.30    4.00
  -7 -11  -1    0.20    5.40
  -7 -11  -1    1.40    4.60
  -8 -11  -1   57.79   10.70
  -8 -11  -1   40.20    7.90
  -9 -11  -1   26.10    9.40
  -9 -11  -1   31.70    7.90
 -10 -11  -1   -5.30    4.30
 -10 -11  -1   13.00    7.90
 -11 -11  -1    7.20    5.70
 -11 -11  -1   11.80    7.60
 -12 -11  -1   39.50   11.10
  12  11   1   57.79   11.40
 -13 -11  -1    6.50    8.00
  13  11   1   -5.30    5.20
 -14 -11  -1  104.19   17.50
  14  11   1   63.09   12.80
 -15 -11  -1    8.00    8.80
  15  11   1   -2.00    7.40
 -16 -11  -1   -1.50    7.70
  16  11   1    6.00    7.70
 -17 -11  -1   -9.60    8.70
  17  11   1   -2.90    8.80
 -11  12   1   23.90    9.10
 -11  12   1   14.30    7.60
 -10  12   1   -7.80    5.60
 -10  12   1    7.20    5.80
  -9  12   1   47.90    9.30
  -9  12   1   60.19   10.40
  -8  12   1   20.70    6.90
  -8  12   1   15.10    6.30
   7 -12  -1    3.00    3.80
  -7  12   1   12.30    6.00
  -7  12   1   11.40    6.00
   6 -12  -1   93.99    9.00
  -6  12   1  103.89   11.80
  -6  12   1  107.49   11.00
   5 -12  -1   68.79    8.20
  -5  12   1   63.89    9.20
  -5  12   1   72.59    9.90
   4 -12  -1  154.48   11.60
  -4  12   1  140.19   12.20
  -4  12   1  148.49   13.60
   3 -12  -1   30.30    6.00
  -3  12   1   23.90    6.90
  -3  12   1   37.80    6.70
   2 -12  -1   10.70    4.90
  -2  12   1   14.30    6.00
  -2  12   1   16.90    4.80
   1 -12  -1   94.09    9.70
  -1  12   1  110.59   11.40
  -1  12   1  107.19    9.00
   0 -12  -1   10.10    4.70
   0  12   1   13.30    3.60
  -1 -12  -1   30.30    6.80
   1  12   1   23.90    4.40
  -2 -12  -1    2.10    4.00
   2  12   1    8.50    2.90
  -3 -12  -1  383.26   21.60
   3  12   1  364.16   17.10
  -4 -12  -1   36.80    7.80
   4  12   1   53.79    4.90
  -5 -12  -1  179.68   14.70
   5  12   1  189.38    9.60
  -6 -12  -1    4.70    6.10
  -6 -12  -1   14.00    5.80
   6  12   1   12.50    2.60
  -7 -12  -1  316.87   22.50
  -7 -12  -1  315.37   20.90
  -8 -12  -1   21.30    7.70
  -8 -12  -1   13.40    6.10
  -9 -12  -1    9.80    7.30
  -9 -12  -1    0.60    5.00
 -10 -12  -1   62.29   11.30
 -10 -12  -1   54.49   12.70
 -11 -12  -1   38.60   11.70
 -11 -12  -1   55.89   11.00
 -12 -12  -1  490.35   33.90
 -13 -12  -1    2.60    8.30
  13  12   1   -4.80    6.50
 -14 -12  -1    3.60    8.80
  14  12   1   15.50    8.10
 -15 -12  -1    3.30    8.50
  15  12   1   20.40    9.10
 -16 -12  -1    7.80   10.20
  16  12   1   18.00    9.10
 -17 -12  -1   -4.00    8.20
  17  12   1   -4.10    9.00
 -10  13   1   39.90   10.80
 -10  13   1   38.60   10.10
  -9  13   1  120.49   14.40
  -9  13   1  113.79   13.90
   8 -13  -1   44.10    7.00
  -8  13   1   29.90    8.40
  -8  13   1   37.20    8.30
   7 -13  -1   11.80    4.40
  -7  13   1    0.70    4.40
  -7  13   1   -4.10    5.00
   6 -13  -1    1.70    4.10
  -6  13   1   -0.20    4.70
  -6  13   1    8.20    5.60
   5 -13  -1   47.10    7.70
  -5  13   1   41.80    9.30
  -5  13   1   51.99    8.60
   4 -13  -1   95.09    9.90
  -4  13   1  101.69   11.50
  -4  13   1   97.79   10.30
   3 -13  -1   31.10    6.80
  -3  13   1   31.40    6.50
  -3  13   1   27.50    7.20
   2 -13  -1   60.39    8.50
  -2  13   1   58.79    9.60
  -2  13   1   52.99    8.00
   1 -13  -1  181.38   14.00
  -1  13   1  184.78   15.10
  -1  13   1  172.68   12.40
   0 -13  -1  264.17   17.50
   0  13   1  277.47   15.70
  -1 -13  -1   16.70    5.80
   1  13   1   14.60    4.10
  -2 -13  -1  336.17   20.80
   2  13   1  343.37   17.10
  -3 -13  -1    8.50    5.40
   3  13   1   18.80    3.80
  -4 -13  -1   27.10    6.90
   4  13   1   16.30    3.50
  -5 -13  -1  856.91   41.50
   5  13   1  873.21   34.80
  -6 -13  -1    6.40    5.80
  -7 -13  -1   16.50    7.30
  -7 -13  -1   16.20    7.60
  -8 -13  -1    3.20    5.30
  -8 -13  -1   16.60    8.00
  -9 -13  -1   67.79   12.70
  -9 -13  -1   65.19   11.10
 -10 -13  -1   22.00    9.90
 -10 -13  -1   38.50    9.30
 -11 -13  -1   59.89   13.40
 -11 -13  -1   63.29   12.00
 -12 -13  -1   77.19   15.50
 -13 -13  -1   -0.20    7.30
  13  13   1   -4.60    6.90
 -14 -13  -1    8.00   10.30
 -15 -13  -1    2.20    9.80
  15  13   1   -3.20    6.50
 -16 -13  -1   -6.00    8.80
  16  13   1   16.90    9.90
   9 -14  -1   10.10    4.70
  -9  14   1    7.60    6.80
  -9  14   1   13.20    6.90
  -8  14   1   81.79   12.90
  -8  14   1   62.09   10.90
   7 -14  -1   13.10    6.00
  -7  14   1   31.40    8.30
  -7  14   1    8.30    6.10
   6 -14  -1   21.20    6.10
  -6  14   1   14.60    7.10
  -6  14   1   22.30    7.10
   5 -14  -1   15.50    5.10
  -5  14   1    5.70    5.80
  -5  14   1    2.90    4.80
   4 -14  -1   25.40    6.10
  -4  14   1   20.30    6.10
   3 -14  -1    4.90    4.30
  -3  14   1    6.80    4.90
  -3  14   1   -1.90    3.80
   2 -14  -1    2.00    4.60
  -2  14   1   14.20    5.00
  -2  14   1   10.00    5.60
   1 -14  -1   -0.10    4.00
  -1  14   1    2.50    3.80
  -1  14   1   -1.20    5.00
   0 -14  -1   -2.60    4.80
   0  14   1    3.30    3.80
  -1 -14  -1   15.10    6.20
   1  14   1   13.10    4.80
  -2 -14  -1    2.10    4.70
   2  14   1    3.30    3.20
  -3 -14  -1   -3.10    4.60
   3  14   1    0.90    2.60
  -4 -14  -1    5.20    5.40
   4  14   1    2.80    2.70
  -5 -14  -1  271.57   20.10
   5  14   1  289.77   14.30
  -6 -14  -1 2583.24  102.99
   6  14   1 2454.55   94.09
  -7 -14  -1  282.47   21.10
  -8 -14  -1   10.30    6.00
  -8 -14  -1   -3.40    6.20
  -9 -14  -1    5.20    6.90
  -9 -14  -1    5.40    6.30
 -10 -14  -1   45.70   11.40
 -10 -14  -1   49.80   10.80
 -11 -14  -1   -5.00    6.10
 -11 -14  -1    0.70    6.10
 -12 -14  -1    2.60    6.40
 -12 -14  -1  -16.00    6.90
 -13 -14  -1   65.69   15.10
 -14 -14  -1   75.59   16.40
  14  14   1   82.89   15.50
 -15 -14  -1   14.60   11.10
  15  14   1   12.50    9.50
 -16 -14  -1   15.80   11.00
  16  14   1   11.90    8.80
   8 -15  -1   12.90    5.40
  -8  15   1    4.10    6.60
  -8  15   1   -1.80    7.00
   7 -15  -1  -12.00    5.40
  -7  15   1   -3.20    5.50
  -7  15   1   -2.50    6.10
   6 -15  -1   11.30    5.50
  -6  15   1   11.20    7.30
  -6  15   1    1.50    5.60
   5 -15  -1    5.90    5.70
  -5  15   1   -4.30    4.50
  -5  15   1    2.50    6.60
  -4  15   1   20.40    6.50
  -4  15   1   11.60    6.10
   3 -15  -1    8.30    5.40
  -3  15   1    4.00    4.80
   2 -15  -1  108.69   12.10
  -2  15   1   98.79   10.50
  -2  15   1   85.19   11.70
   1 -15  -1   21.00    7.10
  -1  15   1   18.90    7.30
  -1  15   1   17.90    5.60
   0 -15  -1  153.88   14.90
   0  15   1  177.58   12.80
   0  15   1  166.28   15.50
  -1 -15  -1    3.40    5.50
   1  15   1    2.10    3.60
  -2 -15  -1    9.60    6.00
   2  15   1    5.30    3.80
  -3 -15  -1    3.00    5.40
   3  15   1   -0.30    3.00
  -4 -15  -1    1.00    5.20
   4  15   1    4.70    3.20
  -5 -15  -1   83.89   13.10
   5  15   1   95.89    7.50
  -6 -15  -1    6.50    6.30
   6  15   1    6.30    3.20
  -7 -15  -1  328.07   23.00
   7  15   1  296.37   14.20
  -8 -15  -1   62.69   11.70
  -9 -15  -1  109.89   16.80
  -9 -15  -1  104.99   15.10
 -10 -15  -1   31.40   11.20
 -10 -15  -1   32.40    9.50
 -11 -15  -1   -5.80    6.20
 -11 -15  -1    1.50    7.00
 -12 -15  -1   -2.90    7.70
 -12 -15  -1    1.80    7.00
 -13 -15  -1   20.80   10.30
 -14 -15  -1   23.50   10.80
  14  15   1    3.20    8.30
 -15 -15  -1   18.70   13.20
  15  15   1   22.70   10.60
   7 -16  -1   41.10    9.30
  -7  16   1   64.49   11.50
  -7  16   1   40.70   10.60
   6 -16  -1   58.59   10.20
  -6  16   1   52.89   10.90
  -6  16   1   75.59   12.00
   5 -16  -1    4.50    5.80
  -5  16   1   -2.20    5.00
  -5  16   1   -7.20    6.60
   4 -16  -1   15.80    6.60
  -4  16   1    8.50    6.70
  -4  16   1    4.30    5.60
   3 -16  -1   -5.90    4.90
  -3  16   1    9.30    5.60
  -3  16   1  -11.90    4.90
   2 -16  -1   20.10    7.00
  -2  16   1   21.00    6.40
   1 -16  -1   -1.00    5.10
  -1  16   1    8.10    5.10
  -1  16   1   -0.70    5.10
   0 -16  -1   28.10    8.50
   0  16   1    7.10    7.10
   0  16   1   24.50    6.30
  -1 -16  -1   13.10    6.30
   1  16   1    8.20    4.70
  -2 -16  -1  112.89   13.30
   2  16   1  102.69    9.80
  -3 -16  -1   28.90    8.70
   3  16   1   26.30    5.60
  -4 -16  -1   59.49   11.20
   4  16   1   41.60    6.10
  -5 -16  -1    9.00    6.10
  -6 -16  -1  106.59   13.10
   6  16   1   97.49    8.10
  -7 -16  -1    2.30    5.50
  -8 -16  -1   16.30    7.80
  -9 -16  -1   18.70    8.90
 -10 -16  -1   -1.30    7.80
 -10 -16  -1   -0.70    6.00
 -11 -16  -1   13.40    7.60
 -11 -16  -1    5.20    8.10
 -12 -16  -1    4.10    7.00
 -12 -16  -1    9.40    9.10
 -13 -16  -1   -8.30    7.10
 -14 -16  -1   17.50   11.30
  14  16   1    1.10    9.70
 -15 -16  -1    9.40   10.80
  15  16   1   24.80   12.60
   6 -17  -1    9.30    8.10
  -6  17   1   14.70    7.60
  -6  17   1   11.10    7.50
   5 -17  -1   16.10    8.30
  -5  17   1    9.90    8.30
  -5  17   1   12.00    7.30
   4 -17  -1   61.29   10.90
  -4  17   1   37.90    9.20
  -4  17   1   42.60    9.30
   3 -17  -1   65.69   10.80
  -3  17   1   36.00    9.40
  -3  17   1   52.69    9.80
   2 -17  -1    9.50    6.40
  -2  17   1    4.70    4.80
  -2  17   1    1.80    6.40
   1 -17  -1    3.30    6.80
  -1  17   1    9.70    7.20
  -1  17   1   13.80    5.90
   0 -17  -1   15.50    7.50
   0  17   1    9.50    6.50
   0  17   1    6.30    4.80
  -1 -17  -1   51.29   10.80
   1  17   1   65.19    9.20
  -2 -17  -1   55.79   10.70
   2  17   1   40.00    7.40
  -3 -17  -1   -1.70    6.10
   3  17   1   -2.40    3.60
  -4 -17  -1   19.80    8.20
   4  17   1   13.70    4.00
  -5 -17  -1   13.00    7.70
   5  17   1   10.20    3.90
  -6 -17  -1   15.50    8.30
   6  17   1   24.80    5.20
  -7 -17  -1    3.70    6.00
   7  17   1   -3.00    3.10
  -8 -17  -1   68.59   13.10
  -9 -17  -1    0.80    6.30
 -10 -17  -1    0.60    6.10
 -11 -17  -1    6.80    7.60
 -11 -17  -1    4.50    9.60
 -12 -17  -1    5.40    7.50
 -12 -17  -1   -4.70    8.10
 -13 -17  -1   -4.50    9.10
 -14 -17  -1    8.50    9.30
  14  17   1   28.80   12.50
   5 -18  -1   22.40    8.90
  -5  18   1   15.80    9.00
  -5  18   1    6.00    7.40
   4 -18  -1    0.30    7.50
  -4  18   1    2.40    6.90
  -4  18   1    3.60    6.60
   3 -18  -1    8.60    8.00
  -3  18   1   20.30    7.70
   2 -18  -1   34.90    9.20
  -2  18   1   22.40    9.00
  -2  18   1   36.90    8.80
   1 -18  -1    3.90    6.30
  -1  18   1   -3.50    4.20
  -1  18   1    3.30    6.70
   0 -18  -1   14.70    7.40
   0  18   1    6.40    5.60
   0  18   1    6.50    7.00
  -1 -18  -1   10.00    6.90
   1  18   1   -2.90    7.00
   1  18   1    2.60    4.90
  -2 -18  -1   -3.60    5.70
   2  18   1  -10.90    4.00
  -3 -18  -1   21.40    8.50
   3  18   1   37.90    7.30
  -4 -18  -1    7.90    7.20
  -5 -18  -1    6.20    7.70
   5  18   1    2.40    4.10
  -6 -18  -1   11.40    8.10
   6  18   1   20.20    5.20
  -7 -18  -1    5.30    7.80
   7  18   1   13.00    4.20
  -8 -18  -1   17.00    8.00
  -9 -18  -1   -0.40    5.90
 -10 -18  -1   45.50   12.50
 -11 -18  -1   28.20   10.40
 -12 -18  -1    8.00    8.40
 -13 -18  -1    4.10   10.50
   3 -19  -1   10.20    8.80
  -3  19   1    5.60    6.90
  -3  19   1    1.30    6.60
   2 -19  -1   -7.90    7.40
  -2  19   1   -1.70    7.60
  -2  19   1   21.50    8.00
   1 -19  -1    1.30    6.70
  -1  19   1    7.80    7.60
  -1  19   1    3.10    5.70
   0 -19  -1   26.10    9.00
   0  19   1   22.00    7.40
   0  19   1    4.20    7.20
  -1 -19  -1   43.70   11.00
   1  19   1   55.39   12.20
   1  19   1   46.00    9.10
  -2 -19  -1   23.20    8.70
   2  19   1    1.70    5.30
  -3 -19  -1    2.40    6.30
   3  19   1    7.70    5.30
  -4 -19  -1   -6.50    6.00
   4  19   1   15.10    5.60
  -5 -19  -1   29.70   10.10
   5  19   1   19.80    5.90
  -6 -19  -1    1.30    7.50
   6  19   1   13.50    4.70
  -7 -19  -1   51.79   12.70
   7  19   1   82.39    8.40
  -8 -19  -1   30.50   10.40
  -9 -19  -1    2.40    8.00
 -10 -19  -1   28.40   11.10
 -11 -19  -1    2.00    8.40
 -12 -19  -1   16.20   10.70
   1 -20  -1    4.00    7.40
  -1  20   1   12.30    8.80
  -1  20   1   10.80    7.50
   0 -20  -1    7.00    8.40
   0  20   1   16.30    9.70
   0  20   1   35.10    8.00
  -1 -20  -1   -7.90    6.20
   1  20   1   -6.00    7.30
   1  20   1   -3.50    5.20
  -2 -20  -1   29.90   10.80
   2  20   1   33.30    8.00
  -3 -20  -1   12.50    8.00
   3  20   1   -0.20    5.60
  -4 -20  -1   10.20    8.50
   4  20   1    2.70    5.70
  -5 -20  -1   40.50   11.20
   5  20   1   35.50    7.70
  -6 -20  -1   25.40   10.80
   6  20   1   50.29    8.30
  -7 -20  -1   10.40    8.10
   7  20   1   -9.10    4.60
  -8 -20  -1   14.20    9.60
  -9 -20  -1    8.90    9.60
 -10 -20  -1    8.30    9.40
  -2 -21  -1   54.79   12.60
   2  21   1   38.70   12.60
   2  21   1   40.10    9.80
  -3 -21  -1   10.00    9.80
   3  21   1   23.60    7.90
  -4 -21  -1   21.70   10.40
   4  21   1   25.60    8.00
  -5 -21  -1   22.50    9.80
   5  21   1    8.50    6.80
  -6 -21  -1   21.10   10.30
   6  21   1   -2.50    6.20
  -7 -21  -1   -2.00    8.30
   7  21   1   -3.00    5.30
  -8 -21  -1    6.30    8.30
  -9 -20   2    5.50    7.70
  -8 -20   2    0.40    7.90
   7  20  -2    2.40    5.20
  -7 -20   2  -10.20    6.90
   6  20  -2   27.50    7.60
  -6 -20   2   15.50    9.70
   5  20  -2   16.30    7.30
  -5 -20   2    4.10    8.10
   4  20  -2   16.00    7.50
  -4 -20   2    9.40    7.70
   3  20  -2  -10.40    5.60
  -3 -20   2   11.70    8.40
   2  20  -2    8.30    8.50
   2  20  -2    5.60    6.80
  -2 -20   2   -0.60    8.00
   1  20  -2   33.50    9.10
   1  20  -2   49.00   10.60
  -1 -20   2   41.60   11.50
   0  20  -2    2.30    6.80
   0  20  -2   -0.40    6.40
   0 -20   2    8.40    8.20
 -11 -19   2   32.80   11.60
 -10 -19   2   -6.40    7.10
  -9 -19   2    8.10    8.00
  -8 -19   2   13.20    8.50
   7  19  -2   -0.10    4.40
  -7 -19   2   -5.10    7.20
   6  19  -2   43.80    8.10
  -6 -19   2   50.29   12.60
   5  19  -2   22.80    6.70
  -5 -19   2    5.60    7.80
   4  19  -2   -8.50    5.50
  -4 -19   2    2.00    6.50
   3  19  -2    7.40    6.20
  -3 -19   2   17.50    8.70
   2  19  -2   11.80    6.20
  -2 -19   2   -1.50    7.10
   1  19  -2   14.50    7.30
   1  19  -2   -0.10    5.70
  -1 -19   2   12.50    8.10
   0  19  -2   -4.10    6.40
   0  19  -2    6.30    6.50
   0 -19   2   -1.30    7.10
  -1  19  -2   12.10    6.50
  -1  19  -2    2.70    6.50
   1 -19   2   10.10    7.80
  -2  19  -2    9.70    5.90
  -2  19  -2   12.20    7.80
   2 -19   2   19.70    8.60
 -12 -18   2   90.69   17.70
 -12 -18   2  120.89   20.60
 -11 -18   2   60.49   13.50
 -10 -18   2   37.00   11.10
  -9 -18   2   26.10   10.10
  -8 -18   2    7.10    7.30
  -7 -18   2   22.10    9.00
   6  18  -2   22.00    6.00
  -6 -18   2   31.00   10.00
   5  18  -2    5.10    4.80
  -5 -18   2   11.10    8.10
   4  18  -2   11.30    5.40
  -4 -18   2    5.80    7.10
   3  18  -2    9.30    5.60
  -3 -18   2   24.60    9.20
   2  18  -2    8.30    5.50
  -2 -18   2    6.50    7.40
   1  18  -2    7.20    5.40
   1  18  -2    5.60    6.50
  -1 -18   2    5.10    6.80
   0  18  -2   49.70    9.90
   0  18  -2   47.00    9.90
   0 -18   2   36.80    9.80
  -1  18  -2    2.80    5.90
  -1  18  -2    3.10    5.40
   1 -18   2    0.80    6.70
  -2  18  -2   58.09    9.30
  -2  18  -2   59.09   11.30
   2 -18   2   80.79   13.10
  -3  18  -2    9.80    8.10
   3 -18   2   -9.20    6.50
  -4  18  -2   31.10    7.60
  -4  18  -2    6.80    7.30
   4 -18   2   19.60    8.80
 -13 -17   2    5.70    8.10
 -13 -17   2    5.00    9.40
 -12 -17   2   -0.20    7.80
 -12 -17   2   -0.90    9.50
 -11 -17   2   -3.70    7.30
 -11 -17   2   -7.90    8.00
 -10 -17   2   11.30    7.70
 -10 -17   2    5.00    9.70
  -9 -17   2   36.20   10.80
  -8 -17   2   23.70    8.40
  -7 -17   2  187.68   18.90
   6  17  -2    4.30    4.30
  -6 -17   2   -5.00    6.20
   5  17  -2   21.00    5.90
  -5 -17   2   36.80   10.20
   4  17  -2   -2.00    4.00
  -4 -17   2   -4.60    5.50
   3  17  -2   -7.20    3.60
  -3 -17   2   -0.60    6.40
   2  17  -2    2.30    4.90
  -2 -17   2    3.10    5.90
   1  17  -2    3.90    5.30
  -1 -17   2   14.30    6.90
   0  17  -2    2.80    6.00
   0  17  -2    1.40    5.10
   0 -17   2   16.70    7.80
  -1  17  -2  -10.20    4.50
  -1  17  -2   -1.00    5.30
   1 -17   2   -5.70    5.60
  -2  17  -2   -1.90    4.60
  -2  17  -2   16.60    7.00
   2 -17   2  -13.60    5.70
  -3  17  -2  122.69   12.10
  -3  17  -2  160.98   15.40
   3 -17   2  108.29   14.00
  -4  17  -2    2.70    6.60
  -4  17  -2    3.10    5.90
   4 -17   2    0.40    6.70
  -5  17  -2   18.10    9.00
   5 -17   2   19.40    8.90
  -6  17  -2   12.10    6.50
  -6  17  -2    8.20    7.70
 -14 -16   2   -4.20    7.60
 -14 -16   2   -6.90    9.90
 -13 -16   2   10.20    8.10
 -13 -16   2   15.40   10.80
 -12 -16   2  -20.10    8.00
 -12 -16   2   -2.60    6.80
 -11 -16   2   14.30    7.90
 -11 -16   2    8.10    8.90
 -10 -16   2  147.09   19.50
 -10 -16   2  195.28   19.30
  -9 -16   2   90.59   14.70
  -9 -16   2   84.49   15.70
  -8 -16   2  145.49   17.20
  -7 -16   2  323.77   24.30
   6  16  -2   42.80    6.40
  -6 -16   2   39.30    9.60
   5  16  -2   72.09    8.50
  -5 -16   2   65.49   11.20
   4  16  -2   43.00    7.50
  -4 -16   2   33.40    8.80
  -3 -16   2   27.30    8.60
   2  16  -2  113.99   11.10
  -2 -16   2  108.59   13.20
   1  16  -2    9.10    4.80
  -1 -16   2   -0.70    5.20
   0  16  -2    9.70    5.70
   0  16  -2   18.40    7.20
   0 -16   2    8.30    6.30
  -1  16  -2   42.80    8.10
  -1  16  -2   25.20    7.20
   1 -16   2   43.30    8.90
  -2  16  -2   24.20    6.40
  -2  16  -2   17.20    6.00
   2 -16   2   13.40    7.00
  -3  16  -2    9.00    5.80
  -3  16  -2    8.30    4.60
   3 -16   2    7.80    6.10
  -4  16  -2    5.50    5.80
  -4  16  -2    8.80    5.80
   4 -16   2   -2.90    5.70
  -5  16  -2   16.10    5.90
  -5  16  -2    7.70    7.00
   5 -16   2   16.90    7.80
  -6  16  -2   -0.30    6.50
  -6  16  -2   18.30    5.60
   6 -16   2    7.20    6.70
  -7  16  -2  118.49   11.90
  -7  16  -2   84.69   14.70
   7 -16   2  127.99   14.80
  15  15  -2  -10.50    9.40
 -15 -15   2   -4.10   10.50
 -14 -15   2   11.10   10.80
 -14 -15   2   13.70    9.00
 -13 -15   2    9.90    7.40
 -13 -15   2    4.60    9.80
 -12 -15   2   -2.00    9.20
 -12 -15   2   16.00    8.20
 -11 -15   2   55.09   12.00
 -11 -15   2   45.70   12.60
 -10 -15   2   17.70    8.50
 -10 -15   2   -1.10    6.90
  -9 -15   2   35.70   10.30
  -8 -15   2   12.20    8.70
  -8 -15   2    9.30    7.20
  -7 -15   2   45.90   10.20
   6  15  -2  178.38   11.50
  -6 -15   2  190.08   17.50
   5  15  -2   46.90    6.80
  -5 -15   2   56.59   10.30
   4  15  -2    5.00    3.80
  -4 -15   2    8.60    6.40
   3  15  -2    1.00    3.70
  -3 -15   2   10.90    6.70
   2  15  -2   36.00    7.00
  -2 -15   2   23.60    7.50
  -1 -15   2   30.70    8.10
   0  15  -2   -2.30    4.00
   0  15  -2    3.20    4.60
   0 -15   2   -0.90    4.70
  -1  15  -2   21.10    6.40
  -1  15  -2   15.40    5.90
   1 -15   2   17.70    6.80
  -2  15  -2    1.70    4.50
   2 -15   2    2.60    5.10
  -3  15  -2   27.40    7.60
  -3  15  -2   11.00    5.60
   3 -15   2   25.00    7.20
  -4  15  -2   97.49   11.00
  -4  15  -2   78.89   11.70
   4 -15   2  101.69   11.90
  -5  15  -2   70.49   11.90
  -5  15  -2   86.49   10.50
   5 -15   2   88.59   11.40
  -6  15  -2   65.49    9.60
  -6  15  -2   70.59   12.50
   6 -15   2   80.99   11.80
  -7  15  -2   49.60    8.50
  -7  15  -2   41.10   10.60
   7 -15   2   47.20    9.50
  -8  15  -2   21.80    8.40
  -8  15  -2   13.90    6.60
   8 -15   2   13.20    7.40
  15  14  -2   -9.10    7.40
 -15 -14   2   33.10   13.90
 -14 -14   2   17.80   10.00
 -13 -14   2   -8.00    8.40
 -13 -14   2    8.30    7.70
 -12 -14   2   16.30    8.00
 -12 -14   2   16.00    9.20
 -11 -14   2   35.30    9.60
 -11 -14   2   25.80   10.20
 -10 -14   2   39.40   11.20
 -10 -14   2   22.30    8.50
  -9 -14   2   -6.90    6.40
  -9 -14   2    3.30    6.50
  -8 -14   2   14.20    7.20
  -8 -14   2   25.60    9.60
  -7 -14   2  162.58   17.10
  -7 -14   2  111.19   13.10
   6  14  -2  131.69    9.20
  -6 -14   2  143.79   15.10
   5  14  -2  131.89   10.00
  -5 -14   2  171.78   15.20
   4  14  -2    7.10    3.60
  -4 -14   2    1.90    5.00
   3  14  -2  237.98   14.40
  -3 -14   2  222.08   17.10
   2  14  -2   66.49    8.10
  -2 -14   2   55.89    9.70
   1  14  -2  139.39   11.30
  -1 -14   2  122.99   12.50
   0  14  -2   11.80    5.10
   0 -14   2   21.80    6.50
  -1  14  -2   62.69    9.00
  -1  14  -2   62.69    9.10
   1 -14   2   54.59    9.30
  -2  14  -2   16.20    5.80
  -2  14  -2    8.00    4.60
   2 -14   2   19.30    6.30
  -3  14  -2   -1.90    4.30
  -3  14  -2    1.80    3.70
   3 -14   2    0.40    4.40
  -4  14  -2    8.10    5.50
  -4  14  -2    9.80    5.80
   4 -14   2   13.90    5.70
  -5  14  -2    1.40    5.00
  -5  14  -2    4.70    4.90
   5 -14   2   11.30    5.60
  -6  14  -2   44.50    7.50
  -6  14  -2   54.49   10.40
   6 -14   2   60.79    9.10
  -7  14  -2    5.70    6.30
  -7  14  -2    4.10    4.90
   7 -14   2   -1.40    4.80
  -8  14  -2   12.10    5.30
  -8  14  -2    5.10    6.50
   8 -14   2   -3.20    5.60
  -9  14  -2    1.10    5.90
  -9  14  -2    2.80    6.60
  16  13  -2   21.40    9.50
 -16 -13   2    9.90    9.50
  15  13  -2   -4.10    7.00
 -15 -13   2   -0.10    7.60
 -14 -13   2   -0.20    9.20
 -13 -13   2    2.50    7.60
 -13 -13   2    4.30    7.30
 -12 -13   2   -8.00    7.60
 -12 -13   2    5.60    6.30
 -11 -13   2   21.60    8.10
 -11 -13   2   -2.80    8.40
 -10 -13   2   62.19   11.30
 -10 -13   2   66.59   13.80
  -9 -13   2   -5.10    5.80
  -9 -13   2    4.10    5.60
  -8 -13   2   42.50    9.10
  -8 -13   2   38.30   10.30
  -7 -13   2  467.45   29.00
  -7 -13   2  447.96   26.80
   6  13  -2  188.98   10.50
  -6 -13   2  179.58   16.90
  -6 -13   2  200.08   16.60
   5  13  -2  103.99    8.00
  -5 -13   2  105.09   11.90
   4  13  -2    5.60    3.20
  -4 -13   2    3.70    4.60
   3  13  -2  103.09    8.80
  -3 -13   2  107.39   11.50
   2  13  -2   40.80    6.40
  -2 -13   2   29.70    6.90
   1  13  -2   19.20    5.10
  -1 -13   2   16.40    5.90
   0  13  -2   40.00    6.90
   0 -13   2   32.40    7.20
  -1  13  -2   60.79    8.30
  -1  13  -2   57.19    8.50
   1 -13   2   51.69    8.50
  -2  13  -2   12.20    4.80
  -2  13  -2    3.80    3.80
   2 -13   2   -0.60    3.90
  -3  13  -2   -2.30    3.50
  -3  13  -2    2.90    4.30
   3 -13   2   -8.50    3.50
  -4  13  -2  103.39    9.90
  -4  13  -2  124.09   12.20
   4 -13   2  126.49   11.10
  -5  13  -2   25.10    7.30
   5 -13   2   29.20    6.70
  -6  13  -2   10.90    5.10
  -6  13  -2   10.40    5.80
  -7  13  -2   33.70    8.60
  -7  13  -2   21.60    6.00
   7 -13   2   33.80    6.50
  -8  13  -2   -2.70    5.10
  -8  13  -2    5.50    5.20
   8 -13   2    6.20    4.60
  -9  13  -2    3.50    6.20
  -9  13  -2    6.70    6.20
   9 -13   2   16.00    5.90
 -10  13  -2    0.40    6.20
 -10  13  -2    4.80    6.50
  16  12  -2   15.60    9.30
 -16 -12   2    5.00    9.80
  15  12  -2   -0.60    8.40
 -15 -12   2   -2.80    8.10
 -14 -12   2    8.10   10.00
 -13 -12   2   46.00   12.40
 -13 -12   2   42.80   10.40
 -12 -12   2   -3.70    6.60
 -12 -12   2    8.40    6.80
 -11 -12   2   57.09   11.50
 -11 -12   2   59.19   12.80
 -10 -12   2   -2.20    5.10
 -10 -12   2    7.10    7.60
  -9 -12   2    9.90    6.20
  -9 -12   2    7.90    7.70
  -8 -12   2   -1.70    4.80
  -8 -12   2    5.80    6.60
  -7 -12   2   45.90    9.20
  -7 -12   2   70.69   11.70
   6  12  -2  152.58    8.70
  -6 -12   2  182.98   16.00
  -6 -12   2  158.28   13.80
   5  12  -2    8.80    3.00
  -5 -12   2    2.30    4.40
  -5 -12   2   -5.00    4.80
   4  12  -2   13.90    3.60
  -4 -12   2   17.60    5.90
   3  12  -2  123.09    9.10
  -3 -12   2  118.79   11.40
   2  12  -2   -1.70    2.50
  -2 -12   2    3.20    3.80
   1  12  -2   16.40    4.50
  -1 -12   2   17.80    5.70
   0  12  -2   39.30    6.50
   0 -12   2   32.60    6.60
  -1  12  -2  102.89    9.70
  -1  12  -2  112.79   10.10
   1 -12   2  105.99   10.30
  -2  12  -2    2.30    3.80
  -2  12  -2   -2.20    3.70
   2 -12   2    3.80    4.10
  -3  12  -2    4.30    4.20
  -3  12  -2    2.70    3.70
  -4  12  -2  252.17   17.30
  -4  12  -2  277.37   16.20
   4 -12   2  260.97   16.20
  -5  12  -2   -3.30    3.50
  -5  12  -2    2.90    4.60
   5 -12   2   11.50    4.60
  -6  12  -2   54.39    7.40
  -6  12  -2   41.80    8.60
   6 -12   2   47.90    7.30
  -7  12  -2    3.30    4.40
  -7  12  -2   -0.50    4.30
   7 -12   2    3.20    3.90
  -8  12  -2   18.50    5.90
  -8  12  -2   19.20    7.50
   8 -12   2   14.90    5.40
  -9  12  -2    1.00    6.10
  -9  12  -2   -0.90    5.00
   9 -12   2   -1.50    4.30
 -10  12  -2    3.90    6.60
 -10  12  -2    5.90    6.20
 -11  12  -2    4.70    6.80
 -11  12  -2   -6.70    5.90
  11 -12   2   16.40    7.60
  16  11  -2    6.30    8.60
 -16 -11   2    0.50    9.70
  15  11  -2   20.60    8.90
 -15 -11   2   10.60    9.50
  14  11  -2   14.10    7.60
 -14 -11   2   -3.00    6.90
 -13 -11   2    5.00    8.90
 -12 -11   2    0.30    6.20
 -12 -11   2   17.70    9.90
 -11 -11   2   26.70    9.60
 -11 -11   2   34.10    8.90
 -10 -11   2    5.00    5.60
 -10 -11   2    2.80    6.60
  -9 -11   2   33.90    9.20
  -9 -11   2   33.30    7.80
  -8 -11   2   69.59   11.80
  -8 -11   2   65.79   10.60
  -7 -11   2    1.20    5.00
  -7 -11   2    7.90    5.10
  -6 -11   2    9.40    6.10
  -6 -11   2   17.00    5.70
   5  11  -2  212.58   11.30
  -5 -11   2  228.18   16.40
  -5 -11   2  218.08   15.60
   4  11  -2    2.30    2.40
  -4 -11   2   -1.50    3.40
   3  11  -2    8.60    3.30
  -3 -11   2    1.80    3.70
   2  11  -2   62.09    6.20
  -2 -11   2   56.49    7.30
   1  11  -2   17.70    4.20
   1  11  -2   15.00    4.30
  -1 -11   2   15.60    4.90
   0  11  -2   89.69    8.30
   0  11  -2  102.19    8.30
   0 -11   2  108.59    9.50
  -1  11  -2  143.99   11.10
  -1  11  -2  147.09   10.60
  -1  11  -2  135.99   10.20
   1 -11   2  145.59   10.90
  -2  11  -2   11.20    4.40
  -2  11  -2    7.70    4.30
  -3  11  -2    8.20    4.30
  -3  11  -2    0.80    3.50
   3 -11   2    6.80    3.90
  -4  11  -2   26.00    5.40
  -4  11  -2   24.50    6.20
   4 -11   2   21.80    5.20
  -5  11  -2   23.10    5.80
  -5  11  -2   37.20    7.50
   5 -11   2   29.30    5.90
  -6  11  -2    3.70    3.80
  -6  11  -2    5.00    4.70
   6 -11   2    7.90    3.60
  -7  11  -2    5.20    4.80
  -7  11  -2    6.20    4.80
   7 -11   2    2.80    3.40
  -8  11  -2   -3.30    4.00
  -8  11  -2    0.80    4.20
   8 -11   2    2.70    3.40
  -9  11  -2    2.20    4.60
   9 -11   2    0.30    3.70
 -10  11  -2    8.00    5.80
 -10  11  -2    6.40    6.30
  10 -11   2   10.40    3.80
 -11  11  -2   -1.90    5.40
 -11  11  -2    5.40    7.10
  11 -11   2    5.50    3.70
  16  10  -2    6.50    8.30
 -16 -10   2    6.10    9.00
  15  10  -2   17.50    8.40
 -15 -10   2    7.50    8.50
 -14 -10   2   18.60    9.20
 -13 -10   2    9.50    7.90
 -12 -10   2  167.88   16.00
 -12 -10   2  198.78   19.90
 -11 -10   2  263.37   22.40
 -11 -10   2  283.47   19.90
 -10 -10   2   -3.60    4.60
 -10 -10   2   14.70    7.90
  -9 -10   2    6.80    6.40
  -9 -10   2   -2.40    3.90
  -8 -10   2   -0.10    5.80
  -8 -10   2    0.70    4.60
  -7 -10   2   56.49    9.00
  -7 -10   2   68.29   10.90
  -6 -10   2   25.30    7.20
  -6 -10   2   37.50    7.10
   5  10  -2  222.48   11.10
  -5 -10   2  245.88   16.50
  -5 -10   2  240.18   15.60
   4  10  -2   -0.10    2.00
  -4 -10   2    5.70    3.40
  -4 -10   2   12.10    4.70
   3  10  -2  556.04   23.60
  -3 -10   2  530.15   26.30
   2  10  -2   39.60    4.90
   2  10  -2   37.70    5.80
  -2 -10   2   29.20    5.50
   1  10  -2  249.08   14.50
   1  10  -2  281.27   14.20
  -1 -10   2  268.27   15.50
   0  10  -2  152.88   10.30
   0  10  -2  150.48   10.00
   0 -10   2  147.59   10.70
  -1  10  -2    1.40    2.80
  -1  10  -2    3.90    2.60
  -1  10  -2   -1.50    2.90
   1 -10   2   -5.70    2.20
  -2  10  -2   67.49    7.70
  -2  10  -2   80.99    7.80
   2 -10   2   82.59    7.80
  -3  10  -2  166.98   11.30
  -3  10  -2  155.18   11.60
   3 -10   2  151.28   10.60
  -4  10  -2  983.40   42.30
  -4  10  -2  999.30   43.70
   4 -10   2 1020.50   41.80
  -5  10  -2   66.39    9.30
  -5  10  -2   63.59    8.10
   5 -10   2   70.59    7.60
  -6  10  -2   24.10    5.70
  -6  10  -2   24.30    6.60
   6 -10   2   28.40    5.40
  -7  10  -2    3.30    4.60
   7 -10   2    1.50    2.90
  -8  10  -2   23.20    6.60
  -8  10  -2   23.40    5.90
   8 -10   2   36.40    5.40
  -9  10  -2   11.50    5.10
  -9  10  -2    5.50    5.40
   9 -10   2    6.00    3.70
 -10  10  -2    5.00    5.00
 -10  10  -2    9.80    6.60
  10 -10   2    7.70    3.50
 -11  10  -2   12.90    6.90
 -11  10  -2    6.00    6.00
  11 -10   2    8.90    3.10
 -12  10  -2   20.20    8.20
 -12  10  -2   23.90    8.30
  17   9  -2   21.60    8.80
 -17  -9   2    3.80    8.30
  16   9  -2   11.90    8.70
 -16  -9   2   25.00   11.90
  15   9  -2   19.90    8.90
 -15  -9   2   25.60   10.90
  14   9  -2   11.10    7.70
 -14  -9   2   24.20   10.50
  13   9  -2   17.20    7.60
 -13  -9   2   31.50   10.60
 -12  -9   2   19.60    7.30
 -12  -9   2   36.70   10.70
 -11  -9   2  178.48   15.70
 -11  -9   2  199.78   18.80
 -10  -9   2   74.09   13.40
 -10  -9   2   84.29   11.60
  -9  -9   2  141.39   14.40
  -9  -9   2  133.49   12.50
  -8  -9   2  198.68   14.70
  -8  -9   2  187.58   16.20
  -7  -9   2   72.59    9.80
  -7  -9   2   57.49   10.20
  -6  -9   2  261.17   16.30
  -6  -9   2  261.97   17.70
   5   9  -2  267.67   12.40
  -5  -9   2  316.27   18.50
  -5  -9   2  304.57   17.20
   4   9  -2  138.09    8.00
  -4  -9   2  134.79   11.10
  -4  -9   2  145.39   10.80
   3   9  -2  154.98    8.80
   3   9  -2  138.89   10.10
  -3  -9   2  145.49   10.80
  -3  -9   2  161.68   11.90
   2   9  -2  558.34   23.10
   2   9  -2  522.05   24.40
  -2  -9   2  516.55   24.80
   1   9  -2  102.59    7.40
   1   9  -2  103.49    8.20
  -1  -9   2   97.89    8.20
   0   9  -2    7.10    3.30
   0   9  -2    3.90    2.80
   0  -9   2   10.60    3.60
  -1   9  -2  627.34   25.60
  -1   9  -2  493.65   24.60
   1  -9   2  555.74   25.20
  -2   9  -2   43.70    6.30
  -2   9  -2   43.50    5.90
   2  -9   2   48.80    5.60
  -3   9  -2   41.70    6.30
  -3   9  -2   47.20    6.00
   3  -9   2   35.90    5.30
  -4   9  -2   91.69    8.80
  -4   9  -2   70.49    7.70
   4  -9   2   93.19    7.60
  -5   9  -2  881.91   38.50
  -5   9  -2  904.81   40.10
   5  -9   2  916.41   37.40
  -6   9  -2  276.97   16.00
  -6   9  -2  289.97   17.80
   6  -9   2  268.17   14.60
  -7   9  -2   12.30    5.80
  -7   9  -2    1.50    3.90
   7  -9   2    9.40    3.50
  -8   9  -2   11.70    4.70
  -8   9  -2    9.50    5.40
   8  -9   2    2.90    2.80
  -9   9  -2  181.28   13.50
  -9   9  -2  171.38   14.60
   9  -9   2  152.98   10.00
 -10   9  -2    1.00    5.70
 -10   9  -2    4.00    4.90
  10  -9   2    4.30    3.30
 -11   9  -2   10.30    6.30
 -11   9  -2    6.40    5.80
 -12   9  -2    0.10    5.50
 -12   9  -2   -5.50    4.90
 -13   9  -2    6.60    7.20
 -13   9  -2   -0.50    6.90
  17   8  -2   -2.10    9.30
 -17  -8   2   -7.50    7.80
  16   8  -2    9.90    7.90
 -16  -8   2   25.80   11.30
  15   8  -2   64.29   11.80
 -15  -8   2   63.09   12.80
  14   8  -2   17.70    7.40
 -14  -8   2    3.30    7.50
  13   8  -2   79.69   11.90
 -13  -8   2   53.29   11.80
 -12  -8   2  139.69   15.80
 -11  -8   2    1.40    5.80
 -11  -8   2    4.70    5.10
 -10  -8   2   57.09   10.90
 -10  -8   2   66.09    9.80
  -9  -8   2  233.28   15.90
  -9  -8   2  221.38   18.30
  -8  -8   2    2.40    5.00
  -8  -8   2   14.60    5.10
  -7  -8   2   59.79    8.60
  -7  -8   2   42.90    8.50
  -6  -8   2   61.39    7.10
  -6  -8   2   68.49    9.00
  -5  -8   2  131.29   11.50
  -5  -8   2  148.29   10.80
   4   8  -2   -1.20    1.60
  -4  -8   2   -0.40    2.40
  -4  -8   2   -1.40    3.20
   3   8  -2  243.08   13.50
   3   8  -2  228.48   11.60
  -3  -8   2  249.08   14.00
  -3  -8   2  253.67   14.60
   2   8  -2  176.88    9.40
   2   8  -2  163.38   10.50
  -2  -8   2  170.68   10.90
   1   8  -2 1231.98   50.69
   1   8  -2 1301.07   49.90
  -1  -8   2 1312.27   51.29
   0   8  -2  409.66   18.10
   0   8  -2  373.46   18.10
   0  -8   2  377.66   18.40
  -1   8  -2    3.60    2.30
   1  -8   2   -0.70    2.10
  -2   8  -2   53.59    5.80
  -2   8  -2   53.39    5.80
   2  -8   2   46.20    5.40
  -3   8  -2   67.49    7.10
  -3   8  -2   79.49    7.10
   3  -8   2   87.79    6.80
  -4   8  -2   19.60    4.40
  -4   8  -2   15.60    4.30
   4  -8   2   19.70    4.10
  -5   8  -2   47.20    6.30
  -5   8  -2   44.50    6.60
   5  -8   2   46.70    5.60
  -6   8  -2  352.16   18.80
  -6   8  -2  355.66   20.10
   6  -8   2  362.06   17.30
  -7   8  -2  118.69   11.10
  -7   8  -2   88.09    9.20
   7  -8   2  100.39    7.80
  -8   8  -2    5.10    5.20
  -8   8  -2    9.10    5.00
  -8   8  -2    5.00    4.40
   8  -8   2   14.60    3.50
  -9   8  -2    1.80    4.40
  -9   8  -2   -0.40    4.00
   9  -8   2    2.80    2.60
 -10   8  -2    9.40    4.50
 -10   8  -2   -0.50    4.90
 -10   8  -2    3.50    4.90
  10  -8   2    5.50    2.80
 -11   8  -2   -1.80    4.60
 -11   8  -2   -5.00    4.30
  11  -8   2    4.10    2.60
 -12   8  -2   60.59   11.50
 -12   8  -2   71.79   11.00
 -13   8  -2   16.50    8.60
 -13   8  -2   20.30    7.80
  17   7  -2  -12.20    8.50
 -17  -7   2    1.40    9.20
 -17  -7   2    1.20    4.60
  16   7  -2    1.00    7.80
 -16  -7   2   -1.70    3.40
 -16  -7   2    2.10    8.40
  15   7  -2   -4.10    6.20
 -15  -7   2   12.20    8.50
 -15  -7   2   11.10    4.00
  14   7  -2   74.29   11.70
 -14  -7   2   77.39    7.20
 -14  -7   2   60.79   12.70
  13   7  -2   28.30    7.90
 -13  -7   2   26.20    9.30
  12   7  -2   26.10    6.90
 -12  -7   2    8.90    6.50
 -12  -7   2   12.40    3.10
 -11  -7   2   28.20    3.60
 -11  -7   2   19.60    7.80
 -10  -7   2    6.80    6.00
 -10  -7   2   16.40    5.40
  -9  -7   2  654.83   33.90
  -9  -7   2  655.03   31.50
  -8  -7   2   37.40    6.70
  -8  -7   2   31.70    7.20
  -7  -7   2   64.49    7.60
  -7  -7   2   71.59    9.50
  -6  -7   2  597.94   27.70
  -6  -7   2  589.54   29.40
  -5  -7   2  602.44   26.80
  -5  -7   2  553.94   27.80
   4   7  -2  169.78   10.60
   4   7  -2  149.99    7.90
  -4  -7   2  167.98   11.80
  -4  -7   2  189.28   11.30
   3   7  -2    7.80    2.30
   3   7  -2   15.10    3.70
  -3  -7   2   10.80    4.00
  -3  -7   2    8.40    3.10
   2   7  -2  616.14   27.40
   2   7  -2  655.93   26.10
  -2  -7   2  651.13   28.40
  -2  -7   2  653.73   27.90
   1   7  -2  111.19    7.00
   1   7  -2  105.39    7.60
  -1  -7   2  119.49    8.10
   0   7  -2 2103.69   80.89
   0   7  -2 2167.48   80.69
   0  -7   2 2142.79   81.19
  -1   7  -2  389.66   20.70
  -1   7  -2  408.36   18.40
   1  -7   2  403.46   18.50
  -2   7  -2   45.90    5.40
  -2   7  -2   44.60    5.80
  -2   7  -2   56.69    5.60
   2  -7   2   51.39    5.30
  -3   7  -2  103.29    8.50
  -3   7  -2  106.89    8.10
  -3   7  -2   93.59    7.60
   3  -7   2  113.09    7.60
  -4   7  -2  422.16   19.70
  -4   7  -2  389.86   18.70
  -4   7  -2  343.67   19.30
   4  -7   2  387.06   17.80
  -5   7  -2  547.45   24.00
  -5   7  -2  515.05   24.60
  -5   7  -2  483.25   24.40
   5  -7   2  512.65   22.50
  -6   7  -2   -2.20    3.00
  -6   7  -2    5.00    3.50
  -6   7  -2   -2.10    2.90
   6  -7   2    1.30    2.30
  -7   7  -2   50.99    7.90
  -7   7  -2   42.70    6.80
  -7   7  -2   59.89    8.00
   7  -7   2   50.99    5.40
  -8   7  -2   46.80    8.30
  -8   7  -2   55.69    7.40
  -8   7  -2   37.10    6.90
   8  -7   2   51.89    5.30
  -9   7  -2   15.40    5.80
  -9   7  -2    6.60    4.50
  -9   7  -2   10.60    5.00
   9  -7   2   10.30    3.20
 -10   7  -2   -3.90    3.90
 -10   7  -2   -5.10    3.80
 -10   7  -2    2.90    4.40
  10  -7   2    2.30    2.50
 -11   7  -2    5.40    5.60
 -11   7  -2    4.00    4.80
  11  -7   2    0.20    2.50
 -12   7  -2   12.00    6.50
 -12   7  -2    8.80    6.10
 -13   7  -2   22.10    7.90
 -13   7  -2    0.60    6.30
 -14   7  -2   -7.90    6.30
 -14   7  -2    6.30    7.30
  17   6  -2   27.70   10.50
 -17  -6   2   16.10   10.00
 -17  -6   2    7.90    4.90
  16   6  -2    6.20    7.40
 -16  -6   2    9.00    8.70
 -16  -6   2    2.40    4.40
  15   6  -2    3.00    6.30
 -15  -6   2   -7.10    3.70
 -15  -6   2    0.20    7.20
  14   6  -2  225.28   16.80
 -14  -6   2  198.58   12.10
 -14  -6   2  173.48   19.10
  13   6  -2    8.60    5.50
 -13  -6   2    1.60    2.90
 -13  -6   2   11.30    7.10
  12   6  -2  487.45   25.90
 -12  -6   2  458.75   20.50
 -12  -6   2  456.75   28.90
 -11  -6   2    2.60    2.40
 -11  -6   2    3.40    5.20
 -10  -6   2  714.53   32.30
 -10  -6   2  646.34   34.90
 -10  -6   2  654.73   26.60
  -9  -6   2   45.80    8.50
  -9  -6   2   41.40    7.30
  -9  -6   2   55.09    3.80
  -8  -6   2   51.69    8.90
  -8  -6   2   59.99    7.40
  -7  -6   2 1627.84   67.49
  -7  -6   2 1641.24   65.39
  -6  -6   2   10.70    3.80
  -6  -6   2   17.60    4.80
  -5  -6   2  477.65   23.80
  -5  -6   2  589.04   26.30
   4   6  -2  237.58   13.00
  -4  -6   2  246.58   13.30
  -4  -6   2  246.28   14.40
   3   6  -2   29.20    6.10
   3   6  -2   21.30    4.00
   3   6  -2   21.30    2.90
  -3  -6   2   23.40    4.00
  -3  -6   2   25.80    4.70
   2   6  -2    7.20    2.50
   2   6  -2   12.10    2.90
   2   6  -2   11.90    2.30
  -2  -6   2   10.50    3.30
  -2  -6   2   13.30    3.20
   1   6  -2 1353.36   52.99
   1   6  -2 1392.36   53.59
   1   6  -2 1379.46   52.29
  -1  -6   2 1368.56   53.19
   0   6  -2  407.26   17.30
   0   6  -2  401.76   18.30
   0   6  -2  385.16   17.30
   0  -6   2  381.46   17.60
  -1   6  -2  112.39    8.10
  -1   6  -2  130.79    7.80
   1  -6   2  132.69    7.90
  -2   6  -2  426.16   18.80
  -2   6  -2  391.66   19.20
  -2   6  -2  405.86   18.50
   2  -6   2  420.16   18.40
  -3   6  -2  477.35   21.10
  -3   6  -2  446.66   21.90
  -3   6  -2  496.35   21.70
   3  -6   2  483.45   20.80
  -4   6  -2  174.28   10.60
  -4   6  -2  191.18   11.30
  -4   6  -2  171.38   11.40
   4  -6   2  188.18   10.20
  -5   6  -2    5.90    3.20
  -5   6  -2    2.70    3.30
   5  -6   2    2.60    2.30
   5  -6   2    4.00    3.60
  -6   6  -2   17.80    4.10
  -6   6  -2   22.40    4.60
  -6   6  -2   16.40    4.40
   6  -6   2   14.50    3.40
  -7   6  -2   48.80    6.80
  -7   6  -2   58.39    6.90
  -7   6  -2   58.19    8.30
   7  -6   2   50.09    5.30
  -8   6  -2  334.97   19.30
  -8   6  -2  325.67   18.30
  -8   6  -2  327.17   17.70
   8  -6   2  330.57   15.60
  -9   6  -2  304.67   16.30
  -9   6  -2  316.17   19.20
  -9   6  -2  315.47   18.40
   9  -6   2  313.17   14.80
 -10   6  -2   16.70    5.80
 -10   6  -2   11.30    5.50
  10  -6   2   19.10    3.30
 -11   6  -2   69.09    6.30
 -11   6  -2   65.29   10.40
 -11   6  -2   82.49   10.60
 -12   6  -2   10.50    6.30
 -12   6  -2    9.50    6.20
 -13   6  -2   24.60    8.50
 -13   6  -2    8.00    6.60
 -14   6  -2   -0.10    5.70
 -14   6  -2   -7.40    6.10
 -17  -5   2   25.30   12.60
 -17  -5   2   34.60    8.00
  16   5  -2  -10.10    7.10
 -16  -5   2    8.10    5.40
 -16  -5   2   14.60    9.10
  15   5  -2   -3.10    6.40
 -15  -5   2    5.90    4.20
 -15  -5   2   -4.50    6.40
 -14  -5   2    1.80    6.70
  13   5  -2   30.10    7.30
 -13  -5   2   29.80    5.20
 -13  -5   2   38.50   10.20
  12   5  -2   51.99    8.80
 -12  -5   2   48.80    5.50
 -12  -5   2   55.79   11.70
  11   5  -2   -1.40    3.70
 -11  -5   2   -0.90    5.00
 -11  -5   2    0.60    2.30
 -10  -5   2  262.47   19.10
 -10  -5   2  266.97   12.50
  -9  -5   2  668.63   34.70
  -9  -5   2  754.22   28.30
  -9  -5   2  721.43   32.60
  -8  -5   2  109.19    5.60
  -8  -5   2  106.89    9.00
  -8  -5   2  101.39   10.20
  -7  -5   2  347.37   19.60
  -7  -5   2  371.86   13.70
  -7  -5   2  298.27   17.30
  -6  -5   2 1807.52   70.49
  -6  -5   2 1809.12   72.39
   5   5  -2  123.29    7.80
  -5  -5   2  122.99    8.60
  -5  -5   2  131.89    9.80
   4   5  -2  230.88   11.80
   4   5  -2  245.48   12.80
  -4  -5   2  228.38   12.30
  -4  -5   2  240.88   13.40
   3   5  -2   19.00    3.20
   3   5  -2   12.80    2.00
   3   5  -2   13.40    2.90
  -3  -5   2   20.90    3.60
  -3  -5   2   14.40    1.50
  -3  -5   2   15.80    3.60
   2   5  -2    6.70    2.30
   2   5  -2   10.30    2.40
   2   5  -2    8.30    1.90
  -2  -5   2    4.90    2.40
  -2  -5   2    5.10    1.30
  -2  -5   2    8.10    2.20
   1   5  -2  700.03   29.70
   1   5  -2  737.53   29.40
   1   5  -2  762.52   28.90
  -1  -5   2  688.63   29.50
  -1  -5   2  738.63   29.80
  -1  -5   2  777.92   28.40
   0   5  -2  231.88   11.60
   0   5  -2  230.28   10.80
   0   5  -2  226.98   10.70
   0  -5   2  220.28   11.00
  -1   5  -2  176.58    9.70
  -1   5  -2  168.08    9.00
   1  -5   2  171.48    9.10
  -2   5  -2  566.64   25.30
  -2   5  -2  592.94   24.40
  -2   5  -2  607.74   24.90
   2  -5   2  600.54   24.60
  -3   5  -2  127.79    8.70
  -3   5  -2  129.39    8.10
  -3   5  -2  121.29    7.70
   3  -5   2  113.99    7.40
  -4   5  -2   25.50    4.70
  -4   5  -2   29.90    4.30
  -4   5  -2   23.70    4.10
   4  -5   2   26.40    3.90
   4  -5   2   33.70    5.40
  -5   5  -2  191.68   11.10
  -5   5  -2  191.68   11.60
  -5   5  -2  191.38   11.80
   5  -5   2  186.68   12.10
   5  -5   2  182.38   10.20
  -6   5  -2   85.19    7.70
  -6   5  -2   91.59    7.60
  -6   5  -2  105.09    8.40
   6  -5   2   98.29    7.00
  -7   5  -2   30.00    5.40
  -7   5  -2   16.70    4.70
  -7   5  -2   24.80    5.20
   7  -5   2   33.60    4.60
  -8   5  -2  279.57   15.90
  -8   5  -2  273.47   16.30
  -8   5  -2  236.08   14.30
   8  -5   2  266.37   13.30
  -9   5  -2   42.60    7.30
  -9   5  -2   45.70    6.20
  -9   5  -2   43.20    7.70
   9  -5   2   39.30    5.00
 -10   5  -2    3.90    3.40
 -10   5  -2    8.10    5.00
 -10   5  -2    9.30    5.20
  10  -5   2    8.40    3.00
 -11   5  -2    4.70    4.80
 -11   5  -2   -4.70    4.50
  11  -5   2    3.50    2.20
 -12   5  -2   36.00    8.70
 -12   5  -2   31.70    8.10
  12  -5   2   34.10    4.10
 -13   5  -2    0.80    5.50
 -13   5  -2    7.10    6.30
 -14   5  -2    1.40    5.70
 -14   5  -2    1.40    6.60
 -15   5  -2   10.50    8.50
 -15   5  -2   -6.80    7.20
  17   4  -2   -5.40    6.90
 -17  -4   2   -3.20    8.50
 -17  -4   2    2.30    6.40
  16   4  -2   26.30    8.10
 -16  -4   2   14.90    8.80
 -16  -4   2    2.40    4.80
  15   4  -2    4.10    6.80
 -15  -4   2   15.20    8.20
 -15  -4   2   -2.60    3.70
  14   4  -2    3.30    5.60
 -14  -4   2   -2.20    3.00
 -14  -4   2    1.00    6.30
  13   4  -2  657.73   32.40
 -13  -4   2  639.44   36.60
 -13  -4   2  671.63   29.20
  12   4  -2  203.18   14.20
 -12  -4   2  174.38   10.90
 -12  -4   2  142.39   16.20
  11   4  -2  383.96   21.30
 -11  -4   2  403.36   18.50
 -11  -4   2  423.46   25.20
  10   4  -2   10.40    4.80
 -10  -4   2   15.50    3.10
 -10  -4   2   14.50    6.00
  -9  -4   2    8.70    2.40
  -9  -4   2    8.00    4.70
  -8  -4   2   -0.10    3.50
  -8  -4   2    3.60    1.60
  -8  -4   2    0.50    2.70
  -7  -4   2    4.70    2.70
  -7  -4   2    3.40    3.50
  -6  -4   2   10.90    4.50
  -6  -4   2   11.00    3.60
   5   4  -2   67.89    5.20
   5   4  -2   62.39    6.20
  -5  -4   2   67.69    6.80
  -5  -4   2   73.19    6.00
   4   4  -2  117.49    6.80
   4   4  -2   95.89    7.30
  -4  -4   2  115.99    8.30
  -4  -4   2  125.39    7.50
   3   4  -2    4.50    2.10
   3   4  -2    3.20    1.70
  -3  -4   2    3.20    1.00
  -3  -4   2    1.90    1.70
  -3  -4   2   -1.90    1.90
   2   4  -2  897.11   34.50
   2   4  -2  845.62   33.20
   2   4  -2  875.91   34.40
  -2  -4   2  882.11   35.00
  -2  -4   2  850.31   34.30
  -2  -4   2  902.91   32.70
   1   4  -2  600.14   24.50
   1   4  -2  598.74   24.00
   1   4  -2  602.64   23.70
  -1  -4   2  576.94   24.20
  -1  -4   2  593.04   24.30
  -1  -4   2  627.74   23.20
   0   4  -2 2453.75   90.59
   0   4  -2 2383.06   89.49
   0   4  -2 2419.56   89.79
   0  -4   2 2382.26   90.09
   0  -4   2 2504.75   89.49
  -1   4  -2 1836.92   70.19
  -1   4  -2 1939.91   70.99
  -1   4  -2 1902.61   71.49
   1  -4   2 1837.22   70.89
   1  -4   2 1949.30   70.59
  -2   4  -2  614.34   24.50
  -2   4  -2  587.74   24.90
  -2   4  -2  586.34   23.80
   2  -4   2  583.54   24.20
  -3   4  -2  577.34   24.40
  -3   4  -2  585.94   23.80
  -3   4  -2  571.24   24.70
   3  -4   2  563.94   23.80
   3  -4   2  587.54   24.40
  -4   4  -2  186.98   11.00
  -4   4  -2  185.58   10.10
   4  -4   2  181.18   10.90
   4  -4   2  198.18   10.10
  -5   4  -2  405.96   19.00
  -5   4  -2  400.86   19.40
  -5   4  -2  422.36   19.60
   5  -4   2  418.46   18.40
   5  -4   2  417.66   20.20
  -6   4  -2   19.50    4.30
  -6   4  -2   24.50    4.60
  -6   4  -2   18.40    4.30
   6  -4   2   23.90    3.90
   6  -4   2   33.50    6.10
  -7   4  -2  294.37   15.70
  -7   4  -2  282.77   15.00
  -7   4  -2  304.67   16.10
   7  -4   2  279.47   14.20
  -8   4  -2   11.10    4.10
  -8   4  -2   10.30    4.40
  -8   4  -2    3.80    3.20
   8  -4   2   14.70    3.50
  -9   4  -2   27.50    5.20
  -9   4  -2   25.80    6.10
  -9   4  -2   25.30    5.80
   9  -4   2   28.00    4.30
 -10   4  -2   27.00    6.50
 -10   4  -2   25.50    6.50
 -10   4  -2   24.10    4.60
  10  -4   2   28.60    4.20
 -11   4  -2   41.60    8.50
 -11   4  -2   35.60    7.50
  11  -4   2   47.90    5.30
 -12   4  -2  109.89   12.40
 -12   4  -2  122.29   12.30
  12  -4   2   98.89    7.80
  12  -4   2  103.29    7.10
 -13   4  -2   -0.10    5.20
 -13   4  -2    0.90    5.10
 -14   4  -2   -0.60    6.30
 -14   4  -2   -6.20    5.20
 -15   4  -2    7.60    8.00
 -15   4  -2    5.60    7.10
  17   3  -2   -5.40    7.20
 -17  -3   2    1.70    6.10
 -17  -3   2   21.80   10.60
 -16  -3   2   11.50    5.90
 -16  -3   2   14.10    9.60
 -15  -3   2   10.30    4.60
 -15  -3   2   -6.60    7.00
  14   3  -2  -13.70    5.30
 -14  -3   2    5.40    7.20
 -14  -3   2   -2.30    3.10
  13   3  -2    9.30    5.40
 -13  -3   2   -3.50    5.70
 -13  -3   2   -5.80    3.10
  12   3  -2   56.09    8.30
 -12  -3   2   54.19    6.60
  11   3  -2  125.09   11.30
 -11  -3   2  156.28    9.70
 -11  -3   2  149.99   15.30
  10   3  -2   21.30    5.10
 -10  -3   2   15.50    6.10
 -10  -3   2   16.50    3.50
   9   3  -2   58.19    5.30
   9   3  -2   52.19    6.50
  -9  -3   2   63.99    5.10
  -9  -3   2   51.59    8.10
   8   3  -2   38.70    4.90
  -8  -3   2   44.00    7.50
  -8  -3   2   46.30    4.00
   7   3  -2    3.50    2.00
  -7  -3   2    1.40    3.30
  -7  -3   2    3.60    2.40
   6   3  -2  313.07   14.10
  -6  -3   2  290.77   16.20
  -6  -3   2  310.07   15.00
   5   3  -2  405.96   17.30
   5   3  -2  403.96   19.20
  -5  -3   2  405.06   19.30
  -5  -3   2  395.76   18.00
   4   3  -2   38.00    3.60
   4   3  -2   34.40    4.10
  -4  -3   2   40.00    4.50
  -4  -3   2   50.39    4.30
   3   3  -2  458.75   19.70
   3   3  -2  516.55   20.80
  -3  -3   2  474.05   20.00
  -3  -3   2  492.65   21.10
   2   3  -2   24.90    3.20
   2   3  -2   23.50    3.20
  -2  -3   2   24.50    3.60
  -2  -3   2   23.30    2.50
  -2  -3   2   26.70    3.30
   1   3  -2 2339.97   87.69
   1   3  -2 2387.06   88.29
   1   3  -2 2343.37   87.59
  -1  -3   2 2404.56   88.09
  -1  -3   2 2488.85   87.29
  -1  -3   2 2344.37   88.09
   0   3  -2 1753.42   71.89
   0   3  -2 1947.51   70.89
   0   3  -2 1969.60   71.49
   0  -3   2 2067.99   71.29
   0  -3   2 1909.91   71.79
  -2   3  -2  486.95   19.70
  -2   3  -2  501.05   20.50
  -2   3  -2  512.25   21.10
   2  -3   2  488.05   20.50
   2  -3   2  514.45   20.30
   2  -3   2  472.15   20.00
  -3   3  -2 1171.68   45.90
  -3   3  -2 1224.98   45.60
  -3   3  -2 1151.18   44.80
   3  -3   2 1160.08   45.20
   3  -3   2 1162.98   45.40
  -4   3  -2  296.97   14.20
  -4   3  -2  298.47   13.90
  -4   3  -2  277.37   13.30
   4  -3   2  268.67   13.30
   4  -3   2  282.17   14.20
  -5   3  -2  814.72   34.40
  -5   3  -2  822.12   34.10
  -5   3  -2  889.71   34.70
   5  -3   2  849.81   33.90
   5  -3   2  820.02   35.20
  -6   3  -2  120.89    8.60
  -6   3  -2  118.49    8.60
  -6   3  -2  130.99    8.70
   6  -3   2  128.59    8.30
   6  -3   2  106.09    9.30
  -7   3  -2  434.96   20.40
  -7   3  -2  400.36   20.00
  -7   3  -2  415.86   19.20
   7  -3   2  404.16   19.00
  -8   3  -2   32.80    5.50
  -8   3  -2   37.70    6.40
  -8   3  -2   31.70    5.00
   8  -3   2   41.40    5.50
  -9   3  -2   11.90    4.50
  -9   3  -2   11.70    4.60
  -9   3  -2   13.50    3.70
   9  -3   2   14.10    3.80
 -10   3  -2   13.40    5.40
 -10   3  -2   32.40    6.60
  10  -3   2   13.30    4.10
 -11   3  -2   -2.30    4.40
 -11   3  -2    4.00    4.40
  11  -3   2    2.60    3.40
 -12   3  -2    6.50    5.70
 -12   3  -2    3.90    5.00
  12  -3   2   14.00    3.50
 -13   3  -2    1.10    4.70
 -13   3  -2   14.10    6.60
  13  -3   2    1.90    3.10
  13  -3   2    2.80    3.60
 -14   3  -2    5.50    6.10
 -14   3  -2   -6.30    5.90
 -15   3  -2    4.00    5.70
 -15   3  -2   -2.20    7.00
 -16   3  -2   -3.10    7.60
 -16   3  -2    4.40    6.60
 -17  -2   2   -5.40    5.80
 -17  -2   2   23.30   10.10
  16   2  -2   -3.30    4.90
 -16  -2   2    8.60    5.90
 -16  -2   2   13.00    9.60
  15   2  -2   24.90    6.80
 -15  -2   2   10.50    5.00
 -15  -2   2   -8.70    7.10
  14   2  -2    4.80    5.40
 -14  -2   2    9.20    4.30
 -14  -2   2   20.30    8.10
  13   2  -2    3.80    4.70
 -13  -2   2    4.90    4.00
 -13  -2   2    3.90    6.50
  12   2  -2 1310.57   54.29
 -12  -2   2 1306.17   52.89
 -12  -2   2 1305.07   59.39
  11   2  -2  216.98   12.10
  11   2  -2  248.18   14.90
 -11  -2   2  263.37   13.60
 -11  -2   2  220.38   17.90
  10   2  -2   12.00    4.00
  10   2  -2    7.70    2.50
 -10  -2   2    2.70    2.50
 -10  -2   2    3.50    5.20
   9   2  -2  528.95   24.20
   9   2  -2  505.25   22.20
  -9  -2   2  579.04   23.00
  -9  -2   2  493.65   26.60
   8   2  -2  439.96   19.40
   8   2  -2  436.26   20.80
  -8  -2   2  491.05   19.70
  -8  -2   2  461.45   23.70
   7   2  -2   90.39    5.90
  -7  -2   2   91.19    8.40
   6   2  -2  212.08   10.20
  -6  -2   2  212.98   12.70
  -6  -2   2  207.88   11.00
   5   2  -2    1.60    1.40
   5   2  -2    4.50    2.70
  -5  -2   2    1.50    2.20
  -5  -2   2   -0.80    1.60
   4   2  -2  574.24   23.60
   4   2  -2  526.25   21.50
  -4  -2   2  518.55   23.10
  -4  -2   2  540.75   22.00
   3   2  -2 2003.90   74.89
   3   2  -2 1974.60   73.59
  -3  -2   2 2031.40   73.89
  -3  -2   2 1952.70   74.79
   1   2  -2   89.39    4.70
   1   2  -2   91.89    5.20
   1   2  -2   93.29    4.90
  -1  -2   2   95.19    4.70
  -1  -2   2   87.19    5.00
  -1  -2   2   92.39    5.00
   0   2  -2  975.40   39.40
   0   2  -2 1066.19   38.30
   0   2  -2 1042.30   39.20
   0  -2   2 1021.80   38.30
   0  -2   2 1148.59   39.10
   0  -2   2  989.00   39.30
  -2   2  -2 7206.18  256.47
   2  -2   2 6894.71  255.27
   2  -2   2 7025.00  256.07
  -3   2  -2  836.72   32.30
  -3   2  -2  802.82   31.60
  -3   2  -2  795.52   32.60
   3  -2   2  830.62   32.40
   3  -2   2  816.32   32.10
  -4   2  -2   32.60    3.70
  -4   2  -2   30.00    4.20
  -4   2  -2   29.60    3.60
   4  -2   2   34.30    4.20
   4  -2   2   33.50    4.00
  -5   2  -2   50.19    5.40
  -5   2  -2   41.90    4.90
  -5   2  -2   40.40    4.60
   5  -2   2   42.20    5.20
   5  -2   2   41.30    5.20
  -6   2  -2 3397.06  126.29
  -6   2  -2 3319.67  126.89
  -6   2  -2 3446.86  126.79
   6  -2   2 3369.16  126.29
   6  -2   2 3428.16  128.09
  -7   2  -2    5.10    2.60
  -7   2  -2    4.20    3.20
  -7   2  -2    1.90    2.40
   7  -2   2    7.20    3.20
  -8   2  -2    5.40    3.20
  -8   2  -2    6.10    3.50
  -8   2  -2    5.80    2.70
  -9   2  -2  127.89   10.70
  -9   2  -2  107.09    7.90
  -9   2  -2  128.99   10.00
   9  -2   2  142.89    9.80
 -10   2  -2    5.80    4.30
  10  -2   2    9.60    3.80
 -11   2  -2   92.89    9.90
 -11   2  -2   97.89   11.20
  11  -2   2   81.09    8.20
 -12   2  -2   38.30    8.80
 -12   2  -2   46.60    7.80
  12  -2   2   31.60    5.40
  12  -2   2   36.50    6.00
 -13   2  -2   14.60    7.50
 -13   2  -2   18.30    6.30
  13  -2   2   26.10    5.20
  13  -2   2   22.50    4.40
 -14   2  -2   44.50    9.20
 -14   2  -2   37.90   10.40
  14  -2   2   44.90    6.00
 -15   2  -2    3.80    6.00
 -15   2  -2   -7.00    6.20
 -16   2  -2    2.90    8.40
 -16   2  -2   -0.20    6.20
 -17  -1   2   41.40   10.00
 -17  -1   2   40.40   12.60
 -16  -1   2   63.69   10.30
 -16  -1   2   65.69   13.50
 -15  -1   2   -2.40    5.00
 -15  -1   2   16.30    8.90
  14   1  -2  158.58   10.10
  14   1  -2  191.78   13.10
 -14  -1   2  172.48   13.30
 -14  -1   2  166.78   17.90
  13   1  -2   34.50    6.20
  13   1  -2   46.60    5.40
 -13  -1   2   31.60    8.60
 -13  -1   2   52.29    7.60
  12   1  -2   78.29    8.80
  12   1  -2   64.09    6.20
 -12  -1   2   84.89   12.30
 -12  -1   2   70.89    7.70
  11   1  -2   17.30    3.40
  11   1  -2    7.90    3.80
 -11  -1   2   15.70    6.50
 -11  -1   2   13.40    4.20
  10   1  -2  341.97   15.40
  10   1  -2  344.37   17.70
 -10  -1   2  338.47   17.00
 -10  -1   2  359.46   21.40
   9   1  -2   -0.60    2.70
   9   1  -2    0.00    1.70
  -9  -1   2    9.50    4.30
  -9  -1   2    1.50    2.00
   8   1  -2  474.05   19.80
   8   1  -2  459.45   21.20
  -8  -1   2  503.05   24.50
   7   1  -2   62.49    5.50
   7   1  -2   59.39    4.40
  -7  -1   2   54.69    6.70
   6   1  -2    8.70    2.00
  -6  -1   2   16.20    4.10
   5   1  -2  175.28   11.00
   5   1  -2  184.68    8.50
  -5  -1   2  182.38   10.70
  -5  -1   2  191.68    9.20
   4   1  -2  505.35   19.60
   4   1  -2  496.05   22.00
  -4  -1   2  490.05   20.00
  -4  -1   2  496.55   21.60
   3   1  -2 1901.61   73.79
   3   1  -2 1948.31   71.99
  -3  -1   2 1937.91   73.69
  -3  -1   2 2054.99   72.29
   2   1  -2   83.69    4.40
   2   1  -2   90.69    5.50
  -2  -1   2   77.69    5.00
  -2  -1   2   78.89    4.20
   1   1  -2  135.39    6.10
   1   1  -2  131.09    6.00
  -1  -1   2  134.49    6.00
  -1  -1   2  123.19    5.90
   0   1  -2  193.88    8.60
   0   1  -2  199.88    7.50
   0   1  -2  191.48    8.40
   0  -1   2  192.88    7.50
  -1   1  -2   14.30    1.00
  -1   1  -2   10.90    1.60
  -1   1  -2   16.70    2.30
   1  -1   2   14.90    2.20
   1  -1   2   13.10    1.00
   1  -1   2   14.60    1.90
  -2   1  -2 1493.85   56.99
  -2   1  -2 1524.25   56.29
  -2   1  -2 1441.86   57.39
   2  -1   2 1507.15   56.39
   2  -1   2 1674.23   56.99
   2  -1   2 1523.25   57.49
  -3   1  -2 5185.58  185.68
  -3   1  -2 4997.50  185.88
  -3   1  -2 4797.02  186.18
   3  -1   2 5679.63  185.88
   3  -1   2 4876.11  186.28
   3  -1   2 5032.50  185.78
  -4   1  -2  273.87   12.90
  -4   1  -2  295.67   13.30
  -4   1  -2  275.67   12.80
   4  -1   2  273.87   13.30
   4  -1   2  275.77   13.20
  -5   1  -2 1990.40   73.39
  -5   1  -2 1870.21   73.09
  -5   1  -2 1920.31   73.59
   5  -1   2 1990.10   74.19
   5  -1   2 1912.31   73.59
  -6   1  -2  984.60   39.50
  -6   1  -2 1043.20   38.80
  -6   1  -2  961.50   38.80
   6  -1   2  918.71   39.80
   6  -1   2  910.91   39.00
  -7   1  -2  318.07   15.40
  -7   1  -2  336.57   17.10
  -7   1  -2  324.07   16.00
   7  -1   2  305.77   16.10
  -8   1  -2   -0.80    2.30
  -8   1  -2    4.50    3.50
  -8   1  -2    5.70    2.50
   8  -1   2    1.80    3.00
  -9   1  -2   15.10    4.00
  -9   1  -2   19.80    5.40
   9  -1   2   16.20    4.70
 -10   1  -2  444.76   22.00
 -10   1  -2  396.86   23.00
  10  -1   2  434.36   21.60
  10  -1   2  434.96   19.80
 -11   1  -2    2.80    3.70
 -11   1  -2   -2.10    4.50
  11  -1   2   -2.30    3.50
  11  -1   2   10.60    3.60
 -12   1  -2  159.48   13.00
 -12   1  -2  146.59   14.50
  12  -1   2  138.19    9.60
  12  -1   2  143.89   11.50
 -13   1  -2   31.20    7.40
 -13   1  -2   46.00   10.20
  13  -1   2   34.80    5.30
  13  -1   2   41.00    6.30
 -14   1  -2    8.30    6.40
 -14   1  -2    9.90    5.90
  14  -1   2    6.60    4.60
  14  -1   2    6.80    4.20
 -15   1  -2   -8.00    6.90
 -15   1  -2    2.00    5.70
  15  -1   2    1.10    3.60
 -16   1  -2    3.40    7.50
 -16   1  -2   -5.80    5.60
 -16   0   2    5.80    8.50
 -16   0   2   21.90    6.40
 -15   0   2   48.60    8.90
 -15   0   2   64.59   13.90
 -14   0   2  145.59   12.60
 -14   0   2  133.69   16.30
  13   0  -2    9.40    4.20
  13   0  -2   12.90    3.10
 -13   0   2    6.20    4.30
 -13   0   2    3.90    6.80
  12   0  -2    2.70    3.70
  12   0  -2    3.40    2.60
 -12   0   2    5.30    6.30
 -12   0   2    3.50    3.60
  11   0  -2   17.50    4.50
  11   0  -2   27.80    3.50
 -11   0   2   29.10    5.50
 -11   0   2   23.30    7.30
  10   0  -2    7.90    2.40
  10   0  -2    6.30    3.90
 -10   0   2    4.90    5.40
 -10   0   2   14.80    3.90
   9   0  -2   90.59    7.50
   9   0  -2   88.89    5.50
  -9   0   2   92.39   10.00
  -9   0   2   97.09    7.30
   8   0  -2   54.69    5.50
   8   0  -2   47.90    4.00
  -8   0   2   54.59    7.10
   7   0  -2  773.72   30.30
   7   0  -2  827.12   31.80
  -7   0   2  765.02   34.60
   6   0  -2  734.53   30.60
   6   0  -2  739.53   29.70
  -6   0   2  879.91   34.20
   5   0  -2  327.17   14.10
   5   0  -2  343.47   17.20
   5   0  -2  329.07   13.50
  -5   0   2  343.57   16.70
   4   0  -2  144.39    9.20
   4   0  -2  155.78    6.70
  -4   0   2  151.68    9.10
  -4   0   2  159.28    7.20
   3   0  -2 6191.98  226.58
   2   0  -2   61.49    3.10
   2   0  -2   55.09    4.50
  -2   0   2   56.39    4.40
  -2   0   2   57.89    2.90
   1   0  -2  195.78    8.30
   1   0  -2  215.58    9.20
  -1   0   2  203.58    8.30
  -1   0   2  210.58    9.10
  -1   0  -2 2158.68   72.49
  -1   0  -2 2013.00   72.89
  -1   0  -2 1775.52   73.09
  -2   0  -2  579.54   22.60
  -2   0  -2  534.95   22.00
  -2   0  -2  557.04   22.00
   2   0   2  574.04   21.90
   2   0   2  600.64   22.80
   2   0   2  547.15   21.80
  -4   0  -2 2411.46   92.19
  -4   0  -2 2375.56   91.49
  -4   0  -2 2492.05   91.99
   4   0   2 2414.96   92.29
   4   0   2 2394.76   91.99
   4   0   2 2732.43   91.39
  -5   0  -2  706.73   29.40
  -5   0  -2  738.13   30.20
  -5   0  -2  720.73   29.20
   5   0   2  729.23   30.10
   5   0   2  737.23   30.20
  -6   0  -2  467.15   20.40
  -6   0  -2  492.55   21.90
  -6   0  -2  455.25   20.30
   6   0   2  488.35   22.00
   6   0   2  428.16   21.00
  -7   0  -2   44.10    5.50
  -7   0  -2   39.80    6.20
  -7   0  -2   43.20    5.00
   7   0   2   34.80    5.80
  -8   0  -2    9.90    3.30
  -8   0  -2    8.20    4.10
   8   0   2    7.30    3.60
  -9   0  -2  147.59   11.90
  -9   0  -2  129.79    9.80
   9   0   2  157.78   11.20
   9   0   2  161.78    9.60
 -10   0  -2    6.40    4.70
 -10   0  -2    5.20    3.50
  10   0   2    6.50    4.10
  10   0   2    8.50    3.50
 -11   0  -2  408.76   24.10
 -11   0  -2  409.86   21.30
  11   0   2  407.96   19.20
  11   0   2  373.66   21.10
 -12   0  -2   -8.70    4.00
 -12   0  -2    8.00    4.50
  12   0   2   -3.70    3.70
  12   0   2   -2.30    4.70
 -13   0  -2    9.70    6.40
 -13   0  -2   11.20    5.20
  13   0   2    3.20    5.20
 -14   0  -2    7.00    6.60
 -14   0  -2    5.30    5.00
  14   0   2   -1.60    5.20
 -15   0  -2   83.09   11.90
  15   0   2   88.69   10.50
 -16   0  -2   49.70   12.00
 -16   0  -2   46.00   10.20
 -17   0  -2   16.80    8.10
 -17   0  -2   11.80    9.40
 -16   1   2   18.40    6.60
 -16   1   2   11.90    9.50
 -15   1   2    8.90    7.20
 -15   1   2   19.90    6.30
 -14   1   2    6.00    6.60
 -14   1   2   -4.90    3.80
 -13   1   2    0.00    4.10
 -13   1   2    2.80    6.40
 -12   1   2  428.46   26.30
 -12   1   2  455.15   23.00
  11  -1  -2   -1.80    2.70
 -11   1   2   -3.00    3.10
 -11   1   2   -6.20    4.40
  10  -1  -2    3.70    1.80
  10  -1  -2    3.90    3.00
 -10   1   2   10.20    5.30
 -10   1   2    3.00    3.10
   9  -1  -2  181.58    9.50
   9  -1  -2  153.58    7.50
  -9   1   2  162.08   10.50
  -9   1   2  152.68   12.40
   8  -1  -2   -4.00    2.10
   8  -1  -2   -1.10    1.30
  -8   1   2   -0.90    2.90
   7  -1  -2    0.90    1.20
   7  -1  -2    2.60    2.20
  -7   1   2    6.50    3.70
   6  -1  -2  362.56   15.40
   6  -1  -2  364.96   14.30
  -6   1   2  365.96   18.70
   5  -1  -2 2059.19   78.49
   5  -1  -2 2147.69   83.59
   5  -1  -2 2194.88   79.29
  -5   1   2 2218.18   82.89
   4  -1  -2   30.40    4.90
   4  -1  -2   24.70    2.10
   4  -1  -2   21.00    1.60
  -4   1   2   31.90    4.10
   3  -1  -2 1682.03   64.09
  -3   1   2 1652.83   63.69
   2  -1  -2  382.86   17.00
  -2   1   2  373.56   16.70
   1  -1  -2  622.74   23.60
   1  -1  -2  635.44   25.30
  -1   1   2  657.43   23.60
  -1   1   2  629.74   25.20
   0   1   2  278.37   11.30
  -1  -1  -2 1992.80   74.49
   1   1   2 2051.69   74.59
  -2  -1  -2   27.50    2.60
  -2  -1  -2   31.80    3.10
   2   1   2   22.90    2.20
   2   1   2   30.30    2.90
  -3  -1  -2   62.19    4.50
  -3  -1  -2   72.39    5.40
  -3  -1  -2   65.29    5.50
   3   1   2   71.19    4.10
   3   1   2   58.99    5.00
   3   1   2   63.99    5.50
   4   1   2 9107.09  331.47
  -5  -1  -2  216.18   10.90
  -5  -1  -2  213.58   10.40
  -5  -1  -2  220.08   11.90
   5   1   2  217.28   11.60
   5   1   2  224.08   11.60
  -6  -1  -2 1080.09   44.50
  -6  -1  -2 1022.00   42.30
   6   1   2 1211.28   44.70
   6   1   2 1050.19   43.80
  -7  -1  -2 4141.39  154.28
  -7  -1  -2 4557.54  157.38
   7   1   2 3880.31  155.48
   7   1   2 4130.19  154.38
  -8  -1  -2   42.10    6.70
  -8  -1  -2   39.90    5.10
   8   1   2   38.20    6.10
   8   1   2   42.90    5.30
  -9  -1  -2   19.10    4.30
  -9  -1  -2   27.10    6.30
   9   1   2   22.20    4.30
   9   1   2   17.40    5.00
 -10  -1  -2   46.40    8.20
 -10  -1  -2   50.09    6.60
  10   1   2   48.30    6.20
  10   1   2   51.09    7.50
 -11  -1  -2   83.09    8.80
 -11  -1  -2   92.89   11.70
  11   1   2   79.19    9.90
 -12  -1  -2   16.30    6.90
 -12  -1  -2    3.50    4.10
  12   1   2    8.70    5.40
 -13  -1  -2   89.29   10.30
 -13  -1  -2   99.29   13.20
  13   1   2   93.19   10.80
 -14  -1  -2  207.38   15.40
 -14  -1  -2  160.88   17.60
  14   1   2  190.98   15.20
 -15  -1  -2   33.20    7.90
 -15  -1  -2   23.60    9.60
  15   1   2   37.90    8.30
 -16  -1  -2    8.50    6.80
 -16  -1  -2   -5.20    7.20
 -17  -1  -2   47.30   11.10
 -17  -1  -2   34.60   12.70
 -16   2   2   -0.50    5.60
 -16   2   2  -14.60    6.90
 -15   2   2    4.30    8.00
 -15   2   2   27.40    7.40
 -14   2   2   51.89    8.90
 -14   2   2   33.90    9.90
 -13   2   2   11.00    5.30
 -13   2   2   -0.80    6.00
 -12   2   2    3.90    3.90
 -12   2   2    1.30    5.50
 -11   2   2   74.29    8.60
 -11   2   2   67.19   10.50
 -10   2   2   37.50    8.10
 -10   2   2   31.20    5.60
  -9   2   2  279.87   15.30
  -9   2   2  289.87   18.10
  -8   2   2   37.50    6.90
  -7   2   2 1346.17   55.39
  -6   2   2  554.34   25.90
   5  -2  -2  226.98   14.20
  -5   2   2  236.08   13.50
   4  -2  -2   93.89    7.80
  -4   2   2   98.09    7.30
   3  -2  -2  268.77   13.80
  -3   2   2  267.37   13.60
   2  -2  -2  139.19    9.00
  -2   2   2  141.29    8.90
   1  -2  -2  572.64   23.30
  -1   2   2  549.45   21.00
  -1   2   2  566.34   23.20
   0   2   2  851.11   31.90
   0   2   2  848.12   31.90
   1   2   2  300.57   12.40
   1   2   2  295.07   12.50
  -2  -2  -2   11.90    2.40
   2   2   2    9.30    1.70
  -3  -2  -2 2433.36   91.49
  -3  -2  -2 2535.45   93.39
   3   2   2 2583.54   91.19
   3   2   2 2423.56   92.79
   4   2   2 9309.67  350.66
   4   2   2 9999.00  351.46
  -5  -2  -2  183.88   11.20
  -5  -2  -2  190.38    9.20
   5   2   2  170.98   10.40
   5   2   2  201.38   10.80
   5   2   2  170.38    9.90
   5   2   2  217.68    8.80
  -6  -2  -2  152.98   10.50
  -6  -2  -2  162.88    8.30
   6   2   2  126.99    9.40
   6   2   2  151.28    9.00
  -7  -2  -2  631.54   27.10
  -7  -2  -2  651.53   30.20
   7   2   2  674.03   28.00
   7   2   2  680.93   29.40
  -8  -2  -2   60.99    7.40
  -8  -2  -2   60.29    5.70
   8   2   2   72.39    7.60
   8   2   2   70.19    6.50
  -9  -2  -2  521.55   26.70
  -9  -2  -2  532.85   23.30
   9   2   2  486.85   24.90
   9   2   2  520.45   23.40
 -10  -2  -2   42.80    6.00
 -10  -2  -2   41.30    8.20
  10   2   2   45.20    7.50
 -11  -2  -2  802.92   36.70
 -11  -2  -2  851.61   41.30
  11   2   2  907.31   39.20
 -12  -2  -2 1167.28   53.99
 -12  -2  -2 1157.08   48.90
  12   2   2 1155.98   50.59
 -13  -2  -2  107.09   13.10
 -13  -2  -2  113.09   10.50
  13   2   2   86.39   11.30
 -14  -2  -2   39.50    8.00
 -14  -2  -2   38.00   10.30
  14   2   2   52.69    9.10
 -15  -2  -2    3.10    5.60
 -15  -2  -2    4.50    4.50
  15   2   2   -9.60    6.00
 -16  -2  -2   19.90    7.30
 -16  -2  -2   22.10   10.10
  16   2   2   17.20    7.50
 -17  -2  -2   11.30    7.80
 -17  -2  -2    3.80    8.80
 -16   3   2   -6.40    7.50
 -16   3   2    0.40    5.70
 -15   3   2    1.00    5.80
 -15   3   2   -3.20    5.70
 -14   3   2    7.30    6.90
 -14   3   2   -6.40    4.80
 -13   3   2    0.30    6.10
 -13   3   2    4.10    5.10
 -12   3   2    0.20    3.80
 -12   3   2    6.90    5.50
 -11   3   2   -1.80    5.50
 -11   3   2   19.90    5.50
 -10   3   2    0.30    4.30
 -10   3   2   -1.90    3.40
  -9   3   2  315.57   17.00
  -9   3   2  314.37   19.00
  -8   3   2    9.40    4.70
  -8   3   2    9.40    3.40
  -7   3   2   38.40    6.70
  -6   3   2 1361.46   55.59
  -5   3   2  262.87   14.90
   4  -3  -2  274.27   15.50
  -4   3   2  291.47   15.20
   3  -3  -2    8.30    1.10
   3  -3  -2    7.70    3.10
  -3   3   2    7.30    1.30
  -3   3   2    5.10    2.40
   2  -3  -2 2745.93   98.39
   2  -3  -2 2620.64  101.59
  -2   3   2 2739.13  101.59
  -2   3   2 2709.13   98.29
   1  -3  -2  199.78    8.90
  -1   3   2  216.88   11.40
  -1   3   2  206.58    8.60
   0  -3  -2   14.50    2.20
   0   3   2   16.70    2.20
  -1  -3  -2 5900.21  217.08
   1   3   2 6035.90  216.98
  -2  -3  -2   99.79    6.70
  -2  -3  -2  106.29    7.30
   2   3   2  121.59    7.40
   2   3   2  112.89    6.60
  -3  -3  -2 2897.31  108.29
   3   3   2 2892.21  107.09
   3   3   2 2855.01  105.39
   3   3   2 2920.61  107.99
  -5  -3  -2  150.98   10.30
  -5  -3  -2  157.38    7.90
   5   3   2  166.48    7.20
   5   3   2  167.08    9.80
   5   3   2  163.58    9.20
   5   3   2  150.18    9.50
  -6  -3  -2  268.97   12.20
  -6  -3  -2  270.07   15.20
   6   3   2  261.57   13.50
   6   3   2  252.67   14.00
  -7  -3  -2   24.50    5.50
  -7  -3  -2   19.70    3.50
   7   3   2    8.80    3.90
   7   3   2   16.80    3.90
  -8  -3  -2  148.39   11.60
  -8  -3  -2  118.29    8.20
   8   3   2  159.98   11.00
   8   3   2  137.59    9.40
  -9  -3  -2  187.38   14.30
  -9  -3  -2  191.68   10.90
   9   3   2  172.38   12.50
 -10  -3  -2    9.70    3.60
 -10  -3  -2    7.20    5.50
  10   3   2   10.90    4.90
 -11  -3  -2  734.93   32.60
 -11  -3  -2  728.13   37.80
  11   3   2  759.42   35.40
 -12  -3  -2  190.68   17.40
 -12  -3  -2  193.38   13.50
  12   3   2  217.48   16.30
 -13  -3  -2   66.69   12.40
 -13  -3  -2   67.49    8.60
  13   3   2   64.39   10.20
 -14  -3  -2    2.30    4.40
 -14  -3  -2    6.20    7.20
  14   3   2   -2.10    5.60
 -15  -3  -2   22.00    6.20
 -15  -3  -2   11.40    7.70
  15   3   2   12.70    7.40
 -16  -3  -2   -6.60    4.60
 -16  -3  -2  -10.30    7.30
  16   3   2  -14.20    7.30
 -17  -3  -2    8.30    9.40
 -17  -3  -2   -3.10    5.70
 -15   4   2   -3.30    7.10
 -15   4   2   13.70    6.70
 -14   4   2   46.00    9.20
 -14   4   2   39.40   10.70
 -13   4   2   -3.40    5.50
 -13   4   2    5.80    4.80
 -12   4   2   45.70    8.20
 -12   4   2   56.19   10.50
 -11   4   2   46.50    7.70
 -11   4   2   52.89    9.80
 -10   4   2   66.69    8.20
 -10   4   2   70.49   10.40
  -9   4   2   31.10    7.20
  -9   4   2   36.20    6.40
  -8   4   2   82.79    9.30
  -8   4   2   79.69    7.70
  -7   4   2   37.60    7.00
  -6   4   2 1058.69   45.10
  -5   4   2   72.29    7.60
   4  -4  -2 1085.29   46.40
   4  -4  -2 1106.39   41.10
  -4   4   2 1127.89   41.80
  -4   4   2 1129.09   46.00
   3  -4  -2  666.93   26.00
   3  -4  -2  691.93   30.20
  -3   4   2  676.83   26.30
  -3   4   2  713.13   30.00
   2  -4  -2  406.06   16.60
   2  -4  -2  433.46   19.70
  -2   4   2  418.26   16.50
  -2   4   2  418.26   19.60
   1  -4  -2 5006.50  182.58
  -1   4   2 4920.21  182.18
  -1   4   2 5127.19  184.98
   0  -4  -2  444.46   18.60
   0   4   2  463.95   18.30
  -1  -4  -2  552.54   23.10
   1   4   2  580.64   22.90
  -2  -4  -2    7.20    3.10
  -2  -4  -2    6.60    2.70
   2   4   2    5.90    2.90
   2   4   2    7.10    2.50
  -3  -4  -2  268.77   13.10
  -3  -4  -2  262.97   13.90
   3   4   2  266.27   13.60
   3   4   2  273.67   12.80
  -4  -4  -2    5.50    2.50
  -4  -4  -2    4.40    2.80
   4   4   2    8.90    3.10
   4   4   2    7.90    2.50
   4   4   2    7.90    1.30
  -5  -4  -2  119.39    6.50
  -5  -4  -2  128.49    9.60
   5   4   2  134.39    9.00
   5   4   2  139.59    5.80
   5   4   2  127.49    8.20
  -6  -4  -2   41.20    6.80
  -6  -4  -2   32.80    3.70
   6   4   2   32.10    4.80
   6   4   2   38.20    5.40
  -7  -4  -2   51.99    7.20
  -7  -4  -2   53.29    4.80
   7   4   2   56.29    6.60
   7   4   2   52.19    5.90
  -8  -4  -2 2753.82  108.59
  -8  -4  -2 2742.13  103.29
   8   4   2 2822.32  106.69
  -9  -4  -2   68.89    6.00
  -9  -4  -2   56.79    8.90
   9   4   2   57.79    7.90
 -10  -4  -2  315.97   20.90
 -10  -4  -2  343.77   16.40
  10   4   2  295.87   18.60
 -11  -4  -2  194.68   12.10
 -11  -4  -2  180.18   16.70
  11   4   2  196.68   14.90
 -12  -4  -2  801.62   41.40
 -12  -4  -2  760.92   34.80
  12   4   2  843.42   38.80
 -13  -4  -2  288.97   17.20
 -13  -4  -2  299.97   23.10
  13   4   2  317.47   20.50
 -14  -4  -2    3.00    4.00
 -14  -4  -2  -10.90    5.70
  14   4   2    7.70    6.30
 -15  -4  -2   29.80   10.10
 -15  -4  -2   11.90    5.70
  15   4   2   25.20    8.40
 -16  -4  -2   27.70   10.10
 -16  -4  -2   18.00    6.60
 -17  -4  -2   33.50   12.00
 -17  -4  -2   11.70    7.90
  17   4   2   26.00   10.10
 -15   5   2  -11.20    5.20
 -15   5   2    4.00    7.60
 -14   5   2   12.80    7.00
 -14   5   2   18.80    8.30
 -13   5   2  100.39   13.30
 -13   5   2   69.39   10.80
 -12   5   2   62.69   11.50
 -12   5   2   54.69    9.30
 -11   5   2  129.39   13.40
 -11   5   2  100.19   11.00
 -10   5   2  416.36   22.30
 -10   5   2  401.26   24.10
  -9   5   2   40.00    6.90
  -9   5   2   48.70    8.60
  -8   5   2  172.88   13.50
  -8   5   2  186.38   12.30
  -7   5   2   -0.10    3.60
  -6   5   2    7.70    4.30
   5  -5  -2    0.60    1.20
  -5   5   2    1.80    1.70
  -5   5   2    3.00    3.40
   4  -5  -2  909.21   34.50
   4  -5  -2  864.81   39.50
  -4   5   2  917.21   35.30
  -4   5   2  958.70   39.40
   3  -5  -2   -2.20    2.50
  -3   5   2   -3.20    2.20
  -3   5   2    1.10    1.50
   2  -5  -2   68.59    4.50
  -2   5   2   75.19    6.90
  -2   5   2   73.49    4.50
   1  -5  -2  562.24   22.80
  -1   5   2  580.54   25.10
  -1   5   2  556.54   22.30
   0  -5  -2  495.85   20.50
   0   5   2  487.65   20.00
  -1  -5  -2  662.93   27.30
   1   5   2  677.23   26.90
  -2  -5  -2   28.30    4.00
   2   5   2   35.80    4.60
   2   5   2   26.90    3.50
  -3  -5  -2 1002.90   43.90
  -3  -5  -2 1092.79   43.30
   3   5   2 1070.59   42.80
   3   5   2 1186.28   44.50
  -4  -5  -2  755.42   32.10
  -4  -5  -2  748.13   30.80
   4   5   2  705.93   31.20
   4   5   2  768.92   30.30
   4   5   2  665.63   27.20
  -5  -5  -2   87.19    7.40
  -5  -5  -2   80.79    8.00
   5   5   2   88.69    6.90
   5   5   2   75.39    7.10
   5   5   2   86.99    3.90
  -6  -5  -2 2019.30   76.19
  -6  -5  -2 1973.40   81.59
   6   5   2 2199.78   79.69
  -7  -5  -2  142.09    7.70
  -7  -5  -2  132.59   11.50
   7   5   2  146.79   10.40
  -8  -5  -2  115.99    7.30
  -8  -5  -2  112.69   11.40
   8   5   2  136.19   10.60
  -9  -5  -2   13.00    3.20
  -9  -5  -2   12.60    5.80
   9   5   2    9.90    4.80
 -10  -5  -2  360.46   22.50
 -10  -5  -2  341.07   16.80
  10   5   2  361.76   20.50
 -11  -5  -2  647.54   28.20
 -11  -5  -2  642.74   34.40
  11   5   2  636.94   32.00
 -12  -5  -2  333.77   24.20
 -12  -5  -2  350.16   18.50
  12   5   2  399.46   23.10
 -13  -5  -2   17.50    8.10
 -13  -5  -2   26.60    5.60
  13   5   2   13.50    6.70
 -14  -5  -2   42.30   10.60
 -14  -5  -2   34.60    6.70
  14   5   2   39.70    9.20
 -15  -5  -2  120.59   11.40
 -15  -5  -2  116.89   17.90
  15   5   2  144.59   15.40
 -16  -5  -2   26.00   10.90
 -16  -5  -2   21.60    6.50
  16   5   2    9.30    8.20
 -17  -5  -2   41.80   13.40
 -17  -5  -2   49.00    9.30
 -14   6   2   17.00    8.50
 -14   6   2   -3.80    5.30
 -13   6   2   14.60    6.50
 -13   6   2   -3.40    6.20
 -12   6   2   13.40    7.10
 -12   6   2   30.10    7.70
 -11   6   2   30.90    8.50
 -11   6   2   23.80    6.10
 -10   6   2   91.59   11.60
 -10   6   2   76.39    9.50
  -9   6   2   -1.90    4.60
  -9   6   2   -0.10    3.50
  -8   6   2  290.27   16.90
  -8   6   2  282.77   18.40
  -7   6   2  138.89   10.50
  -7   6   2  149.29   12.20
   6  -6  -2  143.19    6.60
  -6   6   2  129.99   11.10
  -6   6   2  115.89    7.20
   5  -6  -2  294.57   12.70
  -5   6   2  282.97   13.60
  -5   6   2  310.67   17.40
   4  -6  -2   11.50    2.20
  -4   6   2   10.30    4.30
  -4   6   2    4.80    2.40
   3  -6  -2 1966.80   72.79
  -3   6   2 1948.21   76.69
  -3   6   2 1935.01   73.09
   2  -6  -2    3.80    1.70
  -2   6   2    4.50    1.80
   1  -6  -2  786.82   31.10
  -1   6   2  745.23   30.40
  -1   6   2  801.52   33.50
   0  -6  -2  283.67   13.40
   0   6   2  277.77   12.70
  -1  -6  -2  706.13   28.90
   1   6   2  686.73   28.10
  -2  -6  -2    7.00    2.60
   2   6   2    2.70    1.80
   2   6   2    4.50    2.40
  -3  -6  -2  221.38   13.20
  -3  -6  -2  225.98   12.20
   3   6   2  216.38   11.50
   3   6   2  221.18   12.70
  -4  -6  -2  186.68   11.20
  -4  -6  -2  172.28   11.80
   4   6   2  181.08   10.40
   4   6   2  182.88   11.50
  -5  -6  -2  202.58   12.40
  -5  -6  -2  196.58   13.60
  -6  -6  -2   89.19    8.40
  -6  -6  -2   89.59    9.40
  -7  -6  -2   60.19    9.10
  -8  -6  -2   21.40    3.10
  -8  -6  -2   11.00    5.30
   8   6   2   24.00    5.70
  -9  -6  -2  327.87   20.50
  -9  -6  -2  282.47   13.80
   9   6   2  297.17   18.00
 -10  -6  -2  163.18    9.60
 -10  -6  -2  170.28   15.10
  10   6   2  156.58   12.80
 -11  -6  -2   18.50    4.40
 -11  -6  -2   40.70    9.50
  11   6   2   22.90    7.00
 -12  -6  -2  350.76   18.00
 -12  -6  -2  403.86   26.00
  12   6   2  352.66   22.60
 -13  -6  -2   12.50    4.40
  13   6   2   19.90    7.90
 -14  -6  -2  108.39   14.10
 -14  -6  -2   79.49    8.90
  14   6   2   84.29   12.70
 -15  -6  -2   22.60    5.90
 -15  -6  -2   19.30    9.30
  15   6   2   19.40    8.30
 -16  -6  -2   10.60    5.40
 -16  -6  -2   -4.00    6.80
  16   6   2   -3.60    7.50
 -17  -6  -2   44.20   14.60
 -17  -6  -2   48.50    9.20
  17   6   2   53.69   12.30
 -14   7   2   23.80    9.10
 -14   7   2   17.00    7.70
 -13   7   2   -7.90    6.10
 -13   7   2   -3.50    5.00
 -12   7   2   15.00    6.70
 -12   7   2   24.20    8.30
 -11   7   2    0.70    4.00
 -11   7   2    5.70    6.20
 -10   7   2    5.10    4.90
 -10   7   2   16.70    6.70
  -9   7   2   80.69    9.80
  -9   7   2   87.09   10.80
  -8   7   2  315.27   18.20
  -8   7   2  306.67   19.40
   7  -7  -2   50.69    4.00
  -7   7   2   48.10    4.80
  -7   7   2   48.20    7.20
  -7   7   2   59.89    9.00
   6  -7  -2  117.09    6.80
  -6   7   2  119.09    9.60
  -6   7   2  132.19    8.00
  -6   7   2  124.69   11.30
   5  -7  -2    3.20    2.00
  -5   7   2    5.60    4.10
   4  -7  -2  191.08    9.50
  -4   7   2  184.48   10.10
  -4   7   2  162.98   12.70
   3  -7  -2    0.00    1.80
  -3   7   2   -2.70    1.70
  -3   7   2    1.40    3.10
   2  -7  -2  106.19    6.90
  -2   7   2  105.69    9.40
  -2   7   2   98.69    6.60
   1  -7  -2  526.45   22.40
  -1   7   2  509.85   21.70
   0  -7  -2 1088.99   42.60
   0   7   2 1047.00   41.60
  -1  -7  -2 3284.67  119.69
   1   7   2 3108.39  118.49
  -2  -7  -2   15.70    3.70
   2   7   2   17.60    3.30
   2   7   2   18.70    4.10
  -3  -7  -2  823.32   33.50
   3   7   2  704.73   34.70
   3   7   2  800.12   34.00
  -4  -7  -2  327.97   18.00
  -4  -7  -2  314.07   16.90
   4   7   2  322.97   17.70
  -5  -7  -2  420.56   23.30
  -5  -7  -2  488.15   22.60
  -6  -7  -2 7099.89  258.37
  -6  -7  -2 6854.71  260.17
  -7  -7  -2   92.39   10.70
  -7  -7  -2   85.39    8.80
  -8  -7  -2   29.70    7.40
  -9  -7  -2    0.80    4.50
   9   7   2    8.50    4.70
 -10  -7  -2  611.04   33.30
 -10  -7  -2  579.74   24.50
  10   7   2  616.74   30.60
 -11  -7  -2   29.10    4.40
 -11  -7  -2   28.50    8.80
  11   7   2   32.80    7.40
 -12  -7  -2  128.29   14.90
 -12  -7  -2  115.79    8.60
  12   7   2  116.99   13.20
 -13  -7  -2  144.59   10.40
 -13  -7  -2  176.38   17.80
  13   7   2  149.39   15.50
 -14  -7  -2   91.09   16.10
 -14  -7  -2   98.59    8.90
  14   7   2  111.99   13.60
 -15  -7  -2   15.90    8.60
 -15  -7  -2   10.60    5.20
  15   7   2   12.20    7.50
 -16  -7  -2   -3.10    4.40
 -16  -7  -2  -10.70    6.50
  16   7   2   -2.90    7.60
 -17  -7  -2   37.90   12.90
  17   7   2   58.69   13.70
 -13   8   2    5.10    5.60
 -13   8   2   -2.40    6.70
 -12   8   2   14.80    7.50
 -12   8   2   13.30    6.60
 -11   8   2   -2.80    4.20
 -11   8   2    0.40    5.20
 -10   8   2    7.10    5.10
 -10   8   2   13.60    6.40
  -9   8   2  169.78   14.40
  -9   8   2  159.98   13.40
  -8   8   2  105.49   10.50
  -8   8   2   91.29   11.10
   7  -8  -2   37.60    4.30
  -7   8   2   37.70    5.10
  -7   8   2   48.80    7.30
  -7   8   2   54.59    8.80
   6  -8  -2   36.00    4.30
  -6   8   2   40.40    7.90
  -6   8   2   45.90    6.90
  -6   8   2   39.70    5.30
   5  -8  -2   55.29    5.00
  -5   8   2   43.00    7.70
  -5   8   2   45.00    5.60
   4  -8  -2   12.90    3.20
  -4   8   2   22.60    5.50
  -4   8   2   15.00    3.60
   3  -8  -2   12.70    3.10
  -3   8   2   11.80    3.20
  -3   8   2    9.60    4.10
   2  -8  -2   20.60    3.80
  -2   8   2   24.60    5.40
   1  -8  -2  125.69    8.60
  -1   8   2  135.19    8.20
   0  -8  -2 2980.00  110.19
   0   8   2 2864.21  108.99
  -1  -8  -2  238.08   13.30
  -2  -8  -2  153.68   10.00
   2   8   2  142.69   10.50
  -3  -8  -2    5.60    3.30
   3   8   2    6.40    3.40
  -4  -8  -2 1114.89   49.30
  -4  -8  -2 1203.98   48.30
  -5  -8  -2   19.10    4.90
  -5  -8  -2   13.40    4.80
  -6  -8  -2   90.09   10.30
  -6  -8  -2   78.69    8.60
  -7  -8  -2   -2.00    2.90
  -7  -8  -2   -0.10    4.30
  -8  -8  -2   21.50    6.60
  -8  -8  -2   31.90    6.80
  -9  -8  -2   -3.80    4.60
 -10  -8  -2   30.60    8.70
  10   8   2   33.50    7.50
 -11  -8  -2  181.68   18.20
  11   8   2  209.58   16.30
 -12  -8  -2  340.37   24.90
  12   8   2  304.67   21.60
 -13  -8  -2   78.19   14.70
 -13  -8  -2   49.90    5.90
  13   8   2   55.69   11.10
 -14  -8  -2   80.69    7.40
 -14  -8  -2   65.99   14.00
  14   8   2   65.89   12.00
 -15  -8  -2  124.89   18.60
 -15  -8  -2  108.59    9.30
  15   8   2  145.59   15.80
 -16  -8  -2   18.30    9.80
  16   8   2   12.40    8.00
 -17  -8  -2   35.00   12.30
  17   8   2   36.70   11.70
 -13   9   2   12.50    7.80
 -13   9   2   13.10    7.20
 -12   9   2   38.50    9.50
 -11   9   2    5.60    5.40
 -11   9   2    6.60    6.00
 -10   9   2   26.60    7.80
 -10   9   2   41.00    8.30
  -9   9   2    9.20    6.20
  -9   9   2   16.70    6.00
   8  -9  -2    7.80    2.70
  -8   9   2   -5.40    4.80
  -8   9   2    3.40    4.20
   7  -9  -2    2.70    2.80
  -7   9   2    6.70    5.80
  -7   9   2    9.30    5.00
  -7   9   2    5.90    3.70
   6  -9  -2  702.23   29.40
  -6   9   2  752.22   33.20
  -6   9   2  673.33   30.60
  -6   9   2  730.13   35.10
   5  -9  -2  225.28   12.30
  -5   9   2  223.48   13.30
  -5   9   2  246.58   16.40
  -5   9   2  250.17   14.60
   4  -9  -2  524.65   22.60
  -4   9   2  531.75   26.60
  -4   9   2  461.95   22.80
   3  -9  -2   14.60    3.70
  -3   9   2    2.00    3.90
  -3   9   2    6.60    2.90
   2  -9  -2  268.67   13.70
  -2   9   2  235.18   15.80
  -2   9   2  240.28   14.60
   1  -9  -2   16.20    4.10
  -1   9   2   19.10    5.20
   0  -9  -2 1254.57   50.59
  -1  -9  -2 1052.49   43.50
   1   9   2 1045.70   44.70
  -2  -9  -2  144.89   10.50
  -3  -9  -2   99.49    8.80
  -4  -9  -2  632.94   29.60
  -5  -9  -2  140.59   11.10
  -5  -9  -2  121.49   11.80
   5   9   2  151.28    6.50
  -6  -9  -2  184.78   13.20
  -6  -9  -2  178.38   14.50
  -7  -9  -2  100.29   11.50
  -7  -9  -2   91.79    9.90
  -8  -9  -2    6.20    4.40
  -8  -9  -2    0.80    4.60
  -9  -9  -2   20.00    6.30
  -9  -9  -2   16.20    7.50
 -10  -9  -2   79.29   12.60
 -11  -9  -2   94.29   14.70
  11   9   2  110.69   12.90
 -12  -9  -2    6.50    7.60
  12   9   2    5.50    5.90
 -13  -9  -2   59.09   13.40
  13   9   2   74.89   12.10
 -14  -9  -2   39.30   11.50
  14   9   2   36.40    9.40
 -15  -9  -2   -8.90    6.60
  15   9   2    6.60    6.80
 -16  -9  -2   -0.20    7.70
  16   9   2   -3.20    6.60
 -17  -9  -2   10.10    9.00
  17   9   2    3.30    9.50
 -12  10   2   11.60    7.20
 -12  10   2    5.60    6.80
 -11  10   2   21.80    7.90
 -11  10   2   10.90    6.40
 -10  10   2   26.10    7.70
 -10  10   2   15.00    7.20
  -9  10   2    3.70    5.40
  -9  10   2    3.40    4.50
   8 -10  -2  134.59    8.50
  -8  10   2  145.69    9.50
  -8  10   2  148.89   12.90
  -8  10   2  145.99   13.80
   7 -10  -2  517.75   21.90
  -7  10   2  450.35   22.80
  -7  10   2  520.05   27.50
  -7  10   2  480.65   25.90
   6 -10  -2  543.05   23.80
  -6  10   2  550.34   29.00
  -6  10   2  504.55   24.90
  -6  10   2  551.64   27.20
   5 -10  -2  167.88   10.40
  -5  10   2  147.89   11.20
  -5  10   2  166.58   13.80
  -5  10   2  154.38   11.90
   4 -10  -2   62.59    6.80
  -4  10   2   57.99    9.40
  -4  10   2   59.69    7.40
   3 -10  -2  136.69    9.60
  -3  10   2  121.29   11.50
  -3  10   2  123.39    9.60
   2 -10  -2  390.86   19.10
  -2  10   2  355.96   21.10
   1 -10  -2  134.09    9.80
  -1  10   2  114.59   10.70
   0 -10  -2    5.50    3.20
  -1 -10  -2   18.70    4.90
  -2 -10  -2  140.19   10.80
  -3 -10  -2  261.17   15.80
  -4 -10  -2  197.98   14.00
   4  10   2  216.48    9.80
  -5 -10  -2  100.79    9.90
  -5 -10  -2  104.89   11.20
   5  10   2   94.09    5.20
  -6 -10  -2   64.59    8.60
  -6 -10  -2   65.19   10.00
  -7 -10  -2   11.00    5.30
  -7 -10  -2    5.00    4.40
  -8 -10  -2   51.99    9.00
  -8 -10  -2   49.90   10.50
  -9 -10  -2   51.89    9.10
  -9 -10  -2   44.00   10.10
 -10 -10  -2  288.47   22.00
 -11 -10  -2  103.99   14.10
  11  10   2   98.29   12.50
 -12 -10  -2  611.24   36.80
  12  10   2  610.44   33.70
 -13 -10  -2   20.30    9.10
  13  10   2    3.20    6.40
 -14 -10  -2    9.80    8.10
  14  10   2   -8.20    6.70
 -15 -10  -2   25.00    9.70
  15  10   2   -4.30    7.00
 -16 -10  -2   -1.00    6.90
  16  10   2   13.50    8.70
 -17 -10  -2    2.40    9.30
 -12  11   2   -3.20    6.60
 -12  11   2    2.20    6.00
 -11  11   2    9.90    6.50
 -11  11   2    4.50    6.60
 -10  11   2   21.00    7.50
 -10  11   2    8.60    6.90
  -9  11   2   54.79   10.00
  -9  11   2   56.19   10.00
   8 -11  -2   18.70    4.10
  -8  11   2   13.30    6.70
  -8  11   2   16.70    6.00
   7 -11  -2   55.29    6.60
  -7  11   2   69.89   10.50
  -7  11   2   44.70    7.90
  -7  11   2   44.70    7.60
   6 -11  -2    5.90    3.50
  -6  11   2    2.70    5.60
  -6  11   2   -1.20    3.70
   5 -11  -2  393.36   21.30
  -5  11   2  523.75   24.80
  -5  11   2  472.75   26.00
   4 -11  -2  597.64   27.30
  -4  11   2  608.64   28.60
  -4  11   2  575.34   30.50
   3 -11  -2  174.98   11.80
  -3  11   2  178.88   12.20
  -3  11   2  162.78   13.90
   2 -11  -2  187.38   12.50
  -2  11   2  164.28   14.10
  -2  11   2  202.78   12.30
   1 -11  -2   46.90    6.90
  -1  11   2   43.50    6.10
  -1  11   2   48.70    8.30
   0 -11  -2    3.40    3.30
   0  11   2    8.00    2.90
  -1 -11  -2   40.40    7.00
  -2 -11  -2  727.43   32.30
   2  11   2  641.14   28.10
  -3 -11  -2  829.92   38.50
   3  11   2  882.81   34.20
  -4 -11  -2   99.09   10.10
   4  11   2   93.99    5.90
  -5 -11  -2   -0.20    3.70
   5  11   2    0.40    1.40
  -6 -11  -2  268.17   17.50
  -6 -11  -2  265.37   19.20
   6  11   2  266.97   11.20
  -7 -11  -2   -3.80    5.20
  -7 -11  -2    6.70    4.50
  -8 -11  -2  204.98   18.40
  -8 -11  -2  212.68   16.40
  -9 -11  -2   -3.20    4.60
  -9 -11  -2   -1.70    5.50
 -10 -11  -2    6.50    7.50
 -11 -11  -2   10.30    7.60
 -12 -11  -2   -6.20    7.10
  12  11   2   13.80    7.70
 -13 -11  -2   13.20    8.20
  13  11   2   13.20    7.70
 -14 -11  -2    8.40    8.50
  14  11   2    1.10    7.10
 -15 -11  -2    6.30    8.80
  15  11   2    9.00    7.80
 -16 -11  -2   -5.20    8.40
  16  11   2    1.60    7.30
 -17 -11  -2   19.70   11.50
  17  11   2    6.00    8.10
 -11  12   2   -2.50    6.90
 -11  12   2    6.40    6.90
 -10  12   2    5.50    6.60
 -10  12   2    1.30    5.40
  -9  12   2   16.30    6.80
  -9  12   2   23.00    7.70
   8 -12  -2    9.10    4.00
  -8  12   2   -2.80    5.80
  -8  12   2   16.70    5.20
  -8  12   2   18.40    6.40
   7 -12  -2   61.79    7.30
  -7  12   2   55.49    9.00
  -7  12   2   46.50    9.50
   6 -12  -2    5.20    4.00
  -6  12   2    8.70    6.70
  -6  12   2    4.50    4.20
   5 -12  -2    0.20    3.40
  -5  12   2    4.80    4.10
  -5  12   2    2.50    4.60
   4 -12  -2   91.49    9.20
  -4  12   2  109.19   10.40
  -4  12   2  109.89   11.90
   3 -12  -2  196.78   13.60
  -3  12   2  219.28   16.40
  -3  12   2  200.28   13.70
   2 -12  -2   19.80    5.50
  -2  12   2   19.40    6.70
  -2  12   2   21.60    5.20
   1 -12  -2   87.49    9.00
  -1  12   2   80.29   10.50
  -1  12   2   71.59    7.40
   0 -12  -2   10.30    4.30
   0  12   2   18.50    4.10
  -1 -12  -2   92.79    9.70
   1  12   2   84.09    7.20
  -2 -12  -2   49.50    8.20
   2  12   2   49.80    5.40
  -3 -12  -2    8.40    4.40
   3  12   2    3.60    2.30
  -4 -12  -2   24.40    6.70
   4  12   2   19.80    3.20
  -5 -12  -2  477.85   25.90
   5  12   2  460.75   19.50
  -6 -12  -2   16.00    6.30
   6  12   2   11.40    2.30
  -7 -12  -2   -1.40    5.40
  -7 -12  -2    8.30    4.90
  -8 -12  -2   78.29   11.60
  -8 -12  -2   81.29   13.10
  -9 -12  -2   48.70   11.50
  -9 -12  -2   33.90    8.50
 -10 -12  -2    4.30    5.40
 -10 -12  -2    5.90    8.20
 -11 -12  -2    5.20    7.20
 -12 -12  -2   52.89   13.20
  12  12   2   37.90   10.70
 -13 -12  -2   94.69   16.30
  13  12   2   82.49   13.70
 -14 -12  -2   54.59   14.50
  14  12   2   41.10   11.10
 -15 -12  -2   15.80    9.60
  15  12   2   24.30   10.10
 -16 -12  -2   13.00   11.10
  16  12   2  -12.60    7.90
 -17 -12  -2   -0.40    9.30
  17  12   2   24.80    9.60
 -10  13   2   19.60    8.40
 -10  13   2   -2.80    6.20
  -9  13   2   21.60    8.10
  -9  13   2   12.80    7.70
   8 -13  -2   69.89    8.20
  -8  13   2   61.79   10.80
  -8  13   2   79.09   12.10
   7 -13  -2   50.09    7.20
  -7  13   2   34.80    8.20
  -7  13   2   50.79    9.70
   6 -13  -2   84.69    8.80
  -6  13   2   61.49   10.80
  -6  13   2   89.09   10.70
  -5  13   2    0.50    4.50
  -5  13   2    1.60    5.00
   4 -13  -2    1.30    3.70
  -4  13   2   -0.50    4.70
  -4  13   2    0.90    4.00
   3 -13  -2  121.49   11.10
  -3  13   2  128.19   12.80
  -3  13   2  116.69   10.60
   2 -13  -2  104.29   10.40
  -2  13   2  109.09    9.90
  -2  13   2   83.89   11.60
   1 -13  -2    0.70    4.20
  -1  13   2    5.00    3.90
  -1  13   2    4.00    4.90
   0 -13  -2   28.30    6.70
   0  13   2   23.60    5.00
  -1 -13  -2   74.29    9.60
   1  13   2   90.99    7.80
  -2 -13  -2    5.50    4.60
   2  13   2    9.00    3.30
  -3 -13  -2   -2.50    4.00
   3  13   2    0.40    2.40
  -4 -13  -2   30.70    7.30
   4  13   2   48.60    4.90
  -5 -13  -2    1.50    5.10
   5  13   2    4.30    2.40
  -6 -13  -2    3.20    4.90
   6  13   2   -1.90    1.80
  -7 -13  -2  163.78   16.90
  -7 -13  -2  148.09   14.70
  -8 -13  -2   64.29   12.70
  -8 -13  -2   65.69   11.40
  -9 -13  -2   92.39   12.30
  -9 -13  -2   78.99   14.10
 -10 -13  -2   37.60   10.50
 -10 -13  -2   41.40   10.20
 -11 -13  -2   74.59   12.70
 -11 -13  -2   95.69   15.90
 -12 -13  -2  241.38   22.90
 -13 -13  -2    7.40    9.70
  13  13   2   11.80    7.40
 -14 -13  -2    5.90    8.20
  14  13   2    7.30    8.00
 -15 -13  -2   -0.90    9.50
  15  13   2  -12.30    7.00
 -16 -13  -2    9.90    9.80
  16  13   2   16.10    9.10
  -9  14   2   39.10    9.50
  -9  14   2   47.40   10.60
  -8  14   2   -8.90    5.80
  -8  14   2    7.50    5.90
   7 -14  -2   30.40    6.00
  -7  14   2   23.30    7.40
  -7  14   2   24.50    7.90
   6 -14  -2   23.60    6.40
  -6  14   2   18.00    7.60
  -6  14   2   27.40    7.70
   5 -14  -2   20.60    5.10
  -5  14   2   11.40    6.30
  -5  14   2    3.20    5.10
   4 -14  -2  131.29   11.30
  -4  14   2   96.39   11.00
  -4  14   2  121.49   13.10
   3 -14  -2  202.68   15.10
  -3  14   2  205.88   15.10
  -3  14   2  206.48   17.30
   2 -14  -2   39.50    7.60
  -2  14   2   28.90    7.90
  -2  14   2   25.20    6.20
   1 -14  -2    4.90    5.00
  -1  14   2    2.80    5.50
   0 -14  -2    5.20    4.90
   0  14   2    9.70    4.40
  -1 -14  -2    6.30    5.00
   1  14   2    9.60    3.80
  -2 -14  -2   21.40    7.10
   2  14   2   25.20    4.90
  -3 -14  -2  113.49   12.80
   3  14   2  132.59    9.10
  -4 -14  -2   92.79   12.10
   4  14   2  122.49    8.10
  -5 -14  -2  173.08   15.70
   5  14   2  175.88   10.00
  -6 -14  -2  102.09   13.30
   6  14   2   79.49    6.30
  -7 -14  -2  198.48   17.70
  -8 -14  -2  401.16   28.30
  -8 -14  -2  419.26   26.40
  -9 -14  -2   24.40    9.40
  -9 -14  -2   18.40    7.60
 -10 -14  -2   -2.90    6.70
 -10 -14  -2   12.90    7.10
 -11 -14  -2   -6.30    5.60
 -11 -14  -2    2.40    6.70
 -12 -14  -2   -3.60    7.20
 -13 -14  -2   43.60   12.90
  13  14   2   40.30   11.80
 -14 -14  -2   -6.00    6.50
  14  14   2   -0.90    7.90
 -15 -14  -2   -2.10    8.70
  15  14   2   -3.10    7.20
 -16 -14  -2   19.40   11.60
  16  14   2   13.10    9.70
  -8  15   2    4.10    6.60
   7 -15  -2   24.00    7.10
  -7  15   2    8.70    7.10
  -7  15   2   24.80    8.30
   6 -15  -2    2.80    5.30
  -6  15   2    8.40    7.00
  -6  15   2    2.20    5.20
   5 -15  -2   16.70    5.80
  -5  15   2    5.60    6.00
  -5  15   2   -1.00    4.60
   4 -15  -2   23.30    6.00
  -4  15   2   22.60    6.80
  -4  15   2   14.80    6.90
   3 -15  -2   98.39   11.50
  -3  15   2   80.49   12.10
  -3  15   2   97.59   10.70
   2 -15  -2   19.50    6.60
  -2  15   2   21.80    6.10
  -2  15   2   21.70    7.50
   1 -15  -2   33.50    8.20
  -1  15   2   41.10    9.30
  -1  15   2   37.10    7.20
   0 -15  -2  301.97   20.50
   0  15   2  322.37   18.40
   0  15   2  320.67   22.50
  -1 -15  -2    9.70    6.30
   1  15   2    6.40    4.10
  -2 -15  -2    7.90    5.90
  -3 -15  -2  125.89   13.60
   3  15   2  140.89    9.90
  -4 -15  -2   -0.10    5.40
   4  15   2    5.90    3.00
  -5 -15  -2   -1.30    4.60
   5  15   2    0.80    2.50
  -6 -15  -2  132.99   14.40
   6  15   2  127.19    8.40
  -7 -15  -2   21.00    8.40
   7  15   2   29.70    4.20
  -8 -15  -2    4.40    6.90
  -9 -15  -2   24.20    8.40
  -9 -15  -2   13.80    9.10
 -10 -15  -2   22.30    8.50
 -10 -15  -2   30.90   10.60
 -11 -15  -2    6.20    8.80
 -11 -15  -2    1.20    6.50
 -12 -15  -2   85.39   17.00
 -13 -15  -2    6.90    9.00
  13  15   2   -1.90    7.60
 -14 -15  -2    7.30    9.60
  14  15   2    8.10    9.40
 -15 -15  -2    5.50   10.80
  15  15   2   59.89   14.60
  -7  16   2   -1.90    6.90
  -7  16   2    7.20    6.80
   6 -16  -2   -5.10    5.90
  -6  16   2    4.30    6.40
  -6  16   2    5.10    7.80
   5 -16  -2    0.90    5.70
  -5  16   2    5.90    7.50
  -5  16   2    2.50    5.30
   4 -16  -2   25.60    8.00
  -4  16   2   29.10    8.20
  -4  16   2   31.30    8.10
   3 -16  -2   21.90    6.80
  -3  16   2   21.70    6.70
  -3  16   2   27.00    8.70
   2 -16  -2   20.50    6.60
  -2  16   2   22.50    6.00
  -2  16   2   27.90    8.60
   1 -16  -2    3.40    5.60
  -1  16   2   19.10    8.00
  -1  16   2    2.50    4.20
   0 -16  -2   78.29   11.80
   0  16   2   84.49    9.40
   0  16   2   88.69   13.70
  -1 -16  -2   68.79   11.60
   1  16   2   68.89    8.30
  -2 -16  -2   55.99   10.60
   2  16   2   44.90    6.90
  -3 -16  -2   13.80    6.50
   3  16   2    9.40    3.90
  -4 -16  -2   57.19   11.00
   4  16   2   62.89    7.00
  -5 -16  -2   21.10    8.50
   5  16   2   45.10    5.70
  -6 -16  -2  231.58   19.20
   6  16   2  226.68   12.60
  -7 -16  -2   11.70    6.70
   7  16   2   10.70    3.40
  -8 -16  -2    5.30    7.00
  -9 -16  -2   74.99   13.10
 -10 -16  -2    2.20    6.80
 -10 -16  -2   10.70    8.80
 -11 -16  -2   -0.50    8.10
 -11 -16  -2   28.00   11.40
 -12 -16  -2    5.10    8.60
 -13 -16  -2   20.80   10.40
  13  16   2   31.40   11.60
 -14 -16  -2   -2.40    8.00
  14  16   2   10.00    9.80
 -15 -16  -2    4.70    9.20
  15  16   2    7.30    8.80
   6 -17  -2   -4.00    6.80
  -6  17   2   -0.70    6.30
  -6  17   2    5.50    8.20
   5 -17  -2   63.49   11.20
  -5  17   2   64.79   11.20
  -5  17   2   55.29   12.80
   4 -17  -2   -3.20    6.30
  -4  17   2   -8.30    4.90
  -4  17   2    3.40    6.60
   3 -17  -2   25.80    7.90
  -3  17   2   26.30    8.90
  -3  17   2   30.40    7.80
   2 -17  -2   -7.80    5.50
  -2  17   2   -4.30    6.30
  -2  17   2   -1.80    4.50
   1 -17  -2   82.29   11.90
  -1  17   2   62.99    9.60
  -1  17   2   71.99   12.40
   0 -17  -2   44.80    9.80
   0  17   2   51.79    8.90
   0  17   2   49.99   10.70
  -1 -17  -2   58.19   10.80
   1  17   2   76.09    9.20
  -2 -17  -2   28.40    8.20
   2  17   2   47.10    7.50
  -3 -17  -2   20.10    8.00
   3  17   2   22.80    5.70
  -4 -17  -2  130.19   15.40
   4  17   2  151.48   10.90
  -5 -17  -2    1.70    6.50
  -6 -17  -2   23.70    8.00
   6  17   2   25.70    5.00
  -7 -17  -2   18.50    7.80
   7  17   2   24.00    4.70
  -8 -17  -2  115.29   15.30
  -9 -17  -2    5.10    6.60
 -10 -17  -2   -0.70    6.80
 -11 -17  -2    0.90    7.30
 -12 -17  -2    2.20    8.90
 -12 -17  -2   -3.20    7.30
 -13 -17  -2   54.59   15.00
 -14 -17  -2   -7.10    9.50
  14  17   2   22.50   10.70
   5 -18  -2  120.79   15.60
  -5  18   2  137.79   18.00
  -5  18   2  139.29   16.70
   4 -18  -2   38.30    9.70
  -4  18   2   29.50    9.10
  -4  18   2   25.70    8.70
   3 -18  -2   11.10    7.20
  -3  18   2    1.00    6.50
  -3  18   2   -4.10    5.60
   2 -18  -2   -0.90    6.60
  -2  18   2   12.10    7.40
  -2  18   2    1.30    5.60
   1 -18  -2    6.70    6.90
  -1  18   2   11.90    6.00
  -1  18   2   24.40    9.00
   0 -18  -2   60.69   11.40
   0  18   2   56.09    9.20
   0  18   2   53.49   11.10
  -1 -18  -2   21.10    8.30
   1  18   2   22.80    8.80
  -2 -18  -2  -10.90    5.50
   2  18   2   -0.10    4.30
  -3 -18  -2   41.20   10.60
   3  18   2   59.79    8.30
  -4 -18  -2   38.90   10.40
   4  18   2   64.39    8.00
  -5 -18  -2   13.00    8.00
   5  18   2   13.20    4.50
  -6 -18  -2   37.60   10.60
   6  18   2   49.10    6.90
  -7 -18  -2   19.00    8.50
   7  18   2   19.80    4.60
  -8 -18  -2   19.10    8.50
  -9 -18  -2    7.60    7.30
 -10 -18  -2   12.90    7.10
 -11 -18  -2   25.70   11.00
 -12 -18  -2   -0.60    8.30
 -13 -18  -2    4.30   11.60
   3 -19  -2    8.30    9.50
  -3  19   2   38.10    9.80
  -3  19   2   32.10    9.20
   2 -19  -2   16.90    8.50
  -2  19   2   13.00    8.90
  -2  19   2   17.40    7.70
   1 -19  -2   -6.50    6.60
  -1  19   2  -13.90    6.50
  -1  19   2   -6.70    5.00
   0  19   2    2.20    5.30
   0  19   2    6.60    8.40
  -1 -19  -2   34.80    9.90
   1  19   2   35.60    8.00
   1  19   2   18.20    9.70
  -2 -19  -2   19.00    9.20
   2  19   2   17.00    6.10
  -3 -19  -2   -0.70    7.30
   3  19   2    5.40    4.60
  -4 -19  -2    3.40    7.00
   4  19   2    3.70    4.60
  -5 -19  -2   22.20    9.30
   5  19   2   19.20    5.80
  -6 -19  -2   12.60    8.20
   6  19   2    9.30    5.10
  -7 -19  -2   26.40    9.70
   7  19   2   17.10    5.10
  -8 -19  -2    9.80    8.10
  -9 -19  -2   13.40    8.50
 -10 -19  -2    4.60    7.90
 -11 -19  -2   28.50   11.00
 -12 -19  -2   19.60   11.10
   1 -20  -2    6.30    8.80
  -1  20   2   -6.30    7.90
  -1  20   2    4.40    6.60
   0 -20  -2   10.80    9.00
   0  20   2   12.80    8.80
   0  20   2    1.10    5.40
  -1 -20  -2   -8.20    6.50
   1  20   2    6.50    6.00
   1  20   2    6.90    7.80
  -2 -20  -2    1.50    7.50
   2  20   2   11.60    6.20
  -3 -20  -2    9.70    7.80
   3  20   2   11.90    5.50
  -4 -20  -2    8.50    7.90
   4  20   2   -5.90    4.80
  -5 -20  -2   -0.30    7.10
   5  20   2    5.30    5.10
  -6 -20  -2   41.70   11.50
   6  20   2   41.90    7.30
  -7 -20  -2   71.19   14.30
   7  20   2   71.09    8.50
  -8 -20  -2   43.80   12.20
  -9 -20  -2    8.50    8.60
 -10 -20  -2    9.50    9.00
 -11 -20  -2   22.00   10.40
  -1 -21  -2   18.90   10.30
   1  21   2   58.39   12.90
   1  21   2   30.60    9.00
  -2 -21  -2    4.40    8.20
   2  21   2   -4.50    8.10
   2  21   2  -10.50    5.70
  -3 -21  -2    4.60    8.00
   3  21   2    1.50    6.30
  -4 -21  -2    4.70    8.60
   4  21   2   28.20    8.00
  -5 -21  -2   98.19   17.30
   5  21   2   99.59   11.70
  -6 -21  -2   30.90   10.40
   6  21   2   25.50    7.00
  -7 -21  -2   25.20   11.10
   7  21   2   14.20    6.10
  -8 -21  -2   -1.90    7.40
  -9 -21  -2   -1.40    8.50
  -8 -20   3   36.20   11.20
  -7 -20   3    9.80    8.70
   6  20  -3   -9.80    5.70
  -6 -20   3    6.80    8.00
   5  20  -3   15.40    7.20
  -5 -20   3   12.00    8.40
  -4 -20   3    4.90    7.80
   3  20  -3   13.90    6.80
  -3 -20   3    1.70    7.30
   2  20  -3    9.40    7.90
   2  20  -3   11.00    7.50
  -2 -20   3   15.10    8.50
   1  20  -3   -2.90    6.30
   1  20  -3   14.30    7.10
  -1 -20   3   -6.20    7.90
 -10 -19   3   -6.00    7.40
  -9 -19   3    9.20    8.40
  -8 -19   3   10.70    8.90
  -7 -19   3   30.60   10.70
   6  19  -3   15.20    6.40
  -6 -19   3   14.20    7.80
   5  19  -3   15.20    7.00
  -5 -19   3   19.40    9.30
   4  19  -3   -5.00    5.80
  -4 -19   3   -0.30    6.60
   3  19  -3    7.40    6.60
  -3 -19   3    1.90    6.60
   2  19  -3    5.50    7.00
  -2 -19   3   22.60    8.60
   1  19  -3   -9.70    5.50
   1  19  -3   -3.00    6.70
  -1 -19   3    2.20    7.20
   0  19  -3   18.00    6.90
   0  19  -3    8.80    7.20
   0 -19   3   33.80    9.60
  -1  19  -3    3.90    5.60
  -1  19  -3   -2.90    6.60
   1 -19   3    8.70    7.70
  -2  19  -3   11.10    7.10
  -2  19  -3    6.00    5.60
   2 -19   3  -17.00    7.20
 -12 -18   3    3.10    9.70
 -12 -18   3    1.10    7.60
 -11 -18   3   -6.10    9.00
 -11 -18   3    1.80    8.30
 -10 -18   3    3.80    7.90
  -9 -18   3   42.90   11.80
  -8 -18   3   60.99   13.10
  -7 -18   3    6.70    7.30
   6  18  -3   13.40    5.30
  -6 -18   3   17.30    8.30
   5  18  -3   34.90    7.90
  -5 -18   3   30.80   10.20
   4  18  -3    9.20    5.70
  -4 -18   3    4.00    6.40
   3  18  -3  -11.30    4.80
  -3 -18   3    2.60    6.70
   2  18  -3   16.90    6.80
  -2 -18   3   36.00    9.70
   1  18  -3   37.20    8.40
   1  18  -3   48.30    9.20
  -1 -18   3   36.30   10.30
   0  18  -3   22.50    8.10
   0  18  -3   18.60    7.20
   0 -18   3    7.50    7.70
  -1  18  -3    0.10    5.00
  -1  18  -3   -6.20    5.40
   1 -18   3  -10.40    5.70
  -2  18  -3   15.70    5.80
  -2  18  -3   11.00    7.00
   2 -18   3   11.20    8.20
  -3  18  -3   -8.80    6.20
  -3  18  -3    4.20    5.90
   3 -18   3   -2.40    6.20
  -4  18  -3   -8.50    4.90
  -4  18  -3   14.40    8.40
   4 -18   3   -2.10    6.70
 -13 -17   3  -18.20    8.30
 -13 -17   3    1.60    8.20
 -12 -17   3    2.90    9.20
 -12 -17   3   17.50    9.70
 -11 -17   3   18.10   10.90
 -11 -17   3   17.50    9.20
 -10 -17   3   -0.60    8.90
 -10 -17   3   -5.00    7.80
  -9 -17   3   12.20    8.10
  -8 -17   3  145.09   17.10
  -7 -17   3   24.90    9.90
   6  17  -3    1.20    4.20
  -6 -17   3   -1.40    5.90
   5  17  -3   25.30    6.20
  -5 -17   3   19.10    8.10
   4  17  -3  -10.20    4.20
  -4 -17   3   -3.90    6.00
   3  17  -3   53.99    9.00
  -3 -17   3   58.79   11.10
   2  17  -3   37.90    7.80
  -2 -17   3   51.99   10.40
   1  17  -3   40.20    8.50
  -1 -17   3   27.70    8.70
   0  17  -3   34.40    8.50
   0  17  -3   50.09    8.60
   0 -17   3   41.10    9.90
  -1  17  -3   11.30    5.20
   1 -17   3   17.50    6.90
  -2  17  -3   58.29   10.40
  -2  17  -3   46.00    8.40
   2 -17   3   57.59   11.00
  -3  17  -3   -0.20    6.10
  -3  17  -3    0.40    5.80
   3 -17   3   18.30    7.80
  -4  17  -3  124.19   15.20
  -4  17  -3  128.19   11.80
   4 -17   3   97.49   14.00
  -5  17  -3    8.60    4.90
  -5  17  -3    7.10    7.40
   5 -17   3   -7.20    7.20
 -14 -16   3   37.40   11.30
 -14 -16   3   31.80   13.10
 -13 -16   3    6.40    8.80
 -13 -16   3    7.20   11.20
 -12 -16   3   77.79   14.80
 -12 -16   3   43.20   13.10
 -11 -16   3   -4.90    7.20
 -11 -16   3   -5.10    7.40
 -10 -16   3   20.80   10.50
 -10 -16   3   25.40   10.00
  -9 -16   3   86.19   15.70
  -9 -16   3   51.09   11.50
  -8 -16   3  396.96   27.70
  -7 -16   3  179.98   18.50
   6  16  -3    0.90    3.90
  -6 -16   3   -3.90    4.90
   5  16  -3   95.09    9.90
  -5 -16   3  116.79   14.00
   4  16  -3   -1.50    4.50
  -4 -16   3    4.80    6.40
   3  16  -3    3.80    4.50
  -3 -16   3    1.30    5.60
   2  16  -3    4.90    4.60
  -2 -16   3    7.30    5.70
   1  16  -3    9.80    6.20
  -1 -16   3   18.10    7.00
   0  16  -3   24.70    7.30
   0  16  -3   48.60    8.90
   0 -16   3   39.90    9.10
  -1  16  -3    2.80    4.90
  -1  16  -3   10.50    5.20
   1 -16   3   -3.60    4.80
  -2  16  -3    8.50    4.80
  -2  16  -3   10.50    6.30
   2 -16   3   13.20    6.50
  -3  16  -3   50.99   10.20
  -3  16  -3   48.40    7.50
   3 -16   3   39.60    8.90
  -4  16  -3   48.10   10.70
  -4  16  -3   28.10    6.60
   4 -16   3   19.60    7.70
  -5  16  -3    6.10    4.60
  -5  16  -3   -0.60    5.70
   5 -16   3   18.90    6.50
  -6  16  -3    3.10    6.80
  -6  16  -3   -3.50    4.40
   6 -16   3    8.20    6.40
  -7  16  -3   24.30    5.90
   7 -16   3   16.90    7.90
 -14 -15   3   30.00   11.20
 -14 -15   3   13.60   10.70
 -13 -15   3   18.50   10.10
 -13 -15   3   20.30   11.40
 -12 -15   3  123.89   19.70
 -12 -15   3   88.09   15.50
 -11 -15   3   15.30   10.10
 -11 -15   3   -8.70    5.70
 -10 -15   3   18.00    8.90
 -10 -15   3   17.70    8.20
  -9 -15   3    5.30    6.80
  -9 -15   3   -7.50    7.40
  -8 -15   3  443.86   30.40
  -8 -15   3  478.25   29.80
  -7 -15   3  371.56   25.20
   6  15  -3  125.89    9.80
  -6 -15   3  130.49   14.30
   5  15  -3   18.20    5.10
  -5 -15   3    9.30    6.70
   4  15  -3   98.19    9.60
  -4 -15   3   70.99   11.60
   3  15  -3  187.68   13.40
  -3 -15   3  182.48   16.30
   2  15  -3   -1.50    3.70
  -2 -15   3    3.70    5.20
   1  15  -3  106.19   11.20
  -1 -15   3  114.99   12.60
   0  15  -3    5.90    5.10
   0  15  -3    4.70    4.40
   0 -15   3    4.30    5.20
  -1  15  -3   -1.80    4.10
  -1  15  -3    1.60    4.80
   1 -15   3    0.30    4.50
  -2  15  -3    9.20    5.70
  -2  15  -3   13.20    4.90
   2 -15   3    2.20    5.60
  -3  15  -3   -6.10    3.90
  -3  15  -3   -6.30    3.70
   3 -15   3   -4.30    4.60
  -4  15  -3   15.80    5.60
  -4  15  -3   21.10    7.60
   4 -15   3   16.10    6.80
  -5  15  -3    7.20    4.40
  -5  15  -3   18.30    6.90
   5 -15   3   10.20    6.00
  -6  15  -3   10.10    6.30
  -6  15  -3    9.60    5.10
   6 -15   3   15.50    6.40
  -7  15  -3    2.70    4.60
  -7  15  -3   -4.20    5.70
   7 -15   3    3.60    6.40
  -8  15  -3   -0.90    4.80
  -8  15  -3   -6.90    6.60
   8 -15   3   11.10    6.80
 -15 -14   3   26.20   11.90
 -14 -14   3   17.80    8.40
 -14 -14   3   -2.80   10.60
 -13 -14   3   32.40   12.10
 -13 -14   3   28.90   10.50
 -12 -14   3    6.00    7.50
 -12 -14   3    3.10    8.40
 -11 -14   3    8.20    7.20
 -11 -14   3   12.10    8.40
 -10 -14   3   75.59   13.20
 -10 -14   3   81.59   15.20
  -9 -14   3    1.40    5.30
  -9 -14   3    1.30    7.00
  -8 -14   3   71.09   11.60
  -8 -14   3   81.39   14.20
  -7 -14   3   23.30    8.40
  -7 -14   3   16.00    8.40
   6  14  -3  668.73   28.30
  -6 -14   3  632.84   34.60
   5  14  -3  145.69   10.50
  -5 -14   3  146.79   14.00
   4  14  -3  127.99   10.60
  -4 -14   3  146.69   14.10
   3  14  -3   50.69    7.40
  -3 -14   3   50.79    9.00
   2  14  -3   97.89    9.60
  -2 -14   3   86.19   11.30
   1  14  -3    3.20    3.90
  -1 -14   3    1.60    4.70
   0  14  -3   21.30    6.20
   0 -14   3    8.50    5.70
  -1  14  -3  107.59   10.90
  -1  14  -3   99.89    9.80
   1 -14   3  107.29   11.50
  -2  14  -3  102.39    9.40
  -2  14  -3   95.39   11.20
   2 -14   3   92.29   10.80
  -3  14  -3   47.60    7.30
  -3  14  -3   42.70    8.30
   3 -14   3   54.29    8.80
  -4  14  -3   46.20    8.90
  -4  14  -3   52.09    7.70
   4 -14   3   61.29    9.40
  -5  14  -3   86.39   12.50
  -5  14  -3   88.29    9.60
   5 -14   3  108.09   11.00
  -6  14  -3  102.19   13.20
  -6  14  -3  107.09   10.10
   6 -14   3  101.99   11.40
  -7  14  -3   -9.70    5.20
  -7  14  -3   -0.70    4.40
   7 -14   3   12.80    5.70
  -8  14  -3   -6.30    4.40
  -8  14  -3   -0.60    5.90
  -9  14  -3    4.70    7.20
   9 -14   3   -2.30    6.00
  15  13  -3   11.10    8.00
 -15 -13   3    1.60    9.00
 -14 -13   3   14.90    8.60
 -14 -13   3    8.80    8.50
 -13 -13   3  -13.60    5.90
 -13 -13   3    1.10    7.00
 -12 -13   3   41.30   12.40
 -12 -13   3   43.60   10.60
 -11 -13   3   39.30   11.40
 -11 -13   3   30.90    9.00
 -10 -13   3   43.70   10.40
 -10 -13   3   45.40   11.70
  -9 -13   3   11.80    6.30
  -9 -13   3   -7.90    5.70
  -8 -13   3    1.70    7.30
  -8 -13   3   13.90    6.90
  -7 -13   3  412.96   25.40
  -7 -13   3  388.26   26.10
   6  13  -3  107.09    7.90
  -6 -13   3  112.49   13.20
  -6 -13   3  131.09   14.70
   5  13  -3   69.39    7.30
  -5 -13   3   91.19   10.80
   4  13  -3   56.89    7.10
  -4 -13   3   48.40    9.20
   3  13  -3  143.69   11.00
  -3 -13   3  165.28   14.00
   2  13  -3    1.20    3.60
  -2 -13   3   -3.70    4.00
   1  13  -3   21.60    5.70
  -1 -13   3   26.70    6.50
   0  13  -3   46.10    7.80
   0 -13   3   51.19    8.70
  -1  13  -3   53.79    7.90
  -1  13  -3   53.59    8.20
   1 -13   3   45.30    8.00
  -2  13  -3    1.20    4.20
  -2  13  -3   11.50    4.50
   2 -13   3    1.80    4.20
  -3  13  -3   66.89    8.10
  -3  13  -3   83.29   10.40
   3 -13   3  101.69   10.80
  -4  13  -3   15.80    6.30
  -4  13  -3   22.20    5.50
   4 -13   3   22.90    6.20
  -5  13  -3   57.39   10.10
  -5  13  -3   90.89    9.00
   5 -13   3   79.19    9.50
  -6  13  -3   35.20    8.60
  -6  13  -3   51.99    7.60
   6 -13   3   50.79    8.10
  -7  13  -3   17.20    6.90
  -7  13  -3    5.90    4.70
   7 -13   3   20.80    6.40
  -8  13  -3    0.70    5.50
  -8  13  -3   -1.70    4.20
   8 -13   3    0.20    4.80
  -9  13  -3    1.60    6.40
  -9  13  -3    4.40    5.30
   9 -13   3    5.00    5.30
 -10  13  -3    7.50    6.30
 -10  13  -3   -1.30    6.70
  10 -13   3   -4.90    4.60
  16  12  -3   18.70    8.40
 -16 -12   3    6.50   10.80
  15  12  -3   43.30   12.00
 -15 -12   3   28.80   12.50
 -14 -12   3   11.10    9.40
 -13 -12   3   40.80   12.60
 -13 -12   3   47.10   10.90
 -12 -12   3   59.79   13.40
 -12 -12   3   46.50   10.60
 -11 -12   3   58.19   12.40
 -11 -12   3   43.70    9.80
 -10 -12   3  125.59   14.10
 -10 -12   3  119.39   16.00
  -9 -12   3   91.39   14.20
  -9 -12   3   99.59   12.30
  -8 -12   3    6.00    6.60
  -8 -12   3    0.40    5.20
  -7 -12   3    3.50    5.10
  -7 -12   3    7.70    6.40
  -6 -12   3 1186.28   53.29
  -6 -12   3 1203.78   54.49
   5  12  -3   15.90    3.60
  -5 -12   3    9.20    5.60
  -5 -12   3    5.50    4.50
   4  12  -3  231.78   13.40
  -4 -12   3  241.28   16.60
   3  12  -3  132.49    9.90
  -3 -12   3  137.19   12.30
   2  12  -3    1.90    3.30
  -2 -12   3    6.50    4.80
   1  12  -3  212.38   13.80
  -1 -12   3  249.88   15.90
   0  12  -3  119.09   10.00
   0  12  -3  122.49    9.50
   0 -12   3  113.99   10.80
  -1  12  -3  121.79   10.80
  -1  12  -3  135.69   11.00
  -1  12  -3  150.48   10.60
   1 -12   3  145.29   11.70
  -2  12  -3    1.30    4.10
  -2  12  -3    2.10    3.40
  -2  12  -3   -6.20    3.40
   2 -12   3    1.10    3.70
  -3  12  -3   12.00    5.10
  -3  12  -3    7.90    4.00
   3 -12   3   18.50    5.70
  -4  12  -3   -5.00    3.40
  -4  12  -3   -0.10    4.40
   4 -12   3    4.50    4.10
  -5  12  -3    2.80    5.20
  -5  12  -3   -4.20    3.60
   5 -12   3   -3.90    3.90
  -6  12  -3    7.60    5.30
   6 -12   3    6.00    3.90
  -7  12  -3   79.09   11.70
  -7  12  -3   91.89    9.10
   7 -12   3   79.09    8.70
  -8  12  -3   -0.60    4.90
   8 -12   3   -6.50    4.40
  -9  12  -3   52.09    8.10
  -9  12  -3   30.20    8.70
   9 -12   3   35.70    7.20
 -10  12  -3    5.90    6.60
 -10  12  -3   -3.30    5.50
 -11  12  -3    5.20    6.40
 -11  12  -3   14.80    8.30
  11 -12   3    6.80    5.00
  16  11  -3   13.90    7.70
 -16 -11   3   -2.50    8.30
  15  11  -3   17.30    8.40
 -15 -11   3   23.60   11.00
 -14 -11   3    2.10    7.70
 -13 -11   3   66.99   14.70
 -13 -11   3   70.39   12.60
 -12 -11   3  500.95   33.10
 -12 -11   3  471.75   29.10
 -11 -11   3    3.30    7.00
 -11 -11   3   -5.70    4.50
 -10 -11   3   22.80    8.20
 -10 -11   3   32.40    8.20
  -9 -11   3    9.30    5.30
  -9 -11   3    2.10    6.30
  -8 -11   3    1.80    5.20
  -8 -11   3   -0.20    5.60
  -7 -11   3    3.30    4.90
  -7 -11   3   -3.40    5.10
  -6 -11   3    7.60    5.30
  -6 -11   3   15.20    6.70
   5  11  -3  322.97   15.80
  -5 -11   3  341.77   20.30
  -5 -11   3  343.77   20.90
   4  11  -3   25.40    4.50
  -4 -11   3   20.60    5.30
  -4 -11   3   27.20    6.60
   3  11  -3   71.49    6.80
  -3 -11   3   61.09    8.80
   2  11  -3  101.69    8.30
  -2 -11   3   87.99    9.20
   1  11  -3   44.30    6.00
   1  11  -3   60.79    6.80
  -1 -11   3   43.10    7.10
   0  11  -3   49.80    6.90
   0  11  -3   46.40    6.20
   0 -11   3   49.99    7.20
  -1  11  -3   56.79    7.00
  -1  11  -3   54.99    7.00
  -1  11  -3   43.80    6.20
   1 -11   3   48.50    7.30
  -2  11  -3  113.59    8.70
  -2  11  -3  111.49   10.00
  -2  11  -3  101.79    9.00
   2 -11   3   92.89    9.20
  -3  11  -3  119.29   11.00
  -3  11  -3  121.39    9.50
   3 -11   3  120.29   10.40
  -4  11  -3  198.18   12.70
  -4  11  -3  190.98   14.60
   4 -11   3  192.78   13.00
  -5  11  -3  349.57   21.60
  -5  11  -3  376.96   19.00
   5 -11   3  363.96   19.50
  -6  11  -3    5.70    4.50
  -6  11  -3   11.30    5.60
   6 -11   3   18.20    5.10
  -7  11  -3  102.99    9.50
  -7  11  -3   97.69   12.30
   7 -11   3  103.49    9.00
  -8  11  -3   22.60    5.80
  -8  11  -3   31.20    9.00
   8 -11   3   30.40    5.50
  -9  11  -3    5.50    5.60
 -10  11  -3   -1.80    5.30
 -10  11  -3    0.80    5.20
  10 -11   3    6.00    4.30
 -11  11  -3   -3.20    6.10
 -11  11  -3   -1.00    5.40
  16  10  -3  -11.20    6.80
 -16 -10   3    4.20    9.30
  15  10  -3   -0.50    6.80
 -15 -10   3   23.20   10.40
  14  10  -3   29.70    8.90
 -13 -10   3   24.20    8.30
 -13 -10   3   51.99   12.70
 -12 -10   3  141.79   14.70
 -12 -10   3  143.79   17.10
 -11 -10   3   69.59   11.10
 -11 -10   3   80.39   13.90
 -10 -10   3  200.38   18.10
 -10 -10   3  185.18   15.60
  -9 -10   3    5.00    4.90
  -9 -10   3    2.60    6.00
  -8 -10   3   33.60    7.70
  -8 -10   3   32.70    9.10
  -7 -10   3   66.49   10.70
  -7 -10   3   44.60    8.00
  -6 -10   3    6.60    4.30
  -6 -10   3   -0.20    4.40
   5  10  -3  114.29    7.30
  -5 -10   3  120.99   10.70
  -5 -10   3  111.39   11.10
   4  10  -3  166.18    9.70
  -4 -10   3  162.48   12.50
  -4 -10   3  147.09   11.50
   3  10  -3   33.80    4.90
  -3 -10   3   30.50    6.20
   2  10  -3   -0.80    2.50
   2  10  -3    6.60    3.10
  -2 -10   3    4.30    3.30
   1  10  -3   83.79    7.20
   1  10  -3   82.29    7.20
  -1 -10   3   61.09    7.50
   0  10  -3  156.08   10.40
   0  10  -3  133.99    9.50
   0 -10   3  149.79   10.80
  -1  10  -3  108.39    8.90
  -1  10  -3   92.99    8.20
  -1  10  -3   92.39    7.50
   1 -10   3   95.19    8.40
  -2  10  -3  196.48   13.00
  -2  10  -3  211.08   12.40
   2 -10   3  194.68   12.50
  -3  10  -3   10.80    4.50
  -3  10  -3   10.90    3.90
   3 -10   3   15.10    4.40
  -4  10  -3  287.17   17.80
  -4  10  -3  292.77   16.00
   4 -10   3  302.87   16.40
  -5  10  -3  231.28   16.20
  -5  10  -3  233.68   13.80
   5 -10   3  238.68   14.00
  -6  10  -3  332.47   20.80
  -6  10  -3  332.27   17.90
   6 -10   3  353.26   18.00
  -7  10  -3   38.70    6.20
  -7  10  -3   50.49    9.00
   7 -10   3   47.50    6.50
  -8  10  -3    8.00    5.50
   8 -10   3   12.80    3.90
  -9  10  -3   14.20    6.60
  -9  10  -3   14.60    5.20
   9 -10   3   25.80    4.90
 -10  10  -3   -1.50    4.70
 -10  10  -3    5.30    5.70
  10 -10   3   -4.80    3.60
 -11  10  -3    2.90    6.00
 -11  10  -3    1.10    6.80
  11 -10   3    6.00    3.10
 -12  10  -3   -0.50    7.00
 -12  10  -3    6.20    6.50
  12 -10   3   -4.00    3.70
  16   9  -3    7.40    8.40
 -16  -9   3    8.50    9.00
  15   9  -3   15.20    6.70
 -15  -9   3    7.20    9.40
  14   9  -3   15.80    7.80
 -14  -9   3   35.50   11.70
 -13  -9   3   51.89   12.70
 -12  -9   3    0.40    5.30
 -12  -9   3    8.00    7.40
 -11  -9   3  100.89   15.30
 -11  -9   3   99.69   11.90
 -10  -9   3   47.90   10.20
 -10  -9   3   60.19    9.80
  -9  -9   3    9.10    5.30
  -9  -9   3    5.10    6.00
  -8  -9   3   67.39    9.70
  -8  -9   3   57.19   10.10
  -7  -9   3    1.60    4.60
  -7  -9   3   -3.60    3.40
  -6  -9   3   33.40    6.40
  -6  -9   3   34.10    7.10
  -5  -9   3   11.60    4.20
  -5  -9   3    5.30    4.70
   4   9  -3    0.50    2.10
  -4  -9   3   -4.40    2.90
  -4  -9   3    1.00    2.80
   3   9  -3   47.00    5.10
   3   9  -3   43.80    5.60
  -3  -9   3   49.80    6.20
  -3  -9   3   50.29    7.30
   2   9  -3 2568.94   94.89
   2   9  -3 2444.96   95.29
  -2  -9   3 2510.45   96.59
   1   9  -3  136.79    9.20
   1   9  -3  141.99    9.30
  -1  -9   3  141.29   10.10
   0   9  -3    6.60    3.10
   0   9  -3    7.40    3.10
   0  -9   3    8.30    3.60
  -1   9  -3    4.20    2.80
  -1   9  -3    9.60    3.60
  -1   9  -3   11.50    3.50
   1  -9   3    7.20    3.30
  -2   9  -3   96.09    8.80
  -2   9  -3  120.89    8.60
   2  -9   3  130.59    9.00
  -3   9  -3   16.30    4.40
  -3   9  -3   19.10    4.00
   3  -9   3   19.50    4.20
  -4   9  -3  240.28   15.60
  -4   9  -3  254.37   13.90
   4  -9   3  263.67   14.30
  -5   9  -3  151.28   10.60
  -5   9  -3  161.28   13.00
   5  -9   3  183.18   11.30
  -6   9  -3  586.24   28.40
  -6   9  -3  678.33   32.10
   6  -9   3  666.23   28.50
  -7   9  -3  176.48   12.70
  -7   9  -3  205.68   15.50
   7  -9   3  231.58   12.70
  -8   9  -3   -3.90    3.50
  -8   9  -3    1.40    5.10
   8  -9   3    1.40    2.90
  -9   9  -3    1.50    5.20
  -9   9  -3    1.50    4.10
   9  -9   3   -5.50    2.80
 -10   9  -3   26.10    8.00
 -10   9  -3   28.80    6.80
  10  -9   3   28.20    4.90
 -11   9  -3    1.00    5.70
 -11   9  -3    3.10    5.50
  11  -9   3    2.80    3.70
 -12   9  -3    7.70    6.30
 -12   9  -3    4.80    6.80
 -13   9  -3    4.70    7.40
 -13   9  -3    6.20    7.10
  17   8  -3   25.40    9.10
 -17  -8   3   20.60   11.70
  16   8  -3   -7.90    6.60
 -16  -8   3    4.00    9.40
  15   8  -3   68.49   12.50
 -15  -8   3   41.10   12.60
  14   8  -3   94.99   13.50
 -14  -8   3   89.39   15.50
  13   8  -3    0.30    6.40
 -13  -8   3   -2.40    6.40
 -12  -8   3  -11.50    5.40
 -12  -8   3    3.10    5.10
 -11  -8   3    7.80    5.50
 -11  -8   3    0.60    6.30
 -10  -8   3  202.38   17.40
 -10  -8   3  187.88   14.90
  -9  -8   3  315.57   19.20
  -9  -8   3  280.77   20.80
  -8  -8   3  388.76   23.70
  -8  -8   3  403.96   22.00
  -7  -8   3   29.40    7.50
  -7  -8   3   20.80    5.40
  -6  -8   3   56.79    9.00
  -6  -8   3   46.40    7.00
  -5  -8   3  587.54   27.90
  -5  -8   3  620.84   29.70
   4   8  -3    7.00    2.50
  -4  -8   3    3.50    3.00
  -4  -8   3    5.50    3.70
   3   8  -3   71.29    6.80
   3   8  -3   97.59    6.60
  -3  -8   3   90.69    7.70
  -3  -8   3   79.79    8.10
   2   8  -3  213.48   11.10
   2   8  -3  197.18   11.40
  -2  -8   3  203.48   12.50
  -2  -8   3  195.28   12.10
   1   8  -3  874.31   36.90
   1   8  -3  925.01   37.10
  -1  -8   3  934.71   38.10
   0   8  -3  434.16   20.00
   0   8  -3  461.75   20.80
   0  -8   3  455.65   21.10
  -1   8  -3  216.58   11.90
  -1   8  -3  230.78   12.90
   1  -8   3  245.58   13.00
  -2   8  -3   -1.20    2.20
  -2   8  -3   -5.30    1.90
   2  -8   3    6.90    2.90
  -3   8  -3   37.10    5.70
  -3   8  -3   43.20    5.20
   3  -8   3   37.20    5.00
  -4   8  -3   62.89    6.20
  -4   8  -3   53.59    6.90
   4  -8   3   52.09    5.90
  -5   8  -3   15.30    5.30
  -5   8  -3   12.70    3.80
   5  -8   3    7.40    3.30
  -6   8  -3  908.21   37.60
  -6   8  -3  860.41   39.80
   6  -8   3  882.91   36.80
  -7   8  -3  841.92   35.90
  -7   8  -3  778.02   38.20
   7  -8   3  847.72   34.70
  -8   8  -3  162.78   11.90
  -8   8  -3  155.18   13.80
   8  -8   3  185.48   10.80
  -9   8  -3   35.70    7.90
  -9   8  -3   36.90    6.90
   9  -8   3   33.50    5.10
 -10   8  -3  123.99   12.90
 -10   8  -3   99.19   10.70
  10  -8   3  108.19    7.90
 -11   8  -3   42.70    8.10
 -11   8  -3   25.20    6.50
 -11   8  -3   24.30    7.50
  11  -8   3   38.10    5.00
 -12   8  -3   22.40    7.10
 -12   8  -3   14.60    7.90
 -13   8  -3   11.80    8.60
 -13   8  -3   20.60    8.00
  17   7  -3    0.30    8.90
 -17  -7   3   -3.20    8.80
 -17  -7   3    4.90    4.90
  16   7  -3   16.90    8.30
 -16  -7   3   34.40   11.70
 -16  -7   3    6.30    3.60
  15   7  -3   25.50    7.70
 -15  -7   3   30.70    5.00
 -15  -7   3   10.00    9.40
  14   7  -3  217.38   17.40
 -14  -7   3  205.08   11.80
 -14  -7   3  208.38   20.50
  13   7  -3   -2.10    5.30
 -13  -7   3   -0.40    2.80
 -13  -7   3    9.00    7.00
 -12  -7   3   68.39   12.00
 -12  -7   3   54.49    5.00
 -11  -7   3   35.20    3.70
 -11  -7   3   39.40    8.00
 -11  -7   3   41.20   10.10
 -10  -7   3   17.90    5.80
 -10  -7   3   20.20    7.40
  -9  -7   3   40.30    8.50
  -9  -7   3   42.10    7.30
  -8  -7   3  135.39   11.10
  -8  -7   3  124.49   12.50
  -7  -7   3   -4.20    3.50
  -7  -7   3    3.00    3.30
  -6  -7   3   10.60    5.00
  -6  -7   3   10.50    4.00
  -5  -7   3    6.30    3.90
  -5  -7   3    9.30    3.30
   4   7  -3  362.66   17.30
  -4  -7   3  349.47   18.60
  -4  -7   3  317.77   17.20
   3   7  -3   91.49    7.00
   3   7  -3   88.19    6.20
  -3  -7   3   92.49    8.10
  -3  -7   3   87.29    7.20
   2   7  -3   24.10    4.00
   2   7  -3   16.90    3.30
  -2  -7   3   14.40    3.60
  -2  -7   3   19.80    4.30
   1   7  -3  138.09    8.50
   1   7  -3  150.58    8.90
  -1  -7   3  151.78    9.50
   0   7  -3 1356.26   52.39
   0   7  -3 1290.67   51.59
   0  -7   3 1372.46   52.79
  -1   7  -3   69.39    6.30
  -1   7  -3   81.49    6.00
   1  -7   3   75.19    6.60
  -2   7  -3  455.95   20.30
  -2   7  -3  459.65   21.40
   2  -7   3  467.15   21.00
  -3   7  -3  108.29    8.40
  -3   7  -3  106.09    7.30
   3  -7   3   95.09    7.50
  -4   7  -3  473.75   21.80
  -4   7  -3  509.15   23.80
   4  -7   3  503.45   22.40
  -5   7  -3  328.47   16.30
  -5   7  -3  328.97   18.00
   5  -7   3  323.17   16.20
  -6   7  -3  485.65   24.90
  -6   7  -3  509.25   23.00
   6  -7   3  491.35   22.40
  -7   7  -3  106.09    9.10
  -7   7  -3  110.49   10.90
   7  -7   3  119.69    8.70
  -8   7  -3   74.19    8.30
  -8   7  -3   64.89    9.20
   8  -7   3   78.49    7.00
  -9   7  -3    8.30    4.40
  -9   7  -3   -2.80    3.90
  -9   7  -3   -2.00    6.00
   9  -7   3   14.90    3.70
 -10   7  -3   -6.50    4.40
 -10   7  -3   10.50    5.70
 -10   7  -3    1.40    4.40
  10  -7   3   -5.50    2.50
 -11   7  -3    5.40    5.70
 -11   7  -3    2.50    4.90
 -11   7  -3   -4.90    4.70
  11  -7   3    6.80    2.90
 -12   7  -3    3.00    5.50
 -12   7  -3    5.30    5.60
 -13   7  -3   39.30    9.80
 -13   7  -3   28.50    8.30
 -14   7  -3  -14.60    6.60
 -14   7  -3   15.40    7.40
  17   6  -3   14.70   10.40
 -17  -6   3    2.00    4.50
 -17  -6   3    7.20   10.30
  16   6  -3  -11.30    7.40
 -16  -6   3    0.00    7.80
  15   6  -3    1.80    6.10
  14   6  -3   36.70    7.90
 -14  -6   3   43.80   11.50
 -14  -6   3   33.20    5.40
  13   6  -3   -4.40    4.70
 -13  -6   3   -4.70    4.80
 -13  -6   3   -7.30    2.50
  12   6  -3  125.29   12.50
 -12  -6   3  134.19    8.20
 -12  -6   3  128.49   15.50
 -11  -6   3  506.45   20.70
 -11  -6   3  473.25   29.20
 -10  -6   3   31.30    3.40
 -10  -6   3   16.90    5.50
 -10  -6   3   28.70    8.50
  -9  -6   3  174.78    8.00
  -9  -6   3  180.98   12.90
  -9  -6   3  171.48   15.00
  -8  -6   3   72.19    3.90
  -8  -6   3   85.49   11.40
  -8  -6   3   84.09    8.30
  -7  -6   3    4.60    3.90
  -7  -6   3    6.50    3.50
  -6  -6   3  856.81   36.50
  -6  -6   3  842.12   38.00
  -5  -6   3  337.07   17.10
  -5  -6   3  332.57   18.20
   4   6  -3  141.39    9.20
  -4  -6   3  131.29    9.20
  -4  -6   3  149.69   10.30
  -4  -6   3  148.89    6.30
   3   6  -3   39.80    4.70
  -3  -6   3   55.79    5.50
  -3  -6   3   48.70    3.20
   2   6  -3  566.44   24.20
   2   6  -3  565.94   23.70
  -2  -6   3  582.54   24.80
  -2  -6   3  583.84   22.70
  -2  -6   3  574.94   25.10
   1   6  -3  591.64   24.80
   1   6  -3  600.34   26.30
   1   6  -3  605.64   25.10
  -1  -6   3  646.44   24.30
  -1  -6   3  612.74   25.80
  -1  -6   3  563.34   25.30
   0   6  -3   96.89    6.80
   0   6  -3  111.69    6.50
   0   6  -3   95.69    7.60
   0  -6   3   97.39    7.10
   0  -6   3  110.29    6.40
  -1   6  -3  133.19    7.40
  -1   6  -3  123.99    8.80
  -1   6  -3  118.89    8.00
   1  -6   3  126.59    8.20
  -2   6  -3    1.50    2.30
  -2   6  -3    0.10    2.60
  -2   6  -3    5.50    2.30
   2  -6   3    3.20    2.40
  -3   6  -3  156.88   10.20
  -3   6  -3  165.38   11.10
  -3   6  -3  168.88    9.20
   3  -6   3  159.68    9.70
  -4   6  -3  136.59    9.60
  -4   6  -3  135.09    8.30
  -4   6  -3  134.59   10.30
   4  -6   3  133.19    8.70
  -5   6  -3   39.10    5.80
  -5   6  -3   46.00    5.20
  -5   6  -3   38.30    6.40
   5  -6   3   36.20    4.90
   5  -6   3   43.80    6.30
  -6   6  -3   17.00    3.90
  -6   6  -3   19.20    5.00
  -6   6  -3    9.00    4.50
   6  -6   3   29.90    5.60
  -7   6  -3   15.60    5.00
  -7   6  -3   17.40    4.60
  -7   6  -3   19.40    4.70
   7  -6   3   19.40    4.10
  -8   6  -3  125.79   10.40
  -8   6  -3  127.29   11.60
  -8   6  -3  145.99   11.60
   8  -6   3  139.19    9.20
  -9   6  -3   13.40    5.00
  -9   6  -3   18.90    6.20
  -9   6  -3   14.70    5.00
   9  -6   3   11.60    3.30
 -10   6  -3   34.00    7.00
 -10   6  -3   28.80    7.20
  10  -6   3   34.50    4.80
 -11   6  -3   53.39    9.50
 -11   6  -3   50.79    8.90
  11  -6   3   54.69    5.70
 -12   6  -3   -3.40    4.80
 -12   6  -3   -4.30    4.80
  12  -6   3    4.90    2.70
 -13   6  -3    3.60    5.50
 -13   6  -3   -0.10    5.60
 -14   6  -3   10.20    7.10
 -14   6  -3   -2.20    6.00
  17   5  -3   19.70    8.50
 -17  -5   3   10.40    5.80
 -17  -5   3    7.30    9.10
  16   5  -3   -5.10    7.20
 -16  -5   3    3.00    4.70
 -16  -5   3    7.00    7.70
  15   5  -3    0.30    5.80
 -15  -5   3  -11.90    6.10
 -15  -5   3    0.70    3.70
  14   5  -3   -0.70    4.60
 -14  -5   3   -0.30    2.90
 -14  -5   3    0.00    5.90
  13   5  -3   40.90    7.90
 -13  -5   3   27.30    8.40
  12   5  -3   51.39    8.70
 -12  -5   3   51.89   10.70
 -12  -5   3   55.09    5.70
  11   5  -3  574.44   29.60
 -11  -5   3  644.84   34.40
 -11  -5   3  653.63   26.00
 -10  -5   3  525.25   25.40
 -10  -5   3  476.75   27.80
 -10  -5   3  509.75   21.00
  -9  -5   3   30.40    3.20
  -9  -5   3   24.30    5.70
  -8  -5   3   71.19    7.60
  -8  -5   3   58.99    8.20
  -8  -5   3   81.69    4.50
  -7  -5   3  205.28   12.90
  -7  -5   3  240.88   15.10
  -6  -5   3 2550.14   99.69
  -6  -5   3 2584.54   97.79
  -5  -5   3   69.89    4.40
  -5  -5   3   94.39    7.10
  -5  -5   3   95.79    8.10
   4   5  -3  328.87   16.20
   4   5  -3  320.27   15.60
  -4  -5   3  345.07   16.10
  -4  -5   3  340.37   13.40
  -4  -5   3  331.47   17.00
   3   5  -3  468.35   20.20
   3   5  -3  450.85   20.10
  -3  -5   3  452.15   20.90
  -3  -5   3  459.65   20.20
  -3  -5   3  457.35   18.00
   2   5  -3 1887.11   71.69
   2   5  -3 1871.51   70.89
   2   5  -3 1972.60   70.59
  -2  -5   3 1804.32   71.19
  -2  -5   3 1920.01   69.59
  -2  -5   3 1829.62   71.59
   1   5  -3  759.82   30.70
   1   5  -3  760.92   30.40
  -1  -5   3  765.92   31.20
  -1  -5   3  814.62   30.00
  -1  -5   3  754.12   30.90
   0   5  -3 5823.32  220.08
   0   5  -3 5959.20  218.18
   0   5  -3 5812.72  219.18
   0  -5   3 6414.06  218.68
   0  -5   3 5973.90  219.48
  -1   5  -3   75.69    5.90
  -1   5  -3   76.59    6.50
   1  -5   3   81.29    6.10
   1  -5   3   94.09    5.70
  -2   5  -3  216.58   10.40
  -2   5  -3  221.38   12.40
  -2   5  -3  217.28   11.70
   2  -5   3  233.18   11.70
  -3   5  -3  250.57   13.00
  -3   5  -3  251.17   13.70
  -3   5  -3  226.28   11.40
   3  -5   3  245.28   12.50
  -4   5  -3   45.10    4.50
  -4   5  -3   46.10    5.20
  -4   5  -3   45.10    6.40
   4  -5   3   46.10    5.50
   4  -5   3   35.40    4.70
  -5   5  -3  979.10   41.90
  -5   5  -3 1034.50   40.20
  -5   5  -3  959.60   41.50
   5  -5   3 1007.30   40.30
   5  -5   3 1020.50   41.70
  -6   5  -3   37.30    6.10
  -6   5  -3   40.20    5.40
  -6   5  -3   26.80    5.10
   6  -5   3   30.70    4.80
   6  -5   3   43.20    6.60
  -7   5  -3   44.50    7.20
  -7   5  -3   59.29    6.50
  -7   5  -3   38.40    6.50
   7  -5   3   48.60    6.00
  -8   5  -3    6.60    3.60
  -8   5  -3   -5.80    2.80
  -8   5  -3   -3.30    3.50
   8  -5   3    2.20    2.80
  -9   5  -3   19.80    5.40
  -9   5  -3   32.10    6.40
  -9   5  -3   24.20    6.10
   9  -5   3   26.50    4.50
 -10   5  -3   -1.30    3.90
 -10   5  -3    1.10    4.50
  10  -5   3    1.90    2.80
 -11   5  -3   16.60    6.30
 -11   5  -3   20.40    4.60
 -11   5  -3   14.90    6.20
  11  -5   3   11.40    3.60
 -12   5  -3   29.40    7.40
 -12   5  -3   30.70    7.80
  12  -5   3   31.50    4.50
 -13   5  -3    3.30    5.70
 -13   5  -3    0.00    5.40
  13  -5   3   -3.00    2.10
 -14   5  -3    3.20    5.90
 -14   5  -3    7.40    7.20
 -15   5  -3   10.80    7.50
 -15   5  -3   -1.60    7.00
 -17  -4   3    5.50    8.50
 -17  -4   3    9.40    6.40
  16   4  -3   16.70    7.90
 -16  -4   3   -8.50    4.70
 -16  -4   3   -5.40    6.90
  15   4  -3   -7.00    6.10
 -15  -4   3    3.50    6.50
 -15  -4   3    2.00    4.10
  14   4  -3   11.10    6.40
 -14  -4   3   16.70    7.90
 -14  -4   3   20.00    4.80
  13   4  -3  229.58   16.50
 -13  -4   3  270.27   21.70
 -13  -4   3  255.57   14.20
  12   4  -3  283.27   17.20
 -12  -4   3  282.87   14.20
 -12  -4   3  221.78   19.10
  11   4  -3   15.40    5.40
 -11  -4   3   17.50    6.60
 -11  -4   3   24.30    4.10
 -10  -4   3   -7.40    3.60
 -10  -4   3   -1.30    1.70
  -9  -4   3  107.69    9.00
  -9  -4   3   97.39   10.70
  -9  -4   3   96.29    6.10
  -8  -4   3   24.00    6.20
  -8  -4   3   31.10    5.20
   7   4  -3   12.40    3.60
  -7  -4   3   11.30    4.30
  -7  -4   3   16.50    3.80
   6   4  -3   18.80    3.30
  -6  -4   3   11.00    3.50
  -6  -4   3   15.20    4.90
   5   4  -3   72.59    5.60
  -5  -4   3   75.09    6.10
  -5  -4   3   72.09    6.90
   4   4  -3   19.80    3.80
   4   4  -3   12.10    2.60
  -4  -4   3   16.30    3.20
  -4  -4   3   15.80    3.90
   3   4  -3  958.30   38.60
   3   4  -3 1029.20   39.00
  -3  -4   3  958.50   37.00
  -3  -4   3  977.90   38.70
  -3  -4   3  996.30   39.50
   2   4  -3 3678.63  135.59
   2   4  -3 3684.93  136.69
   2   4  -3 3631.74  135.99
  -2  -4   3 3875.81  135.09
  -2  -4   3 3725.33  136.69
  -2  -4   3 3608.94  136.29
   1   4  -3 3237.18  117.29
   1   4  -3 3179.08  116.39
   1   4  -3 3140.89  115.79
  -1  -4   3 3043.10  116.59
  -1  -4   3 3203.98  115.69
  -1  -4   3 3134.99  116.29
   0   4  -3 3853.31  145.59
   0   4  -3 3827.52  143.59
   0   4  -3 4006.50  144.99
   0  -4   3 4105.59  144.39
   0  -4   3 3924.11  145.19
  -1   4  -3  130.89    8.20
  -1   4  -3  129.69    6.30
  -1   4  -3  134.49    7.70
   1  -4   3  144.59    7.30
   1  -4   3  122.59    7.60
  -2   4  -3  133.19    8.10
  -2   4  -3  140.99    6.80
  -2   4  -3  126.19    8.70
   2  -4   3  150.98    7.80
   2  -4   3  127.49    8.00
  -3   4  -3  197.78   11.30
  -3   4  -3  198.18   10.70
  -3   4  -3  183.08    9.10
   3  -4   3  191.18    9.90
   3  -4   3  188.18   10.40
  -4   4  -3   11.50    3.40
  -4   4  -3    5.30    2.10
  -4   4  -3    5.60    3.40
   4  -4   3    2.00    2.40
   4  -4   3    3.60    2.50
  -5   4  -3 1764.52   66.79
  -5   4  -3 1710.73   65.19
  -5   4  -3 1559.64   66.49
   5  -4   3 1759.42   65.79
   5  -4   3 1727.23   66.59
  -6   4  -3  169.78   10.60
  -6   4  -3  195.98   12.00
  -6   4  -3  182.68   11.80
   6  -4   3  188.78   10.90
   6  -4   3  189.78   12.20
  -7   4  -3   51.99    7.30
  -7   4  -3   49.50    6.70
  -7   4  -3   43.60    5.70
   7  -4   3   41.50    5.70
  -8   4  -3   -0.90    2.70
  -8   4  -3    1.80    2.90
  -8   4  -3    0.60    3.20
   8  -4   3   -0.30    2.80
  -9   4  -3   19.80    5.10
  -9   4  -3   15.90    5.00
  -9   4  -3   19.60    5.30
   9  -4   3   22.20    4.50
 -10   4  -3   -1.00    3.50
 -10   4  -3   -5.70    4.00
 -10   4  -3    3.80    4.40
  10  -4   3   -4.80    2.50
 -11   4  -3   34.40    7.80
 -11   4  -3   26.90    5.50
 -11   4  -3   18.50    6.40
  11  -4   3   33.60    5.10
 -12   4  -3    9.50    5.90
 -12   4  -3   12.30    6.30
  12  -4   3    8.70    3.80
 -13   4  -3   16.80    7.20
 -13   4  -3   11.70    6.90
  13  -4   3    5.10    4.70
  13  -4   3   15.70    3.50
 -14   4  -3    0.10    6.00
 -14   4  -3   11.50    7.80
 -15   4  -3   -2.90    7.80
 -15   4  -3    7.70    7.40
  17   3  -3    3.60    7.50
 -17  -3   3    5.80    9.00
 -16  -3   3   41.90    8.20
 -16  -3   3   37.50   12.40
  15   3  -3   -7.50    5.80
 -15  -3   3   -8.20    3.70
 -15  -3   3   -0.90    7.00
  14   3  -3   -1.90    5.10
 -14  -3   3    0.60    6.40
  13   3  -3  124.09   11.50
 -13  -3   3  117.99   14.20
 -13  -3   3  123.49    9.60
  12   3  -3   82.69    9.30
 -12  -3   3   71.99    7.30
 -12  -3   3   59.39   11.60
  11   3  -3 1465.55   63.89
 -11  -3   3 1693.23   69.59
 -11  -3   3 1639.14   62.09
  10   3  -3  111.99    9.50
 -10  -3   3  110.89   11.70
 -10  -3   3  134.69    8.10
   9   3  -3   32.90    5.10
  -9  -3   3   30.80    6.40
  -9  -3   3   32.50    3.90
   8   3  -3  734.53   30.70
  -8  -3   3  735.73   34.80
  -8  -3   3  797.02   32.40
   7   3  -3  114.19    7.30
  -7  -3   3  121.89    8.20
  -7  -3   3  102.49    9.30
   6   3  -3  358.36   16.10
  -6  -3   3  357.06   18.60
  -6  -3   3  369.96   17.00
   5   3  -3   13.10    2.60
   5   3  -3   10.60    3.70
  -5  -3   3   15.90    3.70
  -5  -3   3    6.60    2.40
   4   3  -3   78.29    5.20
   4   3  -3   78.49    6.10
  -4  -3   3   82.49    6.30
  -4  -3   3   76.99    5.50
   3   3  -3  829.02   31.50
   3   3  -3  719.33   30.40
  -3  -3   3  781.22   30.60
  -3  -3   3  766.32   31.30
   2   3  -3  520.25   21.60
   2   3  -3  535.65   22.00
  -2  -3   3  525.05   21.00
  -2  -3   3  554.94   21.80
  -2  -3   3  528.85   21.90
   1   3  -3 1079.69   41.90
   1   3  -3 1105.09   42.60
  -1  -3   3 1113.19   42.30
  -1  -3   3 1125.29   42.90
  -1  -3   3 1164.18   42.30
  -1   3  -3 4761.82  170.38
  -1   3  -3 4467.15  168.28
  -1   3  -3 4594.74  170.88
   1  -3   3 4891.61  169.98
   1  -3   3 4539.45  170.48
  -2   3  -3  148.79    8.30
  -2   3  -3  156.78    9.00
  -2   3  -3  153.98    6.70
   2  -3   3  147.09    8.40
   2  -3   3  139.99    7.80
   2  -3   3  149.88    7.20
  -3   3  -3   28.60    4.40
  -3   3  -3   20.90    3.50
  -3   3  -3   24.30    2.70
   3  -3   3   27.70    3.30
   3  -3   3   23.00    3.70
   3  -3   3   30.90    3.40
  -4   3  -3   11.30    3.20
  -4   3  -3    9.60    2.50
  -4   3  -3   11.60    3.70
   4  -3   3    9.30    2.90
   4  -3   3    8.40    2.90
  -5   3  -3   89.59    6.40
  -5   3  -3   96.09    7.30
  -5   3  -3   80.29    7.50
   5  -3   3   65.59    6.60
   5  -3   3   68.79    6.80
  -6   3  -3   12.90    3.70
  -6   3  -3    8.30    3.00
  -6   3  -3   10.10    3.70
   6  -3   3    6.70    3.60
   6  -3   3    9.90    3.40
  -7   3  -3  216.38   12.90
  -7   3  -3  195.38   12.20
  -7   3  -3  207.58   12.30
   7  -3   3  208.08   12.20
  -8   3  -3  114.79    9.50
  -8   3  -3  103.69    8.60
  -8   3  -3  118.69    9.50
   8  -3   3  109.59    8.70
  -9   3  -3   -2.30    2.90
  -9   3  -3    3.20    3.60
  -9   3  -3    3.20    3.50
   9  -3   3   -3.30    2.60
 -10   3  -3   93.29    8.40
 -10   3  -3  115.29   11.10
  10  -3   3  102.89    8.80
 -11   3  -3   72.49   10.70
 -11   3  -3   68.69    9.80
  11  -3   3   66.69    7.60
 -12   3  -3  159.48   14.60
 -12   3  -3  172.48   14.40
  12  -3   3  142.19   10.60
  12  -3   3  164.68   10.70
 -13   3  -3   17.00    6.30
 -13   3  -3    9.90    7.00
  13  -3   3   14.60    4.20
  13  -3   3   16.00    4.80
 -14   3  -3   63.89   12.20
 -14   3  -3   69.49   11.50
 -15   3  -3   -4.80    5.60
 -15   3  -3   -1.60    6.90
 -16   3  -3    2.90    6.80
 -17  -2   3    8.70    9.20
 -17  -2   3   17.70    7.70
 -16  -2   3   41.80    8.60
 -16  -2   3   57.79   13.60
  15   2  -3   16.50    6.60
 -15  -2   3    2.90    4.50
 -15  -2   3   11.00    7.40
  14   2  -3   25.40    6.90
 -14  -2   3   31.40    9.80
  13   2  -3    7.90    4.90
 -13  -2   3   -8.40    4.90
 -13  -2   3    4.50    3.60
  12   2  -3  138.69   11.00
  12   2  -3   98.59   12.60
 -12  -2   3  125.79   13.60
 -12  -2   3  124.79    9.60
  11   2  -3   -7.90    3.10
  11   2  -3    8.40    3.30
 -11  -2   3    0.40    2.60
 -11  -2   3    4.90    5.80
  10   2  -3   -3.10    2.80
  10   2  -3    3.10    2.60
 -10  -2   3   -1.00    4.80
 -10  -2   3    1.60    2.30
   9   2  -3  217.68   11.30
   9   2  -3  239.18   13.00
  -9  -2   3  224.38   15.80
   8   2  -3    9.00    2.50
  -8  -2   3    3.00    3.80
   7   2  -3  150.18    8.30
  -7  -2   3  160.48    9.40
  -7  -2   3  160.48   11.20
   6   2  -3 2271.27   82.89
  -6  -2   3 2227.68   83.69
  -6  -2   3 2174.98   85.99
   5   2  -3  198.58   11.50
   5   2  -3  176.88    8.90
  -5  -2   3  174.88   10.80
  -5  -2   3  183.28    9.50
   4   2  -3  110.39    6.20
   4   2  -3  125.19    7.90
  -4  -2   3  118.29    7.60
  -4  -2   3  112.19    6.50
   3   2  -3  631.34   25.00
   3   2  -3  575.34   23.60
  -3  -2   3  582.54   23.50
  -3  -2   3  589.34   24.60
   2   2  -3  219.68   10.40
   2   2  -3  233.08   10.70
  -2  -2   3  221.18   10.60
  -2  -2   3  226.38   10.20
   1   2  -3    2.30    2.00
   1   2  -3    2.10    2.20
   1   2  -3    2.60    1.60
  -1  -2   3    3.30    2.00
  -1  -2   3    1.50    1.80
  -1  -2   3    1.40    1.50
   0   2  -3 2373.56   88.29
   0   2  -3 2352.46   87.89
   0   2  -3 2319.97   86.29
   0  -2   3 2478.65   86.39
   0  -2   3 2410.36   87.69
   0  -2   3 2323.37   87.99
  -1   2  -3 2911.41  109.09
  -1   2  -3 2999.50  108.69
   1  -2   3 3014.60  108.29
   1  -2   3 2849.71  108.79
  -3   2  -3  163.18    7.80
  -3   2  -3  167.98    9.00
  -3   2  -3  158.28    9.50
   3  -2   3  167.08    9.40
   3  -2   3  172.98    8.60
   3  -2   3  167.98    8.20
  -4   2  -3  449.26   19.70
  -4   2  -3  435.66   20.10
  -4   2  -3  444.76   18.70
   4  -2   3  454.75   19.00
   4  -2   3  425.46   19.70
   4  -2   3  451.75   19.20
  -5   2  -3   43.00    5.70
  -5   2  -3   49.40    5.30
  -5   2  -3   52.19    5.00
   5  -2   3   53.79    5.50
   5  -2   3   44.30    5.90
  -6   2  -3  524.55   24.60
  -6   2  -3  577.14   24.50
  -6   2  -3  546.75   24.70
   6  -2   3  562.54   25.20
   6  -2   3  565.64   24.90
  -7   2  -3   46.20    5.70
  -7   2  -3   52.29    6.00
  -7   2  -3   43.80    5.70
   7  -2   3   49.80    6.40
  -8   2  -3  241.58   14.80
  -8   2  -3  282.77   14.30
  -8   2  -3  282.47   15.30
   8  -2   3  225.68   14.20
  -9   2  -3    4.10    3.10
  -9   2  -3    2.40    3.80
  -9   2  -3    1.90    3.40
   9  -2   3   -1.90    3.20
 -10   2  -3   82.29    9.50
 -10   2  -3   73.19    9.50
 -10   2  -3   89.39    7.80
  10  -2   3  110.59    9.30
 -11   2  -3   25.10    7.30
 -11   2  -3   29.30    6.90
  11  -2   3   35.60    6.00
 -12   2  -3   14.90    6.10
 -12   2  -3    9.90    6.50
  12  -2   3    2.70    4.80
  12  -2   3   22.30    5.20
 -13   2  -3  157.58   15.80
 -13   2  -3  153.28   14.40
  13  -2   3  170.38   11.80
  13  -2   3  173.38   11.30
 -14   2  -3    5.00    6.20
 -14   2  -3   10.80    6.70
  14  -2   3    6.50    4.70
 -15   2  -3   13.90    6.90
 -15   2  -3   -1.10    6.80
  15  -2   3    9.20    3.40
 -16   2  -3   -5.40    7.80
 -16   2  -3    8.90    7.30
 -16  -1   3    8.70    5.70
 -16  -1   3    1.30    7.90
 -15  -1   3   15.30    5.90
 -15  -1   3   12.60    7.30
  14   1  -3    7.30    3.70
  14   1  -3   -4.10    4.50
 -14  -1   3    7.50    7.20
  13   1  -3   22.10    5.70
  13   1  -3   15.90    4.00
 -13  -1   3   36.70   10.10
 -13  -1   3   19.50    5.40
  12   1  -3  163.28   11.60
  12   1  -3  145.49    9.40
 -12  -1   3  151.38   15.70
 -12  -1   3  186.78   11.90
  11   1  -3    0.80    3.80
  11   1  -3   13.60    3.00
 -11  -1   3    8.10    5.50
 -11  -1   3    9.40    3.50
  10   1  -3   85.19    6.10
  10   1  -3   77.19    7.60
 -10  -1   3   94.19   10.50
 -10  -1   3   88.49    7.30
   9   1  -3   48.70    4.30
   9   1  -3   43.10    5.60
  -9  -1   3   48.80    7.90
   8   1  -3  251.57   13.10
   8   1  -3  263.07   12.00
  -8  -1   3  279.77   16.70
   7   1  -3   92.99    5.80
  -7  -1   3  106.39    8.90
   6   1  -3  609.84   24.80
  -6  -1   3  619.04   28.20
  -6  -1   3  664.23   25.80
   5   1  -3 1154.98   47.40
   5   1  -3 1146.49   43.60
  -5  -1   3 1180.28   46.70
  -5  -1   3 1148.89   44.20
   4   1  -3  148.69    9.40
   4   1  -3  149.79    7.20
  -4  -1   3  153.18    7.40
  -4  -1   3  147.19    9.00
   3   1  -3 1706.83   63.19
   3   1  -3 1649.93   61.09
  -3  -1   3 1595.04   62.59
  -3  -1   3 1639.84   60.99
   0   1  -3  126.19    5.20
   0   1  -3  116.59    6.30
   0   1  -3  103.09    6.00
   0  -1   3  103.19    4.90
   0  -1   3  109.59    6.00
  -1   1  -3   65.89    5.10
  -1   1  -3   69.49    4.70
   1  -1   3   61.49    5.00
   1  -1   3   55.49    4.20
  -2   1  -3   43.70    5.30
  -2   1  -3   45.80    3.30
  -2   1  -3   40.40    4.20
   2  -1   3   52.59    3.20
   2  -1   3   49.50    5.50
   2  -1   3   47.30    4.10
  -3   1  -3 1161.28   43.90
  -3   1  -3 1164.48   45.50
  -3   1  -3 1108.59   44.70
   3  -1   3 1241.48   44.50
   3  -1   3 1125.19   45.30
   3  -1   3 1164.18   43.80
  -4   1  -3  612.44   25.60
  -4   1  -3  659.23   26.40
  -4   1  -3  603.94   25.10
   4  -1   3  638.34   25.10
   4  -1   3  624.34   25.30
   4  -1   3  576.14   26.00
  -5   1  -3  836.82   34.30
  -5   1  -3  796.12   34.50
  -5   1  -3  819.32   34.30
   5  -1   3  903.01   33.90
   5  -1   3  864.91   35.20
   5  -1   3  869.01   34.60
  -6   1  -3 1726.13   68.39
  -6   1  -3 1899.21   68.49
  -6   1  -3 1749.12   68.19
   6  -1   3 1726.33   68.69
   6  -1   3 1744.13   68.79
  -7   1  -3   26.60    4.60
  -7   1  -3   27.30    5.10
  -7   1  -3   25.90    4.60
   7  -1   3   21.50    4.80
  -8   1  -3   17.30    4.80
  -8   1  -3   19.20    4.30
   8  -1   3   13.30    4.60
  -9   1  -3  228.48   12.80
  -9   1  -3  227.28   13.80
  -9   1  -3  229.38   14.70
   9  -1   3  217.48   14.10
 -10   1  -3  108.09   10.70
 -10   1  -3  100.69    9.70
  10  -1   3  102.19   10.00
 -11   1  -3   -2.40    4.20
 -11   1  -3    4.70    4.40
  11  -1   3    2.30    4.10
 -12   1  -3  161.08   14.00
 -12   1  -3  183.48   15.80
  12  -1   3  182.88   13.50
 -13   1  -3   45.60   10.10
 -13   1  -3   24.30    7.30
  13  -1   3   41.30    7.20
 -14   1  -3   56.79   11.80
 -14   1  -3   28.90    8.10
  14  -1   3   46.40    7.50
 -15   1  -3   13.10    8.00
 -15   1  -3   -7.40    5.50
  15  -1   3   -6.60    4.90
 -16   1  -3   17.50    7.50
 -16   1  -3   12.30    9.80
 -16   0   3   -8.30    4.80
 -16   0   3   -0.30    8.50
 -15   0   3    7.10    8.60
 -15   0   3   26.90    6.70
 -14   0   3   13.80    7.10
 -14   0   3    0.60    4.50
  13   0  -3   22.50    3.50
  13   0  -3   20.10    4.50
 -13   0   3   24.20    8.00
 -13   0   3   14.90    5.20
  12   0  -3   16.50    3.20
  12   0  -3   20.40    4.50
 -12   0   3   15.10    4.80
 -12   0   3   21.80    7.40
  11   0  -3   42.10    4.40
  11   0  -3   44.30    5.70
 -11   0   3   34.80    8.60
 -11   0   3   32.90    5.70
  10   0  -3   13.20    2.60
  10   0  -3    7.00    3.20
 -10   0   3   18.70    6.40
   9   0  -3   66.59    6.10
   9   0  -3   59.89    4.60
  -9   0   3   64.49    8.40
   8   0  -3  734.83   29.40
   8   0  -3  680.53   27.80
  -8   0   3  743.23   33.50
   7   0  -3    3.50    1.50
   7   0  -3    4.50    2.50
  -7   0   3    4.80    3.90
   6   0  -3  121.39    6.80
   6   0  -3  123.99    6.20
  -6   0   3  130.79    9.50
   5   0  -3 1795.02   69.99
   5   0  -3 1673.13   62.89
  -5   0   3 1729.13   66.69
  -5   0   3 1640.54   63.29
   4   0  -3 1303.77   47.60
   4   0  -3 1302.67   51.29
  -4   0   3 1256.17   50.59
  -4   0   3 1271.27   47.70
   3   0  -3  201.38    8.60
   3   0  -3  196.38   10.90
  -3   0   3  202.88   10.70
  -3   0   3  201.68    8.40
   2   0  -3    1.60    2.40
   2   0  -3    3.20    1.60
  -2   0   3    2.00    2.50
  -2   0   3    2.00    1.20
   1   0  -3 3200.18  116.69
   1   0  -3 3338.47  117.39
  -1   0   3 3148.19  117.19
  -1   0   3 3086.69  116.49
  -1   0  -3 1814.62   70.49
  -1   0  -3 2068.19   71.09
   1   0   3 1819.22   70.79
  -2   0  -3 3065.59  109.29
  -2   0  -3 2934.71  108.59
  -2   0  -3 2729.53  109.49
   2   0   3 3124.59  109.09
   2   0   3 3035.00  108.49
   2   0   3 2901.31  109.79
  -3   0  -3 6266.57  232.68
   3   0   3 6263.37  232.78
   3   0   3 6575.94  231.68
  -4   0  -3 3744.63  142.69
  -4   0  -3 3809.62  142.99
  -4   0  -3 3864.51  143.39
   4   0   3 4088.99  142.29
   4   0   3 3783.32  143.59
   4   0   3 3975.60  142.69
  -5   0  -3  367.56   17.20
  -5   0  -3  359.76   17.20
  -5   0  -3  396.86   17.00
   5   0   3  376.96   16.10
   5   0   3  382.86   17.10
   5   0   3  339.67   17.50
  -6   0  -3  331.47   15.80
  -6   0  -3  318.17   15.90
  -6   0  -3  357.56   16.80
   6   0   3  310.97   16.60
   6   0   3  315.57   16.30
  -7   0  -3 1090.59   43.00
  -7   0  -3 1116.19   44.40
  -7   0  -3 1051.09   43.00
   7   0   3  999.80   43.80
  -8   0  -3    1.50    3.30
  -8   0  -3    1.20    2.50
  -8   0  -3    6.10    2.80
   8   0   3    9.90    4.00
  -9   0  -3   80.49    9.10
  -9   0  -3   79.69    7.60
   9   0   3   78.99    8.60
 -10   0  -3  207.18   13.40
 -10   0  -3  199.88   15.10
  10   0   3  220.38   12.60
  10   0   3  195.68   14.10
 -11   0  -3  245.78   17.90
 -11   0  -3  231.98   15.60
  11   0   3  273.47   16.80
 -12   0  -3  102.59   12.10
 -12   0  -3   73.79    9.70
  12   0   3   74.69   10.20
 -13   0  -3   13.00    5.60
 -13   0  -3   11.80    6.40
  13   0   3    7.30    5.30
 -14   0  -3  105.29   13.70
 -14   0  -3  115.99   12.80
  14   0   3  149.88   13.10
 -15   0  -3   -0.60    7.00
 -15   0  -3    5.60    5.70
  15   0   3    5.60    5.70
 -16   0  -3   -1.90    8.30
 -16   0  -3    8.20    6.60
  16   0   3   14.30    5.30
 -17   0  -3  -14.90    5.80
 -17   0  -3    0.10    8.00
 -16   1   3    5.20    5.60
 -16   1   3   -2.20    7.80
 -15   1   3   20.00    6.70
 -15   1   3   31.10   10.50
 -14   1   3   12.30    5.60
 -14   1   3    6.00    7.20
 -13   1   3   54.59    8.30
 -13   1   3   47.40   10.50
 -12   1   3   45.80    7.20
 -12   1   3   45.80    9.80
 -11   1   3   61.59   10.50
 -11   1   3   58.89    7.40
  10  -1  -3    4.90    1.80
  10  -1  -3    0.10    2.50
 -10   1   3   -0.20    4.60
 -10   1   3   -0.30    2.90
   9  -1  -3   -0.70    2.20
  -9   1   3    0.60    4.00
   8  -1  -3   70.79    5.40
   8  -1  -3   73.69    4.20
  -8   1   3   84.89    9.30
   7  -1  -3    4.60    1.30
   7  -1  -3    4.80    2.10
  -7   1   3   16.00    4.50
   6  -1  -3    3.50    1.80
   6  -1  -3    2.70    1.10
  -6   1   3    3.70    3.00
   5  -1  -3  231.18    9.80
   5  -1  -3  228.28    9.30
  -5   1   3  236.18   13.50
   4  -1  -3 1166.08   43.10
   4  -1  -3 1164.98   47.70
  -4   1   3 1196.88   47.20
   3  -1  -3    6.90    1.20
   3  -1  -3    1.30    2.20
  -3   1   3    3.90    2.40
  -3   1   3    6.50    0.90
   2  -1  -3 2781.82  111.79
   2  -1  -3 3131.79  109.39
  -2   1   3 3066.29  112.09
  -2   1   3 3050.69  109.09
   1  -1  -3    5.70    2.10
   1  -1  -3    6.60    1.70
  -1   1   3    7.90    1.70
  -1   1   3    5.80    2.30
   0  -1  -3   56.39    3.60
   0   1   3   58.59    3.70
   1   1   3 1438.76   54.19
  -3  -1  -3  398.16   17.50
  -3  -1  -3  398.06   17.40
  -3  -1  -3  372.26   16.70
   3   1   3  420.86   18.00
   3   1   3  402.46   16.40
   3   1   3  376.46   17.00
  -4  -1  -3  100.79    7.00
  -4  -1  -3  117.49    7.30
  -4  -1  -3  102.09    6.30
   4   1   3  100.39    6.60
   4   1   3   97.29    7.40
   4   1   3   97.29    5.70
  -5  -1  -3  640.44   29.00
  -5  -1  -3  678.83   29.70
  -5  -1  -3  690.63   28.60
   5   1   3  785.42   28.10
   5   1   3  756.02   29.60
   5   1   3  683.33   29.80
  -6  -1  -3   42.80    4.70
  -6  -1  -3   38.20    5.80
  -6  -1  -3   35.10    4.70
   6   1   3   38.10    3.70
   6   1   3   36.20    5.00
   6   1   3   36.40    5.70
  -7  -1  -3  400.46   22.10
  -7  -1  -3  476.85   21.10
  -7  -1  -3  487.95   21.10
   7   1   3  480.55   22.60
  -8  -1  -3   82.29    7.40
  -8  -1  -3   99.99    9.10
   8   1   3   97.89    9.00
  -9  -1  -3   11.30    3.80
   9   1   3   10.10    4.70
 -10  -1  -3   66.19    7.60
 -10  -1  -3   74.49    9.60
  10   1   3   69.79    9.10
 -11  -1  -3  190.48   13.00
 -11  -1  -3  154.28   14.60
  11   1   3  168.68   13.60
 -12  -1  -3   58.89    8.60
 -12  -1  -3   38.40    8.90
  12   1   3   60.79    9.40
 -13  -1  -3   43.20    9.70
 -13  -1  -3   47.20    8.20
  13   1   3   43.10    8.40
 -14  -1  -3   -2.00    4.40
 -14  -1  -3   -8.10    5.10
  14   1   3    5.80    6.20
 -15  -1  -3   84.09   11.90
 -15  -1  -3  102.39   16.40
  15   1   3   71.29   10.90
 -16  -1  -3   -5.20    7.60
 -16  -1  -3   10.50    6.50
  16   1   3   -1.80    6.30
 -17  -1  -3   10.80   10.40
 -17  -1  -3    8.10    7.60
 -16   2   3    3.60    7.90
 -16   2   3  -10.30    6.10
 -15   2   3   -0.30    4.90
 -15   2   3  -11.40    6.80
 -14   2   3    3.70    5.00
 -14   2   3   12.60    7.60
 -13   2   3    5.80    5.80
 -13   2   3   -2.60    4.40
 -12   2   3   27.50    6.30
 -12   2   3    4.90    6.10
 -11   2   3    2.80    3.70
 -11   2   3   -1.30    4.50
 -10   2   3   32.50    8.00
 -10   2   3   21.70    5.10
  -9   2   3  275.17   17.70
  -8   2   3  616.24   29.80
  -7   2   3  832.82   37.10
  -6   2   3  133.99   10.10
  -5   2   3  521.05   24.40
   4  -2  -3   21.90    4.50
  -4   2   3   20.50    4.20
   3  -2  -3 1368.96   52.89
  -3   2   3 1282.27   52.29
   2  -2  -3 1463.95   55.79
  -2   2   3 1389.46   55.39
   1  -2  -3   52.19    3.40
   1  -2  -3   55.59    5.70
  -1   2   3   49.30    3.70
  -1   2   3   65.79    5.90
   0  -2  -3  310.97   12.90
   0   2   3  307.07   13.00
  -1  -2  -3  249.18   11.10
  -2  -2  -3  135.49    7.80
  -2  -2  -3  148.19    7.80
   2   2   3  134.39    7.10
   2   2   3  139.39    7.80
  -3  -2  -3  680.53   26.90
  -3  -2  -3  646.24   26.00
  -3  -2  -3  673.43   27.40
   3   2   3  645.24   26.90
   3   2   3  621.44   27.10
   3   2   3  670.03   25.80
  -4  -2  -3 1626.44   62.99
  -4  -2  -3 1575.04   64.49
  -4  -2  -3 1633.84   63.89
   4   2   3 1749.03   64.69
   4   2   3 1687.03   64.19
   4   2   3 1787.52   62.59
  -5  -2  -3   12.30    2.70
  -5  -2  -3   15.30    3.10
  -5  -2  -3   15.20    3.70
   5   2   3    9.10    2.90
   5   2   3   15.90    3.60
  -6  -2  -3    6.30    3.40
   6   2   3    6.70    3.10
   6   2   3    1.90    1.30
   6   2   3    4.60    2.70
  -7  -2  -3  599.84   25.80
  -7  -2  -3  613.84   28.50
   7   2   3  607.04   27.80
  -8  -2  -3    4.30    2.70
  -8  -2  -3   -0.30    2.90
   8   2   3    4.10    2.90
   8   2   3   -1.50    2.80
  -9  -2  -3   12.00    5.10
  -9  -2  -3   13.20    3.80
   9   2   3    8.60    4.20
   9   2   3   11.10    4.40
 -10  -2  -3   48.00    8.70
 -10  -2  -3   69.49    7.30
  10   2   3   68.89    9.20
 -11  -2  -3   58.39   10.30
 -11  -2  -3   69.59    8.60
  11   2   3   65.59   10.10
 -12  -2  -3   21.70    6.10
 -12  -2  -3   26.20    8.20
  12   2   3   14.30    6.60
 -13  -2  -3   48.00   10.70
 -13  -2  -3   42.30    7.70
  13   2   3   57.29    9.40
 -14  -2  -3   73.69   10.60
 -14  -2  -3   88.59   13.60
  14   2   3   90.69   12.30
 -15  -2  -3    4.30    7.10
 -15  -2  -3    1.80    5.10
  15   2   3   22.40    7.00
 -16  -2  -3    1.90    5.60
 -16  -2  -3   -3.40    7.60
  16   2   3   11.90    7.80
 -17  -2  -3   40.30   13.00
 -15   3   3   -0.30    5.10
 -15   3   3    4.60    7.40
 -14   3   3    7.00    7.00
 -14   3   3    1.30    4.70
 -13   3   3   24.70    8.60
 -13   3   3   22.30    6.50
 -12   3   3  100.79   13.20
 -12   3   3   94.19   10.10
 -11   3   3  637.34   34.30
 -11   3   3  692.83   31.60
 -10   3   3  521.85   25.50
 -10   3   3  526.75   28.20
  -9   3   3   30.60    6.80
  -9   3   3   30.30    5.40
  -8   3   3    8.90    4.70
  -7   3   3    4.90    3.50
  -6   3   3  729.93   33.20
  -5   3   3   25.40    5.40
   4  -3  -3   23.20    4.70
  -4   3   3   12.40    4.00
   3  -3  -3  129.09    9.20
  -3   3   3  135.89    9.20
   2  -3  -3   77.59    6.80
  -2   3   3   68.39    3.30
  -2   3   3   65.59    6.40
  -2   3   3   75.49    3.80
   0   3   3 4234.48  153.08
   0   3   3 4155.48  152.88
   1   3   3 2872.91  103.69
   1   3   3 2753.12  103.79
  -2  -3  -3 3369.36  125.89
   2   3   3 3449.95  125.79
   2   3   3 3418.16  124.99
   2   3   3 3330.07  125.19
  -3  -3  -3 1547.65   60.79
   3   3   3 1551.14   60.19
   3   3   3 1607.44   59.99
   3   3   3 1545.55   58.59
   3   3   3 1605.14   60.59
  -4  -3  -3 6119.89  239.98
  -4  -3  -3 6600.14  242.68
   4   3   3 6770.72  239.68
   4   3   3 6871.41  241.58
   4   3   3 6807.82  242.28
   4   3   3 6436.66  241.88
  -5  -3  -3  264.57   14.70
  -5  -3  -3  245.08   12.20
   5   3   3  257.37   13.40
   5   3   3  286.17   11.60
   5   3   3  284.67   14.30
   5   3   3  272.57   14.20
  -6  -3  -3 2390.06   95.79
  -6  -3  -3 2289.27   92.59
   6   3   3 2714.63   91.89
   6   3   3 2472.75   97.69
   6   3   3 2571.44   95.39
   6   3   3 2485.05   94.19
  -7  -3  -3   80.69    8.60
  -7  -3  -3   68.89    5.80
   7   3   3   49.40    7.10
   7   3   3   56.69    6.20
  -8  -3  -3 1378.76   58.49
  -8  -3  -3 1332.17   54.59
   8   3   3 1464.05   57.69
   8   3   3 1436.06   56.09
  -9  -3  -3  450.85   21.60
  -9  -3  -3  484.65   25.70
   9   3   3  485.15   24.20
 -10  -3  -3    3.50    4.80
 -10  -3  -3    4.10    3.30
  10   3   3    3.50    4.40
 -11  -3  -3   51.89    7.30
 -11  -3  -3   47.90    9.80
  11   3   3   52.29    8.80
 -12  -3  -3  722.63   33.70
 -12  -3  -3  762.32   38.90
  12   3   3  750.02   36.40
 -13  -3  -3  236.18   19.80
 -13  -3  -3  214.58   15.40
  13   3   3  253.17   18.10
 -14  -3  -3  175.18   14.40
 -14  -3  -3  195.98   18.60
  14   3   3  237.28   17.10
 -15  -3  -3   10.00    7.70
 -15  -3  -3   -0.10    5.20
  15   3   3   -6.00    6.20
 -16  -3  -3    4.90    5.30
 -16  -3  -3   -4.20    6.60
  16   3   3   14.30    8.10
 -17  -3  -3   34.30    9.20
 -17  -3  -3   26.80   10.10
  17   3   3   50.79   10.90
 -15   4   3   35.20    8.90
 -15   4   3   30.60   10.20
 -14   4   3   12.40    6.40
 -14   4   3   13.00    8.30
 -13   4   3   46.70    8.60
 -13   4   3   46.10   10.90
 -12   4   3   19.10    6.20
 -12   4   3    7.90    6.80
 -11   4   3   81.59    9.50
 -11   4   3   98.89   12.30
 -10   4   3  249.68   15.40
 -10   4   3  235.38   17.80
  -9   4   3   28.70    7.30
  -9   4   3   25.60    5.50
  -8   4   3   70.09    8.50
  -7   4   3    4.30    3.90
  -6   4   3   55.39    7.10
  -5   4   3    7.20    3.80
   4  -4  -3    1.30    3.20
  -4   4   3    9.10    3.90
   3  -4  -3    6.60    1.30
   3  -4  -3    7.80    3.70
  -3   4   3    8.00    1.40
  -3   4   3   11.50    3.80
   2  -4  -3   88.49    4.70
   2  -4  -3   80.69    7.10
  -2   4   3   80.79    7.10
  -2   4   3   83.09    4.10
   1  -4  -3 1495.55   55.69
  -1   4   3 1459.85   55.19
  -1   4   3 1512.65   58.39
   0  -4  -3 4792.92  177.08
   0   4   3 4907.11  176.88
  -2  -4  -3 1664.33   65.59
   2   4   3 1779.32   65.59
   2   4   3 1744.53   66.49
  -3  -4  -3 2451.55   94.59
   3   4   3 2572.04   94.59
   3   4   3 2461.65   93.39
  -4  -4  -3    2.60    2.50
   4   4   3    5.90    2.70
   4   4   3    0.70    2.00
   4   4   3    2.00    2.30
   4   4   3    0.70    1.30
  -5  -4  -3  601.14   26.10
  -5  -4  -3  698.33   30.10
   5   4   3  682.03   29.20
   5   4   3  647.74   28.70
   5   4   3  682.93   25.60
   5   4   3  667.43   28.20
  -6  -4  -3 1905.01   74.79
  -6  -4  -3 1994.00   79.09
   6   4   3 2099.49   77.09
   6   4   3 1957.90   73.69
   6   4   3 2038.10   77.79
  -7  -4  -3 1245.08   49.20
  -7  -4  -3 1322.67   53.99
   7   4   3 1310.87   51.29
   7   4   3 1212.88   51.89
  -8  -4  -3 1990.00   75.39
  -8  -4  -3 1984.00   80.09
   8   4   3 1969.80   78.49
  -9  -4  -3    4.60    4.30
   9   4   3    2.20    3.60
 -10  -4  -3  213.88   12.40
 -10  -4  -3  203.28   15.90
  10   4   3  196.98   14.60
 -11  -4  -3  327.07   17.50
 -11  -4  -3  331.67   22.10
  11   4   3  314.77   20.10
 -12  -4  -3 1036.50   49.30
 -12  -4  -3  973.40   42.60
  12   4   3  997.10   46.20
 -13  -4  -3  207.48   14.60
 -13  -4  -3  211.08   19.40
  13   4   3  250.67   18.00
 -14  -4  -3   21.30    5.80
 -14  -4  -3   31.20    9.90
 -15  -4  -3   56.79    9.00
 -15  -4  -3   49.20   12.40
  15   4   3   45.90   10.40
 -16  -4  -3   -0.30    5.80
 -16  -4  -3   -1.00    8.00
  16   4   3    0.10    6.80
 -17  -4  -3   18.00    7.80
 -17  -4  -3   -3.50    8.50
  17   4   3    9.30    9.50
 -15   5   3  -10.10    7.40
 -15   5   3    7.30    6.10
 -14   5   3    9.60    6.20
 -14   5   3   -8.10    6.60
 -13   5   3   15.00    7.60
 -13   5   3    9.10    5.20
 -12   5   3  108.19   11.60
 -12   5   3  109.79   13.70
 -11   5   3   15.10    5.20
 -11   5   3   -8.50    4.90
 -10   5   3   22.50    5.90
 -10   5   3   25.70    7.40
  -9   5   3    2.90    3.60
  -9   5   3   -1.10    4.00
  -8   5   3   31.40    7.30
  -7   5   3   -1.70    3.20
  -6   5   3    8.00    4.60
  -5   5   3   84.09    8.60
   4  -5  -3  181.38    8.40
  -4   5   3  195.98    8.80
  -4   5   3  213.18   13.40
   3  -5  -3  141.89   10.60
   3  -5  -3  148.29    7.20
  -3   5   3  158.88   11.10
  -3   5   3  149.99    7.20
   2  -5  -3  214.28   10.10
  -2   5   3  226.18   13.20
  -2   5   3  230.08    9.70
   1  -5  -3  409.06   17.40
  -1   5   3  422.96   20.10
  -1   5   3  415.66   16.90
   0  -5  -3  643.14   25.70
   0   5   3  619.94   25.10
  -1  -5  -3  296.37   14.10
   1   5   3  305.27   13.70
  -2  -5  -3 2231.68   85.59
   2   5   3 2308.07   86.79
   2   5   3 2275.37   85.29
  -3  -5  -3  381.76   19.40
  -3  -5  -3  409.76   18.60
   3   5   3  413.16   18.30
   3   5   3  405.56   19.40
  -4  -5  -3  806.42   34.10
  -4  -5  -3  843.42   35.50
   4   5   3  823.82   33.70
   4   5   3  793.82   31.30
   4   5   3  818.62   34.80
  -5  -5  -3 1896.31   76.49
   5   5   3 1924.51   75.79
   5   5   3 1968.50   74.59
   5   5   3 1954.00   71.29
  -6  -5  -3   14.70    4.90
   6   5   3   31.00    5.30
   6   5   3   23.90    4.80
   6   5   3   27.70    2.50
  -7  -5  -3 1313.27   51.89
  -7  -5  -3 1423.96   57.69
   7   5   3 1344.07   55.49
  -8  -5  -3  149.09    9.00
  -8  -5  -3  160.38   13.10
  -9  -5  -3  618.24   27.40
  -9  -5  -3  655.43   33.20
   9   5   3  681.43   31.30
 -10  -5  -3  539.45   25.00
 -10  -5  -3  584.74   31.30
  10   5   3  588.34   29.00
 -11  -5  -3  826.32   36.30
 -11  -5  -3  790.42   42.00
  11   5   3  974.80   41.50
 -12  -5  -3  652.73   29.70
 -12  -5  -3  665.43   36.40
  12   5   3  635.14   33.40
 -13  -5  -3   14.60    8.30
 -13  -5  -3    9.20    4.60
  13   5   3   14.10    7.50
 -14  -5  -3    8.00    4.10
 -14  -5  -3   -6.30    6.70
  14   5   3    6.60    6.20
 -15  -5  -3   55.39   13.10
 -15  -5  -3   42.70    7.80
  15   5   3   64.39   11.50
 -16  -5  -3   20.40    9.90
 -16  -5  -3    8.30    5.90
  16   5   3   12.90    8.90
 -17  -5  -3   72.79   11.40
 -17  -5  -3   81.89   16.70
  17   5   3   86.59   14.10
 -14   6   3   18.90    8.70
 -14   6   3   26.40    8.00
 -13   6   3    6.40    6.40
 -13   6   3   -2.70    4.50
 -12   6   3  -12.10    4.90
 -12   6   3    6.20    5.30
 -11   6   3   80.09   10.00
 -11   6   3   52.29   10.50
 -10   6   3   31.90    8.60
 -10   6   3   24.20    6.50
  -9   6   3   59.59    8.70
  -9   6   3   58.69    9.90
  -8   6   3   10.90    4.30
  -8   6   3   14.10    6.10
  -7   6   3   82.89    9.60
  -6   6   3   27.50    6.30
   5  -6  -3  300.27   12.70
  -5   6   3  312.47   18.20
  -5   6   3  303.97   13.30
   4  -6  -3  354.26   14.60
  -4   6   3  368.36   15.00
  -4   6   3  299.37   18.60
   3  -6  -3  633.64   25.30
  -3   6   3  637.94   29.60
  -3   6   3  630.64   25.20
   2  -6  -3    6.00    2.20
  -2   6   3    3.80    1.80
  -2   6   3    7.20    3.70
   1  -6  -3 1653.13   62.79
  -1   6   3 1670.43   62.09
  -1   6   3 1644.94   65.69
   0  -6  -3  263.37   12.90
   0   6   3  275.57   12.40
  -1  -6  -3 1312.87   49.50
   1   6   3 1207.58   48.50
  -2  -6  -3   47.90    5.10
   2   6   3   40.60    4.20
   2   6   3   37.40    4.80
  -3  -6  -3  477.55   22.00
  -3  -6  -3  471.35   23.20
   3   6   3  508.35   23.10
   3   6   3  482.55   21.50
  -4  -6  -3   21.00    4.70
  -4  -6  -3   24.80    4.60
   4   6   3   22.60    4.60
   4   6   3   26.90    4.20
  -5  -6  -3 1185.78   48.80
  -5  -6  -3 1113.69   46.80
   5   6   3 1131.09   42.80
  -6  -6  -3  104.49   10.50
   6   6   3   99.59    4.90
  -7  -6  -3 1926.21   79.19
   7   6   3 1962.50   77.19
  -8  -6  -3   -3.60    3.40
  -8  -6  -3   -1.70    2.00
   8   6   3    1.30    3.50
  -9  -6  -3  739.63   31.30
  -9  -6  -3  797.12   38.30
   9   6   3  787.22   36.10
 -10  -6  -3   22.60    4.40
 -10  -6  -3   33.80    8.40
  10   6   3   27.60    6.70
 -11  -6  -3   49.90   10.20
 -11  -6  -3   56.39    6.80
  11   6   3   56.19    9.60
 -12  -6  -3  134.69   10.30
 -12  -6  -3  116.79   16.10
  12   6   3  131.09   13.90
 -13  -6  -3  607.04   28.70
 -13  -6  -3  599.34   36.60
  13   6   3  683.83   34.50
 -14  -6  -3   16.80    5.30
 -14  -6  -3    6.10    7.90
  14   6   3   14.70    7.40
 -15  -6  -3  105.79   16.50
 -15  -6  -3   73.49    9.80
  15   6   3   98.49   14.00
 -16  -6  -3   14.20    6.10
 -16  -6  -3   19.70   10.40
  16   6   3   27.80    9.90
 -17  -6  -3   69.99   15.60
 -17  -6  -3   70.09   11.00
  17   6   3  107.89   16.00
 -18  -6  -3    2.50    6.80
  18   6   3   31.90   10.80
 -14   7   3   13.70    9.10
 -14   7   3    7.80    6.70
 -13   7   3    5.80    6.00
 -13   7   3   10.70    7.60
 -12   7   3   15.40    7.40
 -12   7   3   10.40    6.50
 -11   7   3   26.30    8.10
 -11   7   3   16.30    6.10
 -10   7   3    7.30    4.70
 -10   7   3   10.40    6.50
  -9   7   3  215.08   17.20
  -9   7   3  218.08   15.10
  -8   7   3  260.47   18.10
  -8   7   3  243.18   15.70
  -7   7   3   42.90    8.20
   6  -7  -3   14.20    2.40
  -6   7   3   19.00    3.00
  -6   7   3    8.50    4.80
   5  -7  -3  195.88    9.40
  -5   7   3  182.18   13.70
  -5   7   3  193.88   10.00
   4  -7  -3   91.59    5.90
  -4   7   3   96.69    9.60
  -4   7   3   80.29    6.10
   3  -7  -3  109.19    6.90
  -3   7   3  115.19    6.90
  -3   7   3  111.49   10.00
   2  -7  -3   55.89    5.00
  -2   7   3   53.79    4.50
  -2   7   3   51.79    7.60
   1  -7  -3  799.82   32.20
  -1   7   3  836.72   35.40
  -1   7   3  738.63   31.10
   0  -7  -3  703.93   29.20
   0   7   3  688.13   28.20
  -1  -7  -3 2188.98   83.99
   1   7   3 2224.48   83.09
  -2  -7  -3   44.70    5.10
   2   7   3   46.60    6.10
   2   7   3   49.50    4.80
  -3  -7  -3   53.09    5.70
   3   7   3   50.19    6.30
   3   7   3   41.20    5.00
  -4  -7  -3 1919.31   72.29
  -4  -7  -3 1787.52   73.29
   4   7   3 1793.62   75.79
  -5  -7  -3  407.36   23.40
  -5  -7  -3  513.65   23.20
  -6  -7  -3  421.16   23.50
  -6  -7  -3  440.36   22.10
  -7  -7  -3 1086.69   48.50
  -8  -7  -3   17.30    6.30
   8   7   3   35.20    6.60
  -9  -7  -3   56.59    9.90
   9   7   3   61.69    8.30
 -10  -7  -3    2.40    2.40
 -10  -7  -3    7.80    5.80
  10   7   3    3.60    4.30
 -11  -7  -3    8.80    3.30
 -11  -7  -3    9.00    7.10
 -12  -7  -3    9.10    7.70
  12   7   3    4.90    5.90
 -13  -7  -3  649.83   30.10
 -13  -7  -3  748.93   40.10
  13   7   3  685.93   36.20
 -14  -7  -3   29.90    6.30
 -14  -7  -3   35.40   10.80
  14   7   3   38.40    9.60
 -15  -7  -3   57.79    7.90
 -15  -7  -3   41.20   12.00
  15   7   3   66.79   12.40
 -16  -7  -3   10.50    8.50
 -16  -7  -3    2.30    4.90
  16   7   3   13.00    8.70
 -17  -7  -3   29.70   12.00
 -17  -7  -3   26.30    6.90
  17   7   3    1.10    9.90
 -18  -7  -3   -7.00    6.10
  18   7   3   14.30   10.60
 -13   8   3    7.30    7.70
 -13   8   3   15.60    7.30
 -12   8   3    6.80    5.60
 -12   8   3   -3.10    6.40
 -11   8   3   49.80   10.80
 -11   8   3   62.59   10.20
 -10   8   3   52.99    9.80
 -10   8   3   49.50    8.70
  -9   8   3   65.99   10.90
  -9   8   3   58.99    8.80
  -8   8   3    7.90    5.70
  -8   8   3    0.40    3.60
   7  -8  -3   28.00    3.30
  -7   8   3   25.60    7.30
  -7   8   3   23.00    5.40
   6  -8  -3  276.67   13.30
  -6   8   3  320.67   19.50
  -6   8   3  302.77   14.30
   5  -8  -3   10.60    2.60
  -5   8   3    6.10    2.90
   4  -8  -3  207.08   10.90
  -4   8   3  209.98   11.20
  -4   8   3  208.38   14.80
   3  -8  -3   20.40    3.70
  -3   8   3   21.40    6.00
  -3   8   3   23.60    3.60
   2  -8  -3    4.00    2.40
  -2   8   3    3.80    3.90
  -2   8   3    2.10    1.90
   1  -8  -3  158.88    9.50
  -1   8   3  138.09   11.30
  -1   8   3  135.99    8.20
   0  -8  -3 2770.32  102.59
   0   8   3 2650.53  101.09
  -1  -8  -3 1047.60   42.00
   1   8   3  993.30   40.60
  -2  -8  -3   52.19    5.90
   2   8   3   57.49    7.10
  -3  -8  -3  198.88   12.60
  -4  -8  -3  272.57   15.90
  -4  -8  -3  287.77   17.50
  -5  -8  -3   59.59    7.40
  -5  -8  -3   59.19    7.90
  -6  -8  -3  961.60   43.90
  -6  -8  -3  975.80   42.20
  -7  -8  -3   95.09   10.60
  -7  -8  -3   85.99    9.10
  -8  -8  -3   40.30    8.40
  -9  -8  -3   98.09   11.70
   9   8   3  103.79   10.70
 -10  -8  -3   13.50    7.30
  10   8   3    6.60    5.20
 -11  -8  -3   31.00    8.90
  11   8   3   34.70    8.30
 -12  -8  -3   37.60   10.80
  12   8   3   42.00    9.60
 -13  -8  -3  212.18   19.50
  13   8   3  174.08   16.40
 -14  -8  -3    1.40    7.40
 -14  -8  -3    1.00    3.50
  14   8   3    2.80    6.90
 -15  -8  -3    5.20    7.20
  15   8   3   10.30    7.10
 -16  -8  -3   19.90   11.00
 -16  -8  -3   30.60    6.00
  16   8   3   26.50    9.90
 -17  -8  -3    8.20    9.90
 -17  -8  -3   12.00    4.90
  17   8   3   14.50    9.70
 -13   9   3    7.70    6.60
 -13   9   3   14.40    8.20
 -12   9   3   15.30    6.50
 -12   9   3    8.60    7.90
 -11   9   3    2.30    5.10
 -11   9   3   -8.80    5.40
 -10   9   3   15.00    6.40
 -10   9   3   19.70    7.40
  -9   9   3   -3.90    4.90
  -9   9   3   -0.60    4.00
  -8   9   3    0.50    5.00
  -8   9   3   -0.50    3.80
  -7   9   3   -3.30    2.80
  -7   9   3    4.80    4.00
  -7   9   3   -6.40    4.40
   6  -9  -3  287.57   14.00
  -6   9   3  311.27   20.10
  -6   9   3  315.57   17.70
  -6   9   3  278.37   14.80
   5  -9  -3   69.69    6.00
  -5   9   3   48.30    6.40
  -5   9   3   63.79    9.50
   4  -9  -3   16.90    3.70
  -4   9   3   15.20    6.00
  -4   9   3   10.30    3.70
   3  -9  -3   21.30    4.00
  -3   9   3   26.80    5.90
  -3   9   3   15.10    3.40
   2  -9  -3  477.05   21.40
  -2   9   3  485.75   24.80
  -2   9   3  422.96   20.20
   1  -9  -3  701.73   31.20
  -1   9   3  762.92   34.50
   0  -9  -3  822.52   35.00
  -1  -9  -3 1369.96   55.19
  -2  -9  -3  205.48   12.90
  -3  -9  -3  529.85   25.40
  -4  -9  -3    6.30    3.80
  -5  -9  -3  760.22   36.30
  -5  -9  -3  750.62   34.50
  -6  -9  -3  234.38   15.30
  -6  -9  -3  214.38   15.90
  -7  -9  -3  209.48   16.10
  -7  -9  -3  206.18   14.40
  -8  -9  -3   66.79    9.80
  -8  -9  -3   76.09   11.60
  -9  -9  -3  135.79   14.80
 -10  -9  -3    8.00    6.90
  10   9   3   10.00    5.80
 -11  -9  -3   10.60    7.70
  11   9   3   21.90    7.20
 -12  -9  -3   -4.80    5.60
  12   9   3   -5.00    4.90
 -13  -9  -3  111.79   16.70
  13   9   3   70.29   12.30
 -14  -9  -3   29.90   10.40
  14   9   3   31.50    9.60
 -15  -9  -3   -2.70    6.20
  15   9   3    5.10    7.10
 -16  -9  -3   34.40   12.60
  16   9   3   19.60    8.70
 -17  -9  -3   57.49   15.20
  17   9   3   82.89   15.40
 -12  10   3   -4.50    6.60
 -12  10   3    1.60    5.70
 -11  10   3   12.20    7.50
 -11  10   3   -4.60    5.00
 -10  10   3   15.50    6.50
 -10  10   3   16.50    7.30
  -9  10   3   14.70    7.00
  -9  10   3   13.90    5.80
  -8  10   3    2.20    4.20
  -8  10   3   -3.40    5.20
   7 -10  -3   27.40    4.10
  -7  10   3   24.40    6.90
  -7  10   3   13.60    6.80
  -7  10   3   19.40    4.20
  -6  10   3   15.30    4.00
  -6  10   3    9.80    4.40
  -6  10   3    1.80    5.60
   5 -10  -3   43.30    5.70
  -5  10   3   30.40    7.80
  -5  10   3   32.50    5.50
  -5  10   3   32.00    6.20
   4 -10  -3  293.47   14.80
  -4  10   3  279.37   18.40
  -4  10   3  248.18   14.50
   3 -10  -3  138.99    9.70
  -3  10   3  137.59   12.60
   2 -10  -3   75.89    7.40
  -2  10   3   73.39    9.70
   1 -10  -3  324.37   17.10
  -1  10   3  317.27   19.60
   0 -10  -3    1.60    2.80
  -1 -10  -3  154.48   11.00
  -2 -10  -3  307.87   17.40
  -3 -10  -3  226.48   14.40
  -4 -10  -3  675.73   31.80
  -5 -10  -3  211.88   14.60
  -6 -10  -3   17.80    5.50
  -6 -10  -3   13.10    5.90
  -7 -10  -3  132.59   13.30
  -7 -10  -3  114.29   11.00
  -8 -10  -3   13.10    6.70
  -8 -10  -3   20.80    6.30
  -9 -10  -3  130.59   13.00
  -9 -10  -3  136.69   14.80
 -10 -10  -3    7.80    7.10
  10  10   3    2.60    5.70
 -11 -10  -3   -1.10    7.30
  11  10   3   15.70    6.70
 -12 -10  -3   39.30   10.40
  12  10   3   41.00    9.30
 -13 -10  -3   -7.70    6.20
  13  10   3   -4.60    5.60
 -14 -10  -3   -5.20    7.50
  14  10   3    3.40    7.50
 -15 -10  -3   21.90   10.20
  15  10   3   17.10    8.50
 -16 -10  -3  -10.60    7.40
  16  10   3   -6.50    6.90
 -17 -10  -3   36.10   12.40
  17  10   3   11.80   10.20
 -12  11   3   -5.30    5.30
 -12  11   3   -8.50    6.70
 -11  11   3    6.70    7.00
 -11  11   3   -1.80    5.10
 -10  11   3    0.20    5.10
 -10  11   3    6.90    6.20
  -9  11   3    0.60    5.80
  -9  11   3    8.50    5.40
  -8  11   3   88.79   10.80
  -8  11   3   85.69   12.30
   7 -11  -3  107.59    8.00
  -7  11   3  119.69   13.80
  -7  11   3   98.69   11.00
  -7  11   3   94.59    9.20
   6 -11  -3  306.17   15.60
  -6  11   3  261.07   16.20
  -6  11   3  312.07   20.70
  -6  11   3  309.87   18.60
   5 -11  -3  183.98   11.60
  -5  11   3  173.18   13.40
  -5  11   3  190.48   15.50
   4 -11  -3   33.90    5.70
  -4  11   3   49.00    7.20
  -4  11   3   38.10    8.40
   3 -11  -3    9.30    3.90
  -3  11   3   14.40    6.20
   2 -11  -3  265.57   15.50
  -2  11   3  273.97   18.60
   1 -11  -3   52.49    7.30
  -1  11   3   49.00    8.70
   0 -11  -3  164.38   11.70
  -1 -11  -3   39.40    6.60
  -2 -11  -3   61.39    8.00
  -3 -11  -3   56.69    8.50
  -4 -11  -3   18.30    5.30
  -5 -11  -3  730.03   34.90
  -6 -11  -3    0.30    3.50
  -6 -11  -3    5.60    5.80
   6  11   3    5.10    1.40
  -7 -11  -3  399.86   25.20
  -7 -11  -3  394.96   23.30
  -8 -11  -3    9.60    6.70
  -8 -11  -3    8.80    5.50
  -9 -11  -3   61.29   11.90
  -9 -11  -3   65.89   10.30
 -10 -11  -3   64.99   12.50
 -11 -11  -3    8.80    7.60
  11  11   3    6.00    6.10
 -12 -11  -3   35.30   11.50
  12  11   3   38.50    9.40
 -13 -11  -3   34.50   11.40
  13  11   3   38.40    9.80
 -14 -11  -3    7.50    9.40
  14  11   3   38.80   10.40
 -15 -11  -3   10.90    9.50
  15  11   3    6.90    7.40
 -16 -11  -3    3.60    8.80
  16  11   3   -5.90    7.40
 -17 -11  -3   -6.00    8.10
  17  11   3   36.30   12.10
 -11  12   3   -3.00    5.60
 -11  12   3   -1.30    6.20
 -10  12   3  -11.60    5.40
 -10  12   3   -8.00    4.50
  -9  12   3   -1.30    4.50
  -9  12   3  -11.00    5.10
  -8  12   3   17.10    6.80
  -8  12   3    9.30    3.50
   7 -12  -3   62.89    7.30
  -7  12   3   92.29   11.00
  -7  12   3   82.49   12.30
  -7  12   3  101.89    9.50
   6 -12  -3   39.40    6.20
  -6  12   3   28.80    7.00
  -6  12   3   34.30    8.70
   5 -12  -3   67.19    7.70
  -5  12   3   51.59    8.30
  -5  12   3   59.49   10.20
   4 -12  -3    2.00    3.90
  -4  12   3   12.60    5.00
  -4  12   3    9.40    5.90
   3 -12  -3   26.60    5.60
  -3  12   3   37.50    6.80
  -3  12   3   24.90    7.40
   2 -12  -3    0.60    3.30
  -2  12   3    3.50    3.10
  -2  12   3   -1.70    4.40
   1 -12  -3  214.78   14.10
  -1  12   3  187.38   15.80
   0 -12  -3    6.10    4.00
  -1 -12  -3   23.40    6.00
  -2 -12  -3  204.38   14.50
  -3 -12  -3   15.60    5.60
  -4 -12  -3  214.58   15.60
  -5 -12  -3    5.40    4.60
   5  12   3    8.80    2.20
  -6 -12  -3  338.27   21.40
   6  12   3  367.56   14.90
  -7 -12  -3  154.08   15.70
  -7 -12  -3  113.39   12.80
  -8 -12  -3   -1.40    5.30
  -8 -12  -3    3.50    5.30
  -9 -12  -3    5.30    5.90
  -9 -12  -3    5.90    6.80
 -10 -12  -3   20.30    8.90
 -10 -12  -3   31.80    8.80
 -11 -12  -3   27.70    9.70
  11  12   3   59.19   11.90
 -12 -12  -3   17.60    9.00
  12  12   3   16.70    8.00
 -13 -12  -3   37.30   11.40
  13  12   3   49.40   11.00
 -14 -12  -3    2.90    8.30
  14  12   3   -1.40    6.40
 -15 -12  -3    6.20    9.30
  15  12   3    0.30    8.30
 -16 -12  -3   16.30   10.10
  16  12   3   -3.90    7.60
 -17 -12  -3   -9.60    8.70
  17  12   3  -17.30    9.00
 -10  13   3   17.50    9.20
 -10  13   3   17.00    7.20
  -9  13   3  120.49   14.10
  -9  13   3  136.29   15.70
  -8  13   3   11.60    5.80
  -8  13   3   -6.40    6.20
  -8  13   3    1.30    3.80
   7 -13  -3  116.39    9.40
  -7  13   3   96.89   13.90
   6 -13  -3   88.29    9.20
  -6  13   3   91.29   10.70
  -6  13   3   98.39   13.40
   5 -13  -3   17.60    5.20
  -5  13   3    9.60    5.10
  -5  13   3   12.20    6.70
   4 -13  -3    3.90    4.20
  -4  13   3   12.00    6.10
  -4  13   3   -3.30    3.20
   3 -13  -3    4.00    4.40
  -3  13   3    5.90    4.30
  -3  13   3   15.50    6.80
   2 -13  -3  100.19   10.00
  -2  13   3   99.09    9.40
  -2  13   3  105.39   12.60
   1 -13  -3   84.69    9.90
  -1  13   3   76.09    8.00
  -1  13   3   68.29   11.40
   0 -13  -3  393.46   22.00
   0  13   3  379.16   19.50
  -1 -13  -3   45.40    8.20
   1  13   3   50.89    6.10
  -2 -13  -3   -4.40    3.60
   2  13   3    5.10    2.60
  -3 -13  -3  243.18   17.30
   3  13   3  281.17   13.70
  -4 -13  -3   -3.70    4.30
   4  13   3    3.10    2.10
  -5 -13  -3  318.37   21.30
   5  13   3  347.97   15.20
  -6 -13  -3  398.36   24.10
   6  13   3  377.66   16.30
  -7 -13  -3   -1.20    4.80
   7  13   3   -0.30    1.60
  -8 -13  -3  216.98   18.20
  -8 -13  -3  243.98   20.80
  -9 -13  -3    0.20    6.80
  -9 -13  -3    5.50    5.20
 -10 -13  -3    2.00    6.50
 -10 -13  -3    4.40    5.70
 -11 -13  -3   -2.30    6.60
 -12 -13  -3    3.40    8.70
  12  13   3    7.40    7.20
 -13 -13  -3   -4.30    7.60
  13  13   3    8.00    8.10
 -14 -13  -3    3.80    7.40
  14  13   3    7.90    8.10
 -15 -13  -3   13.80    9.40
  15  13   3   -5.50    8.00
 -16 -13  -3   -6.00    7.90
  16  13   3    9.50    8.40
  -9  14   3   63.89   12.00
  -9  14   3   88.29   13.70
  -8  14   3   -2.50    6.20
  -8  14   3    5.20    4.30
  -8  14   3    0.60    5.00
   7 -14  -3   21.30    5.70
  -7  14   3   21.10    7.20
  -7  14   3   27.80    8.50
   6 -14  -3   32.90    6.20
  -6  14   3    5.50    5.50
  -6  14   3   17.40    8.20
  -5  14   3    9.70    5.20
  -5  14   3   10.70    6.30
   4 -14  -3   29.50    6.90
  -4  14   3   40.10    7.90
  -4  14   3   34.90    8.70
   3 -14  -3  470.55   24.60
  -3  14   3  452.55   24.30
  -3  14   3  431.16   27.10
   2 -14  -3   14.00    5.80
  -2  14   3   22.50    5.70
  -2  14   3   14.90    6.90
   1 -14  -3    5.80    5.50
  -1  14   3    8.00    4.20
  -1  14   3    9.00    6.10
   0 -14  -3   62.79    9.60
   0  14   3   61.49    7.60
  -1 -14  -3   24.10    7.00
   1  14   3   26.30    5.30
  -2 -14  -3    3.50    4.90
   2  14   3    6.10    3.10
  -3 -14  -3   12.50    6.10
   3  14   3   12.80    3.70
  -4 -14  -3  127.79   13.60
   4  14   3  133.49    8.60
  -5 -14  -3   64.99   10.60
   5  14   3   63.09    5.70
  -6 -14  -3   84.19   12.50
   6  14   3   98.39    6.50
  -7 -14  -3  302.27   21.40
   7  14   3  281.67   12.80
  -8 -14  -3   36.10    9.30
  -9 -14  -3  103.69   12.80
  -9 -14  -3  105.59   16.60
 -10 -14  -3   13.00    7.30
 -10 -14  -3   11.60    8.20
 -11 -14  -3   -5.40    6.90
 -12 -14  -3   18.80    9.40
  12  14   3   26.70    9.90
 -13 -14  -3    2.50    8.50
  13  14   3    0.60    7.40
 -14 -14  -3   -0.60    7.80
  14  14   3    6.20    7.80
 -15 -14  -3   22.90   10.40
  15  14   3   -1.10    7.60
 -16 -14  -3   35.30   13.50
  16  14   3   29.90   12.30
  -8  15   3   53.89   11.40
  -8  15   3   51.09   10.60
  -8  15   3   60.29    7.90
   7 -15  -3  112.49   11.00
  -7  15   3  135.69   15.10
  -7  15   3  142.49   15.90
   6 -15  -3  118.09   11.30
  -6  15   3   93.09   14.70
  -6  15   3  120.59   13.10
   5 -15  -3   15.40    5.90
  -5  15   3   12.80    6.30
  -5  15   3    9.50    6.60
  -4  15   3   12.00    6.70
  -4  15   3   11.20    5.50
   3 -15  -3   21.80    7.00
  -3  15   3   17.40    7.70
  -3  15   3   23.80    6.60
   2 -15  -3   74.99   10.80
  -2  15   3   73.59    9.20
  -2  15   3   63.49   11.40
   1 -15  -3   51.39    9.30
  -1  15   3   41.60    7.20
  -1  15   3   28.70    8.50
   0 -15  -3  390.66   23.80
   0  15   3  407.46   21.10
   0  15   3  368.46   25.60
  -1 -15  -3    4.90    5.50
   1  15   3    2.30    3.40
  -2 -15  -3   79.89   11.90
  -3 -15  -3   61.19   10.20
   3  15   3   65.69    6.80
  -4 -15  -3    9.50    6.60
   4  15   3   13.10    3.80
  -5 -15  -3  346.77   23.60
   5  15   3  360.76   16.90
  -6 -15  -3  703.63   37.90
   6  15   3  723.93   29.50
  -7 -15  -3  324.07   23.20
   7  15   3  321.77   14.60
  -8 -15  -3    0.40    5.60
  -9 -15  -3   10.50    6.80
 -10 -15  -3    6.90    8.10
 -10 -15  -3    9.40    6.30
 -11 -15  -3   83.59   15.40
 -11 -15  -3   73.19   13.10
 -12 -15  -3   19.40   10.90
  12  15   3   10.40    9.20
 -13 -15  -3   23.80   12.00
  13  15   3   -2.00    7.70
 -14 -15  -3  -10.40    8.60
  14  15   3    2.10    8.10
 -15 -15  -3  -11.70    9.10
  15  15   3    9.80    8.80
 -16 -15  -3   -4.40   10.00
  -7  16   3    6.50    6.60
  -7  16   3    7.90    8.20
   6 -16  -3   25.60    7.60
  -6  16   3   34.80    8.90
  -6  16   3   40.90   11.30
   5 -16  -3   22.90    6.80
  -5  16   3  -10.40    5.50
  -5  16   3   -2.20    4.40
   4 -16  -3   35.70    7.90
  -4  16   3   19.30    6.70
  -4  16   3    4.80    6.90
   3 -16  -3   24.50    7.10
  -3  16   3   16.50    5.90
  -3  16   3   19.20    8.30
   2 -16  -3   32.30    8.20
  -2  16   3   29.70    6.90
  -2  16   3   27.10    9.10
   1 -16  -3   27.10    7.90
  -1  16   3   37.00    7.50
  -1  16   3   35.50    9.70
   0 -16  -3   -1.20    4.50
   0  16   3    1.20    6.70
   0  16   3   -4.80    3.40
  -1 -16  -3   14.50    7.50
   1  16   3   20.10    5.30
  -2 -16  -3  116.09   13.60
   2  16   3  119.89   10.10
  -3 -16  -3  184.48   16.80
   3  16   3  166.88   11.70
  -4 -16  -3   57.49   11.00
   4  16   3   67.69    7.00
  -5 -16  -3   46.70   10.40
   5  16   3   59.19    6.10
  -6 -16  -3  318.17   23.10
   6  16   3  305.27   15.20
  -7 -16  -3  111.79   14.40
   7  16   3  108.49    7.50
  -8 -16  -3   30.20    9.00
 -10 -16  -3   12.20    6.80
 -11 -16  -3    1.90    8.10
 -11 -16  -3    3.20    6.70
 -12 -16  -3   15.50   10.20
 -13 -16  -3    9.70    8.00
  13  16   3    3.50    8.10
 -14 -16  -3   48.30   14.40
  14  16   3   55.39   14.00
 -15 -16  -3    6.60   10.30
  15  16   3  -10.90    7.60
   6 -17  -3   60.69   10.10
  -6  17   3   45.10   10.30
  -6  17   3   65.29   12.80
   5 -17  -3   31.60    8.80
  -5  17   3   37.40    9.40
  -5  17   3   45.60   11.60
   4 -17  -3   26.10    8.50
  -4  17   3   18.80    6.90
  -4  17   3   23.50    8.90
   3 -17  -3   41.50    9.80
  -3  17   3   38.90    9.90
  -3  17   3   46.70    9.40
   2 -17  -3    3.80    5.90
  -2  17   3    8.80    7.30
  -2  17   3   12.00    5.70
   1 -17  -3    6.50    6.40
  -1  17   3   12.40    5.70
  -1  17   3    0.60    6.90
   0 -17  -3    1.20    5.50
   0  17   3    5.30    4.40
   0  17   3   12.00    7.20
  -1 -17  -3   31.20    9.20
   1  17   3   33.20    6.80
  -2 -17  -3  143.99   15.40
   2  17   3  165.28   12.50
  -3 -17  -3    7.20    6.80
   3  17   3    9.70    4.40
  -4 -17  -3   15.70    8.00
   4  17   3   23.60    4.80
  -5 -17  -3   35.00    9.60
   5  17   3   29.00    5.00
  -6 -17  -3   19.60    8.60
   6  17   3   32.40    5.00
  -7 -17  -3   36.30    9.70
   7  17   3   36.10    5.00
  -8 -17  -3    3.40    6.20
  -9 -17  -3   12.00    7.70
 -10 -17  -3    8.40    7.30
 -11 -17  -3   41.10   11.60
 -12 -17  -3    1.70    9.70
 -13 -17  -3   16.20    9.90
  13  17   3   25.40   10.40
 -14 -17  -3    1.10   10.40
  14  17   3   37.10   13.10
   5 -18  -3   21.00    8.60
  -5  18   3   20.50   10.70
  -5  18   3   12.90    8.10
   4 -18  -3    0.30    6.80
  -4  18   3    8.20    7.00
  -4  18   3    6.00    6.70
   3 -18  -3    2.30    7.20
  -3  18   3    4.80    5.00
  -3  18   3    5.20    6.90
   2 -18  -3    5.00    5.80
  -2  18   3   -2.20    4.80
  -2  18   3    4.60    8.20
   1 -18  -3    3.40    7.20
  -1  18   3   -4.70    5.10
  -1  18   3   14.00    7.50
   0 -18  -3   -0.20    6.60
   0  18   3   11.30    7.50
   0  18   3    2.50    5.00
  -1 -18  -3   -3.10    5.80
   1  18   3    6.40    7.90
   1  18   3    8.10    4.80
  -2 -18  -3   43.50   10.20
   2  18   3   44.80    7.90
  -3 -18  -3   90.59   14.00
   3  18   3   97.99   10.00
  -4 -18  -3  -10.80    5.80
   4  18   3   11.00    4.50
  -5 -18  -3   85.59   13.70
   5  18   3   95.69    8.60
  -6 -18  -3   90.89   14.40
   6  18   3   62.79    7.50
  -7 -18  -3   88.59   15.00
   7  18   3   66.99    7.20
  -8 -18  -3    1.00    6.80
  -9 -18  -3   34.60   10.50
 -10 -18  -3   47.60   11.10
 -11 -18  -3   14.90    9.30
  13  18   3    4.30   10.00
 -14 -18  -3  -15.40    8.40
  14  18   3   12.60    9.90
   3 -19  -3    5.90    7.80
  -3  19   3   -2.90    5.90
  -3  19   3    3.30    7.90
   2 -19  -3   11.40    8.00
  -2  19   3    5.50    5.60
  -2  19   3   -1.60    7.40
   1 -19  -3   16.20    7.60
  -1  19   3   10.70    6.00
  -1  19   3    8.70    8.70
   0 -19  -3   -3.40    6.40
   0  19   3   -9.30    4.20
   0  19   3    3.50    7.90
  -1 -19  -3    7.70    8.30
   1  19   3    7.00    8.30
   1  19   3    2.40    4.90
  -2 -19  -3   17.10    8.40
   2  19   3   11.00    5.20
  -3 -19  -3   45.30   11.20
   3  19   3   39.50    7.20
  -4 -19  -3   13.30    9.30
   4  19   3   28.60    6.40
  -5 -19  -3    3.00    6.90
   5  19   3   -4.50    3.80
  -6 -19  -3   33.30   10.50
   6  19   3   25.90    5.70
  -7 -19  -3   16.00    8.10
   7  19   3    6.40    4.40
  -8 -19  -3  -11.30    6.30
  -9 -19  -3  -13.20    6.40
 -10 -19  -3   16.00    9.70
 -11 -19  -3   25.80   11.20
  13  19   3   34.10   13.50
  -2  20   3   14.30    9.50
  -2  20   3    9.10    6.50
   1 -20  -3   24.30    9.30
  -1  20   3   18.10    7.90
  -1  20   3   23.30   10.30
   0 -20  -3   -6.60    6.40
   0  20   3  -15.90    7.00
   0  20   3   -2.60    5.20
  -1 -20  -3   18.00    9.10
   1  20   3   39.30   11.70
   1  20   3   27.50    8.10
  -2 -20  -3   97.99   15.20
   2  20   3   74.59   11.00
  -3 -20  -3    0.20    7.40
   3  20   3    5.00    4.90
  -4 -20  -3   82.59   15.60
   4  20   3   85.69   11.00
  -5 -20  -3  -11.70    5.90
   5  20   3    6.10    4.80
  -6 -20  -3  -11.60    6.90
   6  20   3   10.90    4.90
  -7 -20  -3    4.00    7.90
   7  20   3    5.20    4.40
  -8 -20  -3    0.70    7.30
   8  20   3    6.90    4.10
  -9 -20  -3   22.00    9.90
 -10 -20  -3   15.30   10.00
 -11 -20  -3   12.70   10.30
  -1 -21  -3    1.90    8.90
   1  21   3   -4.60    8.60
   1  21   3    1.60    6.40
  -2 -21  -3   13.00    9.20
   2  21   3   -4.10    9.40
   2  21   3   -0.20    6.00
  -3 -21  -3   18.90    9.60
   3  21   3    5.50    5.60
  -4 -21  -3   19.70   10.10
   4  21   3   26.50    7.30
  -5 -21  -3   12.10    8.60
   5  21   3    3.60    5.60
  -6 -21  -3   12.20    8.60
   6  21   3   19.70    6.50
  -7 -21  -3    5.50    8.10
   7  21   3   -3.60    4.70
  -8 -21  -3  -12.40    8.50
  -9 -21  -3   45.60   13.60
  -7 -20   4   10.00    8.80
   6  20  -4    2.00    6.60
  -6 -20   4    8.70    9.30
   5  20  -4   11.10    7.30
  -5 -20   4   -3.40    7.00
   4  20  -4   14.70    8.40
  -4 -20   4    8.20    8.20
   3  20  -4    1.10    7.10
  -3 -20   4    1.10    6.90
   2  20  -4   45.20   10.60
   2  20  -4   33.60    8.40
  -2 -20   4   21.70    9.50
 -10 -19   4   18.30    9.80
  -9 -19   4  -11.40    6.70
  -8 -19   4   14.10    9.30
  -7 -19   4   18.70    9.30
   6  19  -4   17.80    6.40
  -6 -19   4   10.00    8.70
   5  19  -4   40.20    8.20
  -5 -19   4    3.10    7.70
   4  19  -4   18.20    7.10
  -4 -19   4    1.10    7.10
   3  19  -4   -6.40    6.30
  -3 -19   4   12.50    7.90
   2  19  -4   42.80    9.80
  -2 -19   4   53.29   11.60
   1  19  -4   33.20    9.20
   1  19  -4    9.20    6.50
  -1 -19   4   17.30    8.50
   0  19  -4   39.80    8.20
   0  19  -4   37.80    9.80
   0 -19   4   57.69   12.40
  -1  19  -4   -7.00    4.70
  -1  19  -4   -5.30    6.30
   1 -19   4  -14.70    5.80
 -11 -18   4   16.30    9.40
 -11 -18   4    5.00    9.00
 -10 -18   4    5.50    7.90
  -9 -18   4    0.40    7.50
  -8 -18   4   10.90    8.00
  -7 -18   4   14.70    8.50
   6  18  -4   18.50    6.00
  -6 -18   4    3.00    7.30
   5  18  -4   88.29   10.80
  -5 -18   4   59.29   12.00
   4  18  -4    3.40    5.70
  -4 -18   4    2.60    6.80
   3  18  -4    7.30    6.30
  -3 -18   4   10.30    7.40
   2  18  -4    1.40    6.20
  -2 -18   4   -6.50    5.80
   1  18  -4    6.80    6.10
   1  18  -4   -3.80    5.70
  -1 -18   4    0.00    6.10
   0  18  -4   18.80    7.90
   0  18  -4    9.60    6.30
   0 -18   4   29.30    8.90
  -1  18  -4    0.00    6.40
  -1  18  -4   12.40    5.50
   1 -18   4   16.00    7.60
  -2  18  -4   22.20    5.60
   2 -18   4   25.60    8.70
  -3  18  -4   66.39   12.50
  -3  18  -4   68.79    9.00
   3 -18   4   42.20   10.60
 -12 -17   4  152.98   19.60
 -12 -17   4  113.19   19.80
 -11 -17   4   20.40   10.70
 -11 -17   4   40.10   12.80
 -10 -17   4  178.18   20.00
 -10 -17   4  177.78   22.10
  -9 -17   4    1.50    7.70
  -8 -17   4   25.00    9.40
  -7 -17   4  167.78   18.00
   6  17  -4   14.60    5.20
  -6 -17   4   12.10    7.80
   5  17  -4   21.50    5.90
  -5 -17   4   18.90    7.90
   4  17  -4   24.60    6.70
  -4 -17   4   14.90    7.80
   3  17  -4   -3.90    4.50
  -3 -17   4    2.20    6.00
   2  17  -4   40.80    8.90
  -2 -17   4   49.10    9.80
   1  17  -4   34.90    7.50
  -1 -17   4   28.90    8.70
   0  17  -4   40.70    8.70
   0  17  -4   38.50    7.60
   0 -17   4   34.70    9.30
  -1  17  -4   13.20    6.80
  -1  17  -4    2.50    4.50
   1 -17   4   -1.90    5.80
  -2  17  -4    1.60    5.80
  -2  17  -4    3.50    4.10
   2 -17   4    5.80    6.60
  -3  17  -4   13.30    4.60
   3 -17   4   -0.50    6.30
  -4  17  -4   86.29    8.40
  -4  17  -4   68.79   12.80
   4 -17   4   83.39   12.70
  -5  17  -4   60.29    7.40
  -5  17  -4   43.90   11.20
   5 -17   4   39.10    9.90
 -13 -16   4   16.00   11.10
 -13 -16   4   13.60    9.00
 -12 -16   4   69.49   16.40
 -12 -16   4   74.09   14.70
 -11 -16   4   35.40   11.90
 -11 -16   4   21.60   10.60
 -10 -16   4   24.20   10.10
 -10 -16   4   23.50   11.10
  -9 -16   4  295.37   25.50
  -9 -16   4  329.97   24.80
  -8 -16   4  150.08   16.90
  -8 -16   4  135.79   17.90
  -7 -16   4  518.15   32.10
   6  16  -4   28.10    5.70
  -6 -16   4   25.20    8.00
   5  16  -4    9.40    4.80
  -5 -16   4    4.40    6.00
   4  16  -4   -1.70    4.30
  -4 -16   4    1.80    5.80
   3  16  -4   15.40    6.10
  -3 -16   4   34.40    9.00
   2  16  -4   75.19   10.70
  -2 -16   4   82.09   12.40
   1  16  -4   33.50    8.00
  -1 -16   4   24.10    8.00
   0  16  -4   17.60    7.40
   0  16  -4    5.70    5.70
   0 -16   4   27.00    7.90
  -1  16  -4   25.90    6.30
  -1  16  -4   17.50    7.10
   1 -16   4   29.00    8.60
  -2  16  -4    8.30    6.40
  -2  16  -4   17.50    5.00
   2 -16   4    4.40    6.30
  -3  16  -4   26.90    6.00
   3 -16   4   23.70    7.90
  -4  16  -4   12.00    7.40
   4 -16   4   10.50    6.40
  -5  16  -4    8.80    7.00
  -5  16  -4    1.10    4.20
   5 -16   4   -4.90    6.10
  -6  16  -4   28.70    5.50
  -6  16  -4   19.00    9.30
   6 -16   4   19.60    8.30
 -14 -15   4   34.40   11.70
 -14 -15   4   40.20   11.90
 -13 -15   4    7.90    7.50
 -13 -15   4  -10.00    9.40
 -12 -15   4   70.49   14.20
 -12 -15   4   86.59   15.90
 -11 -15   4    3.40    8.50
 -11 -15   4    3.00    6.80
 -10 -15   4   85.49   15.70
 -10 -15   4   86.09   13.80
  -9 -15   4   46.60   12.50
  -8 -15   4   38.60   10.30
  -8 -15   4   37.30   11.20
  -7 -15   4  105.99   16.10
  -7 -15   4   88.19   13.90
   6  15  -4   96.39    8.90
  -6 -15   4  114.89   14.10
   5  15  -4   27.70    6.20
  -5 -15   4   29.50    8.20
   4  15  -4    0.70    4.90
  -4 -15   4   11.80    6.60
   3  15  -4   92.99   10.10
  -3 -15   4  105.49   12.70
   2  15  -4    1.50    4.20
  -2 -15   4   -5.30    4.30
   1  15  -4  142.89   13.10
  -1 -15   4  167.08   14.90
   0  15  -4   45.10    8.60
   0  15  -4   42.30    7.70
   0 -15   4   37.80    8.40
  -1  15  -4   26.60    6.50
  -1  15  -4   31.70    7.80
   1 -15   4   23.00    7.10
  -2  15  -4   58.09   10.20
  -2  15  -4   58.49    7.60
   2 -15   4   54.09    9.80
  -3  15  -4   -6.00    4.10
  -3  15  -4    1.00    5.30
   3 -15   4    4.80    6.00
  -4  15  -4   -3.80    5.80
  -4  15  -4    9.60    3.90
   4 -15   4    7.40    5.50
  -5  15  -4   16.20    4.60
   5 -15   4   18.60    6.90
  -6  15  -4   20.50    8.10
  -6  15  -4    0.70    4.30
   6 -15   4    3.40    6.00
  -7  15  -4   35.00    6.20
  -7  15  -4   25.10    9.50
   7 -15   4   19.50    7.20
  -8  15  -4   18.00    8.90
   8 -15   4   14.80    7.20
 -15 -14   4   -7.30    9.40
 -14 -14   4    2.50    9.90
 -14 -14   4  -10.00    7.00
 -13 -14   4   36.80   10.70
 -13 -14   4   26.90   11.40
 -12 -14   4    7.20    7.10
 -12 -14   4   15.70    9.30
 -11 -14   4   -3.70    5.80
 -11 -14   4    8.10    8.20
 -10 -14   4   30.10    9.50
 -10 -14   4   34.40   11.20
  -9 -14   4    0.80    7.00
  -9 -14   4    0.60    5.70
  -8 -14   4   20.70    8.60
  -8 -14   4   30.30    8.70
  -7 -14   4  350.86   25.20
  -7 -14   4  366.56   24.40
  -6 -14   4  304.87   22.60
  -6 -14   4  314.67   22.30
   5  14  -4    1.60    3.90
  -5 -14   4   -3.00    4.80
   4  14  -4  168.78   12.30
  -4 -14   4  145.89   14.70
   3  14  -4  150.28   12.00
  -3 -14   4  132.39   13.50
   2  14  -4    3.00    4.30
  -2 -14   4    4.40    6.10
   1  14  -4   41.30    7.90
  -1 -14   4   54.29    8.90
   0  14  -4   66.59    8.70
   0  14  -4   80.39   10.60
   0 -14   4   86.39   10.60
  -1  14  -4   13.90    7.60
  -1  14  -4    7.10    4.50
  -1  14  -4   19.20    6.60
   1 -14   4   14.50    5.90
  -2  14  -4    1.30    3.70
  -2  14  -4   -2.10    3.70
  -2  14  -4    2.00    4.80
   2 -14   4    7.20    5.20
  -3  14  -4   -2.00    4.40
  -3  14  -4    7.30    3.80
  -3  14  -4    2.30    4.80
   3 -14   4    7.10    5.10
  -4  14  -4   12.30    6.00
  -4  14  -4   10.30    4.40
   4 -14   4   18.00    6.30
  -5  14  -4    7.30    3.80
  -5  14  -4   10.70    6.70
   5 -14   4    2.40    5.10
  -6  14  -4    3.00    5.60
  -6  14  -4    7.80    4.20
   6 -14   4   -4.30    4.70
  -7  14  -4   -1.90    4.10
  -7  14  -4    6.40    6.50
   7 -14   4   -4.50    5.40
  -8  14  -4    0.70    4.40
  -8  14  -4   -3.00    6.00
   8 -14   4   -4.10    5.40
  -9  14  -4   14.00    8.20
   9 -14   4   22.60    7.10
 -15 -13   4    8.60    9.50
 -14 -13   4   -2.80    6.50
 -14 -13   4   -2.40    7.90
 -13 -13   4    0.30    8.30
 -13 -13   4    7.10    7.20
 -12 -13   4    9.50    7.00
 -12 -13   4    7.40    7.40
 -11 -13   4   14.00    7.00
 -11 -13   4  -12.20    6.90
 -10 -13   4  180.28   17.00
 -10 -13   4  179.18   19.30
  -9 -13   4   12.40    7.20
  -9 -13   4   16.70    9.30
  -8 -13   4    8.50    6.00
  -8 -13   4   -0.20    6.10
  -7 -13   4  316.07   22.20
  -7 -13   4  320.97   23.30
  -6 -13   4  351.76   23.50
  -6 -13   4  397.76   24.90
   5  13  -4  101.39    8.30
  -5 -13   4   83.99   11.80
   4  13  -4    5.30    4.00
  -4 -13   4    7.80    5.30
   3  13  -4  115.19   10.10
  -3 -13   4  104.19   11.70
   2  13  -4    6.70    4.40
  -2 -13   4    9.80    5.50
   1  13  -4   20.80    5.70
  -1 -13   4   11.60    5.10
   0  13  -4   31.20    6.90
   0  13  -4   30.90    5.40
   0 -13   4   39.60    7.90
  -1  13  -4    0.80    4.00
  -1  13  -4    7.10    3.90
  -1  13  -4    5.80    4.90
   1 -13   4    2.20    4.50
  -2  13  -4   51.49    6.60
  -2  13  -4   48.30    8.50
  -2  13  -4   56.09    6.90
   2 -13   4   38.70    7.80
  -3  13  -4  229.28   13.50
  -3  13  -4  196.48   16.30
  -3  13  -4  246.18   13.90
   3 -13   4  247.08   16.20
  -4  13  -4  108.59   12.40
  -4  13  -4   91.59    9.10
   4 -13   4  103.09   10.80
  -5  13  -4  470.35   27.50
  -5  13  -4  443.86   21.90
   5 -13   4  474.45   24.80
  -6  13  -4   13.80    4.50
  -6  13  -4    6.30    6.40
   6 -13   4   20.40    5.90
  -7  13  -4   28.50    5.50
  -7  13  -4   24.60    8.50
   7 -13   4   39.10    7.70
  -8  13  -4    6.50    6.50
  -8  13  -4    4.60    4.50
   8 -13   4   11.80    5.50
  -9  13  -4   57.69   11.70
  -9  13  -4   62.49    8.40
   9 -13   4   66.79    9.50
 -10  13  -4    8.80    6.10
 -10  13  -4   13.70    8.10
  10 -13   4   14.20    5.10
  15  12  -4    9.40    8.00
 -15 -12   4   -0.20    9.10
 -14 -12   4   -4.00    7.20
 -14 -12   4   10.40    7.00
 -13 -12   4   30.70    9.20
 -13 -12   4    4.60    9.50
 -12 -12   4   41.10    9.90
 -12 -12   4   31.70   11.50
 -11 -12   4   21.80    7.90
 -11 -12   4   37.10   11.20
 -10 -12   4    6.40    6.60
 -10 -12   4    9.40    7.10
  -9 -12   4    5.30    5.30
  -9 -12   4   -3.20    6.80
  -8 -12   4   95.29   11.60
  -8 -12   4  111.49   15.60
  -7 -12   4   21.30    7.80
  -7 -12   4   15.00    6.60
  -6 -12   4    4.60    6.40
  -6 -12   4    5.50    5.20
  -5 -12   4   31.00    7.80
  -5 -12   4   20.70    6.20
   4  12  -4   18.40    4.70
  -4 -12   4   11.00    5.60
   3  12  -4   88.29    8.60
  -3 -12   4   87.79   10.30
   2  12  -4  255.87   15.90
  -2 -12   4  301.67   18.10
   1  12  -4    0.00    3.70
   1  12  -4    7.80    3.50
  -1 -12   4   -3.90    3.50
   0  12  -4   15.20    5.10
   0  12  -4   11.20    3.90
   0 -12   4   14.10    5.20
  -1  12  -4   67.19    7.30
  -1  12  -4   85.19    9.60
  -1  12  -4   83.49    8.00
   1 -12   4   87.69    9.60
  -2  12  -4   91.69    8.20
  -2  12  -4  110.09   11.00
  -2  12  -4   93.89    8.40
   2 -12   4   95.19   10.10
  -3  12  -4    7.70    3.20
  -3  12  -4    6.00    4.80
  -3  12  -4    7.00    3.80
   3 -12   4    0.00    4.00
  -4  12  -4  143.49   10.20
  -4  12  -4  170.98   14.10
   4 -12   4  132.99   12.00
  -5  12  -4   39.10    8.80
  -5  12  -4   51.59    6.60
   5 -12   4   46.20    7.80
  -6  12  -4    2.60    5.20
  -6  12  -4    5.40    3.70
   6 -12   4   -2.10    3.60
  -7  12  -4   15.20    4.50
  -7  12  -4   11.70    6.10
   7 -12   4   14.00    5.00
  -8  12  -4    2.20    4.10
  -8  12  -4    5.10    5.70
   8 -12   4    5.70    4.60
  -9  12  -4   15.10    7.40
  -9  12  -4    8.90    5.20
   9 -12   4    1.30    4.50
 -10  12  -4   18.60    6.40
 -10  12  -4   28.50    8.70
  10 -12   4   33.10    6.50
 -11  12  -4   -1.70    6.60
 -11  12  -4   14.20    6.50
  11 -12   4    7.70    4.80
  16  11  -4   -4.30    8.00
 -16 -11   4   27.80   11.50
  15  11  -4   -1.40    7.40
 -15 -11   4   10.90    9.30
 -14 -11   4   -2.00    7.90
 -13 -11   4   26.80    9.20
 -13 -11   4   45.40   12.40
 -12 -11   4   31.60   11.10
 -11 -11   4  133.39   16.70
 -11 -11   4  110.59   13.70
 -10 -11   4   25.20    7.60
 -10 -11   4   39.40   10.50
  -9 -11   4   -3.10    4.20
  -9 -11   4   -2.00    6.10
  -8 -11   4   60.39   11.20
  -8 -11   4   66.49   10.80
  -7 -11   4   47.40    9.70
  -7 -11   4   42.50    8.60
  -6 -11   4  515.25   28.50
  -6 -11   4  500.65   27.10
   5  11  -4  328.47   16.90
  -5 -11   4  388.66   22.50
  -5 -11   4  379.46   21.20
   4  11  -4   21.30    4.60
  -4 -11   4   10.20    4.90
  -4 -11   4   24.90    6.50
   3  11  -4  170.48   11.30
  -3 -11   4  163.98   12.50
   2  11  -4  151.68   10.70
   2  11  -4  178.48   11.70
  -2 -11   4  190.38   13.30
   1  11  -4   -2.70    2.80
  -1 -11   4    0.40    3.40
   0  11  -4    6.00    3.80
   0  11  -4    6.50    3.40
   0 -11   4    6.70    4.20
  -1  11  -4  191.88   11.20
  -1  11  -4  189.88   13.30
  -1  11  -4  184.58   11.90
   1 -11   4  184.18   13.00
  -2  11  -4   45.10    7.80
  -2  11  -4   50.29    5.90
   2 -11   4   39.20    6.80
  -3  11  -4   30.20    6.90
  -3  11  -4   34.50    5.20
   3 -11   4   26.80    6.00
  -4  11  -4   18.40    4.20
  -4  11  -4   20.60    6.20
   4 -11   4   14.50    5.20
  -5  11  -4  181.98   11.60
  -5  11  -4  187.78   15.30
   5 -11   4  203.28   13.40
  -6  11  -4   93.59    8.10
  -6  11  -4   89.49   11.00
   6 -11   4   93.39    9.10
  -7  11  -4   -0.70    4.30
  -7  11  -4    8.40    4.00
   7 -11   4    9.10    4.00
  -8  11  -4    1.00    4.90
  -8  11  -4    3.50    3.80
   8 -11   4   -4.70    3.60
  -9  11  -4    0.20    3.90
  -9  11  -4   -7.70    4.60
   9 -11   4    9.30    4.10
 -10  11  -4   18.30    8.20
 -10  11  -4   13.50    5.40
  10 -11   4   11.00    4.50
 -11  11  -4   18.20    6.60
 -11  11  -4    1.60    7.10
  11 -11   4    7.90    3.70
  16  10  -4   22.10   10.30
 -16 -10   4   21.40   13.00
  15  10  -4   32.10    9.90
 -15 -10   4   19.50   11.00
 -14 -10   4    7.80    8.20
 -13 -10   4    7.10    8.20
 -13 -10   4    4.70    6.30
 -12 -10   4   32.50    9.00
 -12 -10   4   32.40   10.30
 -11 -10   4   11.20    7.40
 -11 -10   4    9.20    6.40
 -10 -10   4    9.30    6.10
 -10 -10   4   14.10    8.20
  -9 -10   4   -0.80    4.90
  -9 -10   4    8.50    5.50
  -8 -10   4   -3.60    4.20
  -8 -10   4    6.20    6.20
  -7 -10   4  199.58   15.30
  -7 -10   4  211.68   16.80
  -6 -10   4   41.00    8.20
  -6 -10   4   39.90    7.50
  -5 -10   4  336.07   20.40
  -5 -10   4  331.87   19.20
   4  10  -4    1.80    2.50
  -4 -10   4   -2.00    3.00
  -4 -10   4    0.30    3.60
   3  10  -4   88.49    7.60
  -3 -10   4   76.79    8.20
  -3 -10   4  104.89    9.90
   2  10  -4   53.79    6.30
   2  10  -4   41.60    5.60
  -2 -10   4   55.39    6.70
   1  10  -4   52.49    5.50
[truncated: 1,747,939 more chars]
