# Supplementary material for: Structurally diverse macrocycle co-crystals for solid-state luminescence modulation
Source: Nat Commun. 2024 Mar 21;15:2535. doi: 10.1038/s41467-024-46788-6 (PMC10957888; doi:10.1038/s41467-024-46788-6)
Supplement: Supplementary file 5 — Source Data [file 41467_2024_46788_MOESM5_ESM.zip › Single-crystal structures/Pe-CHCl3.cif]

data_lb-5
_audit_creation_date               2023-07-11
_audit_creation_method
;
Olex2 1.3
(compiled 2020.11.12 svn.r5f609507 for OlexSys, GUI svn.r6408)
;
_shelx_SHELXL_version_number       '2018/3'
_audit_contact_author_address      ?
_audit_contact_author_email        ?
_audit_contact_author_name         ''
_audit_contact_author_phone        ?
_publ_contact_author_id_orcid      ?
_publ_section_references
;
Dolomanov, O.V., Bourhis, L.J., Gildea, R.J, Howard, J.A.K. & Puschmann, H.
 (2009), J. Appl. Cryst. 42, 339-341.

Sheldrick, G.M. (2015). Acta Cryst. A71, 3-8.

Sheldrick, G.M. (2015). Acta Cryst. C71, 3-8.
;
_chemical_name_common              ?
_chemical_name_systematic          ?
_chemical_formula_moiety           'C32 H26 O4'
_chemical_formula_sum              'C32 H26 O4'
_chemical_formula_weight           474.53
_chemical_melting_point            ?
loop_
  _atom_type_symbol
  _atom_type_description
  _atom_type_scat_dispersion_real
  _atom_type_scat_dispersion_imag
  _atom_type_scat_source
 'C' 'C' 0.0033 0.0016 'International Tables Vol C Tables 4.2.6.8 and 6.1.1.4'
 'H' 'H' 0.0000 0.0000 'International Tables Vol C Tables 4.2.6.8 and 6.1.1.4'
 'O' 'O' 0.0106 0.0060 'International Tables Vol C Tables 4.2.6.8 and 6.1.1.4'

_shelx_space_group_comment
;
The symmetry employed for this shelxl refinement is uniquely defined
by the following loop, which should always be used as a source of
symmetry information in preference to the above space-group names.
They are only intended as comments.
;
_space_group_crystal_system        'monoclinic'
_space_group_IT_number             14
_space_group_name_H-M_alt          'P 1 21/n 1'
_space_group_name_Hall             '-P 2yn'
loop_
  _space_group_symop_operation_xyz
 'x, y, z'
 '-x+1/2, y+1/2, -z+1/2'
 '-x, -y, -z'
 'x-1/2, -y-1/2, z-1/2'

_cell_length_a                     8.7173(8)
_cell_length_b                     11.8963(11)
_cell_length_c                     11.7292(11)
_cell_angle_alpha                  90
_cell_angle_beta                   94.8580(10)
_cell_angle_gamma                  90
_cell_volume                       1211.99(19)
_cell_formula_units_Z              2
_cell_measurement_reflns_used      3179
_cell_measurement_temperature      298
_cell_measurement_theta_max        27.596
_cell_measurement_theta_min        2.904
_shelx_estimated_absorpt_T_max     0.992
_shelx_estimated_absorpt_T_min     0.990
_exptl_absorpt_coefficient_mu      0.085
_exptl_absorpt_correction_T_max    0.7456
_exptl_absorpt_correction_T_min    0.6755
_exptl_absorpt_correction_type     multi-scan
_exptl_absorpt_process_details
;
SADABS-2014/5 (Bruker,2014/5) was used for absorption correction.
wR2(int) was 0.0731 before and 0.0315 after correction.
The Ratio of minimum to maximum transmission is 0.9060.
The \l/2 correction factor is 0.00150.
;
_exptl_absorpt_special_details     ?
_exptl_crystal_colour              'clear light colourless'
_exptl_crystal_colour_lustre       clear
_exptl_crystal_colour_modifier     light
_exptl_crystal_colour_primary      colourless
_exptl_crystal_density_diffrn      1.300
_exptl_crystal_density_meas        ?
_exptl_crystal_density_method      ?
_exptl_crystal_description         block
_exptl_crystal_F_000               500
_exptl_crystal_preparation         ?
_exptl_crystal_size_max            0.12
_exptl_crystal_size_mid            0.11
_exptl_crystal_size_min            0.1
_exptl_transmission_factor_max     ?
_exptl_transmission_factor_min     ?
_diffrn_reflns_av_R_equivalents    0.0235
_diffrn_reflns_av_unetI/netI       0.0255
_diffrn_reflns_Laue_measured_fraction_full  0.998
_diffrn_reflns_Laue_measured_fraction_max  0.961
_diffrn_reflns_limit_h_max         10
_diffrn_reflns_limit_h_min         -11
_diffrn_reflns_limit_k_max         14
_diffrn_reflns_limit_k_min         -14
_diffrn_reflns_limit_l_max         15
_diffrn_reflns_limit_l_min         -13
_diffrn_reflns_number              7193
_diffrn_reflns_point_group_measured_fraction_full  0.998
_diffrn_reflns_point_group_measured_fraction_max  0.961
_diffrn_reflns_theta_full          25.242
_diffrn_reflns_theta_max           27.703
_diffrn_reflns_theta_min           2.443
_diffrn_ambient_temperature        296.15
_diffrn_detector_area_resol_mean   ?
_diffrn_measured_fraction_theta_full  0.998
_diffrn_measured_fraction_theta_max  0.961
_diffrn_measurement_device_type    'CCD area detector'
_diffrn_measurement_method         'phi and omega scans'
_diffrn_radiation_monochromator    graphite
_diffrn_radiation_type             MoK\a
_diffrn_radiation_wavelength       0.71073
_diffrn_source                     ?
_diffrn_source_current             30.0
_diffrn_source_power               1.5
_diffrn_source_voltage             50.0
_diffrn_special_details            ?
_reflns_Friedel_coverage           0.000
_reflns_Friedel_fraction_full      .
_reflns_Friedel_fraction_max       .
_reflns_number_gt                  2106
_reflns_number_total               2735
_reflns_special_details
;
 Reflections were merged by SHELXL according to the crystal
 class for the calculation of statistics and refinement.
 
 _reflns_Friedel_fraction is defined as the number of unique
 Friedel pairs measured divided by the number that would be
 possible theoretically, ignoring centric projections and
 systematic absences.
;
_reflns_threshold_expression       'I > 2\s(I)'
_computing_cell_refinement         'SAINT v8.34A (Bruker, 2013)'
_computing_data_collection         ?
_computing_data_reduction          'SAINT v8.34A (Bruker, 2013)'
_computing_molecular_graphics      'Olex2 1.3 (Dolomanov et al., 2009)'
_computing_publication_material    'Olex2 1.3 (Dolomanov et al., 2009)'
_computing_structure_refinement    'SHELXL 2018/3 (Sheldrick, 2015)'
_computing_structure_solution      'SHELXT 2014/5 (Sheldrick, 2014)'
_refine_diff_density_max           0.263
_refine_diff_density_min           -0.398
_refine_diff_density_rms           0.125
_refine_ls_extinction_coef         .
_refine_ls_extinction_method       none
_refine_ls_goodness_of_fit_ref     1.062
_refine_ls_hydrogen_treatment      constr
_refine_ls_matrix_type             full
_refine_ls_number_parameters       165
_refine_ls_number_reflns           2735
_refine_ls_number_restraints       0
_refine_ls_R_factor_all            0.0612
_refine_ls_R_factor_gt             0.0482
_refine_ls_restrained_S_all        1.062
_refine_ls_shift/su_max            0.000
_refine_ls_shift/su_mean           0.000
_refine_ls_structure_factor_coef   Fsqd
_refine_ls_weighting_details      
 'w=1/[\s^2^(Fo^2^)+(0.0794P)^2^+0.1600P] where P=(Fo^2^+2Fc^2^)/3'
_refine_ls_weighting_scheme        calc
_refine_ls_wR_factor_gt            0.1255
_refine_ls_wR_factor_ref           0.1366
_refine_special_details            ?
_olex2_refinement_description
;
1. Fixed Uiso
 At 1.2 times of:
  All C(H) groups
 At 1.5 times of:
  All C(H,H,H) groups
2.a Aromatic/amide H refined with riding coordinates:
 C1(H1), C2(H2), C6(H6), C8(H8), C12(H12), C13(H13), C15(H15)
2.b Idealised Me refined as rotating group:
 C11(H11A,H11B,H11C), C16(H16A,H16B,H16C)
;
_atom_sites_solution_hydrogens     geom
_atom_sites_solution_primary       dual
_atom_sites_solution_secondary     ?
loop_
  _atom_site_label
  _atom_site_type_symbol
  _atom_site_fract_x
  _atom_site_fract_y
  _atom_site_fract_z
  _atom_site_U_iso_or_equiv
  _atom_site_adp_type
  _atom_site_occupancy
  _atom_site_site_symmetry_order
  _atom_site_calc_flag
  _atom_site_refinement_flags_posn
  _atom_site_refinement_flags_adp
  _atom_site_refinement_flags_occupancy
  _atom_site_disorder_assembly
  _atom_site_disorder_group
 C1 C -0.22693(16) 0.61451(12) 0.41213(12) 0.0376(3) Uani 1 1 d . . . . .
 H1 H -0.322632 0.640347 0.382068 0.045 Uiso 1 1 calc R U . . .
 C2 C -0.10536(16) 0.68547(11) 0.41953(12) 0.0368(3) Uani 1 1 d . . . . .
 H2 H -0.119717 0.759184 0.394451 0.044 Uiso 1 1 calc R U . . .
 C3 C 0.04500(15) 0.65058(10) 0.46485(10) 0.0308(3) Uani 1 1 d . . . . .
 C4 C 0.06410(14) 0.53737(10) 0.50367(9) 0.0279(3) Uani 1 1 d . . . . .
 C5 C 0.21090(15) 0.50021(11) 0.55008(10) 0.0312(3) Uani 1 1 d . . . . .
 C6 C 0.33428(15) 0.57611(11) 0.55706(11) 0.0346(3) Uani 1 1 d . . . . .
 H6 H 0.430723 0.551550 0.586912 0.042 Uiso 1 1 calc R U . . .
 C7 C 0.31693(15) 0.68756(11) 0.52056(10) 0.0333(3) Uani 1 1 d . . . . .
 C8 C 0.17175(16) 0.72333(11) 0.47481(11) 0.0340(3) Uani 1 1 d . . . . .
 H8 H 0.159031 0.797370 0.450351 0.041 Uiso 1 1 calc R U . . .
 C9 C 0.45151(15) 0.76478(11) 0.53416(11) 0.0336(3) Uani 1 1 d . . . . .
 C10 C 0.49507(15) 0.83320(11) 0.44430(10) 0.0335(3) Uani 1 1 d . . . . .
 C11 C 0.4558(2) 0.88214(15) 0.24609(12) 0.0529(4) Uani 1 1 d . . . . .
 H11A H 0.383938 0.868819 0.180851 0.079 Uiso 1 1 calc R U . . .
 H11B H 0.555378 0.854377 0.230766 0.079 Uiso 1 1 calc R U . . .
 H11C H 0.462156 0.961372 0.261251 0.079 Uiso 1 1 calc R U . . .
 C12 C 0.54380(18) 0.76851(12) 0.63592(12) 0.0417(3) Uani 1 1 d . . . . .
 H12 H 0.516729 0.724301 0.696460 0.050 Uiso 1 1 calc R U . . .
 C13 C 0.67496(18) 0.83495(13) 0.65241(12) 0.0449(4) Uani 1 1 d . . . . .
 H13 H 0.734170 0.835247 0.722199 0.054 Uiso 1 1 calc R U . . .
 C14 C 0.71505(16) 0.90055(12) 0.56234(12) 0.0389(3) Uani 1 1 d . . . . .
 C15 C 0.62476(16) 0.90055(11) 0.45863(11) 0.0365(3) Uani 1 1 d . . . . .
 H15 H 0.651596 0.945886 0.398857 0.044 Uiso 1 1 calc R U . . .
 C16 C 0.9457(2) 0.96553(19) 0.66510(19) 0.0771(6) Uani 1 1 d . . . . .
 H16A H 1.029217 1.016614 0.656590 0.116 Uiso 1 1 calc R U . . .
 H16B H 0.985470 0.890787 0.676803 0.116 Uiso 1 1 calc R U . . .
 H16C H 0.892152 0.987527 0.729759 0.116 Uiso 1 1 calc R U . . .
 O1 O 0.40500(12) 0.82537(9) 0.34336(8) 0.0472(3) Uani 1 1 d . . . . .
 O2 O 0.84277(13) 0.96798(10) 0.56493(11) 0.0571(3) Uani 1 1 d . . . . .

loop_
  _atom_site_aniso_label
  _atom_site_aniso_U_11
  _atom_site_aniso_U_22
  _atom_site_aniso_U_33
  _atom_site_aniso_U_23
  _atom_site_aniso_U_13
  _atom_site_aniso_U_12
 C1 0.0348(7) 0.0352(7) 0.0426(7) 0.0057(6) 0.0024(6) 0.0078(5)
 C2 0.0408(8) 0.0293(7) 0.0408(7) 0.0075(5) 0.0068(6) 0.0075(5)
 C3 0.0369(7) 0.0289(6) 0.0273(6) 0.0010(5) 0.0081(5) 0.0037(5)
 C4 0.0344(7) 0.0276(6) 0.0225(5) -0.0010(4) 0.0075(5) 0.0043(5)
 C5 0.0351(7) 0.0312(7) 0.0279(6) 0.0011(5) 0.0057(5) 0.0041(5)
 C6 0.0337(7) 0.0378(7) 0.0324(6) 0.0023(5) 0.0033(5) 0.0025(5)
 C7 0.0379(7) 0.0358(7) 0.0270(6) 0.0000(5) 0.0068(5) -0.0019(5)
 C8 0.0414(7) 0.0283(7) 0.0332(6) 0.0033(5) 0.0076(5) 0.0021(5)
 C9 0.0364(7) 0.0340(7) 0.0310(6) 0.0019(5) 0.0067(5) -0.0007(5)
 C10 0.0368(7) 0.0354(7) 0.0285(6) 0.0007(5) 0.0034(5) 0.0016(5)
 C11 0.0659(11) 0.0631(10) 0.0298(7) 0.0112(7) 0.0038(6) -0.0128(8)
 C12 0.0511(8) 0.0428(8) 0.0314(6) 0.0050(6) 0.0049(6) -0.0046(6)
 C13 0.0499(9) 0.0480(9) 0.0350(7) 0.0009(6) -0.0062(6) -0.0032(7)
 C14 0.0378(7) 0.0336(7) 0.0448(8) -0.0014(6) 0.0003(6) -0.0015(6)
 C15 0.0384(7) 0.0351(7) 0.0365(7) 0.0057(5) 0.0056(5) -0.0012(6)
 C16 0.0623(12) 0.0864(15) 0.0776(14) 0.0079(11) -0.0227(10) -0.0287(11)
 O1 0.0495(6) 0.0638(7) 0.0279(5) 0.0103(4) -0.0003(4) -0.0164(5)
 O2 0.0489(7) 0.0559(7) 0.0643(8) 0.0081(6) -0.0088(5) -0.0166(5)

_geom_special_details
;
 All esds (except the esd in the dihedral angle between two l.s. planes)
 are estimated using the full covariance matrix.  The cell esds are taken
 into account individually in the estimation of esds in distances, angles
 and torsion angles; correlations between esds in cell parameters are only
 used when they are defined by crystal symmetry.  An approximate (isotropic)
 treatment of cell esds is used for estimating esds involving l.s. planes.
;
loop_
  _geom_bond_atom_site_label_1
  _geom_bond_atom_site_label_2
  _geom_bond_distance
  _geom_bond_site_symmetry_2
  _geom_bond_publ_flag
 C1 H1 0.9300 . ?
 C1 C2 1.352(2) . ?
 C1 C5 1.4381(18) 3_566 ?
 C2 H2 0.9300 . ?
 C2 C3 1.4335(19) . ?
 C3 C4 1.4268(17) . ?
 C3 C8 1.4007(18) . ?
 C4 C4 1.425(2) 3_566 ?
 C4 C5 1.4183(18) . ?
 C5 C6 1.4015(18) . ?
 C6 H6 0.9300 . ?
 C6 C7 1.3975(19) . ?
 C7 C8 1.3985(19) . ?
 C7 C9 1.4880(18) . ?
 C8 H8 0.9300 . ?
 C9 C10 1.4089(18) . ?
 C9 C12 1.3825(18) . ?
 C10 C15 1.3843(19) . ?
 C10 O1 1.3673(15) . ?
 C11 H11A 0.9600 . ?
 C11 H11B 0.9600 . ?
 C11 H11C 0.9600 . ?
 C11 O1 1.4280(17) . ?
 C12 H12 0.9300 . ?
 C12 C13 1.390(2) . ?
 C13 H13 0.9300 . ?
 C13 C14 1.382(2) . ?
 C14 C15 1.3918(19) . ?
 C14 O2 1.3706(17) . ?
 C15 H15 0.9300 . ?
 C16 H16A 0.9600 . ?
 C16 H16B 0.9600 . ?
 C16 H16C 0.9600 . ?
 C16 O2 1.417(2) . ?

loop_
  _geom_angle_atom_site_label_1
  _geom_angle_atom_site_label_2
  _geom_angle_atom_site_label_3
  _geom_angle
  _geom_angle_site_symmetry_1
  _geom_angle_site_symmetry_3
  _geom_angle_publ_flag
 C2 C1 H1 119.4 . . ?
 C2 C1 C5 121.17(12) . 3_566 ?
 C5 C1 H1 119.4 3_566 . ?
 C1 C2 H2 119.0 . . ?
 C1 C2 C3 122.02(12) . . ?
 C3 C2 H2 119.0 . . ?
 C4 C3 C2 118.04(12) . . ?
 C8 C3 C2 122.82(12) . . ?
 C8 C3 C4 119.13(11) . . ?
 C4 C4 C3 120.00(13) 3_566 . ?
 C5 C4 C3 119.59(11) . . ?
 C5 C4 C4 120.41(14) . 3_566 ?
 C4 C5 C1 118.37(12) . 3_566 ?
 C6 C5 C1 122.64(12) . 3_566 ?
 C6 C5 C4 118.99(11) . . ?
 C5 C6 H6 119.0 . . ?
 C7 C6 C5 122.06(12) . . ?
 C7 C6 H6 119.0 . . ?
 C6 C7 C8 118.50(12) . . ?
 C6 C7 C9 119.27(12) . . ?
 C8 C7 C9 122.21(12) . . ?
 C3 C8 H8 119.1 . . ?
 C7 C8 C3 121.72(12) . . ?
 C7 C8 H8 119.1 . . ?
 C10 C9 C7 122.44(11) . . ?
 C12 C9 C7 120.55(11) . . ?
 C12 C9 C10 116.96(12) . . ?
 C15 C10 C9 120.84(12) . . ?
 O1 C10 C9 115.91(12) . . ?
 O1 C10 C15 123.21(11) . . ?
 H11A C11 H11B 109.5 . . ?
 H11A C11 H11C 109.5 . . ?
 H11B C11 H11C 109.5 . . ?
 O1 C11 H11A 109.5 . . ?
 O1 C11 H11B 109.5 . . ?
 O1 C11 H11C 109.5 . . ?
 C9 C12 H12 118.3 . . ?
 C9 C12 C13 123.37(13) . . ?
 C13 C12 H12 118.3 . . ?
 C12 C13 H13 120.9 . . ?
 C14 C13 C12 118.23(12) . . ?
 C14 C13 H13 120.9 . . ?
 C13 C14 C15 120.48(13) . . ?
 O2 C14 C13 124.83(13) . . ?
 O2 C14 C15 114.68(12) . . ?
 C10 C15 C14 120.11(12) . . ?
 C10 C15 H15 119.9 . . ?
 C14 C15 H15 119.9 . . ?
 H16A C16 H16B 109.5 . . ?
 H16A C16 H16C 109.5 . . ?
 H16B C16 H16C 109.5 . . ?
 O2 C16 H16A 109.5 . . ?
 O2 C16 H16B 109.5 . . ?
 O2 C16 H16C 109.5 . . ?
 C10 O1 C11 117.74(11) . . ?
 C14 O2 C16 117.55(13) . . ?

loop_
  _geom_torsion_atom_site_label_1
  _geom_torsion_atom_site_label_2
  _geom_torsion_atom_site_label_3
  _geom_torsion_atom_site_label_4
  _geom_torsion
  _geom_torsion_site_symmetry_1
  _geom_torsion_site_symmetry_2
  _geom_torsion_site_symmetry_3
  _geom_torsion_site_symmetry_4
  _geom_torsion_publ_flag
 C1 C2 C3 C4 -0.50(19) . . . . ?
 C1 C2 C3 C8 -178.99(12) . . . . ?
 C1 C5 C6 C7 -179.67(12) 3_566 . . . ?
 C2 C3 C4 C4 0.24(19) . . . 3_566 ?
 C2 C3 C4 C5 -179.37(11) . . . . ?
 C2 C3 C8 C7 179.25(12) . . . . ?
 C3 C4 C5 C1 -179.62(11) . . . 3_566 ?
 C3 C4 C5 C6 0.19(17) . . . . ?
 C4 C3 C8 C7 0.76(18) . . . . ?
 C4 C4 C5 C1 0.77(19) 3_566 . . 3_566 ?
 C4 C4 C5 C6 -179.42(13) 3_566 . . . ?
 C4 C5 C6 C7 0.53(18) . . . . ?
 C5 C1 C2 C3 0.1(2) 3_566 . . . ?
 C5 C6 C7 C8 -0.60(19) . . . . ?
 C5 C6 C7 C9 177.88(11) . . . . ?
 C6 C7 C8 C3 -0.06(19) . . . . ?
 C6 C7 C9 C10 131.30(14) . . . . ?
 C6 C7 C9 C12 -45.93(17) . . . . ?
 C7 C9 C10 C15 -177.28(12) . . . . ?
 C7 C9 C10 O1 0.62(19) . . . . ?
 C7 C9 C12 C13 177.02(14) . . . . ?
 C8 C3 C4 C4 178.79(12) . . . 3_566 ?
 C8 C3 C4 C5 -0.82(17) . . . . ?
 C8 C7 C9 C10 -50.29(18) . . . . ?
 C8 C7 C9 C12 132.49(14) . . . . ?
 C9 C7 C8 C3 -178.49(11) . . . . ?
 C9 C10 C15 C14 0.7(2) . . . . ?
 C9 C10 O1 C11 -172.25(13) . . . . ?
 C9 C12 C13 C14 0.0(2) . . . . ?
 C10 C9 C12 C13 -0.4(2) . . . . ?
 C12 C9 C10 C15 0.04(19) . . . . ?
 C12 C9 C10 O1 177.94(12) . . . . ?
 C12 C13 C14 C15 0.7(2) . . . . ?
 C12 C13 C14 O2 -178.33(14) . . . . ?
 C13 C14 C15 C10 -1.1(2) . . . . ?
 C13 C14 O2 C16 3.7(2) . . . . ?
 C15 C10 O1 C11 5.6(2) . . . . ?
 C15 C14 O2 C16 -175.47(16) . . . . ?
 O1 C10 C15 C14 -177.09(13) . . . . ?
 O2 C14 C15 C10 178.10(12) . . . . ?

_shelx_res_file
;
TITL lb-5_a.res in P2(1)/n
    lb-5.res
    created by SHELXL-2018/3 at 10:49:27 on 11-Jul-2023
REM Old TITL lb-5 in P2(1)/n
REM SHELXT solution in P2(1)/n
REM R1 0.157, Rweak 0.003, Alpha 0.017, Orientation as input
REM Formula found by SHELXT: C16 N O
CELL 0.71073 8.7173 11.8963 11.7292 90 94.858 90
ZERR 2 0.0008 0.0011 0.0011 0 0.001 0
LATT 1
SYMM 0.5-X,0.5+Y,0.5-Z
SFAC C H O
UNIT 64 52 8

L.S. 4 0 0
PLAN  5
SIZE 0.1 0.12 0.11
TEMP 23
BOND $H
list 4
fmap 2 53
acta
MORE -1
CONF
REM <olex2.extras>
REM <HklSrc "%.\\lb-5.hkl">
REM </olex2.extras>

WGHT    0.079400    0.160000
FVAR       0.86888
C1    1   -0.226933    0.614512    0.412129    11.00000    0.03478    0.03515 =
         0.04257    0.00573    0.00241    0.00779
AFIX  43
H1    2   -0.322632    0.640347    0.382068    11.00000   -1.20000
AFIX   0
C2    1   -0.105361    0.685472    0.419530    11.00000    0.04081    0.02933 =
         0.04082    0.00750    0.00676    0.00750
AFIX  43
H2    2   -0.119717    0.759184    0.394451    11.00000   -1.20000
AFIX   0
C3    1    0.044996    0.650576    0.464849    11.00000    0.03695    0.02892 =
         0.02734    0.00102    0.00815    0.00370
C4    1    0.064098    0.537373    0.503669    11.00000    0.03442    0.02763 =
         0.02248   -0.00098    0.00747    0.00429
C5    1    0.210896    0.500209    0.550085    11.00000    0.03506    0.03124 =
         0.02787    0.00112    0.00568    0.00410
C6    1    0.334283    0.576114    0.557060    11.00000    0.03373    0.03785 =
         0.03237    0.00232    0.00327    0.00245
AFIX  43
H6    2    0.430723    0.551550    0.586912    11.00000   -1.20000
AFIX   0
C7    1    0.316929    0.687563    0.520558    11.00000    0.03792    0.03576 =
         0.02696    0.00003    0.00679   -0.00189
C8    1    0.171750    0.723335    0.474806    11.00000    0.04135    0.02825 =
         0.03319    0.00330    0.00762    0.00209
AFIX  43
H8    2    0.159031    0.797370    0.450351    11.00000   -1.20000
AFIX   0
C9    1    0.451514    0.764781    0.534158    11.00000    0.03636    0.03403 =
         0.03097    0.00190    0.00675   -0.00074
C10   1    0.495070    0.833196    0.444302    11.00000    0.03676    0.03542 =
         0.02854    0.00071    0.00343    0.00164
C11   1    0.455778    0.882135    0.246086    11.00000    0.06585    0.06310 =
         0.02980    0.01119    0.00378   -0.01282
AFIX 137
H11A  2    0.383938    0.868819    0.180851    11.00000   -1.50000
H11B  2    0.555378    0.854377    0.230766    11.00000   -1.50000
H11C  2    0.462156    0.961372    0.261251    11.00000   -1.50000
AFIX   0
C12   1    0.543800    0.768514    0.635922    11.00000    0.05111    0.04276 =
         0.03144    0.00501    0.00487   -0.00458
AFIX  43
H12   2    0.516729    0.724301    0.696460    11.00000   -1.20000
AFIX   0
C13   1    0.674963    0.834950    0.652410    11.00000    0.04994    0.04805 =
         0.03497    0.00094   -0.00617   -0.00321
AFIX  43
H13   2    0.734170    0.835247    0.722199    11.00000   -1.20000
AFIX   0
C14   1    0.715051    0.900548    0.562343    11.00000    0.03782    0.03360 =
         0.04481   -0.00145    0.00030   -0.00150
C15   1    0.624757    0.900553    0.458631    11.00000    0.03837    0.03509 =
         0.03650    0.00567    0.00562   -0.00122
AFIX  43
H15   2    0.651596    0.945886    0.398857    11.00000   -1.20000
AFIX   0
C16   1    0.945701    0.965530    0.665096    11.00000    0.06230    0.08643 =
         0.07759    0.00786   -0.02271   -0.02875
AFIX 137
H16A  2    1.029217    1.016614    0.656590    11.00000   -1.50000
H16B  2    0.985470    0.890787    0.676803    11.00000   -1.50000
H16C  2    0.892152    0.987527    0.729759    11.00000   -1.50000
AFIX   0
O1    3    0.404999    0.825368    0.343357    11.00000    0.04948    0.06378 =
         0.02787    0.01032   -0.00027   -0.01641
O2    3    0.842774    0.967984    0.564929    11.00000    0.04890    0.05587 =
         0.06431    0.00810   -0.00881   -0.01665
HKLF 4


REM  lb-5_a.res in P2(1)/n
REM wR2 = 0.1366, GooF = S = 1.062, Restrained GooF = 1.062 for all data
REM R1 = 0.0482 for 2106 Fo > 4sig(Fo) and 0.0612 for all 2735 data
REM 165 parameters refined using 0 restraints

END

WGHT      0.0794      0.1600

REM Highest difference peak  0.263,  deepest hole -0.398,  1-sigma level  0.125
Q1    1  -0.1994  0.8420  0.2443  11.00000  0.05    0.26
Q2    1  -0.1523  0.8517  0.2760  11.00000  0.05    0.26
Q3    1   0.4245  0.9827  0.2594  11.00000  0.05    0.26
Q4    1   0.4719  0.6444  0.7753  11.00000  0.05    0.26
Q5    1   1.1590  1.0692  0.7555  11.00000  0.05    0.25
;
_shelx_res_checksum                83986
_shelx_hkl_file
;
   1   0   0   -0.70    0.10
   2   0   0  538.95    8.30
   3   0   0   -0.30    0.30
   4   0   0   40.20    1.60
   5   0   0    0.40    0.50
   6   0   0   76.79    2.70
  -7   0   0   -0.40    0.70
   7   0   0   -1.70    0.70
  -8   0   0  203.68    4.90
   8   0   0  204.68    5.50
  -8   0   0  208.98    4.90
   9   0   0   -2.20    0.80
  -9   0   0   -0.90    0.80
   0   1   0   -0.40    0.10
  -1   1   0 1546.15   23.30
   2  -1   0  346.57    5.70
  -2  -1   0  351.96    5.50
   2   1   0  356.06    5.70
  -3  -1   0  109.49    2.30
   3  -1   0  109.89    2.50
   3   1   0  113.49    2.60
   4  -1   0  303.87    5.60
  -4  -1   0  293.87    5.20
   4   1   0  291.87    5.60
   5  -1   0    1.50    0.60
  -5  -1   0    2.70    0.60
   5   1   0    1.80    0.70
   6  -1   0   20.40    1.50
  -6  -1   0   22.60    1.40
   6   1   0   20.40    1.60
  -7  -1   0  269.47    5.60
  -7  -1   0  272.47    5.50
   7  -1   0  275.77    6.30
   7   1   0  270.37    6.30
   8  -1   0   43.20    2.60
  -8  -1   0   42.70    2.10
   8   1   0   47.00    2.60
  -9  -1   0  121.69    3.80
  -9   1   0  127.09    4.30
  -9   1   0  123.79    4.00
  -9   1   0  125.09    3.80
   9   1   0  126.59    4.50
   0  -2   0  228.68    3.60
   0   2   0  230.18    3.80
  -1  -2   0 1891.11   27.00
  -1   2   0 1792.92   27.50
   1   2   0 1865.21   27.90
  -2  -2   0  958.70   13.80
  -2   2   0  933.31   14.10
   2   2   0  910.41   14.00
  -3  -2   0   31.00    1.10
   3   2   0   30.50    1.20
  -3   2   0   30.50    1.20
  -4  -2   0    4.00    0.60
  -4   2   0    2.40    0.70
   4   2   0    1.70    0.70
  -5  -2   0  242.28    4.70
   5   2   0  242.38    5.20
  -5   2   0  235.18    5.10
  -6  -2   0    2.60    0.60
  -6  -2   0    4.30    0.70
   6   2   0    3.80    0.90
  -6   2   0    3.80    0.90
  -7  -2   0  321.07    6.40
  -7   2   0  331.47    7.00
   7   2   0  328.07    7.20
  -8  -2   0   -0.10    0.70
  -8   2   0    1.30    1.00
   8   2   0    0.30    1.00
  -9  -2   0    0.40    0.90
   9   2   0    0.50    1.10
  -9   2   0    0.40    1.00
  -9   2   0    0.70    1.00
 -10   2   0    8.40    1.60
   0   3   0   -0.10    0.40
  -1  -3   0 6022.50   86.69
   1   3   0 5891.81   87.99
  -1   3   0 6034.60   87.89
  -2  -3   0   27.70    1.00
   2   3   0   25.80    1.10
  -2   3   0   29.00    1.10
  -3  -3   0    0.50    0.30
  -3   3   0    0.40    0.40
  -4  -3   0  202.18    3.90
  -4  -3   0  199.68    3.40
  -4   3   0  197.38    4.20
   4   3   0  199.08    4.30
  -5  -3   0   41.80    1.60
  -5  -3   0   42.30    1.30
  -5   3   0   41.70    1.90
   5   3   0   41.30    1.90
  -6  -3   0   11.50    1.10
   6   3   0   13.60    1.40
  -6   3   0   12.40    1.30
  -7  -3   0   19.80    1.60
  -7   3   0   21.90    1.80
   7   3   0   21.80    1.80
  -8  -3   0   94.89    3.10
  -8   3   0   92.99    3.50
   8   3   0   97.49    3.80
  -9  -3   0   -1.20    0.80
  -9   3   0    0.60    1.00
  -9   3   0   -0.90    1.10
   9   3   0    0.80    1.20
 -10   3   0   10.90    1.70
 -11   3   0    0.60    1.40
   0   4   0    7.60    0.80
  -1  -4   0  697.13   10.60
   1   4   0  697.23   10.90
  -1   4   0  693.13   10.90
  -2  -4   0   98.59    2.20
  -2   4   0   99.49    2.40
   2   4   0   95.09    2.40
  -3  -4   0 1560.44   23.10
   3   4   0 1572.74   23.60
  -3   4   0 1552.34   23.50
  -4  -4   0   19.20    1.10
   4   4   0   17.90    1.20
  -4   4   0   17.10    1.20
  -5  -4   0    0.70    0.50
  -5   4   0    0.10    0.60
   5   4   0    0.00    0.60
  -6  -4   0    3.90    0.80
  -6   4   0    2.90    0.90
   6   4   0    3.20    0.90
  -7  -4   0   93.89    2.90
   7   4   0   91.09    3.50
  -7   4   0   89.39    3.20
  -8  -4   0  108.29    3.30
   8   4   0  106.49    4.00
  -8   4   0  107.99    3.90
  -9  -4   0    0.70    0.80
  -9   4   0    2.80    1.20
   9   4   0   -0.40    1.90
  -9   4   0    1.20    1.10
 -10   4   0   11.10    1.80
   0   5   0    0.00    0.50
  -1  -5   0  222.98    4.10
   1   5   0  225.58    4.50
  -1   5   0  233.28    4.50
  -2  -5   0   11.80    0.90
   2   5   0   12.60    1.00
  -2   5   0   12.20    1.00
  -3  -5   0   98.59    2.40
   3   5   0   97.39    2.80
  -3   5   0   98.29    2.70
  -4  -5   0   57.39    1.90
   4   5   0   57.89    2.20
  -4   5   0   56.69    2.10
  -5  -5   0   26.10    1.40
   5   5   0   24.50    1.60
  -5   5   0   25.00    1.60
  -6  -5   0    6.20    0.90
  -6   5   0    6.70    1.10
   6   5   0    5.50    1.10
  -7  -5   0   -0.30    0.60
   7   5   0    0.20    0.90
  -7   5   0   -0.80    0.80
  -8  -5   0   89.39    3.10
  -8   5   0   93.59    3.60
   8   5   0   91.19    3.70
  -9  -5   0    3.40    1.10
  -9   5   0    2.90    1.30
  -9   5   0    7.00    1.50
 -10   5   0    5.20    1.50
   0   6   0  444.96    7.80
  -1  -6   0  649.93   10.40
  -1   6   0  655.93   10.80
   1   6   0  648.14   10.80
  -2  -6   0   19.50    1.10
  -2   6   0   18.40    1.30
   2   6   0   19.40    1.30
  -3  -6   0    0.40    0.50
   3   6   0   -0.10    0.60
  -3   6   0    0.40    0.60
  -4  -6   0    2.40    0.60
   4   6   0    2.70    0.80
  -4   6   0    3.00    0.80
  -5  -6   0    0.90    0.60
  -5   6   0    1.40    0.80
   5   6   0    0.80    0.70
  -6  -6   0    0.20    0.60
  -6   6   0   -0.20    0.90
   6   6   0   -1.00    0.70
  -7  -6   0  116.29    3.40
  -7   6   0  110.99    3.80
   7   6   0  108.29    4.00
  -8  -6   0    0.00    0.90
  -8   6   0   -0.10    1.10
   8   6   0    1.60    1.10
  -9  -6   0   -0.40    1.00
  -9   6   0   -0.20    1.20
  -9   6   0   -1.80    1.00
 -10   6   0   67.79    3.60
   0   7   0    0.40    0.70
  -1  -7   0   48.30    1.80
  -1   7   0   45.70    2.00
   1   7   0   47.10    2.00
  -2  -7   0  529.75    8.90
   2   7   0  532.45    9.50
  -2   7   0  520.65    9.30
  -3  -7   0    4.80    0.70
   3   7   0    4.30    0.90
  -3   7   0    5.70    1.00
  -4  -7   0   52.69    2.00
  -4   7   0   50.39    2.30
   4   7   0   48.80    2.30
  -5  -7   0   86.79    2.70
   5   7   0   96.39    3.40
  -5   7   0   93.19    3.20
  -6  -7   0   81.99    2.80
  -6   7   0   83.69    3.20
   6   7   0   79.69    3.40
  -7  -7   0    0.50    0.90
  -7   7   0    0.40    1.00
   7   7   0    0.60    1.00
  -8  -7   0    2.20    1.10
   8   7   0    4.20    1.30
  -8   7   0    2.70    1.40
  -9  -7   0    1.90    1.00
  -9   7   0    2.50    1.40
  -9   7   0    1.60    1.40
 -10  -7   0    0.40    2.00
 -10   7   0    4.00    1.70
   0   8   0    0.40    0.80
   1   8   0    1.10    0.80
  -1   8   0    0.40    0.90
  -2  -8   0    5.00    0.80
  -2   8   0    4.60    1.10
   2   8   0    4.30    1.00
  -3  -8   0   45.40    2.00
  -3   8   0   42.00    2.40
   3   8   0   42.80    2.20
  -4  -8   0  235.18    5.10
  -4   8   0  233.38    5.50
   4   8   0  232.18    5.70
  -5  -8   0  146.69    3.80
   5   8   0  151.88    4.60
  -5   8   0  151.58    4.40
  -6  -8   0   13.20    1.40
  -6   8   0   11.80    1.70
   6   8   0   13.60    1.70
  -7  -8   0   35.10    2.20
  -7   8   0   35.80    2.50
   7   8   0   38.80    2.70
  -8  -8   0    1.60    1.00
  -8   8   0   -0.90    1.30
   8   8   0    1.20    1.10
  -9  -8   0    0.10    1.10
  -9   8   0    0.30    1.40
  -9   8   0   -2.50    1.20
   0   9   0   -0.30    0.90
  -1   9   0    4.90    1.20
   1   9   0    5.40    1.20
  -2  -9   0   20.20    1.70
   2   9   0   22.70    1.80
  -2   9   0   20.20    2.00
  -3  -9   0  118.49    3.40
  -3   9   0  119.79    4.00
   3   9   0  117.49    3.80
  -4  -9   0   27.20    1.80
  -4   9   0   25.20    2.20
   4   9   0   23.80    2.10
  -5  -9   0  110.79    3.40
   5   9   0  110.39    4.10
  -5   9   0  103.59    3.80
  -6  -9   0    4.60    1.00
   6   9   0    5.30    1.30
  -6   9   0    5.50    1.60
  -7  -9   0   25.70    2.00
   7   9   0   24.70    2.30
  -7   9   0   23.60    2.40
  -8  -9   0    0.60    1.10
  -8   9   0   -1.60    1.40
  -8   9   0    1.60    1.30
   8   9   0    0.60    1.20
  -9  -9   0   -0.50    1.10
  -9   9   0    2.80    1.70
  -9   9   0   -2.10    1.60
   0  10   0    7.10    1.30
   1  10   0    0.70    1.00
  -1  10   0    0.60    1.10
  -2  10   0  369.36    7.90
   2  10   0  369.46    7.90
  -3 -10   0  136.29    3.80
   3  10   0  137.49    4.30
  -3  10   0  135.49    4.30
  -4 -10   0    1.50    0.90
   4  10   0    2.40    1.00
  -4  10   0    1.00    1.30
  -5 -10   0    1.50    1.00
  -5  10   0   -0.20    1.20
   5  10   0    1.50    1.10
  -6 -10   0    6.10    1.30
   6  10   0   10.30    1.70
  -6  10   0    8.30    1.70
  -7 -10   0    8.60    1.40
  -7  10   0   10.80    2.00
   7  10   0   11.90    1.90
  -8 -10   0    7.80    1.50
  -8  10   0   12.20    2.10
   8  10   0    7.00    1.60
  -8  10   0    7.70    2.10
   0  11   0   -0.70    1.00
  -1  11   0    3.30    1.40
   1  11   0    3.20    1.20
   2  11   0    1.20    1.00
  -2  11   0    1.90    1.40
   3  11   0   33.10    2.40
  -3  11   0   34.60    2.80
  -4 -11   0   -0.40    1.00
   4  11   0    0.10    1.10
  -4  11   0   -1.60    1.40
  -5 -11   0   16.30    1.70
   5  11   0   19.50    2.20
  -5  11   0   13.50    2.00
  -6 -11   0   22.90    2.10
  -6  11   0   20.60    2.40
   6  11   0   27.40    2.40
  -7 -11   0   -1.10    1.00
  -7  11   0   -1.20    1.40
  -7  11   0   -1.80    1.70
   7  11   0    2.80    1.40
  -8 -11   0   -1.40    1.20
   8  11   0    0.70    1.30
  -8  11   0    1.00    1.50
   0  12   0   46.30    3.00
  -1  12   0    1.20    1.40
   1  12   0    1.20    1.20
  -2  12   0    0.90    1.30
   2  12   0    3.70    1.30
  -3  12   0   16.90    2.20
   3  12   0   14.60    1.90
  -4 -12   0   -1.60    1.10
  -4  12   0   -1.00    1.40
   4  12   0    2.10    1.30
  -5 -12   0    4.30    1.30
  -5  12   0    6.90    1.60
   5  12   0    7.50    1.60
  -5  12   0    4.30    1.80
   6  12   0   12.00    1.90
  -6  12   0   13.20    2.40
  -6  12   0   15.60    2.30
  -7 -12   0   -3.50    1.20
   7  12   0    2.50    1.50
  -7  12   0   -0.40    1.50
   0  13   0    1.50    1.30
   1  13   0   17.50    2.10
  -1  13   0   24.20    2.50
  -2  13   0    4.20    1.80
   2  13   0    3.90    1.40
  -3  13   0   -3.30    1.40
   3  13   0    0.10    1.10
  -4  13   0    3.10    1.70
   4  13   0    6.40    1.50
  -4  13   0    6.10    1.50
  -5 -13   0   52.59    3.00
   5  13   0   60.79    3.70
  -5  13   0   57.09    3.80
  -5  13   0   63.39    3.30
  -6 -13   0   -0.50    1.10
  -6  13   0    1.10    1.40
   0  14   0   84.79    4.20
   1  14   0   56.59    3.40
  -1  14   0   61.09    3.80
  -2  14   0    4.20    1.70
   2  14   0    4.30    1.50
  -3  14   0   -0.40    1.60
   3  14   0    0.00    1.10
   4  14   0    2.40    1.50
 -10   0   1   -0.10    1.00
  -9   0   1    3.90    1.10
   8   0  -1    1.30    1.00
  -8   0   1   -2.00    0.90
  -8   0   1    3.30    1.00
   7   0  -1  346.47    7.10
  -7   0   1  328.77    6.60
  -6   0   1    0.50    0.50
   6   0  -1    0.10    0.60
  -5   0   1  383.06    6.70
   5   0  -1  386.06    7.00
  -4   0   1   -0.20    0.40
   4   0  -1   -0.60    0.40
   3   0  -1 1688.73   24.50
  -3   0   1 1654.43   24.40
  -2   0   1    0.30    0.20
   2   0  -1    0.10    0.20
   1   0  -1  739.23   11.10
   0   0   1  -13.70    0.10
   1   0   1  281.87    4.60
   2   0   1   -0.20    0.30
   3   0   1  786.22   12.40
   4   0   1   -0.60    0.40
   5   0   1   20.70    1.40
   6   0   1   -0.50    0.60
  -6   0  -1    0.40    0.50
   7   0   1    0.60    0.90
  -7   0  -1    0.80    0.70
  -8   0  -1   -1.30    0.70
   8   0   1    0.10    0.90
   9   0   1    3.70    1.30
  10   0   1    0.80    1.50
 -10  -1   1   -0.60    1.00
 -10   1   1    1.30    1.00
  -9  -1   1   25.10    2.00
  -9   1   1   21.80    2.00
  -8  -1   1  127.59    3.70
  -8   1   1  120.09    3.80
  -8   1   1  117.19    3.70
   8   1  -1  122.79    4.00
   7  -1  -1  207.48    5.00
  -7  -1   1  205.18    4.50
  -7  -1   1  207.88    4.80
  -7   1   1  203.88    4.80
   7   1  -1  207.88    5.10
  -6  -1   1  119.49    3.00
   6  -1  -1  123.39    3.30
  -6  -1   1  120.89    3.20
  -6   1   1  123.49    3.20
   6   1  -1  122.39    3.40
  -5  -1   1  267.47    5.10
   5  -1  -1  263.17    5.20
  -5  -1   1  269.27    4.90
   5   1  -1  260.87    5.30
  -4  -1   1  112.79    2.40
   4  -1  -1  113.79    2.70
   4   1  -1  110.19    2.70
   3  -1  -1    1.00    0.40
  -3  -1   1    0.60    0.30
   3   1  -1    0.90    0.30
  -2  -1   1  169.38    3.10
  -2  -1   1  177.38    3.10
   2   1  -1  171.38    3.00
  -2   1   1  170.28    3.00
   1   1  -1   -3.00    0.30
  -1   1   1   -2.00    0.30
  -1   1   1   -2.40    0.30
   0   1  -1   18.10    0.50
   1  -1   1   24.20    0.70
   1   1   1   26.40    0.80
  -2  -1  -1   83.99    1.60
   2  -1   1   80.59    2.00
   2   1   1   84.09    2.00
  -3  -1  -1  826.72   12.40
   3  -1   1  830.92   13.00
   3   1   1  821.92   13.00
   4  -1   1  274.77    5.50
  -4  -1  -1  280.07    4.80
   4   1   1  274.17    5.50
  -5  -1  -1   76.49    2.10
   5  -1   1   78.39    2.60
   5   1   1   73.69    2.60
  -6  -1  -1   48.00    1.80
   6  -1   1   42.10    2.10
   6   1   1   44.70    2.20
   7  -1   1  285.77    6.60
  -7  -1  -1  282.87    5.70
   7   1   1  290.47    6.80
  -8  -1  -1   53.89    2.20
   8  -1   1   52.29    2.80
  -8   1  -1   50.19    2.30
   8   1   1   52.39    2.90
   9  -1   1    2.20    1.30
   9   1   1    2.30    1.20
  10   1   1    5.20    2.10
 -10   1  -1   11.70    1.90
 -10  -2   1   12.50    1.60
 -10   2   1   16.00    1.90
  -9  -2   1   18.10    1.70
  -9   2   1   19.10    1.90
  -8  -2   1   26.40    1.80
  -8   2   1   27.70    2.00
  -8   2   1   25.60    2.00
   8   2  -1   28.00    2.10
  -7  -2   1   62.79    2.40
  -7   2   1   61.59    2.50
   7   2  -1   64.59    2.70
  -7   2   1   63.79    2.50
  -6  -2   1   21.20    1.20
  -6  -2   1   20.90    1.40
  -6   2   1   22.70    1.50
   6   2  -1   19.70    1.40
  -5  -2   1  186.58    4.00
  -5  -2   1  188.68    3.60
  -5   2   1  187.28    4.10
   5   2  -1  181.98    4.20
  -4  -2   1 2086.19   29.70
  -4  -2   1 2054.89   30.20
  -4   2   1 2051.19   30.30
   4   2  -1 2006.60   30.30
  -3  -2   1  139.79    2.90
  -3  -2   1  143.99    2.50
   3   2  -1  143.99    3.00
  -3   2   1  143.69    2.90
  -2  -2   1 2523.05   35.10
   2   2  -1 2434.56   36.70
  -2   2   1 2351.06   35.30
  -1  -2   1 2960.30   41.60
   1   2  -1 2807.82   42.60
  -1   2   1 2799.42   42.10
  -1   2   1 2863.21   41.40
   0  -2   1    0.30    0.20
   0   2  -1    0.70    0.30
   0   2   1    0.50    0.30
  -1  -2  -1 1545.15   22.20
  -1   2  -1 1483.85   22.10
   1   2   1 1527.55   22.20
  -2  -2  -1   92.59    1.80
   2   2   1   90.49    2.20
  -2   2  -1   89.19    2.20
  -3  -2  -1  342.37    5.60
   3   2   1  339.07    6.20
  -3   2  -1  343.57    6.20
  -4  -2  -1  799.32   12.30
   4  -2   1  807.22   13.00
   4   2   1  802.32   13.10
  -4   2  -1  791.22   13.00
  -5  -2  -1   90.19    2.30
   5  -2   1   91.99    2.90
   5   2   1   87.29    2.80
  -6  -2  -1   -0.10    0.50
   6  -2   1   -0.20    0.70
   6   2   1   -0.70    0.70
  -7  -2  -1   92.49    2.80
   7   2   1   85.29    3.40
  -7   2  -1   88.29    3.30
  -8  -2  -1   71.49    2.60
   8   2   1   66.59    3.20
  -8   2  -1   66.79    3.10
   9   2   1   11.60    1.80
  -9   2  -1    9.70    1.70
 -10   2  -1    3.90    1.40
 -10   2  -1    4.80    1.40
 -11   3   1    0.80    1.30
 -10  -3   1    3.00    1.10
 -10   3   1    2.90    1.20
  -9  -3   1    2.80    1.10
  -9   3   1    2.60    1.20
  -8  -3   1   23.50    1.80
  -8   3   1   24.90    2.00
   8   3  -1   23.10    2.00
  -8   3   1   26.60    2.00
  -7  -3   1    4.10    0.90
  -7   3   1    3.40    1.00
   7   3  -1    3.60    1.00
  -7   3   1    4.50    1.10
  -6  -3   1    0.30    0.50
   6   3  -1    2.20    0.70
  -6   3   1   -0.40    0.60
  -5  -3   1   90.49    2.00
  -5  -3   1   90.69    2.50
  -5   3   1   89.19    2.60
   5   3  -1   85.29    2.60
  -4  -3   1  235.08    3.90
  -4  -3   1  231.98    4.50
  -4   3   1  229.18    4.60
   4   3  -1  235.58    4.70
  -3  -3   1   -0.20    0.30
   3   3  -1   -0.40    0.30
  -3   3   1    0.00    0.30
  -2  -3   1 2538.45   35.50
   2   3  -1 2456.75   35.80
  -2   3   1 2383.46   35.50
  -1  -3   1 5198.68   73.49
   1   3  -1 4771.42   73.49
  -1   3   1 5020.60   73.39
   0  -3   1    0.00    0.20
   0   3  -1    1.00    0.40
   0   3   1    0.10    0.20
   0   3   1   -0.20    0.40
  -1  -3  -1   32.80    1.00
   1   3   1   31.70    1.20
  -1   3  -1   32.70    1.10
  -2  -3  -1  508.45    7.70
  -2   3  -1  491.95    8.20
   2   3   1  491.25    8.20
  -3  -3  -1  693.93   10.70
   3   3   1  694.83   11.40
  -3   3  -1  699.23   11.30
  -4  -3  -1  142.29    3.00
  -4   3  -1  150.08    3.60
   4   3   1  145.99    3.60
  -5  -3  -1    4.20    0.60
   5   3   1    3.80    0.80
  -5   3  -1    4.70    0.90
  -6  -3  -1  141.99    3.40
   6   3   1  147.49    4.20
  -6   3  -1  144.89    4.00
  -7  -3  -1    3.10    0.80
   7   3   1    3.00    1.00
  -7   3  -1    4.30    1.10
  -8  -3  -1   -0.70    0.70
  -8   3  -1    1.40    1.10
   8   3   1   -0.60    0.90
   9   3   1   32.30    2.70
  -9   3  -1   33.10    2.60
 -10   3  -1   37.50    2.90
 -11   3  -1   15.00    3.20
 -11   4   1   39.50    3.20
 -10  -4   1    3.10    1.10
 -10   4   1    3.00    1.40
  -9  -4   1    1.70    0.90
  -9   4   1    0.90    1.20
  -8  -4   1    0.20    0.80
  -8   4   1    2.30    1.10
  -8   4   1    1.30    1.00
   8   4  -1    2.50    1.10
  -7  -4   1   25.10    1.80
  -7   4   1   24.10    1.70
   7   4  -1   22.20    1.70
  -7   4   1   24.00    1.90
  -6  -4   1   43.60    1.90
   6   4  -1   43.10    2.10
  -6   4   1   42.90    2.10
  -5  -4   1   97.69    2.70
   5   4  -1   98.49    2.90
  -5   4   1   94.99    2.80
  -4  -4   1    1.70    0.50
  -4   4   1    1.10    0.50
   4   4  -1    0.30    0.50
  -3  -4   1 1717.03   25.10
  -3   4   1 1683.13   25.20
   3   4  -1 1688.13   25.30
  -2  -4   1   98.59    2.20
  -2   4   1  103.99    2.40
   2   4  -1  101.79    2.40
  -1  -4   1  231.88    4.10
   1   4  -1  237.08    4.30
  -1   4   1  237.98    4.30
   0  -4   1   12.30    0.70
   0   4   1   12.40    0.90
   0   4  -1   13.50    0.90
  -1   4  -1  225.38    4.20
   1   4   1  221.38    4.30
  -2  -4  -1   23.90    1.00
  -2   4  -1   24.00    1.20
   2   4   1   24.00    1.20
  -3  -4  -1 1784.32   25.60
  -3   4  -1 1698.53   26.20
   3   4   1 1744.83   26.30
  -4  -4  -1    3.40    0.60
  -4   4  -1    4.20    0.80
   4   4   1    3.30    0.70
  -5  -4  -1   19.00    1.20
   5   4   1   20.60    1.50
  -5   4  -1   18.70    1.40
  -6  -4  -1    9.10    1.00
   6   4   1    8.10    1.20
  -6   4  -1    7.90    1.20
  -7  -4  -1    9.30    1.10
   7   4   1   10.80    1.50
  -7   4  -1   14.10    1.60
  -8  -4  -1    2.40    0.90
  -8   4  -1    2.50    1.10
   8   4   1    3.30    1.20
   9   4   1   11.30    1.80
  -9   4  -1   10.90    1.70
 -10   4  -1   24.50    2.70
 -10  -5   1   30.70    2.40
 -10   5   1   33.60    2.90
  -9  -5   1    4.10    1.20
  -9   5   1    6.00    1.50
  -8  -5   1    1.90    0.90
   8   5  -1    1.10    1.10
  -8   5   1   -0.10    1.00
  -8   5   1    1.20    1.20
  -7  -5   1   -0.70    0.60
   7   5  -1    0.10    0.80
  -7   5   1   -0.20    0.90
  -7   5   1   -1.90    0.90
  -6  -5   1    0.00    0.60
   6   5  -1   -0.80    0.60
  -6   5   1    0.00    0.70
  -5  -5   1    9.70    1.00
  -5   5   1    8.50    1.00
   5   5  -1    9.00    1.00
  -4  -5   1   57.99    2.00
  -4   5   1   57.59    2.00
   4   5  -1   54.39    2.10
  -3  -5   1   34.40    1.40
   3   5  -1   35.90    1.60
  -3   5   1   35.10    1.60
  -2  -5   1  282.27    5.10
   2   5  -1  290.37    5.40
  -2   5   1  280.37    5.30
  -1  -5   1  314.17    5.40
  -1   5   1  314.47    5.70
   1   5  -1  307.27    5.70
   0  -5   1  148.99    3.00
   0   5   1  149.69    2.90
   0   5  -1  150.18    3.40
   0   5   1  176.88    3.50
   1   5   1   13.50    0.60
   1   5   1   14.00    1.00
  -1   5  -1   14.80    1.00
  -2  -5  -1  439.26    7.20
  -2   5  -1  421.56    7.60
   2   5   1  455.05    7.90
  -3  -5  -1  318.77    5.60
   3   5   1  322.37    6.30
  -3   5  -1  314.47    6.10
  -4  -5  -1   33.90    1.40
   4   5   1   32.20    1.80
  -4   5  -1   34.20    1.70
  -5  -5  -1   13.50    1.10
   5   5   1   11.30    1.30
  -5   5  -1   14.10    1.40
  -6  -5  -1   22.10    1.40
  -6   5  -1   21.70    1.70
   6   5   1   24.50    2.00
  -7  -5  -1   -0.50    0.70
   7   5   1   -1.20    0.80
  -7   5  -1   -0.50    0.90
  -8  -5  -1    1.60    0.90
   8   5   1    3.40    1.20
  -8   5  -1    1.20    1.10
  -9   5  -1   25.00    2.60
   9   5   1   24.70    2.40
 -10   5  -1   31.10    2.90
 -10  -6   1    5.20    1.40
 -10   6   1    5.80    1.60
  -9  -6   1    2.00    1.10
  -9   6   1    2.30    1.30
  -8  -6   1    2.40    1.00
  -8   6   1    2.30    1.20
  -8   6   1    2.50    1.20
  -7  -6   1   35.30    2.00
  -7   6   1   32.10    2.10
   7   6  -1   32.70    2.30
  -7   6   1   33.90    2.30
  -6  -6   1   21.00    1.60
   6   6  -1   18.90    1.80
  -6   6   1   20.70    1.80
  -5  -6   1    7.40    0.90
  -5   6   1    8.30    1.20
   5   6  -1    6.80    1.10
  -4  -6   1   36.20    1.60
  -4   6   1   39.70    1.90
   4   6  -1   39.60    1.90
  -3  -6   1  119.89    2.90
   3   6  -1  124.59    3.30
  -3   6   1  119.69    3.20
  -2  -6   1  970.40   14.80
  -2   6   1  922.91   15.10
   2   6  -1  975.90   15.30
  -1  -6   1   58.79    1.80
   1   6  -1   60.89    2.00
  -1   6   1   55.89    2.00
   0   6   1  108.69    2.90
   0   6   1  106.69    2.40
   0   6  -1  113.29    2.90
   1   6   1  854.91   12.60
  -1   6  -1  848.62   13.70
   1   6   1  856.91   13.80
   2   6   1   21.10    1.40
  -2   6  -1   22.50    1.40
  -3  -6  -1    0.20    0.50
   3   6   1    0.50    0.60
  -3   6  -1    0.30    0.60
  -4  -6  -1    1.20    0.50
   4   6   1    0.60    0.70
  -4   6  -1   -0.20    0.80
  -5  -6  -1   50.39    1.90
   5   6   1   48.70    2.40
  -5   6  -1   50.39    2.30
  -6  -6  -1    3.80    0.80
   6   6   1    3.50    1.10
  -6   6  -1    5.80    1.20
  -7  -6  -1   50.69    2.20
   7   6   1   49.70    2.90
  -7   6  -1   48.90    2.60
  -8  -6  -1    0.50    0.80
  -8   6  -1    0.80    1.20
   8   6   1    1.50    1.10
  -9   6  -1    3.70    1.40
   9   6   1    5.20    1.60
 -10   6  -1    7.40    1.90
 -10  -7   1    4.70    1.30
 -10   7   1    9.50    1.90
  -9  -7   1    4.00    1.30
  -9   7   1    5.50    1.60
  -8  -7   1    0.90    1.00
  -8   7   1    0.80    1.10
  -8   7   1    3.30    1.30
  -7  -7   1    0.20    0.90
   7   7  -1    1.10    1.00
  -7   7   1   -1.30    1.00
  -7   7   1   -1.20    1.00
  -6  -7   1   51.59    2.20
   6   7  -1   49.00    2.60
  -6   7   1   50.99    2.60
  -5  -7   1  126.89    3.40
   5   7  -1  127.09    3.90
  -5   7   1  137.59    3.90
  -4  -7   1   47.60    1.90
   4   7  -1   48.70    2.20
  -4   7   1   49.10    2.20
  -3  -7   1   16.80    1.20
  -3   7   1   20.60    1.70
   3   7  -1   16.90    1.40
  -2  -7   1   51.49    1.80
  -2   7   1   52.29    2.20
   2   7  -1   50.89    2.20
  -1  -7   1    0.90    0.60
  -1   7   1    1.70    0.80
   1   7  -1    2.70    0.80
   0   7  -1    9.60    1.10
   0   7   1   10.20    0.80
   0   7   1   10.40    1.10
   1   7   1  376.26    7.20
  -1   7  -1  377.46    7.10
   1   7   1  378.36    6.10
  -2  -7  -1   60.49    2.00
   2   7   1   60.59    2.40
  -2   7  -1   61.59    2.30
  -3  -7  -1    0.50    0.50
  -3   7  -1    0.60    0.80
   3   7   1    0.00    0.70
  -4  -7  -1  194.58    4.30
  -4   7  -1  206.68    4.90
   4   7   1  195.48    5.10
  -5  -7  -1  145.89    3.60
   5   7   1  145.69    4.50
  -5   7  -1  147.19    4.20
  -6  -7  -1  129.49    3.60
   6   7   1  128.89    4.40
  -6   7  -1  128.49    4.10
  -7  -7  -1   35.50    1.90
  -7   7  -1   40.70    2.50
   7   7   1   39.30    2.60
  -8  -7  -1    1.00    0.90
   8   7   1    0.90    1.10
  -8   7  -1   -0.40    1.10
  -9  -7  -1   -1.10    1.10
  -9   7  -1   -0.30    1.20
   9   7   1    0.00    1.10
 -10   7  -1   -0.20    1.50
  -9  -8   1   -0.80    1.00
  -9   8   1    0.30    1.30
  -8  -8   1    8.20    1.40
  -8   8   1    6.30    1.60
  -8   8   1   10.30    1.80
  -7  -8   1   14.90    1.60
   7   8  -1   16.20    1.90
  -7   8   1   19.70    2.10
  -7   8   1   16.10    1.90
  -6  -8   1   44.40    2.30
  -6   8   1   45.90    2.70
  -6   8   1   44.80    2.60
   6   8  -1   46.50    2.70
  -5  -8   1  233.38    5.20
  -5   8   1  239.18    5.70
   5   8  -1  223.18    5.70
  -4  -8   1    2.30    0.80
   4   8  -1   -1.60    0.80
  -4   8   1    1.10    1.00
  -3  -8   1  240.08    5.10
  -3   8   1  253.57    5.70
   3   8  -1  249.08    5.70
  -2  -8   1  226.58    4.80
  -2   8   1  239.48    5.40
   2   8  -1  232.78    5.30
  -1  -8   1   15.80    1.30
  -1   8   1   12.10    1.30
   1   8  -1   14.40    1.40
  -1   8   1   15.20    1.20
   0   8  -1    1.40    0.90
   0   8   1    2.60    0.60
   0   8   1    2.00    0.90
  -1   8  -1    2.40    1.00
   1   8   1    2.70    0.90
  -2  -8  -1  438.36    7.80
   2   8   1  422.96    8.40
  -2   8  -1  432.26    8.30
  -3  -8  -1   57.19    2.10
  -3   8  -1   55.79    2.50
   3   8   1   56.49    2.60
  -4  -8  -1  129.49    3.40
   4   8   1  117.19    3.90
  -4   8  -1  119.59    3.80
  -5  -8  -1  213.38    4.80
  -5   8  -1  216.08    5.50
   5   8   1  210.68    5.70
  -6  -8  -1    0.10    0.70
   6   8   1    0.10    1.00
  -6   8  -1   -0.10    1.20
  -7  -8  -1   -0.20    0.80
   7   8   1    2.00    1.10
  -7   8  -1    0.00    1.20
  -8  -8  -1    7.40    1.30
   8   8   1    7.40    1.70
  -8   8  -1    4.80    1.50
  -9  -8  -1   -1.40    1.10
   9   8   1    2.90    1.50
  -9   8  -1   -2.20    1.50
  -9  -9   1    0.90    1.30
  -9   9   1    1.90    1.70
  -8  -9   1   -1.00    0.90
  -8   9   1    1.20    1.30
  -8   9   1    0.30    1.50
  -7  -9   1   35.80    2.20
   7   9  -1   33.10    2.60
  -7   9   1   36.00    2.60
  -7   9   1   36.20    2.80
  -6  -9   1   12.80    1.40
  -6   9   1   15.00    1.80
   6   9  -1   12.90    1.70
  -6   9   1   17.10    1.90
  -5  -9   1  111.89    3.50
  -5   9   1   98.29    3.70
  -5   9   1  109.69    3.90
   5   9  -1  111.39    4.00
  -4  -9   1   -0.90    0.70
   4   9  -1   -0.90    0.80
  -4   9   1   -0.20    1.10
  -3  -9   1  164.58    4.00
  -3   9   1  157.58    4.50
   3   9  -1  160.88    4.50
  -2  -9   1   38.10    1.90
   2   9  -1   41.70    2.30
  -2   9   1   37.90    2.30
  -2   9   1   40.20    1.90
  -1   9   1   41.00    1.80
  -1   9   1   40.50    2.30
   1   9  -1   41.80    2.30
   0   9   1    2.40    1.00
   0   9  -1   -0.90    0.90
  -1   9  -1    1.50    1.00
   1   9   1    3.10    1.10
   2   9   1  195.98    5.10
  -2   9  -1  185.28    4.90
  -3  -9  -1   19.00    1.50
  -3   9  -1   15.90    1.70
   3   9   1   15.40    1.80
  -4  -9  -1   98.19    3.10
  -4   9  -1   95.69    3.60
   4   9   1   91.49    3.60
  -5  -9  -1  138.99    3.80
  -5   9  -1  140.99    4.50
   5   9   1  150.88    4.90
  -6  -9  -1   43.40    2.40
  -6   9  -1   44.30    3.00
   6   9   1   40.40    2.80
  -7  -9  -1   13.80    1.50
   7   9   1   18.20    2.20
  -7   9  -1   12.90    1.90
  -8  -9  -1   40.90    2.60
   8   9   1   45.90    3.30
  -8   9  -1   37.80    3.20
  -9  -9  -1    0.10    1.20
  -9   9  -1   -0.50    1.50
   9   9   1    2.00    1.40
  -8 -10   1   26.20    2.30
  -8  10   1   35.10    3.20
  -8  10   1   23.90    2.70
  -7 -10   1   -0.90    1.10
  -7  10   1   -1.70    1.50
  -7  10   1   -0.80    1.40
   7  10  -1    0.90    1.10
  -6 -10   1    0.90    1.00
   6  10  -1    1.00    1.00
  -6  10   1   -1.90    1.20
  -6  10   1   -2.30    1.10
  -5 -10   1    3.20    1.00
  -5  10   1    3.90    1.30
   5  10  -1    2.90    1.10
  -5  10   1    1.90    1.40
  -4 -10   1   35.90    2.10
  -4  10   1   38.80    2.40
  -4  10   1   39.90    2.80
   4  10  -1   41.00    2.50
  -3 -10   1    9.40    1.20
  -3  10   1    9.20    1.30
  -3  10   1    7.00    1.50
   3  10  -1   10.80    1.50
  -2 -10   1  284.37    6.10
   2  10  -1  283.97    6.60
  -2  10   1  277.07    6.50
  -2  10   1  287.57    6.00
  -1  10   1    1.50    0.70
  -1  10   1   -0.70    1.10
   1  10  -1    0.00    1.00
   0  10   1   54.89    2.70
   0  10  -1   54.99    2.70
   1  10   1   68.09    3.10
  -1  10  -1   64.99    3.10
  -2  10  -1  215.98    5.60
   2  10   1  212.78    5.60
   3  10   1    0.70    1.00
  -3  10  -1    0.70    1.20
  -4 -10  -1   41.10    2.20
   4  10   1   39.50    2.60
  -4  10  -1   39.90    2.90
  -5 -10  -1    7.70    1.20
  -5  10  -1    7.90    1.60
   5  10   1    8.80    1.60
  -6 -10  -1    3.00    1.20
  -6  10  -1    1.40    1.40
   6  10   1    2.50    1.20
  -7 -10  -1    0.50    1.00
   7  10   1    1.00    1.20
  -7  10  -1   -1.00    1.60
  -8 -10  -1   42.60    2.70
   8  10   1   42.50    3.40
  -8  10  -1   34.30    3.10
  -8 -11   1   -0.80    1.10
  -8  11   1   -3.40    1.70
  -8  11   1    1.10    1.60
  -7 -11   1   -1.50    1.10
  -7  11   1   -1.30    1.40
   7  11  -1   -0.30    0.90
  -7  11   1   -3.80    1.60
  -6 -11   1    0.10    1.00
   6  11  -1   -0.20    0.90
  -6  11   1   -2.80    1.30
  -6  11   1   -2.30    1.30
  -5 -11   1   -0.20    1.00
  -5  11   1    2.10    1.60
  -5  11   1    4.00    1.40
   5  11  -1    4.60    1.30
  -4 -11   1   -0.40    0.90
  -4  11   1    3.70    1.20
  -4  11   1   -0.30    1.30
   4  11  -1    0.40    1.10
  -3 -11   1    0.90    0.90
   3  11  -1    0.50    1.00
  -3  11   1   -0.10    1.20
  -3  11   1    1.30    1.00
   2  11  -1    6.10    1.40
  -2  11   1    8.10    1.30
  -2  11   1    5.10    1.40
   1  11  -1  147.39    4.50
  -1  11   1  141.29    4.50
   0  11  -1   -2.00    1.00
   0  11   1   -0.80    1.00
  -1  11  -1   12.20    1.70
   1  11   1   14.00    1.70
  -2  11  -1    1.70    1.30
   2  11   1    3.30    1.20
  -3  11  -1    4.80    1.50
   3  11   1    6.20    1.50
  -4 -11  -1    4.20    1.20
   4  11   1    4.90    1.30
  -4  11  -1    2.90    1.60
  -5 -11  -1    2.90    1.10
  -5  11  -1    2.00    1.50
   5  11   1    4.80    1.50
  -6 -11  -1    0.60    1.10
  -6  11  -1    1.10    1.50
   6  11   1    3.40    1.30
  -7 -11  -1    0.50    1.20
   7  11   1   -1.30    1.10
  -7  11  -1   -2.80    1.40
  -7 -12   1   -1.30    1.20
   7  12  -1    1.70    1.60
  -7  12   1   -2.50    1.40
  -6 -12   1   12.10    1.80
   6  12  -1   10.40    1.80
  -6  12   1   10.10    1.90
  -6  12   1   12.90    2.40
  -5 -12   1    0.10    1.20
  -5  12   1   -0.10    1.50
   5  12  -1    1.80    1.20
  -5  12   1    1.60    1.40
  -4 -12   1    2.90    1.30
   4  12  -1    3.80    1.40
  -4  12   1    1.40    1.50
  -4  12   1    3.50    1.40
  -3  12   1    8.70    1.70
  -3  12   1    9.10    1.50
   3  12  -1    9.80    1.70
  -2  12   1  180.48    5.60
   2  12  -1  181.88    5.50
   1  12  -1  138.79    4.60
  -1  12   1  134.99    4.60
   0  12   1    0.90    1.20
   0  12  -1    0.40    1.30
   1  12   1   89.09    3.70
  -1  12  -1   96.39    4.10
  -2  12  -1   11.10    1.90
   2  12   1   13.00    1.80
   3  12   1    1.30    1.30
  -3  12  -1   -2.00    1.30
  -4  12  -1    2.40    1.60
   4  12   1    6.80    1.60
  -5 -12  -1    1.70    1.30
   5  12   1    2.10    1.30
  -5  12  -1    0.40    1.60
  -6 -12  -1    4.70    1.50
   6  12   1    6.60    1.70
  -6  12  -1   -0.30    1.70
  -7 -12  -1    9.40    1.60
  -6 -13   1   31.70    2.70
   6  13  -1   37.40    3.10
  -6  13   1   40.80    3.30
  -5 -13   1   14.70    1.90
  -5  13   1   16.10    2.10
   5  13  -1   22.90    2.40
  -5  13   1   18.30    2.40
   4  13  -1    3.20    1.30
  -4  13   1    1.10    1.60
  -4  13   1   -0.20    1.20
   3  13  -1   -0.60    1.10
  -3  13   1   -1.80    1.50
  -2  13   1   79.89    4.00
   2  13  -1   80.59    3.70
  -1  13   1   63.99    3.60
   1  13  -1   61.49    3.50
   0  13  -1    6.40    1.60
   0  13   1    4.20    1.50
  -1  13  -1   24.50    2.60
   1  13   1   30.20    2.80
  -2  13  -1    2.70    1.60
   2  13   1    4.00    1.40
   3  13   1    1.60    1.30
  -3  13  -1   -0.70    1.50
   4  13   1    9.50    1.90
  -4  13  -1    4.30    2.00
   5  13   1    4.40    1.50
  -5  13  -1   -1.30    1.70
  -4  14   1    0.60    2.80
   4  14  -1    4.90    1.50
  -3  14   1   -0.40    1.40
   3  14  -1    3.60    1.40
   2  14  -1   16.20    2.10
  -2  14   1   16.00    2.40
  -1  14   1    8.70    1.90
   1  14  -1    9.10    1.90
   0  14   1    7.00    1.70
   0  14  -1    8.40    1.80
   1  14   1    0.60    1.30
  -1  14  -1    0.10    1.50
   2  14   1    5.00    1.60
  -2  14  -1    3.20    1.90
  -3  14  -1    1.20    1.70
   3  14   1    1.20    1.30
 -11   0   2    1.30    1.20
 -10   0   2   17.40    1.90
  -9   0   2   -0.20    0.90
  -8   0   2  549.25    9.90
  -7   0   2    1.40    0.80
   7   0  -2    1.00    0.70
  -6   0   2  487.85    8.50
   6   0  -2  489.55    8.70
   5   0  -2   -0.10    0.40
  -5   0   2   -0.20    0.40
   4   0  -2   -0.70    0.30
  -4   0   2   -0.70    0.30
   3   0  -2   -0.10    0.20
  -3   0   2    0.10    0.30
   2   0  -2  771.92   11.10
  -2   0   2  752.72   11.40
  -1   0   2    1.00    0.30
   0   0   2 8236.68  144.49
   0   0   2 9999.00  156.58
   1   0   2   -2.10    0.40
   1   0   2   -1.70    0.30
   2   0   2 1378.76   20.50
   2   0   2 1439.36   21.10
   3   0   2    0.20    0.40
  -3   0  -2    0.40    0.20
  -4   0  -2   79.89    1.80
   4   0   2   77.99    2.50
   5   0   2    0.30    0.60
  -5   0  -2    0.00    0.40
  -6   0  -2   52.99    1.80
   6   0   2   55.19    2.50
   7   0   2   -1.40    0.90
  -7   0  -2   -2.60    0.70
   8   0   2  137.79    4.70
   9   0   2   -2.00    0.90
  10   0   2   43.40    3.10
 -11  -1   2   28.60    2.50
 -11   1   2   21.80    2.60
 -10  -1   2   42.00    2.70
 -10   1   2   40.10    2.60
  -9  -1   2   16.40    1.70
  -9   1   2   16.10    1.70
  -8  -1   2   78.69    3.20
  -8  -1   2   82.59    3.10
  -8   1   2   82.19    3.10
  -7  -1   2   60.39    2.40
  -7  -1   2   58.69    2.20
  -7   1   2   59.79    2.40
  -7   1   2   58.79    2.40
   7   1  -2   59.39    2.40
  -6  -1   2  154.38    3.80
  -6  -1   2  159.88    3.60
  -6   1   2  157.78    3.70
  -6   1   2  156.08    3.80
   6   1  -2  157.88    3.80
  -5  -1   2    0.90    0.40
  -5   1   2    1.00    0.50
   5   1  -2    1.10    0.50
  -5   1   2    1.50    0.50
  -4  -1   2   19.40    0.90
  -4   1   2   19.60    1.00
   4   1  -2   17.40    0.90
  -4   1   2   18.80    1.00
  -3  -1   2  157.98    2.90
  -3   1   2  158.28    3.20
   3   1  -2  158.98    2.90
  -3   1   2  157.88    2.90
  -2  -1   2  103.19    1.90
   2   1  -2  103.19    1.80
  -2   1   2  101.49    1.80
  -2   1   2  101.59    2.10
  -1  -1   2 5774.22   78.39
  -1  -1   2 6055.79   78.79
   1   1  -2 5198.18   89.89
  -1   1   2 5084.79   78.39
  -1   1   2 4939.01   89.99
   0  -1   2   67.39    1.30
   0   1   2   66.39    1.40
   0   1   2   67.39    1.30
   0   1  -2   67.29    1.40
   1  -1   2 2016.60   28.30
   1  -1   2 1855.11   28.10
   1   1   2 2010.60   28.30
   1   1   2 1914.71   28.80
   2  -1   2   -0.10    0.20
   2  -1   2    0.50    0.40
   2   1   2    0.50    0.20
   2   1   2    0.30    0.30
   3  -1   2  322.97    6.00
  -3  -1  -2  324.47    5.10
   3   1   2  317.37    6.00
  -4  -1  -2  498.25    7.90
   4  -1   2  502.85    8.90
   4   1   2  495.45    9.00
   5  -1   2    0.10    0.60
  -5  -1  -2    0.50    0.40
   5   1   2    0.00    0.60
  -6  -1  -2   83.69    2.30
   6  -1   2   84.79    3.20
   6   1   2   84.39    3.10
   7  -1   2  242.58    6.20
  -7  -1  -2  243.38    5.00
   7   1   2  244.88    6.20
   8  -1   2  109.19    4.20
   8   1   2  104.99    4.20
   9  -1   2   83.99    3.90
   9   1   2   81.79    4.00
  10  -1   2   16.40    2.20
 -10   1  -2   24.20    2.70
  10   1   2   18.60    2.30
 -11   1  -2   12.20    2.70
 -11  -2   2    1.00    1.30
 -10  -2   2    2.70    1.10
 -10   2   2    3.40    1.30
  -9  -2   2   14.30    1.50
  -9   2   2   13.20    1.70
  -8  -2   2    5.30    1.10
  -8   2   2    6.40    1.20
  -7  -2   2  125.79    3.50
  -7  -2   2  123.09    3.60
  -7   2   2  125.89    3.50
   7   2  -2  125.39    3.60
  -7   2   2  122.39    3.50
  -6  -2   2    3.10    0.80
  -6  -2   2    3.40    0.60
   6   2  -2    3.10    0.70
  -6   2   2    2.50    0.70
  -6   2   2    3.30    0.70
  -5  -2   2  129.29    2.80
  -5  -2   2  123.59    3.20
   5   2  -2  129.79    3.10
  -5   2   2  129.39    3.00
  -5   2   2  129.49    3.30
  -4  -2   2  374.76    6.60
  -4  -2   2  372.66    6.00
  -4   2   2  375.16    6.30
   4   2  -2  363.46    6.40
  -4   2   2  367.86    6.60
  -3  -2   2  396.36    6.70
  -3  -2   2  396.96    6.20
   3   2  -2  396.66    6.40
  -3   2   2  393.86    6.40
  -3   2   2  397.16    6.70
  -2  -2   2 3572.84   51.99
  -2  -2   2 3655.23   51.59
   2   2  -2 3606.44   52.49
  -2   2   2 3501.35   52.29
  -2   2   2 3417.56   52.49
  -1  -2   2 5611.84   77.99
  -1  -2   2 5621.94   78.59
  -1   2   2 5257.07   78.69
   1   2  -2 5179.78   78.39
  -1   2   2 5290.97   78.89
   0  -2   2    0.00    0.20
   0  -2   2   -0.10    0.20
   0   2   2    0.80    0.20
   0   2  -2    0.20    0.20
   1  -2   2    7.60    0.50
   1   2   2    7.10    0.60
   1   2   2    9.80    0.50
  -1   2  -2    8.70    0.60
  -2  -2  -2  343.37    5.30
   2   2   2  350.26    6.10
  -2   2  -2  340.57    6.00
   2   2   2  338.37    5.30
  -3  -2  -2  514.45    8.00
   3  -2   2  522.85    8.90
   3   2   2  514.45    8.90
  -4  -2  -2   54.19    1.50
   4  -2   2   52.59    2.10
   4   2   2   52.39    2.10
   5  -2   2   46.80    2.10
  -5  -2  -2   46.70    1.50
   5   2   2   47.40    2.20
   6  -2   2   85.69    3.10
  -6  -2  -2   81.59    2.30
   6   2   2   87.59    3.20
   7  -2   2   27.40    2.40
  -7  -2  -2   27.10    1.60
   7   2   2   29.30    2.20
  -8   2  -2   32.30    2.40
   8   2   2   36.10    2.70
   9   2   2   11.40    1.80
  -9   2  -2   15.70    2.10
  10   2   2    2.50    1.60
 -10   2  -2    5.20    1.60
 -11   2  -2    2.20    1.80
 -11  -3   2    0.40    1.20
 -11   3   2    0.20    1.40
 -10  -3   2    5.30    1.30
 -10   3   2    6.10    1.40
  -9  -3   2    2.20    1.10
  -9   3   2    0.90    1.00
  -8  -3   2    0.20    0.90
  -8   3   2    0.30    0.90
  -7  -3   2   16.50    1.50
  -7   3   2   17.60    1.60
   7   3  -2   16.20    1.50
  -7   3   2   18.60    1.50
  -6  -3   2   30.90    1.70
   6   3  -2   29.20    1.70
  -6   3   2   30.80    1.70
  -6   3   2   29.10    1.60
  -5  -3   2    1.40    0.40
  -5  -3   2    0.50    0.50
  -5   3   2    0.90    0.60
  -5   3   2    1.10    0.70
   5   3  -2    0.60    0.50
  -4  -3   2 1918.21   27.40
  -4  -3   2 1926.61   28.20
   4   3  -2 1873.21   28.10
  -4   3   2 1860.91   27.90
  -4   3   2 1900.21   28.40
  -3  -3   2  228.88    4.30
  -3  -3   2  223.58    3.70
   3   3  -2  227.48    4.20
  -3   3   2  228.08    4.40
  -3   3   2  225.78    4.10
  -2  -3   2  728.33   11.30
  -2  -3   2  744.33   10.80
   2   3  -2  745.53   11.30
  -2   3   2  736.83   11.50
  -2   3   2  736.53   11.30
  -1  -3   2  387.76    6.10
  -1  -3   2  389.86    6.30
  -1   3   2  397.76    6.40
   1   3  -2  396.96    6.30
  -1   3   2  403.06    6.40
   0  -3   2   68.59    1.50
   0  -3   2   66.59    1.50
   0   3   2   70.39    1.80
   0   3  -2   69.99    1.70
   1  -3   2  179.38    3.30
   1   3   2  181.18    3.60
  -1   3  -2  181.48    3.50
   1   3   2  180.78    2.90
  -2  -3  -2   14.30    0.70
  -2   3  -2   14.10    0.90
   2   3   2   13.10    1.00
   2   3   2   13.60    0.60
  -3  -3  -2    3.90    0.40
   3   3   2    4.70    0.40
   3   3   2    4.30    0.70
  -3   3  -2    8.20    0.90
  -4  -3  -2  329.87    5.50
  -4   3  -2  315.87    6.40
   4   3   2  323.27    6.50
  -5  -3  -2   12.30    0.90
   5   3   2    9.70    1.20
  -5   3  -2   11.50    1.30
  -6  -3  -2  238.48    4.80
  -6   3  -2  247.68    5.80
   6   3   2  244.58    6.00
  -7  -3  -2  299.87    5.80
  -7   3  -2  294.77    6.90
   7   3   2  296.27    7.20
   8   3   2   15.90    1.90
  -8   3  -2   19.20    2.00
  -9   3  -2   25.90    2.40
   9   3   2   25.60    2.70
  10   3   2   27.00    2.80
 -10   3  -2   31.60    2.90
 -11  -4   2   18.60    2.10
 -10  -4   2    0.00    0.90
 -10   4   2    1.70    1.30
  -9  -4   2   26.80    2.10
  -9   4   2   30.90    2.50
  -8  -4   2   28.40    2.10
  -8   4   2   30.60    2.20
  -7  -4   2    3.60    0.90
  -7   4   2    2.80    1.00
  -7   4   2    1.90    0.90
   7   4  -2    4.50    1.00
  -6  -4   2    2.00    0.70
  -6   4   2    1.10    0.80
  -6   4   2    0.30    0.70
   6   4  -2    1.90    0.70
  -5  -4   2   55.99    2.10
  -5   4   2   57.29    2.00
  -5   4   2   55.09    2.20
   5   4  -2   53.99    2.10
  -4  -4   2   68.49    2.10
  -4  -4   2   66.19    1.40
  -4   4   2   64.59    2.20
   4   4  -2   63.39    2.10
  -4   4   2   65.29    2.00
  -3   4   2    4.50    0.80
  -2  -4   2   89.89    2.20
  -2  -4   2   91.89    1.70
  -2   4   2   93.89    2.30
  -2   4   2   92.09    2.30
   2   4  -2   94.19    2.30
  -1  -4   2  189.18    3.50
  -1  -4   2  188.48    3.20
  -1   4   2  189.18    3.60
   1   4  -2  187.08    3.60
  -1   4   2  196.08    3.70
   0  -4   2  383.36    6.20
   0  -4   2  379.36    6.10
   0   4   2  385.36    6.50
   0   4  -2  381.96    6.40
   0   4   2  384.06    6.10
   1   4   2  247.48    4.00
  -1   4  -2  249.78    4.70
   1   4   2  256.87    4.80
  -2  -4  -2  102.89    2.20
   2   4   2  101.39    2.70
  -2   4  -2  104.69    2.70
  -3  -4  -2  499.65    8.00
   3   4   2  491.05    8.80
  -3   4  -2  501.55    8.80
  -4  -4  -2  187.68    3.70
   4   4   2  187.28    4.60
  -4   4  -2  183.28    4.40
  -5  -4  -2  130.89    3.00
   5   4   2  131.39    3.90
  -5   4  -2  133.49    3.80
  -6  -4  -2   14.50    1.20
  -6   4  -2   13.10    1.50
   6   4   2   15.20    1.60
  -7  -4  -2   30.00    1.60
  -7   4  -2   27.60    2.30
   7   4   2   26.50    2.20
  -8   4  -2   98.89    3.90
   8   4   2  103.49    4.20
   9   4   2  117.49    4.80
  -9   4  -2  120.59    4.60
  10   4   2    6.20    1.70
 -10   4  -2    7.20    1.90
 -10  -5   2    0.90    1.10
 -10   5   2   -0.10    1.20
  -9  -5   2   39.10    2.50
  -9   5   2   40.30    2.70
  -8  -5   2   36.30    2.30
  -8   5   2   36.50    2.60
  -7  -5   2    6.50    1.10
  -7   5   2    8.00    1.20
   7   5  -2    6.30    1.30
  -7   5   2    6.10    1.30
  -6  -5   2    5.30    0.90
  -6   5   2    7.80    1.10
   6   5  -2    5.10    1.00
  -6   5   2    9.10    1.40
  -5  -5   2    6.50    0.90
   5   5  -2    6.50    1.00
  -5   5   2    7.90    1.20
  -5   5   2    7.10    1.00
  -4  -5   2   72.19    2.30
   4   5  -2   73.59    2.40
  -4   5   2   71.29    2.30
  -4   5   2   72.59    2.50
  -3  -5   2 1434.86   20.80
  -3  -5   2 1454.85   21.80
  -3   5   2 1437.16   21.90
  -3   5   2 1453.55   22.10
   3   5  -2 1467.65   22.00
  -2  -5   2  668.83   10.70
  -2  -5   2  677.13   10.10
   2   5  -2  684.13   10.90
  -2   5   2  683.73   10.90
  -2   5   2  671.03   10.90
  -1  -5   2  560.44    9.00
  -1  -5   2  564.24    8.70
  -1   5   2  567.24    9.10
  -1   5   2  571.54    9.30
   1   5  -2  561.94    9.20
   0  -5   2 2001.80   29.70
   0   5   2 2028.10   29.60
   0   5   2 2086.59   30.30
   0   5  -2 2055.79   30.20
   1   5   2    3.40    0.40
   1   5   2    2.90    0.70
  -1   5  -2    3.30    0.60
  -2  -5  -2  306.87    5.40
  -2   5  -2  307.57    5.90
   2   5   2  308.27    6.00
  -3  -5  -2   59.89    1.70
  -3   5  -2   57.29    2.10
   3   5   2   58.69    2.20
  -4  -5  -2   35.20    1.40
  -4   5  -2   34.20    1.90
   4   5   2   39.10    2.00
  -5  -5  -2   13.00    1.10
  -5   5  -2   11.60    1.30
   5   5   2   14.90    1.50
  -6  -5  -2   11.80    1.10
   6   5   2   13.70    1.70
  -6   5  -2   12.40    1.50
  -7  -5  -2   -1.00    0.60
   7   5   2   -1.10    0.90
  -7   5  -2   -0.30    1.00
  -8   5  -2   16.60    1.90
   8   5   2   15.00    1.90
   9   5   2    2.00    1.40
  -9   5  -2    0.50    1.20
  10   5   2   21.60    2.70
 -10   5  -2   24.60    2.70
 -10  -6   2    3.90    1.40
 -10   6   2    4.10    1.70
  -9  -6   2   40.50    2.60
  -9   6   2   40.50    3.00
  -8  -6   2    3.70    1.00
  -8   6   2    3.20    1.30
  -7  -6   2   14.30    1.50
  -7   6   2   14.10    1.70
  -7   6   2   16.70    1.80
  -6  -6   2   24.80    1.70
  -6   6   2   22.60    2.00
   6   6  -2   25.30    1.90
  -6   6   2   26.40    1.70
  -5  -6   2  155.08    3.80
   5   6  -2  152.58    4.10
  -5   6   2  157.48    4.20
  -5   6   2  158.58    4.00
  -4  -6   2   85.49    2.60
  -4   6   2   88.69    2.80
  -4   6   2   90.89    2.90
   4   6  -2   84.69    2.70
  -3  -6   2  421.06    7.40
   3   6  -2  427.06    7.70
  -3   6   2  434.06    7.80
  -3   6   2  411.46    7.60
  -2  -6   2  693.63   11.00
  -2   6   2  696.53   11.20
  -2   6   2  677.13   11.30
   2   6  -2  679.83   11.30
  -1  -6   2  465.55    7.80
   1   6  -2  476.65    8.20
  -1   6   2  457.55    8.20
  -1   6   2  470.25    7.80
   0  -6   2    6.30    0.70
   0   6   2    6.90    0.70
   0   6  -2    6.70    0.90
   0   6   2    7.70    1.00
   1   6   2   21.20    1.40
   1   6   2   19.80    0.80
  -1   6  -2   19.90    1.30
  -2  -6  -2   91.69    2.30
  -2   6  -2   86.19    2.60
   2   6   2   88.89    2.80
   2   6   2   85.99    1.80
  -3  -6  -2   19.10    1.20
  -3   6  -2   18.40    1.40
   3   6   2   15.50    1.40
  -4  -6  -2  167.88    3.60
   4   6   2  164.38    4.50
  -4   6  -2  167.08    4.30
  -5  -6  -2   68.09    2.20
  -5   6  -2   70.39    2.80
   5   6   2   72.39    3.10
  -6  -6  -2   81.19    2.60
   6   6   2   81.19    3.40
  -6   6  -2   83.79    3.30
  -7  -6  -2    1.70    0.80
  -7   6  -2    0.80    1.00
   7   6   2   -0.30    1.00
  -8  -6  -2   -0.30    1.30
   8   6   2    0.60    1.10
  -8   6  -2   -0.80    1.00
  -9   6  -2    2.00    1.30
   9   6   2    1.90    1.30
  10   6   2   13.00    2.20
 -10   6  -2    8.70    1.90
 -10  -7   2    4.30    1.30
 -10   7   2    4.30    1.80
  -9  -7   2    1.10    1.10
  -9   7   2    0.80    1.40
  -8  -7   2   -0.50    0.80
  -8   7   2    0.70    1.10
  -7  -7   2    9.50    1.30
  -7   7   2   10.70    1.60
  -7   7   2   11.20    1.60
  -6  -7   2    0.20    0.80
  -6   7   2   -1.00    1.00
  -6   7   2   -1.00    0.90
   6   7  -2    0.10    0.80
  -5  -7   2    2.50    0.80
  -5   7   2    0.30    0.90
  -5   7   2    1.60    0.90
   5   7  -2    0.00    0.80
  -4  -7   2  431.06    8.00
   4   7  -2  438.56    8.40
  -4   7   2  447.56    8.30
  -4   7   2  443.06    8.40
  -3  -7   2   27.20    1.60
  -3   7   2   25.60    1.70
   3   7  -2   26.50    1.70
  -3   7   2   26.50    1.60
  -2  -7   2   57.89    2.00
   2   7  -2   56.69    2.20
  -2   7   2   61.49    2.10
  -2   7   2   53.69    2.20
  -1  -7   2   50.59    1.80
  -1   7   2   48.50    1.70
   1   7  -2   52.09    2.10
  -1   7   2   50.19    2.10
   0   7   2   14.40    1.30
   0   7  -2   15.70    1.40
   0   7   2   15.00    0.90
   1   7   2   32.90    1.80
  -1   7  -2   33.10    1.80
   1   7   2   32.80    1.10
   2   7   2  762.82   13.00
  -2   7  -2  752.52   12.80
  -3  -7  -2   52.79    1.90
  -3   7  -2   55.79    2.40
   3   7   2   47.80    2.30
  -4  -7  -2  283.37    5.50
   4   7   2  282.37    6.50
  -4   7  -2  280.17    6.30
  -5  -7  -2   73.29    2.40
  -5   7  -2   80.39    3.10
   5   7   2   74.19    3.20
  -6  -7  -2  101.69    3.00
   6   7   2  101.09    4.00
  -6   7  -2  105.99    3.90
  -7  -7  -2   -0.20    0.80
   7   7   2   -0.70    0.90
  -7   7  -2   -1.70    0.90
  -8  -7  -2    6.50    1.20
  -8   7  -2    6.60    1.60
   8   7   2   10.10    1.80
  -9   7  -2    7.50    1.70
   9   7   2    8.50    1.80
  -9  -8   2    0.90    1.10
  -9   8   2    0.70    1.30
  -8  -8   2    0.80    1.00
  -8   8   2    0.20    1.20
  -7  -8   2    0.40    0.90
  -7   8   2    1.70    1.20
  -7   8   2   -0.80    1.00
  -6  -8   2    7.40    1.20
   6   8  -2    7.70    1.40
  -6   8   2    5.80    1.50
  -6   8   2    5.70    1.30
  -5  -8   2  121.69    3.50
   5   8  -2  115.59    3.80
  -5   8   2  110.09    3.80
  -5   8   2  119.99    3.90
  -4  -8   2   13.60    1.30
  -4   8   2   13.00    1.60
   4   8  -2   12.50    1.40
  -4   8   2   17.50    1.80
  -3  -8   2  303.07    6.10
   3   8  -2  312.37    6.50
  -3   8   2  309.47    6.50
  -3   8   2  316.77    6.40
  -2  -8   2   76.39    2.40
   2   8  -2   77.39    2.80
  -2   8   2   74.99    2.40
  -2   8   2   81.19    2.90
  -1  -8   2   74.89    2.30
   1   8  -2   74.69    2.70
  -1   8   2   69.99    2.60
  -1   8   2   71.79    2.20
   0   8  -2    7.40    1.10
   0   8   2    5.70    1.10
   0   8   2    6.40    0.70
  -1   8  -2  402.26    7.70
   1   8   2  384.26    7.70
  -2   8  -2    4.80    1.10
   2   8   2    4.00    1.00
  -3  -8  -2    0.80    0.70
  -3   8  -2   -0.90    0.90
   3   8   2   -0.30    0.80
  -4  -8  -2  203.08    4.50
   4   8   2  196.38    5.40
  -4   8  -2  196.58    5.20
  -5  -8  -2  108.09    3.20
   5   8   2  113.69    4.20
  -5   8  -2  108.59    3.80
  -6  -8  -2  113.69    3.40
  -6   8  -2  112.29    4.10
   6   8   2  109.79    4.30
  -7  -8  -2    8.40    1.20
   7   8   2   10.50    1.80
  -7   8  -2    9.50    1.70
  -8  -8  -2   -0.50    0.90
  -8   8  -2    0.60    1.30
   8   8   2    0.30    1.10
   9   8   2    0.80    1.40
  -9   8  -2   -2.20    1.30
  -9  -9   2    0.90    1.30
  -9   9   2   -0.10    1.40
  -8  -9   2    0.00    1.10
  -8   9   2    3.80    1.60
  -7  -9   2    2.70    1.10
  -7   9   2    3.40    1.40
  -7   9   2    0.80    1.40
  -6  -9   2   73.99    2.90
  -6   9   2   72.99    3.40
  -6   9   2   73.79    3.30
   6   9  -2   76.29    3.30
  -5  -9   2  210.18    5.00
  -5   9   2  201.48    5.40
   5   9  -2  216.38    5.60
  -5   9   2  212.38    5.60
  -4  -9   2   83.29    2.90
  -4   9   2   82.69    3.30
  -4   9   2   83.99    3.30
   4   9  -2   88.59    3.30
  -3  -9   2  990.10   16.00
   3   9  -2  983.60   16.60
  -3   9   2 1004.70   16.40
  -3   9   2  989.70   16.60
  -2  -9   2    9.40    1.20
  -2   9   2   10.50    1.60
  -2   9   2   11.90    1.20
   2   9  -2   12.00    1.50
  -1  -9   2    2.10    0.80
  -1   9   2    1.60    0.70
   1   9  -2    2.00    1.10
  -1   9   2    1.50    1.00
   0   9  -2   77.69    3.00
   0   9   2   77.99    3.00
   1   9   2    8.70    1.30
  -1   9  -2    8.60    1.40
  -2   9  -2  132.59    4.10
   2   9   2  132.69    4.10
   3   9   2   59.39    2.90
  -3   9  -2   60.19    3.00
  -4  -9  -2    1.60    0.80
  -4   9  -2    2.10    1.20
   4   9   2    1.40    1.00
  -5  -9  -2   14.00    1.40
  -5   9  -2   12.90    1.80
   5   9   2   20.50    2.10
  -6  -9  -2    0.80    1.00
   6   9   2    0.30    1.00
  -6   9  -2   -1.80    1.10
  -7  -9  -2    2.20    1.00
   7   9   2    3.00    1.40
  -7   9  -2    1.20    1.30
  -8  -9  -2    4.40    1.30
   8   9   2    6.00    1.60
  -8   9  -2    4.50    1.70
  -8 -10   2    0.00    1.10
  -8  10   2    0.40    1.30
  -7 -10   2    0.00    1.10
  -7  10   2    0.60    1.30
  -7  10   2   -3.70    1.40
  -6 -10   2   49.60    2.70
  -6  10   2   46.70    2.90
  -6  10   2   47.20    2.90
   6  10  -2   51.59    2.90
  -5 -10   2   11.00    1.50
  -5  10   2   10.30    1.70
  -5  10   2   14.10    1.70
   5  10  -2   15.00    1.80
  -4 -10   2    3.00    1.00
  -4  10   2    1.90    1.30
   4  10  -2    2.90    1.00
  -4  10   2    3.20    1.10
  -3 -10   2   12.00    1.30
   3  10  -2   16.50    1.70
  -3  10   2   16.60    1.60
  -3  10   2   15.30    1.80
  -2 -10   2  193.18    4.70
   2  10  -2  193.28    5.10
  -2  10   2  197.78    5.30
  -2  10   2  191.38    4.60
  -1  10   2   59.99    2.30
  -1  10   2   57.99    2.80
   1  10  -2   57.69    2.70
   0  10  -2   13.50    1.60
   0  10   2   13.70    1.60
   1  10   2  100.89    3.70
  -1  10  -2   99.79    3.60
   2  10   2  316.27    7.30
  -2  10  -2  333.37    7.40
   3  10   2   73.79    3.30
  -3  10  -2   72.49    3.30
  -4 -10  -2    5.70    1.10
  -4  10  -2    5.70    1.50
   4  10   2    8.50    1.60
  -5 -10  -2   32.80    2.20
  -5  10  -2   29.70    2.60
   5  10   2   34.00    2.60
  -6 -10  -2   12.00    1.40
  -6  10  -2   12.20    1.90
   6  10   2   13.60    2.00
  -7 -10  -2    5.60    1.30
  -7  10  -2    4.50    1.80
   7  10   2    5.80    1.60
  -8 -10  -2   35.70    2.50
  -8  10  -2   30.60    3.10
   8  10   2   39.00    3.40
  -8 -11   2    1.50    1.20
  -8  11   2    0.30    1.50
  -7 -11   2    4.50    1.50
  -7  11   2    5.60    1.70
  -7  11   2    0.30    1.60
  -6 -11   2   -0.30    1.00
   6  11  -2    1.20    1.00
  -6  11   2   -2.10    1.20
  -6  11   2   -2.30    1.50
  -5 -11   2    1.00    1.00
  -5  11   2    0.50    1.20
   5  11  -2    1.60    1.10
  -5  11   2   -1.30    1.50
  -4 -11   2   -0.70    0.90
  -4  11   2   -0.50    1.20
   4  11  -2    1.20    1.10
  -4  11   2    0.50    0.90
  -3 -11   2    0.70    0.90
  -3  11   2    1.00    1.30
   3  11  -2    1.60    1.10
  -3  11   2    3.00    1.10
  -2 -11   2    0.20    1.00
  -2  11   2    1.50    1.20
  -2  11   2    2.60    1.00
   2  11  -2    1.80    1.20
   1  11  -2   13.70    1.80
  -1  11   2   12.80    1.70
   0  11  -2   -0.40    1.10
   0  11   2    0.70    1.20
  -1  11  -2  127.89    4.30
   1  11   2  127.09    4.30
   2  11   2   77.09    3.40
  -2  11  -2   76.09    3.70
  -3  11  -2    0.10    1.30
   3  11   2    0.80    1.00
   4  11   2    5.50    1.50
  -4  11  -2    6.10    1.70
  -5 -11  -2    0.20    1.10
   5  11   2    2.40    1.30
  -5  11  -2   -0.20    1.40
  -6 -11  -2   -0.40    1.10
  -6  11  -2   -0.10    1.50
   6  11   2    1.00    1.20
  -7 -11  -2    7.50    1.40
  -7  11  -2    5.30    2.00
   7  11   2    7.70    1.80
  -7 -12   2   -1.90    1.30
  -7  12   2   -1.90    1.60
  -7  12   2   -4.60    1.70
  -6 -12   2    8.90    1.60
  -6  12   2    9.30    2.00
  -6  12   2   14.10    2.00
   6  12  -2   14.10    2.00
  -5 -12   2    6.60    1.50
  -5  12   2    7.70    1.70
  -5  12   2    6.80    2.00
   5  12  -2    7.60    1.50
  -4 -12   2   10.20    1.60
  -4  12   2   11.20    2.00
  -4  12   2   10.20    1.60
   4  12  -2   10.00    1.60
  -3 -12   2   -0.90    1.00
  -3  12   2    0.30    1.40
  -3  12   2   -1.20    0.80
   3  12  -2    0.20    1.10
   2  12  -2   46.60    2.90
  -2  12   2   49.60    3.00
  -1  12   2   83.69    3.80
   1  12  -2   88.09    3.70
   0  12   2   11.50    1.80
   0  12  -2   15.60    2.00
  -1  12  -2   11.30    1.80
   1  12   2   13.40    1.80
  -2  12  -2    2.80    1.50
   2  12   2    5.60    1.40
   3  12   2    1.50    1.10
  -3  12  -2   -0.70    1.40
   4  12   2   30.90    2.60
  -4  12  -2   27.50    2.80
   5  12   2   26.80    2.80
  -5  12  -2   20.40    2.60
  -6  12  -2    0.40    1.70
   6  12   2    6.00    1.70
  -6 -13   2   10.10    1.90
  -6  13   2   13.90    2.10
  -6  13   2    8.10    2.40
  -5 -13   2   12.70    1.90
  -5  13   2    9.60    1.70
  -5  13   2    7.40    2.00
   5  13  -2   11.60    1.90
  -4 -13   2    0.20    1.20
   4  13  -2    2.10    1.30
  -4  13   2   -0.90    1.40
  -4  13   2   -1.50    1.10
   3  13  -2    2.60    1.30
  -3  13   2    1.30    1.60
   2  13  -2   18.40    2.10
  -2  13   2   23.00    2.50
   1  13  -2    5.00    1.50
  -1  13   2    3.60    1.50
   0  13   2    0.30    1.20
   0  13  -2    1.00    1.30
  -1  13  -2   34.60    3.20
   1  13   2   35.90    2.90
   2  13   2   21.10    2.30
  -2  13  -2   20.80    2.40
   3  13   2    2.40    1.40
  -3  13  -2   -0.70    1.70
  -4  13  -2    5.30    2.00
   4  13   2    6.70    1.70
   5  13   2   71.59    4.50
   4  14  -2    0.80    1.30
  -4  14   2   -0.10    1.90
  -3  14   2    0.70    1.50
   3  14  -2    0.80    1.30
  -2  14   2   18.40    2.40
   2  14  -2   16.90    2.20
  -1  14   2    4.00    1.60
   1  14  -2    3.40    1.50
   0  14  -2    4.50    1.60
   0  14   2    5.70    1.60
  -1  14  -2   12.30    2.10
   1  14   2   11.30    1.90
   2  14   2    2.00    1.50
  -2  14  -2   -0.40    1.80
   3  14   2    2.40    1.60
 -11   0   3    5.40    1.50
 -10   0   3    1.20    1.10
  -9   0   3   39.90    2.50
  -9   0   3   37.10    2.60
  -8   0   3   -0.60    1.00
  -7   0   3  232.98    5.10
  -6   0   3   -0.20    0.50
   6   0  -3    0.20    0.50
  -5   0   3   -0.10    0.40
   5   0  -3   -0.10    0.40
   4   0  -3   -0.30    0.30
  -4   0   3   -0.70    0.40
  -3   0   3   24.70    0.70
  -3   0   3   23.70    1.00
  -2   0   3    0.70    0.30
  -1   0   3 2352.36   34.20
   0   0   3    0.10    0.30
   0   0   3   -0.10    0.20
   1   0   3   48.80    1.30
   1   0   3   47.90    1.50
   2   0   3    0.00    0.30
   2   0   3    0.00    0.30
   3   0   3  374.46    6.40
   3   0   3  391.76    7.10
  -4   0  -3    0.10    0.30
   4   0   3   -0.40    0.50
   5   0   3  187.68    4.80
  -5   0  -3  188.48    3.50
   6   0   3   -0.50    0.80
   7   0   3    0.60    1.40
   8   0   3    1.10    1.30
   9   0   3   13.00    2.10
 -11  -1   3   34.90    2.80
 -11   1   3   34.70    2.70
 -10  -1   3    6.80    1.40
 -10   1   3    4.90    1.40
  -9  -1   3   11.70    1.50
  -9   1   3   12.50    1.60
  -8  -1   3  226.88    5.50
  -8  -1   3  217.28    5.00
  -8   1   3  225.18    5.40
  -7  -1   3  179.98    4.50
  -7  -1   3  179.78    4.10
  -7   1   3  174.58    4.40
  -6  -1   3   54.89    1.90
   6   1  -3   58.29    2.00
  -6   1   3   55.49    1.90
  -6   1   3   54.19    2.10
  -5  -1   3  131.39    2.90
  -5   1   3  130.79    3.20
  -5   1   3  126.09    2.80
   5   1  -3  126.49    2.90
  -4  -1   3    0.40    0.40
  -4   1   3    0.30    0.40
  -4   1   3    1.40    0.30
   4   1  -3    0.50    0.30
  -3  -1   3   75.79    1.80
  -3   1   3   74.19    1.50
  -3   1   3   77.79    2.00
   3   1  -3   74.69    1.50
  -2  -1   3 1032.30   15.30
  -2   1   3 1063.49   15.10
  -2   1   3 1010.10   15.50
   2   1  -3 1049.49   15.20
  -1   1   3 4353.76   63.29
   1   1  -3 4113.69   61.79
  -1   1   3 4402.86   62.39
   0  -1   3 2653.43   38.90
   0  -1   3 2533.85   38.00
   0   1   3 2694.53   39.20
   0   1   3 2533.85   38.60
   1  -1   3   16.90    0.80
   1  -1   3   18.10    0.80
   1   1   3   19.10    0.70
   1   1   3   17.80    0.90
   2  -1   3   15.30    0.90
   2  -1   3   15.50    0.80
   2   1   3   14.10    0.90
   2   1   3   15.50    0.70
   3  -1   3  178.68    4.00
   3  -1   3  166.78    3.50
  -3  -1  -3  179.08    2.90
   3   1   3  179.18    4.10
   3   1   3  176.28    3.40
   4  -1   3   37.00    1.80
  -4  -1  -3   37.80    1.10
   4   1   3   34.50    1.80
   5  -1   3    2.20    0.90
  -5  -1  -3    0.10    0.30
   5   1   3   -0.80    0.70
  -6  -1  -3    6.50    1.00
   6  -1   3    4.00    1.10
   6   1   3    4.70    1.10
   7  -1   3 1114.59   19.10
   7   1   3 1077.89   19.00
   8  -1   3   92.99    4.10
   8   1   3   97.09    4.20
   9  -1   3   31.70    2.90
   9   1   3   32.30    2.80
  10  -1   3   31.20    2.90
  10   1   3   33.30    3.20
 -11  -2   3    0.20    1.10
 -11   2   3   -0.50    1.10
 -10  -2   3   12.10    1.70
 -10   2   3   10.00    1.50
  -9  -2   3   -0.30    1.00
  -9   2   3   -1.00    1.00
  -8  -2   3    4.80    1.10
  -8   2   3    6.90    1.30
  -7  -2   3   -0.80    0.60
  -7  -2   3    0.70    0.80
  -7   2   3   -0.60    0.80
  -6  -2   3    2.60    0.60
  -6  -2   3    2.20    0.70
   6   2  -3    2.50    0.70
  -6   2   3    2.90    0.80
  -6   2   3    2.10    0.60
  -5  -2   3  130.79    3.30
  -5  -2   3  128.49    2.80
  -5   2   3  130.79    2.90
   5   2  -3  130.09    3.00
  -5   2   3  132.39    3.30
  -4  -2   3  285.27    5.50
  -4  -2   3  295.67    5.00
  -4   2   3  287.57    5.00
  -4   2   3  289.67    5.50
   4   2  -3  300.67    5.10
  -3  -2   3    1.40    0.50
  -3  -2   3    2.80    0.40
   3   2  -3    2.10    0.30
  -3   2   3    2.40    0.50
  -2  -2   3  299.87    5.20
  -2  -2   3  299.77    4.90
  -2   2   3  304.47    4.80
   2   2  -3  301.97    4.70
  -2   2   3  292.47    5.20
  -1  -2   3  109.89    2.10
  -1  -2   3  110.09    2.20
  -1   2   3  113.49    2.20
   1   2  -3  106.69    2.00
  -1   2   3  112.39    2.30
   0  -2   3 1196.58   17.30
   0  -2   3 1193.18   17.50
   0   2  -3 1160.68   17.60
   0   2   3 1212.18   17.50
   0   2   3 1200.78   17.70
   1  -2   3  416.76    6.80
   1   2   3  428.96    6.50
  -1   2  -3  421.16    7.00
   1   2   3  421.96    7.10
   2  -2   3   15.70    1.00
  -2  -2  -3   15.10    0.60
   2  -2   3   16.10    0.90
  -2   2  -3   15.20    1.00
   2   2   3   13.40    1.00
   2   2   3   14.80    0.70
   3  -2   3   52.89    2.00
  -3  -2  -3   51.69    1.20
   3   2   3   51.69    2.00
   3   2   3   52.29    1.40
   4  -2   3   53.79    2.20
  -4  -2  -3   51.69    1.40
   4   2   3   50.69    2.20
  -5  -2  -3    1.90    0.40
   5  -2   3    1.40    0.80
   5   2   3    1.70    0.80
   6  -2   3  288.37    6.70
  -6  -2  -3  274.47    5.20
   6   2   3  289.57    6.80
   7  -2   3   10.60    1.70
   7   2   3   18.70    2.00
   8  -2   3   93.29    4.10
   8   2   3  103.99    4.20
   9   2   3    5.30    1.50
  -9   2  -3    6.60    1.60
  10   2   3    0.70    1.50
 -10   2  -3    0.70    1.30
 -11  -3   3   10.50    1.80
 -11   3   3   10.20    1.90
 -10  -3   3    4.90    1.40
 -10   3   3    4.60    1.40
  -9  -3   3   -1.00    0.80
  -9   3   3    0.60    1.10
  -8  -3   3   69.39    2.90
  -8   3   3   71.89    3.00
  -7  -3   3  134.79    3.80
  -7   3   3  126.39    3.80
  -6  -3   3    8.20    1.00
  -6  -3   3   10.40    1.00
  -6   3   3    8.40    1.00
  -6   3   3    9.30    1.20
   6   3  -3    9.00    1.10
  -5  -3   3  338.07    5.70
  -5  -3   3  336.37    6.40
  -5   3   3  339.97    6.50
   5   3  -3  333.97    6.20
  -5   3   3  337.27    6.00
  -4  -3   3    0.60    0.50
  -4   3   3    1.40    0.60
   4   3  -3    0.00    0.40
  -3  -3   3   29.30    1.30
  -3  -3   3   29.80    1.00
   3   3  -3   30.10    1.10
  -3   3   3   29.10    1.30
  -3   3   3   31.90    1.20
  -2  -3   3  723.33   10.60
  -2  -3   3  703.03   11.00
  -2   3   3  700.33   11.10
  -2   3   3  712.53   10.90
   2   3  -3  709.53   10.80
  -1  -3   3  647.24   10.00
  -1  -3   3  654.13    9.90
  -1   3   3  657.93   10.10
   1   3  -3  651.53   10.00
  -1   3   3  656.13   10.10
   0  -3   3  324.97    5.40
   0  -3   3  328.77    5.20
   0   3   3  327.57    5.70
   0   3  -3  328.77    5.50
   0   3   3  341.07    5.40
   1  -3   3   52.59    1.50
  -1   3  -3   53.69    1.60
   1   3   3   53.09    1.70
   1   3   3   54.59    1.30
   2  -3   3    2.00    0.50
  -2  -3  -3    1.60    0.30
  -2   3  -3    1.50    0.50
   2   3   3    2.20    0.50
   2   3   3    1.70    0.30
  -3  -3  -3    5.50    0.50
  -3   3  -3    6.00    0.90
   3   3   3    4.40    0.80
   3   3   3    6.80    0.50
  -4  -3  -3  917.21   13.80
  -4   3  -3  911.21   15.10
   4   3   3  914.91   15.30
  -5  -3  -3   41.70    1.40
  -5   3  -3   39.70    2.10
   5   3   3   38.50    2.10
  -6  -3  -3  174.78    3.70
   6   3   3  177.98    5.10
  -6   3  -3  182.18    5.00
  -7   3  -3   35.80    2.40
   7   3   3   29.40    2.40
  -8   3  -3    0.80    1.30
   8   3   3    3.20    1.30
   9   3   3   21.00    2.40
  -9   3  -3   17.80    2.20
 -10   3  -3    3.10    1.50
  10   3   3    1.30    1.40
 -10  -4   3    1.00    1.20
 -10   4   3    0.20    1.30
  -9  -4   3    2.90    1.20
  -9   4   3    4.50    1.30
  -8  -4   3   32.80    2.10
  -8   4   3   29.50    2.20
  -7  -4   3    0.60    0.70
  -7   4   3    1.40    1.00
  -6  -4   3    4.40    0.90
  -6   4   3    3.80    1.00
   6   4  -3    9.90    1.30
  -6   4   3    4.60    0.90
  -5  -4   3  295.27    5.90
  -5  -4   3  285.47    5.30
   5   4  -3  300.67    5.80
  -5   4   3  304.87    6.10
  -5   4   3  292.87    5.60
  -4  -4   3  344.27    5.50
  -4  -4   3  342.07    6.30
  -4   4   3  331.27    6.00
  -4   4   3  332.67    6.40
   4   4  -3  336.87    6.10
  -3  -4   3  239.18    3.90
  -3  -4   3  229.98    4.50
   3   4  -3  230.88    4.30
  -3   4   3  230.18    4.70
  -3   4   3  231.88    4.40
  -2  -4   3   40.10    1.10
  -2   4   3   41.30    1.50
  -2   4   3   40.40    1.50
   2   4  -3   42.60    1.40
  -1  -4   3   28.30    1.00
  -1  -4   3   27.20    1.00
   1   4  -3   27.40    1.20
  -1   4   3   27.90    1.20
   0  -4   3   20.10    0.80
   0  -4   3   20.00    0.90
   0   4   3   19.60    1.10
   0   4   3   19.80    0.90
   0   4  -3   19.20    1.00
   1  -4   3  238.28    4.50
   1   4   3  238.58    4.00
   1   4   3  247.58    4.80
  -1   4  -3  240.48    4.60
   2   4   3   73.19    1.60
   2   4   3   75.69    2.40
  -2   4  -3   74.89    2.30
  -3  -4  -3   64.09    1.70
   3   4   3   60.89    1.40
   3   4   3   60.79    2.30
  -3   4  -3   63.39    2.30
  -4  -4  -3   60.19    1.70
  -4   4  -3   59.79    2.40
   4   4   3   66.79    2.60
  -5  -4  -3    1.40    0.50
  -5   4  -3    2.80    0.90
   5   4   3    0.90    0.90
  -6  -4  -3   77.09    2.30
   6   4   3   81.49    3.30
  -6   4  -3   79.69    3.30
  -7   4  -3    6.90    1.50
   7   4   3    5.60    1.30
  -8   4  -3   90.19    3.90
   8   4   3   89.59    4.00
   9   4   3   39.30    3.20
  -9   4  -3   37.60    2.80
  10   4   3   15.70    2.40
 -10   4  -3   14.30    2.20
 -10  -5   3    2.10    1.20
 -10   5   3    0.50    1.50
  -9  -5   3    0.80    1.00
  -9   5   3    3.00    1.30
  -8  -5   3   70.69    2.90
  -8   5   3   71.39    3.20
  -7  -5   3    1.20    0.90
  -7   5   3    1.30    1.00
  -6  -5   3    5.80    1.00
  -6   5   3    6.10    1.10
  -6   5   3    4.60    0.90
   6   5  -3    4.40    1.10
  -5  -5   3  183.58    4.30
   5   5  -3  187.78    4.30
  -5   5   3  181.58    4.50
  -5   5   3  188.58    4.20
  -4  -5   3  286.57    5.70
   4   5  -3  290.27    5.60
  -4   5   3  293.17    5.60
  -4   5   3  291.87    5.90
  -3  -5   3  900.81   14.00
  -3  -5   3  887.61   13.20
   3   5  -3  879.61   14.00
  -3   5   3  883.31   14.00
  -3   5   3  894.91   14.20
  -2  -5   3   12.70    0.70
  -2  -5   3   12.80    0.90
   2   5  -3   11.60    1.00
  -2   5   3   10.90    1.10
  -2   5   3   10.80    1.00
  -1  -5   3   46.40    1.50
  -1  -5   3   46.90    1.40
  -1   5   3   46.80    1.70
  -1   5   3   47.20    1.50
   1   5  -3   49.70    1.70
   0  -5   3 1927.21   28.10
   0  -5   3 1916.51   28.30
   0   5   3 1941.61   28.80
   0   5  -3 1948.21   28.60
   0   5   3 1916.81   28.10
   1   5   3   14.50    1.20
  -1   5  -3   15.70    1.10
   1   5   3   16.70    0.80
  -2   5  -3  214.08    4.60
   2   5   3  207.68    3.50
   2   5   3  212.18    4.70
  -3  -5  -3   84.59    2.10
   3   5   3   80.49    2.80
  -3   5  -3   85.59    2.70
  -4  -5  -3    8.80    0.80
   4   5   3   11.00    1.30
  -4   5  -3    9.50    1.20
  -5  -5  -3   80.89    2.30
   5   5   3   78.99    3.20
  -5   5  -3   78.79    3.10
  -6  -5  -3   17.40    1.30
   6   5   3   13.50    1.70
  -6   5  -3   17.80    1.80
  -7   5  -3    2.50    1.20
   7   5   3    1.20    1.10
   8   5   3    3.10    1.30
  -8   5  -3    3.60    1.30
  -9   5  -3    0.60    1.30
   9   5   3    0.80    1.40
 -10   5  -3   12.70    2.20
 -10  -6   3   -0.30    1.00
 -10   6   3   -0.70    1.30
  -9  -6   3   16.80    1.80
  -9   6   3   20.60    2.30
  -8  -6   3   11.90    1.50
  -8   6   3   15.30    1.90
  -7  -6   3   76.99    3.00
  -7   6   3   73.79    3.10
  -6  -6   3   11.40    1.30
  -6   6   3   14.00    1.40
  -6   6   3   10.20    1.40
  -5  -6   3    7.90    1.00
  -5   6   3    7.30    1.10
  -5   6   3    6.60    1.00
   5   6  -3    5.70    1.00
  -4  -6   3  208.08    4.60
   4   6  -3  214.38    4.70
  -4   6   3  211.18    4.80
  -4   6   3  217.58    4.70
  -3  -6   3  443.06    7.30
  -3  -6   3  445.16    7.80
   3   6  -3  435.56    7.90
  -3   6   3  446.16    8.00
  -3   6   3  455.15    8.10
  -2  -6   3  152.58    2.90
  -2  -6   3  154.38    3.40
  -2   6   3  152.28    3.60
  -2   6   3  148.59    3.50
   2   6  -3  153.98    3.50
  -1  -6   3  225.18    4.30
  -1  -6   3  223.28    4.10
  -1   6   3  221.28    4.30
  -1   6   3  218.58    4.60
   1   6  -3  219.88    4.60
   0  -6   3    3.50    0.50
   0   6   3    4.40    0.60
   0   6   3    3.60    0.80
   0   6  -3    4.30    0.80
   1   6   3  245.98    5.20
   1   6   3  241.68    4.20
  -1   6  -3  251.87    5.10
   2   6   3    1.40    0.30
  -2   6  -3    0.60    0.60
   2   6   3    1.00    0.60
  -3  -6  -3    0.80    0.50
   3   6   3   -0.50    0.60
  -3   6  -3    0.20    0.80
  -4  -6  -3  189.58    4.00
  -4   6  -3  194.28    4.90
   4   6   3  192.48    5.10
  -5  -6  -3   34.70    1.60
   5   6   3   36.00    2.30
  -5   6  -3   35.20    2.20
  -6  -6  -3   26.80    1.60
   6   6   3   25.70    2.20
  -6   6  -3   27.10    2.10
  -7   6  -3   -0.40    1.10
   7   6   3   -0.70    1.10
   8   6   3   -0.50    1.10
  -8   6  -3   -0.20    1.30
  -9   6  -3   23.90    2.60
   9   6   3   20.00    2.50
 -10  -7   3    2.00    1.30
 -10   7   3    1.00    1.60
  -9  -7   3    0.50    1.20
  -9   7   3   -0.80    1.40
  -8  -7   3   -0.90    0.90
  -8   7   3   -0.60    1.20
  -7  -7   3   35.80    2.20
  -7   7   3   38.90    2.50
  -6  -7   3   -0.20    0.70
  -6   7   3   -1.00    0.90
  -6   7   3   -1.40    0.80
  -5  -7   3  163.48    4.10
  -5   7   3  164.38    4.40
   5   7  -3  159.68    4.30
  -5   7   3  165.28    4.30
  -4  -7   3  167.18    4.10
   4   7  -3  171.08    4.30
  -4   7   3  173.18    4.40
  -4   7   3  174.18    4.30
  -3  -7   3   33.10    1.60
  -3   7   3   31.90    1.80
  -3   7   3   31.80    2.00
   3   7  -3   31.10    1.70
  -2  -7   3   56.09    1.90
  -2   7   3   53.99    2.00
   2   7  -3   53.89    2.10
  -2   7   3   51.49    2.20
  -1  -7   3   26.30    1.30
   1   7  -3   26.70    1.70
  -1   7   3   23.70    1.30
  -1   7   3   26.10    1.60
   0  -7   3    4.70    0.70
   0   7   3    3.60    0.90
   0   7  -3    3.00    0.80
   0   7   3    3.70    0.60
  -1   7  -3  345.37    6.70
   1   7   3  345.17    6.90
   1   7   3  335.57    5.70
  -2   7  -3   11.40    1.30
   2   7   3   14.10    1.50
   3   7   3    2.20    1.00
  -3   7  -3    2.10    0.90
  -4  -7  -3  207.88    4.40
   4   7   3  201.98    5.40
  -4   7  -3  199.18    5.20
  -5  -7  -3  169.18    3.90
   5   7   3  171.88    5.20
  -5   7  -3  168.08    4.80
  -6  -7  -3  118.69    3.30
   6   7   3  118.49    4.50
  -6   7  -3  117.99    4.30
  -7  -7  -3    1.50    1.00
   7   7   3    1.70    1.20
  -7   7  -3    1.20    1.10
  -8   7  -3   -0.10    1.30
   8   7   3    2.40    1.40
   9   7   3    6.80    1.90
  -9   7  -3    3.90    1.60
  -9  -8   3    1.60    1.20
  -9   8   3    0.70    1.50
  -8  -8   3   -0.70    1.00
  -8   8   3    0.50    1.20
  -7  -8   3    3.40    1.20
  -7   8   3    1.00    1.20
  -6  -8   3   21.80    1.80
  -6   8   3   21.40    2.20
  -6   8   3   23.90    2.10
  -5  -8   3  338.77    6.90
  -5   8   3  322.87    7.20
   5   8  -3  324.17    7.10
  -5   8   3  346.97    7.20
  -4  -8   3  255.07    5.50
   4   8  -3  257.37    5.90
  -4   8   3  262.87    6.00
  -4   8   3  260.37    5.90
  -3  -8   3   56.59    2.40
  -3   8   3   57.39    2.40
   3   8  -3   62.49    2.60
  -3   8   3   59.99    2.70
  -2  -8   3    4.70    0.90
   2   8  -3    4.70    1.00
  -2   8   3    3.10    1.00
  -2   8   3    4.90    0.90
  -1  -8   3    0.60    0.70
  -1   8   3    1.10    0.60
   1   8  -3    2.20    1.00
  -1   8   3    1.20    0.90
   0   8  -3    9.20    1.30
   0   8   3    8.50    0.80
   0   8   3    7.30    1.10
  -1   8  -3   24.20    1.80
   1   8   3   23.50    1.90
   2   8   3   41.20    2.30
  -2   8  -3   46.50    2.40
   3   8   3    2.00    0.90
  -3   8  -3   -0.90    0.90
  -4  -8  -3  105.29    3.10
   4   8   3  109.79    4.00
  -4   8  -3  107.39    3.70
  -5  -8  -3   13.40    1.30
   5   8   3   15.50    1.90
  -5   8  -3   13.40    1.70
  -6  -8  -3   28.70    1.90
   6   8   3   27.40    2.50
  -6   8  -3   30.00    2.40
  -7  -8  -3    3.00    1.00
   7   8   3    3.60    1.40
  -7   8  -3    3.30    1.50
  -8   8  -3   -1.40    1.30
   8   8   3    1.50    1.20
   9   8   3    6.50    1.80
  -9  -9   3    0.20    1.20
  -9   9   3    1.70    1.50
  -8  -9   3    2.10    1.20
  -8   9   3    5.50    1.70
  -7  -9   3   -0.10    0.90
  -7   9   3    2.50    1.30
  -6  -9   3  114.69    3.70
  -6   9   3  121.39    4.30
  -6   9   3  114.19    4.10
  -5  -9   3  126.69    3.80
   5   9  -3  131.19    4.10
  -5   9   3  125.59    4.20
  -5   9   3  127.49    4.20
  -4  -9   3   37.30    2.10
   4   9  -3   37.00    2.20
  -4   9   3   38.30    2.50
  -4   9   3   34.50    2.30
  -3  -9   3  731.53   12.40
  -3   9   3  724.03   12.80
   3   9  -3  717.83   12.80
  -3   9   3  731.93   12.60
  -2  -9   3    3.90    0.90
  -2   9   3    3.30    1.20
   2   9  -3    5.20    1.20
  -2   9   3    4.00    0.90
  -1  -9   3    2.90    0.90
  -1   9   3    3.80    1.20
   1   9  -3    3.20    1.10
  -1   9   3    4.40    0.80
   0   9   3  104.19    3.50
   0   9  -3  111.79    3.60
   1   9   3    9.20    1.40
  -1   9  -3    9.10    1.40
   2   9   3   47.70    2.60
  -2   9  -3   46.00    2.60
  -3   9  -3   -1.80    1.00
   3   9   3   -0.50    1.00
   4   9   3   14.00    1.80
  -4   9  -3   14.20    1.70
  -5  -9  -3  156.38    4.10
   5   9   3  148.49    5.10
  -5   9  -3  154.18    4.90
  -6  -9  -3    2.10    0.90
   6   9   3    2.00    1.20
  -6   9  -3    3.50    1.40
  -7  -9  -3    2.80    1.10
  -7   9  -3    4.60    1.70
   7   9   3    5.10    1.50
   8   9   3    9.50    1.90
  -8   9  -3    5.20    1.90
  -8 -10   3   -0.20    1.30
  -8  10   3   -0.60    1.50
  -7 -10   3   -0.30    1.00
  -7  10   3    2.00    1.30
  -6 -10   3  100.29    3.60
  -6  10   3  103.89    4.20
  -6  10   3   98.59    4.10
  -5 -10   3    3.70    1.10
  -5  10   3    5.10    1.30
   5  10  -3    5.80    1.20
  -5  10   3    3.60    1.40
  -4 -10   3   44.60    2.30
  -4  10   3   39.60    2.60
  -4  10   3   42.50    2.40
   4  10  -3   45.80    2.40
  -3 -10   3   98.19    3.20
  -3  10   3  100.39    3.60
   3  10  -3   96.59    3.50
  -3  10   3   96.49    3.20
  -2 -10   3  144.89    3.90
   2  10  -3  146.89    4.40
  -2  10   3  152.58    4.50
  -2  10   3  146.49    3.90
  -1 -10   3    1.70    0.90
   1  10  -3    1.60    1.10
  -1  10   3    0.80    0.90
  -1  10   3    1.60    1.10
   0  10   3  303.87    7.00
   0  10  -3  320.77    7.00
   1  10   3  186.18    5.20
  -1  10  -3  203.98    5.50
  -2  10  -3  128.09    4.40
   2  10   3  122.29    4.20
   3  10   3    1.30    1.00
  -3  10  -3   -0.90    1.30
   4  10   3    7.70    1.50
  -4  10  -3    9.70    1.80
   5  10   3    2.20    1.20
  -5  10  -3    1.30    1.40
  -6 -10  -3   12.30    1.50
   6  10   3   14.00    2.10
  -6  10  -3   13.50    2.10
  -7 -10  -3   -1.00    1.10
  -7  10  -3    0.60    1.50
   7  10   3    2.60    1.40
  -7 -11   3   40.50    2.70
  -7  11   3   41.70    3.30
  -6 -11   3    2.00    1.20
  -6  11   3    1.10    1.50
  -6  11   3    3.40    1.50
  -5 -11   3    8.10    1.40
  -5  11   3    9.50    1.70
  -5  11   3    8.50    1.80
   5  11  -3   10.60    1.60
  -4 -11   3    0.40    1.00
  -4  11   3    1.30    1.40
  -4  11   3    0.50    1.10
   4  11  -3    2.40    1.00
  -3 -11   3    6.60    1.20
  -3  11   3    7.70    1.30
  -3  11   3    7.50    1.60
   3  11  -3   11.10    1.60
  -2 -11   3   10.40    1.30
   2  11  -3   10.70    1.60
  -2  11   3   10.30    1.30
  -2  11   3   12.50    1.70
   1  11  -3    8.80    1.50
  -1  11   3    6.70    1.50
   0  11  -3    4.30    1.50
   0  11   3    4.90    1.40
  -1  11  -3    2.80    1.40
   1  11   3    4.90    1.40
  -2  11  -3   50.69    3.10
   2  11   3   53.19    3.00
   3  11   3   16.50    2.00
  -3  11  -3   13.10    2.10
  -4  11  -3   10.90    1.90
   4  11   3   15.30    2.00
  -5  11  -3    1.20    1.50
   5  11   3    5.20    1.50
   6  11   3    6.80    1.70
  -6  11  -3    5.50    1.80
  -7 -11  -3   -2.20    1.10
  -7 -12   3    1.30    1.30
  -7  12   3    2.40    1.50
  -6 -12   3   45.40    2.80
  -6  12   3   49.10    3.30
  -6  12   3   46.50    3.50
  -5 -12   3   18.90    1.90
  -5  12   3   26.20    2.60
  -5  12   3   26.20    2.30
   5  12  -3   27.50    2.30
  -4 -12   3    2.20    1.20
   4  12  -3    5.30    1.40
  -4  12   3    1.40    1.60
  -4  12   3    4.80    1.40
  -3 -12   3    2.00    1.20
  -3  12   3    4.20    1.20
  -3  12   3    3.00    1.50
   3  12  -3    1.80    1.20
  -2  12   3  240.08    6.40
   2  12  -3  244.18    6.40
  -1  12   3   -0.20    1.20
   1  12  -3   -1.40    1.10
   0  12  -3    3.00    1.50
   0  12   3    3.40    1.40
   1  12   3   19.70    2.10
  -1  12  -3   21.70    2.30
  -2  12  -3    6.10    1.90
   2  12   3    8.90    1.60
   3  12   3    5.30    1.40
  -3  12  -3    0.50    1.50
   4  12   3    1.90    1.40
  -4  12  -3   -0.50    1.50
  -5  12  -3   40.00    3.30
   5  12   3   48.20    3.40
  -6 -13   3   15.60    2.00
  -6  13   3   20.60    2.60
  -6  13   3   22.90    2.50
  -5 -13   3   -0.40    1.20
  -5  13   3    0.10    1.40
   5  13  -3    1.90    1.20
  -5  13   3   -1.40    1.40
  -4 -13   3    2.40    1.50
   4  13  -3    5.20    1.40
  -4  13   3    7.50    1.80
  -4  13   3    5.30    1.50
  -3 -13   3    7.20    1.50
  -3  13   3    9.50    1.90
   3  13  -3   11.90    1.90
  -2  13   3  136.39    5.00
   2  13  -3  135.89    4.80
   1  13  -3   16.30    2.20
  -1  13   3   19.10    2.20
   0  13  -3    5.10    1.60
   0  13   3    6.50    1.60
   1  13   3    0.80    1.20
  -1  13  -3   -1.20    1.50
   2  13   3    8.10    1.80
  -2  13  -3    8.20    1.90
   3  13   3    1.30    1.20
  -3  13  -3   -2.90    1.50
   4  13   3    0.70    1.30
  -4  13  -3   -2.80    1.80
  -4 -14   3   -1.10    1.30
   4  14  -3    2.10    1.30
  -4  14   3   -0.50    1.70
   3  14  -3   30.60    2.70
  -3  14   3   31.00    2.90
  -2  14   3    5.30    1.70
   2  14  -3    7.40    1.80
   1  14  -3    2.70    1.50
  -1  14   3    5.20    1.60
   0  14   3   -0.20    1.30
   0  14  -3   -0.20    1.60
   1  14   3    1.80    1.30
  -1  14  -3    0.40    1.50
   2  14   3   17.80    2.30
  -2  14  -3   15.00    2.40
 -11   0   4    1.00    1.20
 -10   0   4   21.00    2.10
  -9   0   4    1.60    1.10
  -9   0   4   -0.60    0.90
  -8   0   4  826.82   14.00
  -7   0   4   -0.80    0.70
  -6   0   4  248.98    5.10
  -5   0   4   -0.20    0.50
  -5   0   4   -0.20    0.30
  -4   0   4   84.89    2.20
  -4   0   4   85.49    1.60
  -3   0   4    0.30    0.40
  -2   0   4 1204.68   17.90
  -1   0   4   -0.20    0.30
  -1   0   4    0.10    0.20
   0   0   4  500.65    7.90
   1   0   4    2.30    0.40
   2   0   4 2676.53   38.10
   2   0   4 2482.75   37.30
   3   0   4   -0.70    0.40
   4   0   4    5.20    0.70
  -4   0  -4    5.80    0.40
   4   0   4    4.90    0.90
   5   0   4   -0.20    0.70
   6   0   4    6.60    1.40
   7   0   4    0.70    1.20
   8   0   4  128.09    4.80
   9   0   4    1.70    1.30
  10   0   4  143.69    5.60
 -11  -1   4    6.80    1.50
 -11   1   4   10.00    1.80
 -10  -1   4    5.10    1.40
  -9  -1   4   42.30    2.50
  -9   1   4   40.60    2.50
  -8  -1   4    2.20    1.00
  -8  -1   4    2.30    1.20
  -8   1   4    2.60    1.10
  -7  -1   4    0.00    0.80
  -7  -1   4   -0.50    0.70
  -7   1   4   -0.40    0.70
  -6  -1   4   43.60    1.80
  -6   1   4   43.60    1.90
  -5  -1   4   79.29    2.20
  -5   1   4   78.79    1.90
  -5   1   4   78.89    2.40
  -4  -1   4   64.49    1.90
  -4   1   4   64.69    1.40
   4   1  -4   66.99    1.40
  -4   1   4   65.39    2.00
  -3  -1   4   72.09    1.80
   3   1  -4   68.59    1.20
  -3   1   4   73.19    1.30
  -3   1   4   73.79    2.00
  -2  -1   4  359.36    5.90
  -2   1   4  359.46    6.00
   2   1  -4  349.27    5.20
  -2   1   4  356.16    5.30
  -1  -1   4 3969.70   58.39
  -1   1   4 3816.22   58.29
   1   1  -4 3867.71   57.59
  -1   1   4 4101.49   57.99
   0  -1   4  679.03   10.40
   0  -1   4  665.63   10.40
   0  -1   4  676.13   10.00
   0   1   4  671.43   10.40
   0   1   4  684.83   10.30
   1  -1   4  117.79    2.70
   1  -1   4  119.89    2.50
   1   1   4  121.29    2.40
   1   1   4  119.39    2.80
   2  -1   4   28.10    1.10
   2  -1   4   26.50    1.40
   2   1   4   27.90    1.40
   2   1   4   27.80    1.00
   3  -1   4 2078.89   31.40
  -3  -1  -4 2185.28   30.80
   3  -1   4 2022.40   30.70
   3   1   4 1996.90   30.40
   3   1   4 2119.39   31.50
  -4  -1  -4    5.00    0.40
   4  -1   4    4.90    0.90
   4   1   4    5.00    0.60
  -4   1  -4    5.40    0.50
   4   1   4    4.10    0.90
   5  -1   4   53.89    2.50
   5   1   4   56.09    2.60
   6  -1   4  231.88    6.10
   6   1   4  227.08    6.00
   7  -1   4   55.59    3.20
   7   1   4   56.69    3.30
   8  -1   4  150.38    5.20
   8   1   4  145.09    5.20
   9  -1   4    7.20    1.70
   9   1   4    6.60    1.70
  10  -1   4   -0.70    1.40
  10   1   4    0.20    1.50
 -11  -2   4   -0.80    1.30
 -10  -2   4    2.80    1.20
 -10   2   4   -1.20    1.10
  -9  -2   4   14.40    1.70
  -9   2   4   18.50    1.90
  -8  -2   4    7.10    1.40
  -8   2   4    5.90    1.20
  -7  -2   4   16.90    1.40
  -7  -2   4   20.60    1.70
  -7   2   4   18.20    1.70
  -6  -2   4   78.79    2.70
  -6  -2   4   79.19    2.30
  -6   2   4   79.49    2.60
  -5  -2   4   47.00    2.00
  -5  -2   4   49.30    1.70
  -5   2   4   46.50    1.90
  -5   2   4   51.89    1.50
  -4  -2   4    1.70    0.50
  -4  -2   4    0.50    0.60
   4   2  -4    1.40    0.30
  -4   2   4    1.40    0.60
  -4   2   4    2.90    0.40
  -3  -2   4   91.19    2.10
  -3  -2   4   89.39    2.40
   3   2  -4   89.99    1.80
  -3   2   4   89.49    2.40
  -3   2   4   95.29    1.90
  -2  -2   4  448.26    7.30
  -2  -2   4  438.96    7.10
   2   2  -4  439.36    6.70
  -2   2   4  434.26    7.30
  -2   2   4  447.76    6.80
  -1  -2   4 2903.71   41.90
  -1  -2   4 2944.01   41.00
   1   2  -4 2733.43   42.30
  -1   2   4 2846.32   42.60
  -1   2   4 2817.72   41.20
   0  -2   4   95.09    1.80
   0  -2   4   92.79    2.10
   0   2  -4   95.79    2.10
   0   2   4   96.29    2.10
   0   2   4   95.29    2.20
   1  -2   4   82.19    2.00
  -1   2  -4   77.99    2.10
   1   2   4   77.89    1.80
   1   2   4   78.79    2.20
   2  -2   4   15.40    0.90
   2  -2   4   14.10    1.10
   2   2   4   14.60    1.10
   2   2   4   14.60    0.80
   3  -2   4  389.36    7.00
   3  -2   4  396.76    7.50
  -3  -2  -4  394.96    6.10
   3   2   4  404.76    6.60
   3   2   4  402.66    7.60
  -4  -2  -4  178.28    3.10
   4  -2   4  174.88    4.50
   4   2   4  167.88    3.50
   4   2   4  181.28    4.60
   5  -2   4   77.59    3.00
   5   2   4   78.69    3.10
   6  -2   4  673.43   12.80
   6   2   4  689.13   13.00
   7  -2   4  248.08    6.60
   7   2   4  244.78    6.60
   8  -2   4   26.20    2.60
   8   2   4   25.90    2.50
  -9   2  -4    1.00    1.40
   9   2   4    0.10    1.40
  10   2   4    1.20    1.60
 -10   2  -4    0.40    1.40
 -11  -3   4    1.40    1.30
 -10  -3   4    0.80    1.10
 -10   3   4    1.80    1.20
  -9  -3   4   -0.10    1.10
  -9   3   4    0.30    1.00
  -8  -3   4    4.80    1.20
  -8   3   4    4.50    1.10
  -7  -3   4    1.80    0.80
  -7   3   4    0.00    0.80
  -6  -3   4    4.20    0.90
  -6  -3   4    4.80    0.70
  -6   3   4    4.60    0.90
  -5  -3   4   37.30    1.80
  -5  -3   4   37.70    1.40
  -5   3   4   34.70    1.40
  -5   3   4   38.70    1.90
  -4  -3   4  417.66    7.40
  -4  -3   4  415.46    6.80
  -4   3   4  410.06    6.80
  -4   3   4  409.56    7.40
   4   3  -4  405.56    6.80
  -3  -3   4   89.49    2.40
  -3  -3   4   97.09    2.10
  -3   3   4   95.29    2.20
  -3   3   4   99.09    2.60
   3   3  -4   96.19    2.10
  -2  -3   4  728.63   11.50
  -2  -3   4  731.83   11.20
  -2   3   4  744.33   11.20
   2   3  -4  735.53   11.10
  -1  -3   4 1356.76   19.70
  -1  -3   4 1316.57   19.60
  -1   3   4 1332.27   19.70
   1   3  -4 1311.97   19.60
  -1   3   4 1336.47   19.80
   0  -3   4   45.30    1.40
   0  -3   4   45.90    1.20
   0   3   4   45.10    1.30
   0   3   4   43.90    1.50
   0   3  -4   45.60    1.40
   1  -3   4   14.40    0.90
   1  -3   4   12.80    0.60
   1   3   4   14.60    0.80
  -1   3  -4   12.90    0.90
   1   3   4   13.60    1.00
   2  -3   4  110.19    2.70
  -2   3  -4  111.79    2.90
   2   3   4  112.19    2.30
   2   3   4  109.49    3.00
  -3  -3  -4  417.96    6.50
   3   3   4  415.06    6.70
  -3   3  -4  411.16    7.80
   3   3   4  410.26    7.90
  -4  -3  -4   29.70    1.10
   4   3   4   28.00    1.20
  -4   3  -4   28.60    1.80
   4   3   4   29.10    1.80
  -5  -3  -4    7.80    0.70
   5   3   4    6.80    1.30
  -5   3  -4    9.40    1.40
   6   3   4  292.37    7.20
  -6   3  -4  290.17    6.90
  -7   3  -4  138.79    4.70
   7   3   4  137.99    4.90
  -8   3  -4    5.30    1.60
   8   3   4    2.40    1.30
  -9   3  -4    1.80    1.40
   9   3   4    2.10    1.50
 -10   3  -4   11.00    2.00
  10   3   4   13.20    2.40
 -10  -4   4    3.80    1.40
 -10   4   4    1.80    1.40
  -9  -4   4   -1.10    1.00
  -9   4   4   -1.00    1.10
  -8  -4   4    8.70    1.30
  -8   4   4   13.20    1.60
  -7  -4   4   13.50    1.40
  -7   4   4   14.40    1.50
  -6  -4   4   30.50    1.80
  -6   4   4   28.10    1.80
  -5  -4   4   49.60    2.10
  -5  -4   4   48.30    1.50
  -5   4   4   48.60    1.80
  -5   4   4   47.30    2.10
  -4  -4   4    5.30    0.80
  -4   4   4    6.50    1.00
  -4   4   4    5.80    0.80
   4   4  -4    5.10    0.60
  -3  -4   4  317.57    5.40
  -3  -4   4  323.37    5.90
  -3   4   4  329.17    5.70
   3   4  -4  319.57    5.60
  -3   4   4  321.07    6.00
  -2  -4   4  386.56    6.70
  -2  -4   4  388.26    6.40
  -2   4   4  388.06    6.80
   2   4  -4  389.96    6.50
  -2   4   4  396.46    6.60
  -1  -4   4  249.48    4.50
  -1  -4   4  247.58    4.50
  -1   4   4  250.67    4.60
   1   4  -4  254.87    4.60
  -1   4   4  254.07    4.70
   0  -4   4   15.10    0.80
   0  -4   4   15.20    0.90
   0   4  -4   14.60    1.00
   0   4   4   14.50    1.10
   0   4   4   15.00    0.90
   1  -4   4    8.10    0.60
   1  -4   4    7.50    0.80
  -1   4  -4    8.50    0.90
   1   4   4    6.90    0.60
   1   4   4    6.80    0.90
   2  -4   4  451.15    7.90
  -2   4  -4  460.35    8.20
   2   4   4  447.86    7.10
   2   4   4  451.85    8.30
   3   4   4  102.99    2.20
   3   4   4  100.09    3.20
  -3   4  -4  103.59    3.10
  -4  -4  -4   83.29    2.00
   4   4   4   78.79    2.20
   4   4   4   78.69    3.00
  -4   4  -4   80.59    2.90
  -5  -4  -4  144.09    3.10
  -5   4  -4  148.49    4.40
   5   4   4  142.49    4.50
  -6   4  -4   20.60    2.00
   6   4   4   21.70    2.10
  -7   4  -4    7.50    1.50
   7   4   4    8.10    1.60
  -8   4  -4    2.10    1.20
   8   4   4    0.80    1.30
  -9   4  -4   22.40    2.50
   9   4   4   19.70    2.50
 -10   4  -4    3.30    2.10
  10   4   4    4.00    1.80
 -10  -5   4    2.20    1.30
 -10   5   4    0.80    1.40
  -9  -5   4   -0.10    1.00
  -9   5   4   -0.10    1.10
  -8  -5   4   -0.40    0.90
  -8   5   4    1.50    1.10
  -7  -5   4   24.60    2.00
  -7   5   4   20.80    1.90
  -6  -5   4   49.70    2.30
  -6   5   4   56.19    2.50
  -5  -5   4    8.90    1.10
  -5   5   4    9.80    1.30
  -5   5   4   10.10    1.10
  -4  -5   4  231.88    4.90
  -4  -5   4  219.38    4.00
  -4   5   4  225.88    4.60
  -4   5   4  226.08    5.00
   4   5  -4  228.58    4.60
  -3  -5   4   26.10    1.10
  -3  -5   4   28.50    1.40
  -3   5   4   28.20    1.50
   3   5  -4   28.70    1.40
  -3   5   4   30.00    1.60
  -2  -5   4    7.80    0.70
  -2  -5   4    7.60    0.80
  -2   5   4    7.60    0.90
  -2   5   4    7.20    0.90
   2   5  -4    6.80    0.80
  -1  -5   4  241.28    4.40
  -1  -5   4  239.78    4.40
  -1   5   4  239.58    4.80
   1   5  -4  246.18    4.70
  -1   5   4  240.88    4.60
   0  -5   4  991.20   15.00
   0  -5   4  975.50   15.30
   0   5   4 1008.10   15.70
   0   5  -4 1023.00   15.50
   0   5   4  984.30   15.10
   1  -5   4   62.29    2.00
   1   5   4   59.39    2.20
  -1   5  -4   62.19    2.10
   1   5   4   60.59    1.60
   2   5   4   21.20    0.90
   2   5   4   21.10    1.50
  -2   5  -4   20.60    1.40
  -3   5  -4    5.40    0.90
   3   5   4    6.20    1.00
   3   5   4    6.30    0.60
  -4  -5  -4   51.29    1.70
   4   5   4   53.89    2.50
  -4   5  -4   52.09    2.40
  -5  -5  -4  166.58    3.60
  -5   5  -4  165.88    4.80
   5   5   4  171.68    5.00
   6   5   4   85.09    3.70
  -6   5  -4   85.39    3.60
  -7   5  -4    0.30    1.10
   7   5   4   -0.90    0.90
   8   5   4    7.10    1.70
  -8   5  -4    8.00    1.70
   9   5   4    0.70    1.30
  -9   5  -4    1.50    1.50
 -10  -6   4   -0.20    1.10
 -10   6   4   -0.90    1.50
  -9  -6   4   30.80    2.30
  -9   6   4   31.30    2.80
  -8  -6   4    0.30    0.90
  -8   6   4    2.80    1.20
  -7  -6   4   52.29    2.70
  -7   6   4   49.90    2.70
  -6  -6   4    4.30    1.00
  -6   6   4    3.60    1.10
  -5  -6   4    0.50    0.80
  -5   6   4    1.50    0.90
  -5   6   4    3.00    0.90
  -4  -6   4  215.78    4.80
  -4   6   4  223.68    5.10
  -4   6   4  227.78    4.80
   4   6  -4  213.48    4.70
  -3  -6   4  159.78    3.70
  -3  -6   4  157.98    3.10
  -3   6   4  160.28    3.90
   3   6  -4  159.08    3.70
  -3   6   4  157.88    3.80
  -2  -6   4   28.30    1.20
  -2  -6   4   32.60    1.50
  -2   6   4   28.20    1.50
  -2   6   4   29.00    1.70
   2   6  -4   28.90    1.50
  -1  -6   4    1.10    0.50
  -1  -6   4    1.80    0.50
  -1   6   4    1.00    0.70
  -1   6   4    0.90    0.50
   1   6  -4    1.80    0.70
   0  -6   4   44.90    1.50
   0  -6   4   43.20    1.60
   0   6   4   46.10    1.50
   0   6  -4   47.50    1.90
   0   6   4   40.70    1.80
   1   6   4   46.80    1.40
  -1   6  -4   48.40    2.00
   1   6   4   48.70    2.10
   2   6   4   16.10    0.80
  -2   6  -4   15.80    1.40
   2   6   4   16.90    1.50
  -3   6  -4  340.87    7.00
   3   6   4  344.27    7.30
  -4  -6  -4  101.69    2.70
  -4   6  -4  102.79    3.50
   4   6   4  101.49    3.60
  -5  -6  -4   46.20    1.80
  -5   6  -4   42.60    2.70
   5   6   4   50.49    2.80
  -6   6  -4    8.80    1.60
   6   6   4    8.80    1.50
   7   6   4    8.50    1.60
  -7   6  -4   10.10    1.70
   8   6   4    8.60    1.70
  -8   6  -4    7.10    1.70
  -9   6  -4   14.40    2.30
   9   6   4   12.20    2.20
  -9  -7   4    0.30    1.20
  -9   7   4    0.00    1.20
  -8  -7   4   -0.10    1.10
  -8   7   4   -0.80    1.30
  -7  -7   4    0.80    0.90
  -7   7   4    3.70    1.20
  -6  -7   4   27.70    1.90
  -6   7   4   31.40    2.30
  -5  -7   4   37.50    2.10
  -5   7   4   39.40    2.30
  -5   7   4   41.90    2.30
  -4  -7   4 1258.17   19.80
   4   7  -4 1235.98   19.80
  -4   7   4 1284.87   19.90
  -4   7   4 1266.17   20.20
  -3  -7   4    7.20    0.90
  -3   7   4    6.30    1.00
  -3   7   4    9.10    1.30
   3   7  -4    8.60    1.10
  -2  -7   4  306.47    5.80
  -2  -7   4  295.47    5.40
  -2   7   4  305.67    6.10
  -2   7   4  306.57    5.90
   2   7  -4  296.67    6.00
  -1  -7   4   37.70    1.60
  -1  -7   4   36.40    1.50
  -1   7   4   35.00    1.50
  -1   7   4   35.80    1.90
   1   7  -4   34.90    1.90
   0  -7   4    0.40    0.50
   0   7  -4    0.70    0.80
   0   7   4    0.80    0.70
   0   7   4    0.00    0.50
   1   7   4   14.20    0.90
   1   7   4   14.10    1.40
  -1   7  -4   15.50    1.50
  -2   7  -4    3.90    1.00
   2   7   4    5.20    1.00
   3   7   4  153.38    4.50
  -3   7  -4  153.38    4.30
   4   7   4  192.48    5.40
  -4   7  -4  187.08    5.10
  -5  -7  -4    0.50    0.70
  -5   7  -4    0.30    1.10
   5   7   4    1.40    1.10
  -6   7  -4   18.30    2.00
   6   7   4   16.20    2.10
  -7   7  -4    2.90    1.30
   7   7   4    2.80    1.40
  -8   7  -4    4.40    1.50
   8   7   4    5.70    1.70
  -9   7  -4   -1.70    1.50
   9   7   4    0.50    1.30
  -9  -8   4   -1.70    1.00
  -9   8   4    0.40    1.40
  -8  -8   4    8.00    1.40
  -8   8   4   11.20    1.90
  -7  -8   4    1.10    1.00
  -7   8   4   -0.80    1.00
  -6  -8   4    4.60    1.10
  -6   8   4    4.60    2.10
  -6   8   4    6.40    1.30
  -5  -8   4  469.25    8.90
  -5   8   4  461.35    8.90
  -5   8   4  458.25    9.20
  -4  -8   4  216.48    5.00
  -4   8   4  223.78    5.40
  -4   8   4  225.48    5.30
   4   8  -4  219.28    5.20
  -3  -8   4  321.27    6.40
  -3   8   4  324.07    6.60
  -3   8   4  324.87    6.80
   3   8  -4  327.57    6.70
  -2  -8   4  170.58    3.90
   2   8  -4  163.18    4.10
  -2   8   4  163.88    4.30
  -2   8   4  163.28    3.90
  -1  -8   4    8.50    1.00
  -1   8   4    8.50    1.20
  -1   8   4    8.90    1.00
   1   8  -4    8.40    1.20
   0  -8   4   20.30    1.30
   0   8   4   18.40    1.60
   0   8   4   17.30    1.20
   0   8  -4   19.50    1.70
  -1   8  -4   87.59    3.10
   1   8   4   85.19    3.10
   2   8   4    1.60    0.90
  -2   8  -4    0.30    0.90
  -3   8  -4   59.69    2.80
   3   8   4   58.39    3.00
  -4   8  -4   99.19    3.70
   4   8   4  100.99    3.90
  -5  -8  -4    3.00    1.00
   5   8   4    5.00    1.50
  -5   8  -4    4.40    1.30
  -6  -8  -4   30.60    2.00
   6   8   4   29.20    2.60
  -6   8  -4   31.50    2.50
   7   8   4   -0.20    1.10
  -7   8  -4   -0.40    1.30
   8   8   4   20.60    2.50
  -8   8  -4   17.50    2.30
  -9  -9   4   14.70    2.00
  -9   9   4   17.60    2.50
  -8  -9   4   17.20    1.90
  -8   9   4   14.60    2.10
  -7  -9   4    0.30    1.00
  -7   9   4   -1.00    1.30
  -6  -9   4   30.50    2.20
  -6   9   4   29.80    2.40
  -5  -9   4   55.29    2.50
  -5   9   4   55.39    2.90
  -5   9   4   57.09    2.80
  -4  -9   4    8.10    1.30
   4   9  -4   10.50    1.30
  -4   9   4    8.70    1.40
  -4   9   4    8.20    1.50
  -3  -9   4  462.25    8.70
   3   9  -4  479.95    9.10
  -3   9   4  476.65    9.00
  -3   9   4  465.75    9.10
  -2  -9   4    0.20    0.80
   2   9  -4   -0.20    0.80
  -2   9   4   -1.90    0.90
  -2   9   4   -1.40    0.70
  -1  -9   4   96.59    2.90
  -1   9   4   94.49    2.80
  -1   9   4   91.99    3.30
   1   9  -4  100.99    3.40
   0   9   4    8.40    1.40
   0   9  -4   12.00    1.60
   1   9   4    0.60    0.90
  -1   9  -4    0.00    1.20
  -2   9  -4    7.90    1.50
   2   9   4    6.70    1.30
  -3   9  -4   -1.40    1.10
   3   9   4   -0.40    0.90
   4   9   4   60.89    3.20
  -4   9  -4   60.29    3.10
  -5   9  -4   44.90    3.00
   5   9   4   42.00    2.90
  -6  -9  -4    5.80    1.20
   6   9   4    7.60    1.70
  -6   9  -4    6.40    1.60
   7   9   4   12.60    2.10
  -7   9  -4   11.00    1.90
   8   9   4   32.70    3.60
  -8 -10   4    6.70    1.60
  -8  10   4    5.30    1.70
  -7 -10   4    5.40    1.50
  -7  10   4    2.80    1.50
  -6 -10   4  137.49    4.40
  -6  10   4  124.49    4.50
  -5 -10   4   18.10    1.80
  -5  10   4   18.90    1.90
  -5  10   4   15.50    2.00
  -4 -10   4   29.20    2.20
  -4  10   4   23.70    2.40
  -4  10   4   27.00    2.20
   4  10  -4   28.10    2.10
  -3 -10   4  122.99    3.70
   3  10  -4  126.19    4.00
  -3  10   4  122.59    3.80
  -3  10   4  128.09    4.20
  -2 -10   4   -0.90    0.70
  -2  10   4   -0.80    0.80
  -2  10   4   -0.20    1.00
   2  10  -4   -0.30    0.90
  -1 -10   4   29.60    1.90
  -1  10   4   32.30    2.30
   1  10  -4   31.50    2.20
   0  10  -4    0.90    1.30
   0  10   4    4.30    1.30
  -1  10  -4   27.50    2.30
   1  10   4   27.60    2.20
  -2  10  -4  112.29    4.10
   2  10   4  108.99    4.10
   3  10   4   11.30    1.70
  -3  10  -4   12.10    1.90
  -4  10  -4    0.30    1.30
   4  10   4    2.20    1.20
   5  10   4    6.20    1.60
  -5  10  -4    6.80    1.70
  -6  10  -4    5.40    1.70
   6  10   4    5.60    1.70
  -7  10  -4    0.70    1.50
   7  10   4    2.90    1.60
  -7 -11   4   64.49    3.30
  -7  11   4   65.19    3.60
  -6 -11   4    7.00    1.40
  -6  11   4    6.10    1.70
  -5 -11   4   11.40    1.60
  -5  11   4   11.80    2.00
  -5  11   4   11.60    1.70
  -4 -11   4   40.40    2.40
   4  11  -4   43.00    2.60
  -4  11   4   40.80    2.80
  -4  11   4   39.40    2.60
  -3 -11   4   -0.80    0.90
  -3  11   4    2.00    1.00
  -3  11   4    0.10    1.30
   3  11  -4   -0.30    1.00
  -2 -11   4    0.20    1.00
  -2  11   4    0.50    1.20
  -2  11   4   -1.60    0.90
   2  11  -4    1.20    1.10
  -1  11   4   -0.20    1.10
   1  11  -4   -1.20    1.00
   0  11   4    1.10    1.10
   0  11  -4   -1.70    1.30
   1  11   4  222.38    6.10
  -1  11  -4  224.48    6.10
   2  11   4   27.10    2.60
  -2  11  -4   23.70    2.50
  -3  11  -4   18.80    2.20
   3  11   4   19.20    2.20
   4  11   4    6.30    1.60
  -4  11  -4    4.30    1.60
  -5  11  -4   15.70    2.30
   5  11   4   18.30    2.30
   6  11   4   21.20    2.60
  -6  11  -4   20.20    2.50
  -6 -12   4    2.40    1.30
  -6  12   4    3.00    1.70
  -5 -12   4   -0.90    1.10
  -5  12   4    0.60    1.30
  -5  12   4    2.80    1.60
  -4 -12   4    0.00    1.10
  -4  12   4    1.30    1.20
   4  12  -4    1.70    1.10
  -4  12   4   -1.20    1.20
  -3 -12   4   -1.50    1.10
  -3  12   4   -0.20    1.10
   3  12  -4    0.40    1.20
  -3  12   4    0.70    1.20
  -2 -12   4   21.40    2.00
  -2  12   4   26.70    2.60
   2  12  -4   19.70    2.20
  -1  12   4   15.60    2.10
   1  12  -4   12.00    1.80
   0  12  -4   12.20    1.90
   0  12   4   14.80    1.90
   1  12   4    9.40    1.70
  -1  12  -4    9.70    1.90
   2  12   4    2.30    1.20
  -2  12  -4   -1.80    1.40
   3  12   4   13.90    2.00
  -4  12  -4   29.40    3.00
   4  12   4   31.20    2.80
   5  12   4   30.40    2.90
  -5  12  -4   20.30    2.60
  -5 -13   4   -0.40    1.20
  -5  13   4    1.20    1.40
  -5  13   4    0.70    1.50
  -4 -13   4   -2.20    1.20
  -4  13   4    0.00    1.60
   4  13  -4    1.40    1.20
  -4  13   4    1.50    1.40
  -3 -13   4   60.59    3.10
  -3  13   4   59.19    3.60
   3  13  -4   65.59    3.50
   2  13  -4   13.50    1.90
  -2  13   4   16.60    2.20
   1  13  -4   16.90    2.10
  -1  13   4   17.10    2.10
   0  13  -4    0.70    1.60
   0  13   4    0.90    1.20
  -1  13  -4    8.30    1.90
   1  13   4    9.80    1.80
  -2  13  -4    7.10    2.00
   2  13   4   10.70    1.90
  -3  13  -4   -3.90    1.70
   3  13   4    0.90    1.20
   4  13   4   17.90    3.60
  -4 -14   4   -0.60    1.20
  -4  14   4   -0.20    1.80
   3  14  -4    3.10    1.40
  -3  14   4    2.00    1.50
   2  14  -4   13.30    2.00
  -2  14   4   15.00    2.20
  -1  14   4    0.70    1.30
   1  14  -4    1.60    1.50
   0  14   4    4.00    1.50
   0  14  -4    2.30    1.60
  -1  14  -4    7.10    2.00
   1  14   4   10.20    1.90
 -11   0   5    0.50    1.20
 -10   0   5    1.60    1.20
  -9   0   5  156.28    4.50
  -9   0   5  163.78    4.90
  -8   0   5    2.20    1.00
  -7   0   5   41.90    2.10
  -6   0   5    1.00    0.80
  -5   0   5    5.90    0.80
  -4   0   5    1.10    0.50
  -3   0   5 1384.36   20.80
  -2   0   5    1.10    0.50
  -1   0   5 1612.24   23.30
  -1   0   5 1595.54   23.70
   0   0   5   -1.80    0.30
   0   0   5   -1.10    0.30
   1   0   5  441.96    7.60
   1   0   5  432.96    7.20
   2   0   5   -0.10    0.50
   2   0   5    1.70    0.50
   3   0   5    6.20    0.70
   3   0   5    6.80    1.00
   4   0   5    0.10    0.50
   4   0   5    0.00    0.70
   5   0   5    0.30    0.80
   6   0   5   -2.10    1.00
   7   0   5   -0.30    1.10
   8   0   5    1.00    1.20
   9   0   5    2.60    1.40
  10   0   5    1.80    1.60
 -11  -1   5   -1.00    1.10
 -11   1   5    0.00    1.20
 -10  -1   5   -1.10    1.20
 -10   1   5   -0.50    1.40
  -9  -1   5   28.90    2.30
  -9   1   5   24.90    2.20
  -8  -1   5  156.88    4.60
  -8   1   5  170.68    4.50
  -7  -1   5   34.80    2.10
  -7  -1   5   30.40    1.90
  -7   1   5   30.70    1.90
  -6  -1   5   55.39    2.10
  -6   1   5   54.09    2.20
  -5  -1   5   -0.10    0.50
  -5   1   5    0.40    0.60
  -4  -1   5  116.39    2.80
  -4   1   5  117.49    3.00
  -3  -1   5   83.39    2.20
  -3   1   5   87.09    2.30
  -2  -1   5  446.36    7.30
  -2   1   5  449.86    7.50
   2   1  -5  439.66    6.50
  -2   1   5  453.05    6.70
  -1  -1   5 1670.73   24.40
   1   1  -5 1652.03   24.00
  -1   1   5 1641.44   24.40
  -1   1   5 1667.03   24.20
   0  -1   5   57.99    1.70
   0  -1   5   58.39    1.40
   0  -1   5   57.29    1.60
   0   1   5   59.39    1.60
   0   1   5   57.19    1.70
   1  -1   5  387.96    6.60
   1  -1   5  399.66    6.90
   1   1   5  393.46    7.00
   1   1   5  390.56    6.50
   2  -1   5  110.39    3.00
   2  -1   5  113.69    2.70
   2   1   5  115.09    2.60
   2   1   5  113.09    3.10
   3  -1   5  522.05    9.50
   3  -1   5  512.45    8.80
   3   1   5  513.95    8.60
   3   1   5  520.35    9.50
   4  -1   5   92.49    2.70
   4  -1   5   90.49    3.20
   4   1   5   89.59    2.50
   4   1   5   90.69    3.20
   5  -1   5   85.69    3.30
   5   1   5   83.69    3.40
   6  -1   5  210.38    5.90
   6   1   5  211.98    6.00
   7  -1   5  156.88    5.30
   7   1   5  169.58    5.50
   8  -1   5   -0.80    1.10
   8   1   5    0.40    1.30
   9  -1   5   -0.30    1.20
   9   1   5    1.20    1.30
  10  -1   5    7.10    2.50
  10   1   5    6.20    2.30
 -10  -2   5    4.40    1.30
 -10   2   5    6.20    1.50
  -9  -2   5    1.00    1.10
  -9   2   5    1.90    1.10
  -8  -2   5   19.10    1.90
  -8   2   5   21.10    2.00
  -7  -2   5   61.19    2.30
  -7  -2   5   58.89    2.60
  -7   2   5   62.19    2.70
  -6  -2   5  104.49    2.80
  -6  -2   5  101.59    3.30
  -6   2   5  105.09    3.10
  -5  -2   5  116.59    2.80
  -5  -2   5  114.99    3.30
  -5   2   5  116.19    3.20
  -4  -2   5   54.19    2.00
  -4  -2   5   63.99    1.90
  -4   2   5   58.59    1.40
  -4   2   5   57.29    2.00
  -3  -2   5  219.98    4.50
  -3  -2   5  219.88    4.20
  -3   2   5  220.28    3.60
   3   2  -5  220.88    3.50
  -3   2   5  223.28    4.50
  -2  -2   5    1.80    0.50
  -2  -2   5    1.50    0.40
  -2   2   5    1.20    0.50
   2   2  -5    2.10    0.30
  -2   2   5    1.60    0.30
  -1  -2   5   86.29    2.10
  -1  -2   5   86.89    2.00
   1   2  -5   86.39    1.90
  -1   2   5   88.29    2.00
  -1   2   5   86.29    2.20
   0  -2   5   90.39    1.80
   0  -2   5   90.29    2.20
   0   2  -5   90.39    2.20
   0   2   5   88.19    2.10
   0   2   5   89.99    2.30
   1  -2   5  446.06    6.70
   1  -2   5  457.75    7.60
   1   2   5  446.76    7.30
  -1   2  -5  460.35    7.80
   1   2   5  445.86    7.90
   2  -2   5  403.26    7.10
   2  -2   5  415.86    7.50
   2   2   5  394.36    6.70
   2   2   5  406.96    7.50
   3  -2   5  430.76    8.20
   3  -2   5  445.36    7.80
   3   2   5  437.36    8.40
   3   2   5  430.06    7.30
   4  -2   5   99.59    2.80
   4  -2   5   96.59    3.20
   4   2   5   89.99    2.40
   4   2   5   94.99    3.30
   5  -2   5   31.00    2.10
   5   2   5   31.20    2.30
   6  -2   5  462.85    9.80
   6   2   5  450.05    9.80
   7  -2   5   29.50    2.50
   7   2   5   32.50    2.60
   8  -2   5   15.90    2.20
   8   2   5   14.60    2.10
  -9   2  -5    1.30    1.30
   9   2   5    1.30    1.40
 -10  -3   5    3.80    1.40
 -10   3   5    1.80    1.20
  -9  -3   5    2.30    1.10
  -9   3   5    1.80    1.30
  -8  -3   5   56.99    2.80
  -8   3   5   56.49    2.70
  -7  -3   5   76.99    3.10
  -7   3   5   78.69    3.00
  -6  -3   5   16.40    1.50
  -6  -3   5   19.10    1.30
  -6   3   5   19.20    1.70
  -5  -3   5  242.38    4.60
  -5  -3   5  243.48    5.30
  -5   3   5  249.48    5.30
  -4  -3   5  451.85    8.10
  -4  -3   5  446.66    7.40
  -4   3   5  452.85    7.20
  -4   3   5  434.86    8.00
  -3  -3   5   55.89    1.90
  -3  -3   5   56.39    1.70
   3   3  -5   57.99    1.40
  -3   3   5   58.79    2.00
  -3   3   5   57.89    1.60
  -2  -3   5   95.09    2.40
  -2  -3   5   97.79    2.30
  -2   3   5   98.89    2.20
  -2   3   5   97.69    2.50
   2   3  -5   96.99    2.10
  -1  -3   5  185.08    3.60
  -1  -3   5  184.38    3.50
  -1   3   5  183.08    3.60
   1   3  -5  179.78    3.40
  -1   3   5  183.08    3.70
   0  -3   5   31.30    1.00
   0  -3   5   30.20    1.20
   0   3   5   30.50    1.20
   0   3  -5   31.70    1.30
   0   3   5   30.40    1.30
   1  -3   5  101.89    2.60
   1  -3   5  101.29    1.90
  -1   3  -5  104.79    2.70
   1   3   5   99.09    2.70
   1   3   5  100.49    2.30
   2  -3   5   23.30    1.30
   2   3   5   29.00    1.10
  -2   3  -5   26.00    1.40
   2   3   5   24.50    1.50
   3  -3   5  201.48    4.40
   3   3   5  199.88    4.90
  -3   3  -5  206.68    4.80
   3   3   5  201.28    3.90
  -4   3  -5   45.70    2.30
   4   3   5   48.50    1.60
   4   3   5   46.40    2.30
  -5   3  -5   17.60    1.90
   5   3   5   19.30    1.30
   5   3   5   19.90    1.90
   6   3   5  239.68    6.50
  -6   3  -5  243.98    6.40
  -7   3  -5    1.10    1.20
   7   3   5    2.20    1.20
  -8   3  -5    3.10    1.40
   8   3   5    2.70    1.40
   9   3   5    0.40    1.40
  -9   3  -5    1.00    1.30
 -10  -4   5   -0.30    1.00
 -10   4   5   -1.40    1.10
  -9  -4   5    1.90    1.10
  -9   4   5    0.30    1.20
  -8  -4   5    1.00    1.00
  -8   4   5    1.90    1.10
  -7  -4   5   28.90    2.00
  -7   4   5   27.70    2.20
  -6  -4   5  406.06    8.00
  -6   4   5  400.96    8.00
  -5  -4   5  812.62   12.50
  -5  -4   5  802.62   13.40
  -5   4   5  779.62   13.40
  -4  -4   5   98.69    2.90
  -4  -4   5   98.49    2.40
  -4   4   5  101.79    2.50
  -4   4   5  101.59    2.90
  -3  -4   5    0.50    0.50
  -3  -4   5   -0.20    0.40
  -3   4   5    0.50    0.50
  -3   4   5    1.20    0.60
   3   4  -5    0.50    0.40
  -2  -4   5  247.98    4.80
  -2  -4   5  257.17    4.70
   2   4  -5  260.97    4.60
  -2   4   5  260.17    4.80
  -2   4   5  258.07    5.00
   1   4  -5    4.00    0.60
  -1   4   5    5.60    0.70
  -1   4   5    4.40    0.70
   0  -4   5  123.39    2.50
   0  -4   5  124.99    2.90
   0   4   5  127.09    2.80
   0   4  -5  129.29    3.00
   0   4   5  125.89    3.10
   1  -4   5   14.50    0.70
   1  -4   5   14.10    1.00
  -1   4  -5   15.80    1.20
   1   4   5   13.20    1.20
   1   4   5   14.50    0.90
   2  -4   5  132.69    3.30
   2   4   5  127.19    2.70
   2   4   5  123.19    3.50
  -2   4  -5  129.99    3.40
   3  -4   5   47.10    2.00
   3   4   5   49.20    2.30
   3   4   5   49.60    1.50
  -3   4  -5   50.69    2.20
   4   4   5  224.68    5.60
  -4   4  -5  225.58    5.50
   4   4   5  220.98    4.60
   5   4   5  745.63   13.90
  -5   4  -5  753.92   13.60
  -6   4  -5   23.10    2.10
   6   4   5   20.10    2.10
   7   4   5   88.59    4.10
  -7   4  -5   88.89    3.80
   8   4   5   -0.90    1.10
  -8   4  -5    2.70    1.30
   9   4   5   -1.00    1.40
  -9   4  -5    0.40    1.30
 -10  -5   5    4.40    1.40
 -10   5   5    2.80    1.50
  -9  -5   5    2.90    1.20
  -9   5   5    7.20    1.60
  -8  -5   5   25.70    2.10
  -8   5   5   27.10    2.40
  -7  -5   5   59.29    2.70
  -7   5   5   59.59    2.80
  -6  -5   5  298.27    6.50
  -6   5   5  310.97    6.70
  -5  -5   5  160.38    4.10
  -5   5   5  165.58    4.30
  -4  -5   5   29.10    1.30
  -4  -5   5   28.60    1.60
  -4   5   5   28.90    1.60
  -4   5   5   28.60    1.70
  -3  -5   5   90.49    2.30
  -3  -5   5   93.49    2.60
  -3   5   5   96.39    2.80
  -3   5   5   94.69    2.60
   3   5  -5   93.79    2.40
  -2  -5   5   69.09    2.10
  -2  -5   5   65.39    1.90
  -2   5   5   64.59    2.10
  -2   5   5   63.99    2.10
   2   5  -5   64.29    2.00
  -1  -5   5    4.30    0.60
  -1  -5   5    4.70    0.60
  -1   5   5    5.20    0.70
  -1   5   5    5.30    0.80
   1   5  -5    5.70    0.80
   0  -5   5  184.48    3.90
   0  -5   5  184.98    3.60
   0   5   5  188.18    4.20
   0   5  -5  191.58    4.10
   0   5   5  185.08    3.70
   1  -5   5    4.80    0.50
   1  -5   5    4.20    0.80
   1   5   5    5.10    0.60
   1   5   5    4.30    0.80
  -1   5  -5    4.70    0.80
   2  -5   5  611.94   10.40
  -2   5  -5  622.84   10.70
   2   5   5  595.44   10.80
   2   5   5  606.64    9.60
   3   5   5    2.90    0.90
   3   5   5    2.90    0.50
  -3   5  -5    1.10    0.80
   4   5   5    6.20    1.20
  -4   5  -5    6.10    1.30
  -5   5  -5   94.39    3.70
   5   5   5   92.89    3.80
   6   5   5    8.40    1.50
  -6   5  -5    9.10    1.50
  -7   5  -5    1.00    1.20
   7   5   5   -0.10    1.20
   8   5   5   -0.40    1.30
  -8   5  -5    0.10    1.30
   9   5   5    5.50    1.80
  -9   5  -5    6.80    1.90
 -10  -6   5   11.00    1.80
 -10   6   5   10.60    1.90
  -9  -6   5   78.49    3.50
  -9   6   5   81.49    3.90
  -8  -6   5    6.70    1.40
  -8   6   5    8.30    1.70
  -7  -6   5   46.50    2.60
  -7   6   5   46.10    2.60
  -6  -6   5    0.60    0.90
  -6   6   5   -0.20    1.00
  -5  -6   5   22.40    1.90
  -5   6   5   23.90    1.80
  -4  -6   5    2.10    0.80
  -4   6   5    2.70    1.00
  -4   6   5    2.40    0.90
  -3  -6   5    9.40    1.00
  -3  -6   5    7.30    0.70
   3   6  -5    8.10    0.90
  -3   6   5    7.40    1.10
  -3   6   5    7.00    1.00
  -2  -6   5  125.59    3.10
  -2  -6   5  124.39    2.90
  -2   6   5  124.79    3.20
   2   6  -5  126.69    3.10
  -2   6   5  120.59    3.20
  -1  -6   5  111.89    2.80
  -1  -6   5  114.89    2.80
  -1   6   5  116.79    2.90
   1   6  -5  115.59    3.00
  -1   6   5  116.19    3.20
   0  -6   5   33.80    1.40
   0  -6   5   32.60    1.50
   0   6  -5   37.20    1.80
   0   6   5   33.00    1.70
   0   6   5   33.30    1.40
   1  -6   5  151.48    3.70
  -1   6  -5  159.88    3.90
   1   6   5  147.19    3.10
   1   6   5  152.28    4.00
   2   6   5   27.20    1.10
   2   6   5   27.20    1.90
  -2   6  -5   25.90    1.70
  -3   6  -5  348.67    7.20
   3   6   5  341.77    7.50
   4   6   5  537.95   10.80
  -4   6  -5  544.55   10.50
   5   6   5    0.10    1.00
  -5   6  -5    0.00    1.00
   6   6   5   10.20    1.70
  -6   6  -5   10.10    1.60
   7   6   5   15.30    2.10
  -7   6  -5   19.00    2.20
  -8   6  -5    0.10    1.40
   8   6   5   -0.30    1.10
   9   6   5   81.29    5.40
  -9  -7   5    5.90    1.40
  -9   7   5    8.60    1.80
  -8  -7   5    4.40    1.40
  -8   7   5    3.50    1.30
  -7  -7   5    8.10    1.40
  -7   7   5    9.60    1.70
  -6  -7   5    7.80    1.30
  -6   7   5    8.10    1.40
  -5  -7   5  406.26    7.90
  -5   7   5  383.86    9.90
  -5   7   5  408.86    8.20
  -4  -7   5  524.85    9.70
  -4   7   5  552.04   10.10
  -4   7   5  565.14    9.80
  -3  -7   5  248.28    5.20
  -3   7   5  239.08    5.30
  -3   7   5  241.48    5.40
   3   7  -5  238.88    5.10
  -2  -7   5  179.48    3.80
  -2  -7   5  184.28    4.10
   2   7  -5  180.08    4.20
  -2   7   5  180.88    4.40
  -2   7   5  178.58    4.20
  -1  -7   5  114.29    2.90
  -1  -7   5  111.39    2.80
   1   7  -5  109.29    3.20
  -1   7   5  111.39    3.30
  -1   7   5  106.79    2.90
   0  -7   5    2.00    0.60
   0  -7   5    2.00    0.60
   0   7   5    2.30    0.60
   0   7  -5    2.70    0.90
   0   7   5    2.00    0.80
  -1   7  -5   10.70    1.30
   1   7   5    9.50    0.90
   1   7   5    9.70    1.20
   2   7   5   -0.10    0.90
  -2   7  -5   -0.10    0.90
   3   7   5   32.10    2.20
  -3   7  -5   34.30    2.20
   4   7   5  453.85    9.80
  -4   7  -5  456.05    9.30
   5   7   5   83.09    3.70
  -5   7  -5   81.19    3.50
   6   7   5    1.80    1.40
  -6   7  -5    0.40    1.10
  -7   7  -5    7.60    1.70
   7   7   5    8.70    1.80
  -8   7  -5    9.90    2.00
   8   7   5    6.00    1.80
  -9  -8   5    4.30    1.50
  -9   8   5    3.80    1.80
  -8  -8   5    2.10    1.20
  -8   8   5    0.30    1.20
  -7  -8   5   -0.20    0.90
  -7   8   5    0.10    1.30
  -6  -8   5    7.10    1.30
  -6   8   5    8.00    1.50
  -5  -8   5    6.00    1.20
  -5   8   5    4.60    1.30
  -5   8   5    6.90    2.00
  -4  -8   5   -0.20    0.80
  -4   8   5    0.90    1.00
  -4   8   5   -0.40    1.00
  -3  -8   5  101.19    3.10
  -3   8   5   88.39    3.10
  -3   8   5   87.19    3.20
   3   8  -5   92.79    3.00
  -2  -8   5   13.20    1.20
  -2   8   5    7.40    1.30
   2   8  -5   12.40    1.40
  -2   8   5   10.70    1.20
  -1   8   5   -0.70    0.90
   1   8  -5    1.70    1.00
  -1   8   5    1.60    0.70
   0  -8   5    6.70    0.90
   0   8   5    6.30    1.10
   0   8  -5    4.80    1.10
   0   8   5    5.90    0.80
   1   8   5   64.79    2.90
  -1   8  -5   66.39    2.70
  -2   8  -5   17.90    1.90
   2   8   5   22.70    1.90
   3   8   5    4.60    1.30
  -3   8  -5    2.00    1.20
   4   8   5  410.36    9.30
  -4   8  -5  424.06    9.00
  -5   8  -5   37.60    2.60
   5   8   5   36.10    2.80
   6   8   5    0.50    1.20
  -6   8  -5   -1.10    1.10
   7   8   5    9.90    1.90
  -7   8  -5    6.50    1.70
  -8   8  -5    5.50    2.10
   8   8   5   11.70    2.20
  -8  -9   5    6.80    1.50
  -8   9   5    5.80    1.70
  -7  -9   5    6.70    1.40
  -7   9   5    7.90    1.80
  -6  -9   5   86.59    3.30
  -6   9   5   82.59    3.60
  -5  -9   5    1.80    1.00
  -5   9   5    0.00    1.00
  -5   9   5    0.10    1.80
  -4  -9   5   -1.20    0.90
  -4   9   5    0.20    1.10
  -4   9   5    0.10    1.00
  -3  -9   5  174.68    4.40
   3   9  -5  172.48    4.60
  -3   9   5  174.18    4.50
  -3   9   5  179.08    4.80
  -2  -9   5    3.50    0.90
  -2   9   5    3.30    1.30
   2   9  -5    5.50    1.10
  -2   9   5    2.50    0.90
  -1  -9   5    8.80    1.10
  -1   9   5    7.30    1.30
   1   9  -5    8.90    1.40
  -1   9   5    8.90    1.10
   0  -9   5    2.80    0.80
   0   9   5    1.80    1.00
   0   9  -5    3.00    1.10
   1   9   5   13.90    1.60
  -1   9  -5   11.80    1.70
  -2   9  -5   -2.20    1.00
   2   9   5    0.30    1.10
  -3   9  -5   39.90    2.80
   3   9   5   41.70    2.70
  -4   9  -5   54.49    3.10
   4   9   5   57.39    3.20
  -5   9  -5   25.70    2.70
   5   9   5   26.80    2.80
   6   9   5    5.20    1.60
  -6   9  -5    4.50    1.50
   7   9   5   14.70    2.30
  -7   9  -5   14.60    2.30
  -8 -10   5   -0.40    1.30
  -8  10   5   -0.50    1.60
  -7 -10   5    2.50    1.20
  -7  10   5    3.10    1.50
  -6 -10   5  328.27    7.40
  -6  10   5  331.67    7.90
  -5 -10   5    0.50    1.10
  -5  10   5    0.60    1.20
  -4 -10   5    1.10    1.00
  -4  10   5    4.60    1.40
  -4  10   5    0.00    0.90
  -3 -10   5    1.70    1.00
  -3  10   5    1.40    1.00
  -3  10   5    2.80    1.20
   3  10  -5    3.00    1.10
  -2 -10   5   26.90    1.90
   2  10  -5   29.40    2.20
  -2  10   5   28.50    1.90
  -2  10   5   26.10    2.30
  -1 -10   5    8.30    1.20
   1  10  -5    8.50    1.40
  -1  10   5    8.70    1.50
   0  10   5   47.30    2.70
   0  10  -5   39.80    2.70
  -1  10  -5  114.39    4.20
   1  10   5  109.49    4.00
   2  10   5  109.89    4.20
  -2  10  -5  117.39    4.20
  -3  10  -5    1.00    1.30
   3  10   5    4.40    1.40
  -4  10  -5    0.00    1.30
   4  10   5    0.70    1.10
  -5  10  -5   12.00    2.00
   5  10   5   10.90    2.00
   6  10   5   25.60    2.80
  -6  10  -5   16.50    2.20
  -7 -11   5    6.00    1.50
  -7  11   5    5.40    1.70
  -6 -11   5    0.40    1.20
  -6  11   5    0.90    1.50
  -5 -11   5    9.90    1.50
  -5  11   5   11.50    1.80
  -4 -11   5   18.00    1.70
  -4  11   5   23.20    2.50
  -4  11   5   20.90    2.00
  -3 -11   5    8.00    1.30
  -3  11   5    9.00    1.40
   3  11  -5    8.80    1.50
  -3  11   5    8.90    1.50
  -2 -11   5   -0.70    0.90
   2  11  -5    0.50    1.20
  -2  11   5    1.30    1.20
  -1 -11   5    4.50    1.10
   1  11  -5    4.50    1.50
  -1  11   5    4.90    1.40
   0  11  -5   44.50    2.90
   0  11   5   45.20    2.90
  -1  11  -5   77.99    3.70
   1  11   5   80.99    3.70
  -2  11  -5   43.20    3.10
   2  11   5   47.20    3.00
  -3  11  -5    8.30    2.00
   3  11   5   14.90    2.00
   4  11   5   17.90    2.20
  -4  11  -5   11.90    2.00
  -5  11  -5   15.00    2.30
   5  11   5   18.70    2.50
  -6 -12   5    9.80    1.80
  -6  12   5   11.10    2.10
  -5 -12   5    1.20    1.30
  -5  12   5    2.00    1.30
  -4 -12   5   11.20    1.60
  -4  12   5    7.70    1.50
  -4  12   5   11.60    1.80
  -3 -12   5   -1.30    0.90
   3  12  -5    1.40    1.20
  -3  12   5    2.40    1.40
  -2 -12   5   24.40    2.30
   2  12  -5   24.70    2.40
  -2  12   5   24.60    2.30
  -1  12   5   25.40    2.40
   1  12  -5   24.90    2.50
   0  12   5    2.70    1.30
   0  12  -5   -0.10    1.60
  -1  12  -5  100.19    4.50
   1  12   5  100.39    4.20
   2  12   5    4.50    1.40
  -2  12  -5   -1.30    1.60
   3  12   5    6.70    1.70
  -3  12  -5    3.10    1.90
   4  12   5    7.20    1.70
  -4  12  -5    0.10    1.80
  -5 -13   5   -1.70    1.30
  -5  13   5    1.90    1.40
  -4 -13   5    1.90    1.30
  -4  13   5    2.10    1.60
  -3 -13   5    2.90    1.40
  -3  13   5    4.50    1.60
   3  13  -5    4.50    1.50
   2  13  -5   11.40    2.00
  -2  13   5   10.40    1.80
  -1  13   5    1.40    1.30
   1  13  -5   -2.50    1.30
   0  13  -5    0.60    1.60
   0  13   5    1.00    1.30
   1  13   5   17.10    2.30
  -1  13  -5    9.80    2.00
  -2  13  -5   -3.70    1.50
   2  13   5   -0.10    1.20
   3  13   5    1.90    1.40
  -3  13  -5   -2.20    1.60
  -3  14   5   89.89    4.20
   2  14  -5    1.30    1.50
  -2  14   5    1.10    1.50
   1  14  -5    4.70    1.60
  -1  14   5    6.70    1.80
   0  14   5    0.10    1.30
   0  14  -5   -0.20    1.50
  -1  14  -5    0.70    1.90
 -10   0   6    5.20    1.60
  -9   0   6    1.40    1.20
  -9   0   6    3.30    1.20
  -8   0   6  722.83   12.60
  -7   0   6   -0.90    0.90
  -6   0   6   11.60    1.20
  -5   0   6    0.30    0.70
  -4   0   6  215.98    4.50
  -3   0   6    1.10    0.60
   2   0  -6  639.64    9.50
  -2   0   6  661.53   10.50
  -1   0   6   -0.20    0.30
  -1   0   6    1.70    0.50
   0   0   6    0.30    0.50
   0   0   6    0.90    0.40
   1   0   6    0.10    0.50
   1   0   6   -0.70    0.40
   2   0   6 3441.96   49.40
   2   0   6 3254.17   48.60
   3   0   6   -0.20    0.60
   3   0   6   -0.20    0.50
   4   0   6    9.30    1.30
   4   0   6   13.00    1.10
   5   0   6    0.10    0.90
   5   0   6    0.10    0.60
   6   0   6   10.10    1.70
   7   0   6   -0.50    1.00
   8   0   6    5.20    1.70
   9   0   6   -0.60    1.20
 -10  -1   6    0.60    1.10
 -10   1   6   -0.10    1.20
  -9  -1   6  144.29    4.80
  -9   1   6  141.19    4.40
  -8  -1   6   62.09    3.10
  -8  -1   6   54.19    2.60
  -8   1   6   61.69    2.80
  -7  -1   6   66.49    2.60
  -7   1   6   70.09    2.80
  -6  -1   6   75.79    2.60
  -6   1   6   79.89    2.80
  -5  -1   6  189.78    4.10
  -5   1   6  190.48    4.30
  -4  -1   6    1.70    0.60
  -4   1   6    0.70    0.60
  -3  -1   6  670.13   10.80
  -3   1   6  667.63   10.90
  -2  -1   6  431.46    7.30
  -2   1   6  418.66    7.30
  -2   1   6  431.26    6.60
   2   1  -6  418.76    6.30
  -1  -1   6  334.37    5.90
  -1   1   6  332.27    5.90
   1   1  -6  325.07    5.50
  -1   1   6  330.47    5.60
   0  -1   6   27.50    1.00
   0  -1   6   26.10    1.20
   0  -1   6   26.60    1.20
   0   1   6   25.70    1.20
   0   1   6   27.70    1.20
   1  -1   6  159.48    3.60
   1  -1   6  157.78    3.40
   1   1   6  155.08    3.30
   1   1   6  161.98    3.70
   2  -1   6    8.60    1.10
   2  -1   6   14.10    1.10
   2   1   6   12.30    1.30
   2   1   6   12.00    0.90
   3  -1   6    4.50    1.00
   3  -1   6    3.80    0.70
   3   1   6    3.80    0.70
   3   1   6    4.00    1.00
   4  -1   6   23.60    1.50
   4  -1   6   22.80    1.80
   4   1   6   26.60    1.40
   4   1   6   25.00    1.90
   5  -1   6    9.70    1.50
   5   1   6   10.70    1.10
   5   1   6   10.20    1.60
   6  -1   6    4.60    1.50
   6   1   6    4.40    1.50
   7  -1   6    2.20    1.30
   7   1   6    2.40    1.30
   8  -1   6    1.90    1.50
   8   1   6    5.10    1.50
   9  -1   6   14.50    2.40
   9   1   6   15.70    2.40
 -10  -2   6    0.80    1.20
 -10   2   6   -1.30    1.20
  -9  -2   6    7.80    1.70
  -9   2   6    7.90    1.50
  -8  -2   6   14.50    1.70
  -8   2   6   16.10    1.70
  -7  -2   6  229.28    5.00
  -7  -2   6  236.68    5.70
  -7   2   6  233.08    5.50
  -6  -2   6   55.79    2.10
  -6  -2   6   50.79    2.40
  -6   2   6   56.89    2.40
  -5  -2   6  240.98    5.30
  -5  -2   6  245.38    4.90
  -5   2   6  240.78    5.30
  -4  -2   6   51.09    2.00
  -4  -2   6   53.89    1.90
  -4   2   6   54.99    2.10
  -3  -2   6   17.60    1.20
  -3  -2   6   16.20    1.10
  -3   2   6   16.40    0.70
  -3   2   6   18.30    1.30
  -2  -2   6 1120.19   16.90
  -2  -2   6 1105.29   16.90
  -2   2   6 1103.19   16.40
   2   2  -6 1083.69   16.10
  -2   2   6 1104.69   17.00
  -1  -2   6  903.01   13.70
  -1  -2   6  873.71   13.50
  -1   2   6  893.91   13.60
   1   2  -6  856.21   13.30
  -1   2   6  878.81   13.70
   0  -2   6  498.95    8.30
   0  -2   6  490.45    7.70
   0   2   6  505.35    8.40
   0   2   6  493.85    8.20
   0   2  -6  489.45    8.20
   1  -2   6  172.38    3.60
   1  -2   6  158.38    2.70
   1   2   6  163.68    3.40
   1   2   6  161.88    3.80
  -1   2  -6  163.88    3.80
   2  -2   6   18.70    1.50
   2  -2   6   23.00    1.30
   2   2   6   21.20    1.10
   2   2   6   21.50    1.40
   3  -2   6   49.40    2.00
   3  -2   6   49.00    2.20
   3   2   6   49.70    2.30
   3   2   6   48.90    1.70
   4  -2   6    1.00    0.60
   4  -2   6    3.80    1.00
   4   2   6    0.90    0.50
   4   2   6   -0.50    0.80
   5  -2   6    5.10    1.20
   5   2   6    3.20    1.20
   5   2   6    4.20    0.80
   6  -2   6  510.05   10.70
   6   2   6  518.75   11.00
   7  -2   6   10.50    1.90
   8  -2   6    8.00    1.90
   8   2   6    9.70    1.90
  -9   2  -6   27.50    2.80
   9   2   6   21.50    2.80
 -10  -3   6    2.00    1.20
 -10   3   6    0.10    1.20
  -9  -3   6    3.40    1.40
  -9   3   6    3.80    1.30
  -8  -3   6   19.30    1.90
  -8   3   6   17.90    1.90
  -7  -3   6   26.30    2.10
  -7   3   6   32.40    2.10
  -6  -3   6    4.00    1.00
  -6  -3   6    4.60    0.80
  -6   3   6    5.00    1.10
  -5  -3   6   71.49    2.60
  -5  -3   6   74.19    2.20
  -5   3   6   75.59    2.70
  -4  -3   6    8.90    1.00
  -4  -3   6   11.70    1.10
  -4   3   6    9.50    1.10
  -3  -3   6  124.19    2.90
  -3  -3   6  125.09    3.10
  -3   3   6  116.79    2.50
  -3   3   6  122.99    3.10
  -2  -3   6  492.45    8.30
  -2  -3   6  512.85    8.40
   2   3  -6  487.55    7.80
  -2   3   6  497.55    8.50
  -2   3   6  503.25    8.10
  -1  -3   6  584.64    9.50
  -1  -3   6  596.64    9.70
   1   3  -6  593.34    9.40
  -1   3   6  599.74    9.70
  -1   3   6  606.84    9.80
   0  -3   6  115.29    2.40
   0  -3   6  119.99    2.90
   0   3   6  120.09    3.00
   0   3  -6  121.49    2.90
   0   3   6  125.29    2.80
   1  -3   6  243.08    4.80
   1  -3   6  236.98    3.90
   1   3   6  238.28    4.50
   1   3   6  234.58    5.10
  -1   3  -6  241.08    5.00
   2  -3   6   17.80    1.20
   2   3   6   15.40    0.90
  -2   3  -6   17.10    1.30
   2   3   6   16.50    1.30
   3  -3   6   87.89    2.70
  -3   3  -6   85.29    3.00
   3   3   6   84.09    3.10
   3   3   6   88.69    2.30
   4  -3   6    5.80    0.90
   4   3   6    4.70    1.10
  -4   3  -6    2.20    1.10
   4   3   6    4.50    0.70
  -5   3  -6    6.60    1.50
   5   3   6    8.00    1.50
   5   3   6    9.30    1.20
  -6   3  -6   58.49    3.10
   6   3   6   58.29    3.30
  -7   3  -6    3.00    1.40
   7   3   6    1.80    1.30
   8   3   6    1.30    1.30
  -8   3  -6    1.00    1.30
  -9   3  -6    3.20    1.60
   9   3   6    2.90    1.70
 -10  -4   6   -0.60    1.20
 -10   4   6   -0.50    1.20
  -9  -4   6   -0.60    1.10
  -9   4   6    0.30    1.10
  -8  -4   6   50.29    2.80
  -8   4   6   51.99    2.90
  -7  -4   6    8.00    1.30
  -7   4   6   11.00    1.50
  -6  -4   6   59.69    2.60
  -6   4   6   65.89    2.70
  -5  -4   6   12.90    1.30
  -5  -4   6   14.70    1.20
  -5   4   6   11.90    1.30
  -4  -4   6   97.19    2.90
  -4  -4   6   94.09    2.50
  -4   4   6   98.69    3.00
  -3  -4   6   11.00    1.00
  -3  -4   6    9.90    1.00
  -3   4   6   10.30    1.10
  -3   4   6   11.90    0.90
  -2  -4   6   74.59    2.20
  -2  -4   6   73.19    2.10
   2   4  -6   70.19    1.90
  -2   4   6   71.09    2.30
  -2   4   6   67.99    2.00
  -1  -4   6  412.26    7.20
  -1  -4   6  416.96    7.00
  -1   4   6  413.26    7.20
  -1   4   6  409.36    7.20
   1   4  -6  415.36    7.00
   0  -4   6  330.97    6.10
   0  -4   6  326.57    5.50
   0   4   6  333.17    5.90
   0   4   6  326.97    6.30
   0   4  -6  334.27    6.10
   1  -4   6   64.69    2.20
   1  -4   6   67.29    1.60
   1   4   6   64.39    2.40
   1   4   6   64.19    1.90
  -1   4  -6   66.59    2.30
   2  -4   6   26.90    1.60
  -2   4  -6   26.60    1.70
   2   4   6   24.90    1.20
   2   4   6   26.00    1.70
   3  -4   6  270.67    5.70
  -3   4  -6  262.67    5.90
   3   4   6  261.77    4.90
   3   4   6  265.27    6.20
   4   4   6  168.78    4.90
  -4   4  -6  162.28    4.60
   4   4   6  160.38    3.90
   5   4   6  628.74   12.40
  -5   4  -6  629.54   12.00
   6   4   6    1.80    1.30
  -6   4  -6    4.00    1.30
  -7   4  -6   66.29    3.40
   7   4   6   59.99    3.50
   8   4   6    1.40    1.40
  -9   4  -6    0.10    1.60
   9   4   6    0.30    1.40
 -10  -5   6    1.50    1.30
 -10   5   6    2.90    1.60
  -9  -5   6    1.40    1.20
  -9   5   6    3.40    1.50
  -8  -5   6   -0.60    1.00
  -8   5   6   -0.20    1.00
  -7  -5   6   99.79    3.60
  -7   5   6  105.49    3.70
  -6  -5   6   61.69    2.70
  -6   5   6   62.99    2.80
  -5  -5   6    1.10    0.90
  -5   5   6    2.00    0.90
  -4  -5   6   13.80    1.20
  -4  -5   6   11.90    1.20
  -4   5   6   14.10    1.40
  -3  -5   6    5.30    0.80
  -3  -5   6    5.00    0.70
  -3   5   6    5.90    0.80
  -3   5   6    5.60    1.00
  -2  -5   6    4.00    0.60
  -2  -5   6    4.90    0.70
   2   5  -6    5.20    0.80
  -2   5   6    3.90    0.80
  -2   5   6    5.10    0.80
  -1  -5   6  173.78    3.60
  -1  -5   6  177.68    3.80
  -1   5   6  171.98    4.00
  -1   5   6  182.48    3.90
   1   5  -6  176.48    3.80
   0  -5   6  176.18    3.50
   0  -5   6  175.08    3.90
   0   5   6  180.98    4.20
   0   5  -6  180.08    4.00
   0   5   6  178.68    3.70
   1  -5   6   13.20    1.20
   1  -5   6   14.20    0.90
   1   5   6   13.20    1.40
   1   5   6   13.50    1.00
  -1   5  -6   15.20    1.30
   2  -5   6  220.68    5.00
  -2   5  -6  232.28    5.30
   2   5   6  227.68    4.40
   2   5   6  235.78    5.50
   3  -5   6    0.60    0.70
   3   5   6    0.80    0.90
  -3   5  -6    0.60    0.80
   3   5   6    1.20    0.50
   4   5   6    1.00    1.00
  -4   5  -6    2.80    1.10
  -5   5  -6   25.60    2.30
   5   5   6   29.90    2.50
   6   5   6    0.40    1.00
  -6   5  -6    3.50    1.30
  -7   5  -6    1.20    1.20
   7   5   6   -0.30    1.20
   8   5   6   -1.70    1.30
  -8   5  -6    1.10    1.30
  -9  -6   6   17.10    1.90
  -9   6   6   17.50    2.10
  -8  -6   6    1.90    1.30
  -8   6   6    2.90    1.50
  -7  -6   6    4.50    1.30
  -7   6   6    4.00    1.20
  -6  -6   6    1.50    0.90
  -6   6   6    3.60    1.20
  -5  -6   6   46.60    2.30
  -5   6   6   46.40    2.50
  -4  -6   6    9.00    1.10
  -4   6   6    9.00    1.30
  -3  -6   6   23.80    1.30
  -3  -6   6   23.90    1.50
  -3   6   6   24.70    1.50
  -3   6   6   21.90    1.60
  -2  -6   6    0.70    0.60
  -2  -6   6   -0.70    0.50
   2   6  -6   -0.40    0.70
  -2   6   6   -0.50    0.60
  -2   6   6    0.30    0.70
  -1  -6   6    4.70    0.70
  -1  -6   6    5.00    0.80
   1   6  -6    5.20    0.90
  -1   6   6    4.90    0.90
  -1   6   6    5.10    0.90
   0  -6   6   99.49    2.80
   0  -6   6  102.89    2.50
   0   6   6  103.69    2.70
   0   6  -6  106.29    3.00
   0   6   6  102.89    3.20
   1  -6   6    1.40    0.50
   1  -6   6    0.90    0.70
   1   6   6    2.60    0.60
   1   6   6    1.60    0.80
  -1   6  -6    1.40    0.80
   2  -6   6  131.99    3.60
   2   6   6  133.59    4.00
  -2   6  -6  139.89    3.90
   2   6   6  126.89    2.90
  -3   6  -6  212.18    5.30
   3   6   6  203.88    5.50
  -4   6  -6    8.30    1.50
   4   6   6    8.40    1.60
  -5   6  -6   17.30    2.00
   5   6   6   18.10    2.10
   6   6   6    7.40    1.60
  -6   6  -6    9.70    1.70
  -7   6  -6   -0.20    1.30
   7   6   6   -0.10    1.10
   8   6   6   30.60    3.20
  -8   6  -6   30.20    2.80
  -9  -7   6   -1.40    1.20
  -9   7   6   -0.60    1.50
  -8  -7   6   -1.80    1.10
  -8   7   6   -0.20    1.20
  -7  -7   6   -1.40    0.90
  -7   7   6    1.20    1.20
  -6  -7   6    7.30    1.30
  -6   7   6    7.20    1.40
  -5  -7   6    0.30    0.80
  -5   7   6   -0.50    1.10
  -4  -7   6  131.79    3.70
  -4   7   6  126.39    3.90
  -3  -7   6   11.90    1.20
  -3   7   6   10.70    1.30
  -3   7   6   12.50    1.40
  -2  -7   6   38.30    1.60
  -2  -7   6   38.60    1.80
  -2   7   6   37.70    1.90
  -2   7   6   36.50    2.00
   2   7  -6   37.00    1.90
  -1  -7   6    9.40    1.00
  -1  -7   6   10.00    1.00
   1   7  -6   10.50    1.20
  -1   7   6    6.90    1.10
  -1   7   6    8.80    1.10
   0  -7   6    1.10    0.60
   0  -7   6    1.80    0.70
   0   7   6    1.80    0.90
   0   7   6    2.00    0.70
   0   7  -6    2.30    1.00
   1  -7   6   23.90    1.60
   1   7   6   25.40    1.30
   1   7   6   26.10    1.90
  -1   7  -6   26.70    2.00
  -2   7  -6    2.20    1.00
   2   7   6    4.40    1.20
  -3   7  -6   -0.70    1.20
   3   7   6    2.30    1.10
   4   7   6  142.49    4.90
  -4   7  -6  151.78    4.70
   5   7   6   22.40    2.40
  -5   7  -6   22.10    2.40
   6   7   6    4.00    1.50
  -6   7  -6    3.90    1.50
  -7   7  -6    0.00    1.30
   7   7   6    0.30    1.20
  -8   7  -6    1.40    1.80
   8   7   6    1.80    1.50
  -9  -8   6    0.50    1.20
  -9   8   6   -0.50    1.40
  -8  -8   6   -0.50    1.00
  -8   8   6    1.20    1.50
  -7  -8   6    1.30    1.10
  -7   8   6    0.40    1.30
  -6  -8   6    4.40    1.20
  -6   8   6    5.90    1.50
  -5  -8   6  115.09    3.60
  -5   8   6  114.09    3.90
  -4  -8   6  301.87    6.40
  -4   8   6  290.47    6.60
  -4   8   6  309.67    8.50
  -3  -8   6   83.69    2.80
  -3   8   6   77.29    3.00
  -3   8   6   78.29    2.90
  -2  -8   6   51.49    2.40
  -2  -8   6   54.79    2.20
   2   8  -6   46.70    2.30
  -2   8   6   44.00    2.10
  -2   8   6   46.10    2.40
  -1  -8   6    1.30    0.70
  -1  -8   6    1.30    0.60
  -1   8   6    0.90    1.00
   1   8  -6    1.00    1.00
  -1   8   6    1.40    0.80
   0  -8   6   71.69    2.50
   0  -8   6   71.39    2.30
   0   8   6   70.59    2.90
   0   8  -6   72.19    3.00
   0   8   6   68.29    2.20
  -1   8  -6    2.90    1.10
   1   8   6    3.10    1.00
  -2   8  -6    6.40    1.40
   2   8   6    9.90    1.50
   3   8   6   13.10    1.90
  -3   8  -6   10.70    1.60
  -4   8  -6   56.29    3.00
   4   8   6   51.09    3.10
  -5   8  -6    3.60    1.40
   5   8   6    3.70    1.40
   6   8   6    1.80    1.50
  -6   8  -6    2.10    1.40
  -7   8  -6   28.50    2.80
   7   8   6   38.50    3.40
  -8  -9   6    7.90    1.60
  -8   9   6    8.70    2.00
  -7  -9   6   10.10    1.60
  -7   9   6   12.20    1.90
  -6  -9   6   67.49    3.20
  -6   9   6   72.59    3.60
  -5  -9   6   17.10    1.60
  -5   9   6   14.10    1.70
  -4  -9   6    4.70    1.10
  -4   9   6    2.30    1.60
  -4   9   6    6.60    1.30
  -3  -9   6    2.60    0.90
  -3   9   6    5.30    1.20
  -3   9   6    4.60    1.30
  -2  -9   6    2.80    0.90
   2   9  -6    3.90    1.00
  -2   9   6    3.70    1.00
  -2   9   6    4.20    1.20
  -1  -9   6   18.80    1.60
  -1  -9   6   23.20    1.60
  -1   9   6   22.60    1.60
   1   9  -6   20.00    2.00
  -1   9   6   23.90    2.10
   0  -9   6    6.30    1.00
   0   9   6    7.10    1.40
   0   9  -6    4.40    1.40
   1   9   6    3.80    1.20
  -1   9  -6    0.70    1.10
   2   9   6   33.80    2.50
  -2   9  -6   30.50    2.40
   3   9   6  104.49    4.20
  -3   9  -6  105.59    4.20
   4   9   6   32.70    2.90
   5   9   6    4.10    1.50
  -5   9  -6    4.80    1.60
  -6   9  -6    6.80    1.80
   6   9   6    8.40    2.00
  -7 -10   6    2.40    1.40
  -7  10   6    0.10    1.40
  -6 -10   6  168.88    5.00
  -6  10   6  162.78    5.20
  -5 -10   6   14.20    1.60
  -5  10   6   15.50    2.00
  -4 -10   6    0.50    0.90
  -4  10   6    0.00    1.80
  -4  10   6    0.90    1.00
  -3 -10   6    0.30    0.90
  -3  10   6    2.70    1.20
  -3  10   6   -0.60    0.80
  -2 -10   6    7.50    1.10
  -2  10   6    9.60    1.30
   2  10  -6   10.00    1.50
  -2  10   6   11.10    1.60
  -1 -10   6   -0.20    0.80
   1  10  -6   -0.70    1.20
  -1  10   6    0.80    1.00
   0  10  -6  103.09    3.80
   0  10   6  101.39    3.90
  -1  10  -6   24.40    2.60
   1  10   6   28.30    2.50
  -2  10  -6    2.70    1.60
   2  10   6    5.40    1.50
   3  10   6   22.30    2.40
  -3  10  -6   19.00    2.20
   4  10   6   14.70    2.20
  -4  10  -6   10.80    1.90
   5  10   6   74.39    4.10
  -5  10  -6   76.39    3.90
   6  10   6    5.60    1.80
  -6  10  -6    4.70    1.80
  -7 -11   6   95.29    4.00
  -7  11   6   91.09    4.20
  -6 -11   6    0.50    1.20
  -6  11   6    0.10    1.50
  -5 -11   6   12.10    1.60
  -5  11   6    9.80    1.70
  -4 -11   6    5.50    1.40
  -4  11   6    3.90    1.30
  -3 -11   6   -0.10    1.00
  -3  11   6    1.40    1.10
  -3  11   6    2.10    1.30
  -2 -11   6    0.70    1.00
  -2  11   6    0.40    1.00
   2  11  -6   -0.20    1.20
  -1 -11   6    0.10    1.00
  -1  11   6    3.10    1.20
   1  11  -6   -0.60    1.10
   0  11  -6    6.70    1.80
   0  11   6    9.70    1.70
  -1  11  -6  169.88    5.40
   1  11   6  175.08    5.60
   2  11   6    6.20    1.60
  -2  11  -6    6.50    1.80
  -3  11  -6   10.80    2.00
   3  11   6   15.20    2.20
  -4  11  -6   78.79    4.20
   4  11   6   75.99    4.10
  -5  11  -6   28.10    2.90
   5  11   6   32.30    3.10
  -6 -12   6    0.80    1.20
  -6  12   6    0.90    1.60
  -5 -12   6    1.60    1.20
  -5  12   6    2.00    1.40
  -4 -12   6   26.40    2.30
  -4  12   6   29.80    2.50
  -3 -12   6   -0.40    1.10
  -3  12   6    0.70    1.20
  -2 -12   6   16.20    1.60
  -2  12   6   15.30    1.90
   2  12  -6   18.00    2.10
   1  12  -6   -1.10    1.40
  -1  12   6    0.00    1.20
   0  12   6    1.70    1.40
   0  12  -6   -2.00    1.50
   1  12   6    6.80    1.60
  -1  12  -6    4.60    1.80
  -2  12  -6   -0.40    1.50
   2  12   6    1.70    1.40
  -3  12  -6    5.90    1.90
   3  12   6   10.70    2.10
   4  12   6    9.90    2.00
  -4  12  -6    6.20    2.10
  -4 -13   6    2.00    1.40
  -3 -13   6   92.99    3.70
  -3  13   6   94.59    4.20
   2  13  -6    3.60    1.50
  -2  13   6    5.00    1.50
   1  13  -6    2.00    1.50
  -1  13   6    5.00    1.60
   0  13  -6   -0.40    1.60
   0  13   6    2.30    1.40
   1  13   6   34.70    3.10
  -1  13  -6   21.90    2.60
   2  13   6   10.80    1.90
  -2  13  -6    9.30    2.40
  -2  14   6    3.40    1.80
   1  14  -6   -0.40    1.40
  -1  14   6    0.90    2.20
   0  14  -6   -1.40    1.80
 -10   0   7    0.30    1.30
  -9   0   7    6.40    1.40
  -9   0   7    6.70    1.50
  -7   0   7   56.39    2.50
  -6   0   7    0.20    0.70
  -5   0   7   28.60    1.60
  -4   0   7    0.10    0.60
  -3   0   7  254.37    5.00
  -2   0   7    0.00    0.50
  -1   0   7  158.18    3.20
  -1   0   7  163.58    3.60
   0   0   7    1.00    0.50
   0   0   7    2.70    0.70
   1   0   7   27.30    1.40
   1   0   7   27.90    1.50
   2   0   7    1.60    0.80
   2   0   7    0.70    0.60
   3   0   7  371.96    7.10
   3   0   7  385.46    7.90
   4   0   7    0.40    0.60
   4   0   7   -1.00    0.70
   5   0   7   12.10    1.70
   5   0   7   17.60    1.40
   6   0   7   -1.80    0.90
   7   0   7    0.00    1.30
   8   0   7   -0.40    1.30
   9   0   7    2.20    1.60
 -10  -1   7    0.60    1.40
 -10   1   7    0.90    1.30
  -9  -1   7  271.87    7.00
  -9   1   7  257.67    6.30
  -8  -1   7    2.70    1.20
  -8   1   7    5.80    1.40
  -7  -1   7  130.39    3.70
  -7  -1   7  128.89    4.10
  -7   1   7  129.49    3.90
  -6  -1   7    3.40    0.90
  -6   1   7    1.90    0.90
  -5  -1   7  143.19    3.60
  -5   1   7  147.99    3.80
  -4  -1   7   31.60    1.60
  -4   1   7   34.40    1.80
  -3  -1   7    0.10    0.50
  -3   1   7    0.70    0.60
  -2  -1   7   26.10    1.40
  -2   1   7   26.80    1.40
  -2   1   7   25.00    0.90
  -1  -1   7  546.65    8.90
  -1   1   7  526.15    8.60
  -1   1   7  526.05    8.90
   1   1  -7  510.95    8.40
   0  -1   7    0.20    0.30
   0  -1   7    0.50    0.40
   0  -1   7   -0.10    0.50
   0   1   7    0.40    0.60
   0   1   7    0.70    0.50
   1  -1   7   65.59    2.30
   1  -1   7   69.69    2.20
   1   1   7   65.89    2.10
   1   1   7   64.59    2.30
   2  -1   7    0.70    0.60
   2  -1   7    0.90    0.60
   2   1   7    1.10    0.80
   2   1   7    0.90    0.60
   3  -1   7   45.90    2.00
   3  -1   7   49.40    2.40
   3   1   7   47.80    1.90
   3   1   7   42.00    2.30
   4  -1   7   39.60    2.40
   4  -1   7   39.50    1.90
   4   1   7   41.30    2.40
   4   1   7   42.40    1.80
   5  -1   7   92.09    3.10
   5  -1   7   92.79    3.70
   5   1   7   90.29    3.70
   5   1   7   92.19    2.90
   6  -1   7    6.60    1.60
   6   1   7    2.90    1.40
   7  -1   7   23.70    2.50
   7   1   7   22.90    2.50
   8  -1   7    0.20    1.20
   8   1   7    1.10    1.30
   9  -1   7   40.90    4.00
   9   1   7   41.40    4.10
 -10  -2   7    7.80    1.60
 -10   2   7    7.90    1.70
  -9  -2   7   36.90    2.80
  -9   2   7   35.90    2.70
  -8  -2   7  203.48    5.60
  -8   2   7  211.28    5.40
  -7  -2   7   86.99    3.40
  -7  -2   7   87.69    3.00
  -7   2   7   93.59    3.30
  -6  -2   7   -1.00    0.70
  -6  -2   7   -1.30    0.80
  -6   2   7    0.00    0.80
  -5  -2   7  232.18    4.90
  -5  -2   7  232.68    5.30
  -5   2   7  233.08    5.20
  -4  -2   7  206.58    4.70
  -4  -2   7  202.18    4.30
  -4   2   7  211.48    4.70
  -3  -2   7   13.00    1.20
  -3  -2   7   13.30    1.10
  -3   2   7   13.80    1.20
  -2  -2   7  579.44    9.80
  -2   2   7  600.54    9.30
  -2   2   7  598.44   10.00
  -1  -2   7  759.92   12.10
  -1  -2   7  783.62   12.50
  -1   2   7  771.92   12.30
   1   2  -7  787.52   12.10
  -1   2   7  792.02   12.50
   0  -2   7   28.10    1.00
   0  -2   7   31.00    1.50
   0   2   7   30.60    1.50
   0   2  -7   31.50    1.40
   0   2   7   29.00    1.40
   1  -2   7   73.49    2.40
  -1   2  -7   74.39    2.50
   1   2   7   74.09    2.50
   1   2   7   71.59    2.20
   2  -2   7    5.00    0.90
   2  -2   7    6.30    0.90
   2   2   7    7.60    0.90
   2   2   7    6.70    1.00
   3  -2   7   40.30    2.10
   3  -2   7   37.90    1.80
   3   2   7   39.40    1.70
   3   2   7   36.70    2.10
   4  -2   7    4.40    0.90
   4  -2   7    3.50    1.10
   4   2   7    3.60    1.10
   4   2   7    5.00    0.80
   5  -2   7    0.70    1.10
   5   2   7    0.20    1.10
   5   2   7    1.20    0.70
   6  -2   7    3.30    1.40
   6   2   7    2.40    1.30
   7  -2   7   13.90    2.00
   7   2   7   12.90    2.00
   8  -2   7    0.40    1.30
   8   2   7    0.50    1.30
 -10  -3   7    6.00    1.60
 -10   3   7    9.20    1.80
  -9  -3   7   -0.60    1.20
  -9   3   7    1.30    1.20
  -8  -3   7   13.20    1.70
  -8   3   7   13.60    1.70
  -7  -3   7    8.20    1.40
  -7   3   7    8.10    1.40
  -6  -3   7    0.10    0.80
  -6  -3   7    0.10    0.80
  -6   3   7   -0.70    0.90
  -5  -3   7   98.39    2.80
  -5  -3   7   98.49    3.20
  -5   3   7  102.29    3.20
  -4  -3   7  339.57    6.30
  -4  -3   7  354.26    6.80
  -4   3   7  337.97    6.80
  -3  -3   7   39.70    1.60
  -3  -3   7   44.80    1.80
  -3   3   7   47.40    2.00
  -2  -3   7  591.54    9.90
  -2  -3   7  593.84    9.80
  -2   3   7  601.44   10.10
  -2   3   7  583.94    9.50
  -1  -3   7    0.70    0.50
  -1  -3   7    0.90    0.70
   1   3  -7    1.90    0.50
  -1   3   7    1.80    0.60
   0  -3   7  285.07    4.90
   0  -3   7  289.57    5.60
   0   3   7  278.27    5.70
   0   3  -7  288.77    5.50
   0   3   7  295.17    5.50
   1  -3   7   98.89    2.80
  -1   3  -7   99.59    2.90
   1   3   7   97.29    3.00
   1   3   7   97.39    2.60
   2  -3   7  189.08    4.40
  -2   3  -7  200.38    4.70
   2   3   7  187.88    4.00
   2   3   7  192.18    4.80
   3  -3   7   41.10    2.00
  -3   3  -7   39.20    2.30
   3   3   7   41.10    2.30
   3   3   7   43.70    1.70
   4  -3   7  101.39    3.30
   4   3   7  102.79    2.80
  -4   3  -7   99.19    3.70
   4   3   7  102.79    3.90
  -5   3  -7   46.50    2.90
   5   3   7   50.99    3.00
  -6   3  -7  122.69    4.70
   6   3   7  124.09    4.80
   7   3   7    0.20    1.10
  -7   3  -7    2.60    1.50
   8   3   7    0.30    1.20
  -8   3  -7    0.10    1.30
 -10  -4   7    9.70    1.80
 -10   4   7    8.70    1.90
  -9  -4   7    2.60    1.30
  -9   4   7    4.70    1.40
  -8  -4   7   34.80    2.70
  -8   4   7   31.70    2.40
  -7  -4   7   -0.40    1.00
  -7   4   7   -0.10    1.10
  -6  -4   7  104.29    3.50
  -6   4   7  105.19    3.50
  -5  -4   7   48.70    2.00
  -5  -4   7   47.60    2.30
  -5   4   7   51.79    2.40
  -4  -4   7   14.80    1.30
  -4  -4   7   16.70    1.30
  -4   4   7   16.10    1.50
  -3  -4   7    6.20    0.80
  -3  -4   7    6.80    0.90
  -3   4   7    6.40    1.00
  -2  -4   7   25.50    1.40
  -2  -4   7   22.70    1.40
  -2   4   7   28.00    1.60
  -2   4   7   25.60    1.30
  -1  -4   7   14.10    1.20
  -1  -4   7   16.00    1.00
  -1   4   7   16.60    1.20
   1   4  -7   16.60    1.10
  -1   4   7   13.70    1.10
   0  -4   7   29.30    1.50
   0  -4   7   28.10    1.10
   0   4  -7   29.00    1.50
   0   4   7   31.60    1.60
   0   4   7   27.40    1.40
   1  -4   7   38.40    1.80
  -1   4  -7   39.50    1.90
   1   4   7   45.80    1.70
   1   4   7   40.00    2.00
   2  -4   7    7.50    1.00
   2   4   7   11.00    1.00
  -2   4  -7    9.00    1.20
   2   4   7    8.30    1.20
   3  -4   7   34.90    1.90
   3   4   7   32.60    1.50
  -3   4  -7   32.20    2.10
   3   4   7   33.50    2.30
   4  -4   7   36.10    2.10
   4   4   7   30.50    2.30
  -4   4  -7   33.90    2.30
   4   4   7   35.20    1.90
   5   4   7  227.68    6.40
  -5   4  -7  229.28    6.20
   6   4   7  145.89    5.20
  -6   4  -7  148.79    5.00
   7   4   7    8.80    1.80
  -7   4  -7    7.00    1.60
  -8   4  -7    7.90    1.90
   8   4   7    5.90    1.70
  -9  -5   7    2.10    1.40
  -9   5   7    4.80    1.60
  -8  -5   7   17.10    2.00
  -8   5   7   18.90    2.00
  -7  -5   7   32.70    2.30
  -7   5   7   34.70    2.40
  -6  -5   7  261.37    6.10
  -6   5   7  250.97    6.00
  -5  -5   7    9.80    1.20
  -5   5   7   10.10    1.50
  -4  -5   7    0.50    0.70
  -4  -5   7    1.30    0.70
  -4   5   7    0.30    0.80
  -3  -5   7   41.90    1.90
  -3  -5   7   47.60    1.80
  -3   5   7   42.50    2.10
  -2  -5   7  151.48    3.50
  -2  -5   7  146.29    3.50
  -2   5   7  152.18    3.80
  -2   5   7  147.39    3.50
  -1  -5   7    0.40    0.50
  -1  -5   7    1.20    0.60
   1   5  -7    1.90    0.70
  -1   5   7    1.00    0.70
  -1   5   7    2.40    0.70
   0  -5   7    8.90    1.00
   0  -5   7   11.10    0.90
   0   5   7    9.80    1.00
   0   5   7   10.20    1.10
   0   5  -7    9.20    1.10
   1  -5   7    0.00    0.60
  -1   5  -7    0.60    0.70
   1   5   7   -0.30    0.70
   1   5   7    1.20    0.60
   2  -5   7   24.60    1.70
   2   5   7   23.80    1.90
  -2   5  -7   25.70    1.80
   2   5   7   22.20    1.40
   3  -5   7    0.60    0.90
  -3   5  -7    0.40    0.90
   3   5   7    0.80    1.10
   3   5   7   -0.20    0.60
   4   5   7   15.80    1.90
  -4   5  -7   15.60    1.80
  -5   5  -7   20.70    2.20
   5   5   7   21.30    2.30
  -6   5  -7    0.30    1.20
   6   5   7    1.50    1.20
  -7   5  -7    0.50    1.20
   7   5   7    2.10    1.50
   8   5   7    4.10    1.70
  -8   5  -7    2.90    1.50
  -9  -6   7   12.00    1.80
  -9   6   7   14.80    2.10
  -8  -6   7    3.10    1.30
  -8   6   7    4.00    1.40
  -7  -6   7    1.90    1.10
  -7   6   7    1.40    1.20
  -6  -6   7    1.10    1.10
  -6   6   7    1.30    1.20
  -5  -6   7   25.10    1.80
  -5   6   7   23.50    2.00
  -4  -6   7   40.50    2.00
  -4  -6   7   42.80    2.80
  -4   6   7   42.50    2.40
  -3  -6   7    3.30    0.70
  -3  -6   7    5.20    0.90
  -3   6   7    2.80    1.00
  -2  -6   7   35.30    1.70
  -2  -6   7   32.20    1.60
  -2   6   7   33.40    1.80
  -2   6   7   32.00    1.80
  -1  -6   7   67.79    2.30
  -1  -6   7   66.59    2.10
  -1   6   7   69.89    2.40
  -1   6   7   75.89    2.60
   1   6  -7   69.49    2.50
   0  -6   7   -0.20    0.50
   0  -6   7    0.10    0.70
   0   6  -7   -0.60    0.70
   0   6   7   -0.50    0.70
   0   6   7   -0.20    0.50
   1  -6   7   26.30    1.70
   1   6   7   24.40    1.40
   1   6   7   24.20    1.80
  -1   6  -7   25.70    1.80
   2  -6   7   34.20    2.00
  -2   6  -7   37.80    2.20
   2   6   7   36.50    2.30
   2   6   7   36.40    1.60
   3  -6   7 1451.15   23.30
   3   6   7 1458.85   24.10
  -3   6  -7 1475.05   23.60
  -4   6  -7  133.09    4.40
   4   6   7  131.79    4.80
  -5   6  -7    2.30    1.30
   5   6   7    0.10    1.10
   6   6   7    4.80    1.50
  -6   6  -7    3.40    1.50
  -7   6  -7    8.00    1.80
   7   6   7    8.40    2.00
  -9  -7   7    0.70    1.30
  -9   7   7    1.70    1.50
  -8  -7   7   -1.20    1.20
  -8   7   7    0.60    1.30
  -7  -7   7    1.90    1.10
  -7   7   7    1.80    1.30
  -6  -7   7    3.30    1.10
  -6   7   7    3.10    1.40
  -5  -7   7    2.40    1.00
  -5   7   7    0.50    1.00
  -4  -7   7  152.08    4.10
  -4   7   7  151.98    4.30
  -3  -7   7   49.20    2.20
  -3  -7   7   49.40    2.20
  -3   7   7   41.80    2.30
  -2  -7   7  113.79    3.10
  -2  -7   7  107.09    3.00
  -2   7   7  104.09    3.20
  -2   7   7  111.09    3.40
  -1  -7   7   30.00    1.60
  -1  -7   7   30.10    1.50
  -1   7   7   28.20    1.80
  -1   7   7   29.20    1.60
   1   7  -7   29.90    1.90
   0  -7   7    2.00    0.60
   0  -7   7    2.50    0.80
   0   7  -7    0.70    0.80
   0   7   7    1.50    0.90
   0   7   7    3.70    0.80
   1  -7   7  120.79    3.50
  -1   7  -7  124.59    3.80
   1   7   7  119.99    3.90
   1   7   7  116.59    3.00
   2  -7   7   38.40    2.20
   2   7   7   38.30    2.50
  -2   7  -7   33.70    2.40
  -3   7  -7  447.66    9.10
   3   7   7  432.96    9.50
  -4   7  -7  104.39    4.00
   4   7   7   99.59    4.20
  -5   7  -7   11.00    1.80
   5   7   7    9.70    1.80
   6   7   7    1.90    1.40
  -6   7  -7    1.10    1.30
   7   7   7    2.60    1.60
  -7   7  -7    0.90    1.40
  -8  -8   7   -3.40    1.00
  -8   8   7   -0.20    1.40
  -7  -8   7    0.50    1.00
  -7   8   7    2.40    1.30
  -6  -8   7   -1.10    1.00
  -6   8   7    0.90    1.20
  -5  -8   7    0.20    0.90
  -5   8   7    0.40    1.10
  -4  -8   7  170.18    4.50
  -4   8   7  170.28    4.70
  -3  -8   7    8.30    1.20
  -3   8   7    7.50    1.30
  -3   8   7    8.00    2.00
  -2  -8   7    8.50    1.00
  -2  -8   7   10.20    1.10
  -2   8   7    9.30    1.30
  -2   8   7    9.20    1.30
  -1  -8   7    1.40    0.70
  -1  -8   7    0.10    0.70
  -1   8   7    1.20    0.90
  -1   8   7    0.10    0.80
   1   8  -7   -0.10    0.90
   0  -8   7    2.10    0.70
   0  -8   7    2.20    0.90
   0   8  -7    2.20    1.00
   0   8   7    1.60    1.00
   0   8   7    3.50    0.80
   1  -8   7    2.80    1.00
  -1   8  -7    1.20    1.20
   1   8   7    2.20    1.00
   2   8   7    8.50    1.50
  -2   8  -7    6.20    1.40
  -3   8  -7  141.69    4.60
   3   8   7  138.89    5.00
   4   8   7  271.67    7.40
  -4   8  -7  279.77    7.00
  -5   8  -7  101.09    4.20
   5   8   7  100.69    4.50
  -6   8  -7    1.10    1.40
   6   8   7    3.00    1.50
   7   8   7    5.30    2.20
  -7   8  -7    3.30    2.00
  -8  -9   7    0.60    1.20
  -8   9   7   -0.60    1.50
  -7  -9   7    8.80    1.50
  -7   9   7    8.30    1.70
  -6  -9   7   11.90    1.70
  -6   9   7   12.00    1.90
  -5  -9   7   35.20    2.30
  -5   9   7   32.10    2.40
  -4  -9   7    3.00    1.00
  -4   9   7    3.50    1.20
  -3  -9   7   35.20    2.00
  -3   9   7   35.50    3.50
  -3   9   7   33.10    2.20
  -2  -9   7   11.10    1.30
  -2   9   7   12.90    1.50
  -2   9   7    9.10    1.20
  -1  -9   7   19.00    1.60
  -1  -9   7   18.80    1.60
  -1   9   7   20.40    2.00
   1   9  -7   19.80    2.10
  -1   9   7   17.60    1.60
   0  -9   7    0.40    0.70
   0  -9   7    0.60    0.80
   0   9   7    1.50    1.10
   0   9  -7   -2.10    1.10
   1   9   7   15.30    1.80
  -1   9  -7   16.10    1.80
   2   9   7  165.48    5.30
  -2   9  -7  173.08    5.20
  -3   9  -7   30.90    2.60
   3   9   7   34.50    2.80
   4   9   7  171.38    5.90
  -4   9  -7  174.88    5.50
   5   9   7    0.60    1.40
  -5   9  -7    0.60    1.40
   6   9   7    2.10    1.50
  -6   9  -7    0.70    1.50
  -7 -10   7   29.20    2.80
  -7  10   7   28.40    2.80
  -6 -10   7   73.09    3.50
  -6  10   7   61.59    3.40
  -5 -10   7    3.40    1.20
  -5  10   7    2.70    1.30
  -4 -10   7   15.10    1.60
  -4  10   7   16.00    1.80
  -3 -10   7   -0.80    0.80
  -3  10   7   -0.40    1.00
  -3  10   7    0.90    1.70
  -2 -10   7    0.20    0.80
  -2  10   7    2.00    1.10
  -2  10   7    0.30    0.90
  -1 -10   7    3.70    1.00
  -1  10   7    4.30    1.30
   1  10  -7    3.80    1.40
   0  10   7  141.19    4.70
   0  10  -7  143.09    4.70
  -1  10  -7   48.10    3.20
   1  10   7   48.20    3.00
   2  10   7   37.40    3.00
  -2  10  -7   35.50    2.80
   3  10   7   20.50    2.50
  -3  10  -7   18.40    2.20
   4  10   7    2.10    1.40
  -4  10  -7    0.60    1.50
  -5  10  -7    4.20    1.70
   5  10   7    5.20    1.70
  -6 -11   7    0.70    1.20
  -6  11   7    0.80    1.60
  -5 -11   7   -0.60    1.20
  -5  11   7   -0.50    1.30
  -4 -11   7    8.00    1.50
  -4  11   7    7.10    1.60
  -3 -11   7   -0.40    1.00
  -3  11   7    0.50    1.10
  -2 -11   7   -1.50    0.90
  -2  11   7    0.90    1.10
  -1 -11   7   38.80    2.30
  -1  11   7   39.50    2.80
   1  11  -7   32.60    2.80
   0  11   7   14.90    1.90
   0  11  -7    9.00    1.90
   1  11   7  114.99    4.60
  -1  11  -7  118.09    4.70
  -2  11  -7    5.10    1.90
   2  11   7    7.90    1.70
   3  11   7    3.80    1.50
  -3  11  -7    3.70    1.80
   4  11   7   98.09    4.70
  -4  11  -7   88.59    4.30
  -5 -12   7    2.50    1.30
  -5  12   7    3.40    1.60
  -4 -12   7   49.00    2.80
  -4  12   7   51.59    3.10
  -3 -12   7    1.80    1.20
  -2 -12   7    0.80    1.10
  -2  12   7    3.30    1.30
  -1  12   7    5.80    1.60
   1  12  -7    3.40    1.50
   0  12  -7   93.19    4.20
   0  12   7  101.29    4.30
  -1  12  -7   17.50    2.40
   1  12   7   29.30    2.90
   2  12   7    7.80    1.80
  -2  12  -7    3.10    2.00
   3  12   7    6.40    1.70
  -3  12  -7    8.90    2.30
  -3 -13   7    1.30    1.40
  -2 -13   7   -3.10    1.10
  -2  13   7    1.50    1.20
  -1  13   7    4.50    1.60
   1  13  -7   -0.40    1.80
   0  13  -7   24.80    2.70
   0  13   7   29.30    2.70
   1  13   7   41.30    3.20
  -1  13  -7   33.60    3.20
  -2  13  -7    0.80    3.00
 -10   0   8   36.90    2.90
  -9   0   8    0.00    1.10
  -9   0   8    2.60    1.50
  -8   0   8  198.28    5.20
  -7   0   8    0.10    1.00
  -6   0   8  113.29    3.50
  -5   0   8    0.00    0.70
  -4   0   8    4.70    1.00
  -3   0   8    2.30    0.80
  -2   0   8   23.50    1.40
  -1   0   8   -0.20    0.40
  -1   0   8    0.20    0.60
   0   0   8  273.47    5.40
   0   0   8  262.07    5.30
   1   0   8    0.40    0.60
   1   0   8    0.30    0.70
   2   0   8  505.05    9.60
   2   0   8  503.05    9.00
   3   0   8   -0.20    0.80
   3   0   8    0.30    0.60
   4   0   8    1.90    1.00
   4   0   8    2.90    0.80
   5   0   8   -0.90    1.00
   5   0   8    0.50    0.80
   6   0   8    0.90    1.40
   8   0   8    4.40    1.60
 -10  -1   8    0.60    1.30
 -10   1   8   -1.00    1.30
  -9  -1   8  233.38    6.50
  -9   1   8  228.68    5.90
  -8  -1   8   27.00    2.20
  -8  -1   8   32.40    2.50
  -8   1   8   27.40    2.40
  -7  -1   8   28.50    2.10
  -7  -1   8   33.40    2.40
  -7   1   8   31.20    2.10
  -6  -1   8    1.10    0.90
  -6   1   8    0.40    1.00
  -5  -1   8   51.69    2.10
  -5   1   8   53.89    2.40
  -4  -1   8    1.40    0.80
  -4   1   8    1.40    0.80
  -3  -1   8   -0.20    0.60
  -3   1   8   -0.10    0.70
  -2  -1   8  174.28    4.00
  -2   1   8  179.38    4.10
  -1  -1   8  156.28    3.70
  -1  -1   8  145.99    3.20
  -1   1   8  150.28    3.30
  -1   1   8  156.68    3.70
   0  -1   8    2.70    0.70
   0  -1   8    3.20    0.80
   0   1   8    4.40    0.80
   0   1   8    3.80    0.80
   1  -1   8   60.49    2.20
   1  -1   8   55.99    2.30
   1   1   8   53.09    2.00
   1   1   8   56.99    2.30
   2  -1   8   -0.60    0.60
   2  -1   8   -0.60    0.70
   2   1   8    0.60    0.70
   2   1   8    0.90    0.90
   3  -1   8    0.50    0.80
   3  -1   8    1.10    0.70
   3   1   8    0.20    0.80
   3   1   8   -0.20    0.60
   4  -1   8   40.60    2.00
   4  -1   8   39.20    2.40
   4   1   8   40.30    2.00
   4   1   8   37.60    2.60
   5  -1   8   17.50    1.60
   5  -1   8   17.50    2.00
   5   1   8   17.20    1.60
   5   1   8   12.70    1.80
   6  -1   8   -0.10    1.20
   6   1   8   -0.20    1.20
   7  -1   8    0.20    1.20
   7   1   8    3.00    1.40
   8  -1   8    0.90    1.40
   8   1   8    3.30    1.70
 -10  -2   8    1.20    1.40
 -10   2   8    1.90    1.30
  -9  -2   8   22.00    2.30
  -9   2   8   27.80    2.60
  -8  -2   8   13.30    1.80
  -8   2   8   17.30    1.80
  -7  -2   8   -1.20    0.90
  -7  -2   8   -1.10    0.90
  -7   2   8    0.40    1.10
  -6  -2   8    0.70    0.90
  -6  -2   8    1.70    1.00
  -6   2   8    1.00    0.90
  -5  -2   8    0.90    0.70
  -5  -2   8    1.30    0.80
  -5   2   8    0.70    0.90
  -4  -2   8   16.90    1.40
  -4  -2   8   17.40    1.50
  -4   2   8   18.90    1.50
  -3  -2   8    3.50    0.80
  -3  -2   8    3.90    0.80
  -3   2   8    3.90    0.90
  -2  -2   8  489.45    8.70
  -2  -2   8  496.45    8.60
  -2   2   8  504.45    8.80
  -1  -2   8   65.59    2.00
  -1  -2   8   67.59    2.30
  -1   2   8   66.39    2.10
  -1   2   8   68.39    2.30
   0  -2   8  158.28    3.80
   0   2  -8  157.78    3.70
   0   2   8  161.58    3.70
   0   2   8  162.58    3.90
   1  -2   8  375.36    7.10
   1   2   8  372.36    6.90
   1   2   8  377.36    7.40
  -1   2  -8  371.16    7.20
   2  -2   8   95.79    3.00
   2  -2   8   98.69    3.20
   2   2   8   90.69    2.70
   2   2   8   97.59    3.30
   3  -2   8    5.30    1.00
   3  -2   8    5.20    1.10
   3   2   8    4.30    0.90
   3   2   8    6.40    1.20
   4  -2   8   54.99    2.90
   4  -2   8   52.79    2.40
   4   2   8   55.69    2.20
   4   2   8   54.79    2.90
   5  -2   8   22.60    2.40
   5  -2   8   20.80    1.90
   5   2   8   23.90    2.50
   5   2   8   21.20    1.60
   6  -2   8   86.09    4.10
   6   2   8   84.79    4.00
   7  -2   8    7.10    1.70
   7   2   8   10.20    1.90
   8  -2   8    3.80    1.70
   8   2   8    5.90    1.90
  -8   2  -8    2.30    1.50
  -9  -3   8    4.40    1.50
  -9   3   8    5.50    1.50
  -8  -3   8    2.60    1.20
  -8   3   8    4.80    1.40
  -7  -3   8    3.40    1.20
  -7   3   8    5.20    1.40
  -6  -3   8   31.80    1.90
  -6  -3   8   33.00    2.20
  -6   3   8   32.30    2.30
  -5  -3   8   46.70    2.30
  -5  -3   8   43.90    2.00
  -5   3   8   46.20    2.30
  -4  -3   8   80.49    2.70
  -4  -3   8   74.89    2.50
  -4   3   8   76.29    2.70
  -3  -3   8    3.30    0.80
  -3  -3   8    3.90    0.80
  -3   3   8    2.30    0.80
  -2  -3   8  142.69    3.50
  -2  -3   8  143.69    3.40
  -2   3   8  144.49    3.60
  -1  -3   8  165.78    3.90
  -1  -3   8  162.98    3.50
  -1   3   8  170.88    3.90
  -1   3   8  168.68    3.80
   0  -3   8   10.80    1.10
   0   3   8   12.00    1.30
   0   3  -8   11.90    1.10
   0   3   8   11.00    1.10
   1  -3   8  138.49    3.60
   1   3   8  142.89    3.90
   1   3   8  140.49    3.40
  -1   3  -8  141.39    3.70
   2  -3   8   77.69    2.70
   2   3   8   77.59    2.50
  -2   3  -8   77.39    2.90
   2   3   8   79.99    3.00
   3  -3   8    1.00    0.80
  -3   3  -8   -1.40    0.80
   3   3   8   -0.20    0.80
   3   3   8    0.20    0.60
   4  -3   8   11.50    1.50
  -4   3  -8    7.60    1.70
   4   3   8   12.20    1.20
   4   3   8   10.80    1.70
  -5   3  -8   64.89    3.40
   5   3   8   67.19    3.60
  -6   3  -8    4.60    1.60
   6   3   8    4.90    1.70
  -7   3  -8    9.60    1.90
   7   3   8    7.60    1.90
  -8   3  -8    6.00    1.90
   8   3   8    3.80    1.60
  -9  -4   8   -2.10    1.30
  -9   4   8   -1.80    1.10
  -8  -4   8    4.70    1.40
  -8   4   8    5.10    1.40
  -7  -4   8   -0.10    1.00
  -7   4   8    0.30    1.10
  -6  -4   8    3.10    1.10
  -6   4   8    3.10    1.20
  -5  -4   8   13.00    1.40
  -5  -4   8   15.70    1.40
  -5   4   8   13.30    1.50
  -4  -4   8    0.50    0.70
  -4  -4   8    0.90    0.80
  -4   4   8    0.30    0.80
  -3  -4   8   -0.10    0.60
  -3  -4   8   -0.50    0.60
  -3   4   8    1.60    0.90
  -2  -4   8    8.30    1.10
  -2  -4   8    8.00    0.90
  -2   4   8    8.40    1.20
  -1  -4   8  379.26    7.20
  -1  -4   8  389.96    6.80
  -1   4   8  387.66    7.30
  -1   4   8  395.56    7.20
   0  -4   8   20.90    1.50
   0   4  -8   19.70    1.40
   0   4   8   21.90    1.50
   0   4   8   21.50    1.50
   1  -4   8  149.39    3.90
  -1   4  -8  146.09    3.90
   1   4   8  145.09    3.50
   1   4   8  147.89    4.10
   2  -4   8    8.10    1.20
   2   4   8   11.30    1.10
   2   4   8   11.40    1.50
  -2   4  -8   11.60    1.40
   3  -4   8    0.50    0.80
   3   4   8   -0.30    0.70
   3   4   8    0.60    1.10
  -3   4  -8    1.10    1.10
   4  -4   8    9.10    1.30
   4   4   8    5.90    1.40
  -4   4  -8    8.00    1.50
   5   4   8   56.59    3.30
  -5   4  -8   59.29    3.20
   6   4   8    6.00    1.60
  -6   4  -8    5.30    1.50
  -7   4  -8   25.10    2.60
   7   4   8   22.00    2.60
  -8   4  -8   15.10    2.70
   8   4   8   12.60    2.60
  -9  -5   8   -0.10    1.40
  -9   5   8    0.90    1.40
  -8  -5   8   42.00    2.90
  -8   5   8   40.60    2.80
  -7  -5   8    4.30    1.20
  -7   5   8    6.50    1.40
  -6  -5   8  122.69    4.00
  -6   5   8  113.99    3.90
  -5  -5   8    0.90    0.90
  -5  -5   8    0.50    0.90
  -5   5   8   -0.10    1.00
  -4  -5   8    0.20    0.70
  -4  -5   8   -0.20    0.70
  -4   5   8   -0.60    0.90
  -3  -5   8    5.70    0.90
  -3  -5   8    6.20    1.00
  -3   5   8    5.10    1.10
  -2  -5   8   36.40    1.80
  -2  -5   8   37.50    1.70
  -2   5   8   38.70    2.00
  -1  -5   8   61.49    2.30
  -1  -5   8   61.69    2.00
  -1   5   8   62.89    2.40
  -1   5   8   63.09    2.40
   0  -5   8   98.79    3.00
   0   5   8   98.29    3.20
   0   5   8  100.99    2.90
   0   5  -8  100.29    3.00
   1  -5   8  176.58    4.40
   1   5   8  171.38    3.90
   1   5   8  164.68    4.60
  -1   5  -8  170.98    4.30
   2  -5   8  849.02   14.40
   2   5   8  832.12   13.60
  -2   5  -8  859.71   14.60
   2   5   8  837.82   14.90
   3  -5   8    0.50    0.90
   3   5   8   -0.20    0.70
  -3   5  -8   -0.60    1.10
   3   5   8   -1.10    1.10
   4  -5   8   51.49    2.60
   4   5   8   51.89    3.20
  -4   5  -8   44.50    2.70
   5   5   8   12.90    2.00
  -5   5  -8   12.80    1.80
   6   5   8    3.60    1.60
  -6   5  -8    3.10    1.40
  -7   5  -8   -0.20    1.20
   7   5   8   -0.40    1.20
  -9  -6   8   -0.40    1.20
  -9   6   8    1.10    1.60
  -8  -6   8    4.10    1.40
  -8   6   8    4.90    1.50
  -7  -6   8    3.00    1.30
  -7   6   8    4.00    1.50
  -6  -6   8    0.10    0.90
  -6   6   8    0.50    1.10
  -5  -6   8  191.88    5.00
  -5   6   8  197.88    5.20
  -4  -6   8   86.79    2.80
  -4  -6   8   97.29    3.10
  -4   6   8   90.59    3.40
  -3  -6   8   -0.10    0.60
  -3  -6   8    0.30    0.70
  -3   6   8   -1.30    0.90
  -2  -6   8    2.00    0.70
  -2  -6   8    2.40    0.80
  -2   6   8    0.80    0.80
  -1  -6   8    0.30    0.70
  -1  -6   8   -0.40    0.50
  -1   6   8   -0.60    0.60
  -1   6   8   -0.40    0.70
   0  -6   8   18.10    1.60
   0   6   8   15.60    1.60
   0   6  -8   15.90    1.60
   0   6   8   16.70    1.30
   1  -6   8   74.19    2.80
   1   6   8   71.69    2.40
  -1   6  -8   70.29    2.80
   1   6   8   65.79    3.00
   2  -6   8  312.27    6.80
  -2   6  -8  294.67    6.70
   2   6   8  305.27    7.20
   2   6   8  300.57    6.00
   3  -6   8  204.78    5.40
   3   6   8  209.58    5.90
  -3   6  -8  211.68    5.60
  -4   6  -8   -2.70    1.00
   4   6   8   -1.40    1.00
  -5   6  -8    3.80    1.40
   5   6   8    2.90    1.40
   6   6   8    0.90    1.30
  -6   6  -8    1.10    1.40
  -7   6  -8    5.90    1.70
   7   6   8    7.70    1.90
  -8  -7   8   -1.80    1.10
  -8   7   8    0.20    1.30
  -7  -7   8    5.40    1.40
  -7   7   8    6.70    1.70
  -6  -7   8   34.30    2.50
  -6   7   8   30.30    2.40
  -5  -7   8   94.69    3.40
  -5   7   8   93.29    3.70
  -4  -7   8  142.79    4.00
  -4   7   8  143.59    4.20
  -3  -7   8    1.60    0.80
  -3  -7   8    1.80    0.80
  -3   7   8    1.30    1.00
  -2  -7   8  207.38    4.70
  -2  -7   8  217.88    4.90
  -2   7   8  209.98    4.90
  -1  -7   8    1.50    0.80
  -1  -7   8   -1.20    0.50
  -1   7   8   -0.10    0.70
  -1   7   8    1.20    0.90
   0  -7   8    0.30    0.70
   0   7   8    0.50    0.70
   0   7   8   -0.20    0.70
   0   7  -8   -1.00    0.90
   1  -7   8   62.19    2.70
   1   7   8   59.19    2.80
  -1   7  -8   62.29    2.80
   1   7   8   61.89    2.20
   2  -7   8   14.50    1.60
  -2   7  -8   13.60    1.80
   2   7   8   18.40    2.00
   3   7   8    3.60    1.30
  -3   7  -8    2.80    1.40
   4   7   8   13.50    2.10
  -4   7  -8   12.80    1.90
  -5   7  -8    0.00    1.20
   5   7   8   -0.10    1.20
   6   7   8   36.70    3.30
  -6   7  -8   33.60    2.80
  -7   7  -8   -0.80    2.30
  -8  -8   8    1.90    1.30
  -8   8   8    1.90    1.50
  -7  -8   8   19.50    2.10
  -7   8   8   24.40    2.40
  -6  -8   8    1.50    1.10
  -6   8   8    0.70    1.40
  -5  -8   8    2.50    1.10
  -5   8   8   -0.60    1.10
  -4  -8   8   54.39    2.50
  -4   8   8   50.69    2.70
  -3  -8   8  147.39    4.00
  -3   8   8  145.79    4.30
  -2  -8   8   57.99    2.40
  -2  -8   8   60.09    2.40
  -2   8   8   61.19    2.60
  -1  -8   8   58.69    2.20
  -1  -8   8   59.09    2.50
  -1   8   8   58.49    2.40
  -1   8   8   57.89    2.70
   0  -8   8    5.20    1.10
   0   8   8    5.60    1.30
   0   8   8    6.20    1.00
   0   8  -8    4.90    1.30
   1  -8   8    5.10    1.20
  -1   8  -8    3.60    1.20
   1   8   8    5.70    1.40
   2   8   8   73.89    3.60
  -2   8  -8   74.39    3.30
  -3   8  -8  136.79    4.60
   3   8   8  131.69    5.00
   4   8   8    2.70    1.40
  -4   8  -8    2.80    1.40
  -5   8  -8    3.90    1.60
   5   8   8    3.20    1.50
  -6   8  -8    8.40    2.00
   6   8   8    6.50    1.80
  -7  -9   8   10.60    1.70
  -7   9   8    9.80    2.00
  -6  -9   8   54.39    2.90
  -6   9   8   57.49    3.20
  -5  -9   8   23.60    2.20
  -5   9   8   25.90    2.40
  -4  -9   8   -1.60    0.90
  -4   9   8   -0.50    1.10
  -3  -9   8   60.09    2.70
  -3   9   8   65.09    2.80
  -2  -9   8    0.10    0.80
  -2   9   8    0.00    0.80
  -1  -9   8   34.70    2.10
  -1  -9   8   34.40    1.90
  -1   9   8   34.10    2.30
  -1   9   8   34.70    2.00
   0  -9   8    0.60    1.00
   0   9  -8   -1.50    1.20
   0   9   8    1.80    1.10
   1   9   8  135.09    4.60
  -1   9  -8  135.09    4.50
   2   9   8   31.50    2.70
  -2   9  -8   28.10    2.70
   3   9   8   71.49    4.00
  -3   9  -8   66.09    3.40
   4   9   8    2.10    1.40
  -4   9  -8    0.90    1.40
  -5   9  -8    7.30    1.80
   5   9   8    8.40    1.90
  -6 -10   8   96.69    3.80
  -6  10   8   91.89    4.00
  -5 -10   8    2.60    1.30
  -5  10   8    2.20    1.50
  -4 -10   8   29.30    2.30
  -4  10   8   25.40    2.30
  -3 -10   8    5.00    1.10
  -3  10   8    7.60    1.40
  -2 -10   8   -0.60    0.90
  -2  10   8   -0.20    1.00
  -1 -10   8    6.80    1.60
  -1  10   8    8.10    1.50
   0  10  -8   45.80    3.00
   0  10   8   47.50    2.90
  -1  10  -8   14.20    2.10
   1  10   8   22.00    2.40
  -2  10  -8   35.70    2.90
   2  10   8   43.90    3.30
  -3  10  -8    8.50    1.80
   3  10   8   10.70    2.00
   4  10   8   15.80    2.30
  -4  10  -8   10.70    2.00
  -5  10  -8    1.30    1.90
  -5 -11   8    0.30    1.10
  -5  11   8    2.30    1.50
  -4 -11   8    0.70    1.10
  -4  11   8   -1.00    1.10
  -3 -11   8    0.30    1.10
  -3  11   8   -0.60    1.10
  -2 -11   8    2.00    1.10
  -1  11   8   12.50    1.80
   0  11  -8    4.10    1.80
   0  11   8    6.40    1.50
  -1  11  -8  162.58    5.60
   1  11   8  162.58    5.70
  -2  11  -8   -1.00    1.60
   2  11   8    1.00    1.30
   3  11   8   16.10    2.40
  -3  11  -8   12.30    2.30
  -4  11  -8   25.20    3.50
  -4 -12   8   59.69    3.10
  -4  12   8   59.99    3.30
  -3 -12   8    2.50    1.20
  -2 -12   8   -1.40    1.10
  -1  12   8    1.90    1.40
   0  12  -8   52.29    3.70
   0  12   8   54.89    3.60
  -1  12  -8    0.00    1.60
   1  12   8    7.40    1.80
   2  12   8   11.00    2.00
  -2  12  -8    8.40    2.20
  -2 -13   8   -0.90    1.30
  -1  13   8    1.80    1.50
   0  13   8    5.90    1.80
  -1  13  -8    0.50    2.20
  -9   0   9    2.90    1.40
  -9   0   9    6.80    1.60
  -8   0   9   -0.20    1.20
  -7   0   9   -2.00    1.00
  -6   0   9   -1.60    0.80
  -5   0   9  104.19    3.20
  -4   0   9   -0.50    0.70
  -3   0   9   68.09    2.50
  -2   0   9   -0.90    0.70
  -1   0   9   57.09    2.30
   0   0   9   -0.60    0.60
   0   0   9   -0.10    0.70
   1   0   9  415.16    8.10
   1   0   9  415.96    7.80
   2   0   9    0.30    0.80
   2   0   9   -0.70    0.80
   3   0   9   65.59    2.60
   3   0   9   69.69    3.10
   4   0   9    0.00    1.00
   4   0   9   -0.90    0.70
   5   0   9   19.00    1.70
   5   0   9   20.90    2.40
   6   0   9   -0.90    0.80
   6   0   9   -1.80    1.20
   7   0   9    5.40    1.70
  -9  -1   9  165.28    5.60
  -9   1   9  161.18    5.10
  -8  -1   9    4.20    1.40
  -8  -1   9    0.60    1.20
  -8   1   9    2.00    1.30
  -7  -1   9    0.70    1.10
  -7  -1   9   -1.40    0.90
  -7   1   9   -0.90    0.90
  -6  -1   9   46.00    2.50
  -6  -1   9   46.90    2.30
  -6   1   9   47.10    2.40
  -5  -1   9   36.50    2.00
  -5   1   9   38.50    2.20
  -4  -1   9   10.00    1.20
  -4   1   9   12.50    1.30
  -3  -1   9   53.99    2.30
  -3   1   9   52.59    2.20
  -2  -1   9    0.00    0.60
  -2   1   9    1.10    0.70
  -1  -1   9   62.69    2.30
  -1  -1   9   60.29    2.30
  -1   1   9   60.69    2.40
   0  -1   9  275.57    5.60
   0  -1   9  273.57    5.70
   0   1   9  280.67    5.70
   0   1   9  272.37    5.70
   1  -1   9   14.20    1.30
   1  -1   9   13.20    1.40
   1   1   9   12.50    1.20
   1   1   9   12.70    1.40
   2  -1   9  237.18    5.40
   2  -1   9  237.38    5.70
   2   1   9  240.58    5.80
   2   1   9  238.48    5.20
   3  -1   9   20.30    2.00
   3  -1   9   20.00    1.60
   3   1   9   21.70    1.60
   3   1   9   19.90    2.10
   4  -1   9    2.40    1.00
   4  -1   9    1.50    1.20
   4   1   9    1.00    1.20
   4   1   9    2.40    0.90
   5  -1   9  167.68    4.70
   5  -1   9  158.78    5.30
   5   1   9  156.48    5.40
   5   1   9  160.28    4.40
   6  -1   9    0.20    1.40
   6   1   9    0.50    0.90
   6   1   9   -0.30    1.30
   7  -1   9    2.20    1.60
   7   1   9    1.30    1.30
  -9  -2   9   14.90    2.00
  -9   2   9   17.10    2.10
  -8  -2   9   13.10    1.80
  -8   2   9   15.00    1.80
  -7  -2   9   -1.70    0.90
  -7  -2   9    1.10    1.10
  -7   2   9    0.10    1.10
  -6  -2   9   15.90    1.70
  -6  -2   9   12.60    1.40
  -6   2   9   13.80    1.50
  -5  -2   9   41.90    2.30
  -5  -2   9   41.20    2.00
  -5   2   9   42.50    2.30
  -4  -2   9   18.90    1.70
  -4  -2   9   20.90    1.70
  -4   2   9   17.50    1.60
  -3  -2   9   44.90    2.10
  -3  -2   9   42.40    2.00
  -2  -2   9   52.19    2.00
  -2  -2   9   50.79    2.10
  -2   2   9   47.60    2.10
  -1  -2   9   18.20    1.40
  -1   2   9   18.20    1.50
   0  -2   9  153.88    4.00
   0   2  -9  148.59    3.90
   0   2   9  154.48    4.00
   0   2   9  155.48    3.90
   1  -2   9  204.38    4.90
   1   2   9  213.28    4.80
   1   2   9  215.88    5.20
  -1   2  -9  206.98    5.00
   2  -2   9    0.90    0.80
   2  -2   9    0.60    0.90
   2   2   9    0.50    1.00
  -2   2  -9    1.40    1.00
   2   2   9    2.20    0.90
   3  -2   9   10.50    1.30
   3  -2   9   11.10    1.50
   3   2   9   12.60    1.30
   3   2   9    7.60    1.40
   4  -2   9   95.79    3.40
   4  -2   9   90.59    3.70
   4   2   9   95.59    4.00
   4   2   9   94.39    3.10
   5  -2   9   -1.20    1.10
   5  -2   9   -0.10    0.90
   5   2   9   -0.30    0.70
   5   2   9   -1.80    1.20
   6  -2   9   24.30    2.60
   6   2   9   22.80    2.60
   7  -2   9   -0.90    1.20
   7   2   9    1.10    1.40
  -9  -3   9    7.60    1.80
  -9   3   9   10.70    1.90
  -8  -3   9    7.00    1.60
  -8   3   9    9.00    1.70
  -7  -3   9    1.00    1.20
  -7   3   9    1.10    1.20
  -6  -3   9    6.40    1.20
  -6  -3   9    8.70    1.40
  -6   3   9    7.90    1.40
  -5  -3   9   -0.20    0.80
  -5  -3   9    0.20    0.80
  -5   3   9   -1.60    0.80
  -4  -3   9    2.40    0.80
  -4  -3   9    1.90    0.80
  -4   3   9    0.90    1.00
  -3  -3   9   69.69    2.50
  -3  -3   9   69.19    2.50
  -3   3   9   69.69    2.60
  -2  -3   9  457.75    8.30
  -2  -3   9  448.36    8.00
  -2   3   9  447.46    8.30
  -1  -3   9  111.79    3.20
  -1   3   9  113.59    3.20
   0  -3   9  173.68    4.30
   0   3   9  170.98    4.30
   0   3   9  180.88    4.20
   0   3  -9  174.08    4.70
   1  -3   9  306.77    6.40
   1   3   9  306.17    6.20
  -1   3  -9  304.17    6.40
   1   3   9  306.77    6.70
   2  -3   9   98.69    3.30
  -2   3  -9  105.19    3.50
   2   3   9  101.99    3.00
   2   3   9  103.59    3.70
   3  -3   9   23.30    1.80
  -3   3  -9   16.00    1.80
   3   3   9   21.10    2.20
   3   3   9   20.50    1.60
   4  -3   9   13.60    1.60
  -4   3  -9   12.10    1.90
   4   3   9   10.00    1.70
   4   3   9   11.10    1.30
   5  -3   9   84.89    3.50
   5   3   9   82.59    4.10
  -5   3  -9   81.39    3.80
  -6   3  -9   74.99    3.90
   6   3   9   73.99    4.00
   7   3   9   17.30    2.40
  -7   3  -9   16.50    2.30
  -9  -4   9   14.30    2.00
  -9   4   9   18.70    2.30
  -8  -4   9    1.60    1.30
  -8   4   9   -0.80    1.10
  -7  -4   9    1.00    1.00
  -7   4   9    0.50    1.10
  -6  -4   9    1.70    1.00
  -6  -4   9    1.80    1.10
  -6   4   9    0.00    1.00
  -5  -4   9    8.00    1.30
  -5  -4   9    7.00    1.10
  -5   4   9    7.30    1.40
  -4  -4   9    0.00    0.70
  -4  -4   9    0.60    0.80
  -4   4   9   -0.50    0.90
  -3  -4   9  134.99    3.50
  -3  -4   9  129.49    3.50
  -3   4   9  125.59    3.70
  -2  -4   9   40.00    1.90
  -2  -4   9   47.30    2.10
  -2   4   9   43.50    2.20
  -1  -4   9    0.70    0.80
  -1   4   9    2.20    0.90
   0  -4   9   29.80    1.80
   0   4  -9   28.90    2.60
   0   4   9   33.10    1.80
   0   4   9   31.90    1.90
   1  -4   9  137.59    3.90
   1   4   9  144.09    3.70
  -1   4  -9  130.39    3.80
   1   4   9  138.69    4.10
   2  -4   9   81.29    3.00
   2   4   9   80.99    2.70
   2   4   9   81.99    3.30
  -2   4  -9   80.79    3.10
   3  -4   9   41.70    2.40
   3   4   9   40.40    2.00
  -3   4  -9   39.10    2.40
   3   4   9   40.70    2.60
   4  -4   9   52.69    2.70
   4   4   9   49.99    3.00
  -4   4  -9   49.00    2.90
   5   4   9  135.59    5.10
  -5   4  -9  135.99    4.80
  -6   4  -9   13.40    2.10
   6   4   9   13.80    2.10
  -7   4  -9    1.60    1.40
   7   4   9    2.80    1.70
  -9  -5   9   -0.10    1.40
  -9   5   9   -2.10    1.50
  -8  -5   9   18.60    2.10
  -8   5   9   14.40    2.00
  -7  -5   9    1.00    1.00
  -7   5   9    2.70    1.30
  -6  -5   9   88.29    3.50
  -6   5   9   84.09    3.40
  -5  -5   9   19.00    1.60
  -5  -5   9   20.80    1.80
  -5   5   9   16.30    1.70
  -4  -5   9    1.70    0.90
  -4  -5   9    1.50    0.90
  -4   5   9    0.60    1.00
  -3  -5   9   48.60    2.20
  -3  -5   9   54.39    2.30
  -3   5   9   47.10    2.30
  -2  -5   9   13.90    1.40
  -2  -5   9   10.30    1.10
  -2   5   9   14.50    1.40
  -1  -5   9   68.29    2.60
  -1   5   9   70.19    2.60
   0  -5   9   15.70    1.50
   0   5   9   17.60    1.60
   0   5   9   15.50    1.50
   1  -5   9   13.60    1.50
  -1   5  -9   15.20    1.60
   1   5   9   15.50    1.50
   1   5   9   16.40    1.80
   2  -5   9  351.36    7.50
   2   5   9  344.47    6.70
  -2   5  -9  351.96    7.60
   2   5   9  349.47    7.90
   3  -5   9   60.19    2.80
   3   5   9   61.89    3.30
  -3   5  -9   59.39    3.00
   4  -5   9   70.19    3.10
  -4   5  -9   71.69    3.40
   4   5   9   73.99    3.70
   5   5   9   47.60    3.20
  -5   5  -9   48.90    3.30
   6   5   9   -0.60    1.20
  -6   5  -9    0.40    1.30
  -7   5  -9   -0.30    1.30
   7   5   9   -0.10    1.30
  -8  -6   9   -0.80    1.30
  -8   6   9    3.60    1.70
  -7  -6   9   63.09    3.30
  -7   6   9   60.89    3.40
  -6  -6   9    7.20    1.30
  -6   6   9    5.90    1.60
  -5  -6   9   39.70    2.30
  -5   6   9   39.00    2.50
  -4  -6   9   81.49    3.00
  -4  -6   9   81.89    2.80
  -4   6   9   82.59    3.20
  -3  -6   9    3.00    0.90
  -3  -6   9    3.60    0.90
  -3   6   9    3.10    1.10
  -2  -6   9    3.60    0.90
  -2  -6   9    5.20    0.90
  -2   6   9    2.60    1.00
  -1  -6   9    0.40    0.80
  -1   6   9   -0.50    0.70
   0  -6   9   38.90    2.10
   0   6   9   37.40    2.20
   0   6   9   37.60    2.00
   1  -6   9    2.60    1.00
   1   6   9    1.70    1.00
  -1   6  -9    3.30    1.10
   1   6   9    3.30    0.80
   2  -6   9   10.60    1.60
   2   6   9   10.80    1.30
   2   6   9    9.80    1.60
  -2   6  -9    9.60    1.50
   3  -6   9  285.57    6.80
  -3   6  -9  279.17    6.90
   3   6   9  295.27    7.50
  -4   6  -9    0.80    1.20
   4   6   9    0.40    1.20
  -5   6  -9    4.60    1.60
   5   6   9    5.90    1.70
  -6   6  -9    2.00    1.40
   6   6   9    1.30    1.50
  -8  -7   9    1.50    1.30
  -8   7   9    0.30    1.60
  -7  -7   9   36.80    2.80
  -7   7   9   45.00    3.20
  -6  -7   9    8.10    1.50
  -6   7   9    8.80    1.80
  -5  -7   9   75.69    3.10
  -5   7   9   81.39    3.40
  -4  -7   9   65.99    2.70
  -4   7   9   66.19    3.10
  -3  -7   9   16.10    1.50
  -3  -7   9   17.80    1.60
  -3   7   9   17.60    1.80
  -2  -7   9    2.30    0.80
  -2  -7   9    3.10    1.00
  -2   7   9    1.90    1.10
  -1  -7   9    0.30    0.90
  -1   7   9   -0.40    0.70
   0  -7   9   -0.30    0.80
   0   7   9    0.30    0.80
   0   7   9   -0.60    0.80
   1  -7   9   12.30    1.60
  -1   7  -9   12.00    1.60
   1   7   9   13.30    1.70
   1   7   9   13.30    1.30
   2  -7   9   12.50    1.70
  -2   7  -9    8.70    1.50
   2   7   9   10.00    1.60
   3  -7   9   76.89    3.50
   3   7   9   74.49    3.70
  -3   7  -9   75.59    3.40
   4   7   9    0.90    1.20
  -4   7  -9    0.40    1.30
  -5   7  -9   26.60    2.50
   5   7   9   29.80    2.80
  -6   7  -9   21.90    2.50
   6   7   9   20.10    2.60
  -7  -8   9    5.40    1.50
  -7   8   9    6.10    1.70
  -6  -8   9   -0.40    1.00
  -6   8   9   -0.20    1.40
  -5  -8   9   12.40    1.60
  -5   8   9    7.00    1.50
  -4  -8   9   35.60    2.30
  -4   8   9   36.50    2.60
  -3  -8   9   21.50    1.90
  -3   8   9   23.70    2.20
  -2  -8   9   41.60    2.10
  -2  -8   9   47.60    2.40
  -2   8   9   49.00    2.50
  -1  -8   9   23.70    1.90
  -1   8   9   21.70    1.80
   0  -8   9    1.70    1.00
   0   8   9    2.30    1.10
   0   8   9    0.70    0.90
   1  -8   9    8.80    1.40
   1   8   9    9.10    1.50
  -1   8  -9    8.00    1.50
   2  -8   9   12.70    1.70
   2   8   9   11.50    1.80
  -2   8  -9   13.20    1.80
  -3   8  -9    5.00    1.60
   3   8   9    7.90    1.80
  -4   8  -9   -1.30    1.20
   4   8   9    0.80    1.40
   5   8   9   -2.10    1.10
  -5   8  -9   -0.50    1.30
  -7  -9   9    0.80    1.20
  -6  -9   9   10.20    1.60
  -6   9   9    9.00    1.80
  -5  -9   9   27.60    2.40
  -5   9   9   28.90    2.50
  -4  -9   9   -0.70    0.90
  -4   9   9   -1.40    1.00
  -3  -9   9   13.70    1.40
  -3   9   9   21.30    2.00
  -2  -9   9   -0.50    0.90
  -2   9   9   -1.00    1.00
  -1  -9   9   61.49    2.70
  -1   9   9   62.09    2.60
   0  -9   9   26.00    2.20
   0   9   9   32.60    2.50
   1  -9   9   16.90    1.80
   1   9   9   16.50    2.00
  -1   9  -9   18.60    2.00
  -2   9  -9   30.30    2.80
   2   9   9   35.00    3.00
   3   9   9    4.60    1.80
  -3   9  -9    3.10    1.60
  -4   9  -9    1.90    1.50
   4   9   9    2.10    1.40
   5   9   9    2.10    1.70
  -5   9  -9    0.10    1.50
  -6 -10   9   -1.20    1.30
  -6  10   9   -0.70    1.40
  -5 -10   9    8.00    1.60
  -5  10   9    9.00    1.80
  -4 -10   9   -0.20    1.00
  -4  10   9   -0.60    1.10
  -3 -10   9    0.10    0.90
  -3  10   9   -0.40    1.10
  -2  10   9    0.90    1.00
   0 -10   9   22.30    2.00
   0  10   9   28.50    2.60
   1  10   9   19.00    2.30
  -1  10  -9   14.60    2.20
   2  10   9   12.60    2.10
  -2  10  -9   11.00    2.10
   3  10   9    0.40    1.30
  -3  10  -9   -1.70    1.50
  -4  10  -9   41.50    3.50
   4  10   9   41.70    3.60
  -5 -11   9   -1.90    1.00
  -5  11   9   -1.60    1.30
  -4 -11   9    1.40    1.30
  -4  11   9    2.10    1.30
  -3 -11   9   -1.00    1.10
  -3  11   9   -1.00    1.20
   0  11   9    3.90    1.40
  -1  11  -9   74.29    4.10
   1  11   9   77.39    4.00
   2  11   9    0.20    1.30
  -2  11  -9   -0.90    1.70
   3  11   9   37.40    3.80
  -3  11  -9   43.60    3.60
  -3 -12   9   13.00    1.80
   0  12   9  206.88    6.60
   1  12   9    3.10    1.50
  -2  12  -9   -1.90    2.10
  -9   0  10    1.70    1.50
  -9   0  10   -0.20    1.30
  -8   0  10    3.10    1.30
  -7   0  10   -0.80    1.00
  -6   0  10  136.29    4.10
  -5   0  10   -0.80    0.90
  -4   0  10    1.70    0.90
  -3   0  10   -0.30    0.70
  -2   0  10  334.87    6.80
  -1   0  10    1.00    0.90
   0   0  10 1028.30   16.80
   1   0  10   -0.80    0.80
   1   0  10   -0.10    0.80
   2   0  10   30.10    1.90
   2   0  10   31.10    2.20
   3   0  10    0.50    0.90
   3   0  10   -0.20    0.80
   4   0  10    5.40    1.60
   4   0  10    5.40    1.20
   5   0  10   -0.20    1.10
   5   0  10    0.10    0.80
   6   0  10    9.30    1.40
   6   0  10    7.30    1.90
   7   0  10   -0.60    1.30
  -9  -1  10   63.09    3.80
  -9   1  10   57.09    3.10
  -8  -1  10   -0.90    1.20
  -8  -1  10    0.60    1.30
  -8   1  10    0.90    1.20
  -7  -1  10   -0.10    1.00
  -7  -1  10   -1.40    1.10
  -7   1  10    0.90    1.10
  -6  -1  10   12.20    1.70
  -6  -1  10   11.00    1.50
  -6   1  10   15.90    1.70
  -5  -1  10   19.10    1.70
  -5  -1  10   20.30    1.80
  -5   1  10   19.10    1.70
  -4  -1  10   24.40    1.70
  -4  -1  10   24.60    1.70
  -4   1  10   24.40    1.80
  -3  -1  10   13.00    1.30
  -3  -1  10   10.90    1.20
  -3   1  10   10.40    1.30
  -2  -1  10   48.10    2.30
  -2  -1  10   38.20    2.00
  -2   1  10   45.20    2.20
  -1  -1  10  212.38    4.90
  -1   1  10  207.38    4.90
   0  -1  10   67.29    2.60
   0   1  10   64.89    2.60
   1  -1  10   28.50    1.90
   1  -1  10   29.20    2.00
   1   1  10   30.00    1.80
   1   1  10   31.10    2.10
   2  -1  10   32.00    2.00
   2  -1  10   32.20    2.20
   2   1  10   32.20    2.30
   2   1  10   30.40    2.00
   3  -1  10    3.80    1.20
   3  -1  10    5.00    1.10
   3   1  10    4.10    1.00
   3   1  10    4.20    1.30
   4  -1  10   72.09    3.60
   4  -1  10   67.59    3.00
   4   1  10   65.89    3.50
   4   1  10   68.29    2.80
   5  -1  10    5.60    1.60
   5  -1  10    6.40    1.30
   5   1  10    4.60    1.60
   5   1  10    6.10    1.20
   6  -1  10   22.00    2.60
   6  -1  10   24.90    2.20
   6   1  10   26.80    2.00
   6   1  10   26.10    2.70
   7  -1  10    1.80    1.50
   7   1  10    2.70    1.70
  -9  -2  10   19.10    2.20
  -9   2  10   21.30    2.20
  -8  -2  10   -0.30    1.20
  -8   2  10    1.30    1.30
  -7  -2  10    0.70    1.10
  -7  -2  10    0.50    1.10
  -7   2  10   -0.20    1.20
  -6  -2  10    0.80    1.00
  -6  -2  10    2.70    1.10
  -6   2  10    2.10    1.10
  -5  -2  10   82.49    3.30
  -5  -2  10   81.69    3.00
  -5   2  10   85.19    3.20
  -4  -2  10   -0.20    0.80
  -4  -2  10   -1.20    0.80
  -4   2  10   -0.10    0.80
  -3  -2  10   12.20    1.30
  -3  -2  10   12.80    1.30
  -3   2  10   13.10    1.40
  -2  -2  10  749.42   12.80
  -2   2  10  740.53   12.70
  -1  -2  10  139.79    3.80
  -1   2  10  133.49    3.70
   0  -2  10    8.30    1.20
   0   2  10   11.70    1.30
   1  -2  10   37.60    2.10
   1   2  10   34.60    2.20
  -1   2 -10   37.80    2.30
   1   2  10   34.50    1.90
   2  -2  10    0.80    0.90
   2   2  10    0.80    0.70
  -2   2 -10    0.00    0.90
   2   2  10    0.90    1.00
   3  -2  10   76.19    3.10
   3  -2  10   80.59    3.40
   3   2  10   76.99    3.40
   3   2  10   76.49    2.80
   4  -2  10    5.30    1.40
   4  -2  10    6.10    1.30
   4   2  10    8.40    1.30
   4   2  10    8.10    1.60
   5  -2  10    2.40    1.30
   5  -2  10    4.00    1.20
   5   2  10    2.70    1.60
   5   2  10    3.40    1.10
   6  -2  10   17.00    2.40
   6   2  10   19.10    2.50
   7   2  10    0.30    1.50
  -7   2 -10    1.60    1.50
  -8  -3  10   10.10    1.80
  -8   3  10   10.50    1.70
  -7  -3  10   -1.40    1.70
  -7  -3  10   -0.10    1.20
  -7   3  10   -0.50    1.10
  -6  -3  10    0.00    1.00
  -6  -3  10    0.50    1.00
  -6   3  10    0.50    1.10
  -5  -3  10   14.30    1.60
  -5  -3  10   18.30    1.80
  -5   3  10   17.60    1.70
  -4  -3  10    1.70    0.90
  -4  -3  10    1.60    1.00
  -4   3  10    2.80    1.10
  -3  -3  10  131.19    3.60
  -3  -3  10  122.69    3.40
  -3   3  10  117.59    3.60
  -2  -3  10   81.59    3.00
  -2   3  10   79.79    2.90
  -1  -3  10  502.65    9.30
  -1   3  10  496.05    9.20
   0  -3  10  160.28    4.30
   0   3  10  151.98    4.00
   1  -3  10  275.77    6.20
  -1   3 -10  272.67    6.40
   1   3  10  278.27    5.90
   1   3  10  277.27    6.50
   2  -3  10    2.60    1.10
  -2   3 -10    1.40    1.00
   2   3  10    1.40    1.10
   2   3  10    1.40    0.80
   3  -3  10    3.00    1.00
   3   3  10    1.90    1.20
   3   3  10    2.80    0.90
  -3   3 -10    1.50    1.20
   4  -3  10   10.30    1.50
  -4   3 -10   10.20    1.70
   4   3  10    9.80    1.70
   4   3  10   12.60    1.40
   5  -3  10   14.90    1.70
  -5   3 -10   19.30    2.40
   5   3  10   13.50    2.10
  -6   3 -10    5.60    1.80
   6   3  10    3.10    1.50
   7   3  10   15.40    2.80
  -7   3 -10   21.50    3.10
  -8  -4  10    1.20    1.30
  -8   4  10   -2.50    1.30
  -7  -4  10    3.80    1.40
  -7   4  10    1.00    1.20
  -6  -4  10   19.30    1.90
  -6  -4  10   19.20    1.90
  -6   4  10   17.90    1.90
  -5  -4  10    2.90    1.10
  -5  -4  10    3.80    1.00
  -5   4  10    4.40    1.40
  -4  -4  10    1.10    0.90
  -4  -4  10    1.50    0.90
  -4   4  10    1.60    1.10
  -3  -4  10   68.29    2.70
  -3  -4  10   67.69    2.60
  -3   4  10   65.79    2.70
  -2  -4  10  137.99    3.90
  -2   4  10  134.99    3.90
  -1  -4  10   19.40    1.70
  -1   4  10   25.90    1.90
   0  -4  10   33.10    2.10
   0   4  10   36.50    1.90
   1  -4  10   36.90    2.40
   1   4  10   35.50    2.30
   1   4  10   38.00    2.10
   2  -4  10    7.80    1.30
   2   4  10    6.60    1.00
   2   4  10    6.50    1.40
  -2   4 -10    5.00    1.20
   3  -4  10   26.30    2.10
  -3   4 -10   24.80    2.30
   3   4  10   25.80    2.30
   3   4  10   26.10    1.80
   4  -4  10   22.20    2.10
   4   4  10   23.80    2.50
  -4   4 -10   24.00    2.30
   5  -4  10   78.49    3.50
  -5   4 -10   71.99    3.70
   5   4  10   75.69    4.00
  -6   4 -10    2.80    1.60
   6   4  10    2.70    1.60
  -8  -5  10   34.30    2.70
  -8   5  10   26.40    2.50
  -7  -5  10    9.60    1.60
  -7   5  10    9.70    1.70
  -6  -5  10   70.99    3.30
  -6   5  10   68.69    3.20
  -5  -5  10   28.70    2.00
  -5  -5  10   28.90    2.30
  -5   5  10   29.50    2.30
  -4  -5  10   36.60    2.20
  -4  -5  10   34.70    2.10
  -4   5  10   33.30    2.30
  -3  -5  10    9.80    1.20
  -3  -5  10    8.70    1.10
  -3   5  10    9.70    1.40
  -2  -5  10    0.10    0.80
  -2   5  10    0.40    1.00
  -1  -5  10    0.40    0.80
  -1   5  10    0.80    0.90
   0  -5  10   12.10    1.40
   0   5  10   12.80    1.40
   1  -5  10   21.10    2.00
   1   5  10   17.80    1.90
   1   5  10   15.40    1.50
   2  -5  10  195.58    5.30
   2   5  10  195.68    4.70
   2   5  10  195.38    5.70
  -2   5 -10  196.28    5.30
   3  -5  10   81.89    3.50
   3   5  10   77.79    3.70
  -3   5 -10   81.69    3.60
   4  -5  10    0.90    1.10
  -4   5 -10    1.30    1.20
   4   5  10    0.20    1.20
  -5   5 -10   47.00    3.10
   5   5  10   41.50    3.20
  -6   5 -10    1.80    1.50
   6   5  10    0.30    1.40
  -8  -6  10    2.90    1.50
  -8   6  10    2.30    1.50
  -7  -6  10    1.60    1.20
  -7   6  10    0.00    1.40
  -6  -6  10    1.00    1.10
  -6   6  10    1.70    1.40
  -5  -6  10   96.59    3.60
  -5   6  10   87.29    3.70
  -4  -6  10   51.19    2.40
  -4  -6  10   48.90    2.50
  -4   6  10   51.89    2.70
  -3  -6  10   19.50    1.80
  -3  -6  10   14.60    1.40
  -3   6  10   15.00    1.60
  -2  -6  10    4.70    1.20
  -2   6  10    5.50    1.20
  -1  -6  10    7.60    1.30
  -1   6  10    9.00    1.30
   0  -6  10   16.70    1.70
   0   6  10   15.80    1.50
   1  -6  10  105.39    3.60
   1   6  10   99.89    3.80
   1   6  10  100.79    3.20
   2  -6  10    9.40    1.50
  -2   6 -10    9.90    1.60
   2   6  10    9.30    1.60
   3  -6  10   15.00    2.00
   3   6  10   13.30    2.00
  -3   6 -10   13.10    1.80
   4  -6  10    0.70    1.10
   4   6  10    1.80    1.40
  -4   6 -10    2.20    1.40
  -5   6 -10    2.50    1.60
   5   6  10    3.10    1.50
   6   6  10    1.30    1.50
  -6   6 -10   -0.40    1.60
  -7  -7  10    4.90    1.40
  -7   7  10    4.00    1.70
  -6  -7  10    4.30    1.20
  -6   7  10    2.70    1.40
  -5  -7  10   78.69    3.20
  -5   7  10   70.79    3.30
  -4  -7  10   57.79    2.70
  -4   7  10   53.09    2.80
  -3  -7  10    6.00    1.10
  -3  -7  10    6.50    1.10
  -3   7  10    7.10    1.40
  -2  -7  10   74.69    3.00
  -2   7  10   78.39    3.10
  -1  -7  10    6.20    1.30
  -1   7  10    4.90    1.20
   0  -7  10   11.40    1.50
   0   7  10   11.00    1.30
   1  -7  10   36.20    2.40
   1   7  10   33.40    2.40
   1   7  10   32.70    2.40
   2  -7  10    1.20    1.10
   2   7  10    4.10    1.40
  -2   7 -10    1.00    1.10
   3  -7  10    6.10    1.40
  -3   7 -10    7.80    1.70
   3   7  10    8.40    1.70
   4   7  10    0.30    1.30
  -4   7 -10   -0.20    1.20
   5   7  10   -0.30    1.30
  -5   7 -10    1.90    1.50
  -6  -8  10    1.20    1.10
  -6   8  10   -1.50    1.40
  -5  -8  10   -0.90    1.00
  -5   8  10   -1.40    1.20
  -4  -8  10    5.50    1.20
  -4   8  10    4.40    1.50
  -3  -8  10   48.80    2.40
  -3   8  10   52.99    2.90
  -2  -8  10    2.30    0.90
  -2   8  10    1.60    1.10
  -1  -8  10   10.00    1.40
  -1   8  10   10.20    1.40
   0  -8  10    4.50    1.20
   0   8  10    4.90    1.10
   1  -8  10   16.20    1.90
   1   8  10   14.20    1.90
   2  -8  10   17.30    2.00
   2   8  10   15.20    2.00
  -2   8 -10   17.00    2.10
  -3   8 -10   20.00    2.30
   3   8  10   20.40    2.50
   4   8  10    2.60    1.50
  -4   8 -10    2.00    1.40
  -5   8 -10    2.30    1.70
   5   8  10    4.30    2.00
  -6  -9  10    1.50    1.20
  -6   9  10    1.70    1.50
  -5  -9  10    2.70    1.30
  -5   9  10    2.00    1.60
  -4  -9  10    0.60    1.10
  -4   9  10    2.90    1.30
  -3   9  10   27.00    2.40
  -2   9  10    1.90    1.20
  -1  -9  10   45.50    2.70
  -1   9  10   46.90    2.50
   0  -9  10    4.80    1.20
   1  -9  10    3.30    1.30
   1   9  10    1.70    1.20
  -2   9 -10    6.60    1.90
   2   9  10    7.30    1.80
  -3   9 -10    4.30    1.80
   3   9  10    5.50    1.80
   4   9  10   10.10    2.00
  -4   9 -10    8.40    1.90
  -5 -10  10    1.80    1.30
  -5  10  10    1.60    1.60
  -4 -10  10   15.90    1.80
  -4  10  10   17.10    2.00
  -3  10  10    0.20    1.20
  -2  10  10    1.10    1.00
   0 -10  10    1.30    1.20
   1  10  10    9.60    1.90
  -2  10 -10   33.60    2.90
   2  10  10   35.60    3.30
   3  10  10   11.00    2.00
  -3  10 -10    8.10    2.10
  -3  11  10    2.80    1.50
   1  11  10   10.20    2.00
   2  11  10    2.80    1.70
  -8   0  11    1.10    1.20
  -8   0  11   -2.40    1.00
  -7   0  11    3.40    1.30
  -6   0  11    1.50    1.20
  -5   0  11    0.30    1.10
  -4   0  11    0.30    0.90
  -3   0  11   53.69    2.50
  -2   0  11    0.00    0.90
  -1   0  11  527.85    9.90
   0   0  11   -0.90    1.00
   1   0  11   28.20    2.10
   2   0  11   -0.40    0.80
   2   0  11   -0.60    1.00
   3   0  11   27.90    2.30
   3   0  11   32.70    2.30
   4   0  11    0.00    0.90
   4   0  11   -0.50    1.10
   5   0  11   29.80    2.20
   5   0  11   30.20    3.00
   6   0  11    0.10    1.00
   6   0  11   -0.70    1.30
  -8  -1  11    4.30    1.60
  -8  -1  11    1.80    1.30
  -8   1  11    3.00    1.50
  -7  -1  11   -1.50    1.10
  -7  -1  11   -0.40    1.20
  -7   1  11   -0.40    1.00
  -6  -1  11   10.70    1.70
  -6  -1  11   11.60    1.50
  -6   1  11   10.40    1.50
  -5  -1  11   -0.20    0.90
  -5  -1  11   -1.40    1.00
  -5   1  11   -0.40    0.90
  -4  -1  11   -0.70    0.80
  -4  -1  11    0.40    0.90
  -4   1  11   -0.30    1.00
  -3  -1  11    8.60    1.30
  -3  -1  11    8.30    1.30
  -3   1  11   10.50    1.40
  -2  -1  11   34.40    2.10
  -2   1  11   33.90    2.10
  -1  -1  11  122.19    3.80
  -1   1  11  117.09    3.70
   0  -1  11   36.40    2.20
   0   1  11   39.40    2.30
   1  -1  11  177.18    4.80
   1   1  11  175.48    4.60
   2  -1  11    0.70    1.00
   2  -1  11    0.90    0.90
   2   1  11    2.10    1.00
   2   1  11    1.00    1.10
   3  -1  11   19.00    2.10
   3  -1  11   21.10    1.90
   3   1  11   19.10    1.80
   3   1  11   16.80    1.90
   4  -1  11    7.30    1.30
   4  -1  11    5.60    1.50
   4   1  11    7.20    1.30
   4   1  11    6.00    1.50
   5  -1  11    2.00    1.50
   5  -1  11    4.40    1.30
   5   1  11    4.00    1.70
   5   1  11    6.80    1.30
   6  -1  11    6.30    1.40
   6  -1  11    2.90    1.80
   6   1  11    5.50    1.30
   6   1  11    4.70    1.80
  -8  -2  11    3.40    1.40
  -8   2  11    2.10    1.30
  -7  -2  11   -1.90    0.90
  -7  -2  11   -0.90    1.20
  -7   2  11    1.30    1.20
  -6  -2  11    5.60    1.20
  -6  -2  11    6.30    1.40
  -6   2  11    7.50    1.50
  -5  -2  11   25.00    2.10
  -5  -2  11   22.30    2.00
  -5   2  11   22.70    2.00
  -4  -2  11    0.40    1.00
  -4  -2  11    0.20    0.90
  -4   2  11   -0.70    0.90
  -3  -2  11    2.60    1.10
  -3   2  11    1.20    1.00
  -2  -2  11  195.48    4.90
  -2   2  11  185.58    4.80
  -1  -2  11   17.40    1.70
  -1   2  11   14.00    1.50
   0  -2  11    9.10    1.30
   0   2  11    9.00    1.30
   1  -2  11    7.10    1.30
   1   2  11    6.80    1.30
   2  -2  11   77.69    3.20
   2   2  11   76.49    3.40
   2   2  11   75.99    3.00
  -2   2 -11   72.39    3.70
   3  -2  11    4.10    1.20
   3   2  11    1.60    1.20
  -3   2 -11    2.50    1.30
   3   2  11    3.90    1.00
   4  -2  11    7.30    1.40
  -4   2 -11    6.10    1.50
   4   2  11    6.00    1.60
   4   2  11    5.60    1.20
   5  -2  11    2.90    1.20
  -5   2 -11    3.50    1.40
   5   2  11    3.00    1.00
   5   2  11    2.10    1.50
   6   2  11    1.40    1.60
  -6   2 -11    2.00    1.60
  -8  -3  11    4.60    1.60
  -8   3  11    6.40    1.70
  -7  -3  11    0.60    1.80
  -7  -3  11   -0.80    1.20
  -7   3  11    0.20    1.20
  -6  -3  11    2.40    1.30
  -6  -3  11    1.50    1.10
  -6   3  11    3.10    1.30
  -5  -3  11   17.90    1.80
  -5  -3  11   20.00    2.00
  -5   3  11   16.60    1.70
  -4  -3  11   13.60    1.50
  -4  -3  11   11.40    1.50
  -4   3  11   11.40    1.50
  -3  -3  11  165.58    4.50
  -3   3  11  172.48    4.70
  -2  -3  11    5.60    1.10
  -2   3  11    5.60    1.20
  -1  -3  11    5.40    1.20
  -1   3  11    4.80    1.10
   0  -3  11   81.59    3.10
   0   3  11   77.99    2.90
   1  -3  11    6.10    1.20
   1   3  11    7.60    1.20
   2  -3  11   74.69    3.30
   2   3  11   75.99    3.00
   2   3  11   81.19    3.60
  -2   3 -11   75.79    4.70
   3  -3  11    6.40    1.30
  -3   3 -11    4.10    1.40
   3   3  11    5.00    1.50
   3   3  11    5.00    1.10
   4  -3  11   -1.30    0.90
   4   3  11    1.00    0.90
  -4   3 -11    1.10    1.30
   4   3  11    1.00    1.20
   5  -3  11    6.20    1.50
  -5   3 -11    4.30    1.60
   5   3  11    2.90    1.70
   6   3  11    1.90    1.60
  -6   3 -11    1.50    1.50
  -8  -4  11    2.50    1.40
  -8   4  11    4.50    1.50
  -7  -4  11    2.10    1.30
  -7   4  11    2.60    1.50
  -6  -4  11   12.00    1.60
  -6  -4  11   12.20    1.60
  -6   4  11   10.60    1.70
  -5  -4  11    2.00    1.00
  -5  -4  11    1.00    1.10
  -5   4  11    2.50    1.20
  -4  -4  11    2.00    1.00
  -4  -4  11    1.70    1.10
  -4   4  11    1.20    1.10
  -3  -4  11  199.08    5.10
  -3   4  11  202.48    5.20
  -2  -4  11    1.60    1.10
  -2   4  11    1.70    1.00
  -1  -4  11    0.70    1.00
  -1   4  11    0.90    0.90
   0  -4  11   22.70    2.00
   0   4  11   31.20    2.00
   1  -4  11   56.19    2.70
   1   4  11   55.29    2.60
   2  -4  11  191.68    5.30
   2   4  11  172.08    4.60
   2   4  11  180.28    5.50
   3  -4  11   50.29    2.90
   3   4  11   51.99    2.50
  -3   4 -11   53.29    3.00
   3   4  11   51.59    3.30
   4  -4  11   21.20    2.20
   4   4  11   19.70    2.40
  -4   4 -11   25.00    2.60
   5  -4  11   31.20    2.70
   5   4  11   32.30    3.20
  -5   4 -11   32.20    3.00
  -6   4 -11   10.30    2.00
   6   4  11    7.20    1.90
  -7  -5  11   -1.20    1.20
  -7   5  11    0.10    1.40
  -6  -5  11    2.20    1.30
  -6   5  11    0.80    1.20
  -5  -5  11   53.19    2.70
  -5  -5  11   53.69    2.90
  -5   5  11   51.69    2.90
  -4  -5  11   43.10    2.40
  -4  -5  11   46.70    2.50
  -4   5  11   40.90    2.60
  -3  -5  11    0.60    1.00
  -3   5  11    0.40    1.00
  -2  -5  11    4.00    1.10
  -2   5  11    4.40    1.30
  -1  -5  11   -0.70    0.90
  -1   5  11    1.10    1.00
   0  -5  11   -0.60    0.90
   0   5  11    0.50    0.90
   1  -5  11   20.60    2.00
   1   5  11   16.30    1.60
   2  -5  11  227.48    5.90
   2   5  11  210.78    5.20
   2   5  11  229.78    6.30
   3  -5  11   89.59    3.80
   3   5  11   82.09    3.90
  -3   5 -11   91.79    3.90
   4  -5  11   58.29    3.20
   4   5  11   51.99    3.60
  -4   5 -11   51.39    3.20
   5   5  11   10.20    2.00
  -5   5 -11   13.90    2.20
  -7  -6  11   39.60    2.90
  -7   6  11   33.40    2.80
  -6  -6  11   20.20    2.00
  -6   6  11   21.90    2.20
  -5  -6  11  121.19    4.10
  -5   6  11  126.79    4.30
  -4  -6  11   10.80    1.50
  -4  -6  11   11.30    1.50
  -4   6  11   12.80    1.70
  -3  -6  11    5.40    1.10
  -3   6  11    5.20    1.30
  -2  -6  11   10.90    1.40
  -2   6  11    9.60    1.50
  -1  -6  11   -0.30    1.00
  -1   6  11   -0.40    1.00
   0  -6  11   12.30    1.70
   0   6  11   11.70    1.50
   1  -6  11   65.69    3.10
   1   6  11   61.19    2.70
   2  -6  11   26.20    2.50
   2   6  11   27.30    2.60
   3  -6  11    4.60    1.50
   3   6  11    4.80    1.60
  -3   6 -11    3.10    1.40
   4  -6  11    7.80    1.70
  -4   6 -11    6.30    1.80
   4   6  11    4.80    1.60
   5   6  11   18.50    2.50
  -5   6 -11   20.40    2.60
  -6  -7  11   -0.20    1.20
  -6   7  11    0.50    1.30
  -5  -7  11   27.20    2.20
  -5   7  11   26.20    2.50
  -4  -7  11   25.70    2.20
  -4   7  11   24.50    2.30
  -3  -7  11   34.50    2.30
  -3   7  11   33.80    2.40
  -2  -7  11    8.40    1.40
  -2   7  11    6.70    1.30
  -1  -7  11    7.00    1.40
  -1   7  11    5.10    1.30
   0  -7  11   32.80    2.50
   0   7  11   29.40    2.10
   1  -7  11    2.00    1.20
   2  -7  11    7.90    1.50
   2   7  11    8.20    1.70
   3  -7  11    1.10    1.30
  -3   7 -11   -0.60    1.10
   3   7  11    0.50    1.20
   4   7  11   -0.10    1.30
  -4   7 -11   -1.70    1.40
  -5   7 -11   -0.90    2.30
  -6  -8  11    2.10    1.30
  -6   8  11   -2.10    1.30
  -5  -8  11    0.40    1.10
  -5   8  11    0.70    1.30
  -4   8  11   12.30    1.90
  -3   8  11   11.80    1.70
  -2  -8  11    0.10    1.10
  -2   8  11   -0.20    1.10
  -1  -8  11   24.30    2.30
  -1   8  11   20.50    1.90
   0  -8  11    5.90    1.30
   1  -8  11    1.30    1.30
   2  -8  11   20.90    2.30
   2   8  11   18.10    2.30
  -3   8 -11   -1.70    1.20
   3   8  11    0.20    1.40
  -4   8 -11    6.50    1.90
   4   8  11    7.80    1.90
  -5  -9  11   -0.70    1.10
  -5   9  11   -2.40    1.20
  -4   9  11   20.50    2.20
  -3   9  11    2.60    1.40
  -2   9  11    1.40    1.10
  -1  -9  11   22.70    2.10
   0  -9  11   -0.50    1.10
   1  -9  11   13.80    2.00
   2  -9  11    5.20    1.50
   2   9  11    3.60    1.60
  -3   9 -11    0.60    1.60
   3   9  11    4.30    1.80
  -3  10  11    3.80    1.40
   0 -10  11    0.80    1.30
   2  10  11    7.90    2.00
  -7   0  12    1.20    1.20
  -7   0  12   -0.10    1.20
  -6   0  12  216.68    5.80
  -5   0  12    0.90    1.10
  -4   0  12    4.10    1.20
  -3   0  12    1.10    1.00
  -2   0  12   90.69    3.40
  -1   0  12   -0.10    1.00
   0   0  12    0.20    1.00
   1   0  12   -0.30    1.00
   2   0  12   77.89    3.20
   3   0  12   -1.40    1.10
   3   0  12   -0.50    0.90
   4   0  12    9.50    1.90
   4   0  12   13.90    1.80
   5   0  12    0.70    1.10
   5   0  12   -0.30    1.50
   6   0  12    0.70    1.00
   6   0  12   -0.60    2.50
  -7  -1  12   16.70    1.90
  -7  -1  12   17.30    2.10
  -7   1  12   16.80    2.00
  -6  -1  12    4.60    1.40
  -6  -1  12    3.70    1.50
  -6   1  12    4.20    1.30
  -5  -1  12   -0.50    0.90
  -5  -1  12    0.90    1.10
  -5   1  12    0.90    1.10
  -4  -1  12   14.70    1.70
  -4   1  12   15.50    1.70
  -3  -1  12    1.80    1.00
  -3   1  12    0.50    1.00
  -2  -1  12  147.19    4.40
  -2   1  12  154.68    4.40
  -1  -1  12   43.00    2.40
  -1   1  12   36.50    2.50
   0  -1  12    2.10    1.10
   0   1  12    3.90    1.30
   1  -1  12   92.69    3.50
   1   1  12   95.19    3.40
   2  -1  12    5.30    1.30
   2   1  12    6.40    1.20
   3  -1  12    0.10    1.00
   3  -1  12   -1.10    1.10
   3   1  12   -0.10    1.00
   3   1  12   -0.50    1.10
   4  -1  12   10.70    1.80
   4  -1  12   17.40    1.90
   4   1  12   18.20    1.90
   4   1  12   17.40    2.30
   5  -1  12   15.40    1.90
   5  -1  12   15.40    2.30
   5   1  12   14.30    2.40
   5   1  12   19.90    2.10
   6  -1  12    2.70    1.30
  -7  -2  12    3.90    1.50
  -7  -2  12    5.30    1.60
  -7   2  12    5.70    1.50
  -6  -2  12    1.80    1.30
  -6  -2  12    4.40    1.30
  -6   2  12    6.30    1.60
  -5  -2  12    6.80    1.40
  -5  -2  12    4.70    1.30
  -5   2  12    5.00    1.30
  -4  -2  12   22.90    2.00
  -4   2  12   21.50    2.10
  -3  -2  12   80.79    3.20
  -3   2  12   78.39    3.20
  -2  -2  12  413.76    8.50
  -2   2  12  408.56    8.40
  -1  -2  12   70.19    3.10
  -1   2  12   63.59    2.90
   0  -2  12   14.40    1.60
   0   2  12   14.20    1.60
   1  -2  12   27.40    2.20
   1   2  12   31.80    2.10
   2  -2  12    3.30    1.20
   2   2  12    6.20    1.30
   3  -2  12    3.30    1.30
   3   2  12    2.10    1.00
   3   2  12    0.30    1.10
   4  -2  12   12.60    1.80
  -4   2 -12   18.30    2.20
   4   2  12   15.20    1.70
   4   2  12   13.40    2.10
   5  -2  12   37.50    2.90
   5   2  12   34.70    2.50
   5   2  12   34.60    3.30
  -5   2 -12   34.00    3.00
   6  -2  12    5.00    1.40
  -7  -3  12    1.90    1.40
  -7  -3  12    2.30    1.90
  -7   3  12    0.20    1.20
  -6  -3  12    1.30    1.20
  -6  -3  12   -0.60    1.10
  -6   3  12   -0.90    1.20
  -5  -3  12   13.60    1.70
  -5  -3  12   13.10    1.60
  -5   3  12   10.60    1.60
  -4  -3  12    1.80    1.10
  -4   3  12    0.00    1.10
  -3  -3  12  179.28    4.90
  -3   3  12  175.58    4.90
  -2  -3  12   23.80    2.00
  -2   3  12   17.10    1.90
  -1  -3  12    0.10    1.00
  -1   3  12    1.10    1.00
   0  -3  12   42.80    2.60
   0   3  12   35.50    2.20
   1  -3  12    0.30    1.00
   1   3  12    0.00    0.90
   2  -3  12    5.70    1.40
   2   3  12    6.30    1.30
   3  -3  12    1.20    1.10
   3   3  12    0.40    1.00
   3   3  12    0.50    1.10
   4  -3  12    3.40    1.30
   4   3  12    3.40    1.00
  -4   3 -12    4.10    1.50
   4   3  12    3.40    1.60
   5  -3  12    3.10    1.30
  -5   3 -12    2.80    1.50
   5   3  12    1.50    1.50
  -7  -4  12    1.40    1.20
  -7   4  12    0.80    1.30
  -6  -4  12    4.20    1.50
  -6  -4  12    1.60    1.20
  -6   4  12    5.50    1.50
  -5  -4  12   -0.10    1.10
  -5  -4  12   -2.20    1.00
  -5   4  12   -0.80    1.30
  -4  -4  12   16.20    1.80
  -4   4  12   18.20    2.00
  -3  -4  12  221.28    5.50
  -3   4  12  213.58    5.60
  -2  -4  12    4.40    1.20
  -2   4  12    5.70    1.30
  -1  -4  12   -0.70    0.90
  -1   4  12    1.20    1.00
   0  -4  12   21.40    2.10
   0   4  12   21.00    2.10
   1  -4  12   15.50    1.80
   1   4  12   14.90    1.70
   2  -4  12   17.10    1.90
   2   4  12   21.50    2.00
   3  -4  12    1.20    1.30
   3   4  12    0.40    1.30
   3   4  12    2.00    1.00
   4  -4  12    7.40    1.60
   4   4  12    7.00    1.90
  -4   4 -12    9.60    1.90
   5  -4  12   50.29    3.20
   5   4  12   56.49    4.00
  -5   4 -12   51.89    3.40
  -6  -5  12   66.09    3.40
  -6   5  12   69.69    3.40
  -5  -5  12  111.59    4.00
  -5  -5  12  111.89    3.80
  -5   5  12  121.69    4.30
  -4  -5  12   22.20    2.00
  -4   5  12   19.30    2.00
  -3  -5  12   29.40    2.40
  -3   5  12   27.70    2.40
  -2  -5  12   18.00    1.90
  -2   5  12   23.60    2.10
  -1  -5  12    0.10    1.00
  -1   5  12    1.20    1.00
   0  -5  12   33.10    2.50
   0   5  12   31.10    2.30
   1  -5  12    1.60    1.30
   1   5  12    2.30    1.10
   2  -5  12   39.80    2.70
   2   5  12   37.50    2.40
   3  -5  12    3.00    1.40
   3   5  12    2.50    1.40
   4  -5  12   47.20    3.30
  -4   5 -12   49.40    3.40
   4   5  12   48.80    3.60
   5   5  12   30.20    3.20
  -5   5 -12   27.90    3.00
  -6  -6  12    0.30    1.20
  -6   6  12    1.00    1.50
  -5  -6  12   70.09    3.90
  -5   6  12   73.19    3.70
  -4  -6  12   15.60    1.70
  -4   6  12   17.90    2.10
  -3  -6  12    1.80    1.20
  -3   6  12   -0.40    1.10
  -2  -6  12    7.70    1.40
  -2   6  12    6.40    1.50
  -1  -6  12    0.00    1.00
  -1   6  12    2.50    1.10
   0  -6  12   30.30    2.60
   0   6  12   30.90    2.30
   1  -6  12   19.70    2.00
   1   6  12   18.80    1.80
   2  -6  12   34.80    2.60
   3  -6  12   15.10    2.00
   3   6  12   14.10    2.20
   4  -6  12   99.09    4.30
  -4   6 -12  101.69    4.50
   4   6  12   86.29    4.70
  -5   7  12    4.20    1.50
  -4   7  12    7.10    1.60
  -3  -7  12    4.80    1.40
  -3   7  12    4.20    1.50
  -2  -7  12   -0.30    1.10
  -2   7  12    1.70    1.20
  -1  -7  12    1.60    1.30
  -1   7  12   -0.60    1.10
   0  -7  12   52.59    3.10
   0   7  12   51.89    2.60
   1  -7  12    4.00    1.40
   2  -7  12    0.60    1.30
   3  -7  12    3.50    1.40
   3   7  12    1.60    1.30
   4   7  12    0.30    1.50
  -4   7 -12   -2.40    1.40
  -4   8  12    3.20    1.40
  -3   8  12    0.20    1.40
  -2  -8  12    3.40    1.30
  -2   8  12    4.20    1.30
  -1  -8  12    1.60    1.10
  -1   8  12    1.30    1.20
   0  -8  12   31.60    2.50
   1  -8  12   49.60    3.20
   2  -8  12    3.70    1.60
   3  -8  12    0.10    1.20
   3   8  12    2.00    1.60
  -3   9  12   41.40    2.90
  -2   9  12   12.10    1.80
  -1  -9  12   21.90    2.20
   0  -9  12    1.20    1.20
   1  -9  12    4.30    1.60
  -6   0  13   -0.90    1.20
  -6   0  13    0.90    1.20
  -5   0  13    1.60    1.20
  -4   0  13   -0.10    1.00
  -3   0  13    4.20    1.30
  -2   0  13   -0.30    1.00
  -1   0  13   11.90    1.60
   0   0  13   -1.20    1.10
   1   0  13    2.40    1.20
   2   0  13    0.80    1.10
   3   0  13   28.20    2.50
   4   0  13    0.60    1.00
   5   0  13   30.10    2.70
   5   0  13   24.10    2.90
  -6  -1  13    8.00    1.50
  -6  -1  13    9.50    1.70
  -6   1  13   10.10    1.80
  -5  -1  13    0.60    1.10
  -5   1  13    0.10    1.10
  -4  -1  13    1.50    1.10
  -4   1  13    2.00    1.30
  -3  -1  13   11.10    1.60
  -3   1  13   11.60    1.70
  -2  -1  13    3.20    1.20
  -2   1  13    3.20    1.30
  -1  -1  13    8.30    1.40
  -1   1  13    8.40    1.50
   0  -1  13    1.60    1.10
   0   1  13    0.10    1.00
   1  -1  13   22.70    2.10
   1   1  13   25.50    2.30
   2  -1  13   12.70    1.70
   2   1  13   11.10    1.60
   3  -1  13    8.20    1.50
   3   1  13    6.60    1.50
   4  -1  13    1.80    1.30
   4   1  13    1.90    1.20
   4   1  13    0.90    2.10
   5  -1  13   23.00    2.30
   5  -1  13   18.80    2.50
   5   1  13   21.80    2.20
   5   1  13   19.90    2.60
  -5   1 -13   25.60    2.80
  -6  -2  13    6.90    1.50
  -6  -2  13    6.60    1.60
  -6   2  13    8.30    1.80
  -5  -2  13   18.70    2.00
  -5   2  13   22.10    2.20
  -4  -2  13    4.30    1.40
  -4   2  13    2.70    1.40
  -3  -2  13    5.00    1.30
  -3   2  13    3.80    1.30
  -2  -2  13    1.70    1.10
  -2   2  13    0.10    1.30
  -1  -2  13    1.30    1.10
  -1   2  13   -0.40    1.20
   0  -2  13    0.60    1.00
   0   2  13   -0.30    1.00
   1  -2  13   38.30    2.70
   1   2  13   38.80    2.60
   2  -2  13    0.30    1.00
   2   2  13    2.50    1.20
   3  -2  13    0.00    1.10
   3   2  13    1.20    1.10
   4  -2  13    4.80    1.40
   4   2  13    3.00    2.30
   4   2  13    5.10    1.40
   5  -2  13    4.30    1.50
   5   2  13    1.70    1.80
  -5   2 -13    2.60    2.00
  -6  -3  13    0.60    1.10
  -6  -3  13   -1.00    1.20
  -6   3  13    0.90    1.40
  -5  -3  13   11.90    1.80
  -5   3  13    8.30    1.60
  -4  -3  13    0.90    1.10
  -4   3  13   -0.10    1.20
  -3  -3  13   90.19    3.70
  -3   3  13   97.19    3.90
  -2  -3  13   37.60    2.60
  -2   3  13   29.50    2.60
  -1  -3  13    0.30    1.00
  -1   3  13    0.60    1.10
   0  -3  13   15.90    1.80
   0   3  13   15.00    1.80
   1  -3  13   15.50    1.80
   1   3  13   20.40    2.00
   2  -3  13    0.70    1.20
   2   3  13   -0.50    0.90
   3  -3  13    1.10    1.20
   3   3  13    3.80    1.30
   4  -3  13    9.20    1.80
   4   3  13    9.00    1.60
   4   3  13    8.90    2.30
  -6  -4  13   11.90    1.90
  -6  -4  13    9.00    1.60
  -6   4  13    9.90    1.90
  -5  -4  13    1.00    1.30
  -5   4  13   -1.60    1.30
  -4  -4  13    1.60    1.10
  -4   4  13   -0.70    1.20
  -3  -4  13  142.99    4.60
  -3   4  13  139.99    4.60
  -2  -4  13    4.00    1.30
  -2   4  13    3.90    1.30
  -1  -4  13    2.80    1.30
  -1   4  13    2.10    1.30
   0  -4  13   -1.10    1.00
   0   4  13   -0.10    1.00
   1  -4  13   48.20    2.90
   1   4  13   51.19    2.80
   2  -4  13   77.99    3.60
   2   4  13   79.69    3.40
   3  -4  13   22.80    2.40
   3   4  13   23.80    2.30
   4  -4  13    9.70    1.90
   4   4  13   11.20    2.60
  -5  -5  13    2.40    1.30
  -5   5  13    1.20    1.50
  -4  -5  13  144.39    4.60
  -4   5  13  134.89    4.70
  -3  -5  13    5.70    1.50
  -3   5  13    2.10    1.30
  -2  -5  13    1.10    1.20
  -2   5  13   -1.40    1.10
  -1  -5  13    6.90    1.50
  -1   5  13    8.80    1.50
   0  -5  13   28.70    2.60
   0   5  13   27.40    2.20
   1  -5  13   28.10    2.50
   1   5  13   29.10    2.40
   2  -5  13   44.90    3.00
   2   5  13   45.40    2.60
   3  -5  13    5.30    1.60
  -4  -6  13    9.10    1.50
  -4   6  13    8.60    1.90
  -3  -6  13    1.80    1.20
  -3   6  13    3.10    1.40
  -2  -6  13    2.60    1.40
  -2   6  13   -0.30    1.30
  -1  -6  13   23.90    2.30
  -1   6  13   26.00    2.40
   0  -6  13    4.00    1.30
   0   6  13    2.70    1.30
   1  -6  13   27.60    2.70
   1   6  13   32.20    2.40
   2  -6  13    0.70    1.30
   3  -6  13    0.50    1.40
  -4   7  13    1.20    1.40
  -3  -7  13    6.60    1.60
  -3   7  13    8.20    1.80
  -2  -7  13    7.40    1.70
  -2   7  13    8.20    1.60
  -1  -7  13   13.10    1.80
  -1   7  13   17.30    1.90
   0  -7  13   19.00    2.10
   0   7  13   18.20    1.90
   1  -7  13   14.00    1.90
   2  -7  13    0.40    1.30
  -2  -8  13   37.20    2.90
  -2   8  13   38.50    2.80
  -1  -8  13    0.70    1.30
  -1   8  13    1.50    1.20
   0  -8  13    0.90    1.30
  -5   0  14    0.40    1.30
  -4   0  14    0.30    1.20
  -3   0  14   -0.20    1.20
  -2   0  14   -0.40    1.20
  -1   0  14    0.70    1.10
   0   0  14    0.40    1.10
   1   0  14    1.50    1.30
   2   0  14   30.80    2.60
   3   0  14   -0.90    1.20
  -5  -1  14   -1.40    1.10
  -5   1  14   -1.20    1.20
  -4  -1  14    1.20    1.20
  -4   1  14   -0.20    1.20
  -3  -1  14   15.00    1.80
  -3   1  14   15.40    1.90
  -2  -1  14    4.20    1.40
  -2   1  14    1.90    1.40
  -1  -1  14    1.20    1.20
  -1   1  14    1.50    1.20
   0  -1  14    4.40    1.40
   0   1  14    3.80    1.30
   1  -1  14   -0.40    1.20
   1   1  14    0.50    1.20
   2  -1  14    3.20    1.30
   2   1  14    3.30    1.30
   3  -1  14    5.30    1.50
   3   1  14    7.80    1.60
  -5  -2  14    0.00    1.10
  -5   2  14    1.50    1.30
  -4  -2  14    0.50    1.20
  -4   2  14    0.60    1.20
  -3  -2  14   19.30    2.00
  -3   2  14   21.60    2.20
  -2  -2  14    7.70    1.50
  -2   2  14    4.70    1.60
  -1  -2  14    2.40    1.20
  -1   2  14   -2.50    1.00
   0  -2  14    7.80    1.50
   0   2  14    6.10    1.50
   1  -2  14    2.80    1.30
   1   2  14    3.80    1.30
   2  -2  14    1.10    1.30
   2   2  14    1.80    1.30
   3  -2  14    1.10    1.20
   3   2  14    1.90    1.20
  -4  -3  14   -0.40    1.10
  -4   3  14   -0.90    1.20
  -3  -3  14   40.20    2.80
  -3   3  14   29.90    2.80
  -2  -3  14   42.10    2.70
  -2   3  14   39.70    3.00
  -1  -3  14   29.50    2.50
  -1   3  14   28.00    2.60
   0  -3  14    1.40    1.30
   0   3  14   -1.10    1.00
   1  -3  14   95.99    4.20
   1   3  14   94.19    3.90
   2  -3  14   13.70    2.00
   2   3  14   10.90    1.60
   3  -3  14   12.90    1.90
   3   3  14   12.90    1.70
  -4  -4  14   11.50    1.80
  -4   4  14    9.40    1.80
  -3  -4  14   82.99    3.60
  -3   4  14   78.69    3.80
  -2  -4  14    3.60    1.40
  -2   4  14    1.10    1.40
  -1  -4  14    1.30    1.30
  -1   4  14   -0.70    1.10
   0  -4  14    5.40    1.60
   0   4  14    2.50    1.40
   1  -4  14   36.60    2.80
   1   4  14   39.70    2.80
   2  -4  14   89.99    4.10
   2   4  14   94.39    3.90
  -3  -5  14   26.40    2.60
  -3   5  14   19.60    2.30
  -2  -5  14    6.30    1.50
  -2   5  14    5.80    1.60
  -1  -5  14   37.00    2.90
  -1   5  14   34.10    2.80
   0  -5  14   16.40    2.00
   0   5  14   15.50    1.90
   1  -5  14    8.40    1.70
   1   5  14   11.60    1.70
   2  -5  14   12.90    2.10
   2   5  14   14.90    2.10
  -2  -6  14    4.50    1.50
  -2   6  14    4.10    1.50
  -1  -6  14   12.00    1.90
  -1   6  14    9.60    1.80
   0  -6  14    8.00    1.70
   0   6  14    6.90    1.60
  -3   0  15    2.50    1.40
  -2   0  15   -1.80    1.10
  -1   0  15    6.20    1.50
   0   0  15   -0.30    1.30
   1   0  15    7.10    1.60
  -3  -1  15   36.30    3.00
  -3   1  15   34.90    2.80
  -2  -1  15    1.20    1.30
  -2   1  15   -1.10    1.20
  -1  -1  15    2.00    1.30
  -1   1  15    0.10    1.20
   0  -1  15    1.20    1.20
   0   1  15   -1.50    1.10
   1  -1  15   62.09    3.60
   1   1  15   59.29    3.30
  -2  -2  15    2.40    1.40
  -2   2  15    0.70    1.30
  -1  -2  15    0.70    1.40
  -1   2  15   -2.20    1.30
   0  -2  15   29.30    2.60
   0   2  15   31.20    2.80
  -1  -3  15   14.70    2.10
  -1   3  15   15.20    2.00
   0  -3  15   21.60    2.40
   0   3  15   18.50    2.10
   0   0   0    0.00    0.00

_computing_structure_solution     'SHELXT 2014/5 (Sheldrick, 2014)'
;
_shelx_hkl_checksum                52566
_olex2_submission_special_instructions  'No special instructions were received'
