# Supplementary material for: Structurally diverse macrocycle co-crystals for solid-state luminescence modulation
Source: Nat Commun. 2024 Mar 21;15:2535. doi: 10.1038/s41467-024-46788-6 (PMC10957888; doi:10.1038/s41467-024-46788-6)
Supplement: Supplementary file 5 — Source Data [file 41467_2024_46788_MOESM5_ESM.zip › Single-crystal structures/Pe-TCNB.cif]

data_lb-4
_audit_creation_date               2022-09-16
_audit_creation_method
;
Olex2 1.2
(compiled 2018.05.29 svn.r3508 for OlexSys, GUI svn.r5506)
;
_shelx_SHELXL_version_number       '2018/3'
_audit_contact_author_address      ?
_audit_contact_author_email        ?
_audit_contact_author_name         ''
_audit_contact_author_phone        ?
_publ_contact_author_id_orcid      ?
_publ_requested_journal            ?
_publ_section_references
;
Dolomanov, O.V., Bourhis, L.J., Gildea, R.J, Howard, J.A.K. & Puschmann, H.
 (2009), J. Appl. Cryst. 42, 339-341.

Sheldrick, G.M. (2015). Acta Cryst. A71, 3-8.

Sheldrick, G.M. (2015). Acta Cryst. C71, 3-8.
;
_chemical_name_common              ?
_chemical_name_systematic          ?
_chemical_formula_moiety           'C32 H26 O4, C10 H2 N4, C4 H8 O2'
_chemical_formula_sum              'C46 H36 N4 O6'
_chemical_formula_weight           740.79
_chemical_melting_point            ?
loop_
  _atom_type_symbol
  _atom_type_description
  _atom_type_scat_dispersion_real
  _atom_type_scat_dispersion_imag
  _atom_type_scat_source
 'C' 'C' 0.0033 0.0016 'International Tables Vol C Tables 4.2.6.8 and 6.1.1.4'
 'H' 'H' 0.0000 0.0000 'International Tables Vol C Tables 4.2.6.8 and 6.1.1.4'
 'N' 'N' 0.0061 0.0033 'International Tables Vol C Tables 4.2.6.8 and 6.1.1.4'
 'O' 'O' 0.0106 0.0060 'International Tables Vol C Tables 4.2.6.8 and 6.1.1.4'

_shelx_space_group_comment
;
The symmetry employed for this shelxl refinement is uniquely defined
by the following loop, which should always be used as a source of
symmetry information in preference to the above space-group names.
They are only intended as comments.
;
_space_group_crystal_system        'triclinic'
_space_group_IT_number             2
_space_group_name_H-M_alt          'P -1'
_space_group_name_Hall             '-P 1'
loop_
  _space_group_symop_operation_xyz
 'x, y, z'
 '-x, -y, -z'

_cell_length_a                     7.5708(9)
_cell_length_b                     11.5989(13)
_cell_length_c                     11.9686(14)
_cell_angle_alpha                  67.249(2)
_cell_angle_beta                   78.962(2)
_cell_angle_gamma                  89.497(2)
_cell_volume                       948.82(19)
_cell_formula_units_Z              1
_cell_measurement_reflns_used      1927
_cell_measurement_temperature      298
_cell_measurement_theta_max        26.628
_cell_measurement_theta_min        2.748
_shelx_estimated_absorpt_T_max     0.985
_shelx_estimated_absorpt_T_min     0.982
_exptl_absorpt_coefficient_mu      0.087
_exptl_absorpt_correction_T_max    0.7456
_exptl_absorpt_correction_T_min    0.6675
_exptl_absorpt_correction_type     multi-scan
_exptl_absorpt_process_details    
 'SADABS-2014/5 (Bruker,2014/5) was used for absorption correction. wR2(int) was 0.0435 before and 0.0252 after correction. The Ratio of minimum to maximum transmission is 0.8953. The \l/2 correction factor is 0.00150.'
_exptl_absorpt_special_details     ?
_exptl_crystal_colour              'clear orangish orange'
_exptl_crystal_colour_lustre       clear
_exptl_crystal_colour_modifier     orangish
_exptl_crystal_colour_primary      orange
_exptl_crystal_density_diffrn      1.296
_exptl_crystal_density_meas        ?
_exptl_crystal_density_method      ?
_exptl_crystal_description         block
_exptl_crystal_F_000               388
_exptl_crystal_preparation         ?
_exptl_crystal_recrystallization_method  ?
_exptl_crystal_size_max            0.21
_exptl_crystal_size_mid            0.2
_exptl_crystal_size_min            0.18
_exptl_transmission_factor_max     ?
_exptl_transmission_factor_min     ?
_diffrn_reflns_av_R_equivalents    0.0126
_diffrn_reflns_av_unetI/netI       0.0322
_diffrn_reflns_Laue_measured_fraction_full  0.993
_diffrn_reflns_Laue_measured_fraction_max  0.946
_diffrn_reflns_limit_h_max         9
_diffrn_reflns_limit_h_min         -9
_diffrn_reflns_limit_k_max         15
_diffrn_reflns_limit_k_min         -8
_diffrn_reflns_limit_l_max         15
_diffrn_reflns_limit_l_min         -9
_diffrn_reflns_number              5799
_diffrn_reflns_point_group_measured_fraction_full  0.993
_diffrn_reflns_point_group_measured_fraction_max  0.946
_diffrn_reflns_theta_full          25.242
_diffrn_reflns_theta_max           27.711
_diffrn_reflns_theta_min           1.909
_diffrn_ambient_temperature        296.15
_diffrn_detector_area_resol_mean   ?
_diffrn_measured_fraction_theta_full  0.993
_diffrn_measured_fraction_theta_max  0.946
_diffrn_measurement_device_type    'CCD area detector'
_diffrn_measurement_method         'phi and omega scans'
_diffrn_radiation_monochromator    'graphite'
_diffrn_radiation_type             MoK\a
_diffrn_radiation_wavelength       0.71073
_diffrn_source                     ?
_reflns_Friedel_coverage           0.000
_reflns_Friedel_fraction_full      .
_reflns_Friedel_fraction_max       .
_reflns_number_gt                  2720
_reflns_number_total               4200
_reflns_special_details
;
 Reflections were merged by SHELXL according to the crystal
 class for the calculation of statistics and refinement.
 
 _reflns_Friedel_fraction is defined as the number of unique
 Friedel pairs measured divided by the number that would be
 possible theoretically, ignoring centric projections and
 systematic absences.
;
_reflns_threshold_expression       'I > 2\s(I)'
_computing_cell_refinement         'SAINT v8.34A (Bruker, 2013)'
_computing_data_collection         ?
_computing_data_reduction          'SAINT v8.34A (Bruker, 2013)'
_computing_molecular_graphics      'Olex2 (Dolomanov et al., 2009)'
_computing_publication_material    'Olex2 (Dolomanov et al., 2009)'
_computing_structure_refinement    'ShelXL (Sheldrick, 2015)'
_computing_structure_solution      'ShelXT (Sheldrick, 2015)'
_refine_diff_density_max           0.858
_refine_diff_density_min           -0.351
_refine_diff_density_rms           0.045
_refine_ls_extinction_coef         .
_refine_ls_extinction_method       none
_refine_ls_goodness_of_fit_ref     1.031
_refine_ls_hydrogen_treatment      constr
_refine_ls_matrix_type             full
_refine_ls_number_parameters       255
_refine_ls_number_reflns           4200
_refine_ls_number_restraints       0
_refine_ls_R_factor_all            0.0902
_refine_ls_R_factor_gt             0.0563
_refine_ls_restrained_S_all        1.031
_refine_ls_shift/su_max            0.000
_refine_ls_shift/su_mean           0.000
_refine_ls_structure_factor_coef   Fsqd
_refine_ls_weighting_details      
 'w=1/[\s^2^(Fo^2^)+(0.0849P)^2^+0.2866P] where P=(Fo^2^+2Fc^2^)/3'
_refine_ls_weighting_scheme        calc
_refine_ls_wR_factor_gt            0.1495
_refine_ls_wR_factor_ref           0.1757
_refine_special_details            ?
_olex2_refinement_description
;
1. Fixed Uiso
 At 1.2 times of:
  All C(H) groups, All C(H,H) groups
 At 1.5 times of:
  All C(H,H,H) groups
2.a Secondary CH2 refined with riding coordinates:
 C17(H17A,H17B), C18(H18A,H18B)
2.b Aromatic/amide H refined with riding coordinates:
 C3(H3), C4(H4), C7(H7), C10(H10), C12(H12), C13(H13), C16(H16), C21(H21)
2.c Idealised Me refined as rotating group:
 C1(H1A,H1B,H1C), C8(H8A,H8B,H8C)
;
_atom_sites_solution_hydrogens     geom
_atom_sites_solution_primary       dual
_atom_sites_solution_secondary     ?
loop_
  _atom_site_label
  _atom_site_type_symbol
  _atom_site_fract_x
  _atom_site_fract_y
  _atom_site_fract_z
  _atom_site_U_iso_or_equiv
  _atom_site_adp_type
  _atom_site_occupancy
  _atom_site_site_symmetry_order
  _atom_site_calc_flag
  _atom_site_refinement_flags_posn
  _atom_site_refinement_flags_adp
  _atom_site_refinement_flags_occupancy
  _atom_site_disorder_assembly
  _atom_site_disorder_group
 C1 C 0.2653(4) 0.0768(2) 0.9688(3) 0.0682(7) Uani 1 1 d . . . . .
 H1A H 0.269809 0.082024 0.886254 0.102 Uiso 1 1 calc GR . . . .
 H1B H 0.152930 0.105050 0.997854 0.102 Uiso 1 1 calc GR . . . .
 H1C H 0.274901 -0.008523 1.022339 0.102 Uiso 1 1 calc GR . . . .
 C2 C 0.4202(3) 0.2782(2) 0.8965(2) 0.0496(5) Uani 1 1 d . . . . .
 C3 C 0.3053(3) 0.3357(2) 0.8173(2) 0.0526(6) Uani 1 1 d . . . . .
 H3 H 0.211783 0.289200 0.810119 0.063 Uiso 1 1 calc R . . . .
 C4 C 0.3324(3) 0.4640(2) 0.7488(2) 0.0484(5) Uani 1 1 d . . . . .
 H4 H 0.255916 0.502055 0.694901 0.058 Uiso 1 1 calc R . . . .
 C5 C 0.4679(3) 0.53805(19) 0.75691(18) 0.0407(5) Uani 1 1 d . . . . .
 C6 C 0.5826(3) 0.4770(2) 0.83887(18) 0.0428(5) Uani 1 1 d . . . . .
 C7 C 0.5597(3) 0.3489(2) 0.9065(2) 0.0488(5) Uani 1 1 d . . . . .
 H7 H 0.637748 0.309797 0.958809 0.059 Uiso 1 1 calc R . . . .
 C8 C 0.8346(4) 0.4956(3) 0.9267(3) 0.0717(8) Uani 1 1 d . . . . .
 H8A H 0.899585 0.433754 0.904298 0.108 Uiso 1 1 calc GR . . . .
 H8B H 0.764175 0.456535 1.009254 0.108 Uiso 1 1 calc GR . . . .
 H8C H 0.918521 0.559128 0.923233 0.108 Uiso 1 1 calc GR . . . .
 C9 C 0.4886(3) 0.67530(19) 0.68091(18) 0.0401(5) Uani 1 1 d . . . . .
 C10 C 0.5141(3) 0.76299(19) 0.73071(18) 0.0419(5) Uani 1 1 d . . . . .
 H10 H 0.528706 0.735008 0.812213 0.050 Uiso 1 1 calc R . . . .
 C11 C 0.5184(3) 0.89188(18) 0.66140(17) 0.0373(4) Uani 1 1 d . . . . .
 C12 C 0.5348(3) 0.9830(2) 0.71286(18) 0.0447(5) Uani 1 1 d . . . . .
 H12 H 0.545886 0.956189 0.794991 0.054 Uiso 1 1 calc R . . . .
 C13 C 0.5345(3) 1.1072(2) 0.64505(19) 0.0457(5) Uani 1 1 d . . . . .
 H13 H 0.544469 1.163650 0.681804 0.055 Uiso 1 1 calc R . . . .
 C14 C 0.5002(2) 0.93459(18) 0.53586(17) 0.0351(4) Uani 1 1 d . . . . .
 C15 C 0.4809(3) 0.84615(18) 0.48269(17) 0.0382(4) Uani 1 1 d . . . . .
 C16 C 0.4746(3) 0.71874(19) 0.55669(18) 0.0416(5) Uani 1 1 d . . . . .
 H16 H 0.460629 0.660735 0.522323 0.050 Uiso 1 1 calc R . . . .
 O1 O 0.4098(3) 0.15314(15) 0.96871(17) 0.0692(5) Uani 1 1 d . . . . .
 O2 O 0.7180(2) 0.55142(15) 0.84259(15) 0.0565(4) Uani 1 1 d . . . . .
 C19 C 0.0122(4) 0.8914(2) 0.3242(3) 0.0608(6) Uani 1 1 d . . . . .
 C20 C 0.0056(3) 0.9454(2) 0.4145(2) 0.0516(6) Uani 1 1 d . . . . .
 C21 C 0.0288(3) 0.8731(2) 0.5333(2) 0.0545(6) Uani 1 1 d . . . . .
 H21 H 0.048323 0.788622 0.555269 0.065 Uiso 1 1 calc R . . . .
 C22 C 0.0231(3) 0.9266(2) 0.6194(2) 0.0503(5) Uani 1 1 d . . . . .
 C23 C 0.0455(4) 0.8523(2) 0.7426(3) 0.0609(6) Uani 1 1 d . . . . .
 N1 N 0.0630(4) 0.7950(3) 0.8408(3) 0.0876(8) Uani 1 1 d . . . . .
 N2 N 0.0171(4) 0.8494(2) 0.2524(2) 0.0832(8) Uani 1 1 d . . . . .
 C17 C 0.1574(4) 0.5595(3) 0.4197(3) 0.0681(7) Uani 1 1 d . . . . .
 H17A H 0.287346 0.575404 0.403117 0.082 Uiso 1 1 calc R . . . .
 H17B H 0.116405 0.605020 0.343420 0.082 Uiso 1 1 calc R . . . .
 C18 C -0.1139(4) 0.5739(3) 0.5417(3) 0.0749(8) Uani 1 1 d . . . . .
 H18A H -0.165685 0.620029 0.470278 0.090 Uiso 1 1 calc R . . . .
 H18B H -0.167760 0.599659 0.607943 0.090 Uiso 1 1 calc R . . . .
 O3 O 0.0763(2) 0.60468(15) 0.51094(16) 0.0567(4) Uani 1 1 d . . . . .

loop_
  _atom_site_aniso_label
  _atom_site_aniso_U_11
  _atom_site_aniso_U_22
  _atom_site_aniso_U_33
  _atom_site_aniso_U_23
  _atom_site_aniso_U_13
  _atom_site_aniso_U_12
 C1 0.0838(19) 0.0469(14) 0.0610(16) -0.0092(12) -0.0104(14) -0.0025(13)
 C2 0.0582(14) 0.0404(12) 0.0404(12) -0.0052(9) -0.0103(10) 0.0059(10)
 C3 0.0539(13) 0.0453(12) 0.0534(13) -0.0107(10) -0.0170(11) -0.0011(10)
 C4 0.0482(12) 0.0446(12) 0.0476(12) -0.0087(10) -0.0188(10) 0.0066(9)
 C5 0.0420(11) 0.0407(11) 0.0341(10) -0.0080(8) -0.0100(8) 0.0066(9)
 C6 0.0407(11) 0.0461(12) 0.0360(10) -0.0094(9) -0.0096(8) 0.0062(9)
 C7 0.0511(13) 0.0483(12) 0.0402(11) -0.0075(10) -0.0149(9) 0.0111(10)
 C8 0.0660(17) 0.0703(17) 0.0727(17) -0.0084(14) -0.0420(14) 0.0053(13)
 C9 0.0356(10) 0.0412(11) 0.0390(10) -0.0097(9) -0.0104(8) 0.0070(8)
 C10 0.0421(11) 0.0477(12) 0.0314(10) -0.0092(9) -0.0108(8) 0.0062(9)
 C11 0.0345(10) 0.0419(11) 0.0321(10) -0.0104(8) -0.0081(8) 0.0045(8)
 C12 0.0533(13) 0.0496(12) 0.0301(10) -0.0125(9) -0.0133(9) 0.0070(10)
 C13 0.0553(13) 0.0479(12) 0.0370(11) -0.0176(9) -0.0149(9) 0.0051(10)
 C14 0.0286(9) 0.0419(10) 0.0322(9) -0.0114(8) -0.0075(7) 0.0038(8)
 C15 0.0365(10) 0.0426(11) 0.0331(10) -0.0114(8) -0.0092(8) 0.0055(8)
 C16 0.0426(11) 0.0429(11) 0.0393(11) -0.0142(9) -0.0127(9) 0.0070(9)
 O1 0.0852(13) 0.0419(9) 0.0666(11) 0.0000(8) -0.0295(10) 0.0007(8)
 O2 0.0552(10) 0.0523(9) 0.0575(10) -0.0075(7) -0.0311(8) 0.0037(7)
 C19 0.0688(17) 0.0493(14) 0.0650(16) -0.0215(13) -0.0173(13) 0.0030(12)
 C20 0.0447(12) 0.0470(12) 0.0624(14) -0.0229(11) -0.0060(10) 0.0014(10)
 C21 0.0511(13) 0.0423(12) 0.0672(15) -0.0206(11) -0.0076(11) 0.0060(10)
 C22 0.0417(12) 0.0468(12) 0.0592(14) -0.0186(11) -0.0073(10) 0.0042(9)
 C23 0.0612(15) 0.0512(14) 0.0665(17) -0.0202(13) -0.0111(13) 0.0077(11)
 N1 0.104(2) 0.0740(17) 0.0738(17) -0.0155(14) -0.0218(15) 0.0149(15)
 N2 0.120(2) 0.0656(15) 0.0711(16) -0.0274(13) -0.0341(15) 0.0053(14)
 C17 0.0579(15) 0.0706(17) 0.0792(18) -0.0440(15) 0.0102(13) -0.0081(13)
 C18 0.0641(17) 0.079(2) 0.090(2) -0.0493(17) -0.0008(15) 0.0043(14)
 O3 0.0522(9) 0.0587(10) 0.0679(11) -0.0371(9) -0.0055(8) -0.0017(7)

_geom_special_details
;
 All esds (except the esd in the dihedral angle between two l.s. planes)
 are estimated using the full covariance matrix.  The cell esds are taken
 into account individually in the estimation of esds in distances, angles
 and torsion angles; correlations between esds in cell parameters are only
 used when they are defined by crystal symmetry.  An approximate (isotropic)
 treatment of cell esds is used for estimating esds involving l.s. planes.
;
loop_
  _geom_bond_atom_site_label_1
  _geom_bond_atom_site_label_2
  _geom_bond_distance
  _geom_bond_site_symmetry_2
  _geom_bond_publ_flag
 C1 H1A 0.9600 . ?
 C1 H1B 0.9600 . ?
 C1 H1C 0.9600 . ?
 C1 O1 1.413(3) . ?
 C2 C3 1.384(3) . ?
 C2 C7 1.393(3) . ?
 C2 O1 1.366(3) . ?
 C3 H3 0.9300 . ?
 C3 C4 1.388(3) . ?
 C4 H4 0.9300 . ?
 C4 C5 1.385(3) . ?
 C5 C6 1.413(3) . ?
 C5 C9 1.489(3) . ?
 C6 C7 1.383(3) . ?
 C6 O2 1.364(3) . ?
 C7 H7 0.9300 . ?
 C8 H8A 0.9600 . ?
 C8 H8B 0.9600 . ?
 C8 H8C 0.9600 . ?
 C8 O2 1.428(3) . ?
 C9 C10 1.394(3) . ?
 C9 C16 1.398(3) . ?
 C10 H10 0.9300 . ?
 C10 C11 1.398(3) . ?
 C11 C12 1.431(3) . ?
 C11 C14 1.423(3) . ?
 C12 H12 0.9300 . ?
 C12 C13 1.353(3) . ?
 C13 H13 0.9300 . ?
 C13 C15 1.439(3) 2_676 ?
 C14 C14 1.426(4) 2_676 ?
 C14 C15 1.422(3) . ?
 C15 C16 1.394(3) . ?
 C16 H16 0.9300 . ?
 C19 C20 1.437(4) . ?
 C19 N2 1.136(3) . ?
 C20 C21 1.388(3) . ?
 C20 C22 1.406(3) 2_576 ?
 C21 H21 0.9300 . ?
 C21 C22 1.387(3) . ?
 C22 C23 1.434(4) . ?
 C23 N1 1.138(3) . ?
 C17 H17A 0.9700 . ?
 C17 H17B 0.9700 . ?
 C17 C18 1.454(4) 2_566 ?
 C17 O3 1.423(3) . ?
 C18 H18A 0.9700 . ?
 C18 H18B 0.9700 . ?
 C18 O3 1.429(3) . ?

loop_
  _geom_angle_atom_site_label_1
  _geom_angle_atom_site_label_2
  _geom_angle_atom_site_label_3
  _geom_angle
  _geom_angle_site_symmetry_1
  _geom_angle_site_symmetry_3
  _geom_angle_publ_flag
 H1A C1 H1B 109.5 . . ?
 H1A C1 H1C 109.5 . . ?
 H1B C1 H1C 109.5 . . ?
 O1 C1 H1A 109.5 . . ?
 O1 C1 H1B 109.5 . . ?
 O1 C1 H1C 109.5 . . ?
 C3 C2 C7 120.1(2) . . ?
 O1 C2 C3 124.9(2) . . ?
 O1 C2 C7 115.0(2) . . ?
 C2 C3 H3 120.7 . . ?
 C2 C3 C4 118.7(2) . . ?
 C4 C3 H3 120.7 . . ?
 C3 C4 H4 118.4 . . ?
 C5 C4 C3 123.2(2) . . ?
 C5 C4 H4 118.4 . . ?
 C4 C5 C6 116.92(19) . . ?
 C4 C5 C9 120.22(18) . . ?
 C6 C5 C9 122.86(18) . . ?
 C7 C6 C5 120.8(2) . . ?
 O2 C6 C5 115.76(18) . . ?
 O2 C6 C7 123.35(19) . . ?
 C2 C7 H7 119.9 . . ?
 C6 C7 C2 120.3(2) . . ?
 C6 C7 H7 119.9 . . ?
 H8A C8 H8B 109.5 . . ?
 H8A C8 H8C 109.5 . . ?
 H8B C8 H8C 109.5 . . ?
 O2 C8 H8A 109.5 . . ?
 O2 C8 H8B 109.5 . . ?
 O2 C8 H8C 109.5 . . ?
 C10 C9 C5 122.16(18) . . ?
 C10 C9 C16 118.50(18) . . ?
 C16 C9 C5 119.28(19) . . ?
 C9 C10 H10 119.1 . . ?
 C9 C10 C11 121.77(18) . . ?
 C11 C10 H10 119.1 . . ?
 C10 C11 C12 122.55(18) . . ?
 C10 C11 C14 119.04(18) . . ?
 C14 C11 C12 118.38(17) . . ?
 C11 C12 H12 119.2 . . ?
 C13 C12 C11 121.65(18) . . ?
 C13 C12 H12 119.2 . . ?
 C12 C13 H13 119.3 . . ?
 C12 C13 C15 121.48(19) . 2_676 ?
 C15 C13 H13 119.3 2_676 . ?
 C11 C14 C14 120.1(2) . 2_676 ?
 C15 C14 C11 119.68(17) . . ?
 C15 C14 C14 120.2(2) . 2_676 ?
 C14 C15 C13 118.14(18) . 2_676 ?
 C16 C15 C13 123.05(19) . 2_676 ?
 C16 C15 C14 118.80(17) . . ?
 C9 C16 H16 118.9 . . ?
 C15 C16 C9 122.14(19) . . ?
 C15 C16 H16 118.9 . . ?
 C2 O1 C1 118.1(2) . . ?
 C6 O2 C8 118.27(18) . . ?
 N2 C19 C20 179.6(3) . . ?
 C21 C20 C19 120.8(2) . . ?
 C21 C20 C22 120.2(2) . 2_576 ?
 C22 C20 C19 119.1(2) 2_576 . ?
 C20 C21 H21 119.9 . . ?
 C22 C21 C20 120.2(2) . . ?
 C22 C21 H21 119.9 . . ?
 C20 C22 C23 119.8(2) 2_576 . ?
 C21 C22 C20 119.6(2) . 2_576 ?
 C21 C22 C23 120.5(2) . . ?
 N1 C23 C22 179.0(3) . . ?
 H17A C17 H17B 107.9 . . ?
 C18 C17 H17A 109.2 2_566 . ?
 C18 C17 H17B 109.2 2_566 . ?
 O3 C17 H17A 109.2 . . ?
 O3 C17 H17B 109.2 . . ?
 O3 C17 C18 112.1(2) . 2_566 ?
 C17 C18 H18A 109.2 2_566 . ?
 C17 C18 H18B 109.2 2_566 . ?
 H18A C18 H18B 107.9 . . ?
 O3 C18 C17 112.1(2) . 2_566 ?
 O3 C18 H18A 109.2 . . ?
 O3 C18 H18B 109.2 . . ?
 C17 O3 C18 109.37(19) . . ?

_shelx_res_file
;
TITL lb-4_a.res in P-1
    lb-4.res
    created by SHELXL-2018/3 at 12:44:51 on 27-Nov-2021
REM Old TITL lb-4 in P-1
REM SHELXT solution in P-1
REM R1 0.166, Rweak 0.003, Alpha 0.044, Orientation as input
REM Formula found by SHELXT: C23 N3 O2
CELL 0.71073 7.5708 11.5989 11.9686 67.249 78.962 89.497
ZERR 1 0.0009 0.0013 0.0014 0.002 0.002 0.002
LATT 1
SFAC C H N O
UNIT 46 36 4 6

L.S. 4 0 0
PLAN  5
SIZE 0.18 0.21 0.2
TEMP 23
BOND $H
list 4
fmap 2 53
ACTA
REM <olex2.extras>
REM <HklSrc "%.\\lb-4.hkl">
REM </olex2.extras>

WGHT    0.084900    0.286600
FVAR       0.85170
C1    1    0.265270    0.076806    0.968796    11.00000    0.08376    0.04685 =
         0.06103   -0.00920   -0.01038   -0.00247
AFIX 137
H1A   2    0.269809    0.082024    0.886254    11.00000   -1.50000
H1B   2    0.152930    0.105050    0.997854    11.00000   -1.50000
H1C   2    0.274901   -0.008523    1.022339    11.00000   -1.50000
AFIX   0
C2    1    0.420172    0.278238    0.896451    11.00000    0.05822    0.04039 =
         0.04035   -0.00524   -0.01027    0.00592
C3    1    0.305303    0.335665    0.817295    11.00000    0.05393    0.04533 =
         0.05338   -0.01074   -0.01702   -0.00112
AFIX  43
H3    2    0.211783    0.289200    0.810119    11.00000   -1.20000
AFIX   0
C4    1    0.332413    0.463995    0.748811    11.00000    0.04823    0.04463 =
         0.04759   -0.00870   -0.01882    0.00660
AFIX  43
H4    2    0.255916    0.502055    0.694901    11.00000   -1.20000
AFIX   0
C5    1    0.467870    0.538051    0.756910    11.00000    0.04195    0.04072 =
         0.03409   -0.00803   -0.01004    0.00665
C6    1    0.582586    0.476982    0.838873    11.00000    0.04072    0.04614 =
         0.03601   -0.00941   -0.00958    0.00623
C7    1    0.559693    0.348919    0.906456    11.00000    0.05115    0.04826 =
         0.04015   -0.00747   -0.01485    0.01111
AFIX  43
H7    2    0.637748    0.309797    0.958809    11.00000   -1.20000
AFIX   0
C8    1    0.834622    0.495639    0.926739    11.00000    0.06596    0.07030 =
         0.07268   -0.00837   -0.04201    0.00527
AFIX 137
H8A   2    0.899585    0.433754    0.904298    11.00000   -1.50000
H8B   2    0.764175    0.456535    1.009254    11.00000   -1.50000
H8C   2    0.918521    0.559128    0.923233    11.00000   -1.50000
AFIX   0
C9    1    0.488567    0.675304    0.680912    11.00000    0.03560    0.04118 =
         0.03896   -0.00966   -0.01036    0.00698
C10   1    0.514120    0.762985    0.730707    11.00000    0.04211    0.04767 =
         0.03137   -0.00921   -0.01077    0.00620
AFIX  43
H10   2    0.528706    0.735008    0.812213    11.00000   -1.20000
AFIX   0
C11   1    0.518412    0.891881    0.661398    11.00000    0.03448    0.04187 =
         0.03213   -0.01041   -0.00805    0.00446
C12   1    0.534778    0.983003    0.712856    11.00000    0.05333    0.04961 =
         0.03008   -0.01247   -0.01330    0.00697
AFIX  43
H12   2    0.545886    0.956189    0.794991    11.00000   -1.20000
AFIX   0
C13   1    0.534500    1.107168    0.645049    11.00000    0.05525    0.04794 =
         0.03700   -0.01757   -0.01490    0.00509
AFIX  43
H13   2    0.544469    1.163650    0.681804    11.00000   -1.20000
AFIX   0
C14   1    0.500237    0.934594    0.535858    11.00000    0.02862    0.04192 =
         0.03221   -0.01139   -0.00751    0.00382
C15   1    0.480870    0.846151    0.482692    11.00000    0.03649    0.04256 =
         0.03313   -0.01140   -0.00918    0.00552
C16   1    0.474581    0.718738    0.556691    11.00000    0.04256    0.04286 =
         0.03931   -0.01425   -0.01268    0.00701
AFIX  43
H16   2    0.460629    0.660735    0.522323    11.00000   -1.20000
AFIX   0
O1    4    0.409757    0.153144    0.968708    11.00000    0.08519    0.04195 =
         0.06660    0.00003   -0.02946    0.00069
O2    4    0.717978    0.551424    0.842593    11.00000    0.05518    0.05231 =
         0.05746   -0.00749   -0.03108    0.00369

C19   1    0.012186    0.891382    0.324238    11.00000    0.06877    0.04927 =
         0.06500   -0.02147   -0.01727    0.00295
C20   1    0.005600    0.945435    0.414524    11.00000    0.04470    0.04700 =
         0.06244   -0.02290   -0.00602    0.00142
C21   1    0.028834    0.873139    0.533324    11.00000    0.05107    0.04231 =
         0.06716   -0.02055   -0.00756    0.00604
AFIX  43
H21   2    0.048323    0.788622    0.555269    11.00000   -1.20000
AFIX   0
C22   1    0.023064    0.926589    0.619387    11.00000    0.04168    0.04679 =
         0.05915   -0.01857   -0.00733    0.00419
C23   1    0.045502    0.852322    0.742634    11.00000    0.06120    0.05125 =
         0.06651   -0.02022   -0.01106    0.00768
N1    3    0.062969    0.794957    0.840845    11.00000    0.10399    0.07398 =
         0.07376   -0.01545   -0.02178    0.01488
N2    3    0.017120    0.849379    0.252363    11.00000    0.11991    0.06556 =
         0.07114   -0.02737   -0.03412    0.00531

C17   1    0.157434    0.559515    0.419663    11.00000    0.05794    0.07059 =
         0.07918   -0.04398    0.01020   -0.00810
AFIX  23
H17A  2    0.287346    0.575404    0.403117    11.00000   -1.20000
H17B  2    0.116405    0.605020    0.343420    11.00000   -1.20000
AFIX   0
C18   1   -0.113947    0.573936    0.541692    11.00000    0.06411    0.07946 =
         0.08958   -0.04927   -0.00079    0.00435
AFIX  23
H18A  2   -0.165685    0.620029    0.470278    11.00000   -1.20000
H18B  2   -0.167760    0.599659    0.607943    11.00000   -1.20000
AFIX   0
O3    4    0.076324    0.604677    0.510939    11.00000    0.05218    0.05871 =
         0.06789   -0.03710   -0.00555   -0.00174
HKLF 4


REM  lb-4_a.res in P-1
REM wR2 = 0.1757, GooF = S = 1.031, Restrained GooF = 1.031 for all data
REM R1 = 0.0563 for 2720 Fo > 4sig(Fo) and 0.0902 for all 4200 data
REM 255 parameters refined using 0 restraints

END

WGHT      0.0849      0.2865

REM Highest difference peak  0.858,  deepest hole -0.351,  1-sigma level  0.045
Q1    1  -0.0590  0.4978  0.6185  11.00000  0.05    0.86
Q2    1   0.1984  0.4964  0.4842  11.00000  0.05    0.20
Q3    1   0.5336  0.9984  0.4976  11.00000  0.05    0.16
Q4    1   0.4156  0.7809  0.5379  11.00000  0.05    0.16
Q5    1   0.4797  0.5051  0.8404  11.00000  0.05    0.14
;
_shelx_res_checksum                55617
_shelx_hkl_file
;
  -1   0   0  805.62   10.10
  -2   0   0 9872.91  121.89
  -2   0   0 9999.00  121.49
  -3   0   0  200.58    3.60
  -3   0   0  193.38    3.70
  -4   0   0 1356.76   18.10
  -4   0   0 1387.36   18.40
  -5   0   0  183.68    4.20
  -5   0   0  172.98    4.30
  -6   0   0  108.09    3.50
  -6   0   0   99.99    3.60
  -7   0   0    3.00    1.10
  -8   0   0    3.70    1.40
  -9   0   0    2.60    1.40
   9  -1   0   13.90    2.10
  -8   1   0   54.09    3.20
  -7   1   0   74.89    3.30
  -7   1   0   79.39    3.60
  -6   1   0   16.10    1.70
  -6   1   0   14.50    1.80
  -5   1   0   10.40    1.40
  -5   1   0   12.30    1.30
  -4   1   0  534.85    8.50
  -4   1   0  523.25    8.00
  -3   1   0  117.89    2.80
  -3   1   0  119.29    2.60
  -2   1   0  849.02   11.00
  -2   1   0  822.92   10.70
  -1   1   0  242.98    3.60
  -1   1   0  240.28    3.30
   0  -1   0   -1.90    0.10
  -1  -1   0   -0.20    0.20
  -2  -1   0 5878.21   72.69
  -3  -1   0 1159.38   15.40
  -3  -1   0 1179.38   15.40
   3   1   0 1196.08   14.50
  -4  -1   0 1150.98   15.80
  -4  -1   0 1175.58   15.90
   4   1   0 1167.08   14.30
  -5  -1   0  373.66    6.80
  -6  -1   0  110.79    3.50
  -7  -1   0   14.30    1.70
  -8  -1   0   17.90    2.10
  -9  -1   0    6.30    1.50
   9  -2   0    1.70    1.40
   8  -2   0    7.00    1.40
  -8   2   0   10.10    1.90
  -7   2   0   -0.20    0.90
  -7   2   0    0.30    1.00
  -6   2   0    1.20    1.10
  -6   2   0    3.00    1.00
  -5   2   0   -0.20    0.60
  -5   2   0    0.40    0.90
  -4   2   0  374.56    6.60
  -4   2   0  366.56    6.10
  -3   2   0   79.09    2.00
  -3   2   0   75.89    2.20
   2  -2   0  918.71   11.70
  -2   2   0  925.01   12.20
   1  -2   0  234.98    3.20
  -1   2   0  232.88    3.30
  -1   2   0  233.78    3.60
   0  -2   0 1379.66   17.40
   0   2   0 1392.96   16.90
   1   2   0  257.67    3.70
  -2  -2   0   51.59    1.50
   2   2   0   53.09    1.30
  -3  -2   0   15.00    1.10
   3   2   0   13.70    0.80
  -4  -2   0  424.96    7.00
   4   2   0  417.06    5.90
  -5  -2   0    0.40    0.70
  -6  -2   0   53.49    2.60
  -7  -2   0   65.39    3.10
  -8  -2   0   13.70    1.90
  -9  -2   0    3.30    1.70
   9  -3   0    0.90    1.30
  -9   3   0    3.00    1.50
   8  -3   0    2.90    1.30
  -8   3   0    4.80    1.60
   7  -3   0   23.10    2.00
  -7   3   0   25.20    2.50
   6  -3   0   42.50    2.20
  -6   3   0   40.40    2.60
   5  -3   0  153.78    3.60
  -5   3   0  144.39    4.10
   4  -3   0   42.90    1.60
  -4   3   0   44.90    2.10
   3  -3   0  834.72   11.20
  -3   3   0  859.11   12.00
  -3   3   0  827.02   10.60
   2  -3   0  341.47    4.80
  -2   3   0  336.07    4.70
  -2   3   0  342.97    5.50
   1  -3   0  197.48    2.80
  -1   3   0  197.38    3.10
  -1   3   0  200.88    3.40
   0  -3   0 1619.84   20.50
   0   3   0 1632.44   20.10
  -1  -3   0  774.02   10.00
   1   3   0  787.12    9.80
   1   3   0  777.72   10.20
  -2  -3   0    2.70    0.50
   2   3   0    1.90    0.50
  -3  -3   0  177.88    3.60
   3   3   0  167.78    3.10
  -4  -3   0   13.10    1.30
   4   3   0   11.30    0.90
  -5  -3   0   -0.70    0.70
  -6  -3   0   20.80    1.90
  -7  -3   0    7.10    1.40
  -8  -3   0    3.50    1.40
   9  -4   0    0.00    1.30
  -9   4   0    1.20    1.50
   8  -4   0    0.40    1.20
  -8   4   0    2.00    1.40
   7  -4   0    1.20    1.00
  -7   4   0    0.10    1.20
   6  -4   0    0.50    0.80
  -6   4   0    0.50    1.00
   5  -4   0    6.90    1.00
  -5   4   0    4.70    1.20
   4  -4   0   66.49    2.00
  -4   4   0   64.59    2.60
  -4   4   0   64.79    1.80
   3  -4   0   55.89    1.60
  -3   4   0   56.49    2.20
  -3   4   0   53.19    1.40
   2  -4   0   96.79    1.90
  -2   4   0   98.39    2.10
  -2   4   0   99.39    2.60
   1  -4   0  297.37    4.10
  -1   4   0  290.67    4.60
  -1   4   0  301.97    4.80
   0  -4   0  442.36    5.80
   0   4   0  442.76    6.10
   0   4   0  438.46    6.40
  -1  -4   0  740.93    9.70
   1   4   0  741.53    9.50
   1   4   0  730.63   10.00
  -2  -4   0  838.52   11.60
   2   4   0  877.11   11.60
   2   4   0  877.61   11.20
  -3  -4   0  174.28    3.60
   3   4   0  167.88    3.30
  -4  -4   0   22.60    1.50
   4   4   0   22.40    1.30
  -5  -4   0    1.40    0.90
  -6  -4   0   -0.80    0.90
  -7  -4   0    2.00    1.20
  -8  -4   0    1.70    1.30
   9  -5   0    3.10    2.30
  -9   5   0    6.10    1.90
   8  -5   0   14.00    1.90
  -8   5   0    8.70    2.00
   7  -5   0   -0.60    0.90
  -7   5   0    0.80    1.30
   6  -5   0  106.19    3.20
  -6   5   0  112.99    4.20
   5  -5   0   12.00    1.20
  -5   5   0   11.50    1.60
   4  -5   0   57.09    1.90
  -4   5   0   53.89    1.70
  -4   5   0   53.39    2.60
   3  -5   0    8.00    0.70
  -3   5   0    8.10    1.20
  -3   5   0    7.80    0.70
   2  -5   0  133.79    2.40
  -2   5   0  141.99    2.80
  -2   5   0  141.19    3.30
   1  -5   0  841.32   10.50
  -1   5   0  823.12   11.40
  -1   5   0  838.52   11.30
   0  -5   0  755.92    9.80
   0   5   0  765.32   10.60
   0   5   0  767.72   10.20
  -1  -5   0  181.48    3.20
   1   5   0  178.98    3.00
   1   5   0  185.78    3.60
  -2  -5   0   82.59    2.20
   2   5   0   88.09    1.90
   2   5   0   88.59    2.40
  -3  -5   0    4.50    0.80
   3   5   0    3.30    0.70
  -4  -5   0  320.87    6.10
   4   5   0  326.27    5.70
  -5  -5   0   79.99    3.00
   5   5   0   77.69    2.50
  -6  -5   0   14.20    1.70
  -7  -5   0    6.50    1.40
  -8  -5   0    0.40    1.20
  -9   6   0   11.00    2.30
  -8   6   0   26.90    3.00
  -7   6   0   27.10    2.80
   6  -6   0    8.80    1.20
  -6   6   0    6.70    1.50
   5  -6   0   53.29    2.10
  -5   6   0   53.69    2.90
   4  -6   0  182.88    3.50
  -4   6   0  173.78    3.50
  -4   6   0  175.78    4.60
   3  -6   0    7.30    0.70
  -3   6   0    5.90    1.10
  -3   6   0    6.10    0.80
   2  -6   0    4.90    0.50
  -2   6   0    3.60    0.70
  -2   6   0    5.20    1.00
   1  -6   0  385.06    5.40
  -1   6   0  379.56    6.20
  -1   6   0  387.16    6.20
   0  -6   0    0.40    0.40
   0   6   0   -0.50    0.60
   0   6   0   -0.70    0.50
  -1  -6   0   38.50    1.40
   1   6   0   38.80    1.70
  -2  -6   0    2.50    0.60
   2   6   0    1.60    0.50
   2   6   0    3.00    0.80
  -3  -6   0    0.60    0.70
   3   6   0   -0.30    0.70
  -4  -6   0   13.90    1.40
   4   6   0   12.70    1.30
  -5  -6   0    0.40    0.90
   5   6   0   -0.70    0.80
  -6  -6   0   -0.30    1.00
  -7  -6   0    9.90    1.60
  -8  -6   0    3.50    1.40
  -8   7   0    1.30    1.50
  -7   7   0   -0.60    1.20
  -6   7   0    0.30    1.20
  -5   7   0    3.00    1.20
  -4   7   0   67.69    3.10
  -4   7   0   66.09    2.30
  -3   7   0   21.80    1.50
  -3   7   0   21.80    2.00
  -2   7   0   12.30    1.10
  -2   7   0   15.60    1.50
   1  -7   0    3.40    0.50
  -1   7   0    3.40    1.00
  -1   7   0    4.20    0.90
   0  -7   0   46.70    1.40
   0   7   0   48.10    1.80
   0   7   0   45.40    1.90
  -1  -7   0   59.49    1.80
   1   7   0   55.39    2.20
   1   7   0   56.39    1.80
  -2  -7   0   25.50    1.40
   2   7   0   27.40    1.80
  -3  -7   0    0.50    0.70
   3   7   0   -0.60    0.90
  -4  -7   0  142.09    3.90
   4   7   0  144.79    3.90
  -5  -7   0    1.50    1.00
   5   7   0   -0.50    0.90
  -6  -7   0    6.60    1.40
  -7  -7   0    1.60    1.10
  -8   8   0    1.70    1.50
  -7   8   0    6.20    1.80
  -6   8   0    3.40    1.40
  -5   8   0   37.20    2.80
  -4   8   0  174.58    4.60
  -4   8   0  166.38    4.80
  -3   8   0   47.10    2.10
  -3   8   0   48.50    2.60
  -2   8   0    6.40    1.20
  -2   8   0    5.70    1.00
  -1   8   0    8.40    1.10
  -1   8   0    6.40    1.20
   0   8   0    3.80    0.90
   0   8   0    1.60    0.80
   1   8   0    2.10    1.00
  -2  -8   0  107.19    2.90
   2   8   0  107.89    3.30
  -3  -8   0   98.29    3.00
   3   8   0   97.59    3.40
  -4  -8   0   66.79    2.80
   4   8   0   65.29    2.90
  -5  -8   0    3.00    1.10
   5   8   0   -0.70    1.00
  -6  -8   0    2.50    1.20
  -7  -8   0    2.00    1.30
  -7   9   0    1.20    1.40
  -6   9   0    7.40    1.80
  -5   9   0   68.49    3.50
  -4   9   0   27.20    2.40
  -3   9   0    3.40    1.00
  -3   9   0    2.40    1.20
  -2   9   0   15.90    1.60
  -2   9   0   18.60    1.80
  -1   9   0   15.40    1.50
  -1   9   0   15.90    1.60
   0   9   0    1.40    1.00
   1   9   0   13.00    1.50
   2   9   0    1.80    1.00
   3   9   0    1.10    1.00
   4   9   0   -0.90    1.00
   5   9   0    2.50    1.30
  -7  10   0    2.10    1.50
  -6  10   0   17.80    2.30
  -5  10   0    2.60    1.30
  -4  10   0   20.80    2.20
  -3  10   0   -0.30    1.00
  -3  10   0   -0.10    1.10
  -2  10   0   -0.10    1.00
  -2  10   0    1.80    1.20
  -1  10   0   11.10    1.60
   0  10   0   34.50    2.30
   1  10   0   15.50    1.70
   2  10   0   -0.60    1.00
   3  10   0   10.40    1.70
   4  10   0    0.30    1.30
   5  10   0    0.00    1.40
  -6  11   0    3.20    1.50
  -5  11   0    2.30    1.40
  -4  11   0    2.40    1.40
  -3  11   0    2.50    1.30
  -2  11   0    6.50    1.50
  -1  11   0   69.59    3.30
   0  11   0   -1.40    1.10
   1  11   0    5.20    1.40
   2  11   0   10.90    1.80
   3  11   0   -0.70    1.30
   4  11   0    1.30    1.30
   5  11   0   -0.20    1.50
  -5  12   0    3.50    2.30
  -3  12   0   -1.60    1.20
  -2  12   0   -0.80    1.10
  -1  12   0    0.40    1.20
   0  12   0   -0.80    1.20
   1  12   0    2.40    1.30
   2  12   0    1.30    1.50
   3  12   0    6.10    1.80
   4  12   0    0.90    1.70
  -3  13   0   -2.30    1.40
  -2  13   0    2.20    1.60
  -1  13   0   -0.30    1.30
   0  13   0    6.00    1.80
   1  13   0    2.20    1.50
   2  13   0   -2.40    1.50
   1  13  -1   -1.90    1.60
   0  13  -1   -1.10    1.40
  -1  13  -1   -0.50    1.60
  -2  13  -1   -0.50    1.40
  -3  13  -1   -1.90    1.50
   3  12  -1   13.80    2.40
   2  12  -1    2.80    1.70
   1  12  -1   -1.70    1.20
   0  12  -1    0.60    1.50
  -1  12  -1   -0.50    1.20
  -2  12  -1    5.80    1.70
  -3  12  -1    0.40    1.40
   4  11  -1   -0.10    1.70
   3  11  -1   -0.40    1.30
   2  11  -1    1.20    1.30
   1  11  -1    6.10    1.60
   0  11  -1    6.10    1.40
  -1  11  -1    2.70    1.40
  -2  11  -1    4.10    1.50
  -3  11  -1    4.10    1.40
  -5  11  -1    6.70    1.80
  -6  11  -1    2.40    1.40
   5  10  -1    3.60    1.70
   4  10  -1   -1.10    1.40
   3  10  -1   -0.50    1.30
   2  10  -1   -1.70    1.00
   1  10  -1    0.10    1.10
   0  10  -1    1.60    1.10
  -1  10  -1    9.90    1.60
  -2  10  -1    7.20    1.50
  -3  10  -1   31.50    2.20
  -4  10  -1    2.30    1.20
  -4  10  -1    2.40    1.30
  -5  10  -1    3.50    1.40
  -6  10  -1   19.50    2.50
  -7  10  -1   13.50    2.20
   5   9  -1   -0.50    1.30
   4   9  -1    4.50    1.50
   3   9  -1    0.40    1.20
   2   9  -1    1.20    1.10
   1   9  -1    4.50    1.20
   0   9  -1    0.90    1.10
  -1   9  -1    3.80    1.20
  -2   9  -1   11.20    1.40
  -3   9  -1    6.50    1.30
  -3   9  -1    5.30    1.20
  -4   9  -1  107.09    3.90
  -4   9  -1  107.49    3.40
  -5   9  -1  103.59    4.20
  -6   9  -1   11.60    1.90
  -7   9  -1    9.70    2.00
  -7  -8   1    6.50    1.70
  -6  -8   1    1.60    1.10
   5   8  -1    0.50    1.30
  -5  -8   1   -0.30    1.00
   4   8  -1    5.20    1.30
  -4  -8   1    5.10    1.20
   3   8  -1   32.30    2.30
  -3  -8   1   29.70    1.90
   2   8  -1   -1.90    1.00
  -2  -8   1   -0.20    0.60
   1   8  -1    3.70    1.00
  -1  -8   1    4.00    1.20
   0   8  -1   -0.60    0.90
  -1   8  -1   -0.40    0.90
  -1   8  -1    0.00    0.80
  -2   8  -1   13.50    1.50
  -2   8  -1   12.90    1.40
  -3   8  -1   19.50    1.80
  -3   8  -1   17.90    1.70
  -4   8  -1   72.09    3.20
  -4   8  -1   66.29    2.60
  -5   8  -1   14.80    2.00
  -6   8  -1   10.90    2.00
  -7   8  -1    1.80    1.40
  -8   8  -1    1.40    1.40
  -7  -7   1    1.20    1.20
  -6  -7   1    0.40    1.10
   5   7  -1   16.90    1.70
  -5  -7   1   13.00    1.70
   4   7  -1   76.39    3.00
  -4  -7   1   73.19    3.00
   3   7  -1    3.20    1.10
  -3  -7   1    6.70    1.10
   2   7  -1   89.69    3.00
  -2  -7   1   94.19    2.70
   1   7  -1   -0.10    0.70
  -1  -7   1    0.00    0.50
   0   7  -1   16.40    1.50
   0   7  -1   16.20    1.30
   0  -7   1   17.00    1.10
  -1   7  -1   26.90    1.70
  -1   7  -1   27.60    1.70
   1  -7   1   27.30    1.30
  -2   7  -1    1.20    0.90
  -2   7  -1    2.30    0.90
   2  -7   1    1.00    0.50
  -3   7  -1    3.40    1.10
  -3   7  -1    2.80    0.90
   3  -7   1    4.90    1.20
  -4   7  -1    4.20    1.20
  -4   7  -1    3.30    0.90
  -5   7  -1    0.80    1.10
  -6   7  -1    3.10    1.30
  -7   7  -1    0.00    1.20
  -8   7  -1    4.70    1.70
  -7  -6   1    3.10    1.30
  -6  -6   1    2.80    1.20
   5   6  -1   46.90    2.40
  -5  -6   1   47.20    2.70
   4   6  -1  185.48    4.30
  -4  -6   1  188.98    4.60
   3   6  -1   30.90    1.80
  -3  -6   1   33.80    1.90
   2   6  -1   65.19    2.40
  -2  -6   1   62.49    2.10
   1   6  -1   34.40    1.30
   1   6  -1   37.10    1.80
  -1  -6   1   36.50    1.50
   0   6  -1  557.04    7.80
   0   6  -1  552.54    8.50
   0  -6   1  555.34    7.90
  -1   6  -1   13.80    1.20
  -1   6  -1   13.70    1.20
   1  -6   1   13.30    0.90
  -2   6  -1  366.06    6.10
  -2   6  -1  357.16    6.20
   2  -6   1  361.66    5.40
  -3   6  -1   21.50    1.70
  -3   6  -1   20.90    1.40
   3  -6   1   22.50    1.20
  -4   6  -1    0.30    0.90
  -4   6  -1   -0.10    0.60
   4  -6   1    0.10    0.60
  -5   6  -1    1.70    1.20
   5  -6   1    2.90    0.80
  -6   6  -1    0.50    1.10
   6  -6   1    1.10    0.90
  -7   6  -1   -0.30    1.10
   7  -6   1    0.00    1.60
  -8   6  -1   11.30    2.20
  -9   6  -1    2.10    1.40
  -8  -5   1   -0.80    1.10
  -7  -5   1   -0.50    1.10
  -6  -5   1   16.50    1.90
  -5  -5   1   21.00    1.90
   4   5  -1  258.97    5.00
  -4  -5   1  275.27    5.60
   3   5  -1    8.00    1.00
  -3  -5   1    6.40    1.00
   2   5  -1  164.18    3.50
   2   5  -1  162.98    2.70
  -2  -5   1  161.28    3.40
   1   5  -1  142.89    3.10
  -1  -5   1  135.49    2.80
   0   5  -1  164.28    3.40
   0   5  -1  164.78    2.90
   0  -5   1  160.28    2.90
  -1   5  -1  251.97    4.40
  -1   5  -1  256.47    4.50
   1  -5   1  263.07    4.00
  -2   5  -1  835.42   11.30
  -2   5  -1  825.82   11.60
   2  -5   1  810.12   10.80
  -3   5  -1   46.90    1.60
  -3   5  -1   46.40    2.10
   3  -5   1   45.50    1.50
  -4   5  -1  471.65    7.00
  -4   5  -1  460.75    8.20
   4  -5   1  476.35    7.20
  -5   5  -1   34.80    2.50
   5  -5   1   36.50    1.80
  -6   5  -1   60.19    3.20
   6  -5   1   58.39    2.50
  -7   5  -1    3.60    1.30
   7  -5   1    2.20    1.10
  -8   5  -1   26.60    2.90
   8  -5   1   28.70    2.40
  -9   5  -1    2.80    1.60
   9  -5   1    2.80    1.50
  -8  -4   1    8.40    1.80
  -7  -4   1   15.10    2.00
  -6  -4   1   29.50    2.20
  -5  -4   1    5.10    1.20
   4   4  -1   -0.20    0.70
  -4  -4   1   -0.90    0.70
   3   4  -1   67.49    2.00
  -3  -4   1   63.89    2.20
   2   4  -1  270.07    4.70
   2   4  -1  274.27    4.00
  -2  -4   1  278.47    4.80
   1   4  -1   43.40    1.60
  -1  -4   1   44.80    1.40
   0   4  -1  204.18    3.70
   0   4  -1  206.48    3.20
   0  -4   1  205.98    3.30
  -1   4  -1   21.70    1.10
  -1   4  -1   22.10    1.10
   1  -4   1   22.70    0.90
  -2   4  -1  418.26    6.20
  -2   4  -1  433.86    6.70
   2  -4   1  431.36    6.00
  -3   4  -1   60.49    1.70
  -3   4  -1   60.89    2.20
   3  -4   1   60.09    1.70
  -4   4  -1    1.00    0.80
  -4   4  -1    0.90    0.50
   4  -4   1    1.10    0.60
  -5   4  -1    6.00    1.30
   5  -4   1    4.00    0.90
  -6   4  -1   30.40    2.30
   6  -4   1   31.70    1.90
  -7   4  -1   11.40    1.90
   7  -4   1   12.30    1.60
  -8   4  -1   -1.20    1.00
   8  -4   1   -1.30    1.10
  -9   4  -1    1.70    1.50
   9  -4   1   -1.40    1.30
  -8  -3   1   18.90    2.20
  -7  -3   1   -1.20    0.90
  -6  -3   1    4.40    1.20
  -5  -3   1   35.80    2.10
   4   3  -1   25.60    1.20
  -4  -3   1   25.40    1.70
   3   3  -1   42.90    1.50
  -3  -3   1   39.30    1.70
   2   3  -1  201.88    3.50
  -2  -3   1  195.98    3.70
   1   3  -1  656.63    8.80
  -1  -3   1  648.44    8.80
   0   3  -1  345.17    5.10
   0  -3   1  351.56    4.90
  -1   3  -1  228.48    3.60
  -1   3  -1  225.98    3.60
   1  -3   1  224.68    3.40
  -2   3  -1    0.10    0.50
  -2   3  -1    0.70    0.40
   2  -3   1    0.70    0.30
  -3   3  -1   68.69    1.60
  -3   3  -1   68.59    2.20
   3  -3   1   64.79    1.80
  -4   3  -1  250.37    3.80
  -4   3  -1  261.57    5.30
   4  -3   1  253.77    4.60
  -5   3  -1    0.00    0.80
   5  -3   1   -0.20    0.70
  -6   3  -1   -0.20    1.00
   6  -3   1    0.70    0.80
  -7   3  -1    2.20    1.30
   7  -3   1    0.40    1.00
  -8   3  -1   13.90    2.00
   8  -3   1   15.80    1.90
   9  -3   1   -1.20    1.20
  -8  -2   1    2.00    1.20
  -7  -2   1    8.70    1.50
  -6  -2   1   11.40    1.40
  -5  -2   1   17.90    1.60
   4   2  -1    4.50    0.60
  -4  -2   1    4.70    0.90
   3   2  -1   14.10    0.90
  -3  -2   1   14.90    1.10
   2   2  -1   54.59    1.40
  -2  -2   1   55.09    1.60
   1   2  -1   18.30    0.80
  -1  -2   1   16.10    0.80
   0   2  -1   97.19    1.90
   0  -2   1   95.49    1.70
  -1   2  -1  666.93    8.70
  -1   2  -1  670.33    8.60
   1  -2   1  673.33    8.50
  -2   2  -1 1499.85   19.10
  -2   2  -1 1506.35   18.40
   2  -2   1 1511.15   18.60
  -3   2  -1   26.50    1.40
   3  -2   1   24.80    1.10
  -4   2  -1  110.89    3.10
   4  -2   1  109.19    2.70
  -5   2  -1   23.10    1.80
   5  -2   1   25.40    1.60
  -6   2  -1    4.00    1.20
   6  -2   1    6.20    1.10
  -7   2  -1   -0.30    1.10
   7  -2   1    2.20    1.00
  -8   2  -1   22.00    2.50
   8  -2   1   19.50    2.00
   9  -2   1    5.80    1.70
  -9  -1   1    2.20    1.90
  -8  -1   1   34.20    2.70
  -7  -1   1   27.90    2.30
  -6  -1   1   78.99    3.10
  -5  -1   1  328.67    6.30
  -5  -1   1  320.57    6.20
   4   1  -1  167.68    2.70
  -4  -1   1  163.48    3.70
  -4  -1   1  169.18    3.70
   3   1  -1  594.54    7.70
  -3  -1   1  611.04    8.50
  -3  -1   1  585.04    8.60
   2   1  -1  313.67    4.30
  -2  -1   1  317.07    4.80
  -2  -1   1  307.17    4.50
   1   1  -1  326.57    4.40
  -1  -1   1  329.37    4.60
   0   1  -1  350.66    4.60
   0  -1   1  333.67    4.50
  -1   1  -1 1625.24   21.00
   1  -1   1 1646.84   20.60
  -2   1  -1    3.70    0.60
   2  -1   1    5.30    0.50
  -3   1  -1  111.29    2.70
   3  -1   1  108.29    2.40
  -4   1  -1   40.00    1.70
  -4   1  -1   36.10    1.80
  -5   1  -1   53.19    2.20
  -5   1  -1   53.19    2.40
  -6   1  -1    3.60    1.10
  -6   1  -1    4.50    1.20
  -7   1  -1  137.69    4.70
   7  -1   1  138.49    4.20
   8  -1   1   90.29    3.80
   9  -1   1   16.80    2.20
  -9   0   1    2.50    1.40
  -8   0   1   22.00    2.30
  -7   0   1   35.20    2.50
  -7   0   1   37.20    2.50
  -6   0   1  360.96    7.10
  -6   0   1  354.96    7.30
  -5   0   1  161.98    4.10
  -5   0   1  161.38    4.00
  -4   0   1 1147.29   15.60
  -4   0   1 1141.29   15.60
  -3   0   1  281.97    4.70
  -3   0   1  271.57    4.70
  -2   0   1 3262.77   40.50
  -2   0   1 3304.47   40.00
  -1   0   1  717.13    9.10
   1   0   1  766.02    9.50
  -2   0  -1 4081.19   52.79
  -2   0  -1 4141.89   51.69
  -3   0  -1  211.78    3.80
  -3   0  -1  211.68    4.00
  -4   0  -1   18.40    1.40
  -4   0  -1   18.70    1.20
  -5   0  -1   80.59    2.90
  -5   0  -1   82.99    2.70
  -6   0  -1   65.39    2.80
  -7   0  -1   82.49    3.30
  -8   0  -1   51.59    3.00
   9   0   1    3.40    1.40
  -9   1   1   40.30    3.10
  -8   1   1   99.29    4.30
  -8   1   1  105.39    4.10
  -7   1   1  155.68    4.90
  -7   1   1  149.39    4.50
  -6   1   1  286.07    6.40
  -6   1   1  273.07    5.90
  -5   1   1  241.58    4.90
  -5   1   1  232.18    5.20
  -4   1   1 1125.09   15.40
  -4   1   1 1096.29   15.10
  -3   1   1  716.33    9.80
  -3   1   1  700.43   10.00
  -2   1   1 5519.05   68.99
  -2   1   1 5464.45   67.99
  -1   1   1 1123.99   13.70
  -1   1   1 1120.49   13.90
  -1  -1  -1   99.19    1.70
  -2  -1  -1  396.16    5.60
  -3  -1  -1    1.20    0.50
  -4  -1  -1  507.45    7.90
  -5  -1  -1   12.30    1.30
  -6  -1  -1   39.70    2.30
  -7  -1  -1   17.20    1.80
  -8  -1  -1    5.20    1.40
  -9  -1  -1    1.60    1.40
  -9   2   1    2.40    1.50
  -9   2   1    0.30    1.30
  -8   2   1   41.40    3.20
  -8   2   1   40.20    2.80
  -7   2   1    1.20    1.20
  -7   2   1    1.10    1.00
  -6   2   1   -0.10    0.80
  -6   2   1   -0.90    0.90
  -5   2   1   37.40    1.90
  -5   2   1   33.30    2.10
  -4   2   1   -0.30    0.40
  -4   2   1   -0.40    0.70
  -3   2   1   60.79    1.70
  -3   2   1   63.59    2.10
  -2   2   1  448.16    6.20
  -2   2   1  453.55    6.70
  -1   2   1  161.28    2.80
  -1   2   1  159.98    2.30
   0   2   1  263.67    3.70
  -1  -2  -1 1539.45   18.70
  -2  -2  -1   23.50    1.00
  -3  -2  -1  566.34    8.20
  -4  -2  -1  538.05    8.30
  -5  -2  -1  130.09    3.50
  -6  -2  -1    3.50    1.10
  -7  -2  -1   -1.00    0.90
  -8  -2  -1    6.60    1.60
  -9  -2  -1    1.70    1.40
   9  -3  -1   10.40    1.80
  -9   3   1   11.50    2.10
  -8   3   1    1.60    1.40
  -8   3   1   -0.40    1.10
  -7   3   1    9.10    1.40
  -7   3   1    9.40    1.70
  -6   3   1  101.09    3.30
  -6   3   1   98.79    3.80
  -5   3   1   40.90    1.90
  -5   3   1   44.50    2.50
  -4   3   1  320.37    5.50
  -4   3   1  333.77    6.20
  -3   3   1   85.59    2.50
  -3   3   1   80.89    1.40
  -3   3   1   80.09    2.00
  -2   3   1  367.86    5.10
  -2   3   1  353.76    5.70
  -2   3   1  356.46    4.90
   1  -3  -1  134.39    1.90
  -1   3   1  136.89    2.70
   0  -3  -1    1.30    0.20
   0   3   1    1.90    0.40
  -1  -3  -1   50.49    1.20
   1   3   1   51.39    1.30
  -2  -3  -1   31.00    1.10
  -3  -3  -1    2.80    0.60
  -4  -3  -1  125.79    3.20
   4   3   1  129.89    2.60
  -5  -3  -1   33.90    2.00
  -6  -3  -1    1.50    1.00
  -7  -3  -1    5.70    1.40
  -8  -3  -1    0.90    1.10
  -9  -3  -1   -0.10    1.60
   9  -4  -1    1.80    1.40
  -9   4   1    2.40    1.50
   8  -4  -1    3.40    1.40
  -8   4   1    3.50    1.50
   7  -4  -1    1.50    1.00
  -7   4   1    0.40    1.30
   6  -4  -1    2.70    0.90
  -6   4   1    2.10    1.20
  -5   4   1    0.50    1.10
  -5   4   1    1.20    0.70
  -4   4   1   85.49    3.00
   3  -4  -1    9.50    0.80
  -3   4   1    9.00    1.10
  -3   4   1    9.70    0.70
   2  -4  -1  115.89    2.10
  -2   4   1  114.79    2.20
  -2   4   1  116.29    2.90
   1  -4  -1  767.22    9.40
  -1   4   1  777.82   10.50
  -1   4   1  769.22   10.10
   0  -4  -1 1153.38   14.00
   0   4   1 1167.38   14.80
  -1  -4  -1  421.26    5.80
   1   4   1  434.46    6.10
  -2  -4  -1    0.00    0.40
   2   4   1   -0.40    0.40
   2   4   1    0.20    0.30
  -3  -4  -1   70.59    2.10
   3   4   1   71.19    1.90
  -4  -4  -1    4.10    0.90
   4   4   1    3.40    0.70
  -5  -4  -1   41.20    2.20
   5   4   1   39.90    1.60
  -6  -4  -1   14.80    1.70
  -7  -4  -1    1.50    1.20
  -8  -4  -1    9.10    1.70
  -9   5   1    2.10    1.50
   8  -5  -1    7.20    1.50
  -8   5   1    7.80    1.90
   7  -5  -1    1.90    1.10
  -7   5   1    1.30    1.30
   6  -5  -1    4.40    1.00
  -6   5   1    6.90    1.50
   5  -5  -1   24.30    1.60
  -5   5   1   26.00    2.30
   4  -5  -1   10.90    1.00
  -4   5   1    7.20    1.30
   3  -5  -1   37.50    1.30
  -3   5   1   39.60    1.30
  -3   5   1   35.20    2.00
   2  -5  -1   30.00    0.90
  -2   5   1   27.70    1.10
  -2   5   1   28.90    1.60
   1  -5  -1  108.19    1.70
  -1   5   1  107.89    2.60
  -1   5   1  104.49    2.40
   0  -5  -1  411.76    5.40
   0   5   1  419.26    6.20
   0   5   1  419.66    6.30
  -1  -5  -1   17.20    0.80
   1   5   1   19.00    0.90
   1   5   1   15.70    1.10
  -2  -5  -1  131.29    2.70
   2   5   1  133.89    2.90
   2   5   1  133.19    2.70
  -3  -5  -1  263.67    4.80
   3   5   1  256.47    4.60
  -4  -5  -1    2.50    0.80
   4   5   1    1.60    0.70
  -5  -5  -1   26.60    2.00
   5   5   1   26.50    1.60
  -6  -5  -1   52.29    2.70
  -7  -5  -1   14.30    1.80
  -8  -5  -1    1.10    1.20
  -9   6   1    8.00    2.00
  -8   6   1    5.00    1.70
  -7   6   1   12.20    2.10
   6  -6  -1   30.80    2.50
  -6   6   1   33.90    2.70
   5  -6  -1   33.40    1.70
  -5   6   1   27.80    2.40
   4  -6  -1    5.50    0.80
  -4   6   1    5.50    1.20
   3  -6  -1   35.60    1.20
  -3   6   1   35.90    1.40
  -3   6   1   35.40    2.10
   2  -6  -1  150.18    2.40
  -2   6   1  148.29    3.70
  -2   6   1  149.09    3.10
   1  -6  -1   73.99    1.40
  -1   6   1   70.99    2.10
  -1   6   1   73.89    2.30
   0  -6  -1  196.28    3.00
   0   6   1  192.18    3.70
   0   6   1  198.88    3.80
  -1  -6  -1  129.69    2.50
   1   6   1  129.49    2.70
   1   6   1  134.69    3.10
  -2  -6  -1    0.60    0.50
   2   6   1    0.60    0.60
   2   6   1    0.60    0.40
  -3  -6  -1    9.10    1.00
   3   6   1    9.10    1.00
   3   6   1    9.00    0.90
  -4  -6  -1    0.90    0.80
   4   6   1    0.90    0.80
  -5  -6  -1   -0.30    0.80
   5   6   1   -0.80    0.70
  -6  -6  -1    8.80    1.50
  -7  -6  -1   20.80    2.10
  -8  -6  -1    3.00    1.30
  -8   7   1   -0.70    1.40
  -7   7   1    0.20    1.20
  -6   7   1    4.10    1.30
  -5   7   1    1.00    1.20
  -4   7   1    0.00    1.00
  -3   7   1    0.50    0.60
  -3   7   1    0.20    1.00
  -2   7   1    6.90    1.20
  -2   7   1    7.80    1.00
  -1   7   1   -0.60    0.50
  -1   7   1    0.90    0.70
   0  -7  -1   37.90    1.10
   0   7   1   37.90    1.70
   0   7   1   36.40    1.80
  -1  -7  -1   33.70    1.20
   1   7   1   32.90    1.50
   1   7   1   34.50    1.70
  -2  -7  -1    0.00    0.50
   2   7   1    0.10    0.70
   2   7   1   -0.60    0.40
  -3  -7  -1  375.96    6.40
   3   7   1  371.46    6.70
   3   7   1  374.56    6.20
  -4  -7  -1   40.20    2.10
   4   7   1   43.30    2.20
  -5  -7  -1   53.19    2.60
   5   7   1   53.79    2.40
  -6  -7  -1   11.50    1.60
  -7  -7  -1    1.20    1.10
  -8  -7  -1    2.70    1.40
  -8   8   1   -0.10    1.50
  -7   8   1    8.20    1.80
  -6   8   1    2.20    1.40
  -5   8   1   61.29    3.30
  -4   8   1   38.10    2.70
  -3   8   1   37.80    1.80
  -3   8   1   37.30    2.50
  -2   8   1   -0.60    0.60
  -2   8   1    0.00    1.00
  -1   8   1    3.20    1.00
  -1   8   1    3.20    0.80
   0   8   1    0.10    0.70
   0   8   1    0.60    0.80
   1   8   1    7.20    1.00
   1   8   1    7.80    1.00
   2   8   1  149.59    3.80
  -3  -8  -1  456.85    7.60
   3   8   1  458.95    8.10
  -4  -8  -1   66.19    2.70
   4   8   1   66.79    2.70
  -5  -8  -1   18.20    1.80
   5   8   1   16.50    1.60
  -6  -8  -1   28.10    2.40
  -7  -8  -1   13.00    1.90
  -7   9   1   -0.80    1.40
  -6   9   1    0.40    1.30
  -5   9   1    0.30    1.30
  -4   9   1    1.00    1.20
  -3   9   1   73.09    2.70
  -3   9   1   73.89    3.30
  -2   9   1    0.80    1.20
  -2   9   1    2.50    0.90
  -1   9   1   14.60    1.60
  -1   9   1   14.90    1.50
   0   9   1    6.40    1.20
   0   9   1    5.50    1.20
   1   9   1    9.80    1.30
   2   9   1    4.20    1.10
   3   9   1    4.20    1.10
   4   9   1   10.80    1.50
   5   9   1   13.30    1.70
  -7  10   1    9.70    2.10
  -6  10   1   21.00    2.50
  -5  10   1    1.60    1.40
  -4  10   1    2.40    1.40
  -3  10   1    0.30    1.20
  -3  10   1    0.40    0.90
  -2  10   1   12.60    1.70
  -2  10   1   13.50    1.60
  -1  10   1   31.30    2.00
  -1  10   1   31.00    2.30
   0  10   1   43.70    2.40
   1  10   1   63.99    2.80
   2  10   1    3.20    1.20
   3  10   1    0.20    1.10
   4  10   1    0.90    1.20
   5  10   1    6.80    1.60
  -6  11   1    2.50    1.50
  -5  11   1    6.00    1.70
  -4  11   1    6.80    1.60
  -3  11   1   11.40    1.80
  -3  11   1    8.80    1.40
  -2  11   1   18.00    2.10
  -2  11   1   17.60    1.90
  -1  11   1    0.90    1.10
   0  11   1    9.90    1.50
   1  11   1   15.00    1.80
   2  11   1    0.70    1.00
   3  11   1    5.10    1.50
   4  11   1    0.80    1.40
   5  11   1   -2.30    1.20
  -5  12   1    1.40    1.30
  -4  12   1    1.30    1.30
  -3  12   1   -1.20    1.00
  -2  12   1    1.20    1.20
  -1  12   1    0.10    1.10
   0  12   1    4.20    1.50
   1  12   1    2.50    1.20
   2  12   1    2.50    1.40
   3  12   1    0.10    1.30
   4  12   1   10.70    2.00
  -3  13   1    2.10    1.40
  -2  13   1    4.40    1.40
  -1  13   1    0.50    1.40
   0  13   1   -1.60    1.20
   1  13   1   11.10    2.00
   2  13   1    9.90    1.80
   3  13   1   29.10    2.80
  -2  14   1    1.90    1.70
  -1  14   1    2.10    1.60
   0  14   1    4.00    1.70
   1  14   1   -1.20    1.40
   0  13  -2    6.80    2.10
  -1  13  -2    0.60    1.70
  -2  13  -2   -0.80    1.50
   2  12  -2    2.90    1.90
   1  12  -2   -1.90    1.40
   0  12  -2    8.40    2.00
  -1  12  -2   -0.60    1.50
  -2  12  -2   -0.60    1.30
  -3  12  -2    5.60    1.90
   4  11  -2   11.40    2.30
   3  11  -2    0.40    1.50
   2  11  -2   -1.40    1.50
   1  11  -2    1.30    1.40
   0  11  -2   -0.60    1.30
  -1  11  -2    1.80    1.40
  -2  11  -2   -0.20    1.40
  -3  11  -2   -1.30    1.40
  -4  11  -2    0.10    1.50
   5  10  -2   -0.90    1.80
   4  10  -2    3.50    1.60
   3  10  -2    2.50    1.60
   2  10  -2    2.50    1.50
   1  10  -2   13.30    1.80
   0  10  -2   11.80    1.80
  -1  10  -2    6.60    1.50
  -2  10  -2   -0.30    1.00
  -3  10  -2   12.80    1.70
  -4  10  -2    1.90    1.20
  -5  10  -2    4.10    1.50
  -6  10  -2    9.10    1.90
   5   9  -2    4.00    1.90
   4   9  -2    3.10    1.50
   3   9  -2    0.90    1.40
   2   9  -2   74.09    3.30
   1   9  -2  119.99    4.10
   0   9  -2  159.78    4.50
  -1   9  -2   62.99    3.00
  -2   9  -2   13.90    1.60
  -3   9  -2   65.19    3.00
  -4   9  -2   19.00    1.90
  -4   9  -2   22.70    2.20
  -5   9  -2   10.30    1.70
  -6   9  -2   -0.30    1.10
  -7   9  -2    5.20    1.70
  -6  -8   2    0.60    1.10
   5   8  -2   -0.80    1.80
  -5  -8   2    0.00    1.00
   4   8  -2    9.00    1.60
  -4  -8   2   11.00    1.60
   3   8  -2    7.50    1.50
  -3  -8   2    8.60    1.30
   2   8  -2    5.50    1.30
  -2  -8   2    4.80    1.00
   1   8  -2    0.50    1.00
  -1  -8   2    1.40    0.70
   0   8  -2    7.90    1.40
  -1   8  -2    4.70    1.20
  -2   8  -2   95.49    3.30
  -3   8  -2    2.80    1.00
  -3   8  -2    3.40    1.10
  -4   8  -2    7.40    1.40
  -4   8  -2    3.90    1.10
  -5   8  -2    1.20    1.20
  -6   8  -2    0.80    1.20
  -7   8  -2    1.30    1.30
  -8   8  -2    1.30    1.50
  -7  -7   2    0.30    1.20
  -6  -7   2    0.10    1.00
  -5  -7   2   13.40    1.70
   4   7  -2   18.20    1.80
  -4  -7   2   21.30    1.90
   3   7  -2  144.79    4.10
  -3  -7   2  144.39    3.90
   2   7  -2    2.00    1.10
  -2  -7   2    2.40    0.80
   1   7  -2   -1.00    0.80
  -1  -7   2    1.00    0.70
   0   7  -2    0.10    0.80
   0  -7   2   -0.10    0.60
  -1   7  -2    3.70    1.00
   1  -7   2    3.10    0.70
  -2   7  -2    0.20    0.70
  -2   7  -2    0.30    0.80
   2  -7   2   -0.10    0.60
  -3   7  -2  161.58    4.20
  -3   7  -2  162.68    4.00
   3  -7   2  160.98    3.40
  -4   7  -2  188.28    4.30
  -4   7  -2  184.98    4.90
  -5   7  -2    3.90    1.20
  -6   7  -2    0.60    1.20
  -7   7  -2    0.00    1.20
  -8   7  -2    4.20    1.70
  -7  -6   2    1.40    1.20
  -6  -6   2    4.60    1.40
  -5  -6   2   76.09    3.30
   4   6  -2  123.99    3.60
  -4  -6   2  118.39    3.70
   3   6  -2   48.40    2.40
  -3  -6   2   50.99    2.30
   2   6  -2   40.80    2.20
  -2  -6   2   36.50    1.90
   1   6  -2   56.69    2.20
  -1  -6   2   55.79    2.00
   0   6  -2   44.30    2.00
   0  -6   2   44.50    1.70
  -1   6  -2  103.79    2.50
  -1   6  -2  106.19    3.00
   1  -6   2  103.09    2.50
  -2   6  -2   32.90    1.70
  -2   6  -2   32.50    1.70
   2  -6   2   32.70    1.40
  -3   6  -2  274.57    5.20
  -3   6  -2  269.47    5.50
   3  -6   2  269.87    4.70
  -4   6  -2   49.70    2.60
  -4   6  -2   48.10    2.10
   4  -6   2   48.30    1.90
  -5   6  -2    3.80    1.20
   5  -6   2    5.30    1.00
  -6   6  -2    2.40    1.10
   6  -6   2    1.50    0.90
  -7   6  -2   -0.10    1.10
   7  -6   2   -0.10    1.00
  -8   6  -2    1.70    1.50
  -7  -5   2    3.20    1.30
  -6  -5   2    0.20    1.10
  -5  -5   2    8.50    1.40
   4   5  -2    2.00    1.00
  -4  -5   2    1.30    0.90
   3   5  -2   28.00    1.80
  -3  -5   2   28.40    1.80
   2   5  -2  114.59    3.00
  -2  -5   2  117.79    3.00
   1   5  -2   42.30    1.80
  -1  -5   2   41.80    1.60
   0   5  -2  103.99    2.80
   0   5  -2  101.39    2.00
   0  -5   2  104.09    2.40
  -1   5  -2    3.80    0.70
  -1   5  -2    4.80    0.90
   1  -5   2    5.60    0.70
  -2   5  -2   14.10    1.20
  -2   5  -2   13.80    1.20
   2  -5   2   14.90    1.00
  -3   5  -2   81.39    2.40
  -3   5  -2   83.69    2.70
   3  -5   2   82.29    2.20
  -4   5  -2    9.10    1.00
  -4   5  -2   12.00    1.50
   4  -5   2   11.00    1.00
  -5   5  -2   12.00    1.60
   5  -5   2   10.90    1.20
  -6   5  -2    3.80    1.30
   6  -5   2    4.60    1.00
  -7   5  -2    2.50    1.40
   7  -5   2    1.40    1.10
  -8   5  -2    1.70    1.40
   8  -5   2   -0.20    1.20
  -9   5  -2    3.00    1.70
   9  -5   2    1.10    1.40
  -8  -4   2    0.10    1.20
  -7  -4   2    4.30    1.40
  -6  -4   2   10.80    1.70
  -5  -4   2  113.59    3.70
   4   4  -2  125.39    3.10
  -4  -4   2  120.79    3.40
   3   4  -2  220.28    4.30
  -3  -4   2  216.08    4.50
   2   4  -2  150.18    3.30
  -2  -4   2  149.79    3.30
   1   4  -2  855.91   11.70
  -1  -4   2  849.52   11.60
   0   4  -2 2035.70   24.70
   0   4  -2 2008.70   25.40
   0  -4   2 2005.30   25.40
  -1   4  -2  486.35    7.00
  -1   4  -2  497.65    7.40
   1  -4   2  497.75    7.00
  -2   4  -2    4.00    0.70
  -2   4  -2    4.20    0.70
   2  -4   2    4.50    0.60
  -3   4  -2   -0.30    0.50
  -3   4  -2   -0.40    0.70
   3  -4   2    0.00    0.40
  -4   4  -2    0.20    0.80
  -4   4  -2   -0.50    0.50
   4  -4   2   -0.50    0.50
  -5   4  -2  114.59    3.70
   5  -4   2  113.89    3.10
  -6   4  -2   19.10    2.10
   6  -4   2   18.20    1.60
  -7   4  -2   -0.30    1.10
   7  -4   2   -1.10    0.90
  -8   4  -2   -0.80    1.10
   8  -4   2    0.80    1.20
   9  -4   2    3.00    1.50
  -8  -3   2    5.80    1.60
  -7  -3   2   16.90    2.00
  -6  -3   2    1.30    1.00
  -5  -3   2    3.40    1.10
   4   3  -2   47.50    1.80
  -4  -3   2   49.00    2.20
   3   3  -2  336.27    5.40
  -3  -3   2  339.97    5.90
   2   3  -2   61.19    1.80
   1   3  -2    0.90    0.50
  -1  -3   2    0.20    0.40
   0   3  -2  230.18    3.90
   0  -3   2  226.28    3.70
  -1   3  -2  174.88    3.00
  -1   3  -2  179.48    3.30
   1  -3   2  176.28    3.00
  -2   3  -2    1.70    0.50
  -2   3  -2    1.30    0.50
   2  -3   2    1.70    0.40
  -3   3  -2    0.00    0.60
  -3   3  -2    1.00    0.50
   3  -3   2    0.50    0.40
  -4   3  -2   11.40    0.90
  -4   3  -2   10.30    1.30
   4  -3   2   13.20    1.10
  -5   3  -2    3.30    1.10
   5  -3   2    3.80    0.90
  -6   3  -2    5.40    1.30
   6  -3   2    5.00    1.10
  -7   3  -2   -0.40    1.00
   7  -3   2    1.00    1.00
  -8   3  -2    1.80    1.40
   8  -3   2    2.40    1.40
   9  -3   2   -1.90    1.30
  -8  -2   2    4.90    1.40
  -7  -2   2    1.90    1.20
  -6  -2   2   -1.30    0.80
  -5  -2   2    2.70    1.00
   4   2  -2   20.80    1.20
  -4  -2   2   18.20    1.50
   3   2  -2   34.40    1.30
  -3  -2   2   35.60    1.60
   2   2  -2   54.49    1.60
  -2  -2   2   58.39    1.80
   1   2  -2  215.08    3.60
  -1  -2   2  216.38    3.60
   0   2  -2  208.68    3.50
   0  -2   2  207.18    3.30
  -1   2  -2 1193.98   15.00
  -1   2  -2 1204.68   14.90
   1  -2   2 1169.78   14.80
  -2   2  -2  222.18    3.50
  -2   2  -2  221.98    3.90
   2  -2   2  212.98    3.60
  -3   2  -2    9.70    0.70
  -3   2  -2    9.00    0.90
   3  -2   2    9.90    0.90
  -4   2  -2   55.49    2.30
   4  -2   2   57.29    1.90
  -5   2  -2   -0.40    0.80
   5  -2   2    0.40    0.70
  -6   2  -2    6.10    1.30
   6  -2   2    9.00    1.30
  -7   2  -2    0.60    1.00
   7  -2   2    0.60    1.00
   8  -2   2    0.20    1.10
   9  -2   2   -0.30    1.30
  -8  -1   2    0.00    1.10
  -7  -1   2    8.40    1.50
  -6  -1   2   17.90    1.70
  -6  -1   2   19.30    1.90
  -5  -1   2   40.90    2.10
  -5  -1   2   39.30    2.20
   4   1  -2  185.18    3.10
  -4  -1   2  183.68    4.10
  -4  -1   2  181.18    3.80
   3   1  -2   64.19    1.60
  -3  -1   2   63.39    1.80
  -3  -1   2   64.49    2.00
   2   1  -2   36.50    1.20
  -2  -1   2   36.00    1.30
  -2  -1   2   32.80    1.10
   1   1  -2  332.47    4.70
  -1  -1   2  323.57    4.80
   0   1  -2  336.57    4.80
   0  -1   2  337.27    4.70
  -1   1  -2  118.49    2.20
   1  -1   2  117.69    2.10
  -2   1  -2 1413.66   17.90
   2  -1   2 1405.06   17.60
  -3   1  -2  773.32   11.00
   3  -1   2  775.72   10.50
  -4   1  -2   14.00    1.30
   4  -1   2    8.10    0.90
  -5   1  -2   40.90    2.20
   5  -1   2   44.30    2.00
  -6   1  -2   -0.30    0.90
   6  -1   2   -0.10    0.80
   7  -1   2    7.00    1.40
   8  -1   2   17.60    2.00
   9  -1   2    2.50    1.40
  -8   0   2   10.00    1.70
  -7   0   2    0.60    1.10
  -7   0   2    0.80    1.00
  -6   0   2    1.30    1.00
  -6   0   2    2.30    1.00
  -5   0   2   23.90    1.80
  -5   0   2   16.90    1.60
  -4   0   2   64.19    2.30
  -4   0   2   65.59    2.20
  -3   0   2  259.37    4.50
  -3   0   2  261.97    4.60
  -2   0   2   87.59    1.90
   1   0  -2   92.69    1.70
  -1   0   2   90.59    1.80
   0   0   2   26.10    0.80
   1   0   2  481.15    6.30
   2   0   2   42.30    1.20
   3   0   2   40.70    1.40
   4   0   2  232.48    4.40
   5   0   2   11.30    1.20
   6   0   2   51.29    2.40
   7   0   2    3.00    1.10
   8   0   2    2.30    1.20
   9   0   2    1.00    1.40
  -9   1   2    2.50    1.40
  -8   1   2   33.00    2.80
  -8   1   2   30.80    2.60
  -7   1   2   15.40    1.80
  -7   1   2   20.50    2.20
  -6   1   2  138.79    4.00
  -6   1   2  139.89    4.30
  -5   1   2  159.18    4.00
  -5   1   2  164.68    4.20
  -4   1   2  299.97    5.50
  -4   1   2  316.47    5.70
  -3   1   2    9.90    1.00
  -3   1   2   13.50    1.00
  -2   1   2  405.06    6.00
  -2   1   2  397.96    5.80
  -1   1   2 7732.73  126.89
  -1   1   2 7597.84   93.49
   0   1   2 1156.48   14.80
   0   1   2 1160.68   15.90
   1   1   2 3447.16   43.00
   2   1   2  440.26    6.20
  -3  -1  -2    5.20    0.70
   3   1   2    5.60    0.70
  -4  -1  -2   24.30    1.50
  -5  -1  -2   45.10    2.10
  -6  -1  -2   51.19    2.60
  -7  -1  -2   30.90    2.40
   8   1   2    2.70    1.20
   9   1   2    1.00    1.30
  -9   2   2   77.69    4.00
  -9   2   2   84.29    4.40
  -8   2   2   76.59    3.60
  -8   2   2   76.09    4.00
  -7   2   2   31.10    2.30
  -7   2   2   31.70    2.60
  -6   2   2   66.79    3.10
  -6   2   2   66.59    2.70
  -5   2   2    2.50    1.00
  -5   2   2    2.40    0.80
  -4   2   2  247.18    4.70
  -4   2   2  252.17    5.10
  -3   2   2   42.00    1.50
  -3   2   2   38.30    1.70
  -2   2   2  735.33   10.10
  -2   2   2  720.33    9.60
  -1   2   2 6824.62  108.89
  -1   2   2 6918.91   86.29
   0   2   2   97.69    1.90
   0   2   2   99.39    1.40
   1   2   2    3.10    0.40
  -2  -2  -2  239.48    3.80
  -3  -2  -2   78.09    2.10
  -4  -2  -2  135.79    3.30
  -5  -2  -2   47.40    2.20
  -6  -2  -2    0.20    0.90
  -7  -2  -2   -0.50    0.90
  -8  -2  -2    4.80    1.30
   9   2   2    2.30    1.40
  -9   3   2   12.50    2.00
  -9   3   2   12.50    2.30
  -8   3   2   29.20    2.90
  -8   3   2   20.80    2.20
  -7   3   2    5.00    1.20
  -6   3   2   54.89    3.00
  -6   3   2   51.19    2.40
  -5   3   2    6.30    1.20
  -5   3   2    9.50    1.20
  -4   3   2  102.59    3.10
  -4   3   2  102.09    2.60
  -3   3   2  381.66    5.90
  -3   3   2  393.66    6.60
  -2   3   2  177.78    3.60
  -2   3   2  178.48    2.90
  -1   3   2  158.68    2.30
  -1   3   2  161.58    3.00
   0   3   2   54.29    1.40
   0   3   2   53.99    0.80
  -1  -3  -2 1292.07   15.60
   1   3   2 1252.97   16.00
  -2  -3  -2  354.26    5.20
  -3  -3  -2    7.10    0.80
  -4  -3  -2  236.28    4.60
  -5  -3  -2   55.29    2.30
  -6  -3  -2    0.00    0.90
  -7  -3  -2   27.80    2.30
  -8  -3  -2   18.30    2.20
   9   3   2    7.40    1.60
   9  -4  -2    6.70    1.70
  -9   4   2    4.60    1.80
  -8   4   2    0.30    1.30
  -8   4   2    1.00    1.10
  -7   4   2    3.10    1.40
  -7   4   2   -0.10    0.80
  -6   4   2    3.90    1.00
  -6   4   2    4.20    1.40
  -5   4   2   44.30    2.00
  -5   4   2   42.80    2.50
  -4   4   2  112.99    2.70
  -4   4   2  110.19    3.40
  -3   4   2  158.28    3.80
  -3   4   2  163.18    3.00
  -2   4   2   97.49    2.60
  -2   4   2   94.49    1.80
   1  -4  -2  373.36    4.80
  -1   4   2  389.46    6.00
   0   4   2  113.59    2.30
  -1  -4  -2   35.90    0.90
   1   4   2   35.30    1.20
  -2  -4  -2   99.69    2.10
   2   4   2   96.59    2.30
  -3  -4  -2  398.06    6.30
  -4  -4  -2   80.59    2.50
  -5  -4  -2   -0.90    0.70
   5   4   2   -0.30    0.50
  -6  -4  -2   81.89    3.20
  -7  -4  -2    0.30    1.10
  -8  -4  -2    0.20    1.20
  -9  -4  -2    8.00    2.90
  -9   5   2    0.90    1.50
   8  -5  -2    3.30    1.40
  -8   5   2    4.20    1.70
   7  -5  -2   21.40    1.90
  -7   5   2   20.20    2.40
  -6   5   2   49.00    2.30
  -6   5   2   52.69    3.00
  -5   5   2    2.10    1.10
  -5   5   2    1.50    0.70
  -4   5   2   58.89    1.90
  -4   5   2   61.39    2.70
   3  -5  -2   52.99    1.50
  -3   5   2   54.19    1.50
  -3   5   2   53.89    2.40
   2  -5  -2    5.80    0.50
  -2   5   2    5.10    1.00
  -1   5   2   12.90    1.20
   0   5   2   33.80    1.30
  -1  -5  -2  156.88    2.50
   1   5   2  159.98    3.10
  -2  -5  -2  173.48    3.10
   2   5   2  171.08    3.40
  -3  -5  -2   24.50    1.30
  -4  -5  -2   42.10    1.90
  -5  -5  -2   12.00    1.40
   5   5   2   13.50    1.20
  -6  -5  -2    0.10    0.90
  -7  -5  -2    2.80    1.30
  -8  -5  -2    2.90    1.40
  -8   6   2    1.30    1.40
  -7   6   2    3.20    1.40
  -6   6   2    0.20    1.10
   5  -6  -2   11.60    1.20
  -5   6   2   10.00    1.70
   4  -6  -2   17.40    1.20
  -4   6   2   19.90    1.90
   3  -6  -2  105.09    2.20
  -3   6   2  111.19    3.40
  -3   6   2  106.69    2.40
   2  -6  -2  117.89    2.00
  -2   6   2  117.69    2.60
  -2   6   2  122.29    3.30
  -1   6   2   42.10    1.90
   0   6   2  319.67    5.40
  -1  -6  -2  346.67    4.90
   1   6   2  348.57    5.60
  -2  -6  -2  148.99    2.90
   2   6   2  149.59    3.20
  -3  -6  -2    6.20    0.80
   3   6   2    9.20    1.00
   3   6   2    4.40    0.90
  -4  -6  -2   27.60    1.80
   4   6   2   25.80    1.60
  -5  -6  -2   29.60    2.00
   5   6   2   30.80    1.70
  -6  -6  -2   10.20    1.50
  -7  -6  -2    0.50    1.00
  -8  -6  -2   -0.80    1.10
  -8   7   2    8.60    2.10
  -7   7   2    0.00    1.30
  -6   7   2    1.30    1.30
  -5   7   2   25.40    2.50
  -4   7   2    3.90    1.40
  -3   7   2   21.40    1.30
  -3   7   2   22.00    2.10
  -2   7   2  117.19    3.40
  -2   7   2  109.99    2.70
  -1   7   2  395.86    6.50
  -1   7   2  389.06    6.80
   0   7   2    5.00    0.80
   0   7   2    6.50    0.90
  -1  -7  -2   71.39    1.60
   1   7   2   74.79    2.20
   1   7   2   74.89    2.40
  -2  -7  -2    0.70    0.50
   2   7   2    0.10    0.50
   2   7   2   -0.30    0.70
  -3  -7  -2   31.20    1.60
   3   7   2   33.80    1.60
   3   7   2   30.20    1.80
  -4  -7  -2  185.68    4.20
   4   7   2  177.08    4.10
   4   7   2  178.98    4.20
  -5  -7  -2   33.80    2.20
   5   7   2   36.00    2.00
  -6  -7  -2    3.90    1.20
  -7  -7  -2   -0.70    1.00
  -8  -7  -2    2.80    1.40
  -8   8   2    2.00    1.70
  -7   8   2    8.10    1.90
  -6   8   2   -0.10    1.30
  -5   8   2   36.10    2.80
  -4   8   2    2.30    1.30
  -3   8   2   10.70    1.70
  -3   8   2   11.10    1.10
  -2   8   2    6.40    1.40
  -2   8   2    4.20    0.80
  -1   8   2   87.29    3.00
  -1   8   2   86.19    2.60
   0   8   2    4.60    0.90
   0   8   2    5.20    0.90
   1   8   2   -0.70    0.70
   1   8   2    0.60    0.70
   2   8   2   17.30    1.50
   2   8   2   17.00    1.30
  -3  -8  -2   15.40    1.50
   3   8   2   12.00    1.40
   3   8   2   15.70    1.50
  -4  -8  -2   38.00    2.10
   4   8   2   38.60    2.10
  -5  -8  -2   69.79    2.80
   5   8   2   69.19    2.80
  -6  -8  -2   32.90    2.50
  -7  -8  -2    5.60    1.50
  -8  -8  -2   26.30    2.80
  -7   9   2    0.30    1.50
  -6   9   2    5.50    1.80
  -5   9   2   81.69    3.90
  -4   9   2   80.79    3.70
  -3   9   2   31.50    1.80
  -3   9   2   35.40    2.70
  -2   9   2   79.89    3.30
  -2   9   2   82.09    2.80
  -1   9   2   32.30    2.20
  -1   9   2   34.60    1.90
   0   9   2  191.28    4.40
   0   9   2  188.68    4.50
   1   9   2  117.19    3.50
   1   9   2  119.19    3.30
   2   9   2    5.80    1.20
   2   9   2    4.10    1.30
   3   9   2    5.40    1.30
   4   9   2   58.19    2.60
   5   9   2   39.90    2.50
  -7  10   2   11.60    2.30
  -6  10   2    7.60    1.90
  -5  10   2  111.49    4.60
  -4  10   2    0.50    1.30
  -3  10   2   -0.20    1.20
  -3  10   2    0.10    0.80
  -2  10   2   -1.50    0.70
  -2  10   2   -1.10    1.10
  -1  10   2    5.40    1.20
  -1  10   2    4.80    1.30
   0  10   2    4.30    1.10
   0  10   2    2.40    1.10
   1  10   2   50.59    2.50
   2  10   2   48.90    2.50
   3  10   2    7.50    1.30
   4  10   2    0.90    1.00
   5  10   2    0.30    1.00
  -6  11   2    7.00    2.00
  -5  11   2    0.10    1.40
  -4  11   2    1.70    1.40
  -3  11   2   34.80    2.80
  -3  11   2   31.50    2.20
  -2  11   2    9.60    1.70
  -2  11   2    8.50    1.30
  -1  11   2   14.30    1.60
  -1  11   2   11.20    1.60
   0  11   2   15.30    1.70
   1  11   2    0.10    1.00
   2  11   2   -0.70    0.90
   3  11   2    0.00    1.00
   4  11   2   -1.30    1.10
   5  11   2   -0.80    1.20
  -5  12   2    3.60    1.60
  -4  12   2    1.90    1.40
  -3  12   2   -0.60    0.90
  -3  12   2    0.00    1.30
  -2  12   2    1.00    1.20
  -2  12   2    1.00    1.50
  -1  12   2   25.00    2.20
   0  12   2    1.70    1.10
   1  12   2    0.60    1.10
   2  12   2   11.90    1.70
   3  12   2    6.00    1.50
   4  12   2    3.60    1.50
   5  12   2   -2.50    1.30
  -4  13   2    1.10    1.50
  -3  13   2   -2.20    1.20
  -2  13   2    1.20    1.40
  -1  13   2    0.00    1.20
   0  13   2    1.40    1.20
   1  13   2    3.10    1.40
   2  13   2    1.90    1.30
   3  13   2   -1.10    1.30
   4  13   2   -1.50    1.30
  -3  14   2    2.90    1.50
  -2  14   2    6.50    1.70
  -1  14   2    7.20    1.90
   0  14   2    9.70    1.80
   1  14   2   10.00    2.00
   2  14   2    6.70    1.70
   1  12  -3    3.10    2.00
   0  12  -3    1.10    1.70
  -1  12  -3    0.50    1.60
  -2  12  -3   -1.10    1.80
  -3  12  -3    0.20    1.70
   3  11  -3   -3.90    1.50
   2  11  -3    0.90    1.80
   1  11  -3   -1.10    1.40
   0  11  -3    1.20    1.50
  -1  11  -3   11.70    2.10
  -2  11  -3    8.30    1.80
  -3  11  -3    9.20    2.00
  -4  11  -3   -0.20    1.50
   4  10  -3    2.60    1.90
   3  10  -3    3.50    1.70
   2  10  -3   -0.30    1.30
   1  10  -3   -1.00    1.40
   0  10  -3    2.80    1.40
  -1  10  -3    6.30    1.70
  -2  10  -3    1.60    1.30
  -3  10  -3    1.80    1.30
  -4  10  -3   13.10    1.90
   4   9  -3    2.40    1.70
   3   9  -3   13.70    2.00
   2   9  -3    2.10    1.30
   1   9  -3    0.20    1.20
   0   9  -3    1.40    1.30
  -1   9  -3   18.10    2.00
  -2   9  -3   15.70    1.90
  -3   9  -3    0.80    1.20
  -4   9  -3    1.70    1.20
  -5   9  -3    5.80    1.60
  -6   9  -3   33.40    2.90
  -7   9  -3    9.40    1.90
  -6  -8   3    7.60    1.70
  -5  -8   3   21.40    2.20
   4   8  -3    1.20    1.40
  -4  -8   3    2.90    1.10
   3   8  -3   71.19    3.30
  -3  -8   3   68.79    3.00
   2   8  -3   11.10    1.60
  -2  -8   3    9.90    1.40
   1   8  -3   44.90    2.80
  -1  -8   3   43.40    2.20
   0   8  -3    5.90    1.30
   0  -8   3    7.50    1.10
  -1   8  -3    3.10    1.20
  -2   8  -3   -0.70    1.00
  -3   8  -3   48.40    2.50
  -4   8  -3   36.10    2.40
  -4   8  -3   36.30    2.40
  -5   8  -3   16.10    1.90
  -6   8  -3    2.90    1.30
  -7   8  -3    5.90    1.70
  -6  -7   3    2.40    1.30
  -5  -7   3    2.70    1.20
   4   7  -3   10.50    1.60
  -4  -7   3   14.80    1.70
   3   7  -3   17.30    1.80
  -3  -7   3   18.10    1.70
   2   7  -3    9.70    1.40
  -2  -7   3   12.20    1.40
   1   7  -3    7.40    1.30
  -1  -7   3    5.30    1.00
   0   7  -3   15.90    1.50
   0  -7   3   16.60    1.50
  -1   7  -3   40.20    2.30
   1  -7   3   42.40    1.90
  -2   7  -3  135.29    3.90
   2  -7   3  128.49    3.20
  -3   7  -3  155.38    4.00
  -3   7  -3  162.78    4.10
   3  -7   3  155.38    3.60
  -4   7  -3  336.77    6.90
  -4   7  -3  320.27    6.30
   4  -7   3  332.57    6.00
  -5   7  -3    3.30    1.20
  -6   7  -3    1.00    1.20
  -7   7  -3    2.20    1.30
  -8   7  -3    2.50    1.50
  -7  -6   3    1.70    1.40
  -6  -6   3    4.50    1.40
  -5  -6   3    1.20    1.10
   4   6  -3   71.49    3.00
  -4  -6   3   75.29    3.10
   3   6  -3   34.00    2.30
  -3  -6   3   29.60    2.00
   2   6  -3    9.20    1.40
  -2  -6   3    7.60    1.20
   1   6  -3   11.80    1.40
  -1  -6   3    9.70    1.20
   0   6  -3    2.80    1.00
   0  -6   3    2.60    0.80
  -1   6  -3    4.40    1.00
   1  -6   3    3.90    0.80
  -2   6  -3   30.70    1.70
  -2   6  -3   30.60    1.90
   2  -6   3   31.20    1.60
  -3   6  -3  129.39    3.60
  -3   6  -3  127.69    3.50
   3  -6   3  129.79    3.10
  -4   6  -3    2.20    1.10
  -4   6  -3    1.70    0.90
   4  -6   3    2.90    0.90
  -5   6  -3    2.40    1.20
   5  -6   3    2.50    0.90
  -6   6  -3   36.10    2.70
   6  -6   3   34.10    2.20
  -7   6  -3   41.00    3.10
   7  -6   3   40.20    2.50
  -8   6  -3    0.90    1.30
  -7  -5   3    2.30    1.20
  -6  -5   3    0.30    1.10
  -5  -5   3    6.00    1.30
   4   5  -3   15.10    1.50
  -4  -5   3   15.50    1.60
   3   5  -3    6.40    1.20
  -3  -5   3    8.30    1.20
   2   5  -3   38.80    2.10
  -2  -5   3   40.30    2.00
   1   5  -3  140.79    3.50
  -1  -5   3  140.69    3.40
   0   5  -3  130.89    3.30
   0  -5   3  132.69    3.00
  -1   5  -3  333.97    5.90
  -1   5  -3  332.67    5.20
   1  -5   3  328.87    5.50
  -2   5  -3   58.99    2.20
  -2   5  -3   56.09    2.00
   2  -5   3   59.89    1.90
  -3   5  -3    0.10    0.70
  -3   5  -3    0.40    0.70
   3  -5   3    0.60    0.60
  -4   5  -3  107.19    3.50
  -4   5  -3  101.19    2.90
   4  -5   3  103.09    2.90
  -5   5  -3    2.70    1.10
   5  -5   3    0.30    0.70
  -6   5  -3   18.90    2.10
   6  -5   3   18.60    1.70
  -7   5  -3   15.40    2.10
   7  -5   3   13.60    1.70
  -8   5  -3   35.30    3.10
   8  -5   3   33.10    2.60
   9  -5   3   -1.90    1.30
  -7  -4   3    2.40    1.30
  -6  -4   3   58.19    3.10
  -5  -4   3   46.10    2.60
   4   4  -3   14.00    1.40
  -4  -4   3   15.30    1.60
   3   4  -3    1.50    0.90
  -3  -4   3    1.30    0.80
   2   4  -3    3.30    0.80
  -2  -4   3    1.90    0.70
   1   4  -3   74.89    2.40
  -1  -4   3   74.29    2.20
   0   4  -3  116.49    2.90
   0  -4   3  118.09    2.70
  -1   4  -3    0.40    0.70
  -1   4  -3    0.40    0.40
   1  -4   3    1.20    0.50
  -2   4  -3   29.80    1.40
  -2   4  -3   29.90    1.60
   2  -4   3   30.50    1.30
  -3   4  -3  346.17    5.80
  -3   4  -3  345.97    6.20
   3  -4   3  344.87    5.70
  -4   4  -3    9.80    1.20
  -4   4  -3    9.80    1.00
   4  -4   3   12.30    1.10
  -5   4  -3    3.70    1.10
   5  -4   3    4.70    1.00
  -6   4  -3   11.50    1.70
   6  -4   3   15.60    1.50
  -7   4  -3   44.90    2.90
   7  -4   3   37.40    2.40
   8  -4   3    5.10    1.50
   9  -4   3    0.30    1.50
  -8  -3   3    8.90    2.90
  -7  -3   3   13.00    1.90
  -6  -3   3    3.00    1.20
  -5  -3   3   11.00    1.40
   4   3  -3   38.60    1.80
  -4  -3   3   41.20    2.10
   3   3  -3   11.60    1.10
  -3  -3   3   13.80    1.30
   2   3  -3   27.30    1.50
  -2  -3   3   27.10    1.50
   1   3  -3   20.50    1.30
  -1  -3   3   22.90    1.20
   0   3  -3    4.20    0.70
   0  -3   3    4.20    0.60
  -1   3  -3  100.29    2.10
  -1   3  -3   96.49    2.40
   1  -3   3   95.39    2.20
  -2   3  -3   73.19    2.10
  -2   3  -3   72.79    2.10
   2  -3   3   76.89    1.90
  -3   3  -3  113.69    2.60
  -3   3  -3  120.29    3.10
   3  -3   3  121.09    2.70
  -4   3  -3   10.60    1.20
   4  -3   3    9.90    1.00
  -5   3  -3   23.20    2.00
   5  -3   3   26.40    1.70
  -6   3  -3   -0.30    1.00
   6  -3   3    0.80    0.80
  -7   3  -3    0.70    1.00
   7  -3   3    0.20    1.00
   8  -3   3    0.30    1.10
   9  -3   3   -0.70    1.20
  -8  -2   3    2.80    1.30
  -7  -2   3    6.20    1.50
  -6  -2   3   13.80    1.70
  -5  -2   3    3.00    1.10
   4   2  -3    0.20    0.70
  -4  -2   3   -0.20    0.70
   3   2  -3  105.89    2.50
  -3  -2   3  105.79    2.90
  -3  -2   3  106.69    2.20
   2   2  -3  290.67    4.80
  -2  -2   3  297.47    5.10
   1   2  -3  144.99    2.90
  -1  -2   3  143.29    2.90
   0   2  -3   12.00    0.90
   0  -2   3   12.30    0.90
  -1   2  -3  244.78    4.10
   1  -2   3  246.08    4.00
  -2   2  -3   27.60    1.20
  -2   2  -3   27.70    1.20
   2  -2   3   27.70    1.20
  -3   2  -3  262.17    5.00
   3  -2   3  272.67    4.60
  -4   2  -3  196.48    4.50
   4  -2   3  189.08    3.90
  -5   2  -3   80.79    3.00
   5  -2   3   77.99    2.50
   6  -2   3    6.30    1.10
   7  -2   3    1.20    1.10
   8  -2   3   -1.00    1.10
   9  -2   3    4.30    1.60
  -8  -1   3    1.10    1.10
  -7  -1   3    1.80    1.00
  -6  -1   3    0.60    0.90
  -5  -1   3   35.80    1.90
  -5  -1   3   33.10    2.00
   4   1  -3   30.50    1.40
  -4  -1   3   33.30    1.70
  -4  -1   3   33.10    1.60
   3   1  -3    9.90    0.90
  -3  -1   3    9.00    1.00
  -3  -1   3    8.70    0.90
   2   1  -3   32.60    1.30
  -2  -1   3   32.20    1.00
  -2  -1   3   32.20    1.40
   1   1  -3   87.59    2.00
  -1  -1   3   86.99    2.10
   0   1  -3 1021.30   13.10
   0  -1   3 1007.70   13.00
  -1   1  -3 2383.66   29.80
   1  -1   3 2391.06   30.60
   2  -1   3    2.20    0.50
   3  -1   3 1928.21   24.20
   4  -1   3    3.10    0.70
   5  -1   3    6.40    1.00
   6  -1   3   30.60    1.90
   7  -1   3   92.19    3.40
   8  -1   3    8.00    1.70
   9  -1   3   15.30    2.10
  -8   0   3    0.60    1.10
  -7   0   3    1.50    1.10
  -6   0   3    4.20    1.10
  -6   0   3    3.00    1.10
  -5   0   3    1.40    0.90
  -5   0   3    1.70    0.90
  -4   0   3   37.90    1.80
  -4   0   3   37.40    1.90
  -3   0   3   47.90    1.80
  -3   0   3   48.60    1.70
  -2   0   3  197.78    3.60
  -2   0   3  186.98    3.30
  -1   0   3    5.50    0.60
  -1   0   3    5.30    0.60
   0   0   3  240.48    3.70
   0   0   3  242.88    3.50
   1   0   3  992.30   12.50
   2   0   3   11.00    0.80
   3   0   3   20.10    1.00
   4   0   3   35.20    1.60
   5   0   3  341.27    6.20
   6   0   3  114.29    3.50
   7   0   3   10.50    1.50
   8   0   3   14.10    1.80
   9   0   3    0.50    1.30
  -8   1   3   13.50    2.00
  -8   1   3   13.80    1.90
  -7   1   3    5.20    1.40
  -7   1   3    4.20    1.20
  -6   1   3    3.20    1.20
  -6   1   3    3.10    1.00
  -5   1   3   24.40    1.90
  -5   1   3   26.50    1.80
  -4   1   3    9.10    1.10
  -4   1   3    8.70    1.00
  -3   1   3    7.50    0.80
  -3   1   3    8.20    0.90
  -2   1   3  206.98    3.70
  -2   1   3  211.78    3.70
  -1   1   3 3632.34   46.10
  -1   1   3 3647.03   45.60
   0   1   3 4198.18   51.19
   0   1   3 3978.50   51.29
   1   1   3    6.90    0.60
   2   1   3   11.70    0.70
   3   1   3  154.28    3.10
   4   1   3    3.40    0.70
   5   1   3   29.70    1.70
   6   1   3  232.68    5.20
   7   1   3  133.19    4.20
   8   1   3    1.90    1.20
   9   1   3    3.10    1.50
  -9   2   3    9.60    2.00
  -8   2   3    5.40    1.40
  -8   2   3    6.00    1.60
  -7   2   3    3.60    1.40
  -7   2   3    2.50    1.10
  -6   2   3   57.29    2.60
  -6   2   3   57.69    3.00
  -5   2   3   13.00    1.50
  -5   2   3   16.30    1.50
  -4   2   3   23.80    1.40
  -4   2   3   23.40    1.80
  -3   2   3   60.49    1.90
  -3   2   3   61.79    2.20
  -2   2   3  255.57    4.10
  -2   2   3  247.48    4.40
  -1   2   3 1925.11   24.10
  -1   2   3 1859.11   24.70
   0   2   3   13.90    0.80
   0   2   3   14.60    0.70
   1   2   3 1232.28   15.50
   1   2   3 1209.18   15.00
   2   2   3   11.20    0.70
   3   2   3    5.30    0.70
   4   2   3   49.90    1.90
   5   2   3    0.60    0.80
   6   2   3   72.79    2.90
   7   2   3   32.20    2.30
   8   2   3    2.90    1.30
   9   2   3   -1.00    1.30
  -9   3   3    6.00    1.70
  -9   3   3    4.70    1.80
  -8   3   3    1.00    1.30
  -8   3   3    1.60    1.20
  -7   3   3    3.40    1.10
  -7   3   3    3.90    1.50
  -6   3   3   12.40    1.70
  -6   3   3   14.30    1.50
  -5   3   3    4.90    0.90
  -5   3   3    2.90    1.10
  -4   3   3   26.80    2.00
  -4   3   3   27.90    1.50
  -3   3   3   26.90    1.60
  -3   3   3   26.50    1.20
  -2   3   3   51.79    1.40
  -2   3   3   35.40    1.60
  -1   3   3  185.28    3.30
  -1   3   3  167.28    2.70
   0   3   3    1.60    0.30
   0   3   3    1.20    0.40
   1   3   3  126.09    2.10
   1   3   3  127.99    2.60
   2   3   3   56.19    1.50
   3   3   3  237.08    4.20
  -4  -3  -3   80.19    2.50
  -5  -3  -3    1.70    0.80
  -6  -3  -3   28.40    2.10
   7   3   3   53.79    2.80
   8   3   3    1.00    1.00
   9   3   3    5.10    1.50
  -9   4   3    7.50    2.00
  -9   4   3    7.80    1.70
  -8   4   3    1.10    1.40
  -8   4   3    0.60    1.10
  -7   4   3    6.60    1.70
  -7   4   3    9.90    1.50
  -6   4   3    1.70    1.20
  -6   4   3    3.60    1.00
  -5   4   3   96.59    2.90
  -5   4   3   92.39    3.60
  -4   4   3    1.30    0.60
  -4   4   3    0.60    1.00
  -3   4   3   40.50    2.10
  -3   4   3   39.40    1.40
  -2   4   3    9.40    1.10
  -2   4   3    9.30    0.60
  -1   4   3  705.93    9.90
  -1   4   3  709.63    8.80
   0   4   3   77.59    2.00
   0   4   3   79.09    1.20
   1   4   3  362.96    4.90
   1   4   3  360.96    5.60
   2   4   3  515.75    7.70
   2   4   3  512.75    7.10
  -3  -4  -3 1652.43   21.10
  -4  -4  -3  151.88    3.60
  -5  -4  -3   36.00    2.00
  -6  -4  -3   19.40    1.90
  -7  -4  -3    7.60    1.50
   8   4   3   20.90    2.20
   9   4   3    9.50    1.90
  -8   5   3    0.00    1.00
  -8   5   3    1.30    1.40
  -7   5   3   13.60    2.10
  -7   5   3   13.30    1.60
  -6   5   3    1.80    1.20
  -6   5   3    2.50    0.90
  -5   5   3   45.70    2.00
  -5   5   3   46.10    2.90
  -4   5   3   -0.60    0.90
  -4   5   3    0.00    0.50
  -3   5   3   15.20    1.50
  -3   5   3   15.20    0.90
  -2   5   3   51.19    2.10
  -2   5   3   50.69    1.20
  -1   5   3  181.28    2.40
  -1   5   3  183.28    3.70
   0   5   3  233.58    4.20
   1   5   3    0.70    0.40
   1   5   3    1.00    0.30
  -2  -5  -3   83.99    1.90
   2   5   3   85.99    2.30
  -3  -5  -3    8.20    0.90
  -4  -5  -3    0.30    0.70
  -5  -5  -3   91.79    3.10
  -6  -5  -3    1.40    1.00
  -7  -5  -3   46.50    2.80
  -8  -5  -3    0.10    1.20
  -8   6   3    1.70    1.60
  -7   6   3    0.20    1.20
  -6   6   3   -0.30    1.20
  -5   6   3    8.80    1.10
  -5   6   3    9.20    1.70
  -4   6   3   27.40    2.30
  -4   6   3   28.60    1.40
  -3   6   3   10.00    1.40
   2  -6  -3   19.20    0.70
  -2   6   3   21.50    1.70
  -1   6   3  218.28    4.40
   0   6   3    9.70    1.00
   1   6   3   57.29    1.20
   1   6   3   55.89    1.90
  -2  -6  -3    1.30    0.40
   2   6   3    1.30    0.50
  -3  -6  -3   29.90    1.50
   3   6   3   28.70    1.50
  -4  -6  -3   58.89    2.20
  -5  -6  -3   71.79    2.80
  -6  -6  -3    1.60    1.00
  -7  -6  -3    9.00    1.60
  -8  -6  -3    0.60    1.30
  -8   7   3    2.20    1.50
  -7   7   3    1.80    1.50
  -6   7   3    1.00    1.20
  -5   7   3   -0.20    1.20
  -4   7   3    3.80    1.40
  -3   7   3   11.10    1.60
  -3   7   3   10.50    1.00
  -2   7   3  207.68    4.80
  -1   7   3   47.30    2.10
   0   7   3    8.30    1.00
   1   7   3    4.40    0.80
  -2  -7  -3   39.10    1.40
   2   7   3   39.10    1.70
  -3  -7  -3    9.60    1.00
   3   7   3   10.40    1.10
  -4  -7  -3   -0.20    0.70
   4   7   3    0.80    0.80
  -5  -7  -3   48.80    2.40
   5   7   3   45.50    2.10
  -6  -7  -3    5.20    1.30
  -7  -7  -3    3.30    1.20
  -8  -7  -3    3.50    1.50
  -8   8   3    0.30    1.60
  -7   8   3    4.10    1.60
  -6   8   3    4.40    1.60
  -5   8   3    1.90    1.40
  -4   8   3    2.30    1.30
  -3   8   3    8.80    1.60
  -3   8   3    6.90    0.90
  -2   8   3   17.60    1.40
  -2   8   3   20.20    1.90
  -1   8   3    2.00    0.90
   0   8   3   32.00    1.80
   1   8   3   19.90    1.50
   2   8   3    1.00    0.70
   3   8   3   29.60    1.70
   3   8   3   29.20    1.80
  -4  -8  -3   10.00    1.20
   4   8   3    9.50    1.30
   4   8   3    8.40    1.20
  -5  -8  -3   16.30    1.60
   5   8   3   13.60    1.50
  -6  -8  -3    1.80    1.10
  -7  -8  -3   -0.30    1.10
  -8  -8  -3   -0.40    1.30
  -7   9   3    8.40    2.00
  -6   9   3    0.50    1.50
  -5   9   3    3.90    1.60
  -4   9   3    2.30    1.40
  -3   9   3   48.70    2.10
  -3   9   3   48.00    2.80
  -2   9   3  192.68    5.10
  -2   9   3  188.78    4.30
  -1   9   3   51.89    2.30
  -1   9   3   55.39    2.70
   0   9   3  144.69    3.80
   0   9   3  142.59    3.80
   1   9   3  261.17    5.40
   1   9   3  263.27    5.40
   2   9   3  779.12   11.70
   2   9   3  774.12   11.90
   3   9   3  534.35    8.90
   3   9   3  530.55    9.10
   4   9   3  146.19    4.10
   5   9   3   35.00    2.30
  -7  10   3    7.10    2.10
  -6  10   3   99.49    4.70
  -5  10   3   45.10    3.20
  -4  10   3   64.59    3.60
  -3  10   3   52.39    3.20
  -3  10   3   51.09    2.30
  -2  10   3   35.80    2.00
  -2  10   3   36.80    2.70
  -1  10   3  188.48    5.00
  -1  10   3  196.58    4.70
   0  10   3   31.50    2.20
   0  10   3   35.00    2.00
   1  10   3   10.20    1.40
   1  10   3    8.30    1.30
   2  10   3   -1.90    0.70
   2  10   3   -1.10    0.90
   3  10   3   11.20    1.50
   4  10   3   68.89    3.10
   5  10   3   12.80    1.60
  -6  11   3    0.90    1.60
  -5  11   3   -0.20    1.40
  -4  11   3    5.40    1.70
  -3  11   3    7.50    1.30
  -3  11   3    9.00    1.90
  -2  11   3    3.60    1.40
  -2  11   3    2.50    0.90
  -1  11   3   25.10    2.00
  -1  11   3   25.90    2.30
   0  11   3    2.80    1.00
   0  11   3    0.20    1.00
   1  11   3    4.10    1.20
   2  11   3    0.30    1.00
   3  11   3    0.50    0.90
   4  11   3    3.90    1.20
   5  11   3    0.50    1.20
  -5  12   3    0.80    1.60
  -4  12   3   -0.20    1.40
  -3  12   3    0.70    1.00
  -3  12   3   -1.30    1.40
  -2  12   3   14.50    1.80
  -2  12   3   11.20    1.90
  -1  12   3    8.30    1.80
  -1  12   3   10.90    1.60
   0  12   3   11.80    1.60
   1  12   3   10.10    1.60
   2  12   3    0.90    1.00
   3  12   3    0.80    1.20
   4  12   3    2.30    1.20
   5  12   3    5.50    1.60
  -5  13   3    0.00    1.60
  -4  13   3   -2.10    1.40
  -3  13   3   -2.00    1.30
  -3  13   3    0.80    1.10
  -2  13   3    1.30    1.80
  -2  13   3   -0.30    1.10
  -1  13   3    0.50    1.10
   0  13   3    1.60    1.30
   1  13   3    1.40    1.10
   2  13   3    2.70    1.40
   3  13   3    1.10    1.30
   4  13   3   -0.10    1.20
  -3  14   3    1.40    2.30
  -2  14   3   -0.40    1.30
  -1  14   3    0.10    1.20
   0  14   3    2.50    1.50
   1  14   3    3.80    1.50
   2  14   3   20.30    2.40
   3  14   3    2.10    1.40
  -1  12  -4    2.50    2.00
   2  11  -4    5.90    1.90
   1  11  -4    9.70    2.30
   0  11  -4    1.50    1.80
  -1  11  -4    1.20    1.60
  -2  11  -4    3.70    1.90
  -3  11  -4   17.60    2.50
  -4  11  -4   -1.60    1.50
   3  10  -4    0.20    1.80
   2  10  -4    4.40    1.70
   1  10  -4   -2.20    1.50
   0  10  -4   -0.30    1.50
  -1  10  -4   23.70    2.40
  -2  10  -4   20.90    2.40
  -3  10  -4    2.00    1.60
  -4  10  -4   -0.20    1.40
   4   9  -4    0.60    1.70
   3   9  -4    6.00    1.70
   2   9  -4   -0.10    1.50
   1   9  -4    2.00    1.60
   0   9  -4    2.40    1.40
  -1   9  -4   -1.00    1.30
  -2   9  -4   -0.30    1.30
  -3   9  -4    3.50    1.50
  -4   9  -4   10.20    1.80
  -5  -8   4   17.70    2.10
   4   8  -4    5.60    1.70
  -4  -8   4    6.60    1.40
   3   8  -4   56.59    3.40
  -3  -8   4   55.09    3.00
   2   8  -4    5.10    1.50
  -2  -8   4    6.60    1.30
   1   8  -4  204.78    5.40
  -1  -8   4  196.98    4.90
   0   8  -4    2.30    1.30
   0  -8   4    1.30    0.90
  -1   8  -4   15.80    2.00
   1  -8   4   15.60    2.20
  -2   8  -4   -0.10    1.20
  -3   8  -4    1.30    1.30
  -4   8  -4   14.30    1.80
  -5   8  -4    6.00    1.50
  -6   8  -4    5.20    1.50
  -7   8  -4    8.40    1.80
  -6  -7   4    1.60    1.20
  -5  -7   4   28.50    2.60
   4   7  -4    0.30    1.40
  -4  -7   4    1.60    1.10
   3   7  -4   -0.80    1.20
  -3  -7   4    1.40    1.00
   2   7  -4  100.19    3.60
  -2  -7   4  100.69    3.50
   1   7  -4    3.60    1.40
  -1  -7   4    2.60    0.90
   0   7  -4  153.88    4.30
   0  -7   4  149.39    3.90
  -1   7  -4  143.79    4.20
   1  -7   4  147.69    3.70
  -2   7  -4  170.68    4.50
   2  -7   4  156.38    3.80
  -3   7  -4  125.79    3.90
   3  -7   4  120.39    3.30
  -4   7  -4   15.20    1.70
  -4   7  -4   14.30    1.60
   4  -7   4   17.00    1.60
  -5   7  -4    1.10    1.10
  -6   7  -4   11.80    1.90
  -7   7  -4    0.70    1.30
  -6  -6   4    4.20    1.40
  -5  -6   4    6.60    1.50
   4   6  -4   35.90    2.60
  -4  -6   4   41.80    2.60
   3   6  -4    3.10    1.20
  -3  -6   4    2.80    1.00
   2   6  -4   65.19    2.90
  -2  -6   4   65.09    2.70
   1   6  -4   21.20    1.90
  -1  -6   4   23.90    1.80
   0   6  -4   96.09    3.20
   0  -6   4   91.29    2.80
  -1   6  -4    7.30    1.40
   1  -6   4    8.60    1.10
  -2   6  -4   17.80    1.60
   2  -6   4   16.90    1.40
  -3   6  -4  228.18    5.10
  -3   6  -4  220.58    4.90
   3  -6   4  220.58    4.60
  -4   6  -4   10.90    1.40
  -4   6  -4   10.10    1.50
   4  -6   4   12.00    1.30
  -5   6  -4  225.58    5.80
   5  -6   4  225.18    5.00
  -6   6  -4   10.40    1.80
   6  -6   4    9.70    1.50
  -7   6  -4   51.79    3.40
   7  -6   4   51.79    2.80
  -6  -5   4    8.40    1.60
  -5  -5   4   58.79    3.00
   4   5  -4   44.30    2.50
  -4  -5   4   48.60    2.60
   3   5  -4    1.10    1.00
  -3  -5   4    1.00    0.90
   2   5  -4   22.10    1.90
  -2  -5   4   20.80    1.70
   1   5  -4    1.40    0.90
  -1  -5   4   -0.20    0.70
   0   5  -4   36.50    2.00
   0  -5   4   41.10    1.80
  -1   5  -4    4.90    1.00
   1  -5   4    2.40    0.80
  -2   5  -4  565.54    9.00
  -2   5  -4  574.94    8.60
   2  -5   4  554.84    8.50
  -3   5  -4    0.50    0.80
  -3   5  -4    1.60    0.80
   3  -5   4    2.70    0.80
  -4   5  -4    1.40    0.90
  -4   5  -4    2.90    1.00
   4  -5   4    2.90    0.90
  -5   5  -4   65.69    3.10
   5  -5   4   70.09    2.60
  -6   5  -4    2.80    1.20
   6  -5   4    1.70    1.00
   7  -5   4  103.99    3.70
   8  -5   4    4.20    1.50
   9  -5   4   37.90    3.50
  -7  -4   4    3.60    1.40
  -6  -4   4   10.50    1.80
  -5  -4   4  130.69    4.20
   4   4  -4   -0.50    1.00
  -4  -4   4   -0.30    0.70
   3   4  -4    3.40    1.10
  -3  -4   4    0.70    0.90
   2   4  -4    4.20    1.00
  -2  -4   4    3.10    0.90
   1   4  -4   95.69    2.90
  -1  -4   4   96.19    2.80
   0   4  -4    2.30    0.90
   0  -4   4    2.10    0.70
  -1   4  -4   79.29    2.60
   1  -4   4   80.59    2.30
  -2   4  -4   16.30    1.40
   2  -4   4   15.00    1.20
  -3   4  -4   24.10    1.70
  -3   4  -4   22.00    1.50
   3  -4   4   22.40    1.40
  -4   4  -4  118.19    3.60
  -4   4  -4  122.29    3.20
   4  -4   4  122.99    3.20
  -5   4  -4    1.50    1.10
   5  -4   4    4.30    1.00
  -6   4  -4   29.50    2.40
   6  -4   4   23.20    1.90
   7  -4   4    2.80    1.20
   8  -4   4   10.10    1.70
   9  -4   4    7.50    1.70
  -7  -3   4    1.80    1.30
  -6  -3   4   20.00    2.20
  -5  -3   4   18.20    1.90
   4   3  -4    9.10    1.20
  -4  -3   4   10.00    1.40
   3   3  -4   23.60    1.70
  -3  -3   4   21.40    1.70
   2   3  -4  113.89    3.00
  -2  -3   4  111.69    3.00
   1   3  -4   32.40    1.60
  -1  -3   4   29.20    1.50
   0   3  -4  380.96    6.30
   0  -3   4  376.16    6.10
  -1   3  -4   28.20    1.60
   1  -3   4   29.80    1.40
  -2   3  -4    1.60    0.60
   2  -3   4    1.30    0.60
  -3   3  -4   72.79    2.30
   3  -3   4   74.89    2.20
  -4   3  -4  115.19    3.40
   4  -3   4  120.69    3.10
   5  -3   4   50.39    2.20
   6  -3   4    6.60    1.10
   7  -3   4    1.20    1.10
   8  -3   4    0.70    1.10
   9  -3   4    0.20    1.40
  -7  -2   4    0.70    1.10
  -6  -2   4    4.50    1.30
  -5  -2   4   49.40    2.60
   4   2  -4   78.59    2.50
  -4  -2   4   78.99    2.90
   3   2  -4   28.50    1.60
  -3  -2   4   27.50    1.70
   2   2  -4   -0.10    0.60
  -2  -2   4    0.00    0.60
   1   2  -4  552.64    8.20
  -1  -2   4  550.14    8.20
   0   2  -4  142.29    3.10
   0  -2   4  137.99    2.90
  -1   2  -4   23.40    1.30
   1  -2   4   24.30    1.10
  -2   2  -4   78.39    2.20
   2  -2   4   76.19    2.00
   3  -2   4  120.09    2.80
   4  -2   4    1.00    0.70
   5  -2   4   -0.40    0.70
   6  -2   4   46.10    2.30
   7  -2   4   38.50    2.40
   8  -2   4   -0.90    1.10
   9  -2   4    2.10    1.40
  -8  -1   4    1.60    1.30
  -7  -1   4    2.00    1.20
  -6  -1   4    2.00    1.00
  -5  -1   4    1.60    0.90
  -4  -1   4   19.30    1.50
   3   1  -4    4.20    0.80
  -3  -1   4    4.10    0.60
  -3  -1   4    3.40    0.80
   2   1  -4   93.09    2.30
  -2  -1   4   89.19    1.90
  -2  -1   4   94.19    2.50
   1   1  -4   96.09    2.30
  -1  -1   4   91.89    2.30
   0   1  -4   99.39    2.30
   0  -1   4   95.39    1.70
   0  -1   4   99.89    2.30
   1  -1   4  213.08    3.70
   2  -1   4  402.26    6.10
   3  -1   4  138.09    3.00
   4  -1   4    2.20    0.70
   5  -1   4  115.29    3.20
   6  -1   4   15.00    1.60
   7  -1   4    0.90    1.10
   8  -1   4   -0.20    1.10
   9  -1   4   34.80    2.80
  -8   0   4    1.30    1.10
  -7   0   4    2.00    1.10
  -6   0   4    1.80    1.00
  -5   0   4   11.40    1.30
  -5   0   4   12.70    1.40
  -4   0   4   24.20    1.70
  -4   0   4   21.40    1.50
  -3   0   4    4.30    0.80
  -3   0   4    3.50    0.70
  -2   0   4  235.48    4.30
  -2   0   4  233.98    3.90
  -1   0   4   62.59    1.40
  -1   0   4   61.39    1.70
   0   0   4  371.26    5.50
   0   0   4  370.06    5.10
   2   0   4   35.50    1.30
   3   0   4  184.58    3.60
   4   0   4    5.80    0.90
   5   0   4  171.48    4.00
   6   0   4   22.00    1.90
   7   0   4  319.57    6.80
   8   0   4   33.40    2.60
   9   0   4   11.00    1.90
  -8   1   4    0.20    1.10
  -7   1   4    8.30    1.50
  -6   1   4   86.99    3.30
  -6   1   4   86.59    3.30
  -5   1   4   18.80    1.90
  -5   1   4   19.40    1.80
  -4   1   4   31.30    1.70
  -4   1   4   34.00    1.90
  -3   1   4    8.30    1.00
  -3   1   4    8.70    1.00
  -2   1   4    1.50    0.50
  -2   1   4    2.50    0.60
  -1   1   4   -0.20    0.30
  -1   1   4   -0.30    0.40
   0   1   4  901.21   11.60
   0   1   4  897.01   11.60
   1   1   4   98.29    2.00
   2   1   4  193.78    3.40
   3   1   4    0.30    0.50
   4   1   4   33.80    1.60
   5   1   4   24.80    1.70
   6   1   4   25.20    2.00
   7   1   4   40.50    2.40
   8   1   4    1.50    1.30
   9   1   4   12.20    2.00
  -8   2   4    3.70    1.30
  -8   2   4    5.10    1.80
  -7   2   4    5.00    1.30
  -7   2   4    3.20    1.30
  -6   2   4    3.50    1.20
  -6   2   4    2.90    1.00
  -5   2   4    1.10    0.80
  -5   2   4   -0.70    0.90
  -4   2   4   17.20    1.40
  -4   2   4   15.00    1.50
  -3   2   4   30.20    1.40
  -3   2   4   28.10    1.70
  -2   2   4   25.10    1.20
  -2   2   4   23.40    1.40
  -1   2   4  152.28    2.90
  -1   2   4  152.08    2.80
   0   2   4  162.48    2.70
   0   2   4  159.38    2.90
   1   2   4    5.30    0.60
   2   2   4    0.30    0.40
   3   2   4    6.10    0.70
   4   2   4   11.80    1.10
   5   2   4    2.60    0.80
   6   2   4    1.30    0.90
   7   2   4    2.10    1.00
   8   2   4    1.20    1.00
   9   2   4    0.50    1.30
  -8   3   4   11.60    2.00
  -8   3   4    9.90    1.70
  -7   3   4    4.00    1.20
  -7   3   4    4.90    1.50
  -6   3   4   46.80    2.80
  -6   3   4   44.40    2.30
  -5   3   4   67.19    2.50
  -5   3   4   68.79    3.10
  -4   3   4   78.19    3.00
  -4   3   4   80.69    2.50
  -3   3   4    0.50    0.70
  -3   3   4    0.30    0.50
  -2   3   4 1340.87   17.00
  -2   3   4 1328.57   17.60
  -1   3   4  454.45    6.90
  -1   3   4  463.05    6.30
   0   3   4   83.29    2.00
   0   3   4   83.89    1.60
   1   3   4  125.59    2.20
   1   3   4  123.39    2.60
   2   3   4   66.89    1.70
   3   3   4   39.20    1.50
   4   3   4  116.49    2.90
   5   3   4   62.39    2.40
   6   3   4    0.60    0.90
   7   3   4    1.30    1.10
   8   3   4    1.50    1.10
   9   3   4    0.00    1.20
  -8   4   4    2.10    1.20
  -8   4   4    4.40    1.70
  -7   4   4    3.70    1.50
  -7   4   4    4.40    1.20
  -6   4   4   15.80    2.00
  -6   4   4   15.20    1.50
  -5   4   4   16.30    1.90
  -5   4   4   17.80    1.50
  -4   4   4   21.60    1.40
  -4   4   4   22.50    2.10
  -3   4   4  463.35    7.00
  -3   4   4  455.35    7.80
  -2   4   4   27.30    1.10
  -2   4   4   25.20    1.60
  -1   4   4 1347.47   16.50
  -1   4   4 1330.57   17.60
   0   4   4  341.77    4.50
   0   4   4  334.27    5.40
   1   4   4 1535.35   18.80
   1   4   4 1545.15   19.80
   2   4   4  128.39    3.00
   2   4   4  134.29    2.50
   3   4   4  358.16    5.70
   4   4   4   44.40    1.80
   5   4   4   76.09    2.70
   6   4   4   88.19    3.20
   7   4   4   30.50    2.30
   8   4   4    4.90    1.50
   9   4   4    3.90    1.50
  -8   5   4    5.10    1.70
  -7   5   4    5.70    1.60
  -7   5   4    8.60    1.40
  -6   5   4   14.00    1.50
  -6   5   4   13.60    1.90
  -5   5   4   69.69    3.30
  -5   5   4   66.39    2.40
  -4   5   4  189.48    3.90
  -4   5   4  181.98    4.70
  -3   5   4    8.00    0.80
  -3   5   4    9.60    1.40
  -2   5   4  206.28    3.30
  -2   5   4  207.38    4.50
  -1   5   4  137.89    3.20
  -1   5   4  137.39    2.10
   0   5   4  408.56    6.50
   0   5   4  408.36    5.20
   1   5   4  236.98    4.40
   1   5   4  243.48    3.50
   2   5   4    0.20    0.50
   2   5   4   -0.60    0.40
   3   5   4  203.68    3.80
   4   5   4    5.40    0.90
   5   5   4  304.97    6.00
   6   5   4   15.70    1.70
   7   5   4   14.20    1.80
   8   5   4    1.40    1.30
   9   5   4    2.60    1.70
  -8   6   4    0.70    1.60
  -7   6   4    0.90    1.40
  -6   6   4    2.00    1.40
  -5   6   4   32.20    2.00
  -5   6   4   31.80    2.50
  -4   6   4    0.70    0.50
  -4   6   4    0.10    1.10
  -3   6   4   15.30    0.90
  -3   6   4   19.10    1.80
  -2   6   4   38.00    1.00
  -2   6   4   39.20    2.10
  -1   6   4   86.29    2.60
   0   6   4   20.50    1.30
   1   6   4  115.39    2.90
   1   6   4  117.59    1.90
   2   6   4   13.30    0.80
   2   6   4   13.80    1.10
   3   6   4   19.40    1.40
   3   6   4   20.00    1.20
   4   6   4    2.80    0.80
  -5  -6  -4    0.00    0.90
   7   6   4   10.90    1.70
   8   6   4    7.60    1.70
  -8   7   4    0.90    1.50
  -7   7   4    1.00    1.50
  -6   7   4    6.60    1.60
  -5   7   4    6.20    1.60
  -4   7   4   12.40    1.80
  -3   7   4   31.70    2.40
  -2   7   4   44.20    2.40
  -1   7   4    2.40    0.90
   0   7   4   21.60    1.50
   1   7   4  101.29    2.80
   1   7   4  102.89    1.70
   2   7   4   93.59    2.10
   2   7   4   95.99    2.80
   3   7   4   -0.10    0.60
   3   7   4    0.00    0.50
  -4  -7  -4   11.10    1.20
   4   7   4   14.50    1.50
  -5  -7  -4   -0.70    0.80
  -6  -7  -4   30.70    2.30
   7   7   4   -0.10    1.10
   8   7   4    1.70    1.30
  -8   8   4    1.20    1.50
  -7   8   4   -0.60    1.40
  -6   8   4    5.50    1.70
  -5   8   4    2.70    1.40
  -4   8   4   15.80    1.90
  -3   8   4   10.30    1.70
  -2   8   4   47.60    2.50
  -1   8   4    9.70    1.30
   0   8   4  100.49    3.10
   1   8   4    0.90    0.70
   2   8   4   12.00    1.30
   3   8   4   76.49    2.80
  -4  -8  -4   14.10    2.00
   4   8   4   13.00    1.40
  -5  -8  -4   -0.20    0.90
   5   8   4    2.20    0.90
   5   8   4    1.30    0.80
  -6  -8  -4   12.30    1.60
   6   8   4   13.00    1.60
  -7  -8  -4    0.10    1.10
   8   8   4    2.50    1.30
  -7   9   4    5.50    1.90
  -6   9   4    0.90    1.50
  -5   9   4   44.50    3.20
  -4   9   4   27.70    2.60
  -3   9   4   49.20    3.00
  -3   9   4   51.69    2.10
  -2   9   4  211.48    5.40
  -1   9   4    2.10    1.20
   0   9   4  113.69    3.50
   1   9   4   -0.30    0.80
   2   9   4   53.69    2.40
   3   9   4    0.40    0.80
   4   9   4    0.80    0.90
   4   9   4    0.40    0.90
   5   9   4   25.10    2.00
  -7  10   4   27.90    3.10
  -6  10   4   71.19    4.20
  -5  10   4   59.59    3.70
  -4  10   4  138.39    5.00
  -3  10   4  154.28    4.90
  -3  10   4  155.38    3.90
  -2  10   4   41.90    2.10
  -2  10   4   40.30    2.90
  -1  10   4  274.27    6.20
  -1  10   4  267.87    5.60
   0  10   4  138.69    4.10
   0  10   4  137.09    3.80
   1  10   4  129.39    3.90
   1  10   4  128.39    3.70
   2  10   4  103.49    3.40
   2  10   4  102.59    3.40
   3  10   4   10.00    1.40
   3  10   4    7.20    1.20
   4  10   4    4.30    1.10
   5  10   4   10.20    1.50
   6  10   4    7.60    2.10
  -6  11   4    4.10    1.80
  -5  11   4    0.70    1.50
  -4  11   4    1.70    1.50
  -3  11   4   11.10    1.40
  -3  11   4    8.00    1.80
  -2  11   4   29.40    2.00
  -2  11   4   22.90    2.40
  -1  11   4    2.70    0.90
  -1  11   4   -0.70    1.20
   0  11   4   14.20    1.50
   0  11   4   14.20    1.80
   1  11   4   44.40    2.50
   1  11   4   41.50    2.50
   2  11   4   -1.30    0.80
   2  11   4    0.10    0.90
   3  11   4    3.80    1.20
   4  11   4    5.60    1.30
   5  11   4    1.10    1.00
   6  11   4   17.50    2.40
  -5  12   4    0.80    1.60
  -4  12   4    3.50    1.70
  -3  12   4    0.30    0.90
  -3  12   4   -0.80    1.50
  -2  12   4   20.40    1.80
  -2  12   4   17.20    2.20
  -1  12   4    1.80    1.00
  -1  12   4   -0.40    1.30
   0  12   4    7.60    1.70
   0  12   4   10.30    1.60
   1  12   4    0.50    0.90
   2  12   4   -0.90    1.00
   3  12   4    0.60    1.10
   4  12   4    0.40    1.00
   5  12   4    1.50    1.30
  -5  13   4    1.50    1.70
  -4  13   4    0.40    1.50
  -3  13   4   -1.40    1.40
  -3  13   4   -0.30    1.60
  -2  13   4    3.30    1.20
  -2  13   4    2.60    1.70
  -1  13   4    0.00    0.90
  -1  13   4   -2.20    1.40
   0  13   4   11.30    1.70
   1  13   4    3.30    1.20
   2  13   4    6.40    1.50
   3  13   4   -0.20    1.00
   4  13   4   -1.00    1.30
  -3  14   4    0.10    1.60
  -2  14   4    4.70    1.50
  -1  14   4    2.10    1.30
   0  14   4   -0.60    1.20
   1  14   4    1.00    1.30
   2  14   4    1.10    1.20
   3  14   4    0.30    1.40
   0  15   4    6.50    1.70
   0  11  -5    4.00    2.00
  -1  11  -5   -1.50    1.80
  -2  11  -5   14.20    2.60
  -3  11  -5   12.80    2.40
   2  10  -5   -1.00    1.80
   1  10  -5    3.60    1.80
   0  10  -5    1.90    1.70
  -1  10  -5    0.70    1.70
  -2  10  -5    4.80    1.80
  -3  10  -5   14.10    2.20
  -4  10  -5    1.20    1.60
   4   9  -5   -4.30    1.60
   3   9  -5    0.60    1.60
   2   9  -5    2.20    1.70
   1   9  -5   -0.10    1.60
   0   9  -5    1.00    1.40
  -1   9  -5    1.00    1.40
  -2   9  -5    0.00    1.50
  -3   9  -5    0.70    1.60
  -4   9  -5   -0.30    1.40
   4   8  -5    2.30    1.60
  -4  -8   5    3.60    1.30
   3   8  -5   16.90    2.20
  -3  -8   5   16.60    1.90
   2   8  -5   42.50    3.20
  -2  -8   5   39.30    2.60
   1   8  -5    4.80    1.70
  -1  -8   5    5.00    1.20
   0   8  -5   20.50    2.10
   0  -8   5   22.30    1.90
  -1   8  -5    5.70    1.60
   1  -8   5    3.40    1.00
  -2   8  -5    0.40    1.20
  -3   8  -5   20.40    2.00
  -4   8  -5    0.00    1.20
  -5  -7   5    5.10    1.40
   4   7  -5    2.00    1.50
  -4  -7   5    5.70    1.40
   3   7  -5   38.40    3.00
  -3  -7   5   39.60    2.60
   2   7  -5   -2.10    1.30
  -2  -7   5    0.50    1.00
   1   7  -5   37.10    2.60
  -1  -7   5   42.00    2.40
   0   7  -5   56.59    3.10
   0  -7   5   59.39    2.60
  -1   7  -5    3.30    1.30
   1  -7   5    5.90    1.10
  -2   7  -5   51.19    2.90
   2  -7   5   51.09    2.30
  -3   7  -5   37.30    2.60
   3  -7   5   31.50    2.00
  -4   7  -5   19.20    2.00
   4  -7   5   20.10    1.80
   5  -7   5   10.40    1.60
  -5  -6   5    2.70    1.20
   4   6  -5    4.50    1.50
  -4  -6   5    4.20    1.30
   3   6  -5    6.70    1.50
  -3  -6   5    6.90    1.40
   2   6  -5   42.30    2.60
  -2  -6   5   43.90    2.50
   1   6  -5   11.90    1.70
  -1  -6   5    9.30    1.30
   0   6  -5   10.50    1.50
   0  -6   5   11.30    1.30
  -1   6  -5   18.60    1.80
   1  -6   5   21.90    1.70
  -2   6  -5  128.29    3.90
   2  -6   5  132.99    3.60
  -3   6  -5  114.89    3.60
   3  -6   5  115.79    3.30
  -4   6  -5   58.49    2.80
   4  -6   5   60.09    2.60
   5  -6   5   44.00    2.40
   6  -6   5    1.00    1.20
   7  -6   5   33.70    2.50
   8  -6   5   -0.50    2.10
  -6  -5   5    4.30    1.40
  -5  -5   5   30.90    2.50
   4   5  -5   11.30    1.70
  -4  -5   5   10.80    1.60
   3   5  -5    0.50    1.20
  -3  -5   5    1.80    1.00
   2   5  -5   23.60    2.00
  -2  -5   5   23.80    1.90
   1   5  -5   34.90    2.40
  -1  -5   5   28.80    1.90
   0   5  -5    7.90    1.30
   0  -5   5    8.80    1.20
  -1   5  -5  557.34    9.30
   1  -5   5  557.64    8.90
  -2   5  -5  506.95    8.60
   2  -5   5  501.85    8.10
  -3   5  -5 1000.80   14.60
   3  -5   5 1004.90   14.20
  -4   5  -5   50.89    2.50
   4  -5   5   52.99    2.30
   5  -5   5  108.59    3.40
   6  -5   5   80.59    3.20
   7  -5   5   81.19    3.40
   8  -5   5   42.50    2.90
  -6  -4   5   16.90    2.20
  -5  -4   5    1.80    1.20
   4   4  -5    3.10    1.20
  -4  -4   5    1.80    1.00
   3   4  -5   50.29    2.60
  -3  -4   5   50.39    2.50
   2   4  -5   36.20    2.30
  -2  -4   5   38.60    2.20
   1   4  -5   -0.40    0.90
  -1  -4   5   -0.20    0.80
   0   4  -5   84.09    2.80
   0  -4   5   82.69    2.60
  -1   4  -5    2.90    1.00
   1  -4   5    4.60    0.90
  -2   4  -5   -0.10    0.90
   2  -4   5    0.80    0.70
  -3   4  -5   13.20    1.40
   3  -4   5   11.20    1.20
   4  -4   5   39.70    2.00
   5  -4   5   90.19    3.00
   6  -4   5    4.60    1.20
   7  -4   5   16.90    1.90
   8  -4   5    2.40    1.40
  -7  -3   5    0.70    1.20
  -6  -3   5   -0.80    0.90
  -5  -3   5    0.30    1.00
   4   3  -5    3.20    1.10
  -4  -3   5    1.60    0.90
   3   3  -5   21.40    1.80
  -3  -3   5   19.20    1.60
   2   3  -5   48.10    2.30
  -2  -3   5   46.90    2.20
   1   3  -5  354.06    6.40
  -1  -3   5  366.86    6.40
   0   3  -5   59.39    2.30
   0  -3   5   59.99    2.10
  -1   3  -5  178.38    3.90
   1  -3   5  170.98    3.70
  -2   3  -5  265.17    5.10
   2  -3   5  270.07    4.90
  -3   3  -5    1.70    0.80
   3  -3   5    3.10    0.80
   4  -3   5    0.20    0.70
   5  -3   5    0.00    0.70
   6  -3   5   22.40    1.90
   7  -3   5   20.80    2.00
   8  -3   5    0.10    1.20
   9  -3   5   -0.30    1.30
  -7  -2   5    3.80    1.40
  -6  -2   5    9.20    1.60
  -5  -2   5    2.90    1.10
   4   2  -5   20.10    1.60
  -4  -2   5   22.00    1.70
   3   2  -5    9.60    1.20
  -3  -2   5    6.10    1.00
   2   2  -5  130.19    3.30
  -2  -2   5  128.59    3.40
   1   2  -5   78.39    2.50
   0   2  -5   -0.10    0.70
   0  -2   5    0.80    0.60
   0  -2   5    1.10    0.30
  -1   2  -5   19.50    1.50
   1  -2   5   19.40    1.20
   2  -2   5  103.29    2.60
   3  -2   5    1.90    0.60
   4  -2   5   82.69    2.60
   5  -2   5   10.90    1.30
   6  -2   5    4.70    1.20
   7  -2   5   -1.00    0.80
   8  -2   5    0.10    1.10
   9  -2   5   -0.30    1.30
  -7  -1   5    0.80    1.10
  -6  -1   5    1.80    1.10
  -5  -1   5    1.50    0.80
  -4  -1   5   -0.70    0.70
  -3  -1   5   -0.30    0.70
  -2  -1   5    0.50    0.60
  -1  -1   5   27.60    0.90
  -1  -1   5   27.90    1.40
   0  -1   5    5.60    0.80
   0  -1   5    4.60    0.50
   1  -1   5  177.38    3.50
   2  -1   5  234.88    4.20
   3  -1   5    4.40    0.70
   4  -1   5   22.00    1.40
   5  -1   5    1.00    0.80
   6  -1   5   -0.90    0.90
   7  -1   5    0.90    1.10
   8  -1   5    0.20    1.20
   9  -1   5    3.20    1.40
  -8   0   5    1.50    1.60
  -7   0   5    5.30    1.40
  -6   0   5    0.20    1.00
  -5   0   5    1.80    0.90
  -4   0   5    9.40    1.20
  -3   0   5   84.09    2.70
  -3   0   5   88.99    2.40
  -2   0   5   19.70    1.20
  -2   0   5   17.50    1.30
  -1   0   5    9.10    0.70
  -1   0   5    7.10    0.80
   0   0   5  239.78    3.80
   0   0   5  238.38    4.20
   1   0   5  818.02   11.10
   2   0   5 2471.15   30.60
   3   0   5  613.04    8.90
   4   0   5   33.20    1.60
   5   0   5  340.67    6.30
   6   0   5   22.70    1.90
   7   0   5   54.39    2.80
   8   0   5    1.40    1.10
   9   0   5    2.60    1.30
  -8   1   5    2.00    1.20
  -7   1   5    4.90    1.30
  -6   1   5   17.00    1.80
  -5   1   5   77.09    2.90
  -5   1   5   77.49    2.90
  -4   1   5    0.60    0.80
  -4   1   5    0.20    0.70
  -3   1   5  108.89    2.90
  -3   1   5  104.79    2.90
  -2   1   5  215.48    4.00
  -2   1   5  215.98    4.20
  -1   1   5  516.85    7.40
  -1   1   5  521.15    7.60
   0   1   5    6.10    0.60
   0   1   5    6.70    0.70
   1   1   5   96.29    2.20
   2   1   5   63.29    1.80
   3   1   5  149.69    3.20
   4   1   5  295.07    5.30
   5   1   5    3.40    0.90
   7   1   5    3.70    1.20
   8   1   5    2.10    1.20
   9   1   5    4.60    1.50
  -8   2   5   10.40    1.70
  -7   2   5    0.40    1.00
  -6   2   5    0.60    0.90
  -6   2   5    1.20    1.10
  -5   2   5   14.70    1.70
  -5   2   5   13.20    1.50
  -4   2   5   35.80    1.90
  -4   2   5   37.70    2.30
  -3   2   5    5.40    0.80
  -3   2   5    4.80    1.00
  -2   2   5  318.07    5.40
  -2   2   5  314.37    5.30
  -1   2   5  177.48    3.30
  -1   2   5  171.48    3.30
   0   2   5  289.87    4.70
   0   2   5  296.77    4.60
   1   2   5   67.99    1.90
   1   2   5   67.39    1.70
   2   2   5    1.70    0.50
   3   2   5    6.40    0.80
   4   2   5  190.18    4.00
   5   2   5  175.48    4.10
   6   2   5   86.39    3.10
   7   2   5   26.80    2.20
   8   2   5    1.10    1.20
   9   2   5   -0.30    1.20
  -8   3   5    2.00    1.30
  -7   3   5    6.40    1.40
  -7   3   5    3.00    1.40
  -6   3   5   31.70    2.20
  -6   3   5   33.90    2.60
  -5   3   5   62.89    3.10
  -5   3   5   62.89    2.50
  -4   3   5   90.09    2.80
  -4   3   5   89.79    3.20
  -3   3   5  357.06    6.50
  -3   3   5  356.06    6.00
  -2   3   5 1164.28   15.20
  -2   3   5 1143.19   15.70
  -1   3   5  399.06    5.90
  -1   3   5  398.66    6.30
   0   3   5    8.00    0.70
   0   3   5    8.20    0.80
   1   3   5   88.19    1.90
   1   3   5   89.79    2.30
   2   3   5    0.60    0.40
   3   3   5    0.90    0.50
   4   3   5   36.90    1.70
   5   3   5  154.58    3.90
   6   3   5  136.89    3.90
   7   3   5    2.60    1.20
   8   3   5    2.60    1.30
   9   3   5    0.70    1.30
  -8   4   5    1.80    1.10
  -8   4   5    2.40    1.50
  -7   4   5    2.50    1.40
  -7   4   5   -0.30    0.90
  -6   4   5   10.00    1.40
  -6   4   5    9.60    1.70
  -5   4   5    0.90    0.70
  -5   4   5    0.50    1.20
  -4   4   5    0.20    0.60
  -4   4   5    0.70    1.10
  -3   4   5    1.30    0.50
  -3   4   5    1.60    0.90
  -2   4   5  505.25    7.30
  -2   4   5  504.25    8.10
  -1   4   5  499.05    7.80
  -1   4   5  511.15    7.00
   0   4   5    0.70    0.40
   0   4   5    0.70    0.50
   1   4   5  132.59    2.40
   1   4   5  133.49    3.00
   2   4   5   93.39    2.60
   2   4   5   91.89    2.10
   3   4   5    0.70    0.50
   4   4   5   32.10    1.60
   5   4   5    1.40    0.90
   6   4   5   11.80    1.50
   7   4   5   18.20    1.90
   8   4   5    0.90    1.20
   9   4   5    1.40    1.40
  -8   5   5   11.80    2.20
  -7   5   5    4.20    1.50
  -7   5   5    3.60    1.10
  -6   5   5    0.30    0.70
  -6   5   5    0.50    1.30
  -5   5   5   43.30    2.90
  -5   5   5   46.20    2.10
  -4   5   5   -0.10    0.60
  -4   5   5    1.20    1.20
  -3   5   5  139.69    3.00
  -3   5   5  138.89    3.90
  -2   5   5  380.56    5.70
  -2   5   5  388.76    6.90
  -1   5   5  230.38    4.60
  -1   5   5  227.78    3.50
   0   5   5   93.09    1.70
   0   5   5   92.59    2.50
   1   5   5  733.63   10.70
   1   5   5  732.43    9.40
   2   5   5  682.23    9.20
   2   5   5  692.53   10.30
   3   5   5  586.84    8.60
   3   5   5  620.74    9.60
   4   5   5   10.80    1.10
   5   5   5   16.30    1.50
   6   5   5   20.90    1.90
   7   5   5   45.50    2.70
   8   5   5    0.90    1.20
   9   5   5    5.30    1.80
  -8   6   5   12.40    2.30
  -7   6   5    4.10    1.60
  -6   6   5   88.99    4.10
  -5   6   5   17.30    2.00
  -4   6   5   38.10    2.50
  -4   6   5   39.70    1.70
  -3   6   5   28.70    1.30
  -3   6   5   27.70    2.10
  -2   6   5   28.80    1.10
  -2   6   5   33.80    2.10
  -1   6   5  256.77    3.70
  -1   6   5  266.27    5.20
   0   6   5   12.00    0.50
   0   6   5   13.00    1.20
   1   6   5   21.70    1.40
   1   6   5   20.00    0.80
   2   6   5   96.19    2.10
   2   6   5   98.29    2.90
   3   6   5   97.49    2.40
   3   6   5  100.69    3.00
   4   6   5    5.80    0.90
   5   6   5    6.60    1.10
   6   6   5    0.00    0.90
   7   6   5   -0.20    1.10
   8   6   5   -1.30    1.10
  -8   7   5    3.70    1.80
  -7   7   5   13.10    2.20
  -6   7   5    3.60    1.60
  -5   7   5   27.30    2.70
  -4   7   5   40.40    2.60
  -3   7   5   51.29    2.70
  -2   7   5   83.39    3.10
  -1   7   5    2.80    0.90
   0   7   5   36.60    1.90
   1   7   5    6.40    1.00
   2   7   5    1.40    0.50
   2   7   5    2.50    0.70
   3   7   5   14.10    1.40
   3   7   5   15.80    1.20
   4   7   5   10.90    1.40
   4   7   5   13.40    1.20
   5   7   5    8.00    1.20
   6   7   5   43.40    2.40
   7   7   5    6.10    1.30
   8   7   5    2.20    1.30
  -7   8   5    2.90    1.50
  -6   8   5    0.70    1.50
  -5   8   5    0.70    1.30
  -4   8   5    2.50    1.40
  -3   8   5   69.49    3.30
  -2   8   5    1.80    1.20
  -1   8   5  163.58    4.20
   0   8   5  202.18    4.70
   1   8   5  134.19    3.60
   2   8   5    1.00    0.70
   3   8   5    1.40    0.80
   4   8   5   11.40    1.40
   4   8   5   14.10    1.40
   5   8   5    9.20    1.30
   5   8   5    9.70    1.50
   6   8   5    6.30    1.20
   6   8   5    4.00    1.20
   7   8   5    2.40    1.10
   8   8   5    4.00    1.40
  -7   9   5    5.30    1.80
  -6   9   5   -1.50    1.40
  -5   9   5   18.80    2.40
  -4   9   5   53.09    3.10
  -3   9   5    3.70    1.50
  -2   9   5   51.59    2.90
  -1   9   5    1.30    1.20
   0   9   5    5.80    1.30
   1   9   5    0.80    0.80
   2   9   5  117.29    3.50
   3   9   5   28.80    2.00
   4   9   5   54.99    2.60
   5   9   5    7.00    1.30
   6   9   5    4.20    1.20
   6   9   5    5.60    1.20
  -7  10   5    5.80    2.10
  -6  10   5    4.40    1.90
  -5  10   5    3.40    1.50
  -4  10   5   13.00    2.00
  -3  10   5   70.99    2.60
  -3  10   5   66.79    3.50
  -2  10   5   -0.50    1.20
  -1  10   5  101.79    3.80
   0  10   5   38.00    2.40
   1  10   5  197.68    4.90
   2  10   5   37.90    2.30
   3  10   5   72.99    3.00
   4  10   5    2.70    1.10
   5  10   5    6.90    1.30
   6  10   5    8.40    1.40
  -6  11   5   55.29    3.80
  -5  11   5   54.99    3.80
  -4  11   5   14.20    2.40
  -3  11   5    9.20    1.30
  -3  11   5   11.80    2.10
  -2  11   5   28.80    1.90
  -2  11   5   27.40    2.70
  -1  11   5    4.90    1.50
  -1  11   5    5.10    1.00
   0  11   5   11.40    1.60
   1  11   5   33.00    2.40
   2  11   5  130.79    4.00
   3  11   5   17.70    1.80
   3  11   5   24.90    2.10
   4  11   5   26.70    2.30
   5  11   5   15.60    1.80
   6  11   5   12.80    1.80
  -5  12   5   -0.60    1.40
  -4  12   5    1.70    1.60
  -3  12   5    5.60    2.00
  -2  12   5   16.60    1.70
  -2  12   5   15.60    2.30
  -1  12   5    3.00    1.60
  -1  12   5    2.20    1.00
   0  12   5    0.50    1.20
   0  12   5    0.70    1.00
   1  12   5   -0.80    1.10
   1  12   5    1.40    0.90
   2  12   5    0.80    1.10
   2  12   5    2.40    1.10
   3  12   5    7.70    1.30
   4  12   5    6.70    1.40
   5  12   5    2.60    1.30
   6  12   5    0.90    1.20
  -4  13   5    0.40    1.50
  -3  13   5   -1.40    1.50
  -2  13   5    7.00    1.40
  -2  13   5    4.80    1.80
  -1  13   5    2.40    1.70
  -1  13   5    4.80    1.30
   0  13   5    1.70    1.00
   0  13   5   -2.40    1.20
   1  13   5    3.40    1.20
   2  13   5    0.80    1.00
   3  13   5    2.10    1.30
   4  13   5    2.10    1.40
   5  13   5    1.60    1.20
  -3  14   5    7.80    2.20
  -2  14   5   -0.90    1.10
  -2  14   5   -0.10    1.80
  -1  14   5    7.80    2.20
  -1  14   5    7.80    1.60
   0  14   5   14.60    1.90
   1  14   5    2.90    1.40
   2  14   5    1.10    1.20
   3  14   5   -1.10    1.20
  -1  15   5   -0.60    1.30
   0  15   5    1.60    1.30
   1  15   5    2.30    1.50
   1  10  -6   -3.50    1.80
   0  10  -6    1.10    1.90
  -1  10  -6    1.00    1.80
  -2  10  -6    5.60    2.00
  -3  10  -6    0.30    1.70
  -4  10  -6    9.20    2.10
   3   9  -6   -1.50    1.80
   2   9  -6   -1.20    1.60
   1   9  -6    2.00    1.60
   0   9  -6   17.00    2.40
  -1   9  -6   -1.00    1.60
  -2   9  -6   -1.60    1.50
  -3   9  -6    0.10    1.40
  -4   9  -6    9.90    2.00
   4   8  -6   -0.80    1.60
  -4  -8   6    1.90    1.20
   3   8  -6   -1.40    1.40
  -3  -8   6    0.50    1.10
   2   8  -6    1.60    1.60
  -2  -8   6    0.20    1.10
   1   8  -6    7.90    1.90
  -1  -8   6    9.40    1.50
   0   8  -6    0.40    1.50
   0  -8   6    3.60    1.10
  -1   8  -6    2.30    1.40
   1  -8   6    5.00    1.10
  -2   8  -6    0.60    1.50
  -3   8  -6    8.70    1.70
  -4   8  -6   -0.20    1.30
   4   7  -6   -1.40    1.50
  -4  -7   6    2.40    1.20
   3   7  -6    0.80    1.60
  -3  -7   6    4.80    1.30
   2   7  -6   -0.10    1.40
  -2  -7   6    1.80    1.10
   1   7  -6    0.40    1.30
  -1  -7   6    1.70    0.90
   0   7  -6    2.00    1.50
   0  -7   6    1.20    0.90
  -1   7  -6    1.20    1.20
   1  -7   6    0.20    0.90
  -2   7  -6    3.80    1.50
   2  -7   6    1.30    0.90
  -3   7  -6    3.80    1.50
   3  -7   6    0.80    1.00
  -4   7  -6   -0.50    1.10
   4  -7   6   -1.50    0.90
   5  -7   6    0.10    1.10
  -5  -6   6    2.60    1.20
   4   6  -6    8.30    1.80
  -4  -6   6    8.40    1.60
   3   6  -6    3.30    1.60
  -3  -6   6    7.50    1.50
   2   6  -6   49.90    3.10
  -2  -6   6   51.69    2.80
   1   6  -6    2.50    1.40
  -1  -6   6    1.50    1.00
   0   6  -6   -0.70    1.10
   0  -6   6    0.40    0.80
  -1   6  -6   18.00    1.90
   1  -6   6   18.40    1.70
  -2   6  -6   97.89    3.70
   2  -6   6   98.69    3.20
  -3   6  -6   31.20    2.30
   3  -6   6   28.70    2.00
  -4   6  -6   41.30    2.60
   4  -6   6   35.10    2.30
   5  -6   6   -1.40    1.00
   6  -6   6   -1.80    1.20
   7  -6   6   -1.20    1.20
   8  -6   6   -1.80    1.50
  -5  -5   6    7.80    1.60
  -4  -5   6    4.00    1.30
   3   5  -6   42.30    2.80
  -3  -5   6   38.40    2.50
   2   5  -6   16.00    1.90
  -2  -5   6   19.30    1.90
   1   5  -6   81.29    3.20
  -1  -5   6   83.09    3.10
   0   5  -6    5.60    1.40
   0  -5   6    3.70    1.10
  -1   5  -6   67.79    2.90
   1  -5   6   70.39    2.70
  -2   5  -6   -1.60    1.10
   2  -5   6   -0.10    0.80
  -3   5  -6   62.19    3.00
   3  -5   6   62.39    2.60
   4  -5   6  222.78    5.00
   5  -5   6   93.89    3.30
   6  -5   6  100.99    3.60
   7  -5   6   23.10    2.20
   8  -5   6   47.50    3.10
  -6  -4   6   38.30    3.00
  -5  -4   6   30.40    2.60
   4   4  -6  100.29    3.50
  -4  -4   6   99.09    3.80
   3   4  -6   66.69    3.00
  -3  -4   6   65.49    3.00
   2   4  -6   47.70    2.50
  -2  -4   6   47.00    2.50
   1   4  -6  241.58    5.30
  -1  -4   6  241.08    5.30
   0   4  -6  162.08    4.20
   0  -4   6  163.78    4.10
  -1   4  -6  178.98    4.40
   1  -4   6  179.48    4.20
  -2   4  -6   33.60    2.40
   2  -4   6   40.20    2.00
  -3   4  -6  265.07    5.50
   3  -4   6  254.77    5.30
   4  -4   6   52.69    2.40
   5  -4   6  170.88    4.40
   6  -4   6  116.19    3.80
   7  -4   6   87.09    3.60
   8  -4   6   42.90    2.90
  -6  -3   6   20.90    2.30
  -5  -3   6    6.90    1.50
   4   3  -6   -1.50    0.90
  -4  -3   6    0.20    0.80
   3   3  -6    9.20    1.40
  -3  -3   6    9.70    1.50
   2   3  -6   25.10    2.10
  -2  -3   6   22.00    1.80
   1   3  -6   25.80    1.90
  -1  -3   6   22.90    1.80
   0   3  -6   50.39    2.40
   0  -3   6   45.00    2.10
  -1   3  -6  159.88    3.90
   1  -3   6  161.58    3.80
  -2   3  -6    0.00    0.90
   2  -3   6    1.20    0.70
   3  -3   6    8.80    1.20
   4  -3   6    4.00    1.00
   5  -3   6    2.90    1.00
   6  -3   6   39.50    2.40
   7  -3   6    3.50    1.30
   8  -3   6    3.20    1.40
  -6  -2   6   14.10    1.90
  -5  -2   6   18.40    2.00
  -4  -2   6    0.90    0.80
  -3  -2   6   18.50    1.70
   2   2  -6    4.30    1.10
  -2  -2   6    5.40    1.10
   1   2  -6    2.10    0.90
  -1  -2   6    2.20    0.80
   0   2  -6   18.70    1.50
   0  -2   6   20.50    1.40
   1  -2   6   -0.50    0.60
   2  -2   6    0.80    0.60
   3  -2   6  102.69    2.90
   4  -2   6   38.90    1.90
   5  -2   6    1.30    0.90
   6  -2   6    0.50    0.80
   7  -2   6    0.40    1.10
   8  -2   6   -1.20    1.10
   9  -2   6   -1.40    1.90
  -7  -1   6    1.00    1.10
  -6  -1   6    7.10    1.40
  -5  -1   6    0.60    1.00
  -4  -1   6    5.00    1.10
  -3  -1   6   20.70    1.80
  -2  -1   6    2.90    0.90
  -1  -1   6   93.59    2.70
   0  -1   6   83.09    1.80
   0  -1   6   85.89    2.50
   1  -1   6    8.70    1.00
   2  -1   6   27.50    1.50
   3  -1   6  222.98    4.50
   4  -1   6   76.89    2.50
   5  -1   6   23.70    1.80
   6  -1   6   28.70    2.10
   7  -1   6    0.40    1.10
   8  -1   6    0.50    1.20
   9  -1   6   10.00    2.00
  -7   0   6    2.00    1.20
  -6   0   6    0.00    0.90
  -5   0   6   30.80    2.20
  -4   0   6   16.70    1.60
  -3   0   6    1.30    0.90
  -2   0   6   16.10    1.20
  -2   0   6   16.20    1.40
  -1   0   6  139.19    2.70
  -1   0   6  145.09    3.30
   0   0   6   57.39    1.60
   0   0   6   55.39    2.00
   1   0   6    5.40    0.70
   1   0   6    4.30    0.70
   2   0   6   84.39    2.40
   3   0   6    2.90    0.80
   4   0   6   20.30    1.40
   5   0   6   83.49    2.90
   6   0   6   89.19    3.10
   7   0   6    9.90    1.50
   8   0   6    6.40    1.50
   9   0   6    9.20    1.80
  -7   1   6    8.70    1.60
  -6   1   6   16.50    1.80
  -5   1   6   72.49    3.00
  -4   1   6   17.50    1.60
  -3   1   6  318.87    5.80
  -3   1   6  323.97    6.00
  -2   1   6   42.70    1.70
  -2   1   6   41.90    1.80
  -1   1   6  269.67    4.80
  -1   1   6  264.97    4.50
   0   1   6  535.15    7.70
   0   1   6  535.95    7.90
   1   1   6  527.15    7.70
   1   1   6  518.15    7.70
   2   1   6  178.78    3.50
   3   1   6  131.99    3.10
   4   1   6    1.90    0.70
   5   1   6   25.60    1.80
   6   1   6  136.59    4.00
   7   1   6   22.10    2.00
   8   1   6    0.10    1.10
   9   1   6    0.20    1.10
  -8   2   6    2.40    1.70
  -7   2   6    0.50    1.00
  -6   2   6    0.20    0.90
  -5   2   6    1.20    0.90
  -5   2   6    0.40    1.00
  -4   2   6   50.49    2.30
  -4   2   6   53.19    2.60
  -3   2   6    0.50    0.90
  -3   2   6    1.00    0.70
  -2   2   6   65.09    2.20
  -2   2   6   69.29    2.20
  -1   2   6  423.16    6.60
  -1   2   6  423.16    6.60
   0   2   6    4.80    0.70
   0   2   6    5.00    0.70
   1   2   6  157.88    3.30
   1   2   6  155.18    3.10
   2   2   6    7.20    0.80
   3   2   6   12.10    1.10
   5   2   6  100.19    3.10
   6   2   6  356.66    6.90
   7   2   6   27.70    2.20
   8   2   6    0.10    1.10
   9   2   6   -1.20    1.10
  -8   3   6    0.20    1.10
  -7   3   6    5.90    1.40
  -6   3   6    4.50    1.30
  -6   3   6    4.90    1.20
  -5   3   6   33.20    2.50
  -5   3   6   32.90    2.00
  -4   3   6   82.89    3.20
  -4   3   6   80.09    2.80
  -3   3   6    0.40    0.90
  -3   3   6   -0.10    0.60
  -2   3   6  155.68    3.30
  -2   3   6  151.98    3.60
  -1   3   6  236.08    4.40
  -1   3   6  228.88    4.10
   0   3   6   47.40    1.70
   0   3   6   50.49    1.60
   1   3   6   15.90    1.10
   1   3   6   17.40    1.10
   2   3   6    6.50    0.80
   2   3   6    7.80    1.00
   3   3   6    0.40    0.50
   4   3   6   11.60    1.10
   5   3   6   90.29    2.90
   6   3   6   48.00    2.40
   7   3   6    0.70    1.00
   8   3   6    3.00    1.30
   9   3   6    7.00    1.60
  -8   4   6    1.40    1.20
  -7   4   6    1.00    1.30
  -7   4   6    1.40    1.00
  -6   4   6    0.90    0.90
  -6   4   6    0.70    1.20
  -5   4   6   -0.40    0.70
  -5   4   6   -0.30    1.10
  -4   4   6   11.10    1.20
  -4   4   6   10.00    1.60
  -3   4   6    1.70    1.10
  -3   4   6    3.20    0.80
  -2   4   6  190.78    3.70
  -2   4   6  189.38    4.30
  -1   4   6    5.30    0.90
  -1   4   6    5.20    0.60
   0   4   6  372.86    5.50
   0   4   6  375.66    6.30
   1   4   6   62.59    1.70
   1   4   6   63.69    2.10
   2   4   6   22.70    1.10
   2   4   6   25.50    1.40
   3   4   6    8.60    0.90
   4   4   6    1.00    0.70
   5   4   6   12.30    1.40
   6   4   6   14.40    1.60
   7   4   6    1.10    1.10
   8   4   6   -0.20    1.10
   9   4   6    4.40    1.70
  -8   5   6    5.40    1.80
  -7   5   6   10.90    2.00
  -6   5   6    2.80    1.30
  -6   5   6    0.10    0.80
  -5   5   6   50.29    3.00
  -5   5   6   56.49    2.40
  -4   5   6    3.00    1.30
  -4   5   6    3.60    0.90
  -3   5   6  183.38    4.70
  -3   5   6  181.68    3.70
  -2   5   6   56.79    1.70
  -2   5   6   58.39    2.50
  -1   5   6   16.00    0.90
  -1   5   6   18.60    1.40
   0   5   6    1.20    0.40
   0   5   6    0.80    0.60
   1   5   6   37.70    1.30
   1   5   6   37.00    1.70
   2   5   6  236.28    4.00
   2   5   6  238.58    4.90
   3   5   6   40.70    1.60
   3   5   6   43.30    2.00
   4   5   6   62.19    2.20
   5   5   6   39.40    2.00
   6   5   6    0.50    1.00
   7   5   6    1.70    1.20
   8   5   6    2.90    1.40
   9   5   6    0.80    2.10
  -8   6   6   13.30    2.40
  -7   6   6    4.30    1.70
  -6   6   6   25.20    2.60
  -5   6   6   21.20    2.30
  -4   6   6    8.00    1.60
  -3   6   6  104.69    2.60
  -3   6   6  108.49    3.80
  -2   6   6    1.60    0.50
  -1   6   6  294.37    4.40
  -1   6   6  286.27    5.70
   0   6   6    5.90    0.50
   0   6   6    4.30    0.90
   1   6   6  107.39    3.00
   1   6   6  107.49    2.10
   2   6   6    0.80    0.60
   3   6   6   -0.20    0.70
   3   6   6   -0.90    0.50
   4   6   6    6.40    1.10
   4   6   6    9.00    1.10
   5   6   6    6.30    1.10
   6   6   6    8.00    1.30
   7   6   6   -0.90    1.00
   8   6   6   -0.50    1.10
  -7   7   6    7.50    2.00
  -6   7   6    8.90    2.00
  -5   7   6   26.60    2.60
  -4   7   6   30.60    2.60
  -3   7   6    3.10    1.30
  -2   7   6    1.20    1.00
  -1   7   6    2.10    1.00
   0   7   6   13.80    1.40
   1   7   6   94.49    3.00
   2   7   6   60.39    1.60
   2   7   6   62.79    2.50
   3   7   6    0.10    0.60
   3   7   6    0.00    0.50
   4   7   6   17.60    1.70
   4   7   6   21.00    1.50
   5   7   6   29.30    2.20
   5   7   6   31.00    1.90
   6   7   6    0.90    1.00
   7   7   6    0.20    1.00
   8   7   6    2.60    1.40
  -7   8   6    3.90    1.80
  -6   8   6   15.70    2.20
  -5   8   6   12.40    2.10
  -4   8   6    8.20    1.60
  -3   8   6   10.10    1.80
  -2   8   6  108.89    3.80
  -1   8   6   83.59    3.10
   0   8   6   24.30    1.90
   1   8   6   20.10    1.60
   2   8   6   40.90    2.20
   3   8   6   -0.30    0.70
   4   8   6   48.70    2.50
   5   8   6   31.50    2.30
   5   8   6   32.20    2.00
   6   8   6   20.10    1.80
   6   8   6   23.00    2.10
   7   8   6    0.20    1.00
   8   8   6    4.50    1.50
  -7   9   6    4.90    1.90
  -6   9   6   18.70    2.50
  -5   9   6   31.10    3.00
  -4   9   6   56.19    3.40
  -3   9   6   64.09    3.40
  -2   9   6   54.99    3.10
  -1   9   6    1.40    1.20
   0   9   6   27.00    2.10
   1   9   6   41.90    2.30
   2   9   6   10.30    1.40
   3   9   6   41.90    2.40
   4   9   6   53.89    2.70
   5   9   6    2.60    1.10
   6   9   6    2.20    1.10
   7   9   6   12.80    1.90
  -6  10   6    1.20    1.60
  -5  10   6    0.30    1.50
  -4  10   6    1.60    1.40
  -3  10   6   20.50    2.30
  -2  10   6   97.19    4.00
  -1  10   6  138.09    4.40
   0  10   6  241.18    5.80
   1  10   6    1.80    1.00
   2  10   6  300.07    6.50
   3  10   6    0.20    1.00
   4  10   6    7.20    1.40
   5  10   6    3.40    1.20
   6  10   6   12.20    1.70
  -6  11   6    4.30    2.00
  -5  11   6    1.10    1.60
  -4  11   6    0.90    1.70
  -3  11   6    0.50    1.30
  -2  11   6   -1.80    1.30
  -1  11   6   -2.40    1.00
   0  11   6    3.80    1.40
   1  11   6  139.29    4.40
   2  11   6   18.10    2.00
   3  11   6   23.70    2.20
   4  11   6   65.69    3.20
   5  11   6   27.00    2.20
   6  11   6   10.20    1.50
  -5  12   6    8.00    2.10
  -4  12   6    3.10    1.80
  -3  12   6    2.90    1.70
  -2  12   6    1.90    0.90
  -2  12   6   -0.50    1.30
  -1  12   6   10.50    2.00
   0  12   6   -0.20    1.30
   1  12   6   10.30    1.80
   2  12   6    0.20    1.10
   3  12   6   -0.60    1.10
   4  12   6    4.40    1.10
   5  12   6    2.20    1.20
   6  12   6   10.10    1.60
  -4  13   6    0.60    1.80
  -3  13   6   19.00    2.80
  -2  13   6   -2.20    1.50
  -2  13   6    3.70    1.10
  -1  13   6   18.90    2.60
  -1  13   6   22.40    2.00
   0  13   6    0.60    1.40
   0  13   6    2.90    1.10
   1  13   6   -0.50    1.30
   1  13   6    2.80    1.10
   2  13   6   12.70    1.80
   2  13   6    9.80    1.70
   3  13   6    3.20    1.20
   4  13   6   19.80    2.10
   5  13   6   12.70    1.90
  -3  14   6    1.30    2.00
  -2  14   6   11.40    2.50
  -2  14   6   15.50    1.90
  -1  14   6    4.10    2.10
  -1  14   6   10.00    1.70
   0  14   6   13.70    2.30
   0  14   6   18.30    2.00
   1  14   6   12.90    1.80
   2  14   6   15.30    1.90
   3  14   6   -0.80    1.10
  -1  15   6    0.90    1.20
  -1  15   6   -4.50    1.60
   0  15   6    2.20    1.20
   1  15   6    0.50    1.30
   1   9  -7   22.20    2.80
   0   9  -7    1.60    2.00
  -1   9  -7   29.00    3.00
  -2   9  -7   49.20    3.80
  -3   9  -7   42.70    3.60
  -4   9  -7    8.30    2.00
   3   8  -7   -2.40    1.60
  -3  -8   7    1.10    1.20
   2   8  -7   -2.40    1.60
  -2  -8   7    0.90    1.10
   1   8  -7    0.30    1.60
  -1  -8   7    1.10    1.10
   0   8  -7   -1.80    1.30
   0  -8   7    3.70    1.20
  -1   8  -7   -0.70    1.40
   1  -8   7    0.50    0.90
  -2   8  -7    2.90    1.70
   2  -8   7    2.90    1.90
  -3   8  -7    3.50    1.70
  -4   8  -7    2.90    1.50
   4   7  -7    1.90    1.80
   3   7  -7    0.50    1.70
  -3  -7   7    0.40    1.00
   2   7  -7    0.20    1.60
  -2  -7   7    2.20    1.20
   1   7  -7    6.20    1.80
  -1  -7   7    8.00    1.40
   0   7  -7    1.70    1.40
   0  -7   7    3.90    1.20
  -1   7  -7   -0.10    1.30
   1  -7   7    0.60    0.90
  -2   7  -7    8.70    1.90
   2  -7   7    3.90    1.20
  -3   7  -7    0.60    1.30
   3  -7   7    0.80    1.00
  -4   7  -7    1.00    1.30
   4  -7   7   -1.70    0.90
   5  -7   7    8.70    1.60
   4   6  -7    0.00    1.40
  -4  -6   7    1.40    1.20
   3   6  -7    9.20    1.80
  -3  -6   7   11.80    1.70
   2   6  -7   30.40    2.60
  -2  -6   7   32.60    2.50
   1   6  -7    1.20    1.30
  -1  -6   7    1.00    1.00
   0   6  -7   -0.90    1.30
   0  -6   7    0.60    0.90
  -1   6  -7   -0.10    1.10
   1  -6   7    0.90    1.00
  -2   6  -7   13.40    1.90
   2  -6   7   14.80    1.70
  -3   6  -7   33.20    2.70
   3  -6   7   27.90    2.20
   4  -6   7   13.90    1.70
   5  -6   7   18.70    1.90
   6  -6   7   20.20    2.10
   7  -6   7   -2.50    1.30
  -5  -5   7    3.10    1.50
   4   5  -7    0.50    1.50
  -4  -5   7    1.00    1.00
   3   5  -7    2.90    1.50
  -3  -5   7    2.20    1.20
   2   5  -7   -2.00    1.30
  -2  -5   7    2.50    1.10
   1   5  -7   13.30    1.80
  -1  -5   7   13.50    1.70
   0   5  -7   61.49    3.00
   0  -5   7   65.89    2.80
  -1   5  -7    4.20    1.40
   1  -5   7    4.20    1.10
  -2   5  -7    5.70    1.40
   2  -5   7    4.70    1.20
  -3   5  -7    0.60    1.10
   3  -5   7   -1.00    0.90
   4  -5   7    0.50    1.10
   5  -5   7    1.50    1.20
   6  -5   7   12.30    1.80
   7  -5   7   -0.30    1.30
   8  -5   7   -2.50    2.00
  -5  -4   7    4.30    1.50
  -4  -4   7   43.20    2.90
   3   4  -7  111.29    3.90
  -3  -4   7  111.99    4.10
   2   4  -7  139.49    4.30
  -2  -4   7  135.99    4.20
   1   4  -7  205.48    5.20
  -1  -4   7  208.48    5.10
   0   4  -7  167.98    4.50
   0  -4   7  167.88    4.40
  -1   4  -7  794.22   12.50
   1  -4   7  809.52   12.40
  -2   4  -7  996.90   14.90
   2  -4   7  994.50   14.60
   3  -4   7  294.47    6.00
   4  -4   7  117.49    3.70
   5  -4   7   35.40    2.40
   6  -4   7   16.40    1.80
   7  -4   7   14.00    1.90
   8  -4   7    1.40    1.50
  -6  -3   7   60.09    4.60
  -5  -3   7   73.69    3.60
  -4  -3   7    8.20    1.50
  -3  -3   7   65.69    3.10
   2   3  -7   43.80    2.60
  -2  -3   7   47.20    2.50
   1   3  -7   99.29    3.40
  -1  -3   7  100.29    3.40
   0   3  -7    1.40    1.20
   0  -3   7    0.50    0.90
   1  -3   7   13.00    1.30
   2  -3   7    2.60    0.90
   3  -3   7   68.89    2.70
   4  -3   7   39.90    2.20
   5  -3   7    0.20    1.00
   6  -3   7    1.60    1.20
   7  -3   7    3.50    1.40
   8  -3   7   -0.70    1.20
  -6  -2   7    2.10    1.30
  -5  -2   7    8.60    1.60
  -4  -2   7    6.50    1.30
  -3  -2   7   32.50    2.30
  -2  -2   7   26.30    1.90
  -1  -2   7   28.60    1.90
   0  -2   7   69.39    2.60
   1  -2   7   21.00    1.60
   2  -2   7   18.30    1.50
   3  -2   7    3.50    1.00
   4  -2   7   12.30    1.30
   5  -2   7    8.70    1.40
   6  -2   7    8.60    1.40
   7  -2   7   -0.30    1.10
   8  -2   7    0.60    1.30
  -6  -1   7   -0.60    1.00
  -5  -1   7    3.10    1.10
  -4  -1   7    0.00    0.90
  -3  -1   7    6.70    1.30
  -2  -1   7  172.98    4.40
  -1  -1   7    1.50    0.80
   0  -1   7   26.90    1.80
   1  -1   7  175.28    3.40
   1  -1   7  177.58    4.00
   2  -1   7    4.10    0.90
   3  -1   7    9.30    1.10
   4  -1   7    3.40    1.00
   5  -1   7    1.00    0.90
   6  -1   7    2.60    1.10
   7  -1   7   11.20    1.70
   8  -1   7    0.40    1.30
  -7   0   7    4.80    1.50
  -6   0   7    1.00    1.10
  -5   0   7    0.00    0.90
  -4   0   7    0.50    0.90
  -3   0   7   13.50    1.50
  -2   0   7   35.90    2.00
  -1   0   7    2.70    0.90
   0   0   7   13.00    1.30
   0   0   7   12.10    0.90
   1   0   7    0.60    0.60
   1   0   7    1.00    0.50
   2   0   7    0.50    0.70
   3   0   7   27.20    1.60
   4   0   7   14.60    1.40
   5   0   7    2.20    0.90
   6   0   7   -0.70    0.90
   7   0   7    1.00    1.10
   8   0   7    4.10    1.40
  -7   1   7    0.90    1.10
  -6   1   7    2.80    1.20
  -5   1   7   10.70    1.50
  -4   1   7    1.20    0.90
  -3   1   7   43.10    2.20
  -2   1   7    0.20    0.70
  -2   1   7    0.70    0.70
  -1   1   7   11.80    1.10
  -1   1   7   14.70    1.30
   0   1   7   46.00    1.90
   0   1   7   48.40    1.60
   1   1   7  164.78    3.50
   1   1   7  161.98    3.40
   2   1   7  110.59    2.80
   3   1   7    7.80    1.00
   4   1   7   11.40    1.30
   5   1   7    1.90    0.90
   6   1   7   -1.80    0.90
   7   1   7    9.70    1.60
   8   1   7    0.50    1.20
   9   1   7   -0.60    2.00
  -7   2   7   36.30    2.70
  -6   2   7   32.40    2.40
  -5   2   7    8.40    1.40
  -4   2   7   47.80    2.30
  -4   2   7   47.30    3.80
  -3   2   7   13.00    1.40
  -3   2   7   15.80    1.50
  -2   2   7  109.99    3.00
  -2   2   7  107.09    3.00
  -1   2   7    0.10    0.60
  -1   2   7    0.30    0.50
   0   2   7  153.98    3.30
   0   2   7  153.18    3.40
   1   2   7  181.68    3.70
   1   2   7  173.58    3.60
   2   2   7   37.90    1.60
   2   2   7   37.60    1.70
   3   2   7    0.10    0.60
   4   2   7   17.10    1.50
   5   2   7   -1.30    0.80
   6   2   7    3.30    1.10
   7   2   7   -0.40    1.10
   8   2   7    2.20    1.20
   9   2   7   -1.90    1.90
  -7   3   7    3.20    1.20
  -6   3   7   12.50    1.70
  -5   3   7   16.50    1.90
  -5   3   7   15.90    1.60
  -4   3   7   64.99    2.60
  -4   3   7   63.39    2.90
  -3   3   7    1.40    1.00
  -3   3   7   -0.40    0.60
  -2   3   7  109.29    3.10
  -2   3   7  105.59    2.90
  -1   3   7   53.29    2.00
  -1   3   7   55.19    1.90
   0   3   7    9.10    1.00
   0   3   7    9.80    1.00
   1   3   7   57.19    1.80
   1   3   7   52.39    2.00
   2   3   7    2.50    0.70
   2   3   7    2.40    0.70
   3   3   7  147.99    3.40
   4   3   7    1.60    0.80
   5   3   7    7.90    1.20
   6   3   7    3.60    1.20
   7   3   7   18.80    1.90
   8   3   7    3.60    1.30
   9   3   7    0.60    2.10
  -7   4   7    2.00    1.10
  -6   4   7   -0.20    0.80
  -6   4   7    0.10    1.20
  -5   4   7   13.70    1.50
  -5   4   7   10.90    1.70
  -4   4   7    6.90    1.10
  -4   4   7    4.60    1.40
  -3   4   7  124.29    3.20
  -3   4   7  120.59    3.80
  -2   4   7   50.69    2.30
  -2   4   7   49.99    1.90
  -1   4   7  329.67    6.00
  -1   4   7  324.97    5.40
   0   4   7  287.47    4.80
   0   4   7  291.57    5.40
   1   4   7   32.50    1.40
   1   4   7   34.40    1.70
   2   4   7    9.50    1.10
   2   4   7   11.00    0.90
   3   4   7   23.40    1.40
   4   4   7   52.69    2.10
   5   4   7   49.30    2.30
   6   4   7   14.00    1.60
   7   4   7    9.10    1.50
   8   4   7   28.10    2.50
  -7   5   7    1.40    1.40
  -6   5   7   -0.40    0.80
  -6   5   7   -0.30    1.30
  -5   5   7    0.10    0.80
  -5   5   7    0.80    1.30
  -4   5   7  109.69    3.20
  -4   5   7  111.19    4.00
  -3   5   7  193.78    5.00
  -3   5   7  186.78    4.00
  -2   5   7   81.69    2.30
  -2   5   7   84.09    3.00
  -1   5   7   12.80    1.30
  -1   5   7   14.00    1.00
   0   5   7    1.50    0.70
   0   5   7    0.40    0.50
   1   5   7   -0.10    0.50
   1   5   7    0.70    0.60
   2   5   7   91.09    2.90
   2   5   7   87.69    2.20
   3   5   7   20.90    1.60
   3   5   7   20.60    1.40
   4   5   7    3.40    0.80
   5   5   7   23.80    1.80
   6   5   7   39.60    2.30
   7   5   7    1.00    1.10
   8   5   7    0.60    1.20
  -7   6   7    2.30    1.60
  -6   6   7    0.10    1.40
  -5   6   7    0.70    1.30
  -4   6   7    7.40    1.70
  -3   6   7   22.10    2.20
  -3   6   7   19.30    1.50
  -2   6   7    8.80    0.90
  -2   6   7    3.60    1.20
  -1   6   7    0.60    0.80
  -1   6   7    0.50    0.40
   0   6   7    1.60    0.50
   0   6   7    1.80    0.80
   1   6   7    5.20    0.70
   1   6   7    5.00    0.90
   2   6   7   29.10    1.30
   2   6   7   30.50    1.80
   3   6   7   15.50    1.20
   3   6   7   15.80    1.60
   4   6   7   10.40    1.40
   4   6   7    9.80    1.10
   5   6   7    4.20    1.00
   6   6   7    5.00    1.20
   7   6   7   -0.40    1.00
   8   6   7    3.10    1.40
  -7   7   7    1.10    1.50
  -6   7   7   34.90    3.10
  -5   7   7   -0.20    1.40
  -4   7   7   11.10    1.90
  -3   7   7   45.10    2.90
  -2   7   7   20.40    2.00
  -1   7   7    2.80    1.00
   0   7   7   23.00    1.70
   1   7   7   59.29    2.40
   2   7   7   23.40    1.70
   2   7   7   22.80    1.20
   3   7   7   -0.40    0.60
   3   7   7    0.00    0.60
   4   7   7   12.40    1.60
   4   7   7   12.20    1.20
   5   7   7    1.40    0.90
   5   7   7    2.10    0.90
   6   7   7    8.20    1.30
   7   7   7    2.40    1.20
   8   7   7    4.80    1.40
  -7   8   7   13.50    2.50
  -6   8   7    0.50    1.50
  -5   8   7    2.50    1.60
  -4   8   7    1.10    1.30
  -3   8   7    1.10    1.30
  -2   8   7    1.00    1.20
  -1   8   7   63.09    2.90
   0   8   7  111.69    3.50
   1   8   7   84.49    3.00
   2   8   7    6.40    1.10
   3   8   7    8.70    1.30
   4   8   7    2.10    1.00
   5   8   7    0.20    0.90
   5   8   7   -1.40    1.10
   6   8   7    0.70    1.00
   6   8   7    0.20    1.00
   7   8   7    6.10    1.40
   7   8   7    5.60    1.30
   8   8   7    0.00    1.20
  -6   9   7   10.70    2.20
  -5   9   7   10.80    2.10
  -4   9   7    7.60    1.80
  -3   9   7   62.59    3.50
  -2   9   7    1.50    1.10
  -1   9   7   -0.10    0.90
   0   9   7   33.30    2.20
   1   9   7    3.90    1.00
   2   9   7    0.20    0.80
   3   9   7   63.19    2.90
   4   9   7    7.80    1.40
   5   9   7   35.80    2.50
   6   9   7    1.50    1.10
   7   9   7   10.70    1.80
  -6  10   7    2.50    1.80
  -5  10   7    0.50    1.60
  -4  10   7   25.30    2.70
  -3  10   7    5.40    1.80
  -2  10   7   37.00    2.70
  -1  10   7   39.80    2.60
   0  10   7   63.79    3.00
   1  10   7   33.10    2.20
   2  10   7    8.10    1.40
   3  10   7    1.90    1.10
   4  10   7   14.80    1.90
   5  10   7    3.20    1.30
   6  10   7    3.60    1.30
   7  10   7    0.60    1.10
  -6  11   7   -0.50    1.70
  -5  11   7    1.50    1.60
  -4  11   7   -0.10    1.50
  -3  11   7   -0.80    1.50
  -2  11   7    2.60    1.60
  -1  11   7    9.90    1.90
   0  11   7   -1.30    1.10
   1  11   7    0.40    1.00
   2  11   7    2.20    1.20
   3  11   7   26.50    2.30
   4  11   7    7.60    1.50
   5  11   7   -0.40    1.10
   6  11   7   -0.50    1.10
  -5  12   7    0.40    1.60
  -4  12   7   -1.00    1.70
  -3  12   7    3.20    1.90
  -2  12   7    1.30    1.70
  -1  12   7   -1.90    1.30
   0  12   7   21.20    2.40
   1  12   7   32.10    2.70
   2  12   7    1.50    1.20
   3  12   7   -0.40    1.10
   4  12   7    0.90    1.20
   6  12   7    3.70    1.20
  -4  13   7   -0.20    1.80
  -3  13   7    1.90    1.90
  -2  13   7    5.10    1.10
  -2  13   7    2.10    1.80
  -1  13   7    1.30    1.80
   0  13   7   16.70    2.30
   1  13   7    9.90    1.90
   2  13   7   -0.60    1.30
   3  13   7    0.80    1.30
   4  13   7    3.20    1.20
   5  13   7    4.60    1.40
  -3  14   7   -0.30    2.00
  -2  14   7   29.30    3.30
  -2  14   7   35.50    2.50
  -1  14   7    0.40    1.80
   0  14   7   35.50    2.50
   0  14   7   28.20    3.00
   1  14   7    6.10    1.30
   1  14   7   -2.00    1.40
   2  14   7   17.30    2.30
   3  14   7   11.70    1.70
  -1  15   7   -0.70    2.00
   0  15   7    2.00    1.90
   0  15   7    3.80    1.40
   1  15   7    1.10    1.10
  -1   9  -8   12.20    2.30
  -2   9  -8    0.10    1.60
   1   8  -8   11.20    2.30
  -1  -8   8   10.10    1.80
   0   8  -8   -0.20    1.50
   0  -8   8    3.10    1.30
  -1   8  -8   11.20    2.20
   1  -8   8   14.50    1.90
  -2   8  -8   -1.90    1.50
   2  -8   8    0.80    1.80
  -3   8  -8   12.20    2.20
   3   7  -8    0.60    1.70
   2   7  -8    1.10    1.80
  -2  -7   8    2.10    1.30
   1   7  -8   11.30    2.10
  -1  -7   8    9.30    1.60
   0   7  -8    0.60    1.50
   0  -7   8    1.40    1.10
  -1   7  -8   -1.40    1.30
   1  -7   8    0.40    1.00
  -2   7  -8    4.90    1.60
   2  -7   8    6.90    1.50
  -3   7  -8    4.30    1.70
   3  -7   8    3.00    1.30
   4  -7   8    0.30    1.20
   5  -7   8   23.40    2.30
   3   6  -8    2.20    1.70
  -3  -6   8    3.30    1.30
   2   6  -8    4.30    1.60
  -2  -6   8    6.40    1.50
   1   6  -8   -0.70    1.50
  -1  -6   8    0.40    1.10
   0   6  -8   -1.60    1.40
   0  -6   8    0.60    1.00
  -1   6  -8   -0.50    1.30
   1  -6   8    0.10    0.90
  -2   6  -8   14.20    1.90
   2  -6   8   17.20    1.90
   3  -6   8   -0.80    1.00
   4  -6   8   11.00    1.70
   5  -6   8    7.10    1.60
   6  -6   8    0.00    1.30
  -4  -5   8    1.80    1.20
   3   5  -8    2.40    1.60
  -3  -5   8    1.90    1.30
   2   5  -8   -0.20    1.40
  -2  -5   8    1.00    1.10
   1   5  -8    4.20    1.60
  -1  -5   8    4.00    1.30
   0   5  -8    3.40    1.30
   0  -5   8    4.10    1.20
  -1   5  -8    1.90    1.20
   1  -5   8    0.80    1.00
   2  -5   8   10.80    1.60
   3  -5   8   13.20    1.60
   4  -5   8   21.50    2.10
   5  -5   8    3.80    1.40
   6  -5   8    7.80    1.60
   7  -5   8   -1.00    1.40
  -4  -4   8   55.99    3.30
  -3  -4   8    7.50    1.50
  -2  -4   8   50.49    2.80
   1   4  -8    5.40    1.50
  -1  -4   8    3.60    1.20
   0   4  -8   11.40    1.60
   0  -4   8   12.30    1.60
   1  -4   8   74.69    3.10
   2  -4   8   79.69    3.10
   3  -4   8    4.20    1.20
   4  -4   8    9.20    1.50
   5  -4   8    2.00    1.30
   6  -4   8   -0.80    1.20
   7  -4   8   -0.10    1.30
  -5  -3   8   59.79    3.40
  -4  -3   8   38.40    2.70
  -3  -3   8   79.39    3.60
  -2  -3   8   64.89    3.10
  -1  -3   8   56.99    2.80
   0  -3   8  253.87    5.70
   1  -3   8   39.80    2.40
   2  -3   8  148.79    4.10
   3  -3   8   25.40    2.00
   4  -3   8    4.60    1.30
   5  -3   8   -0.50    1.00
   6  -3   8    6.40    1.50
   7  -3   8    1.40    1.30
   8  -3   8    0.10    1.70
  -5  -2   8    0.90    1.10
  -4  -2   8    7.00    1.50
  -3  -2   8    9.30    1.50
  -2  -2   8    1.00    0.90
  -1  -2   8    8.20    1.30
   0  -2   8    0.90    0.90
   1  -2   8    0.50    0.80
   2  -2   8   34.90    2.00
   3  -2   8   16.80    1.60
   4  -2   8    1.30    1.00
   5  -2   8  110.79    3.60
   6  -2   8   11.20    1.70
   7  -2   8   47.80    2.90
   8  -2   8    0.50    1.30
  -6  -1   8    1.80    1.30
  -5  -1   8   -0.10    0.80
  -4  -1   8   17.80    2.00
  -3  -1   8   10.80    1.60
  -2  -1   8   31.70    2.10
  -1  -1   8   19.00    1.80
   0  -1   8    5.90    1.20
   1  -1   8   24.50    1.90
   2  -1   8   33.40    2.00
   3  -1   8    6.60    1.20
   4  -1   8    1.70    1.00
   5  -1   8   14.60    1.60
   6  -1   8    6.60    1.50
   7  -1   8    2.60    1.30
   8  -1   8    1.20    1.40
  -6   0   8    2.40    1.20
  -5   0   8    0.30    0.90
  -4   0   8   -2.00    0.80
  -3   0   8   11.80    1.50
  -2   0   8    7.60    1.30
  -1   0   8    8.70    1.30
   0   0   8    5.20    1.00
   1   0   8    8.30    1.20
   1   0   8    9.00    0.90
   2   0   8   49.80    2.10
   3   0   8   80.49    2.80
   4   0   8    2.10    1.00
   5   0   8   -0.40    0.90
   6   0   8    1.60    1.00
   7   0   8    0.60    1.10
   8   0   8    9.50    1.80
  -6   1   8    1.70    1.10
  -5   1   8    4.70    1.30
  -4   1   8    5.20    1.30
  -3   1   8    3.40    1.10
  -2   1   8    3.70    1.00
  -1   1   8    6.80    1.40
  -1   1   8    4.90    1.00
   0   1   8    0.00    0.50
   0   1   8    0.80    0.80
   1   1   8  192.18    4.20
   1   1   8  197.88    4.00
   2   1   8   54.79    2.10
   2   1   8   57.69    2.30
   3   1   8   -0.40    0.70
   4   1   8    9.40    1.30
   5   1   8   70.19    2.80
   6   1   8    0.30    1.00
   7   1   8   -0.10    1.10
   8   1   8   13.80    2.00
  -7   2   8    3.80    1.40
  -6   2   8   -1.00    0.90
  -5   2   8   -1.10    0.80
  -4   2   8   39.70    2.30
  -3   2   8   16.80    1.60
  -2   2   8    1.40    0.90
  -2   2   8   -1.00    0.70
  -1   2   8   24.30    1.50
  -1   2   8   18.00    1.50
   0   2   8   24.50    1.40
   0   2   8   23.00    1.60
   1   2   8  207.98    4.30
   1   2   8  212.38    4.30
   2   2   8    1.20    0.70
   2   2   8    1.70    0.70
   3   2   8   32.80    1.80
   4   2   8    0.10    0.80
   5   2   8   10.20    1.40
   6   2   8    1.70    1.10
   7   2   8   10.90    1.70
   8   2   8    4.30    1.40
  -7   3   8    1.50    1.10
  -6   3   8    1.70    1.00
  -5   3   8    2.40    1.00
  -4   3   8   20.80    1.80
  -3   3   8   22.40    2.10
  -3   3   8   19.50    1.70
  -2   3   8    0.10    0.70
  -2   3   8   -0.10    0.80
  -1   3   8   42.30    1.90
  -1   3   8   38.30    1.90
   0   3   8    1.60    0.70
   0   3   8    1.00    0.70
   1   3   8   90.09    2.60
   1   3   8   93.09    2.80
   2   3   8    0.00    0.60
   2   3   8   -0.20    0.60
   3   3   8    8.50    1.10
   4   3   8   34.90    1.90
   5   3   8  140.29    3.80
   6   3   8   37.70    2.40
   7   3   8   -0.90    1.00
   8   3   8    3.90    1.40
  -7   4   8    0.90    1.10
  -6   4   8    0.10    0.90
  -5   4   8    8.50    1.70
  -5   4   8    8.90    1.40
  -4   4   8    0.70    1.20
  -4   4   8    1.30    0.80
  -3   4   8  120.19    3.90
  -3   4   8  115.69    3.30
  -2   4   8  126.39    3.20
  -2   4   8  122.59    3.60
  -1   4   8    6.70    1.10
  -1   4   8    6.80    1.00
   0   4   8    7.10    1.00
   0   4   8    5.90    0.90
   1   4   8   95.19    2.50
   1   4   8   93.29    2.90
   2   4   8   14.30    1.30
   2   4   8   14.80    1.40
   3   4   8   69.29    2.40
   3   4   8   68.69    2.70
   4   4   8  525.15    8.50
   5   4   8  464.35    8.10
   6   4   8  194.98    4.90
   7   4   8   18.80    2.00
   8   4   8   59.09    3.30
  -6   5   8    2.10    1.50
  -5   5   8    2.80    1.50
  -5   5   8    0.50    0.80
  -4   5   8    7.50    1.10
  -4   5   8    7.00    1.60
  -3   5   8   41.50    2.00
  -3   5   8   43.50    2.70
  -2   5   8   22.60    1.50
  -2   5   8   24.00    2.10
  -1   5   8   41.30    1.70
  -1   5   8   42.00    2.20
   0   5   8   61.89    2.40
   0   5   8   57.69    1.90
   1   5   8   31.30    1.50
   1   5   8   28.10    1.70
   2   5   8   60.29    2.00
   2   5   8   55.99    2.40
   3   5   8   39.70    1.80
   3   5   8   39.00    2.10
   4   5   8    2.30    0.80
   5   5   8    7.50    1.20
   6   5   8   51.19    2.60
   7   5   8   57.09    3.00
   8   5   8   13.30    2.00
  -7   6   8    2.30    1.60
  -6   6   8    3.90    1.70
  -5   6   8    2.30    1.40
  -4   6   8    0.60    1.30
  -3   6   8    7.30    1.50
  -2   6   8    2.90    1.20
  -2   6   8    3.30    0.70
  -1   6   8    1.00    1.00
  -1   6   8    0.90    0.60
   0   6   8   25.10    1.30
   0   6   8   24.50    1.70
   1   6   8  128.19    2.80
   1   6   8  129.69    3.70
   2   6   8   15.20    1.20
   2   6   8   12.80    1.40
   3   6   8   82.09    3.10
   3   6   8   82.29    2.40
   4   6   8   24.90    1.70
   4   6   8   21.40    1.90
   5   6   8    5.00    1.10
   6   6   8    1.00    1.00
   7   6   8    1.00    1.20
   8   6   8   11.50    1.90
  -7   7   8    2.60    1.70
  -6   7   8    0.40    1.50
  -5   7   8    8.80    2.00
  -4   7   8    1.40    1.30
  -3   7   8    3.40    1.30
  -2   7   8   11.40    1.60
  -1   7   8    8.90    1.40
   0   7   8   12.40    1.40
   1   7   8   63.39    2.70
   2   7   8    4.20    0.80
   2   7   8    3.30    1.00
   3   7   8    2.20    1.00
   3   7   8    2.50    0.80
   4   7   8    5.30    1.00
   4   7   8    6.90    1.30
   5   7   8   14.70    1.50
   5   7   8   13.90    1.70
   6   7   8    3.10    1.10
   7   7   8    3.00    1.20
   8   7   8    0.00    1.20
  -6   8   8    1.10    1.60
  -5   8   8    1.80    1.60
  -4   8   8    1.50    1.50
  -3   8   8   -1.50    1.10
  -2   8   8    2.00    1.10
  -1   8   8   14.00    1.70
   0   8   8   27.00    2.10
   1   8   8   52.29    2.50
   2   8   8   30.50    2.10
   3   8   8   -0.90    0.80
   4   8   8    1.00    0.90
   5   8   8   16.50    1.90
   6   8   8    0.90    1.00
   7   8   8    0.60    1.20
   7   8   8    2.10    1.10
   8   8   8   -0.40    1.30
  -6   9   8    1.70    1.80
  -5   9   8    2.70    1.80
  -4   9   8   -0.50    1.50
  -3   9   8   -0.70    1.40
  -2   9   8    1.40    1.30
  -1   9   8    1.00    1.10
   0   9   8   57.49    2.80
   1   9   8   30.00    2.20
   2   9   8    5.40    1.20
   3   9   8   28.10    2.10
   4   9   8   18.20    2.00
   5   9   8   64.49    3.30
   6   9   8    1.10    1.10
   7   9   8    3.30    1.40
  -6  10   8    0.30    1.70
  -5  10   8    3.70    2.00
  -4  10   8   19.60    2.40
  -3  10   8    8.60    1.90
  -2  10   8   11.00    2.00
  -1  10   8   15.80    2.00
   0  10   8   17.40    2.00
   1  10   8   62.49    2.90
   2  10   8   32.40    2.30
   3  10   8    3.30    1.20
   4  10   8   24.50    2.30
   5  10   8    1.20    1.10
   6  10   8   22.50    2.50
   7  10   8    1.60    1.30
  -5  11   8   -1.50    1.60
  -4  11   8    2.00    1.50
  -3  11   8   -0.90    1.50
  -2  11   8    2.40    1.60
  -1  11   8    2.10    1.40
   0  11   8   -0.50    1.20
   1  11   8   37.40    2.70
   2  11   8    1.30    1.20
   3  11   8    0.90    1.10
   4  11   8   -0.10    1.10
   5  11   8   -0.40    1.10
   6  11   8    0.40    1.20
  -5  12   8   -0.20    1.60
  -4  12   8    0.10    1.80
  -3  12   8   -2.40    1.60
  -2  12   8    0.50    1.60
  -1  12   8    6.40    1.80
   0  12   8   29.00    2.80
   1  12   8   38.30    2.90
   2  12   8    9.60    1.80
   3  12   8    3.90    1.50
   4  12   8   -1.00    1.10
   5  12   8   -0.30    1.20
   6  12   8   -0.20    1.40
  -4  13   8   -1.20    1.60
  -3  13   8    4.20    2.10
  -2  13   8   -1.50    1.60
  -1  13   8   -2.80    1.40
   0  13   8   18.80    2.50
   1  13   8    0.10    1.30
   2  13   8   -0.90    1.20
   3  13   8    2.60    1.50
   4  13   8    0.60    1.30
  -2  14   8    9.20    1.40
  -2  14   8    2.70    2.00
  -1  14   8    3.40    2.00
   0  14   8   14.90    2.50
   1  14   8    5.60    1.80
   2  14   8    2.30    1.60
   3  14   8    9.90    2.10
   0  15   8   -2.60    1.70
  -1   8  -9   27.10    3.00
   1  -8   9   30.10    2.70
  -2   8  -9   13.10    2.30
   2  -8   9   15.60    2.90
   1   7  -9    6.40    2.10
  -1  -7   9    6.10    1.50
   0   7  -9    2.00    1.80
   0  -7   9    2.10    1.10
  -1   7  -9   -0.90    1.70
   1  -7   9    1.80    1.10
   2  -7   9   -0.40    1.10
   3  -7   9    1.40    1.30
   4  -7   9   -0.80    1.20
  -2  -6   9    1.00    1.30
   1   6  -9   -0.60    1.40
  -1  -6   9    0.70    1.20
   0   6  -9   -0.80    1.30
   0  -6   9   -0.10    1.10
   1  -6   9    1.60    1.00
   2  -6   9    1.70    1.10
   3  -6   9    7.70    1.60
   4  -6   9    0.00    1.20
   5  -6   9    0.10    1.30
   6  -6   9   -2.80    2.00
  -3  -5   9    5.70    1.60
  -2  -5   9    0.10    1.00
  -1  -5   9    3.10    1.30
   0  -5   9    2.00    1.10
   1  -5   9    0.60    1.10
   2  -5   9   13.40    1.90
   3  -5   9   12.30    1.80
   4  -5   9   11.20    1.80
   5  -5   9    9.50    1.70
   6  -5   9    0.40    1.40
  -3  -4   9   42.10    3.00
  -2  -4   9    3.50    1.30
  -1  -4   9    2.40    1.10
   0  -4   9    7.90    1.40
   1  -4   9    0.20    1.00
   2  -4   9    0.10    1.00
   3  -4   9    2.60    1.30
   4  -4   9    5.90    1.50
   5  -4   9    0.70    1.20
   6  -4   9    6.50    1.60
   7  -4   9    3.60    1.60
  -4  -3   9    8.10    1.70
  -3  -3   9   11.80    1.80
  -2  -3   9    8.00    1.50
  -1  -3   9   12.20    1.80
   0  -3   9   35.90    2.40
   1  -3   9   12.50    1.70
   2  -3   9   45.60    2.60
   3  -3   9   -0.80    1.00
   4  -3   9    0.60    1.10
   5  -3   9    5.30    1.50
   6  -3   9    1.10    1.30
   7  -3   9   -0.50    1.30
  -5  -2   9    5.80    2.40
  -4  -2   9    7.20    1.50
  -3  -2   9    5.10    1.40
  -2  -2   9   11.20    1.70
  -1  -2   9   14.40    1.80
   0  -2   9   90.19    3.40
   1  -2   9  150.28    4.30
   2  -2   9    0.80    0.90
   3  -2   9    1.90    1.00
   4  -2   9   -0.30    1.00
   5  -2   9   -0.60    1.00
   6  -2   9   -0.70    1.10
   7  -2   9   -2.00    1.20
  -5  -1   9    1.70    1.10
  -4  -1   9   13.40    1.80
  -3  -1   9    2.90    1.10
  -2  -1   9    7.90    1.40
  -1  -1   9    9.20    1.40
   0  -1   9   25.30    1.90
   1  -1   9   14.70    1.60
   2  -1   9    0.60    0.90
   3  -1   9   20.80    1.90
   4  -1   9   28.50    2.20
   5  -1   9   -0.80    1.00
   6  -1   9   18.20    2.00
   7  -1   9    8.40    1.70
   8  -1   9    4.50    2.00
  -5   0   9    4.10    1.30
  -4   0   9    1.20    1.10
  -3   0   9   40.00    2.50
  -2   0   9    0.20    0.90
  -1   0   9   64.99    2.80
   0   0   9    9.60    1.30
   1   0   9    2.90    1.00
   2   0   9   36.50    1.80
   2   0   9   36.80    2.10
   3   0   9    2.30    1.00
   4   0   9    0.90    1.00
   5   0   9   -0.50    0.90
   6   0   9   33.90    2.50
   7   0   9   -1.70    1.10
   8   0   9   11.30    1.90
  -6   1   9    1.30    1.10
  -5   1   9    3.60    1.30
  -4   1   9    3.90    1.30
  -3   1   9   11.90    1.60
  -2   1   9    0.90    0.90
  -1   1   9   14.80    1.50
   0   1   9   -0.50    0.90
   1   1   9   16.10    1.60
   1   1   9   15.20    1.30
   2   1   9   81.99    2.90
   2   1   9   78.49    2.70
   3   1   9   21.00    1.70
   4   1   9    2.20    1.10
   5   1   9   11.00    1.40
   6   1   9    1.00    1.20
   7   1   9    3.70    1.30
   8   1   9   10.80    1.90
  -6   2   9    0.80    1.00
  -5   2   9    7.80    1.50
  -4   2   9    4.10    1.20
  -3   2   9   32.80    2.20
  -2   2   9   17.80    1.70
  -1   2   9   20.30    1.70
  -1   2   9   18.70    1.60
   0   2   9    1.90    0.70
   0   2   9    4.40    1.10
   1   2   9    0.40    0.60
   1   2   9    0.10    0.80
   2   2   9   -0.80    0.70
   2   2   9    0.00    0.60
   3   2   9    1.00    0.90
   4   2   9   13.80    1.50
   5   2   9   49.80    2.50
   6   2   9    1.40    1.10
   7   2   9    1.70    1.30
   8   2   9    2.60    1.50
  -6   3   9    4.00    1.30
  -5   3   9    0.00    0.90
  -4   3   9    1.10    0.90
  -3   3   9    0.60    0.80
  -2   3   9   -0.70    0.90
  -2   3   9   -0.70    0.70
  -1   3   9   60.09    2.40
  -1   3   9   60.19    2.50
   0   3   9   -0.60    0.60
   0   3   9   -0.20    0.80
   1   3   9  199.08    4.30
   1   3   9  191.88    4.40
   2   3   9   30.40    1.90
   2   3   9   31.80    1.90
   3   3   9   44.90    2.10
   3   3   9   40.40    2.20
   4   3   9   17.60    1.70
   5   3   9   22.90    1.90
   6   3   9   29.60    2.30
   7   3   9    8.80    1.60
   8   3   9   -0.70    1.30
  -6   4   9    2.00    1.10
  -5   4   9    1.30    1.00
  -4   4   9    3.80    1.00
  -3   4   9    9.40    1.20
  -3   4   9    6.00    1.40
  -2   4   9   50.19    2.20
  -2   4   9   47.80    2.60
  -1   4   9   33.40    2.00
  -1   4   9   33.00    1.80
   0   4   9   30.60    1.80
   0   4   9   28.30    1.70
   1   4   9   47.60    2.20
   1   4   9   44.50    2.00
   2   4   9   52.89    2.40
   2   4   9   56.49    2.20
   3   4   9   -0.20    0.90
   3   4   9   -0.20    0.80
   4   4   9   49.30    2.40
   5   4   9   29.70    2.10
   6   4   9  104.59    3.70
   7   4   9   12.40    1.80
   8   4   9   40.30    2.90
  -5   5   9    6.70    1.40
  -5   5   9    7.70    1.80
  -4   5   9   28.80    2.80
  -4   5   9   31.10    2.00
  -3   5   9   93.39    3.00
  -3   5   9   90.49    3.60
  -2   5   9  210.68    4.50
  -2   5   9  194.38    5.00
  -1   5   9   56.99    2.60
  -1   5   9   57.69    2.20
   0   5   9  326.97    5.70
   0   5   9  326.97    6.40
   1   5   9   76.49    2.90
   1   5   9   73.39    2.40
   2   5   9  431.06    8.00
   2   5   9  440.66    7.10
   3   5   9  172.58    4.70
   3   5   9  169.68    3.90
   4   5   9  159.68    4.70
   4   5   9  169.88    4.10
   5   5   9  108.99    3.40
   6   5   9  103.69    3.60
   7   5   9   30.10    2.60
   8   5   9   84.39    3.80
  -6   6   9    2.30    1.60
  -5   6   9    2.50    1.60
  -4   6   9   18.00    2.30
  -3   6   9    4.00    1.40
  -2   6   9   -1.10    1.00
  -2   6   9    0.10    1.10
  -1   6   9   62.99    2.20
  -1   6   9   66.59    2.90
   0   6   9   52.79    2.00
   0   6   9   57.29    2.50
   1   6   9   24.20    1.60
   1   6   9   24.70    1.80
   2   6   9  164.68    4.50
   2   6   9  168.78    3.70
   3   6   9   46.00    2.50
   3   6   9   49.40    2.00
   4   6   9  108.29    3.80
   4   6   9  103.89    3.10
   5   6   9    2.20    1.00
   5   6   9    0.50    0.90
   6   6   9   14.70    1.80
   7   6   9    0.80    1.20
   8   6   9   -1.80    1.10
  -6   7   9    1.40    1.60
  -5   7   9   -1.10    1.50
  -4   7   9    5.20    1.70
  -3   7   9   -0.10    1.30
  -2   7   9   10.90    1.80
  -1   7   9    3.40    1.10
   0   7   9   23.30    1.90
   1   7   9   23.80    2.00
   2   7   9   23.90    2.00
   3   7   9   12.40    1.20
   3   7   9   10.70    1.50
   4   7   9    0.30    0.70
   4   7   9    0.60    0.90
   5   7   9    4.90    1.10
   5   7   9    5.80    1.30
   6   7   9   -0.60    0.80
   6   7   9    0.40    1.00
   7   7   9   -1.00    1.00
   8   7   9   -0.30    1.30
  -6   8   9    0.90    1.70
  -5   8   9    0.30    1.60
  -4   8   9    6.90    1.90
  -3   8   9    2.20    1.50
  -2   8   9    2.20    1.30
  -1   8   9    1.00    1.00
   0   8   9    0.20    1.00
   1   8   9   13.80    1.70
   2   8   9    2.30    1.00
   3   8   9   17.60    1.90
   4   8   9   15.20    1.90
   5   8   9    1.40    1.10
   6   8   9    6.00    1.50
   7   8   9   11.80    1.90
   8   8   9    2.00    1.30
  -6   9   9    2.90    1.90
  -5   9   9   -2.00    1.60
  -4   9   9   -0.30    1.60
  -3   9   9    2.30    1.60
  -2   9   9    5.90    1.70
  -1   9   9   25.30    2.20
   0   9   9   17.70    1.90
   1   9   9   28.60    2.20
   2   9   9   36.80    2.40
   3   9   9    4.20    1.20
   4   9   9    5.00    1.30
   5   9   9    3.70    1.30
   6   9   9    2.00    1.30
   7   9   9    1.60    1.20
  -5  10   9    4.40    2.10
  -4  10   9    8.50    2.10
  -3  10   9    9.50    2.10
  -2  10   9   16.00    2.20
  -1  10   9   35.10    2.70
   0  10   9    1.30    1.10
   1  10   9   27.30    2.30
   2  10   9   19.00    2.00
   3  10   9    6.90    1.40
   4  10   9   62.39    3.40
   5  10   9    0.70    1.10
   6  10   9    8.90    1.80
   7  10   9    1.40    1.20
  -5  11   9   -1.70    1.50
  -4  11   9   -2.20    1.60
  -3  11   9    1.10    1.70
  -2  11   9    2.20    1.60
  -1  11   9    4.70    1.70
   0  11   9   24.70    2.50
   1  11   9   15.20    2.00
   2  11   9    4.90    1.50
   3  11   9   14.30    2.10
   4  11   9    0.90    1.20
   5  11   9    2.50    1.30
   6  11   9    1.20    1.30
  -4  12   9   -0.80    1.70
  -3  12   9   -1.00    1.60
  -2  12   9   -1.70    1.50
  -1  12   9    1.50    1.60
   0  12   9    7.50    1.70
   1  12   9    6.50    1.60
   2  12   9   -0.30    1.20
   3  12   9   -0.90    1.10
   4  12   9    0.00    1.10
   5  12   9   -0.90    1.10
  -3  13   9   -0.60    1.80
  -2  13   9   -0.50    1.80
  -1  13   9   -0.70    1.70
   0  13   9    1.80    1.50
   1  13   9   -1.20    1.40
   2  13   9    6.50    1.80
   3  13   9   -1.90    1.10
   4  13   9   -0.20    1.30
  -2  14   9    1.10    1.90
  -1  14   9   -0.90    1.70
   0  14   9    4.40    1.90
   1  14   9   -1.10    1.50
   2  14   9   -0.80    1.50
   3  14   9    0.00    1.40
   0  -6  10    0.10    1.10
   1  -6  10    1.00    1.20
   2  -6  10    1.80    1.30
   3  -6  10   -1.00    1.20
   4  -6  10   -1.80    1.20
  -1  -5  10    1.50    1.20
   0  -5  10    2.80    1.30
   1  -5  10   11.30    1.80
   2  -5  10    3.70    1.40
   3  -5  10   14.30    1.90
   4  -5  10   62.69    3.50
   5  -5  10   47.20    3.20
  -2  -4  10    0.50    1.20
  -1  -4  10    4.20    1.50
   0  -4  10    0.40    1.10
   1  -4  10   14.40    1.80
   2  -4  10    0.60    1.10
   3  -4  10   -0.10    1.20
   4  -4  10   -1.10    1.10
   5  -4  10    0.10    1.40
   6  -4  10   15.20    2.10
  -3  -3  10    1.30    1.30
  -2  -3  10    6.20    1.50
  -1  -3  10    6.50    1.50
   0  -3  10   39.80    2.70
   1  -3  10  182.08    5.10
   2  -3  10   39.70    2.70
   3  -3  10    4.70    1.50
   4  -3  10   -0.50    1.20
   5  -3  10   -1.20    1.20
   6  -3  10   -2.30    1.20
  -4  -2  10    6.50    1.80
  -3  -2  10    9.40    1.70
  -2  -2  10    4.70    1.40
  -1  -2  10    3.90    1.30
   0  -2  10   67.59    3.20
   1  -2  10   87.79    3.60
   2  -2  10    1.40    1.20
   3  -2  10    7.30    1.50
   4  -2  10    0.50    1.20
   5  -2  10   -2.20    1.10
   6  -2  10   -1.00    1.20
   7  -2  10    5.70    1.80
  -4  -1  10    2.50    1.30
  -3  -1  10    0.10    0.90
  -2  -1  10    0.70    1.10
  -1  -1  10   35.00    2.60
   0  -1  10    2.10    1.20
   1  -1  10   42.20    2.60
   2  -1  10   33.90    2.40
   3  -1  10   -0.10    1.00
   4  -1  10   -0.90    1.10
   5  -1  10    2.40    1.30
   6  -1  10    2.00    1.40
   7  -1  10   -0.50    1.30
  -5   0  10    3.90    1.50
  -4   0  10    7.10    1.60
  -3   0  10    0.10    1.00
  -2   0  10    4.50    1.30
  -1   0  10    1.00    1.10
   0   0  10   49.10    2.60
   1   0  10   33.20    2.30
   2   0  10   73.19    3.00
   3   0  10    4.70    1.20
   4   0  10  178.18    4.80
   5   0  10   45.20    2.70
   6   0  10   72.89    3.40
   7   0  10    5.40    1.70
  -5   1  10   15.30    2.00
  -4   1  10    2.80    1.20
  -3   1  10   45.70    2.80
  -2   1  10    1.50    1.10
  -1   1  10   10.60    1.50
   0   1  10   14.30    1.60
   1   1  10    6.00    1.20
   2   1  10   10.10    1.40
   2   1  10    8.90    1.20
   3   1  10    2.00    1.10
   3   1  10    3.40    0.90
   4   1  10    4.40    1.30
   5   1  10   -0.50    1.00
   6   1  10    9.50    1.60
   7   1  10    0.70    1.20
  -5   2  10    4.80    1.30
  -4   2  10   33.30    2.50
  -3   2  10   43.40    2.60
  -2   2  10   58.49    2.80
  -1   2  10   33.20    2.20
   0   2  10    8.90    1.40
   1   2  10   47.90    2.20
   1   2  10   48.30    2.50
   2   2  10   14.30    1.50
   2   2  10   10.70    1.30
   3   2  10   -0.70    0.90
   3   2  10   -0.40    0.70
   4   2  10    2.30    1.10
   5   2  10    3.20    1.10
   6   2  10    1.90    1.30
   7   2  10    0.60    1.20
   8   2  10    3.50    1.70
  -6   3  10    1.90    1.20
  -5   3  10    1.90    1.10
  -4   3  10    1.50    1.10
  -3   3  10    9.90    1.50
  -2   3  10   11.10    1.40
  -1   3  10    5.30    1.10
  -1   3  10    8.50    1.30
   0   3  10  367.16    6.80
   0   3  10  378.36    6.90
   1   3  10   46.50    2.40
   1   3  10   45.20    2.20
   2   3  10   95.29    3.10
   2   3  10   90.19    3.10
   3   3  10   63.79    2.70
   3   3  10   69.49    2.90
   4   3  10   68.19    2.80
   5   3  10    8.50    1.40
   6   3  10   -1.00    1.10
   7   3  10   15.30    2.00
   8   3  10    1.20    1.40
  -6   4  10    1.70    1.10
  -5   4  10    2.20    1.00
  -4   4  10   13.30    1.60
  -3   4  10    0.20    0.80
  -2   4  10    4.40    1.10
  -2   4  10    5.60    1.30
  -1   4  10    9.10    1.30
  -1   4  10   10.90    1.30
   0   4  10    1.40    0.90
   0   4  10    1.20    0.90
   1   4  10    1.00    0.80
   1   4  10    1.70    1.00
   2   4  10   82.39    2.80
   2   4  10   82.39    3.10
   3   4  10   38.10    2.30
   3   4  10   39.40    2.30
   4   4  10   23.50    2.10
   4   4  10   21.10    1.80
   5   4  10   92.79    3.40
   6   4  10   23.00    2.10
   7   4  10   14.90    1.90
   8   4  10    7.40    1.70
  -4   5  10    2.50    1.00
  -3   5  10   14.50    2.00
  -3   5  10   14.70    1.60
  -2   5  10   22.10    1.80
  -2   5  10   22.90    2.20
  -1   5  10   83.49    2.80
  -1   5  10   84.99    3.30
   0   5  10  211.28    5.10
   0   5  10  217.48    4.60
   1   5  10   90.29    3.20
   1   5  10   88.39    2.80
   2   5  10  121.09    3.30
   2   5  10  117.19    3.70
   3   5  10  230.98    5.60
   3   5  10  233.38    4.90
   4   5  10  442.06    7.70
   4   5  10  428.56    8.70
   5   5  10  132.59    4.50
   5   5  10  138.69    4.00
   6   5  10   62.39    2.90
   7   5  10    4.50    1.40
   8   5  10   11.70    2.00
  -5   6  10  101.89    5.40
  -4   6  10   91.99    4.30
  -3   6  10  256.17    6.50
  -2   6  10   50.89    2.90
  -1   6  10  185.68    5.00
  -1   6  10  176.38    4.30
   0   6  10   65.49    2.80
   0   6  10   56.29    2.20
   1   6  10  224.38    4.50
   1   6  10  219.88    5.40
   2   6  10   68.49    3.00
   2   6  10   66.49    2.40
   3   6  10   -0.40    1.00
   3   6  10    1.00    0.90
   4   6  10    0.20    1.00
   4   6  10    0.00    0.90
   5   6  10   19.40    2.10
   5   6  10   18.90    1.80
   6   6  10   27.20    2.20
   7   6  10    0.20    1.20
   8   6  10    2.40    1.60
  -6   7  10    0.60    1.60
  -5   7  10    0.30    1.60
  -4   7  10    1.70    1.60
  -3   7  10    5.40    1.60
  -2   7  10   -0.40    1.20
  -1   7  10   12.50    1.80
   0   7  10   38.40    2.40
   1   7  10   15.70    1.70
   2   7  10   76.69    3.30
   3   7  10   35.40    2.40
   3   7  10   32.90    2.10
   4   7  10    5.10    1.10
   4   7  10    6.70    1.40
   5   7  10    0.40    1.00
   5   7  10    1.20    1.00
   6   7  10    7.20    1.40
   6   7  10   10.00    1.80
   7   7  10   -0.50    1.10
   7   7  10    1.00    1.00
   8   7  10   -0.70    1.30
  -5   8  10   -1.10    1.50
  -4   8  10   -0.80    1.50
  -3   8  10   -0.90    1.30
  -2   8  10    4.80    1.50
  -1   8  10    4.40    1.40
   0   8  10   10.90    1.50
   1   8  10    8.50    1.50
   2   8  10    1.00    1.00
   3   8  10    1.20    1.00
   4   8  10   42.80    2.70
   5   8  10   24.40    2.50
   6   8  10   12.10    2.00
   7   8  10    1.60    1.20
  -5   9  10    1.00    1.80
  -4   9  10   -0.70    1.50
  -3   9  10   -0.80    1.50
  -2   9  10    1.20    1.40
  -1   9  10   -1.80    0.90
   0   9  10   25.30    2.30
   1   9  10   15.90    1.80
   2   9  10    1.60    1.00
   3   9  10    4.70    1.20
   4   9  10    2.50    1.20
   5   9  10    1.80    1.20
   6   9  10    0.70    1.20
   7   9  10    1.80    1.20
  -5  10  10   -0.70    1.70
  -4  10  10   -0.10    1.70
  -3  10  10    2.00    1.60
  -2  10  10   -1.10    1.40
  -1  10  10    2.90    1.50
   0  10  10    2.90    1.40
   1  10  10   15.90    2.00
   2  10  10    1.40    1.10
   3  10  10    3.20    1.30
   4  10  10   25.70    2.50
   5  10  10    2.20    1.30
   6  10  10    2.70    1.40
  -4  11  10   20.10    2.80
  -3  11  10   10.60    2.40
  -2  11  10   -1.90    1.50
  -1  11  10   11.30    2.00
   0  11  10   10.60    1.80
   1  11  10    2.70    1.40
   2  11  10    1.50    1.30
   3  11  10   -0.30    1.10
   4  11  10   14.70    2.20
   5  11  10    5.20    1.60
   6  11  10    0.10    1.30
  -4  12  10   -0.70    1.80
  -3  12  10   -0.60    1.80
  -2  12  10    2.90    1.90
  -1  12  10   11.00    2.30
   0  12  10    2.10    1.60
   1  12  10    3.30    1.60
   2  12  10   -0.10    1.20
   3  12  10    0.40    1.30
   4  12  10   -2.10    1.00
   5  12  10   -0.80    1.20
  -3  13  10   -0.70    1.90
  -2  13  10   -1.60    1.50
  -1  13  10   -1.50    1.70
   0  13  10    7.20    2.00
   1  13  10   -0.60    1.50
   2  13  10   -0.60    1.30
   3  13  10    0.70    1.40
   4  13  10   -0.20    1.30
  -1  14  10   40.50    3.90
   0  14  10   -0.40    1.80
   1  14  10   11.40    2.30
   2  14  10    3.00    1.90
   1  -5  11    5.20    1.70
   2  -5  11    1.80    1.40
   3  -5  11   -1.10    1.50
  -1  -4  11    2.70    1.80
   0  -4  11   13.80    2.00
   1  -4  11   10.90    1.90
   2  -4  11   14.00    2.00
   3  -4  11   26.60    2.60
   4  -4  11   18.40    2.20
  -2  -3  11    1.00    1.40
  -1  -3  11    0.80    1.10
   0  -3  11   18.80    2.10
   1  -3  11   14.10    1.90
   2  -3  11   63.39    3.40
   3  -3  11    1.80    1.40
   4  -3  11   13.20    1.90
   5  -3  11   -1.20    1.30
  -2  -2  11    1.60    1.30
  -1  -2  11    4.60    1.40
   0  -2  11    8.10    1.60
   1  -2  11    0.10    1.10
   2  -2  11    1.60    1.20
   3  -2  11    3.00    1.50
   4  -2  11   -1.20    1.10
   5  -2  11   -0.20    1.40
   6  -2  11    0.20    1.30
  -3  -1  11   -0.10    1.20
  -2  -1  11    1.40    1.20
  -1  -1  11    6.00    1.50
   0  -1  11    8.40    1.60
   1  -1  11    9.80    1.70
   2  -1  11   -0.70    1.00
   3  -1  11   -0.80    1.00
   4  -1  11   11.60    1.80
   5  -1  11    0.80    1.40
   6  -1  11    2.70    1.40
  -4   0  11    1.80    1.30
  -3   0  11    3.70    1.40
  -2   0  11   11.10    1.80
  -1   0  11   52.79    3.00
   0   0  11   16.60    1.90
   1   0  11    3.10    1.30
   2   0  11    4.00    1.30
   3   0  11   11.90    1.70
   4   0  11   -0.90    1.20
   5   0  11    0.70    1.30
   6   0  11    1.70    1.40
   7   0  11    4.20    1.90
  -4   1  11    2.80    1.20
  -3   1  11   22.60    2.30
  -2   1  11   28.30    2.40
  -1   1  11   30.00    2.40
   0   1  11   24.40    2.20
   1   1  11   92.09    3.50
   2   1  11    7.10    1.40
   3   1  11   35.80    2.20
   3   1  11   30.30    2.30
   4   1  11   13.40    1.80
   5   1  11   13.50    1.90
   6   1  11    5.30    1.50
   7   1  11    2.60    1.50
  -5   2  11    5.60    1.70
  -4   2  11   11.90    1.80
  -3   2  11    8.00    1.50
  -2   2  11   22.40    2.20
  -1   2  11   25.90    2.30
   0   2  11    3.00    1.20
   1   2  11   13.60    1.70
   2   2  11    2.80    1.20
   2   2  11    2.10    0.90
   3   2  11   11.60    1.50
   3   2  11    9.90    1.50
   4   2  11    4.90    1.20
   4   2  11    5.70    1.40
   5   2  11   -1.50    1.00
   6   2  11    0.90    1.30
   7   2  11   12.00    2.00
  -5   3  11    5.10    1.40
  -4   3  11    1.40    1.10
  -3   3  11    1.80    1.10
  -2   3  11    5.90    1.30
  -1   3  11   23.10    2.10
   0   3  11    7.60    1.30
   1   3  11   70.19    2.90
   1   3  11   73.19    2.80
   2   3  11   54.89    2.70
   2   3  11   58.39    2.60
   3   3  11    7.20    1.30
   3   3  11    6.90    1.30
   4   3  11   11.70    1.60
   4   3  11    8.30    1.50
   5   3  11    0.10    1.10
   6   3  11    0.40    1.20
   7   3  11    6.10    1.70
  -5   4  11    1.50    1.10
  -4   4  11    0.90    1.00
  -3   4  11    3.10    1.10
  -2   4  11    7.80    1.30
  -1   4  11    1.50    1.00
  -1   4  11    3.00    1.00
   0   4  11   -0.80    0.70
   0   4  11    0.20    0.90
   1   4  11    2.80    1.00
   1   4  11    2.90    1.10
   2   4  11    1.90    1.10
   2   4  11    3.60    1.00
   3   4  11   10.00    1.50
   3   4  11    6.80    1.30
   4   4  11   46.60    2.70
   4   4  11   45.40    2.50
   5   4  11    3.00    1.10
   5   4  11    2.30    1.20
   6   4  11    0.60    1.20
   7   4  11    9.20    1.80
  -3   5  11   25.80    2.10
  -2   5  11   13.70    1.90
  -2   5  11   14.30    1.60
  -1   5  11   20.60    1.80
  -1   5  11   20.70    2.00
   0   5  11   20.10    1.80
   0   5  11   21.50    1.70
   1   5  11   -1.50    0.70
   1   5  11   -0.40    0.90
   2   5  11    3.10    1.10
   2   5  11    3.00    1.10
   3   5  11   20.20    2.00
   3   5  11   19.90    1.80
   4   5  11   96.89    3.30
   4   5  11   93.79    3.80
   5   5  11   18.70    1.90
   5   5  11   18.00    2.00
   6   5  11   -1.30    1.00
   7   5  11   -0.80    1.20
  -3   6  11   78.59    4.00
  -2   6  11   38.90    2.80
  -1   6  11  111.19    4.00
   0   6  11   22.00    1.70
   0   6  11   21.00    2.00
   1   6  11   82.09    2.80
   1   6  11   75.89    3.20
   2   6  11   68.39    3.10
   2   6  11   68.29    2.60
   3   6  11   68.49    2.80
   3   6  11   70.29    3.30
   4   6  11   72.19    3.40
   4   6  11   70.09    2.80
   5   6  11    1.20    1.00
   5   6  11   -0.10    1.00
   6   6  11    1.80    1.00
   6   6  11   -0.60    1.10
   7   6  11   -1.50    1.10
  -4   7  11    1.40    1.80
  -3   7  11    4.20    1.70
  -2   7  11    0.50    1.30
  -1   7  11   38.00    2.70
   0   7  11    0.10    0.90
   1   7  11   25.50    2.10
   2   7  11    5.80    1.30
   3   7  11    7.30    1.50
   4   7  11   16.80    1.90
   4   7  11   14.60    1.80
   5   7  11    0.90    1.10
   5   7  11    2.50    1.20
   6   7  11    1.50    1.20
   6   7  11    1.30    1.10
   7   7  11   13.90    1.90
   7   7  11   14.00    2.20
  -5   8  11    2.20    1.90
  -4   8  11    1.00    1.80
  -3   8  11    1.70    1.60
  -2   8  11    4.10    1.70
  -1   8  11   12.20    1.90
   0   8  11   10.30    1.60
   1   8  11   46.60    2.80
   2   8  11    2.40    1.20
   3   8  11    2.50    1.20
   4   8  11    0.90    1.10
   5   8  11    1.70    1.10
   6   8  11    5.30    1.50
   7   8  11    5.40    1.50
  -4   9  11   -3.20    1.50
  -3   9  11   -1.60    1.50
  -2   9  11   -2.20    1.40
  -1   9  11   -0.60    1.20
   0   9  11    0.00    1.20
   1   9  11   -0.40    0.90
   2   9  11    4.80    1.30
   3   9  11    0.10    1.00
   4   9  11   -0.10    1.00
   5   9  11    2.40    1.30
   6   9  11    5.60    1.60
   7   9  11    0.00    1.20
  -4  10  11   -2.70    1.50
  -3  10  11    2.50    1.70
  -2  10  11   -2.80    1.30
  -1  10  11   -0.20    1.30
   0  10  11    1.60    1.30
   1  10  11    2.50    1.30
   2  10  11    1.00    1.00
   3  10  11    6.00    1.50
   4  10  11    0.60    1.20
   5  10  11    0.50    1.30
   6  10  11    5.10    1.60
  -4  11  11    0.50    2.00
  -3  11  11   -0.10    1.70
  -2  11  11    1.80    1.70
  -1  11  11   -2.10    1.30
   0  11  11   -0.90    1.10
   1  11  11   -0.30    1.20
   2  11  11    4.00    1.40
   3  11  11    6.90    1.80
   4  11  11    0.90    1.30
   5  11  11   -0.50    1.30
  -3  12  11   -0.80    1.90
  -2  12  11    4.20    2.00
  -1  12  11    2.80    1.60
   0  12  11    3.30    1.60
   1  12  11    2.00    1.60
   2  12  11   -0.90    1.30
   3  12  11    6.50    1.70
   4  12  11   -1.00    1.20
   5  12  11    0.40    1.40
  -2  13  11    1.20    2.00
  -1  13  11    0.80    1.90
   0  13  11    6.10    2.00
   1  13  11    5.00    1.80
   2  13  11    0.60    1.60
   3  13  11   -1.10    1.30
   0  14  11   13.30    2.50
   1  14  11   -2.40    1.50
   0  -3  12   39.60    4.80
   1  -3  12    6.80    1.70
   2  -3  12   11.30    2.00
   3  -3  12   -2.60    1.20
  -1  -2  12    1.70    1.30
   0  -2  12    9.90    1.90
   1  -2  12    4.30    1.60
   2  -2  12    0.90    1.40
   3  -2  12   -1.20    1.30
   4  -2  12    1.90    1.50
  -2  -1  12    0.50    1.30
  -1  -1  12   31.20    2.80
   0  -1  12   57.99    3.30
   1  -1  12    9.20    1.70
   2  -1  12   -0.50    1.30
   3  -1  12    6.40    1.60
   4  -1  12    1.20    1.40
   5  -1  12   -1.90    1.40
  -3   0  12    1.30    2.00
  -2   0  12    6.00    1.60
  -1   0  12    5.70    1.50
   0   0  12   29.60    2.60
   1   0  12    5.50    1.40
   2   0  12   -2.00    1.20
   3   0  12    0.00    1.30
   4   0  12    2.50    1.50
   5   0  12    1.50    1.30
   6   0  12    0.00    1.60
  -3   1  12    4.80    1.40
  -2   1  12    8.40    1.60
  -1   1  12   24.70    2.40
   0   1  12   14.80    1.90
   1   1  12   26.70    2.40
   2   1  12   -0.60    1.30
   3   1  12   52.19    3.00
   4   1  12    7.50    1.70
   5   1  12   17.10    2.10
   6   1  12   -1.60    1.30
  -4   2  12   14.10    2.10
  -3   2  12   24.20    2.40
  -2   2  12    8.70    1.60
  -1   2  12    0.10    1.10
   0   2  12    4.90    1.40
   1   2  12    3.50    1.30
   2   2  12   11.80    1.80
   3   2  12    6.60    1.40
   3   2  12    4.50    1.30
   4   2  12    0.20    0.80
   4   2  12   -1.20    1.10
   5   2  12    3.90    1.40
   6   2  12   -1.20    1.30
  -4   3  12    4.90    1.40
  -3   3  12    1.70    1.10
  -2   3  12    0.30    1.00
  -1   3  12   -0.60    1.00
   0   3  12    0.70    1.10
   1   3  12    0.40    1.00
   2   3  12    0.20    0.80
   2   3  12    0.30    1.10
   3   3  12    0.10    0.80
   3   3  12    0.60    1.10
   4   3  12   -1.90    1.10
   4   3  12    0.70    0.90
   5   3  12    5.50    1.40
   5   3  12    2.70    1.40
   6   3  12    3.10    1.50
   7   3  12    0.20    1.50
  -4   4  12   -0.70    1.00
  -3   4  12    2.60    1.20
  -2   4  12    0.60    1.00
  -1   4  12    8.60    1.40
   0   4  12   -1.00    0.90
   1   4  12    5.40    1.30
   1   4  12    6.00    1.30
   2   4  12   21.80    2.00
   2   4  12   23.10    2.10
   3   4  12    3.40    1.10
   3   4  12    4.50    1.40
   4   4  12    3.40    1.20
   4   4  12    2.40    1.30
   5   4  12    1.10    1.20
   5   4  12    2.20    1.20
   6   4  12   -1.10    1.20
   7   4  12   -0.90    1.40
  -3   5  12    7.20    2.20
  -2   5  12    6.50    1.40
  -1   5  12   44.70    2.40
  -1   5  12   36.20    3.00
   0   5  12    7.50    1.30
   0   5  12    7.20    1.30
   1   5  12   13.70    1.80
   1   5  12   12.30    1.60
   2   5  12    4.10    1.30
   2   5  12    6.00    1.30
   3   5  12    4.80    1.30
   3   5  12    4.60    1.30
   4   5  12    7.70    1.50
   4   5  12    7.20    1.50
   5   5  12    0.10    1.10
   5   5  12    1.40    1.00
   6   5  12    7.80    1.70
   6   5  12    7.50    1.70
   7   5  12   -1.60    1.30
  -2   6  12    1.30    1.30
  -1   6  12   -1.30    1.10
   0   6  12    4.60    1.30
   1   6  12   11.80    1.70
   1   6  12    9.50    1.40
   2   6  12    3.10    1.20
   2   6  12    2.70    1.10
   3   6  12   -0.60    1.00
   3   6  12    0.50    1.10
   4   6  12   11.20    1.70
   4   6  12    9.30    1.50
   5   6  12   -0.80    1.10
   5   6  12    0.40    1.10
   6   6  12   -2.20    1.10
   6   6  12    0.40    1.10
   7   6  12    0.20    1.30
   7   6  12    4.00    1.40
  -3   7  12   13.10    2.20
  -2   7  12    1.20    1.50
  -1   7  12    0.10    1.10
   0   7  12    1.10    1.10
   1   7  12   -0.50    1.00
   2   7  12   14.10    1.90
   3   7  12   51.39    3.10
   4   7  12    5.90    1.50
   5   7  12    5.60    1.50
   5   7  12    9.50    2.30
   6   7  12    0.80    1.20
   6   7  12    2.10    1.30
   7   7  12    1.00    1.20
   7   7  12   -3.00    1.10
  -4   8  12    8.20    2.20
  -3   8  12   -3.00    1.50
  -2   8  12    2.50    1.70
  -1   8  12    3.60    1.40
   0   8  12    6.00    1.60
   1   8  12   11.10    1.80
   2   8  12    2.00    1.30
   3   8  12    3.70    1.30
   4   8  12    0.80    1.00
   5   8  12    0.20    1.20
   6   8  12   -0.10    1.20
  -4   9  12   -2.00    1.70
  -3   9  12   -0.10    1.60
  -2   9  12   -1.50    1.40
  -1   9  12    0.60    1.40
   0   9  12   -0.70    1.30
   1   9  12   16.30    2.10
   2   9  12    1.20    1.10
   3   9  12    1.70    1.20
   4   9  12    7.50    1.60
   5   9  12    3.40    1.40
   6   9  12    6.10    1.70
  -3  10  12   -0.90    1.80
  -2  10  12   -1.70    1.50
  -1  10  12   -2.40    1.10
   0  10  12    1.80    1.30
   1  10  12    0.80    1.30
   2  10  12    0.90    1.30
   3  10  12    6.10    1.60
   4  10  12    4.10    1.50
   5  10  12    7.30    1.90
   6  10  12   -0.20    1.30
  -3  11  12   -0.50    1.80
  -2  11  12   -1.10    1.70
  -1  11  12   -2.10    1.40
   0  11  12    0.30    1.50
   1  11  12   -1.20    1.20
   2  11  12    0.00    1.10
   3  11  12   -0.10    1.30
   4  11  12   -1.80    1.20
   5  11  12   -1.00    1.20
  -2  12  12   -0.90    1.80
  -1  12  12    3.40    1.80
   0  12  12    2.00    1.70
   1  12  12    2.30    1.70
   2  12  12    0.20    1.30
   3  12  12    3.60    1.70
   4  12  12    0.10    1.40
  -1  13  12   -1.20    1.80
   0  13  12   -0.70    1.60
   1  13  12    1.40    1.70
   2  13  12    1.00    1.60
   3  13  12   -0.40    1.40
   0  -1  13   31.10    3.70
   1  -1  13   16.90    2.20
   2  -1  13    2.10    1.50
   3  -1  13    0.20    1.30
  -1   0  13    0.30    1.30
   0   0  13    1.10    1.30
   1   0  13   14.60    2.10
   2   0  13    0.70    1.40
   3   0  13   -0.30    1.40
   4   0  13   -0.30    1.40
  -2   1  13    2.30    1.30
  -1   1  13   -1.60    1.10
   0   1  13    0.70    1.30
   1   1  13    3.00    1.30
   2   1  13    4.20    1.50
   3   1  13   22.20    2.40
   4   1  13   11.30    2.00
   5   1  13   17.70    2.30
  -2   2  13    0.80    1.20
  -1   2  13    5.40    1.50
   0   2  13   15.40    2.00
   1   2  13    0.40    1.30
   2   2  13   10.90    1.90
   3   2  13   -0.40    1.20
   4   2  13    8.10    1.70
   5   2  13    1.90    1.10
   5   2  13   -1.80    1.40
  -3   3  13    3.40    1.40
  -2   3  13    0.30    1.10
  -1   3  13    1.70    1.20
   0   3  13    4.00    1.30
   1   3  13   -0.40    1.10
   2   3  13    0.90    1.20
   3   3  13   -0.60    1.20
   4   3  13   -0.70    1.20
   4   3  13    2.50    1.10
   5   3  13    1.30    1.40
   5   3  13    1.60    1.10
   6   3  13    4.00    1.70
   6   3  13    7.10    1.50
  -3   4  13    1.20    1.10
  -2   4  13    1.20    1.10
  -1   4  13    3.00    1.30
   0   4  13   11.80    1.70
   1   4  13    6.60    1.50
   2   4  13   -0.10    0.90
   2   4  13   -0.80    1.10
   3   4  13    0.30    0.90
   3   4  13   -0.60    1.20
   4   4  13    0.20    1.00
   4   4  13    0.30    1.20
   5   4  13    2.20    1.20
   5   4  13    0.90    1.30
   6   4  13   27.40    2.60
   6   4  13   25.30    2.50
  -2   5  13    3.00    1.30
  -1   5  13    2.90    1.10
   0   5  13   -1.00    0.80
   1   5  13    1.00    1.10
   1   5  13    3.40    1.20
   2   5  13    0.70    1.20
   2   5  13    1.80    1.10
   3   5  13   18.50    2.00
   3   5  13   15.30    1.90
   4   5  13    9.30    1.70
   4   5  13    6.90    1.60
   5   5  13    5.50    1.50
   5   5  13    4.70    1.50
   6   5  13   -2.20    1.20
   6   5  13    1.00    1.20
   0   6  13    0.70    1.20
   1   6  13    4.90    1.40
   2   6  13   11.50    1.70
   2   6  13    8.90    1.60
   3   6  13   52.09    2.80
   3   6  13   55.39    3.20
   4   6  13   16.40    2.10
   4   6  13   15.50    1.90
   5   6  13   -1.40    1.20
   5   6  13    2.10    1.30
   6   6  13    2.80    1.40
   6   6  13   -0.70    1.30
  -2   7  13   -2.80    1.30
  -1   7  13   -1.90    1.20
   0   7  13    0.40    1.20
   1   7  13   -0.90    1.10
   2   7  13    7.70    1.70
   3   7  13   33.60    2.80
   4   7  13    2.90    1.40
   5   7  13    1.20    1.30
   6   7  13    0.30    1.20
  -3   8  13   -3.20    1.60
  -2   8  13   -2.50    1.40
  -1   8  13   -2.90    1.30
   0   8  13   -1.40    1.20
   1   8  13    3.90    1.40
   2   8  13   -0.40    1.10
   3   8  13    7.40    1.70
   4   8  13    0.00    1.20
   5   8  13    1.60    1.40
   6   8  13    3.20    1.50
  -3   9  13   -4.60    1.60
  -2   9  13   -0.90    1.60
  -1   9  13   -0.70    1.40
   0   9  13    0.90    1.50
   1   9  13    2.50    1.40
   2   9  13    1.70    1.20
   3   9  13   22.60    2.60
   4   9  13    7.00    1.80
   5   9  13    3.30    1.50
  -2  10  13    3.30    1.90
  -1  10  13   13.80    2.20
   0  10  13    3.90    1.80
   1  10  13   11.60    2.10
   2  10  13    1.10    1.20
   3  10  13    3.00    1.40
   4  10  13    1.40    1.30
   5  10  13    9.20    2.10
  -2  11  13   -3.80    1.60
  -1  11  13   -0.10    1.70
   0  11  13    2.10    1.70
   1  11  13   -2.40    1.30
   2  11  13   -0.90    1.30
   3  11  13    2.90    1.50
   4  11  13   -0.50    1.30
   0  12  13   -1.60    1.60
   1  12  13   -1.40    1.50
   2  12  13    2.70    1.70
   3  12  13    3.50    1.80
   0   1  14    1.70    1.80
   1   1  14    1.00    1.40
   2   1  14    1.10    1.60
   3   1  14   -1.20    1.50
  -1   2  14    2.90    1.50
   0   2  14    1.90    1.30
   1   2  14    8.50    1.90
   2   2  14    0.90    1.40
   3   2  14    9.90    2.00
   4   2  14    2.00    1.70
  -2   3  14    0.10    1.50
  -1   3  14    0.60    1.20
   0   3  14   -1.80    1.10
   1   3  14    1.80    1.40
   2   3  14    4.90    1.60
   3   3  14   -0.40    1.30
   4   3  14   -0.10    1.40
   5   3  14    1.60    1.80
   5   3  14    2.70    1.30
  -2   4  14    1.10    1.20
  -1   4  14    0.20    1.20
   0   4  14    4.70    1.40
   1   4  14    1.00    1.20
   2   4  14   -1.00    1.20
   3   4  14    0.30    1.30
   4   4  14    1.50    1.40
   4   4  14    1.80    1.20
   5   4  14   -0.80    1.30
   5   4  14    1.40    1.30
  -1   5  14   10.80    1.90
   0   5  14    6.40    1.50
   1   5  14    6.90    1.60
   2   5  14    9.50    1.70
   2   5  14    9.30    1.80
   3   5  14    0.00    1.10
   3   5  14   -0.20    1.30
   4   5  14   13.40    2.00
   4   5  14   10.90    1.90
   5   5  14   12.70    2.00
   5   5  14   15.50    2.20
   6   5  14   10.30    1.90
   1   6  14   10.30    1.80
   2   6  14    8.60    1.70
   3   6  14   28.00    2.50
   3   6  14   31.90    2.80
   4   6  14   16.80    2.20
   4   6  14   20.70    2.20
   5   6  14    7.80    1.80
   5   6  14    7.90    1.80
   0   7  14    6.30    1.70
   1   7  14    1.00    1.30
   2   7  14   10.60    1.90
   3   7  14    1.20    1.30
   4   7  14   -0.10    1.20
   5   7  14    4.90    1.60
  -1   8  14   -0.80    1.50
   0   8  14   -1.60    1.40
   1   8  14    0.20    1.30
   2   8  14    2.10    1.40
   3   8  14    0.50    1.30
   4   8  14    3.20    1.50
   5   8  14    4.80    1.70
  -1   9  14   -1.80    1.60
   0   9  14    3.80    1.80
   1   9  14    8.30    1.90
   2   9  14    6.40    1.80
   3   9  14    2.30    1.50
   4   9  14    0.00    1.20
  -1  10  14    1.60    1.90
   0  10  14   13.20    2.40
   1  10  14   10.40    2.10
   2  10  14   16.80    2.30
   3  10  14   10.10    2.00
   4  10  14   12.50    2.30
   0  11  14    7.20    2.20
   1  11  14   -0.10    1.40
   2  11  14    3.00    1.70
   3  11  14    1.70    1.60
   1   3  15    0.90    1.70
   2   3  15    2.50    1.80
   0   4  15    1.00    1.40
   1   4  15    0.90    1.30
   2   4  15    0.10    1.40
   3   4  15   -2.30    1.30
   0   5  15   -1.80    1.60
   1   5  15    6.80    1.60
   2   5  15    3.80    1.60
   3   5  15    0.70    1.50
   4   5  15    0.70    1.30
   4   5  15   -1.20    1.50
   3   6  15   28.90    2.80
   4   6  15    6.90    2.80
   4   6  15    6.50    1.80
   1   7  15    4.00    1.60
   2   7  15    5.20    1.70
   3   7  15   -1.00    1.20
   4   7  15   -0.40    1.30
   0   8  15   -2.40    1.40
   1   8  15    4.50    1.80
   2   8  15    7.60    1.90
   3   8  15   12.50    2.20
   1   9  15    0.20    1.50
   2   9  15    6.00    1.80
   3   9  15   -1.10    1.40
   0   0   0    0.00    0.00

_computing_structure_solution     'SHELXT 2014/5 (Sheldrick, 2014)'
;
_shelx_hkl_checksum                53636
_olex2_submission_special_instructions  'No special instructions were received'

# start Validation Reply Form
_vrf_PLAT097_lb-4
;
PROBLEM: Large Reported Max.  (Positive) Residual Density       0.86 eA-3  
RESPONSE: It is due to disorder in the structure.
;
# end Validation Reply Form
