# Supplementary material for: Structurally diverse macrocycle co-crystals for solid-state luminescence modulation
Source: Nat Commun. 2024 Mar 21;15:2535. doi: 10.1038/s41467-024-46788-6 (PMC10957888; doi:10.1038/s41467-024-46788-6)
Supplement: Supplementary file 5 — Source Data [file 41467_2024_46788_MOESM5_ESM.zip › Single-crystal structures/Pe-THF.cif]

data_lll-1
_audit_creation_date               2023-07-12
_audit_creation_method
;
Olex2 1.3
(compiled 2020.11.12 svn.r5f609507 for OlexSys, GUI svn.r6408)
;
_shelx_SHELXL_version_number       '2018/3'
_audit_contact_author_address      ?
_audit_contact_author_email        ?
_audit_contact_author_name         ''
_audit_contact_author_phone        ?
_publ_contact_author_id_orcid      ?
_publ_section_references
;
Dolomanov, O.V., Bourhis, L.J., Gildea, R.J, Howard, J.A.K. & Puschmann, H.
 (2009), J. Appl. Cryst. 42, 339-341.

Sheldrick, G.M. (2015). Acta Cryst. A71, 3-8.

Sheldrick, G.M. (2015). Acta Cryst. C71, 3-8.
;
_chemical_name_common              ?
_chemical_name_systematic          ?
_chemical_formula_moiety           'C32 H26 O4'
_chemical_formula_sum              'C32 H26 O4'
_chemical_formula_weight           474.53
_chemical_melting_point            ?
loop_
  _atom_type_symbol
  _atom_type_description
  _atom_type_scat_dispersion_real
  _atom_type_scat_dispersion_imag
  _atom_type_scat_source
 'C' 'C' 0.0033 0.0016 'International Tables Vol C Tables 4.2.6.8 and 6.1.1.4'
 'H' 'H' 0.0000 0.0000 'International Tables Vol C Tables 4.2.6.8 and 6.1.1.4'
 'O' 'O' 0.0106 0.0060 'International Tables Vol C Tables 4.2.6.8 and 6.1.1.4'

_shelx_space_group_comment
;
The symmetry employed for this shelxl refinement is uniquely defined
by the following loop, which should always be used as a source of
symmetry information in preference to the above space-group names.
They are only intended as comments.
;
_space_group_crystal_system        'monoclinic'
_space_group_IT_number             14
_space_group_name_H-M_alt          'P 1 21/c 1'
_space_group_name_Hall             '-P 2ybc'
loop_
  _space_group_symop_operation_xyz
 'x, y, z'
 '-x, y+1/2, -z+1/2'
 '-x, -y, -z'
 'x, -y-1/2, z-1/2'

_cell_length_a                     8.733(4)
_cell_length_b                     19.954(9)
_cell_length_c                     7.088(3)
_cell_angle_alpha                  90
_cell_angle_beta                   102.94(3)
_cell_angle_gamma                  90
_cell_volume                       1203.8(9)
_cell_formula_units_Z              2
_cell_measurement_reflns_used      811
_cell_measurement_temperature      296.15
_cell_measurement_theta_max        28.28
_cell_measurement_theta_min        3.12
_shelx_estimated_absorpt_T_max     0.991
_shelx_estimated_absorpt_T_min     0.989
_exptl_absorpt_coefficient_mu      0.085
_exptl_absorpt_correction_T_max    ?
_exptl_absorpt_correction_T_min    ?
_exptl_absorpt_correction_type     none
_exptl_absorpt_process_details     ?
_exptl_absorpt_special_details     ?
_exptl_crystal_colour              'clear light colourless'
_exptl_crystal_colour_lustre       clear
_exptl_crystal_colour_modifier     light
_exptl_crystal_colour_primary      colourless
_exptl_crystal_density_diffrn      1.309
_exptl_crystal_density_meas        .
_exptl_crystal_density_method      ?
_exptl_crystal_description         block
_exptl_crystal_F_000               500
_exptl_crystal_size_max            0.13
_exptl_crystal_size_mid            0.12
_exptl_crystal_size_min            0.11
_exptl_transmission_factor_max     ?
_exptl_transmission_factor_min     ?
_diffrn_reflns_av_R_equivalents    0.0621
_diffrn_reflns_av_unetI/netI       0.0533
_diffrn_reflns_Laue_measured_fraction_full  0.996
_diffrn_reflns_Laue_measured_fraction_max  0.987
_diffrn_reflns_limit_h_max         11
_diffrn_reflns_limit_h_min         -11
_diffrn_reflns_limit_k_max         26
_diffrn_reflns_limit_k_min         -21
_diffrn_reflns_limit_l_max         9
_diffrn_reflns_limit_l_min         -9
_diffrn_reflns_number              11470
_diffrn_reflns_point_group_measured_fraction_full  0.996
_diffrn_reflns_point_group_measured_fraction_max  0.987
_diffrn_reflns_theta_full          25.242
_diffrn_reflns_theta_max           28.393
_diffrn_reflns_theta_min           2.041
_diffrn_ambient_temperature        296.15
_diffrn_detector_area_resol_mean   ?
_diffrn_measured_fraction_theta_full  0.996
_diffrn_measured_fraction_theta_max  0.987
_diffrn_measurement_device_type    'CCD area detector'
_diffrn_measurement_method         'phi and omega scans'
_diffrn_radiation_monochromator    graphite
_diffrn_radiation_type             MoK\a
_diffrn_radiation_wavelength       0.71073
_diffrn_source                     ?
_diffrn_source_current             40.0
_diffrn_source_power               2.0
_diffrn_source_voltage             50.0
_reflns_Friedel_coverage           0.000
_reflns_Friedel_fraction_full      .
_reflns_Friedel_fraction_max       .
_reflns_number_gt                  2287
_reflns_number_total               2991
_reflns_special_details
;
 Reflections were merged by SHELXL according to the crystal
 class for the calculation of statistics and refinement.
 
 _reflns_Friedel_fraction is defined as the number of unique
 Friedel pairs measured divided by the number that would be
 possible theoretically, ignoring centric projections and
 systematic absences.
;
_reflns_threshold_expression       'I > 2\s(I)'
_computing_cell_refinement         ?
_computing_data_collection         ?
_computing_data_reduction          ?
_computing_molecular_graphics      'Olex2 1.3 (Dolomanov et al., 2009)'
_computing_publication_material    'Olex2 1.3 (Dolomanov et al., 2009)'
_computing_structure_refinement    'SHELXL 2018/3 (Sheldrick, 2015)'
_computing_structure_solution      'SHELXT 2018/2 (Sheldrick, 2018)'
_refine_diff_density_max           0.278
_refine_diff_density_min           -0.193
_refine_diff_density_rms           0.044
_refine_ls_extinction_coef         .
_refine_ls_extinction_method       none
_refine_ls_goodness_of_fit_ref     1.037
_refine_ls_hydrogen_treatment      constr
_refine_ls_matrix_type             full
_refine_ls_number_parameters       165
_refine_ls_number_reflns           2991
_refine_ls_number_restraints       0
_refine_ls_R_factor_all            0.0636
_refine_ls_R_factor_gt             0.0491
_refine_ls_restrained_S_all        1.037
_refine_ls_shift/su_max            0.000
_refine_ls_shift/su_mean           0.000
_refine_ls_structure_factor_coef   Fsqd
_refine_ls_weighting_details      
 'w=1/[\s^2^(Fo^2^)+(0.0686P)^2^+0.3028P] where P=(Fo^2^+2Fc^2^)/3'
_refine_ls_weighting_scheme        calc
_refine_ls_wR_factor_gt            0.1367
_refine_ls_wR_factor_ref           0.1488
_refine_special_details            ?
_olex2_refinement_description
;
1. Fixed Uiso
 At 1.2 times of:
  All C(H) groups
 At 1.5 times of:
  All C(H,H,H) groups
2.a Aromatic/amide H refined with riding coordinates:
 C1(H1), C2(H2), C4(H4), C6(H6), C10(H10), C11(H11), C13(H13)
2.b Idealised Me refined as rotating group:
 C15(H15A,H15B,H15C), C16(H16A,H16B,H16C)
;
_atom_sites_solution_hydrogens     geom
_atom_sites_solution_primary       dual
_atom_sites_solution_secondary     ?
loop_
  _atom_site_label
  _atom_site_type_symbol
  _atom_site_fract_x
  _atom_site_fract_y
  _atom_site_fract_z
  _atom_site_U_iso_or_equiv
  _atom_site_adp_type
  _atom_site_occupancy
  _atom_site_site_symmetry_order
  _atom_site_calc_flag
  _atom_site_refinement_flags_posn
  _atom_site_refinement_flags_adp
  _atom_site_refinement_flags_occupancy
  _atom_site_disorder_assembly
  _atom_site_disorder_group
 O1 O 0.96001(13) 0.29306(6) 0.36540(19) 0.0471(3) Uani 1 1 d . . . . .
 O2 O 0.45762(12) 0.34369(6) 0.48222(16) 0.0396(3) Uani 1 1 d . . . . .
 C1 C -0.04032(19) 0.56778(8) 0.2883(2) 0.0373(4) Uani 1 1 d . . . . .
 H1 H -0.077981 0.595463 0.373297 0.045 Uiso 1 1 calc R U . . .
 C2 C 0.10283(18) 0.53912(8) 0.3472(2) 0.0347(3) Uani 1 1 d . . . . .
 H2 H 0.161246 0.547423 0.471733 0.042 Uiso 1 1 calc R U . . .
 C3 C 0.16605(16) 0.49633(7) 0.2218(2) 0.0294(3) Uani 1 1 d . . . . .
 C4 C 0.31303(16) 0.46557(7) 0.2802(2) 0.0313(3) Uani 1 1 d . . . . .
 H4 H 0.371387 0.472225 0.405662 0.038 Uiso 1 1 calc R U . . .
 C5 C 0.37368(16) 0.42517(7) 0.1542(2) 0.0310(3) Uani 1 1 d . . . . .
 C6 C 0.28480(17) 0.41502(8) -0.0335(2) 0.0337(3) Uani 1 1 d . . . . .
 H6 H 0.325858 0.388587 -0.118294 0.040 Uiso 1 1 calc R U . . .
 C7 C 0.13565(17) 0.44348(7) -0.0976(2) 0.0310(3) Uani 1 1 d . . . . .
 C8 C 0.07550(15) 0.48498(7) 0.0305(2) 0.0276(3) Uani 1 1 d . . . . .
 C9 C 0.53136(16) 0.39292(7) 0.2137(2) 0.0315(3) Uani 1 1 d . . . . .
 C10 C 0.64126(17) 0.40004(8) 0.1010(2) 0.0370(4) Uani 1 1 d . . . . .
 H10 H 0.617030 0.427478 -0.007648 0.044 Uiso 1 1 calc R U . . .
 C11 C 0.78683(18) 0.36775(8) 0.1439(2) 0.0384(4) Uani 1 1 d . . . . .
 H11 H 0.858001 0.373185 0.065183 0.046 Uiso 1 1 calc R U . . .
 C12 C 0.82208(17) 0.32761(7) 0.3062(2) 0.0349(3) Uani 1 1 d . . . . .
 C13 C 0.71511(17) 0.31932(7) 0.4238(2) 0.0341(3) Uani 1 1 d . . . . .
 H13 H 0.740638 0.292212 0.533085 0.041 Uiso 1 1 calc R U . . .
 C14 C 0.57102(16) 0.35139(7) 0.3782(2) 0.0311(3) Uani 1 1 d . . . . .
 C15 C 0.4857(2) 0.29527(9) 0.6322(2) 0.0453(4) Uani 1 1 d . . . . .
 H15A H 0.509429 0.252917 0.581214 0.068 Uiso 1 1 calc R U . . .
 H15B H 0.393853 0.290822 0.684479 0.068 Uiso 1 1 calc R U . . .
 H15C H 0.572881 0.309272 0.732678 0.068 Uiso 1 1 calc R U . . .
 C16 C 1.07977(19) 0.30332(10) 0.2605(3) 0.0495(5) Uani 1 1 d . . . . .
 H16A H 1.040569 0.291061 0.127458 0.074 Uiso 1 1 calc R U . . .
 H16B H 1.169359 0.276135 0.315434 0.074 Uiso 1 1 calc R U . . .
 H16C H 1.109947 0.349680 0.268036 0.074 Uiso 1 1 calc R U . . .

loop_
  _atom_site_aniso_label
  _atom_site_aniso_U_11
  _atom_site_aniso_U_22
  _atom_site_aniso_U_33
  _atom_site_aniso_U_23
  _atom_site_aniso_U_13
  _atom_site_aniso_U_12
 O1 0.0295(6) 0.0481(7) 0.0634(8) 0.0082(6) 0.0099(5) 0.0116(5)
 O2 0.0333(6) 0.0430(6) 0.0441(6) 0.0125(5) 0.0122(5) 0.0074(5)
 C1 0.0386(8) 0.0390(8) 0.0336(8) -0.0063(6) 0.0065(6) 0.0060(6)
 C2 0.0347(8) 0.0370(8) 0.0296(7) -0.0038(6) 0.0015(6) 0.0018(6)
 C3 0.0279(7) 0.0270(7) 0.0316(7) 0.0009(5) 0.0033(6) -0.0013(5)
 C4 0.0284(7) 0.0298(7) 0.0334(7) 0.0021(6) 0.0020(6) -0.0005(5)
 C5 0.0257(6) 0.0277(7) 0.0386(8) 0.0051(6) 0.0052(6) 0.0003(5)
 C6 0.0319(7) 0.0328(7) 0.0367(8) -0.0003(6) 0.0079(6) 0.0052(6)
 C7 0.0307(7) 0.0287(7) 0.0330(7) 0.0007(6) 0.0061(6) 0.0020(5)
 C8 0.0262(7) 0.0254(6) 0.0306(7) 0.0013(5) 0.0050(6) -0.0008(5)
 C9 0.0260(6) 0.0277(7) 0.0391(8) 0.0015(6) 0.0034(6) 0.0010(5)
 C10 0.0323(7) 0.0337(8) 0.0448(9) 0.0087(7) 0.0080(7) 0.0003(6)
 C11 0.0302(7) 0.0364(8) 0.0503(9) 0.0029(7) 0.0126(7) -0.0007(6)
 C12 0.0250(7) 0.0283(7) 0.0492(9) -0.0024(6) 0.0039(6) 0.0012(5)
 C13 0.0306(7) 0.0299(7) 0.0392(8) 0.0031(6) 0.0021(6) 0.0025(6)
 C14 0.0271(7) 0.0281(7) 0.0373(8) -0.0005(6) 0.0052(6) -0.0011(5)
 C15 0.0523(10) 0.0455(10) 0.0407(9) 0.0110(7) 0.0161(8) 0.0069(8)
 C16 0.0280(8) 0.0543(11) 0.0662(12) -0.0067(9) 0.0107(8) 0.0036(7)

_geom_special_details
;
 All esds (except the esd in the dihedral angle between two l.s. planes)
 are estimated using the full covariance matrix.  The cell esds are taken
 into account individually in the estimation of esds in distances, angles
 and torsion angles; correlations between esds in cell parameters are only
 used when they are defined by crystal symmetry.  An approximate (isotropic)
 treatment of cell esds is used for estimating esds involving l.s. planes.
;
loop_
  _geom_bond_atom_site_label_1
  _geom_bond_atom_site_label_2
  _geom_bond_distance
  _geom_bond_site_symmetry_2
  _geom_bond_publ_flag
 O1 C12 1.3697(18) . ?
 O1 C16 1.427(2) . ?
 O2 C14 1.3694(18) . ?
 O2 C15 1.4168(19) . ?
 C1 H1 0.9300 . ?
 C1 C2 1.353(2) . ?
 C1 C7 1.437(2) 3_565 ?
 C2 H2 0.9300 . ?
 C2 C3 1.430(2) . ?
 C3 C4 1.399(2) . ?
 C3 C8 1.426(2) . ?
 C4 H4 0.9300 . ?
 C4 C5 1.393(2) . ?
 C5 C6 1.396(2) . ?
 C5 C9 1.493(2) . ?
 C6 H6 0.9300 . ?
 C6 C7 1.400(2) . ?
 C7 C8 1.414(2) . ?
 C8 C8 1.425(3) 3_565 ?
 C9 C10 1.386(2) . ?
 C9 C14 1.409(2) . ?
 C10 H10 0.9300 . ?
 C10 C11 1.397(2) . ?
 C11 H11 0.9300 . ?
 C11 C12 1.378(2) . ?
 C12 C13 1.394(2) . ?
 C13 H13 0.9300 . ?
 C13 C14 1.384(2) . ?
 C15 H15A 0.9600 . ?
 C15 H15B 0.9600 . ?
 C15 H15C 0.9600 . ?
 C16 H16A 0.9600 . ?
 C16 H16B 0.9600 . ?
 C16 H16C 0.9600 . ?

loop_
  _geom_angle_atom_site_label_1
  _geom_angle_atom_site_label_2
  _geom_angle_atom_site_label_3
  _geom_angle
  _geom_angle_site_symmetry_1
  _geom_angle_site_symmetry_3
  _geom_angle_publ_flag
 C12 O1 C16 117.70(14) . . ?
 C14 O2 C15 117.13(12) . . ?
 C2 C1 H1 119.2 . . ?
 C2 C1 C7 121.64(14) . 3_565 ?
 C7 C1 H1 119.2 3_565 . ?
 C1 C2 H2 119.4 . . ?
 C1 C2 C3 121.29(14) . . ?
 C3 C2 H2 119.4 . . ?
 C4 C3 C2 122.31(13) . . ?
 C4 C3 C8 119.22(13) . . ?
 C8 C3 C2 118.47(13) . . ?
 C3 C4 H4 119.4 . . ?
 C5 C4 C3 121.30(14) . . ?
 C5 C4 H4 119.4 . . ?
 C4 C5 C6 118.99(13) . . ?
 C4 C5 C9 121.83(14) . . ?
 C6 C5 C9 119.18(13) . . ?
 C5 C6 H6 119.0 . . ?
 C5 C6 C7 121.92(14) . . ?
 C7 C6 H6 119.0 . . ?
 C6 C7 C1 122.86(13) . 3_565 ?
 C6 C7 C8 118.76(13) . . ?
 C8 C7 C1 118.37(13) . 3_565 ?
 C7 C8 C3 119.79(12) . . ?
 C7 C8 C8 120.19(16) . 3_565 ?
 C8 C8 C3 120.03(15) 3_565 . ?
 C10 C9 C5 120.46(14) . . ?
 C10 C9 C14 117.60(13) . . ?
 C14 C9 C5 121.84(13) . . ?
 C9 C10 H10 118.6 . . ?
 C9 C10 C11 122.77(15) . . ?
 C11 C10 H10 118.6 . . ?
 C10 C11 H11 120.9 . . ?
 C12 C11 C10 118.16(14) . . ?
 C12 C11 H11 120.9 . . ?
 O1 C12 C11 124.41(14) . . ?
 O1 C12 C13 114.70(14) . . ?
 C11 C12 C13 120.89(14) . . ?
 C12 C13 H13 120.0 . . ?
 C14 C13 C12 120.09(14) . . ?
 C14 C13 H13 120.0 . . ?
 O2 C14 C9 115.99(13) . . ?
 O2 C14 C13 123.49(14) . . ?
 C13 C14 C9 120.48(14) . . ?
 O2 C15 H15A 109.5 . . ?
 O2 C15 H15B 109.5 . . ?
 O2 C15 H15C 109.5 . . ?
 H15A C15 H15B 109.5 . . ?
 H15A C15 H15C 109.5 . . ?
 H15B C15 H15C 109.5 . . ?
 O1 C16 H16A 109.5 . . ?
 O1 C16 H16B 109.5 . . ?
 O1 C16 H16C 109.5 . . ?
 H16A C16 H16B 109.5 . . ?
 H16A C16 H16C 109.5 . . ?
 H16B C16 H16C 109.5 . . ?

loop_
  _geom_torsion_atom_site_label_1
  _geom_torsion_atom_site_label_2
  _geom_torsion_atom_site_label_3
  _geom_torsion_atom_site_label_4
  _geom_torsion
  _geom_torsion_site_symmetry_1
  _geom_torsion_site_symmetry_2
  _geom_torsion_site_symmetry_3
  _geom_torsion_site_symmetry_4
  _geom_torsion_publ_flag
 O1 C12 C13 C14 -179.59(14) . . . . ?
 C1 C2 C3 C4 -179.30(15) . . . . ?
 C1 C2 C3 C8 0.8(2) . . . . ?
 C1 C7 C8 C3 179.02(13) 3_565 . . . ?
 C1 C7 C8 C8 -0.6(2) 3_565 . . 3_565 ?
 C2 C3 C4 C5 -178.65(14) . . . . ?
 C2 C3 C8 C7 179.30(13) . . . . ?
 C2 C3 C8 C8 -1.1(2) . . . 3_565 ?
 C3 C4 C5 C6 -0.5(2) . . . . ?
 C3 C4 C5 C9 179.04(13) . . . . ?
 C4 C3 C8 C7 -0.6(2) . . . . ?
 C4 C3 C8 C8 179.02(15) . . . 3_565 ?
 C4 C5 C6 C7 -0.9(2) . . . . ?
 C4 C5 C9 C10 -128.34(16) . . . . ?
 C4 C5 C9 C14 55.3(2) . . . . ?
 C5 C6 C7 C1 -178.24(14) . . . 3_565 ?
 C5 C6 C7 C8 1.5(2) . . . . ?
 C5 C9 C10 C11 -176.13(15) . . . . ?
 C5 C9 C14 O2 -1.4(2) . . . . ?
 C5 C9 C14 C13 176.52(14) . . . . ?
 C6 C5 C9 C10 51.2(2) . . . . ?
 C6 C5 C9 C14 -125.13(16) . . . . ?
 C6 C7 C8 C3 -0.8(2) . . . . ?
 C6 C7 C8 C8 179.64(16) . . . 3_565 ?
 C7 C1 C2 C3 0.2(2) 3_565 . . . ?
 C8 C3 C4 C5 1.2(2) . . . . ?
 C9 C5 C6 C7 179.53(13) . . . . ?
 C9 C10 C11 C12 -0.5(2) . . . . ?
 C10 C9 C14 O2 -177.83(13) . . . . ?
 C10 C9 C14 C13 0.1(2) . . . . ?
 C10 C11 C12 O1 180.00(15) . . . . ?
 C10 C11 C12 C13 0.2(2) . . . . ?
 C11 C12 C13 C14 0.2(2) . . . . ?
 C12 C13 C14 O2 177.39(14) . . . . ?
 C12 C13 C14 C9 -0.4(2) . . . . ?
 C14 C9 C10 C11 0.3(2) . . . . ?
 C15 O2 C14 C9 171.61(14) . . . . ?
 C15 O2 C14 C13 -6.3(2) . . . . ?
 C16 O1 C12 C11 5.0(2) . . . . ?
 C16 O1 C12 C13 -175.21(14) . . . . ?

_shelx_res_file
;
TITL lll-1_a.res in P2(1)/c
    lll-1.res
    created by SHELXL-2018/3 at 11:32:57 on 12-Jul-2023
REM Old TITL LLL-1 in P2(1)/c
REM SHELXT solution in P2(1)/c: R1 0.140, Rweak 0.005, Alpha 0.021
REM <I/s> 0.765 for 82 systematic absences, Orientation as input
REM Formula found by SHELXT: C16 N O
CELL 0.71073 8.7335 19.954 7.0878 90 102.944 90
ZERR 2 0.0043 0.0086 0.0028 0 0.026 0
LATT 1
SYMM -X,0.5+Y,0.5-Z
SFAC C H O
UNIT 64 52 8

L.S. 10 0 0
PLAN  5
SIZE 0.11 0.12 0.13
TEMP 23
CONF
list 4
fmap 2 53
MORE -1
ACTA
BOND $H
REM <olex2.extras>
REM <HklSrc "%.\\LLL-1.hkl">
REM </olex2.extras>

WGHT    0.068600    0.302800
FVAR       1.09370
O1    3    0.960007    0.293056    0.365401    11.00000    0.02950    0.04809 =
         0.06335    0.00822    0.00988    0.01162
O2    3    0.457615    0.343693    0.482224    11.00000    0.03327    0.04296 =
         0.04414    0.01246    0.01217    0.00736
C1    1   -0.040319    0.567784    0.288302    11.00000    0.03861    0.03898 =
         0.03362   -0.00635    0.00648    0.00604
AFIX  43
H1    2   -0.077981    0.595463    0.373297    11.00000   -1.20000
AFIX   0
C2    1    0.102829    0.539124    0.347215    11.00000    0.03473    0.03699 =
         0.02957   -0.00381    0.00154    0.00184
AFIX  43
H2    2    0.161246    0.547423    0.471733    11.00000   -1.20000
AFIX   0
C3    1    0.166054    0.496331    0.221807    11.00000    0.02790    0.02700 =
         0.03160    0.00094    0.00331   -0.00135
C4    1    0.313034    0.465569    0.280217    11.00000    0.02843    0.02979 =
         0.03335    0.00209    0.00201   -0.00053
AFIX  43
H4    2    0.371387    0.472225    0.405662    11.00000   -1.20000
AFIX   0
C5    1    0.373679    0.425169    0.154160    11.00000    0.02574    0.02770 =
         0.03857    0.00508    0.00525    0.00026
C6    1    0.284799    0.415019   -0.033460    11.00000    0.03193    0.03278 =
         0.03666   -0.00031    0.00794    0.00523
AFIX  43
H6    2    0.325858    0.388587   -0.118294    11.00000   -1.20000
AFIX   0
C7    1    0.135646    0.443478   -0.097610    11.00000    0.03073    0.02865 =
         0.03302    0.00068    0.00605    0.00199
C8    1    0.075496    0.484977    0.030547    11.00000    0.02616    0.02539 =
         0.03061    0.00126    0.00498   -0.00078
C9    1    0.531365    0.392920    0.213674    11.00000    0.02597    0.02772 =
         0.03908    0.00149    0.00339    0.00096
C10   1    0.641260    0.400043    0.101040    11.00000    0.03225    0.03370 =
         0.04479    0.00874    0.00805    0.00033
AFIX  43
H10   2    0.617030    0.427478   -0.007648    11.00000   -1.20000
AFIX   0
C11   1    0.786828    0.367753    0.143913    11.00000    0.03017    0.03639 =
         0.05034    0.00290    0.01262   -0.00069
AFIX  43
H11   2    0.858001    0.373185    0.065183    11.00000   -1.20000
AFIX   0
C12   1    0.822085    0.327610    0.306155    11.00000    0.02502    0.02834 =
         0.04920   -0.00238    0.00390    0.00118
C13   1    0.715114    0.319324    0.423811    11.00000    0.03060    0.02993 =
         0.03918    0.00306    0.00207    0.00249
AFIX  43
H13   2    0.740638    0.292212    0.533085    11.00000   -1.20000
AFIX   0
C14   1    0.571019    0.351391    0.378196    11.00000    0.02706    0.02807 =
         0.03734   -0.00045    0.00524   -0.00111
C15   1    0.485709    0.295273    0.632241    11.00000    0.05226    0.04552 =
         0.04071    0.01098    0.01613    0.00692
AFIX 137
H15A  2    0.509429    0.252917    0.581214    11.00000   -1.50000
H15B  2    0.393853    0.290822    0.684479    11.00000   -1.50000
H15C  2    0.572881    0.309272    0.732678    11.00000   -1.50000
AFIX   0
C16   1    1.079774    0.303324    0.260495    11.00000    0.02801    0.05426 =
         0.06616   -0.00674    0.01072    0.00356
AFIX 137
H16A  2    1.040569    0.291061    0.127458    11.00000   -1.50000
H16B  2    1.169359    0.276135    0.315434    11.00000   -1.50000
H16C  2    1.109947    0.349680    0.268036    11.00000   -1.50000
AFIX   0
HKLF 4


REM  lll-1_a.res in P2(1)/c
REM wR2 = 0.1488, GooF = S = 1.037, Restrained GooF = 1.037 for all data
REM R1 = 0.0491 for 2287 Fo > 4sig(Fo) and 0.0636 for all 2991 data
REM 165 parameters refined using 0 restraints

END

WGHT      0.0686      0.3028

REM Highest difference peak  0.278,  deepest hole -0.193,  1-sigma level  0.044
Q1    1   0.4567  0.4072  0.1795  11.00000  0.05    0.28
Q2    1   0.0000  0.5000  0.0000  10.50000  0.05    0.27
Q3    1   0.2393  0.4845  0.2400  11.00000  0.05    0.26
Q4    1   0.5427  0.3646  0.2794  11.00000  0.05    0.24
Q5    1   0.1381  0.5012  0.1056  11.00000  0.05    0.23
;
_shelx_res_checksum                77755
_shelx_hkl_file
;
   0   0  -1    0.00    0.50
   0   0   1    0.20    0.60
   0   0  -1    0.10    0.30
   0   0   1    0.20    0.30
   0   0  -1   -0.70    0.40
   0   0  -2 1046.70   74.79
   0   0   2  942.01   74.69
   0   0  -2 1004.60   74.79
   0   0  -2 1067.79   74.89
   0   0  -2 1058.29   74.09
   0   0   2  950.40   74.19
   0   0  -3   -0.40    0.80
   0   0   3    0.10    1.10
   0   0  -3   -0.50    1.10
   0   0  -3    2.20    0.90
   0   0   3    0.30    0.50
   0   0   4  102.49    8.70
   0   0  -4   77.49    8.20
   0   0  -4   94.99    7.30
   0   0  -5    1.20    1.40
   0   0   5    0.00    1.40
   0   0  -5    0.50    1.20
   0   0   5   -2.00    0.80
   0   0  -6   10.20    3.10
   0   0   6   18.30    4.20
   0   0   7    6.40    3.30
   0   0  -7    7.20    3.00
   0   0  -8   52.19    7.30
   0   0   8   52.49    8.00
   0   0   9   -0.30    3.10
   0   0  -9   -2.80    3.00
   0   1   1  795.02   61.29
   0   1  -1  826.22   61.19
   0   1  -1  765.12   60.89
   0   1   1  845.62   60.99
   0   1  -1  821.22   61.19
   0   1   1  885.91   61.29
   0  -1  -1  916.21   61.29
   0  -1   1  836.02   61.29
   0  -1  -1  794.02   61.29
   0  -1  -1  866.61   60.99
   0  -1   1  803.42   61.19
   0   1  -2  179.08   13.50
   0   1   2  167.38   12.90
   0   1  -2  168.98   12.80
   0   1   2  168.68   13.50
   0  -1   2  172.28   12.90
   0  -1   2  173.08   13.50
   0  -1   2  189.18   13.70
   0  -1  -2  149.19   13.50
   0  -1  -2  186.08   12.90
   0  -1  -2  174.48   13.60
   0   1  -3  274.37   20.30
   0   1  -3  289.27   19.20
   0   1   3  253.37   20.20
   0   1   3  232.58   19.40
   0  -1  -3  268.97   19.30
   0  -1  -3  276.97   20.50
   0  -1   3  244.58   20.20
   0  -1   3  227.58   19.30
   0  -1  -3  302.97   20.50
   0  -1   3  224.78   20.20
   0   1   4  231.48   20.00
   0   1  -4  281.67   18.80
   0   1  -4  214.08   19.80
   0   1   4  246.48   19.10
   0  -1  -4  271.57   18.90
   0  -1   4  251.67   20.20
   0  -1  -4  241.58   20.00
   0   1  -5   37.10    5.00
   0   1   5   40.40    5.30
   0   1  -5   47.70    4.00
   0  -1   5   41.90    5.40
   0  -1  -5   46.80    4.20
   0  -1  -5   44.80    5.30
   0   1   6   32.00    5.50
   0   1  -6   45.20    5.50
   0  -1   6   45.60    6.00
   0  -1  -6   43.30    5.70
   0   1   7    4.40    2.90
   0   1  -7    4.20    2.40
   0  -1  -7    4.30    2.60
   0  -1   7    2.00    2.70
   0   1  -8    0.80    2.30
   0   1   8    0.10    2.70
   0  -1  -8    2.00    2.40
   0  -1   8   -1.10    2.50
   0   1   9    0.30    3.80
   0   1  -9    0.60    3.30
   0  -1  -9    1.10    3.00
   0  -1   9    0.00    3.40
   0   2   0 1204.28   88.49
   0   2   2   80.69    6.20
   0   2  -2   75.69    6.60
   0   2  -2   84.39    6.00
   0   2  -2   86.09    6.70
   0   2   2   67.69    6.60
   0   2   2   72.39    6.70
   0  -2   2   73.69    6.70
   0  -2  -2   78.39    6.80
   0  -2   2   80.59    6.70
   0  -2  -2   89.59    6.20
   0   2  -3   93.79    8.20
   0   2  -3  104.19    8.60
   0   2   3   94.39    8.40
   0   2  -3   97.89    7.20
   0  -2  -3   98.19    7.50
   0  -2  -3   87.49    8.40
   0  -2   3   94.29    8.40
   0  -2   3   85.49    8.20
   0   2  -4  450.45   38.10
   0   2   4  454.45   38.30
   0   2  -4  512.85   36.90
   0  -2  -4  503.15   38.50
   0  -2  -4  516.55   37.10
   0  -2   4  561.74   38.70
   0   2  -5   11.30    3.00
   0   2   5   13.20    3.30
   0   2  -5   16.90    2.00
   0  -2  -5   10.10    3.00
   0  -2   5   20.70    4.00
   0   2   6    1.40    1.90
   0   2  -6   -0.40    1.50
   0  -2   6   -1.00    1.70
   0  -2  -6   -0.50    1.50
   0   2   7   35.50    6.50
   0  -2  -7    6.80    2.70
   0  -2   7    4.90    3.30
   0   2  -8    4.40    2.90
   0   2   8    3.90    3.50
   0  -2   8    5.70    3.90
   0  -2  -8   11.30    3.80
   0   2  -9    4.60    3.50
   0   2   9    0.30    3.50
   0  -2  -9    1.20    3.10
   0  -2   9    1.20    3.80
   0   3   0    0.20    0.60
   0   3   0    1.80    0.70
   0  -3   0    0.60    0.50
   0  -3   0    0.20    0.40
   0   3   2 2090.79  138.69
   0   3  -2 1773.02  138.49
   0   3   2 1724.53  138.59
   0   3   2 1858.81  137.99
   0   3  -2 2036.90  138.49
   0  -3  -2 1930.71  137.99
   0  -3  -2 1990.30  138.79
   0  -3   2 1702.53  138.49
   0  -3  -2 1845.12  138.69
   0   3  -3  100.19    7.30
   0   3  -3   95.39    8.30
   0   3   3   81.79    7.60
   0   3   3  100.49    8.40
   0  -3  -3   97.09    7.60
   0  -3   3  108.39    8.60
   0  -3  -3   91.89    8.60
   0   3  -4  959.70   69.69
   0   3   4  988.30   71.39
   0   3  -4  891.31   71.09
   0  -3  -4 1013.50   71.59
   0  -3  -4  922.21   69.99
   0  -3   4  929.81   71.39
   0   3   5    4.20    2.30
   0   3  -5    5.00    2.10
   0   3  -5    4.20    1.20
   0  -3  -5    3.00    1.80
   0  -3   5    3.10    2.20
   0   3  -6    2.20    1.70
   0   3   6    1.20    2.00
   0  -3   6    0.10    2.30
   0  -3  -6   -0.20    1.90
   0   3   7    3.80    2.80
   0   3  -7    1.70    2.30
   0  -3   7    2.70    2.80
   0  -3  -7   -1.70    1.90
   0   3   8   -1.40    2.70
   0   3  -8   -0.40    2.50
   0  -3  -8   -2.20    2.60
   0  -3   8    1.80    3.10
   0   3   9   13.80    6.10
   0   3  -9    9.10    4.30
   0  -3   9   13.20    6.00
   0  -3  -9   14.50    4.60
   0   4   0  772.02   57.39
   0  -4   0  780.42   57.29
   0   4  -1 3473.05  267.67
   0   4   1 3716.03  267.87
   0  -4  -1 3604.44  267.87
   0  -4   1 3667.23  267.67
   0  -4  -1 3816.72  267.87
   0   4  -2  475.85   36.20
   0   4   2  479.55   35.80
   0   4   2  463.75   36.50
   0   4   2  525.75   36.40
   0   4  -2  493.15   36.30
   0  -4  -2  448.36   35.70
   0  -4   2  465.95   36.30
   0  -4  -2  465.75   36.50
   0  -4  -2  530.95   36.60
   0   4  -3  526.65   43.90
   0   4   3  603.54   45.10
   0   4   3  632.34   45.20
   0   4  -3  595.94   45.40
   0   4   3  581.44   44.20
   0   4  -3  579.44   45.10
   0  -4   3  672.03   45.30
   0  -4  -3  600.14   45.30
   0  -4  -3  593.54   44.20
   0   4  -4   87.99    6.40
   0   4   4   81.19    7.70
   0   4   4   72.79    7.80
   0   4  -4   90.09    7.90
   0  -4  -4   81.09    6.90
   0  -4   4   80.79    8.00
   0   4   5   45.40    6.10
   0   4  -5   54.79    4.30
   0   4  -5   54.89    6.00
   0  -4  -5   59.49    6.40
   0  -4   5   46.70    6.10
   0   4   6   13.60    4.00
   0   4  -6    7.20    2.70
   0  -4  -6    4.10    2.40
   0  -4   6    8.50    3.30
   0   4  -7    2.30    2.40
   0   4   7    1.40    2.20
   0  -4  -7    3.90    2.40
   0  -4   7    1.40    2.50
   0   4  -8   -2.60    2.00
   0   4   8    1.50    2.90
   0  -4  -8   -4.10    2.10
   0  -4   8   -1.00    3.10
   0   4  -9    1.80    3.30
   0  -4  -9    9.30    4.50
   0   5   0    1.70    0.90
   0   5   0    1.00    0.90
   0  -5   0    0.50    0.70
   0  -5   0    0.70    0.70
   0   5   2  817.62   61.59
   0   5  -2  785.32   61.19
   0   5   2  791.62   61.39
   0   5   2  824.12   60.79
   0   5  -2  861.01   61.39
   0  -5  -2  888.41   62.19
   0  -5   2  815.82   61.29
   0   5  -3 2077.99  145.69
   0   5  -3 1773.02  144.49
   0   5  -3 2131.59  146.09
   0   5   3 1862.81  145.59
   0   5   3 2146.89  145.99
   0  -5  -3 1945.31  146.09
   0  -5   3 1896.31  145.79
   0   5   4   28.30    4.30
   0   5  -4   39.60    3.10
   0   5  -4   47.70    4.80
   0   5   4   41.30    4.60
   0  -5   4   36.20    4.60
   0   5  -5   90.99    9.30
   0   5   5  114.09   10.00
   0   5  -5   96.29    7.60
   0  -5   5  105.69   10.10
   0  -5  -5   95.99    9.80
   0   5  -6    9.90    3.00
   0   5   6   14.90    3.90
   0  -5   6   15.10    4.10
   0  -5  -6    7.30    3.20
   0   5   7   18.80    4.60
   0   5  -7   12.60    3.80
   0  -5  -7   13.90    4.00
   0  -5   7   26.00    6.10
   0   5   8   51.39    7.70
   0   5  -8   43.70    7.10
   0  -5  -8   38.80    7.10
   0   5   9   -1.50    3.20
   0   5  -9    0.70    3.20
   0  -5  -9    1.50    3.40
   0   6   0 1168.18   96.59
   0   6   0 1347.87   96.59
   0  -6   0 1410.26   96.59
   0   6  -1  288.17   23.90
   0   6   1  288.27   24.00
   0   6   1  360.96   24.10
   0   6   2   19.50    2.90
   0   6  -2   19.50    2.70
   0   6  -2   19.40    2.70
   0   6   2   20.20    3.30
   0   6   2   20.00    2.30
   0  -6   2   20.70    2.60
   0  -6  -2   20.60    2.90
   0  -6  -2   19.40    3.20
   0   6   3  572.44   40.70
   0   6   3  532.85   40.80
   0   6  -3  495.75   40.40
   0   6   4  272.27   20.20
   0   6  -4  251.27   18.30
   0   6   4  219.88   19.80
   0   6  -4  246.88   19.90
   0   6   5  209.38   18.50
   0   6  -5  230.88   18.70
   0   6   5  219.98   18.90
   0  -6   5  236.18   19.30
   0   6  -6   -0.90    1.70
   0   6   6    2.90    4.40
   0  -6  -6    4.80    2.40
   0   6  -7   11.60    3.50
   0   6   7   11.10    4.30
   0  -6  -7   13.50    4.00
   0   6  -8    5.90    3.40
   0   6   8    9.20    4.40
   0  -6  -8    3.00    3.50
   0  -7   0   17.20    2.40
   0  -7   0   15.60    2.20
   0   7   1   89.69    8.00
   0   7   1  102.39    8.00
   0   7  -1   93.09    8.00
   0  -7  -1   86.29    7.90
   0  -7   1   85.89    7.70
   0   7  -2 1848.32  147.69
   0   7   2 2276.87  147.79
   0   7  -2 1966.80  147.99
   0   7   2 1866.31  147.79
   0  -7  -2 1961.80  147.79
   0  -7  -2 2085.59  147.99
   0   7   3  588.94   44.70
   0   7  -4   -0.80    0.40
   0   7   4    0.60    1.10
   0   7   4    2.90    2.00
   0   7  -4    1.80    1.50
   0   7   5   46.30    5.50
   0   7  -5   59.29    6.00
   0   7   5   33.30    5.60
   0   7   6   24.30    5.80
   0   7  -6   15.20    3.60
   0  -7  -6   10.50    3.80
   0   7  -7   34.30    6.00
   0   7   7   29.00    5.90
   0  -7  -7   20.90    5.10
   0   7  -8  194.78   17.90
   0   7   8  169.68   18.10
   0  -7  -8  213.18   18.50
   0   8   0 2558.24  179.58
   0   8   0 2784.12  179.98
   0  -8   0 2111.39  179.48
   0  -8   0 2318.57  179.48
   0   8   1   29.90    3.50
   0   8  -1   21.50    3.10
   0   8   1   29.40    3.40
   0  -8  -1   20.20    3.10
   0  -8  -1   29.20    3.60
   0   8  -2   83.29    7.60
   0   8   2   97.69    8.10
   0   8   2   77.89    7.60
   0   8  -2   78.99    7.20
   0   8   3   17.10    3.50
   0   8   3   24.70    3.90
   0   8  -3   17.30    3.00
   0   8   4  144.59   12.10
   0   8  -4  134.99   11.90
   0   8  -4  123.59   10.20
   0   8   4  142.59   12.10
   0   8  -5  351.26   26.10
   0   8   5  299.57   25.90
   0   8   5  314.47   26.00
   0   8  -6   -2.40    1.60
   0   8   6    3.10    2.90
   0   8   7   37.00    6.80
   0   8  -7   31.20    6.00
   0   8   8    9.20    4.50
   0   8  -8   11.40    4.20
   0  -8  -8   14.30    4.70
   0   9   0    1.00    1.20
   0   9   0    0.00    1.10
   0   9   0    1.00    1.40
   0  -9   0    2.30    1.40
   0   9   1 1531.15  112.19
   0   9  -1 1361.26  111.69
   0   9  -1 1459.55  112.09
   0   9   1 1595.44  111.89
   0  -9  -1 1611.64  112.29
   0   9  -2   17.40    2.90
   0   9   2    3.40    3.20
   0   9   3   62.79    6.50
   0   9   4  132.99   13.20
   0   9   4  166.98   13.40
   0   9  -4  147.39   13.20
   0   9   5  516.05   38.70
   0   9   5  493.75   38.60
   0   9  -5  460.15   38.40
   0   9   6   18.40    4.80
   0   9   6   26.20    4.90
   0   9  -6   19.40    4.40
   0   9   7   77.79   10.10
   0   9  -7  103.79   10.40
   0  -9  -7   91.79   10.50
   0   9   8   59.69    9.30
   0   9  -8   69.39    9.20
   0  -9  -8   86.19    9.80
   0  10   0  488.35   40.40
   0  10   0  566.54   40.30
   0  10   1  143.09   12.10
   0  10  -1  149.59   12.40
   0  10  -1  165.18   12.30
   0  10   1  118.49   12.20
   0  10   2  338.97   24.60
   0  10   2  320.77   24.90
   0  10  -2  272.57   24.50
   0  10   3   79.79    7.50
   0  10   3   66.89    7.50
   0  10  -3   72.19    7.40
   0  10   4    5.30    2.60
   0  10   4    7.20    3.00
   0  10  -4    9.40    2.90
   0  10  -5  120.99   11.40
   0  10   5  110.79   11.30
   0  10   5  118.79   11.50
   0  10  -6   55.09    7.00
   0  10   6   44.40    6.40
   0  10   6   58.39    7.40
   0  10  -7    4.70    3.20
   0  10   7   -5.60    2.50
   0 -10  -7   -5.40    2.00
   0  10  -8   -3.60    2.50
   0  10   8    3.80    3.20
   0 -10  -8    4.80    3.60
   0  11   0    1.50    1.40
   0  11   0   -0.50    1.20
   0  11   1  329.57   25.00
   0  11  -1  355.66   25.50
   0  11   1  292.27   25.30
   0 -11  -1  295.87   25.10
   0  11  -2  381.36   30.30
   0  11   2  370.96   30.40
   0  11   2  400.66   30.10
   0  11   3    5.00    2.30
   0  11  -3    3.80    2.00
   0  11   3    2.00    2.10
   0  11   4  263.67   20.50
   0  11   4  229.98   19.80
   0  11  -4  224.88   19.90
   0  11   5  108.49   11.30
   0  11  -5  123.69   11.50
   0  11  -6   -0.90    2.00
   0  11   6    2.20    1.90
   0  11   6   -0.40    2.50
   0  11  -7    7.30    3.50
   0  11   7    2.00    4.00
   0  11  -8    9.90    3.90
   0  11   8    9.40    4.40
   0 -11  -8    8.60    4.70
   0  12   0    2.20    1.70
   0  12   0    5.00    1.90
   0  12   1  683.13   54.99
   0  12  -1  736.63   54.59
   0  12   1  739.03   54.59
   0  12  -1  721.43   54.99
   0  12  -2  334.07   26.10
   0  12   2  324.97   26.20
   0  12   2  313.57   25.50
   0  12   3   63.29    6.70
   0  12  -3   43.70    5.80
   0  12   3   53.09    6.00
   0  12   4  511.95   40.20
   0  12   4  527.95   39.80
   0  12  -4  481.45   39.90
   0  12   5  374.16   28.20
   0  12   5  306.67   27.90
   0  12   6    2.90    3.00
   0  12  -6    2.00    2.40
   0  12   6   -0.20    2.00
   0  12  -7    0.90    2.70
   0  12   7   11.60    4.90
   0  12   8   24.00    6.80
   0  12  -8   18.60    5.40
   0  13   0    7.00    2.20
   0  13   0    9.00    2.40
   0  13  -1   71.59    6.80
   0  13   1   72.49    7.00
   0  13   1   54.49    7.00
   0  13  -1   56.69    6.90
   0  13  -2    0.40    1.50
   0  13  -2    2.50    1.90
   0  13   2    1.00    2.00
   0  13   2    2.00    1.90
   0  13  -3  150.28   15.20
   0  13   3  196.28   15.40
   0  13   3  176.78   15.80
   0  13  -4   53.49    6.60
   0  13   4   50.39    6.60
   0  13   4   44.30    6.20
   0  13   5    5.60    3.00
   0  13  -5    5.90    3.10
   0  13  -6   35.10    6.20
   0  13   6   31.20    6.50
   0  13   7    1.00    2.20
   0  13  -7    0.00    2.60
   0  13   7    4.30    3.80
   0  13  -8   12.90    5.30
   0 -13  -8   14.70    5.60
   0  14   0  163.28   15.80
   0  14   0  200.48   15.50
   0  14  -1  160.58   12.40
   0  14   1  111.99   12.40
   0  14   1  133.19   12.10
   0  14  -1  143.99   12.80
   0  14  -2   27.40    4.10
   0  14   2   28.10    5.00
   0  14  -2   22.10    4.50
   0  14   2   28.90    4.30
   0  14   3   74.09    8.40
   0  14  -3   79.19    8.30
   0  14   3   71.89    7.80
   0  14   4   22.90    4.80
   0  14   4   25.20    5.20
   0  14  -5   -0.40    2.00
   0  14   5   -1.20    1.80
   0  14   5   -3.50    2.00
   0  14  -5    0.20    0.90
   0  14  -6   26.70    6.00
   0  14   6   40.20    7.00
   0  14   6   46.40    6.90
   0  14   7    2.90    2.90
   0  14   7    3.40    4.10
   0  14  -7   -3.70    2.20
   0  15   0    2.10    2.10
   0  15   0    5.10    2.40
   0  15   1   80.69    8.30
   0  15  -1   54.59    7.10
   0  15   1   74.89    7.20
   0  15  -1   69.19    7.70
   0  15   2    2.70    2.30
   0  15  -2    6.20    2.60
   0  15   2   10.20    3.00
   0  15  -2    4.80    2.80
   0  15   4   11.10    3.80
   0  15  -4   10.60    3.60
   0  15   4    7.30    3.80
   0  15  -5   32.60    3.70
   0  15   5   42.90    7.00
   0  15  -5   34.50    6.20
   0  15   5   44.30    6.20
   0  15   6    0.00    3.30
   0  15  -6    3.60    3.20
   0  15   6    1.80    2.60
   0  15   7   -1.50    3.40
   0  15   7    0.20    2.70
   0  15  -7    0.80    3.10
   0  16   0   35.20    4.90
   0  16   0   37.90    6.00
   0  16  -1   16.40    3.60
   0  16  -1    5.50    2.80
   0  16   1   11.60    3.60
   0  16   1   11.20    3.10
   0  16  -2  132.59   12.80
   0  16   2  135.59   12.10
   0  16  -2  126.19   12.00
   0  16   2  136.29   13.00
   0  16   3   74.29    8.80
   0  16   3   69.59    7.90
   0  16  -3   77.19    8.50
   0  16  -3   72.39    8.10
   0  16  -4    3.50    2.70
   0  16   4    1.60    3.20
   0  16   4    3.20    2.90
   0  16   5   82.69   11.30
   0  16  -5  108.69   11.10
   0  16   5   88.69   10.20
   0  16   6   38.40    7.20
   0  16  -6   32.50    6.70
   0  16   6   22.10    5.70
   0  16   7    6.30    4.60
   0  16   7    0.40    2.90
   0  16  -7    4.50    3.80
   0  17   0    4.00    2.50
   0  17   0    1.10    2.10
   0  17  -1  109.49   10.40
   0  17  -1   97.49   10.90
   0  17   1  107.19   11.30
   0  17   1  117.29   10.50
   0  17   2   57.99    7.00
   0  17  -2   51.19    7.10
   0  17   2   55.59    7.40
   0  17  -2   58.09    6.70
   0  17  -3  175.38   16.90
   0  17   3  182.38   17.10
   0  17   3  184.18   16.20
   0  17  -3  189.78   16.50
   0  17  -4   18.60    4.80
   0  17   4   25.50    5.40
   0  17   4   15.80    4.40
   0  17   5    1.60    3.30
   0  17   5    1.10    2.50
   0  17  -5    1.60    2.70
   0  17  -5    2.40    2.30
   0  17   6   17.10    5.10
   0  17   6   22.20    5.90
   0  17  -6   27.50    6.40
   0  17   7   11.40    4.50
   0  17   7    7.40    5.00
   0  17  -7    2.80    3.70
   0  18   0   10.10    3.10
   0  18   0    8.10    3.30
   0  18  -1    0.60    2.10
   0  18  -1    2.60    2.30
   0  18   1    0.50    2.10
   0  18   1    2.60    2.50
   0  18   2    9.50    3.80
   0  18  -2   10.90    3.70
   0  18   2   18.60    4.30
   0  18  -3   50.99    6.20
   0  18   3   48.40    8.00
   0  18  -3   41.40    7.40
   0  18   3   38.90    6.00
   0  18  -4   14.50    4.10
   0  18   4   11.80    4.40
   0  18   4   16.30    4.40
   0  18  -4   18.00    4.70
   0  18  -5   11.00    4.30
   0  18   5   15.80    4.60
   0  18   5   15.60    4.70
   0  18  -6   15.40    5.30
   0  18   6   16.20    4.90
   0  18   6   17.40    5.60
   0  19   0    9.00    3.00
   0  19   0    8.80    4.00
   0  19   1   56.59    7.60
   0  19   1   59.89    6.80
   0  19  -1   57.19    7.60
   0  19  -1   45.20    6.30
   0  19  -2   -0.40    2.10
   0  19   2   -0.10    2.30
   0  19   2    0.30    2.20
   0  19  -2    2.10    2.50
   0  19  -3   -0.40    2.60
   0  19   3    7.00    3.20
   0  19   3    8.30    4.10
   0  19  -3    8.80    3.30
   0  19   4   -0.90    3.10
   0  19  -4   -0.70    2.40
   0  19  -4    1.90    3.20
   0  19   4   -5.20    3.00
   0  19   5    8.90    3.90
   0  19   5   -0.10    2.80
   0  19  -5   -0.10    2.90
   0  19   6   53.89    8.80
   0  19  -6   71.49    9.90
   0  19   6   65.19    9.10
   0  20   0   91.09   10.30
   0  20   0   82.09    8.80
   0  20   1   -1.50    2.20
   0  20  -1    2.30    2.60
   0  20  -1    4.30    2.70
   0  20   1   -0.60    2.40
   0  20  -2   -4.10    1.40
   0  20  -2    2.30    2.70
   0  20   2   -3.20    2.20
   0  20   2   -2.90    2.30
   0  20  -3   -1.90    2.10
   0  20   3    0.90    2.80
   0  20   3   -0.90    2.20
   0  20  -3   -1.10    2.00
   0  20   4   14.30    4.80
   0  20  -4   22.10    4.90
   0  20  -4   12.60    4.70
   0  20   4    9.10    4.30
   0  20   5   10.90    4.60
   0  20  -5    9.20    4.20
   0  20  -5   10.10    4.50
   0  20   5    5.00    4.00
   0  20   6   26.90    6.90
   0  20   6   10.50    5.30
   0  21   0    4.50    3.30
   0  21   0    5.10    3.10
   0  21  -1    2.60    2.80
   0  21  -1    5.60    3.40
   0  21   1    1.80    2.60
   0  21   1    4.50    3.10
   0  21  -2    3.20    3.00
   0  21   2    3.20    2.90
   0  21   2    4.70    3.20
   0  21  -2   -0.50    2.70
   0  21   3    6.60    4.00
   0  21  -3   11.80    4.40
   0  21  -3    9.90    3.60
   0  21   3    9.50    5.90
   0  21   4    2.40    3.30
   0  21  -4   -0.90    2.70
   0  21   4   -6.50    2.70
   0  21  -4    1.00    2.90
   0  21   5    9.60    4.30
   0  21   5    0.40    3.50
   0  21  -5    0.80    3.50
   0  21  -5   -4.40    3.80
   0  22   0   17.10    5.50
   0  22   0   10.60    3.80
   0  22   1   -0.80    2.60
   0  22  -1    5.20    2.80
   0  22   1    3.10    3.00
   0  22  -1    0.90    2.70
   0  22  -2   -0.60    2.60
   0  22  -2    2.70    2.90
   0  22   2    2.30    2.70
   0  22   2    1.20    3.00
   0  22   3   10.80    4.20
   0  22   3    1.60    2.70
   0  22  -3    1.70    3.40
   0  22  -3    4.00    3.20
   0  22   4    4.40    4.10
   0  22   4    1.30    3.40
   0  22  -4    8.40    4.20
   0  22  -4    7.90    4.20
   0  22   5   29.90    6.60
   0  22  -5   32.20    7.20
   0  22   5   34.40    7.60
   0  23   0    2.40    3.10
   0  23   0   10.40    4.60
   0  23   1    5.00    3.10
   0  23   1    6.50    4.10
   0  23  -1   -2.00    2.60
   0  23  -1    3.10    3.40
   0  23   2    6.50    4.40
   0  23  -2    6.60    3.80
   0  23  -2    0.70    3.20
   0  23   2    2.60    3.30
   0  23   3    6.30    3.50
   0  23  -3    4.20    3.70
   0  23  -3    4.90    3.80
   0  23   3    2.50    3.50
   0  23   4   -1.70    3.30
   0  23   4   -6.80    3.00
   0  23  -4    2.20    4.10
   0  23  -4    1.40    3.30
   0  24   0    9.40    3.60
   0  24   0   18.50    5.60
   0  24   1   -1.10    2.80
   0  24  -1    2.00    3.60
   0  24   1    1.30    3.20
   0  24  -1   -0.60    2.90
   0  24  -2   18.20    4.70
   0  24  -2   18.30    5.70
   0  24   2    7.50    4.80
   0  24   2   20.30    6.10
   0  24   3   -2.40    3.30
   0  24  -3    5.10    3.90
   0  24   3   -2.60    3.00
   0  24  -3    7.90    4.60
   0  24  -4   -2.70    3.40
   0  24  -4   -0.50    4.50
   0  24   4   -5.60    3.30
   0  25   0    4.00    3.60
   0  25   0   14.90    5.60
   0  25  -1   13.00    4.50
   0  25   1   24.90    6.90
   0  25  -1   25.30    6.70
   0  25   1   24.90    5.40
   0  25   2    0.90    3.10
   0  25  -2    4.50    3.70
   0  25   2    0.40    3.40
   0  25  -2    3.40    3.80
   0  25   3   -2.90    3.40
   0  25   3   -0.20    3.70
   0  25  -3   -3.70    4.80
   0  25  -3    8.50    4.30
   0  26   0    8.40    5.40
   0  26   0    3.50    3.70
   0  26  -1    9.50    4.10
   0  26   1    3.20    5.10
   0  26  -1    9.30    4.90
   0  26   1   19.10    6.50
   0  26   2   22.50    6.70
   0  26  -2   14.70    5.00
   0  26   2    9.30    4.50
  -1   0   9    4.50    4.10
   1   0  -9   -3.40    3.00
   1   0  -8   29.10    5.20
  -1   0   8   19.60    5.50
   1   0  -7    0.70    2.00
  -1   0   7    0.50    2.30
   1   0  -7    0.50    1.80
  -1   0   6    0.30    1.90
   1   0  -6   -0.70    1.30
   1   0  -6   -0.10    1.50
   1   0  -5    0.90    1.30
  -1   0   5   -0.10    1.40
   1   0  -5    1.60    1.20
   1   0  -4  104.79    8.70
  -1   0   4   91.89    8.10
  -1   0   4  109.09    9.00
   1   0  -4   96.79    8.00
   1   0  -3    0.40    0.60
   1   0  -3   -0.70    0.60
  -1   0   3    0.10    1.10
   1   0  -3    0.80    1.10
  -1   0   3    0.50    0.60
  -1   0   2 2884.31  219.18
  -1   0   2 2786.32  219.08
   1   0  -2 3039.00  219.48
   1   0  -2 3414.26  219.18
   1   0  -2 2838.92  219.08
   1   0  -1    1.20    0.40
  -1   0   1    0.60    0.80
   1   0  -1    0.20    0.80
  -1   0   1    0.30    0.30
   1   0  -1    0.80    0.60
  -1   0   0   44.50    3.60
   1   0   0   43.30    3.70
   1   0   1    0.40    0.70
  -1   0  -1    0.60    0.90
   1   0   1    0.90    0.80
  -1   0  -1    0.10    0.60
   1   0   2  549.15   45.40
  -1   0  -2  634.94   45.60
  -1   0  -2  622.24   45.60
  -1   0  -2  633.04   45.40
   1   0   2  597.94   44.50
   1   0   3   -0.20    1.10
   1   0   3    0.00    0.50
   1   0   4  170.08   13.60
  -1   0  -4  147.59   13.20
   1   0   4  148.39   11.80
  -1   0  -5    0.70    1.50
   1   0   5   -0.70    1.50
   1   0   5   -0.60    0.70
   1   0   6   11.90    2.00
   1   0   6   17.40    4.40
  -1   0  -6   18.80    4.20
  -1   0  -7   -0.30    2.00
   1   0   7    2.00    2.40
  -1   0  -8    4.90    3.10
   1   0   8    6.60    4.00
   1   1  -9   39.00    6.80
  -1   1   9   23.10    7.00
  -1  -1   9   45.40    9.20
   1  -1  -9   46.60    7.50
  -1   1   8    1.10    2.80
   1   1  -8    3.10    2.60
  -1  -1   8   -0.30    2.60
   1   1  -7   25.70    3.60
  -1   1   7   28.30    5.70
   1   1  -7   25.10    4.50
   1  -1  -7   23.00    4.50
  -1  -1   7   22.80    5.20
   1  -1  -7   27.60    3.80
   1   1  -6   34.70    3.90
   1   1  -6   35.40    4.80
  -1   1   6   41.90    5.50
   1  -1  -6   36.30    4.10
  -1  -1   6   46.80    5.80
   1  -1  -6   29.80    5.10
  -1   1   5   10.20    3.10
   1   1  -5    8.60    1.60
   1   1  -5    6.90    2.20
   1  -1  -5    9.00    1.80
   1  -1  -5    8.70    2.20
  -1  -1   5    9.90    2.80
  -1   1   4   10.20    1.90
   1   1  -4   12.60    1.70
  -1   1   4   13.40    2.70
   1   1  -4   11.80    2.30
   1  -1  -4   13.90    1.90
  -1  -1   4   13.60    2.80
   1  -1  -4   13.20    2.50
   1   1  -3    4.50    1.30
   1   1  -3    3.50    0.90
  -1   1   3    3.80    1.70
  -1   1   3    5.80    1.30
   1   1  -3    2.50    1.60
   1  -1  -3    6.00    1.90
   1  -1  -3    2.80    0.90
  -1  -1   3    5.20    1.60
   1  -1  -3    1.70    1.00
  -1  -1   3    5.00    1.40
   1  -1  -3    5.00    1.40
   1   1  -2 1123.09   82.09
   1   1  -2 1187.78   82.39
   1  -1  -2 1016.20   82.49
  -1  -1   2 1057.29   82.19
   1  -1  -2 1220.48   82.19
   1  -1  -2 1055.89   81.99
   1  -1  -2 1154.38   82.19
   1   1  -1  614.64   48.30
  -1   1   1  562.14   48.50
   1   1  -1  709.53   48.30
   1  -1  -1  684.33   48.10
   1  -1  -1  627.04   48.10
  -1  -1   1  683.13   48.30
   1  -1  -1  708.73   48.70
   1  -1  -1  657.33   48.30
  -1   1   0 1205.88   80.79
   1   1   0 1153.68   80.99
  -1  -1   0 1115.79   80.89
   1  -1   0  927.61   81.09
   1   1   1   98.69    7.60
  -1   1  -1   88.19    7.60
   1   1   1   90.29    7.60
  -1   1  -1   94.39    7.60
  -1  -1  -1   97.59    7.50
   1  -1   1   90.09    7.60
  -1  -1  -1   94.39    7.70
  -1   1  -2  918.61   70.49
  -1   1  -2  908.41   70.39
   1   1   2 1044.40   69.69
  -1   1  -2 1033.10   70.69
   1   1   2  912.91   70.49
   1   1   2  940.91   70.49
   1  -1   2 1031.00   69.49
  -1  -1  -2  795.42   70.29
   1  -1   2  898.41   70.59
  -1  -1  -2 1013.90   70.79
   1   1   3 5240.88  386.26
   1   1   3 5944.61  385.06
   1  -1   3 4924.81  386.26
   1  -1   3 4947.21  384.86
   1   1   4  908.41   77.99
   1   1   4  977.40   79.49
  -1   1  -4 1116.29   79.69
   1  -1   4 1148.59   77.99
  -1  -1  -4 1231.98   79.99
   1  -1   4 1005.70   79.69
   1   1   5   60.79    5.10
   1   1   5   53.59    6.60
  -1   1  -5   61.69    6.70
   1  -1   5   60.49    5.00
  -1  -1  -5   51.79    6.50
  -1   1  -6   65.49    7.20
   1   1   6   51.49    7.20
   1  -1   6   54.49    7.30
  -1  -1  -6   65.79    7.30
  -1   1  -7    0.30    1.90
   1   1   7    0.40    2.20
  -1  -1  -7    4.50    2.60
   1  -1   7    5.80    3.30
  -1   1  -8   15.10    4.40
   1   1   8   18.40    5.50
  -1  -1  -8   16.50    4.40
   1  -1   8   17.20    5.50
  -1   2   9   33.30    7.20
   1   2  -9   34.00    6.50
   1  -2  -9   28.90    6.00
  -1  -2   9   37.60    8.10
  -1   2   8   16.30    5.10
   1   2  -8   16.60    4.40
   1  -2  -8   17.20    4.30
  -1  -2   8   12.70    4.90
   1   2  -7   -2.30    1.90
  -1   2   7    0.40    2.40
   1   2  -7    3.70    1.80
   1  -2  -7   -1.30    1.90
  -1  -2   7    4.60    3.00
   1  -2  -7    2.40    2.10
   1   2  -6   40.80    4.30
  -1   2   6   39.40    5.50
   1   2  -6   48.10    5.50
   1  -2  -6   45.00    4.50
  -1  -2   6   43.40    5.80
   1  -2  -6   40.20    5.20
   1   2  -5    2.40    1.10
  -1   2   5    0.10    1.80
   1   2  -5    2.60    1.40
   1  -2  -5    1.20    1.40
   1  -2  -5    2.60    1.50
  -1  -2   5    1.50    1.70
  -1   2   4    6.30    2.10
   1   2  -4    2.70    1.60
   1   2  -4    5.30    1.20
  -1  -2   4    1.50    1.50
   1  -2  -4    6.70    2.10
   1  -2  -4    2.70    1.40
   1  -2  -4    4.50    1.30
   1   2  -3  129.79   10.80
   1   2  -3  128.29   10.40
  -1   2   3  117.09   10.50
  -1   2   3  135.39   11.20
   1  -2  -3  158.38   11.20
  -1  -2   3  139.59   11.00
  -1  -2   3  123.39   10.90
   1  -2  -3  152.98   10.60
  -1   2   2   39.90    3.30
   1   2  -2   36.70    3.40
   1   2  -2   36.90    3.30
  -1  -2   2   32.80    3.30
   1  -2  -2   32.60    3.10
   1  -2  -2   38.80    3.40
  -1  -2   2   33.30    3.20
  -1   2   1 3996.90  299.87
   1  -2  -1 4342.07  299.87
  -1  -2   1 3964.10  299.97
  -1   2   0 1203.78   96.99
   1   2   0 1379.16   97.39
  -1   2   0 1296.07   97.09
   1  -2   0 1353.76   96.99
   1  -2   0 1300.77   97.09
  -1  -2   0 1416.96   97.39
  -1   2  -1   33.50    3.30
   1   2   1   31.20    3.40
   1   2   1   36.40    3.20
   1  -2   1   32.50    3.30
  -1  -2  -1   35.80    3.50
  -1  -2  -1   33.30    3.10
   1  -2   1   33.50    2.60
  -1   2  -2 3675.13  251.27
   1   2   2 3448.35  251.27
   1   2   2 3388.56  251.07
   1   2   2 3251.37  250.37
  -1   2  -2 3368.46  251.17
  -1  -2  -2 3587.14  251.57
   1  -2   2 3376.56  251.37
   1  -2   2 3591.34  251.47
  -1  -2  -2 3132.09  250.97
  -1   2  -3   47.30    5.40
   1   2   3   54.59    5.50
   1  -2   3   61.39    5.90
   1  -2   3   52.99    4.20
   1   2   4   79.39    6.60
  -1   2  -4   84.29    8.00
   1  -2   4   92.49    8.40
  -1  -2  -4   72.79    8.00
   1   2   5   21.20    4.40
  -1   2  -5   16.70    3.80
  -1  -2  -5   28.60    4.90
   1  -2   5   17.90    4.30
  -1   2  -6    0.70    1.90
   1   2   6    1.10    2.10
   1  -2   6   -0.10    2.00
  -1  -2  -6   -0.90    1.80
  -1   2  -7   -1.20    2.10
   1   2   7    2.10    2.70
  -1  -2  -7    2.20    2.20
   1  -2   7    2.40    2.80
  -1   2  -8    2.10    2.70
   1   2   8    2.50    3.10
   1  -2   8    3.80    3.50
  -1  -2  -8   -0.50    2.30
  -1   3   9    6.60    4.50
   1   3  -9    4.00    3.50
   1  -3  -9    3.90    3.60
  -1  -3   9    0.80    3.70
  -1   3   8   36.70    7.40
   1   3  -8   46.40    6.30
  -1  -3   8   31.20    7.40
   1  -3  -8   51.59    6.50
  -1   3   7  104.99   11.40
   1   3  -7  108.39   10.90
  -1  -3   7  128.89   12.30
   1  -3  -7  110.49   11.00
   1   3  -6    1.50    1.70
   1   3  -6    1.50    1.30
  -1   3   6   -0.90    2.20
  -1  -3   6    1.20    2.10
   1  -3  -6    2.70    2.00
   1  -3  -6    1.80    1.90
  -1   3   5    4.80    2.30
   1   3  -5    0.60    1.20
   1   3  -5    2.90    1.10
   1  -3  -5    1.00    1.60
  -1  -3   5    3.70    2.00
   1  -3  -5    2.10    1.50
   1   3  -4  333.37   26.40
  -1   3   4  367.76   26.90
   1   3  -4  332.67   25.70
  -1  -3   4  390.96   26.90
   1  -3  -4  324.87   27.60
   1  -3  -4  302.97   26.40
  -1   3   3   -0.30    0.60
  -1   3   3    1.00    1.60
   1   3  -3   -0.10    1.10
   1   3  -3   -0.30    0.60
   1   3  -3    0.40    0.80
   1  -3  -3    1.70    1.10
   1  -3  -3    0.30    1.00
  -1  -3   3    1.40    1.00
  -1  -3   3    0.00    0.80
   1   3  -2  202.18   17.30
   1   3  -2  228.18   17.50
  -1   3   2  256.97   17.50
  -1   3   2  252.47   18.00
  -1   3   2  227.98   17.50
   1  -3  -2  241.68   17.30
   1  -3  -2  206.98   17.90
  -1  -3   2  229.08   17.40
  -1  -3   2  224.68   17.50
   1  -3  -2  224.68   17.50
   1   3  -1 3944.71  273.67
  -1   3   1 3618.24  273.37
   1  -3  -1 3566.74  273.27
  -1  -3   1 3818.72  273.57
   1   3   0 1087.99   80.99
  -1   3   0 1245.18   81.29
  -1   3   0 1142.89   80.59
   1   3   0 1013.80   80.39
  -1   3   0 1057.39   80.49
   1  -3   0 1148.39   80.49
   1  -3   0 1123.69   80.59
  -1  -3   0  984.50   80.39
  -1  -3   0 1085.99   80.89
  -1  -3  -1 9760.22  714.03
   1   3   2 1092.19   88.79
   1   3   2 1164.58   87.89
  -1   3  -2 1302.57   88.79
  -1   3  -2 1143.29   88.69
   1   3   2 1177.78   88.59
  -1  -3  -2 1187.58   88.99
  -1  -3  -2 1374.36   88.69
   1  -3   2 1140.59   88.69
   1   3   3  227.78   16.00
   1   3   3  185.58   16.40
  -1   3  -3  181.38   15.70
   1   3   3  174.38   14.70
   1  -3   3  207.78   16.20
  -1   3  -4    5.30    1.90
   1   3   4    6.00    2.10
   1  -3   4    6.00    2.30
  -1   3  -5   54.29    5.70
   1   3   5   37.80    5.40
   1  -3   5   40.60    5.80
  -1  -3  -5   39.40    5.50
   1   3   6    0.40    2.30
  -1   3  -6   -0.80    1.60
   1  -3   6   -2.60    1.60
  -1  -3  -6   -1.70    1.50
  -1   3  -7  149.99   13.90
   1   3   7  149.09   14.60
  -1  -3  -7  117.29   13.60
   1  -3   7  157.38   15.10
  -1   3  -8    0.00    2.60
   1   3   8    4.80    3.70
  -1  -3  -8    3.30    3.00
  -1   4   9   16.00    5.30
   1   4  -9   24.10    5.50
  -1  -4   9   22.60    6.50
   1  -4  -9   15.50    4.90
   1   4  -8   29.10    5.70
  -1   4   8   29.20    6.50
  -1  -4   8   24.70    6.40
   1  -4  -8   29.50    5.80
   1   4  -7   20.20    2.60
   1   4  -7   19.00    4.30
  -1   4   7   11.50    4.00
   1  -4  -7   18.20    4.20
  -1  -4   7   29.60    6.50
  -1   4   6   50.79    6.70
   1   4  -6   53.69    4.90
   1   4  -6   52.59    6.20
   1  -4  -6   57.59    6.50
   1  -4  -6   56.09    5.60
  -1  -4   6   56.99    6.80
   1   4  -5  243.98   19.60
  -1   4   5  230.98   19.90
   1   4  -5  210.38   18.30
   1  -4  -5  269.67   20.00
  -1  -4   5  252.17   20.10
   1  -4  -5  261.17   18.80
   1   4  -4  169.18   14.30
  -1   4   4  170.38   14.70
   1  -4  -4  168.18   13.70
  -1  -4   4  198.38   14.70
  -1   4   3    0.80    0.80
   1   4  -3    0.30    0.90
   1   4  -3   -1.10    0.90
  -1   4   3    0.90    0.90
  -1   4   3   -0.20    1.30
  -1  -4   3    0.70    1.00
  -1  -4   3   -0.20    0.70
   1  -4  -3   -0.30    1.10
   1   4  -2  829.32   61.89
  -1   4   2  802.02   62.19
  -1   4   2  813.32   61.79
   1  -4  -2  862.51   61.49
   1  -4  -2  863.91   61.79
  -1  -4   2  833.22   61.69
  -1  -4  -1 9999.00  731.53
  -1   4  -2    3.30    1.20
  -1   4  -2    4.00    1.40
   1   4   2    2.90    1.10
   1   4   2    0.20    1.10
   1   4   2    0.00    1.00
  -1  -4  -2    2.30    1.30
   1  -4   2    0.80    1.10
  -1  -4  -2    0.50    1.20
   1   4   3  452.05   33.10
  -1   4  -3  479.75   34.20
   1   4   3  448.96   34.20
   1   4   3  397.86   34.20
  -1   4  -4   -1.80    0.90
   1   4   4   -2.40    1.00
   1   4   4    0.10    1.30
   1  -4   4   -0.10    1.30
  -1   4  -5  216.88   19.20
   1   4   5  225.38   19.50
  -1  -4  -5  276.87   20.30
   1  -4   5  215.38   19.70
  -1   4  -6    1.00    2.10
  -1  -4  -6   -1.10    1.90
   1  -4   6    3.30    2.60
   1   4   7  223.68   21.60
  -1   4  -7  231.78   21.00
  -1  -4  -7  280.87   22.00
   1   4   8    5.30    3.80
  -1   4  -8    8.70    3.80
  -1  -4  -8    0.30    2.90
  -1   5   9   43.30    8.30
   1   5  -9   46.90    8.10
   1  -5  -9   61.99    8.90
  -1  -5   9   49.60    9.50
   1   5  -8   -0.10    2.80
  -1   5   8    0.30    2.90
   1  -5  -8    1.20    2.30
  -1  -5   8    1.40    3.20
   1   5  -7   39.60    4.10
   1   5  -7   41.70    6.00
  -1   5   7   55.79    7.00
  -1  -5   7   48.00    9.10
   1  -5  -7   42.40    6.10
  -1   5   6  329.37   26.70
   1   5  -6  292.27   24.20
   1   5  -6  304.97   26.00
  -1  -5   6  303.67   26.50
   1  -5  -6  380.46   25.00
   1  -5  -6  334.07   26.30
   1   5  -5  536.95   39.80
  -1   5   5  603.24   40.40
   1   5  -5  444.66   38.30
   1  -5  -5  552.14   38.70
  -1  -5   5  491.05   40.00
   1  -5  -5  478.05   39.80
  -1   5   4  104.99   10.30
  -1   5   4  110.89    9.90
   1   5  -4  107.99   10.00
   1   5  -4  125.19    9.30
  -1  -5   4  109.99   10.20
   1  -5  -4  133.59    9.50
  -1   5   3   22.10    3.20
   1   5  -3   18.90    2.60
  -1   5   3   17.50    2.50
   1   5  -3   12.90    2.30
   1  -5  -3   22.40    2.90
  -1  -5   3   21.00    2.70
   1  -5  -3   22.70    3.20
  -1   5   2   25.80    2.60
  -1   5   2   27.90    3.00
   1   5  -2   23.30    2.60
   1   5  -2   29.40    3.10
  -1   5   2   25.10    3.30
   1  -5  -2   36.40    3.80
   1  -5  -2   30.50    2.80
  -1  -5   2   24.20    2.80
   1  -5  -2   27.60    2.90
  -1  -5   2   23.60    2.70
  -1   5   1 5962.10  442.56
   1   5  -1 5767.72  442.76
   1  -5  -1 6432.06  442.46
  -1  -5   1 6027.80  442.66
  -1  -5   0 7047.70  515.85
  -1   5  -1    0.30    0.70
   1   5   1    0.00    0.90
   1   5   1    2.60    1.30
  -1  -5  -1    0.50    0.90
   1  -5   1    2.10    1.10
  -1  -5  -1    3.10    1.20
   1   5   2  901.71   70.29
  -1   5  -2  871.21   71.09
   1   5   2  966.20   70.89
   1   5   2 1013.70   71.59
  -1   5  -2  912.51   70.99
  -1  -5  -2 1019.50   71.59
  -1  -5  -2 1011.50   71.09
  -1   5  -3   25.10    3.30
   1   5   3   20.00    3.50
  -1   5  -4  567.44   41.00
   1   5   4  526.15   41.10
   1   5   4  505.05   40.90
  -1   5  -5   10.30    3.10
   1   5   5    8.10    3.10
   1   5   6   36.80    7.20
  -1   5  -6   45.10    5.80
  -1  -5  -6   31.60    6.00
   1   5   7    9.40    4.20
  -1   5  -7   17.80    4.00
  -1  -5  -7   12.40    4.10
  -1   5  -8    1.10    2.80
   1   5   8    5.00    3.80
  -1  -5  -8   -2.30    3.10
   1   6  -9   35.40    7.30
   1  -6  -9   44.40    7.10
   1   6  -8   47.80    7.30
  -1   6   8   32.10    7.10
  -1  -6   8   45.10    7.10
   1  -6  -8   41.90    6.90
  -1   6   7   53.29    8.30
   1   6  -7   76.89    9.20
   1   6  -7   73.39    5.90
   1  -6  -7   83.89    8.60
   1   6  -6   78.49    8.30
   1   6  -6   90.59    6.60
  -1  -6   6   80.89    8.80
   1  -6  -6   74.99    7.40
   1  -6  -6   61.29    8.00
   1   6  -5   56.79    6.50
  -1   6   5   57.59    7.00
   1   6  -5   63.19    5.30
   1  -6  -5   65.59    6.00
  -1  -6   5   63.79    7.00
  -1   6   4  241.48   18.40
   1   6  -4  236.28   17.00
  -1   6   4  217.18   18.40
   1   6  -4  204.08   17.90
   1  -6  -4  206.68   17.10
  -1  -6   4  225.88   18.10
   1   6  -3  286.87   21.30
   1   6  -3  273.47   21.60
  -1   6   3  278.07   22.00
  -1   6   3  268.27   21.60
   1  -6  -3  272.17   21.60
   1  -6  -3  315.47   21.00
  -1  -6   3  237.08   21.30
  -1   6   2  108.79    9.20
  -1   6   2  124.39    9.80
   1   6  -2  109.89    8.70
   1   6  -2  116.89    9.30
  -1   6   2   95.09    8.70
   1  -6  -2  114.19    9.20
   1  -6  -2  118.99    8.80
  -1  -6   2  101.49    9.00
   1  -6  -2  103.49    9.70
  -1   6   1  104.09    8.70
   1   6  -1  103.09    8.40
  -1   6   1   90.09    8.00
   1  -6  -1  105.89    7.70
  -1  -6   1   97.69    8.20
   1  -6  -1   87.89    7.90
  -1   6   0  148.29   11.80
   1   6   0  155.78   12.70
  -1   6   0  154.98   12.80
  -1   6   0  136.29   12.20
   1   6   0  152.68   11.90
  -1  -6   0  157.38   12.00
   1  -6   0  162.58   11.80
  -1  -6   0  178.98   12.70
   1  -6   0  161.88   12.20
   1   6   1 4976.90  396.46
  -1   6  -1 5321.27  396.06
  -1  -6  -1 5958.90  396.06
  -1  -6  -1 5370.86  396.46
  -1   6  -2 2059.69  144.49
   1   6   2 2030.80  144.59
  -1   6  -2 1906.21  142.89
  -1   6  -2 1919.41  144.19
  -1  -6  -2 1860.31  143.99
   1   6   3    7.80    2.30
   1   6   3    6.70    2.10
  -1   6  -3    5.00    1.70
   1   6   4   91.19    9.10
   1   6   4   94.09    9.10
  -1   6  -4   96.29    8.90
   1   6   5   83.39    8.90
   1   6   5   88.59    8.80
  -1   6  -5   82.29    8.50
   1   6   6   54.49    7.30
  -1  -6  -6   65.99    7.80
  -1   6  -7    6.40    3.00
   1   6   7    1.30    2.60
  -1  -6  -7    6.40    3.40
   1   6   8   13.90    4.60
  -1   6  -8    4.10    3.40
  -1  -6  -8    3.50    3.40
   1   7  -9    3.90    4.00
   1  -7  -9    4.60    3.80
  -1   7   8   15.30    5.00
   1   7  -8   10.60    3.90
   1  -7  -8   12.70    4.20
   1   7  -7   12.50    3.60
  -1   7   7    3.20    3.40
   1  -7  -7    2.30    3.00
  -1   7   6  225.18   22.70
   1   7  -6  193.68   15.70
   1   7  -6  224.78   18.00
   1  -7  -6  181.08   17.70
  -1  -7   6  228.18   18.50
  -1   7   5 1002.60   77.79
   1   7  -5  976.70   77.39
  -1   7   5 1006.70   77.29
   1  -7  -5 1150.98   76.39
  -1  -7   5 1004.20   77.69
  -1   7   4   27.50    3.90
   1   7  -4   30.90    4.10
  -1   7   4   34.30    4.70
   1  -7  -4   37.90    3.90
  -1   7   3    9.40    2.50
   1   7  -3   11.50    2.40
  -1   7   3   11.20    2.40
   1   7  -3    8.50    1.80
   1  -7  -3    8.50    2.20
   1  -7  -3   11.90    2.10
  -1   7   2  768.12   55.99
   1   7  -2  747.33   56.19
  -1   7   2  650.73   56.09
   1   7  -2  744.53   55.39
   1  -7  -2  838.22   56.39
   1   7  -1 3255.07  223.48
  -1   7   1 3334.17  224.48
  -1   7   1 3203.58  223.98
  -1   7   1 3168.68  223.48
   1   7  -1 2999.60  224.18
  -1  -7   1 2820.72  223.98
   1  -7  -1 2568.74  223.68
   1   7   0   25.50    3.20
  -1   7   0   20.50    3.00
  -1   7   0   23.90    2.80
   1   7   0   20.00    2.30
   1  -7   0   26.00    2.70
  -1  -7   0   25.40    3.00
   1  -7   0   21.60    2.30
  -1   7  -1 2547.34  187.18
   1   7   1 2377.86  186.78
   1   7   1 2616.14  187.68
  -1   7  -1 2647.44  186.38
  -1  -7  -1 2487.35  186.98
   1  -7   1 2639.54  187.08
  -1  -7  -1 2508.35  187.58
  -1   7  -2   17.10    1.70
   1   7   2   18.30    2.90
  -1   7  -2   16.60    2.90
  -1  -7  -2   19.50    2.80
   1   7   3   53.29    6.10
  -1   7  -3   59.49    5.80
   1   7   3   54.49    5.80
   1   7   4   35.10    5.10
  -1   7  -4   43.10    5.20
   1   7   4   49.90    5.60
  -1   7  -5   -1.30    1.40
   1   7   5    2.00    2.30
   1   7   5   -1.20    1.70
  -1   7  -6    2.30    2.30
   1   7   6    4.20    2.60
  -1  -7  -6    3.30    2.90
  -1   7  -7    4.80    3.00
   1   7   7    5.50    3.50
  -1  -7  -7    2.60    2.90
  -1   7  -8   18.00    5.00
   1   7   8   18.80    5.80
  -1  -7  -8   16.70    5.40
   1   8  -8   -2.30    2.50
   1  -8  -8    5.90    3.20
  -1   8   7   12.10    4.40
   1   8  -7   20.10    4.90
   1  -8  -7   16.20    4.30
   1   8  -6  137.09   12.30
  -1   8   6  127.29   12.50
   1   8  -6  121.99    9.80
  -1   8   5  322.37   24.10
   1   8  -5  310.87   24.30
   1   8  -5  311.47   22.60
  -1   8   5  252.87   24.10
   1  -8  -5  296.77   23.00
   1   8  -4   84.29    7.90
  -1   8   4   74.39    7.60
   1  -8  -4   82.09    7.10
   1   8  -3   85.39    7.10
   1   8  -3   75.89    7.60
  -1   8   3   90.29    8.10
  -1   8   3   82.49    7.70
   1  -8  -3   74.29    6.90
   1  -8  -3   80.49    7.60
   1   8  -2    9.60    2.30
   1   8  -2   11.10    1.60
  -1   8   2    9.20    2.30
   1  -8  -2    9.60    2.00
   1  -8  -2    9.60    2.20
   1   8  -1  526.95   39.40
  -1   8   1  547.15   40.50
  -1   8   1  553.34   40.00
   1   8  -1  561.54   40.40
   1  -8  -1  508.15   39.80
   1  -8  -1  504.55   40.50
   1  -8  -1  512.15   39.30
   1   8   0  592.84   43.90
  -1   8   0  550.74   42.70
  -1   8   0  595.94   43.50
   1   8   0  501.65   42.80
  -1  -8   0  635.54   43.10
   1  -8   0  526.75   43.20
  -1  -8   0  655.53   44.40
  -1   8  -1  280.37   21.80
   1   8   1  300.57   23.30
  -1   8  -1  291.07   22.80
  -1  -8  -1  302.27   22.70
   1   8   2 1294.37   93.69
   1   8   2 1221.98   92.69
  -1   8  -2 1248.08   91.69
  -1   8  -2 1244.48   92.99
   1   8   3  835.92   65.99
   1   8   3  878.21   65.39
  -1   8  -3  896.71   65.49
   1   8   4   17.50    3.90
   1   8   4   13.80    3.50
  -1   8  -4   12.30    3.20
  -1   8  -5   -1.50    1.30
   1   8   5    1.70    2.30
   1   8   5    1.50    2.00
  -1   8  -6    1.20    2.10
   1   8   6    0.30    2.40
   1   8   7    4.70    3.30
  -1   8  -7    5.20    2.90
  -1  -8  -7    5.30    3.20
   1   8   8    6.90    4.20
  -1   8  -8    7.10    3.90
  -1  -8  -8    7.70    4.10
  -1   9   8   72.89    9.60
   1   9  -8   68.29    9.10
   1  -9  -8   69.89    8.90
   1   9  -7    0.80    2.20
  -1   9   7   -1.00    2.50
   1  -9  -7    2.70    2.60
  -1   9   6   -2.90    2.20
   1   9  -6   -0.10    0.80
   1   9  -6    1.70    2.10
   1   9  -5  293.57   24.80
  -1   9   5  314.07   24.70
  -1   9   5  307.57   25.10
  -1   9   4  250.57   22.00
   1   9  -4  286.37   22.10
  -1   9   4  282.07   22.00
   1  -9  -4  268.37   20.90
  -1   9   3   79.69    8.40
   1   9  -3   89.79    8.40
   1   9  -3   89.69    7.60
  -1   9   3   87.89    8.30
   1   9  -3   89.79    7.60
   1  -9  -3   89.89    7.50
  -1   9   2 2803.72  179.88
   1   9  -2 2378.46  179.48
   1   9  -2 2339.77  178.48
  -1   9   2 2397.26  179.28
   1  -9  -2 2486.85  178.38
   1  -9  -2 2188.58  178.98
  -1   9   1   97.09    8.10
   1   9  -1   86.49    8.30
   1   9  -1   83.79    7.40
  -1   9   1  100.29    8.60
   1  -9  -1   83.99    7.70
   1   9   0   41.60    3.90
  -1   9   0   37.00    3.70
  -1   9   0   47.10    4.60
  -1   9   0   36.00    4.70
   1  -9   0   44.50    4.70
  -1  -9   0   44.10    4.10
   1   9   1  668.23   46.60
  -1   9  -1  619.44   46.00
  -1   9  -1  629.34   47.00
   1   9   1  564.64   47.30
  -1   9  -2 1999.70  144.49
  -1   9  -2 1806.12  145.69
   1   9   2 1985.90  145.79
   1   9   2 2102.99  146.59
  -1   9  -3    8.00    1.00
   1   9   3    6.20    2.60
   1   9   3    6.30    2.50
  -1   9  -3    7.50    2.30
   1   9   4    7.20    3.00
  -1   9  -4    7.70    2.60
   1   9   4   12.70    3.50
   1   9   5    1.10    2.00
   1   9   5    1.70    2.50
  -1   9  -5    0.60    1.80
  -1   9  -6  223.48   20.30
   1   9   6  245.98   20.60
   1   9   6  235.18   20.70
   1   9   7    2.80    3.50
  -1  -9  -7    7.40    4.00
   1   9   8    1.90    3.30
  -1   9  -8    3.90    3.40
  -1  -9  -8   14.50    4.50
   1  10  -8    7.30    4.10
  -1  10   8    6.70    4.30
   1 -10  -8   10.10    3.80
   1  10  -7    8.90    3.30
  -1  10   7    3.40    3.50
   1 -10  -7    5.90    3.50
   1  10  -6   17.00    2.00
  -1  10   6   13.50    4.20
  -1  10   6   15.60    3.70
  -1  10   5   -0.40    2.40
  -1  10   5    0.20    1.60
   1  10  -5   -0.30    1.80
  -1  10   4   67.49    7.10
  -1  10   4   64.09    7.20
   1  10  -4   64.79    7.10
  -1  10   3   -2.50    1.40
  -1  10   3    1.30    1.40
   1  10  -3   -0.80    1.30
   1  10  -3   -2.00    1.00
   1 -10  -3    0.40    1.60
  -1  10   2  732.53   51.89
   1  10  -2  674.93   50.59
  -1  10   2  709.63   51.59
   1  10  -2  678.33   51.69
   1 -10  -2  611.34   50.39
  -1  10   1 1302.47   93.19
  -1  10   1 1204.48   93.29
   1  10  -1 1248.58   93.49
   1  10   0  140.89   11.70
  -1  10   0  152.78   12.90
   1  10   0  146.79   12.80
  -1 -10   0  152.38   12.00
  -1  10  -1  150.78   12.00
  -1  10  -1  138.09   11.50
   1  10   1  129.49   11.80
  -1  10  -1  133.09   10.30
   1  10   1  118.49   10.80
  -1 -10  -1  135.29   11.30
  -1  10  -2   12.00    2.80
   1  10   2    7.70    2.50
  -1  10  -2   12.60    1.60
   1  10   2    9.70    3.00
  -1  10  -3  637.94   48.50
   1  10   3  677.73   50.09
  -1  10  -3  652.83   50.29
   1  10   3  672.23   50.99
  -1  10  -4  268.47   22.60
   1  10   4  256.97   23.00
   1  10   4  298.07   22.70
   1  10   5    2.10    2.40
   1  10   5    1.00    2.50
  -1  10  -5    0.20    2.00
  -1  10  -6    2.40    2.60
   1  10   6   -1.00    2.40
  -1  10  -7   25.20    5.80
   1  10   7   32.70    7.00
  -1 -10  -7   36.00    6.90
  -1  10  -8   28.50    6.50
   1  10   8   35.30    7.60
  -1 -10  -8   29.70    7.00
  -1  11   8   30.50    7.10
   1  11  -8   21.50    5.80
   1 -11  -8   22.00    5.80
  -1  11   7   18.50    4.90
   1  11  -7   11.90    4.10
   1 -11  -7   15.90    4.80
   1  11  -6   11.40    1.70
  -1  11   6   10.10    3.90
  -1  11   6    5.60    2.80
   1  11  -6   10.60    3.60
   1  11  -5    3.60    2.40
  -1  11   5    7.20    2.70
  -1  11   5    2.60    2.80
   1  11  -4   23.80    4.40
  -1  11   4   20.40    4.30
  -1  11   4   31.50    4.70
   1  11  -3    0.90    1.00
  -1  11   3   -2.70    1.10
   1  11  -3   -2.10    1.10
  -1  11   3    0.70    1.80
  -1  11   2   49.99    5.50
   1  11  -2   49.30    4.60
   1  11  -2   50.99    5.70
  -1  11   2   47.20    5.70
  -1  11   1  178.28   14.70
   1  11  -1  179.78   14.00
   1  11  -1  167.68   14.90
   1  11   0   63.49    6.10
  -1  11   0   71.29    6.90
  -1  11   0   88.19    7.60
   1  11   0   82.79    7.50
  -1 -11   0   60.99    6.30
  -1  11  -1   66.39    6.70
   1  11   1   66.79    7.10
  -1  11  -1   65.19    5.60
   1  11   1   69.99    6.30
  -1  11  -1   61.99    6.90
  -1 -11  -1   71.59    6.80
  -1  11  -2  758.92   56.59
  -1  11  -2  768.02   54.99
   1  11   2  779.92   57.19
   1  11   2  678.83   55.89
   1  11   3   93.69    9.50
  -1  11  -3   90.69    8.90
  -1  11  -3   87.79    7.10
   1  11   3   94.59    8.80
  -1  11  -4  213.48   19.10
   1  11   4  203.58   19.60
   1  11   4  258.27   19.40
   1  11   5   95.99   10.50
   1  11   5  112.39   10.80
  -1  11  -5   85.19   11.20
   1  11   6    6.50    3.60
   1  11   6    1.00    2.10
  -1  11  -6    2.30    2.50
  -1  11  -7   31.00    6.10
   1  11   7   26.60    6.20
   1  11   8    9.30    4.90
  -1  11  -8    6.70    4.20
  -1 -11  -8    5.90    4.40
  -1  12   8   35.60    8.10
   1  12  -8   36.40    7.40
   1 -12  -8   63.79    8.00
   1  12  -7    7.40    3.60
  -1  12   7    0.70    3.10
   1  12  -6    7.80    1.50
   1  12  -6    4.10    3.00
  -1  12   6    5.70    2.80
  -1  12   6    9.60    3.80
   1  12  -5   30.80    5.60
  -1  12   5   30.60    5.80
  -1  12   5   32.30    5.40
  -1  12   4   19.80    4.10
   1  12  -4   19.80    4.20
  -1  12   4   10.90    3.40
  -1  12   3    5.20    2.40
   1  12  -3    6.60    1.80
   1  12  -3    3.00    2.20
  -1  12   3    6.60    2.90
   1  12  -2   92.59    9.10
  -1  12   2  101.19    9.30
   1  12  -2   93.49    8.30
  -1  12   2   87.59    8.90
  -1  12   1  136.69   11.30
  -1  12   1  114.09   10.80
   1  12  -1  125.39   11.30
   1  12  -1  113.19   10.10
   1  12   0  441.76   34.40
   1  12   0  420.86   33.00
  -1  12   0  400.26   33.80
  -1 -12   0  480.05   33.50
   1  12   1  255.37   19.90
   1  12   1  278.67   21.30
  -1  12  -1  258.27   20.60
  -1 -12  -1  228.58   20.20
   1  12   2 1336.67   96.49
   1  12   2 1394.86   95.39
  -1  12  -2 1179.98   94.09
  -1  12  -2 1217.08   95.69
  -1  12  -3  167.38   14.80
   1  12   3  150.18   15.10
   1  12   3  174.08   14.50
  -1  12  -3  173.78   12.90
   1  12   4  606.44   50.69
   1  12   4  723.53   50.19
  -1  12  -4  608.54   50.19
   1  12   5   49.20    6.80
   1  12   5   52.59    7.20
  -1  12  -5   51.99    6.70
   1  12   6   47.70    6.90
  -1  12  -6   55.09    7.00
   1  12   6   45.90    7.20
   1  12   7    2.30    3.30
  -1  12  -7   -0.50    2.70
  -1  13   8    3.50    4.40
   1  13  -8    6.80    3.90
   1 -13  -8    5.10    3.70
  -1  13   7   -0.40    3.30
   1  13  -7    3.90    3.40
  -1  13   6   78.89    9.40
   1  13  -6   69.49    6.40
   1  13  -6  106.69   10.10
  -1  13   5   -6.30    4.30
   1  13  -5   -0.30    2.30
  -1  13   5    1.20    1.90
  -1  13   4   13.50    3.50
  -1  13   4   12.50    3.50
   1  13  -4   12.30    3.70
  -1  13   3   88.49    8.70
   1  13  -3   75.09    7.10
  -1  13   3   75.29    8.20
   1  13  -3   83.69    8.60
   1  13  -2   26.90    3.40
  -1  13   2   25.50    4.50
  -1  13   2   29.90    4.30
   1  13  -2   29.30    5.00
   1  13  -1  263.37   22.80
   1  13  -1  348.87   24.70
  -1  13   1  280.77   23.80
  -1  13   1  309.17   24.00
  -1  13   0   12.40    2.90
   1  13   0    7.70    2.80
  -1  13   0   11.90    3.30
   1  13   0   12.40    2.50
  -1 -13   0    5.40    2.20
   1  13   1  234.18   18.50
   1  13   1  225.48   19.60
  -1  13  -1  236.68   19.30
  -1  13  -1  229.48   19.40
   1  13   2  220.28   18.10
  -1  13  -2  226.18   18.80
   1  13   2  222.08   19.30
  -1  13  -3    1.50    1.10
  -1  13  -3    2.10    1.80
   1  13   3    3.20    2.30
   1  13   3   -1.90    1.90
   1  13   4  202.38   19.20
  -1  13  -4  225.98   19.00
   1  13   4  218.18   18.50
   1  13   5    4.90    3.00
   1  13   5   11.80    4.50
  -1  13  -5    6.00    3.00
   1  13   6   14.50    4.50
  -1  13  -6   16.90    4.60
   1  13   6   15.50    4.80
   1  13   7    3.10    3.60
  -1  13  -7    9.70    4.40
   1  13   7   11.00    3.90
  -1  14   7    8.90    4.30
   1  14  -7    4.80    3.70
  -1  14   7    2.50    2.80
  -1  14   6   95.09    9.90
  -1  14   6   94.19   10.40
   1  14  -6   81.19    7.30
   1  14  -6   99.99   10.80
  -1  14   5   10.30    3.40
   1  14  -5    8.70    3.30
  -1  14   5    9.30    3.60
  -1  14   4    1.80    2.10
  -1  14   4   -1.10    2.10
   1  14  -4   -1.80    1.60
   1  14  -3    4.10    2.20
  -1  14   3   11.20    3.70
  -1  14   3    3.60    2.30
   1  14  -2   26.30    3.60
  -1  14   2   33.30    4.60
   1  14  -2   28.00    5.10
  -1  14   2   27.10    4.80
   1  14  -1  194.48   16.20
   1  14  -1  198.48   17.70
  -1  14   1  222.68   17.60
  -1  14   1  200.88   17.40
   1  14   0   92.49    8.40
  -1  14   0  106.39    9.60
   1  14   0   93.99    9.70
  -1  14   0   93.49    9.60
  -1  14  -1   40.20    5.30
  -1  14  -1   41.60    5.30
   1  14   1   32.10    6.00
   1  14   1   36.10    7.10
   1  14   2  362.26   32.00
  -1  14  -2  435.26   33.20
   1  14   2  423.86   33.60
  -1  14  -2  450.95   33.50
  -1  14  -3    8.40    3.10
   1  14   3    2.50    2.60
  -1  14  -3   12.10    1.80
   1  14   3   16.40    3.60
  -1  14  -4  387.16   29.80
   1  14   4  414.36   32.10
  -1  14  -4  381.36   34.30
   1  14   4  427.06   33.30
  -1  14  -5  166.08   16.40
   1  14   5  180.28   16.40
   1  14   5  191.88   18.40
   1  14   6   76.79    9.60
  -1  14  -6   67.79    9.40
   1  14   6   98.09   10.50
   1  14   7   32.20    7.20
  -1  14  -7   32.60    6.70
   1  14   7   31.20    6.60
   1  15  -7    0.60    2.90
  -1  15   7    3.80    3.00
  -1  15   7    8.20    4.40
  -1  15   6   10.40    4.50
   1  15  -6   11.50    2.10
   1  15  -6   15.70    4.90
  -1  15   6   18.40    4.90
  -1  15   5   -0.30    2.60
   1  15  -5   -1.10    1.90
  -1  15   5    1.70    2.20
  -1  15   4   -1.30    1.80
  -1  15   4   -1.90    2.20
   1  15  -3  107.99   10.90
  -1  15   3  110.89   10.80
  -1  15   3  107.29   10.70
   1  15  -3  101.59    9.80
   1  15  -2    6.70    2.20
   1  15  -2    9.50    3.10
  -1  15   2   10.10    3.30
  -1  15   2    7.00    2.70
  -1  15   1   27.90    5.20
  -1  15   1   24.90    4.80
   1  15  -1   25.50    3.60
   1  15  -1   30.30    5.50
   1  15   0  421.36   35.50
  -1  15   0  490.65   35.50
   1  15   0  427.26   33.90
  -1  15   0  442.76   35.20
  -1  15  -1    0.60    1.80
  -1  15  -1    2.10    2.00
   1  15   1   -3.70    1.40
   1  15   1   -0.90    1.60
  -1  15  -2   75.09    8.30
  -1  15  -2   71.89    8.20
   1  15   2   85.69    9.00
   1  15   2   70.69    7.50
   1  15   3    7.10    3.20
   1  15   3   14.90    3.70
  -1  15  -3    7.30    3.10
   1  15   4  154.88   14.20
  -1  15  -4  151.18   13.60
   1  15   4  115.89   12.40
  -1  15  -5   92.39    9.90
   1  15   5   72.19    9.30
   1  15   5   87.19   10.00
  -1  15  -6  106.99   12.50
   1  15   6  122.59   12.90
   1  15   6  113.19   12.60
  -1  15  -7    0.80    3.30
   1  15   7    0.60    2.70
  -1  16   7   -3.70    3.40
  -1  16   7    1.10    2.60
   1  16  -7    2.00    3.40
  -1  16   6   29.00    5.90
   1  16  -6   18.70    5.30
  -1  16   6   25.40    6.10
  -1  16   5    3.10    3.10
   1  16  -5   11.20    4.20
  -1  16   5    3.00    2.50
   1  16  -4   25.20    5.20
  -1  16   4   34.50    5.80
  -1  16   4   14.50    4.10
  -1  16   3   -1.20    2.30
  -1  16   3   -1.10    1.90
   1  16  -3    1.80    1.60
   1  16  -3   -1.10    1.90
   1  16  -2   33.10    4.30
  -1  16   2   34.30    5.90
   1  16  -2   25.80    5.20
  -1  16   2   44.00    5.80
   1  16  -1  170.18   14.90
  -1  16   1  146.79   14.00
   1  16  -1  145.89   12.90
  -1  16   1  168.18   14.50
   1  16   0  555.84   44.10
   1  16   0  566.94   42.20
  -1  16   0  564.14   43.60
  -1  16   0  531.05   43.60
  -1  16  -1  328.17   26.50
  -1  16  -1  332.67   26.60
   1  16   1  309.77   26.90
   1  16   1  312.97   25.20
  -1  16  -2   33.10    5.70
   1  16   2   29.50    4.50
  -1  16  -2   37.30    5.40
   1  16   2   44.20    7.00
   1  16   3  127.99   12.00
   1  16   3  131.29   13.30
   1  16   4   60.79    7.70
  -1  16  -4   70.39    8.40
  -1  16  -4   65.99    5.70
   1  16   5   47.70    8.20
   1  16   5   45.90    7.60
  -1  16  -5   36.20    7.00
   1  16   6  195.88   17.80
   1  16   6  168.58   17.40
  -1  16  -6  172.78   17.50
  -1  16  -7    5.30    4.10
   1  16   7    3.30    3.80
   1  16   7    0.00    3.00
  -1  17   7   -1.80    2.60
   1  17  -7   -1.30    3.20
  -1  17   7   -1.60    3.80
   1  17  -6   21.40    5.80
  -1  17   6   20.60    5.00
  -1  17   6   26.30    6.20
  -1  17   5   18.70    5.20
  -1  17   5   32.10    6.30
   1  17  -5   27.70    6.00
  -1  17   4   -0.30    2.00
  -1  17   4    3.40    4.60
   1  17  -4    6.80    3.10
   1  17  -3    0.80    1.80
   1  17  -3   -0.30    2.00
  -1  17   3   -0.60    2.30
  -1  17   3   -3.90    2.20
   1  17  -2   16.10    4.20
  -1  17   2   23.70    4.90
   1  17  -2   23.60    3.90
  -1  17   1   74.19    8.80
   1  17  -1   75.99    7.40
  -1  17   1   79.39    8.60
   1  17  -1   77.39    8.90
   1  17   0   95.29   10.60
  -1  17   0  106.79   10.30
  -1  17   0   86.49   10.00
  -1  17  -1   43.10    6.00
  -1  17  -1   43.10    6.00
   1  17   1   30.60    6.40
   1  17   1   42.50    5.10
   1  17   2    0.40    2.20
  -1  17  -2    2.70    2.30
  -1  17  -2    2.80    2.30
   1  17   2    1.50    2.10
   1  17   3   -0.40    2.50
   1  17   3    0.30    2.20
  -1  17  -3   -2.30    1.90
  -1  17  -3   -2.10    2.30
  -1  17  -4    7.20    3.40
   1  17   4    3.70    3.40
   1  17   4    3.50    3.10
   1  17   5   35.10    6.90
  -1  17  -5   29.20    6.40
   1  17   5   37.70    7.20
   1  17   6   66.79    9.90
   1  17   6   66.99    9.50
  -1  17  -6   79.49   10.10
   1  18  -6   54.49    9.80
  -1  18   6   73.59    9.10
  -1  18   6   78.79    9.80
  -1  18   5    0.70    3.60
  -1  18   5   10.20    3.90
   1  18  -5    6.60    3.70
   1  18  -4  136.39   13.60
  -1  18   4  140.89   13.40
  -1  18   4  103.49   12.20
   1  18  -4  138.69   12.20
  -1  18   3    6.40    3.10
  -1  18   3    8.40    3.90
   1  18  -3    2.90    2.40
  -1  18   2    3.70    2.80
   1  18  -2    2.70    2.00
   1  18  -2    5.10    2.90
  -1  18   2    0.10    1.90
  -1  18   1   45.30    6.70
   1  18  -1   42.40    7.30
  -1  18   1   44.70    7.30
   1  18  -1   49.70    5.40
  -1  18   0   12.30    3.90
  -1  18   0   15.80    4.00
   1  18   0    8.70    3.70
   1  18   0   13.50    3.10
  -1  18  -1   49.30    7.10
   1  18   1   58.89    7.90
  -1  18  -1   66.39    7.70
   1  18   1   59.59    6.40
  -1  18  -2    3.80    2.60
   1  18   2    4.40    2.50
   1  18   2    8.90    3.60
  -1  18  -2    5.70    2.70
  -1  18  -3    8.10    3.80
   1  18   3   18.30    5.00
   1  18   3   10.10    3.60
  -1  18  -3   12.00    4.20
  -1  18  -4    3.50    2.60
   1  18   4    6.70    3.70
   1  18   4    3.50    4.20
   1  18   5   51.99    8.70
  -1  18  -5   45.50    8.10
   1  18   5   52.39    7.70
   1  18   6   41.30    8.40
   1  18   6   43.50    8.00
  -1  18  -6   32.30    7.30
   1  19  -6    6.30    4.30
  -1  19   6   22.80    5.20
  -1  19   6   20.80    5.60
   1  19  -5    7.50    4.10
  -1  19   5   17.90    4.90
  -1  19   5    9.00    4.80
   1  19  -4  131.49   11.80
   1  19  -4  132.39   13.60
  -1  19   4  108.59   12.40
  -1  19   4  113.09   18.90
   1  19  -3    0.40    2.30
  -1  19   3    3.30    3.10
  -1  19   3    3.50    3.50
  -1  19   2   15.60    4.40
   1  19  -2   14.60    3.20
   1  19  -2   14.00    4.50
  -1  19   2   23.80    5.00
  -1  19   1   23.30    5.30
   1  19  -1   20.70    5.30
  -1  19   1   18.00    4.70
   1  19   0   -0.40    1.80
   1  19   0   -0.10    2.00
  -1  19   0    2.20    2.60
  -1  19   0   -0.10    2.10
  -1  19  -1   39.50    6.00
   1  19   1   24.90    4.20
  -1  19  -1   28.60    6.40
   1  19   1   40.30    7.10
  -1  19  -2    2.40    2.30
  -1  19  -2   -1.20    2.20
   1  19   2    3.80    2.50
   1  19   2    2.70    2.30
   1  19   3   15.20    4.20
   1  19   3   21.90    5.70
  -1  19  -3    6.20    3.20
  -1  19  -3   10.00    4.00
   1  19   4    9.60    4.20
  -1  19  -4   14.80    4.90
   1  19   4   16.80    5.30
  -1  19  -4   15.70    5.20
   1  19   5   23.70    6.10
   1  19   5   34.60    7.00
  -1  19  -5   26.50    6.10
  -1  19  -6    9.40    5.60
   1  19   6   33.40    7.60
   1  19   6   22.00    6.00
  -1  20   6   -1.30    2.90
   1  20  -6    5.00    4.20
  -1  20   6   -0.40    3.50
   1  20  -5   36.50    6.60
  -1  20   5   35.60    6.80
  -1  20   5   31.10    6.60
   1  20  -5   20.30    6.00
  -1  20   4    5.10    4.00
   1  20  -4   11.70    4.20
  -1  20   4   13.50    4.50
   1  20  -4   11.00    3.50
  -1  20   3  112.99   11.70
   1  20  -3   96.79    9.90
   1  20  -3  102.99   11.70
  -1  20   2   81.79    9.00
   1  20  -2   66.89    9.40
   1  20  -1    6.00    2.70
  -1  20   1    2.80    3.20
   1  20  -1    7.70    3.50
   1  20   0   39.50    5.20
  -1  20   0   38.30    6.20
   1  20   0   39.20    7.30
  -1  20   0   36.20    6.80
   1  20   1   -3.20    2.00
  -1  20  -1    4.70    3.10
  -1  20  -1    0.90    2.40
   1  20   1   -0.80    1.90
   1  20   2   13.20    3.50
   1  20   2   15.10    4.70
  -1  20  -2    7.40    3.60
  -1  20  -2    6.10    3.80
  -1  20  -3   -1.60    2.30
   1  20   3    1.40    3.00
   1  20   3    2.20    2.80
  -1  20  -3    1.40    2.90
   1  20   4    5.40    3.50
  -1  20  -4    2.80    3.40
   1  20   4   -4.10    2.60
  -1  20  -4    2.90    3.00
   1  20   5    2.30    3.80
   1  20   5   12.30    4.90
  -1  20  -5    4.20    4.20
  -1  20  -5   16.60    4.90
  -1  21   5    9.60    4.60
   1  21  -5    3.30    4.10
  -1  21   5   16.20    4.90
   1  21  -5    5.60    4.40
   1  21  -4   37.00    7.50
  -1  21   4   42.00    7.40
  -1  21   4   23.80    5.80
   1  21  -4   29.80    5.40
  -1  21   3  294.87   24.30
   1  21  -3  253.47   21.70
  -1  21   3  248.58   23.00
   1  21  -3  288.77   24.70
   1  21  -2   46.90    8.20
  -1  21   2   48.30    7.00
  -1  21   2   50.09    8.30
   1  21  -1    5.00    2.50
  -1  21   1    9.60    3.70
   1  21  -1    4.10    3.60
  -1  21   1   18.60    4.70
  -1  21   0   51.29    8.30
   1  21   0   46.30    8.50
  -1  21   0   43.60    6.80
   1  21   0   60.29    6.20
   1  21   1   -1.60    2.50
  -1  21  -1    2.30    2.80
  -1  21  -1   -2.40    2.80
   1  21   1    1.10    2.20
  -1  21  -2   36.60    7.10
   1  21   2   34.40    5.30
  -1  21  -2   29.30    6.30
   1  21   2   49.50    8.20
  -1  21  -3    0.60    2.90
   1  21   3    2.10    2.60
  -1  21  -3    1.40    3.00
   1  21   3   -1.00    3.00
  -1  21  -4    1.10    2.80
   1  21   4    5.20    3.60
   1  21   4   -5.60    3.10
  -1  21  -4   -0.80    3.30
   1  21   5    0.40    3.10
  -1  21  -5   -0.30    4.30
   1  21   5    8.70    4.20
  -1  21  -5   -0.70    3.60
  -1  22   5    5.40    4.20
   1  22  -5   10.00    4.60
  -1  22   5    6.80    4.50
   1  22  -5    9.60    4.40
  -1  22   4   -3.40    3.00
   1  22  -4    3.10    3.80
   1  22  -4   -0.70    3.20
  -1  22   4    6.40    3.70
   1  22  -3   15.80    5.30
  -1  22   3   16.40    5.30
   1  22  -3   18.60    4.00
  -1  22   3   28.50    6.40
   1  22  -2   17.20    3.70
   1  22  -2   19.20    5.20
  -1  22   2   17.50    5.90
  -1  22   2   19.40    5.30
   1  22  -1    0.90    2.40
  -1  22   1    1.50    2.90
   1  22  -1   -0.40    2.00
  -1  22   1    7.70    3.90
  -1  22   0   13.60    4.90
   1  22   0   22.10    4.00
   1  22   0   22.10    5.80
  -1  22   0   17.30    4.90
  -1  22  -1   13.00    4.20
   1  22   1   14.00    4.90
  -1  22  -1   10.80    4.30
   1  22   1    9.20    3.10
  -1  22  -2    6.10    3.60
  -1  22  -2    3.10    3.10
   1  22   2    0.90    3.70
   1  22   2   -0.80    2.60
  -1  22  -3   13.70    5.00
   1  22   3   15.20    5.40
  -1  22  -3   19.40    5.20
  -1  22  -4    5.10    4.10
   1  22   4    5.00    3.40
   1  22   4    6.00    4.50
  -1  22  -4    3.70    3.50
  -1  23   4    7.60    4.80
   1  23  -3   44.10    8.70
  -1  23   3   43.90    7.00
   1  23  -3   34.00    5.60
  -1  23   3   42.30    8.10
   1  23  -2    6.30    2.80
  -1  23   2    4.20    3.90
   1  23  -2    6.70    3.70
  -1  23   2    9.80    4.10
  -1  23   1   41.70    7.20
  -1  23   1   38.10    7.30
   1  23  -1   26.60    6.80
   1  23  -1   36.20    4.90
  -1  23   0   31.10    7.00
   1  23   0   30.20    4.50
  -1  23   0   21.00    5.50
   1  23   0   31.90    7.20
  -1  23  -1   20.10    5.70
   1  23   1   30.10    7.10
   1  23   1   13.80    3.60
  -1  23  -1   21.40    5.30
  -1  23  -2   10.60    4.50
  -1  23  -2    9.30    4.80
   1  23   2   15.80    5.50
   1  23   2   12.80    4.00
   1  23   3    3.80    3.10
  -1  23  -3   -3.00    2.80
  -1  23  -3    0.60    3.70
   1  23   3    2.00    3.60
  -1  23  -4   -0.10    3.70
   1  23   4   -0.70    4.10
   1  23   4   -3.00    3.40
   1  24  -4   42.60   12.80
  -1  24   4   26.10    6.70
  -1  24   4   15.30    5.70
   1  24  -4   16.50    4.90
   1  24  -3   17.70    4.40
   1  24  -3   22.10    6.70
  -1  24   3   16.60    5.30
  -1  24   3   35.10    6.90
   1  24  -2   13.20    3.80
  -1  24   2   30.20    6.60
   1  24  -2   18.50    5.70
  -1  24   2   31.80    6.90
   1  24  -1    1.60    2.80
  -1  24   1    8.20    6.50
  -1  24   1    0.30    3.70
   1  24  -1   -0.70    3.00
  -1  24   0   26.30    6.30
   1  24   0   32.10    7.30
   1  24   0   24.00    4.40
  -1  24   0   21.60    5.30
  -1  24  -1   68.19   10.70
  -1  24  -1   53.79    8.50
   1  24   1   77.39   10.60
   1  24   1   67.79    7.70
   1  24   2    8.30    4.80
   1  24   2    9.70    4.10
  -1  24  -2   19.50    5.70
  -1  24  -2   22.80    5.50
   1  24   3   -2.60    3.30
   1  24   3   -5.10    2.70
  -1  24  -3   -1.50    3.00
  -1  24  -3    1.20    4.20
   1  25  -3    4.30    6.00
  -1  25   3    2.00    3.70
  -1  25   3    6.90    4.40
   1  25  -2   91.89   11.80
   1  25  -2   70.09    8.10
  -1  25   2   97.69   11.50
  -1  25   1   63.19   10.50
   1  25  -1   51.89    6.70
   1  25  -1   62.99   10.70
  -1  25   1   66.19    8.40
   1  25   0    2.10    2.90
  -1  25   0    6.70    3.70
  -1  25   0    5.50    4.60
   1  25   0    5.30    4.40
   1  25   1  148.99   14.10
  -1  25  -1  193.18   17.60
  -1  25  -1  139.59   15.20
   1  25   1  177.08   17.90
  -1  25  -2    6.80    4.20
   1  25   2    8.40    4.40
  -1  25  -2   -2.00    3.80
   1  25   2    5.90    4.40
  -1  26   2    2.60    3.80
   1  26  -2   10.40    5.10
  -1  26   2    8.30    5.00
  -1  26   1   66.49   10.90
   1  26  -1   80.39   12.40
   1  26  -1   54.19    7.10
  -1  26   1   67.49    9.00
   1  26   0   48.20    9.20
  -1  26   0   33.10    6.90
   1  26   0   34.20    5.50
  -1  26   0   47.50    9.10
  -1  26  -1  106.69   14.00
   1  26   1  118.89   11.30
   1  26   1  106.49   14.30
   2   0  -9   -0.80    2.90
  -2   0   9    2.70    3.90
   2   0  -8    4.70    2.50
   2   0  -8    6.20    3.00
  -2   0   8    5.00    3.50
   2   0  -7   -1.80    1.90
   2   0  -7   -1.10    1.80
  -2   0   7    1.90    2.80
  -2   0   6 1333.67  101.39
   2   0  -6 1330.77   99.79
   2   0  -6 1391.46  100.69
  -2   0   5    0.40    1.80
   2   0  -5   -0.30    1.00
   2   0  -5    1.20    1.00
  -2   0   4   12.50    2.60
   2   0  -4    8.60    1.70
   2   0  -4    7.30    1.70
   2   0  -4   13.70    2.50
  -2   0   3    1.70    0.80
   2   0  -3   -0.90    1.00
   2   0  -3   -0.20    0.60
   2   0  -3    0.30    0.60
  -2   0   3    0.70    1.20
   2   0  -2  472.05   33.70
  -2   0   2  441.56   33.40
   2   0  -2  433.96   32.80
  -2   0   2  430.56   32.80
  -2   0   1   -0.40    0.40
  -2   0   1    0.80    1.00
   2   0  -1    0.10    0.70
   2   0  -1    0.00    0.50
   2   0   0 2468.65  181.78
  -2   0   0 2489.45  181.78
   2   0   1   -0.10    0.80
  -2   0  -1    0.50    0.80
  -2   0  -1    1.00    1.10
  -2   0  -2   19.50    3.30
  -2   0  -2   19.30    2.60
   2   0   2   19.40    3.40
  -2   0  -2   13.00    2.70
   2   0   3    1.30    1.50
  -2   0  -3    0.10    1.20
   2   0   3    0.10    0.70
   2   0   4    0.00    0.60
  -2   0  -4    0.40    1.30
   2   0   4   -0.70    1.30
   2   0   5   -1.30    0.70
  -2   0  -5   -1.50    1.40
   2   0   5    0.70    2.00
   2   0   6  161.28   15.50
  -2   0  -6  179.78   16.40
   2   0   6  150.38   12.40
  -2   0  -7   -0.20    2.00
   2   0   7   -1.40    2.50
  -2   0  -8  113.89   12.50
  -2   1   9   13.30    5.00
   2   1  -9   24.50    4.90
   2  -1  -9   12.30    4.10
  -2  -1   9   17.30    5.40
   2   1  -8   38.70    6.20
   2   1  -8   39.10    4.90
  -2   1   8   26.20    6.30
  -2  -1   8   30.40    6.50
   2  -1  -8   40.30    6.30
   2  -1  -8   47.00    5.20
  -2   1   7   35.40    6.80
   2   1  -7   37.60    5.50
   2   1  -7   43.90    4.70
   2  -1  -7   58.19    5.90
   2  -1  -7   35.60    4.80
   2   1  -6  738.93   54.29
   2   1  -6  666.23   54.99
  -2   1   6  718.63   55.89
  -2  -1   6  746.83   55.89
   2  -1  -6  786.92   54.39
   2  -1  -6  708.03   55.19
  -2   1   5   74.19    7.30
   2   1  -5   70.99    6.20
   2   1  -5   79.19    6.80
  -2  -1   5   71.39    7.10
   2  -1  -5   73.19    7.10
   2  -1  -5   57.49    6.10
  -2   1   4   34.80    4.10
   2   1  -4   30.40    3.50
  -2  -1   4   32.50    3.80
  -2  -1   4   39.50    4.20
   2  -1  -4   34.50    3.80
   2  -1  -4   29.40    3.40
   2   1  -3  139.69   13.70
  -2   1   3  172.18   13.90
   2   1  -3  170.08   13.30
  -2  -1   3  168.28   13.40
  -2  -1   3  183.78   13.80
   2  -1  -3  173.98   13.20
   2  -1  -3  182.28   13.50
   2  -1  -3  185.38   13.40
  -2   1   2  167.08   14.20
   2   1  -2  168.98   14.10
   2   1  -2  190.98   13.60
   2  -1  -2  185.08   13.30
   2  -1  -2  180.08   15.00
  -2  -1   2  194.28   13.50
   2  -1  -2  159.98   13.80
  -2   1   1 1088.89   78.49
   2   1  -1 1173.78   79.19
   2   1  -1 1069.59   78.79
  -2   1   1  885.51   79.19
  -2  -1   1 1069.59   79.09
   2  -1  -1 1140.39   78.49
   2  -1  -1 1016.40   78.99
  -2  -1   1 1125.49   78.79
  -2   1   0    4.90    1.00
   2   1   0    4.40    1.20
  -2  -1   0    3.40    1.10
  -2   1  -1 1089.19   89.49
   2   1   1 1206.58   89.69
  -2   1  -1 1197.38   89.59
  -2  -1  -1 1307.07   90.29
  -2  -1  -1 1263.07   89.59
  -2   1  -2   11.90    2.70
  -2   1  -2   15.70    3.10
   2   1   2   11.00    2.20
  -2   1  -2    8.70    2.10
   2   1   2   15.50    2.70
  -2  -1  -2   10.70    2.50
  -2  -1  -2   13.90    2.40
   2   1   3   22.00    3.30
  -2   1  -3   22.10    3.70
   2   1   3   22.90    2.20
   2  -1   3   22.30    3.40
   2  -1   3   21.50    2.00
  -2  -1  -3   14.80    3.20
   2   1   4    3.50    1.00
   2   1   4    2.60    1.90
  -2   1  -4    5.10    2.10
   2  -1   4    1.80    1.80
  -2  -1  -4    2.20    1.70
   2  -1   4    3.20    0.70
   2   1   5    7.90    1.50
   2   1   5   10.40    3.10
  -2   1  -5   11.80    3.10
   2  -1   5    8.20    1.40
  -2  -1  -5   12.00    3.20
   2  -1   5    9.90    3.40
   2   1   6   20.00    5.00
   2  -1   6   23.00    5.50
  -2  -1  -6   19.30    5.20
   2   1   7   40.20    7.90
  -2   1  -7   53.49    7.10
  -2  -1  -7   62.69    7.60
   2  -1   7   40.30    8.10
  -2   1  -8    5.50    3.20
   2   1   8    3.10    3.90
  -2  -1  -8   12.60    4.50
   2   2  -9   -1.40    2.90
  -2   2   9    2.10    3.80
   2  -2  -9    4.30    3.20
  -2  -2   9    4.10    4.20
  -2   2   8  208.38   19.40
   2   2  -8  241.88   16.90
   2  -2  -8  197.78   18.20
   2  -2  -8  205.38   17.00
  -2  -2   8  193.88   19.20
   2   2  -7   52.19    5.20
  -2   2   7   46.70    7.10
   2   2  -7   51.69    6.10
  -2  -2   7   43.80    8.90
   2  -2  -7   45.60    5.50
   2  -2  -7   37.80    5.80
  -2   2   6  351.36   24.90
   2   2  -6  245.38   22.80
   2   2  -6  296.17   23.80
   2  -2  -6  308.07   23.80
   2  -2  -6  343.67   23.20
  -2  -2   6  260.27   24.10
   2   2  -5   67.59    6.40
  -2   2   5   58.69    6.80
   2   2  -5   70.69    6.00
   2  -2  -5   72.39    6.10
  -2  -2   5   59.89    6.80
   2   2  -4   92.69    7.30
   2   2  -4   88.39    7.50
  -2   2   4   68.59    7.70
   2  -2  -4   94.19    7.80
   2  -2  -4   79.49    7.30
   2  -2  -4   91.09    7.30
  -2  -2   4   80.59    7.50
  -2  -2   4   89.89    7.80
   2   2  -3    2.20    1.10
  -2   2   3    2.80    1.60
   2   2  -3    1.00    0.80
  -2   2   3    1.80    0.90
   2   2  -3    1.50    1.20
   2  -2  -3    2.00    0.90
  -2  -2   3    1.20    0.80
   2  -2  -3    0.30    0.80
  -2  -2   3    1.80    1.30
   2  -2  -3    1.00    0.70
  -2   2   2    0.70    0.60
   2   2  -2    0.90    1.10
  -2   2   2    0.00    1.10
   2   2  -2    1.00    0.70
   2  -2  -2    0.30    0.50
   2  -2  -2    0.80    1.10
   2  -2  -2    0.70    0.40
  -2  -2   2    0.10    0.50
   2  -2  -2    0.00    0.60
  -2  -2   2   -0.60    0.80
   2   2  -1  828.02   62.69
  -2   2   1  875.21   63.39
  -2   2   1  811.82   62.09
   2   2  -1  824.72   62.69
  -2  -2   1  902.31   62.69
   2  -2  -1  777.42   62.69
   2  -2  -1  814.12   63.29
  -2  -2   1  959.10   62.69
   2   2   0 1939.31  135.69
  -2   2   0 1884.41  135.29
  -2  -2   0 1941.41  135.59
   2  -2   0 1653.33  135.19
   2  -2   0 1802.92  135.29
  -2   2  -1   31.00    3.70
   2   2   1   41.90    4.10
   2   2   1   38.80    3.90
  -2  -2  -1   40.60    4.50
  -2  -2  -1   39.70    3.70
   2   2   2  296.77   23.40
  -2   2  -2  282.97   23.20
   2   2   2  292.37   23.40
  -2  -2  -2  321.77   23.20
   2   2   3   81.19    7.00
  -2   2  -3   96.39    8.40
   2   2   3   99.19    8.60
   2   2   3   85.09    8.20
   2  -2   3   88.39    6.70
   2   2   4    1.70    1.00
  -2   2  -4    0.90    1.60
   2   2   4    3.30    2.40
   2  -2   4    3.10    2.00
   2  -2   4    2.60    0.60
  -2  -2  -4   -0.90    1.40
  -2   2  -5  127.79   12.00
   2   2   5  144.79   12.70
   2  -2   5  111.29   12.20
  -2  -2  -5  126.99   12.20
   2   2   6  162.48   14.80
  -2  -2  -6  138.79   14.40
   2  -2   6  143.79   14.70
   2   2   7   -2.20    2.30
  -2   2  -7    0.90    2.50
  -2  -2  -7   -3.60    2.20
  -2   2  -8    0.90    2.60
   2   2   8    1.80    3.10
  -2  -2  -8    1.60    3.10
   2   3  -9   51.29    7.90
  -2   3   9   32.70    7.80
  -2  -3   9   45.80    9.10
   2  -3  -9   54.39    7.40
  -2   3   8   12.20    4.60
   2   3  -8   14.90    2.80
   2   3  -8   12.90    3.80
   2  -3  -8   11.10    3.50
  -2  -3   8    8.80    4.30
   2  -3  -8   16.70    4.10
  -2   3   7  727.03   60.39
   2   3  -7  849.52   59.89
   2   3  -7  855.11   58.29
  -2  -3   7  689.73   60.19
   2  -3  -7  861.91   58.49
   2  -3  -7  697.13   59.29
   2   3  -6  821.02   56.69
   2   3  -6  722.83   55.39
  -2   3   6  792.82   57.19
   2  -3  -6  745.93   55.49
  -2  -3   6  683.13   56.79
   2  -3  -6  705.33   56.19
  -2   3   5   10.20    2.90
   2   3  -5    9.90    2.40
  -2  -3   5   14.10    3.20
   2  -3  -5   12.10    2.30
   2  -3  -5   11.00    2.70
   2   3  -4   -0.60    0.80
   2   3  -4   -0.10    0.80
  -2   3   4   -1.10    1.30
  -2  -3   4    0.60    1.20
   2  -3  -4    0.50    0.90
   2  -3  -4   -0.20    0.90
   2  -3  -4    0.90    1.10
  -2   3   3    4.40    3.30
   2   3  -3    0.00    1.00
   2   3  -3    2.20    1.00
   2  -3  -3   -0.20    0.60
   2  -3  -3   -0.90    0.70
  -2  -3   3   -0.10    1.00
  -2  -3   3   -0.70    0.60
   2  -3  -3    0.50    0.80
   2   3  -2    3.80    1.20
  -2   3   2    4.00    0.70
   2   3  -2    2.80    1.10
  -2   3   2    5.40    1.90
  -2   3   2    1.20    0.80
   2  -3  -2    2.90    1.70
  -2  -3   2    4.00    1.00
   2  -3  -2    4.10    1.10
   2  -3  -2    3.60    0.70
  -2   3   1 1882.51  137.49
  -2   3   1 1932.91  136.29
   2   3  -1 1874.21  136.89
   2   3  -1 1771.42  136.49
  -2   3   1 1549.64  136.59
  -2  -3   1 2012.20  136.49
   2  -3  -1 1893.01  136.29
  -2  -3   1 2013.40  136.89
   2  -3  -1 1828.42  136.69
  -2   3   0   11.70    1.50
   2   3   0   10.70    2.00
   2  -3   0   12.40    1.50
  -2  -3   0   12.80    1.50
   2  -3   0   10.90    1.40
  -2  -3   0   10.20    2.00
  -2   3  -1 1562.84  130.19
   2   3   1 1839.92  130.29
   2   3   1 1915.11  130.79
  -2  -3  -1 1781.82  130.79
  -2  -3  -1 1960.10  130.19
   2  -3   1 1654.93  130.69
   2  -3   1 1674.13  129.59
   2   3   2  305.87   25.20
   2   3   2  321.77   25.00
  -2   3  -2  347.67   25.10
  -2  -3  -2  315.97   24.80
   2   3   3   50.69    5.80
  -2   3  -3   53.69    5.80
   2   3   3   55.59    5.90
   2   3   3   60.39    4.80
   2   3   4  246.38   19.60
  -2   3  -4  218.98   19.20
   2   3   5   -1.40    1.60
  -2   3  -5    0.30    1.50
  -2  -3  -5   -1.10    1.60
   2   3   6   26.70    5.50
  -2   3  -6   16.10    4.10
  -2  -3  -6   17.00    5.00
   2   3   7    2.30    2.90
  -2   3  -7    4.70    2.70
  -2  -3  -7    1.40    2.20
  -2   3  -8   -0.80    2.60
   2   3   8    2.90    3.70
  -2  -3  -8    0.10    3.10
   2   4  -9   20.30    5.30
  -2   4   9   23.00    6.50
  -2  -4   9   22.10    6.20
   2  -4  -9   12.30    4.10
  -2   4   8    1.90    3.20
   2   4  -8    0.30    1.90
   2  -4  -8    1.90    2.30
  -2  -4   8   -3.20    2.60
   2  -4  -8    3.70    2.90
   2   4  -7   74.99    8.30
  -2   4   7   67.29    9.10
   2   4  -7   94.69    7.20
  -2  -4   7   77.89    9.20
   2  -4  -7   79.59    7.80
   2  -4  -7   72.59    8.20
  -2   4   6   43.30    6.20
   2   4  -6   47.10    5.60
   2   4  -6   39.50    4.40
   2  -4  -6   52.59    5.20
  -2  -4   6   42.20    5.90
   2  -4  -6   45.20    5.30
   2   4  -5  271.87   22.70
   2   4  -5  299.47   22.20
   2  -4  -5  303.57   23.30
  -2  -4   5  262.77   22.80
   2  -4  -5  302.77   22.20
   2   4  -4  872.61   59.09
   2   4  -4  736.73   59.29
   2  -4  -4  783.92   59.29
   2  -4  -4  774.82   58.89
  -2   4   3  244.08   18.40
   2   4  -3  237.18   19.00
   2   4  -3  247.28   18.90
   2  -4  -3  241.78   18.50
  -2  -4   3  224.68   18.60
  -2  -4   3  253.77   18.70
  -2   4   2  645.94   46.40
   2   4  -2  680.23   46.60
   2   4  -2  616.54   47.00
  -2   4   2  530.65   46.60
  -2  -4   2  614.44   46.40
   2  -4  -2  662.13   46.80
  -2  -4   2  672.33   47.20
   2  -4  -2  570.44   47.70
   2  -4  -2  661.13   46.40
  -2   4   1 1065.29   75.39
   2   4  -1  902.61   75.89
  -2  -4   1 1122.09   75.19
   2  -4  -1 1135.19   75.39
   2  -4  -1  946.61   75.59
  -2  -4   1  976.70   75.89
  -2   4   0   68.39    5.50
  -2   4   0   59.39    5.40
   2   4   0   66.39    6.10
  -2   4   0   69.09    6.50
   2  -4   0   64.09    5.40
   2  -4   0   67.19    5.60
  -2  -4   0   69.39    5.30
  -2  -4   0   71.59    6.10
   2   4   1    4.40    1.30
  -2   4  -1    3.90    1.30
   2   4   1    5.60    1.80
   2  -4   1    2.90    1.10
  -2  -4  -1    4.00    1.70
   2  -4   1    3.90    0.80
  -2  -4  -1    5.70    1.40
  -2   4  -2  144.09   13.40
   2   4   2  118.29   11.10
  -2  -4  -2  148.49   11.30
   2   4   3  240.98   19.20
  -2   4  -3  241.98   19.10
   2   4   3  222.98   19.20
  -2   4  -4  294.47   24.10
   2   4   4  326.77   24.50
   2   4   4  273.87   24.10
  -2   4  -5   88.39    9.10
   2   4   5   97.49    9.70
  -2  -4  -5   81.29    9.40
   2   4   6    0.70    2.50
  -2   4  -6    4.50    2.60
   2   4   7    0.50    2.80
  -2   4  -7    1.10    2.50
  -2  -4  -7    1.50    2.60
   2   4   8   -1.00    3.10
  -2   4  -8    3.00    2.80
  -2  -4  -8   -1.30    2.90
   2   5  -9    1.00    3.30
  -2   5   9    1.10    3.40
   2  -5  -9   -5.90    2.70
  -2  -5   9    5.40    3.80
   2   5  -8   22.00    5.00
   2   5  -8   21.50    3.10
  -2   5   8   26.60    5.90
   2  -5  -8   20.80    4.60
  -2  -5   8   22.50    5.70
   2   5  -7    7.70    3.10
  -2   5   7    6.50    3.50
   2   5  -7    5.50    2.00
   2  -5  -7   10.90    3.00
   2  -5  -7    4.10    2.80
  -2  -5   7    8.60    3.70
   2   5  -6   29.50    3.60
  -2   5   6   31.90    5.60
   2   5  -6   35.00    4.80
   2  -5  -6   31.90    4.30
  -2  -5   6   31.70    5.60
   2  -5  -6   34.50    4.50
   2   5  -5   21.60    3.00
  -2   5   5   26.50    5.00
   2   5  -5   31.80    4.00
  -2  -5   5   26.70    4.50
   2  -5  -5   30.50    3.60
   2   5  -4  191.98   14.70
  -2   5   4  193.28   15.30
   2  -5  -4  186.08   14.50
  -2  -5   4  174.58   14.40
   2  -5  -4  151.18   13.90
  -2   5   3  228.28   19.20
   2   5  -3  236.38   18.70
  -2   5   3  233.88   18.20
   2  -5  -3  244.68   18.40
  -2  -5   3  242.08   18.30
   2  -5  -3  261.87   18.40
  -2  -5   3  215.68   18.60
  -2   5   2   34.60    3.90
   2   5  -2   41.10    3.60
  -2   5   2   46.70    5.00
   2   5  -2   41.20    4.20
  -2   5   2   41.90    3.70
  -2  -5   2   45.90    3.50
  -2  -5   2   37.30    3.90
   2  -5  -2   39.20    3.80
   2  -5  -2   33.80    3.50
   2   5  -1 1224.08   88.49
  -2   5   1 1224.58   87.79
  -2   5   1 1136.19   87.89
  -2  -5   1 1227.58   88.69
   2  -5  -1 1228.68   87.89
   2  -5  -1 1218.88   88.99
   2  -5  -1 1104.19   87.69
  -2   5   0   27.80    2.70
   2   5   0   25.90    2.50
   2   5   0   26.60    3.30
  -2   5   0   22.90    2.50
  -2   5   0   22.90    3.50
   2  -5   0   27.90    2.70
  -2  -5   0   27.70    3.30
  -2  -5   0   27.90    2.40
   2  -5   0   27.00    2.50
  -2   5  -1    6.00    1.00
   2   5   1    7.00    2.10
   2   5   1    7.20    1.60
  -2   5  -1    9.70    1.80
   2  -5   1    3.80    1.30
   2  -5   1    7.00    1.00
  -2  -5  -1    7.30    1.50
  -2  -5  -1    3.30    1.60
   2   5   2 1655.73  129.79
   2   5   2 2007.20  129.49
  -2   5  -2 1583.24  129.19
   2   5   3  792.02   59.69
   2   5   3  689.63   59.09
  -2   5  -3  884.51   59.49
   2   5   4  107.99   10.50
   2   5   4  106.89   10.50
  -2   5  -4  123.49   10.70
  -2   5  -5    1.10    1.50
   2   5   5    4.20    2.50
  -2   5  -6    1.90    2.40
   2   5   6   -0.70    1.90
   2   5   7   11.10    4.20
  -2   5  -7   14.70    4.10
  -2  -5  -7   23.20    5.30
  -2   5  -8   -3.00    2.30
   2   5   8   11.40    4.00
  -2  -5  -8   -0.20    2.90
   2   6  -9    2.20    3.40
  -2   6   9    4.60    3.80
   2  -6  -9    1.20    3.00
  -2  -6   9    0.60    3.90
  -2   6   8   89.19   11.10
   2   6  -8   93.49    8.10
   2   6  -8   95.99   10.40
   2  -6  -8  100.49   10.20
  -2  -6   8  101.39   11.30
   2   6  -7   28.00    5.20
   2   6  -7   31.20    3.70
  -2   6   7   26.70    5.80
  -2  -6   7   38.70    5.90
   2  -6  -7   37.70    5.70
   2  -6  -7   42.10    5.20
   2   6  -6  296.07   22.80
  -2   6   6  278.27   24.40
   2   6  -6  308.47   24.20
  -2  -6   6  248.98   24.00
   2  -6  -6  348.77   23.30
   2  -6  -6  296.97   23.90
   2   6  -5    1.00    1.00
  -2   6   5    0.20    2.10
   2   6  -5    0.20    1.40
  -2  -6   5   -1.60    1.20
   2  -6  -5    1.20    1.90
   2  -6  -5    0.50    1.60
  -2   6   4   30.20    4.20
  -2   6   4   23.60    3.00
   2   6  -4   24.20    3.40
   2  -6  -4   26.10    3.30
  -2  -6   4   25.00    3.30
   2  -6  -4   25.60    3.40
  -2   6   3 1255.77   91.89
  -2   6   3 1257.67   92.89
   2  -6  -3 1344.77   91.99
  -2  -6   3 1121.49   91.79
   2   6  -2 3498.75  235.88
  -2   6   2 2989.80  235.08
   2   6  -2 3220.88  234.78
   2  -6  -2 3239.08  235.08
  -2  -6   2 3158.58  235.48
   2  -6  -2 3312.67  235.18
  -2  -6   2 3041.00  234.78
  -2   6   1 2786.42  211.58
  -2   6   1 2434.56  211.48
   2   6  -1 2948.91  212.28
   2  -6  -1 2940.81  211.58
   2  -6  -1 2986.00  211.58
   2  -6  -1 3235.28  212.98
   2   6   0    0.50    1.20
  -2   6   0    1.80    1.50
  -2   6   0    1.40    0.90
  -2   6   0    1.20    0.70
   2   6   0    2.90    0.80
  -2  -6   0    2.00    0.80
   2  -6   0    1.10    0.80
  -2  -6   0    1.80    1.20
   2   6   1  264.67   19.30
   2   6   1  245.48   20.20
  -2   6  -1  235.98   19.40
  -2   6  -1  250.97   18.90
   2  -6   1  253.37   19.60
  -2  -6  -1  249.38   19.20
   2  -6   1  255.57   18.70
   2   6   2 1664.53  120.29
  -2   6  -2 1562.64  119.49
   2   6   2 1621.94  119.39
   2   6   3   22.60    3.40
   2   6   3   20.90    4.10
  -2   6  -3   21.60    3.50
   2   6   4   91.19    9.90
  -2   6  -4  117.89   10.30
   2   6   4  119.99   10.70
  -2   6  -5   70.59    8.10
   2   6   5   75.09    8.50
   2   6   5   84.89    8.60
   2   6   6    1.70    2.30
  -2   6  -6   -0.10    2.10
  -2  -6  -6   -1.50    1.90
   2   6   7   17.00    5.30
  -2   6  -7   30.10    5.70
  -2  -6  -7   22.60    5.60
  -2   6  -8    6.30    3.20
   2   6   8    8.40    4.50
  -2  -6  -8   11.00    4.20
   2   7  -9    3.20    3.70
   2  -7  -9    1.90    3.10
   2   7  -8    0.70    2.50
   2   7  -8    4.10    2.00
  -2   7   8    0.00    3.50
   2  -7  -8    2.70    2.40
  -2  -7   8    2.90    3.60
   2   7  -7   21.80    4.80
   2   7  -7   27.20    3.20
  -2   7   7   25.40    5.30
  -2  -7   7   27.50    5.80
   2  -7  -7   28.20    4.40
   2  -7  -7   31.70    5.10
   2   7  -6   10.40    2.60
   2   7  -6    5.10    2.70
  -2   7   6    8.90    5.10
   2  -7  -6   11.30    3.00
  -2  -7   6   10.40    3.30
   2  -7  -6   11.50    2.90
   2   7  -5   17.80    3.60
  -2   7   5   23.30    4.60
   2  -7  -5   22.20    3.50
  -2  -7   5   20.30    3.90
   2   7  -4   50.99    5.60
  -2   7   4   47.40    5.00
  -2   7   4   45.00    5.90
  -2  -7   4   50.69    5.30
   2  -7  -4   50.89    5.30
   2  -7  -4   63.99    5.30
   2   7  -3   25.80    3.20
  -2   7   3   31.30    3.50
  -2   7   3   41.10    4.80
   2   7  -3   36.00    4.10
  -2  -7   3   31.30    3.40
   2  -7  -3   31.40    3.40
   2  -7  -3   31.10    3.50
   2   7  -2    3.20    1.00
  -2   7   2    3.20    2.20
   2   7  -2    2.30    1.70
  -2   7   2    3.30    1.30
   2  -7  -2    6.80    1.70
   2  -7  -2    2.60    1.10
  -2   7   1  988.70   86.49
  -2   7   1 1221.38   87.99
  -2   7   1 1104.49   86.69
   2   7  -1 1232.28   87.49
   2  -7  -1 1247.58   86.49
   2  -7  -1 1262.57   86.69
  -2  -7   1 1169.98   87.19
  -2   7   0  378.36   28.00
  -2   7   0  335.07   26.70
   2   7   0  376.76   26.30
  -2   7   0  301.87   26.40
   2   7   0  359.96   27.50
   2  -7   0  369.86   26.70
   2  -7   0  360.26   26.30
  -2  -7   0  344.37   26.30
  -2   7  -1  333.87   26.00
   2   7   1  353.16   25.70
  -2   7  -1  310.67   25.30
   2  -7   1  364.86   25.20
  -2  -7  -1  330.77   25.70
  -2   7  -2  663.03   48.50
   2   7   2  588.34   48.20
   2   7   2  682.23   49.30
   2   7   3  235.78   19.40
   2   7   3  228.08   18.60
  -2   7  -3  225.28   18.70
   2   7   4    4.00    2.30
   2   7   4   -0.30    1.70
  -2   7  -4    1.70    1.70
   2   7   5   18.20    4.40
  -2   7  -5   14.90    3.60
   2   7   5   21.20    4.50
  -2   7  -6   41.70    6.10
   2   7   6   51.49    6.90
  -2  -7  -6   39.00    7.20
  -2   7  -7    1.50    2.60
   2   7   7   -0.90    2.40
  -2  -7  -7    0.40    2.70
   2   7   8   -1.70    2.90
  -2   7  -8    1.70    3.20
  -2  -7  -8    8.80    4.80
   2   8  -8   37.40    6.90
  -2   8   8   51.89    7.50
   2  -8  -8   30.50    5.70
   2   8  -7    5.00    3.00
  -2   8   7    6.00    3.50
   2   8  -7    7.80    2.20
   2  -8  -7    9.00    3.20
   2  -8  -7    5.80    2.90
  -2  -8   7    7.90    3.90
   2   8  -6    0.60    2.10
  -2   8   6    3.80    2.80
   2  -8  -6    4.40    2.60
  -2  -8   6    1.00    2.40
   2  -8  -6    4.80    2.30
   2   8  -5  458.85   38.60
  -2   8   5  441.56   37.90
  -2   8   5  495.35   39.10
   2  -8  -5  572.94   37.80
  -2  -8   5  512.65   38.70
  -2   8   4  212.58   17.50
  -2   8   4  198.58   18.30
   2   8  -4  227.58   18.10
   2  -8  -4  240.28   17.30
   2  -8  -4  212.78   17.60
  -2   8   3   54.59    6.70
  -2   8   3   75.69    6.30
   2   8  -3   69.29    5.70
   2   8  -3   55.89    6.40
   2  -8  -3   65.99    6.00
   2  -8  -3   68.29    5.90
   2   8  -2 1883.71  147.19
   2   8  -2 1876.41  145.79
  -2   8   2 2122.19  147.79
  -2   8   2 2223.68  146.79
   2  -8  -2 1885.71  146.19
   2  -8  -2 1962.40  146.79
  -2   8   1 1938.91  129.19
  -2   8   1 1675.33  130.09
   2  -8  -1 1594.44  128.99
   2  -8  -1 1791.12  128.59
  -2   8   0   86.79    7.70
   2   8   0   84.49    7.00
  -2   8   0   95.39    8.80
  -2   8   0   89.19    7.20
  -2  -8   0   93.79    7.20
   2  -8   0   79.09    7.50
   2  -8   0   95.39    7.20
   2   8   1   70.19    6.30
   2   8   1   74.89    7.40
  -2   8  -1   65.79    5.90
  -2  -8  -1   82.79    7.40
   2  -8   1   76.79    5.80
   2   8   2   46.00    4.80
  -2   8  -2   38.20    3.50
   2   8   2   39.70    5.30
  -2   8  -2   49.40    4.80
  -2   8  -3  269.27   20.10
   2   8   3  227.08   19.80
   2   8   3  246.18   20.70
  -2   8  -4    3.10    1.70
   2   8   4   -1.20    1.70
   2   8   4    5.40    2.50
   2   8   5  191.98   18.60
  -2   8  -5  219.18   18.50
   2   8   5  228.08   18.90
  -2   8  -6    9.50    3.40
   2   8   6   11.90    4.10
   2   8   7    1.90    2.90
  -2   8  -7    5.50    3.20
  -2  -8  -7    1.50    3.10
   2   8   8    1.90    3.40
  -2   8  -8    2.10    3.20
  -2   9   8    0.10    3.40
   2   9  -8    8.60    3.50
   2   9  -8    2.90    1.60
   2  -9  -8    2.20    2.80
   2   9  -7    2.80    2.40
  -2   9   7   -0.90    2.40
   2  -9  -7    4.80    2.70
   2  -9  -7   -4.60    1.80
   2   9  -6   37.80    5.80
  -2   9   6   43.80    6.60
   2   9  -6   44.90    6.10
   2  -9  -6   52.69    5.70
   2  -9  -6   60.59    6.40
  -2   9   5  569.24   42.40
   2   9  -5  499.55   41.80
   2  -9  -5  544.15   40.70
  -2   9   4   33.10    4.80
   2   9  -4   21.90    4.10
   2   9  -4   25.60    3.70
  -2   9   4   21.50    3.70
   2  -9  -4   21.60    3.40
  -2   9   3  147.59   11.60
   2   9  -3  147.19   12.10
   2   9  -3  129.99   10.70
  -2   9   3  136.69   12.30
   2  -9  -3  141.99   11.10
   2  -9  -3  118.89   11.20
  -2   9   2  801.62   63.59
   2   9  -2  834.32   63.39
   2   9  -2  874.91   61.69
  -2   9   2  815.02   62.69
   2  -9  -2  915.91   62.69
   2  -9  -2  794.32   62.19
  -2   9   1 1211.48   95.99
  -2   9   1 1345.97   97.29
   2   9  -1 1200.38   96.59
   2  -9  -1 1225.18   95.39
   2  -9  -1 1499.85   95.99
  -2   9   0  111.09    9.10
  -2   9   0   87.99    8.30
   2   9   0  121.19    9.90
  -2   9   0  124.09   11.20
   2   9   0   97.89    8.10
  -2  -9   0   90.09    8.30
   2  -9   0  122.99    8.40
  -2   9  -1  941.11   70.79
  -2   9  -1  947.21   69.89
   2   9   1  998.20   71.79
   2   9   1  928.61   70.19
   2  -9   1  932.51   69.69
  -2   9  -2   14.60    2.80
   2   9   2   12.80    3.40
  -2   9  -2   11.20    1.70
   2   9   3  339.07   27.10
   2   9   3  320.07   26.00
  -2   9  -3  330.67   26.20
  -2   9  -4   75.69    8.00
   2   9   4   86.39    8.80
   2   9   4   72.69    8.00
   2   9   5    3.00    2.60
   2   9   5    0.60    2.30
   2   9   6   28.90    6.20
   2   9   6   24.40    5.30
  -2   9  -6   21.30    4.60
   2   9   7    0.40    3.00
  -2   9  -7   -1.00    2.30
  -2  -9  -7    3.10    3.10
  -2   9  -8    1.60    3.20
   2   9   8    1.00    3.50
  -2  -9  -8   -0.10    3.60
   2  10  -8    0.20    1.50
   2  10  -8    0.00    2.90
  -2  10   8    3.30    3.90
   2 -10  -8    3.30    3.00
   2  10  -7    1.60    2.10
  -2  10   7    0.90    2.90
   2  10  -7    3.10    2.70
   2 -10  -7    3.20    2.50
   2  10  -6   77.59    8.90
   2  10  -6   82.29    7.30
   2 -10  -6   73.39    8.20
  -2  10   5   12.40    3.10
   2  10  -5    9.20    3.10
  -2  10   5    6.70    3.40
   2 -10  -5   11.60    3.00
  -2  10   4   39.00    5.70
   2  10  -4   49.20    5.60
  -2  10   4   37.90    4.70
   2  10  -4   31.80    4.30
   2 -10  -4   50.99    4.80
  -2  10   3   11.50    2.60
   2  10  -3   15.30    3.30
   2  10  -3   11.60    1.80
  -2  10   3   14.20    3.60
   2 -10  -3   14.90    2.60
   2 -10  -3   17.40    3.30
   2  10  -2  138.09   11.80
  -2  10   2  126.59   11.00
  -2  10   2  108.19   11.70
   2  10  -2  135.49   10.10
   2  10  -2  134.59    9.90
   2 -10  -2  111.79   10.60
   2 -10  -2  144.29   10.50
  -2  10   1   52.09    6.70
   2  10  -1   64.59    6.60
  -2  10   1   54.79    5.80
   2 -10  -1   65.59    5.70
   2 -10  -1   59.89    5.30
   2  10   0   56.29    4.80
  -2  10   0   57.89    6.20
   2  10   0   59.19    6.40
  -2  10   0   56.49    6.50
  -2 -10   0   57.89    5.10
   2 -10   0   53.99    4.90
   2  10   1  451.45   35.90
  -2  10  -1  514.75   36.80
   2  10   1  478.35   37.50
  -2  10  -1  516.15   37.90
  -2  10  -1  451.15   35.60
  -2 -10  -1  471.35   36.30
  -2  10  -2 2905.71  193.88
   2  10   2 2464.15  194.48
   2  10   2 2822.22  193.38
  -2  10  -2 2316.47  192.28
   2  10   3   87.09    8.10
  -2  10  -3   77.19    8.10
   2  10   3   75.39    8.50
  -2  10  -4  109.89   11.00
   2  10   4  118.69   11.20
   2  10   4  122.69   11.90
  -2  10  -5   58.69    6.70
   2  10   5   42.10    6.30
   2  10   5   48.40    6.80
  -2  10  -6   26.80    5.40
   2  10   6   33.10    6.30
   2  10   6   20.50    5.10
  -2  10  -7   -1.50    2.50
   2  10   7    0.30    3.20
  -2 -10  -7    3.40    3.60
  -2  10  -8    4.10    5.90
  -2 -10  -8    4.40    4.20
   2  11  -8   14.30    4.90
  -2  11   8   11.50    4.70
   2 -11  -8   35.60    6.70
   2  11  -7    5.30    1.90
   2  11  -7    1.60    2.90
  -2  11   7    5.10    3.50
   2 -11  -7    5.60    3.10
  -2  11   6   16.00    3.70
  -2  11   6    9.20    4.00
   2  11  -6   20.30    3.10
   2 -11  -6   24.30    4.10
  -2  11   5  110.79   10.70
   2  11  -5  128.79   11.80
  -2  11   5  106.29   11.50
   2 -11  -5  125.29   10.40
   2  11  -4  159.28   12.80
  -2  11   4  179.48   13.70
   2  11  -4  141.49   13.90
  -2  11   4  147.19   14.20
   2 -11  -4  148.89   12.70
  -2  11   3   66.59    6.90
   2  11  -3   45.10    4.70
   2  11  -3   61.19    6.50
   2 -11  -3   61.19    5.40
   2  11  -2   32.00    4.90
  -2  11   2   31.10    3.80
   2  11  -2   23.20    2.50
  -2  11   2   39.00    6.00
   2  11  -2   23.50    2.30
   2 -11  -2   22.90    3.10
  -2  11   1  614.44   52.19
   2  11  -1  694.53   52.09
   2 -11  -1  725.23   50.49
  -2  11   0   53.49    5.50
   2  11   0   36.30    5.60
  -2  11   0   54.19    6.40
   2  11   0   48.60    4.50
  -2 -11   0   64.59    5.00
   2 -11   0   50.59    4.70
   2  11   1    1.70    1.30
  -2  11  -1    2.40    1.00
  -2  11  -1    1.10    1.30
  -2  11  -1    0.60    1.80
   2  11   1    1.40    1.80
  -2 -11  -1    4.70    1.80
  -2  11  -2   25.30    2.70
  -2  11  -2   19.90    3.80
   2  11   2   27.80    3.60
   2  11   2   28.50    5.20
  -2  11  -3   81.39    7.40
   2  11   3  107.69    9.40
  -2  11  -3  108.09    9.60
   2  11   3  109.99   10.30
   2  11   4  281.87   23.10
  -2  11  -4  279.37   23.20
   2  11   4  273.17   23.80
  -2  11  -5  357.46   29.60
   2  11   5  364.96   30.80
  -2  11  -6   22.40    4.80
   2  11   6   20.20    5.00
   2  11   6   18.40    5.00
   2  11   7   47.20    8.30
  -2  11  -7   34.20    6.60
   2  12  -8   -3.70    3.60
  -2  12   8   -4.50    2.80
   2 -12  -8   -2.70    3.10
  -2  12   7    4.20    3.50
   2  12  -7   12.40    2.40
   2  12  -7    5.90    3.70
   2 -12  -7    7.90    3.30
  -2  12   6   39.10    7.00
   2  12  -6   39.50    6.80
   2  12  -6   33.30    4.00
  -2  12   6   43.90    5.40
  -2  12   5    3.30    3.30
   2  12  -5    1.00    2.30
  -2  12   5    7.10    2.50
   2 -12  -5    6.60    2.80
   2  12  -4   51.39    5.50
  -2  12   4   62.29    6.50
   2  12  -4   56.99    7.00
  -2  12   4   67.29    7.50
   2 -12  -4   58.69    6.00
   2  12  -3    6.60    1.60
  -2  12   3    8.80    2.40
   2  12  -3   10.90    3.10
  -2  12   3    9.90    3.20
   2 -12  -3   10.40    2.60
   2  12  -2  318.57   22.80
   2  12  -2  298.17   24.70
  -2  12   2  310.87   25.00
   2  12  -2  305.37   22.60
  -2  12   2  277.97   24.00
   2 -12  -2  297.07   23.10
  -2  12   1   65.49    7.10
  -2  12   1   45.30    5.60
   2  12  -1   49.30    4.40
   2  12  -1   52.79    6.30
   2 -12  -1   65.59    5.30
   2  12   0  260.77   18.70
  -2  12   0  201.98   20.40
  -2  12   0  297.77   20.30
   2  12   0  260.67   20.80
  -2 -12   0  217.58   18.90
  -2  12  -1  196.58   17.00
  -2  12  -1  249.88   18.40
   2  12   1  204.18   16.10
   2  12   1  189.88   17.70
  -2 -12  -1  193.18   16.60
   2  12   2   17.70    4.30
  -2  12  -2   22.80    4.00
   2  12   2   19.20    3.10
  -2  12  -2   18.80    2.30
   2  12   3  716.13   49.99
  -2  12  -3  637.24   48.20
   2  12   3  614.04   50.99
  -2  12  -3  636.94   50.19
   2  12   4   55.19    7.40
  -2  12  -4   58.79    6.90
   2  12   4   46.80    6.60
   2  12   5   54.29    8.20
  -2  12  -5   72.09    8.00
   2  12   5   58.19    8.00
   2  12   6   23.40    5.80
  -2  12  -6   22.30    5.00
   2  12   6   20.80    5.30
  -2  12  -7    7.10    3.80
   2  12   7    3.60    3.60
   2  13  -8   -3.70    2.80
  -2  13   8    2.30    3.80
   2 -13  -8   -3.30    2.90
   2  13  -7   26.90    5.60
  -2  13   7   16.00    5.10
   2  13  -7   22.20    3.60
  -2  13   6    2.90    3.00
   2  13  -6    3.00    2.70
  -2  13   6    0.70    2.10
  -2  13   5   22.80    4.30
   2  13  -5   20.40    4.80
  -2  13   5   21.30    4.70
   2  13  -4   11.20    3.60
   2  13  -4    8.60    2.10
  -2  13   4   13.90    3.20
  -2  13   4   18.60    4.60
   2 -13  -4   19.20    3.40
  -2  13   3   92.69    8.10
   2  13  -3   76.99    8.40
   2  13  -3   73.89    6.50
  -2  13   3   84.59    8.80
   2 -13  -3   69.29    7.10
   2  13  -2  104.69    7.90
   2  13  -2  119.39   10.50
  -2  13   2  113.09    9.70
  -2  13   2   82.89    9.80
   2  13  -2   88.49    8.00
   2 -13  -2  107.39    8.70
   2  13  -1  375.66   30.80
  -2  13   1  358.96   30.90
  -2  13   1  445.56   30.60
   2  13  -1  367.66   28.60
   2  13   0   26.50    5.20
   2  13   0   23.90    2.80
  -2  13   0   23.40    4.20
  -2  13   0   23.70    4.80
  -2 -13   0   28.10    3.20
   2  13   1   93.59    9.40
  -2  13  -1   95.69    8.70
  -2  13  -1   95.59    9.40
   2  13   1   73.79    7.40
  -2  13  -2  479.55   38.50
   2  13   2  486.55   37.70
  -2  13  -2  508.05   37.10
   2  13   2  497.45   39.50
  -2  13  -3    2.10    2.30
   2  13   3    2.00    2.60
  -2  13  -3    2.70    1.30
   2  13   3    3.60    3.00
   2  13   4    4.70    3.20
   2  13   4   15.40    4.00
  -2  13  -4    2.70    2.90
   2  13   5  271.27   22.80
   2  13   5  270.97   23.40
  -2  13  -5  247.98   22.60
   2  13   6   31.70    6.40
   2  13   6   28.40    6.30
  -2  13  -6   20.70    5.20
   2  13   7   95.29   11.80
  -2  13  -7  109.19   12.10
   2  13   7  101.89   12.10
   2  14  -8    8.40    4.60
   2 -14  -8    5.40    4.20
   2  14  -7   46.60    6.80
  -2  14   7   69.89    9.00
   2  14  -7   82.39    9.50
  -2  14   6    8.50    3.20
   2  14  -6    5.80    3.40
  -2  14   6    9.00    3.90
  -2  14   5   54.49    6.90
   2  14  -5   66.89    8.00
  -2  14   5   58.79    7.60
   2  14  -4    1.30    2.10
   2  14  -4    1.70    1.60
  -2  14   4    2.90    2.90
  -2  14   4    4.10    2.20
  -2  14   3   27.70    5.30
   2  14  -3   22.80    4.50
   2  14  -3   20.40    2.60
  -2  14   3   20.30    4.10
   2  14  -3   22.30    3.00
  -2  14   2   78.99    8.30
   2  14  -2   67.39    5.70
  -2  14   2   70.79    7.50
   2  14  -2   67.39    8.00
  -2  14   1   -2.50    1.20
  -2  14   1   -1.50    2.00
   2  14  -1    1.10    1.00
   2  14  -1   -0.40    1.60
   2  14   0  429.56   34.70
   2  14   0  400.16   32.30
  -2  14   0  487.95   35.00
  -2  14   0  457.15   34.00
  -2 -14   0  397.76   32.70
  -2  14  -1   23.10    5.20
   2  14   1   19.20    4.60
   2  14   1   22.10    3.10
  -2  14  -1   27.70    4.60
  -2 -14  -1   19.60    3.60
   2  14   2  147.59   12.20
  -2  14  -2  145.29   13.90
   2  14   2  128.39   13.50
  -2  14  -2  143.89   13.10
  -2  14  -3  241.48   18.80
  -2  14  -3  179.48   16.10
   2  14   3  219.98   17.80
   2  14   3  230.98   19.50
   2  14   4   51.39    6.90
  -2  14  -4   52.89    6.70
  -2  14  -5  103.49   11.60
   2  14   5  117.89   11.90
   2  14   5  111.59   12.20
  -2  14  -6   20.90    5.20
   2  14   6   13.80    4.70
   2  14   6   16.90    5.30
  -2  14  -7    7.70    4.20
   2  14   7    9.40    4.50
   2  14   7    9.20    4.60
  -2  15   7   49.90    7.60
  -2  15   7   20.40    6.00
   2  15  -7   33.80    7.40
  -2  15   6    2.10    3.30
   2  15  -6    2.10    2.60
  -2  15   6    0.10    2.00
  -2  15   5   17.50    4.60
   2  15  -5   20.10    4.80
  -2  15   5   31.80    5.50
   2  15  -4    8.20    5.10
  -2  15   4    8.00    2.90
   2  15  -4    4.00    1.80
  -2  15   4    3.70    3.10
  -2  15   3   41.10    5.20
   2  15  -3   28.40    3.60
   2  15  -3   24.30    3.20
  -2  15   3   40.70    6.50
   2  15  -3   41.20    6.60
   2  15  -2   50.89    6.60
   2  15  -2   43.70    4.00
  -2  15   2   49.10    5.90
   2  15  -2   41.70    4.10
  -2  15   2   48.60    6.60
   2  15  -1  129.29   12.60
   2  15  -1  119.09   10.20
  -2  15   1  140.49   12.80
  -2  15   1  141.39   12.20
   2  15   0   15.50    4.10
  -2  15   0   23.20    4.40
  -2  15   0   21.50    4.90
   2  15   0   19.30    2.60
   2  15   1   28.20    4.20
  -2  15  -1   31.40    5.90
   2  15   1   42.60    6.70
  -2  15  -1   27.60    5.00
  -2  15  -2  173.98   16.60
  -2  15  -2  196.88   16.10
   2  15   2  177.68   16.70
   2  15   2  169.58   14.80
  -2  15  -3 1151.58   95.49
  -2  15  -3 1288.17   97.99
   2  15   3 1484.35   97.29
   2  15   3 1266.47   98.79
   2  15   4   38.90    6.10
  -2  15  -4   42.20    6.90
   2  15   4   35.30    6.80
   2  15   5  273.77   24.40
  -2  15  -5  255.17   23.70
   2  15   5  287.07   23.70
   2  15   6   29.10    6.20
  -2  15  -6   14.50    4.60
   2  15   6    3.70    3.80
   2  15   7   13.50    4.90
   2  15   7   11.80    4.90
  -2  16   7    1.80    4.30
  -2  16   7   14.00    4.00
   2  16  -7    2.90    4.50
  -2  16   6    2.80    2.40
   2  16  -6    0.00    2.90
  -2  16   6   -2.30    2.90
  -2  16   5    7.80    3.30
  -2  16   5    8.80    3.60
   2  16  -5    7.80    3.90
   2  16  -4    2.80    1.70
  -2  16   4    8.60    3.20
   2  16  -3   33.10    3.80
   2  16  -3   42.50    4.30
  -2  16   3   28.20    6.00
   2  16  -3   55.79    6.90
  -2  16   3   46.30    5.80
   2  16  -2  197.38   15.30
  -2  16   2  215.28   17.60
  -2  16   2  197.38   17.90
   2  16  -2  184.48   17.90
  -2  16   1  114.99   10.20
   2  16  -1   97.19    8.10
   2  16  -1   90.19   10.40
  -2  16   1   97.39   10.40
   2  16   0  112.89    9.50
  -2  16   0  119.59   12.00
   2  16   0  120.59   12.10
  -2  16   0  112.89   11.20
   2  16   1   51.29    8.10
  -2  16  -1   47.80    6.90
   2  16   1   48.70    5.20
  -2  16  -1   50.49    6.50
  -2  16  -2    1.80    2.00
  -2  16  -2    1.10    2.50
   2  16   2   -0.40    2.10
   2  16   2    0.10    1.80
   2  16   3  480.05   38.70
  -2  16  -3  520.55   40.10
   2  16   4  192.68   17.10
  -2  16  -4  197.98   17.70
   2  16   4  172.48   17.80
  -2  16  -5    9.70    4.10
   2  16   5   11.40    4.40
   2  16   5   12.70    4.50
  -2  16  -6   -2.90    2.80
   2  16   6    3.10    3.60
   2  16   6    4.00    3.40
  -2  17   7   22.40    6.40
   2  17  -7   29.90    6.80
  -2  17   7   41.00    6.40
  -2  17   6    4.40    4.20
  -2  17   6    1.70    2.60
   2  17  -6    1.20    3.30
   2  17  -5    0.30    2.50
  -2  17   5    1.60    3.20
  -2  17   5   -1.40    2.50
  -2  17   4    7.70    3.30
   2  17  -4   10.50    4.00
   2  17  -4    7.20    2.60
  -2  17   4    9.70    3.90
   2  17  -4    7.00    2.20
   2  17  -3  101.79   10.90
  -2  17   3  115.79   11.10
  -2  17   3   94.89   10.30
   2  17  -3   91.19    8.40
   2  17  -2   -1.40    2.10
   2  17  -2   -1.00    1.20
  -2  17   2   -3.60    2.70
  -2  17   2    1.20    1.90
   2  17  -2    1.20    1.10
   2  17  -1  199.78   16.50
  -2  17   1  222.48   18.70
  -2  17   1  231.48   19.20
   2  17  -1  212.98   19.40
   2  17   0   34.50    4.20
  -2  17   0   56.59    7.10
   2  17   0   42.10    7.20
  -2  17   0   45.10    6.10
  -2  17  -1  484.05   36.60
   2  17   1  518.45   37.80
   2  17   1  419.06   34.60
  -2  17  -1  420.46   36.80
  -2  17  -2    1.50    2.70
   2  17   2   -0.20    2.50
   2  17   2    3.10    2.30
  -2  17  -2    3.40    2.70
   2  17   3   45.10    8.10
  -2  17  -3   40.30    6.90
  -2  17  -3   37.90    7.60
   2  17   3   35.90    5.50
  -2  17  -4  421.06   34.10
   2  17   4  403.76   33.20
   2  17   4  402.26   34.50
   2  17   5   62.59    8.70
   2  17   5   58.19    8.00
  -2  17  -5   45.10    8.00
   2  17   6   15.00    5.30
  -2  17  -6    9.80    4.40
   2  17   6   15.60    5.60
   2  18  -6    7.10    4.10
  -2  18   6    4.40    4.10
  -2  18   6    8.90    3.80
   2  18  -5    1.60    3.00
  -2  18   5    1.30    3.30
  -2  18   5    3.90    3.20
  -2  18   4   15.10    4.30
   2  18  -4   13.40    3.00
  -2  18   4   15.30    4.70
   2  18  -4   17.50    4.90
   2  18  -4    9.40    2.50
   2  18  -3   77.69    7.90
  -2  18   3  102.69   10.30
  -2  18   3  115.99   10.90
   2  18  -3  100.79   11.00
   2  18  -2  101.19   10.30
  -2  18   2   92.59    9.30
  -2  18   2   95.99   10.10
   2  18  -2   79.19    6.90
   2  18  -2   73.29    6.90
  -2  18   1   18.40    4.90
  -2  18   1   14.40    4.10
   2  18  -1   13.40    2.30
   2  18   0    8.90    2.20
  -2  18   0    9.00    3.40
  -2  18   0    8.60    3.90
   2  18   1  318.07   25.40
   2  18   1  328.17   29.80
  -2  18  -1  315.17   27.70
  -2  18  -1  345.77   27.50
   2  18   2    7.10    2.80
  -2  18  -2   12.60    3.90
   2  18   2    5.10    3.40
  -2  18  -2   11.00    4.10
  -2  18  -3   57.79    7.80
  -2  18  -3   53.89    8.30
   2  18   3   63.99    9.90
   2  18   3   52.99    6.70
   2  18   4  141.49   14.30
   2  18   4  117.99   14.60
  -2  18  -4  120.39   13.30
  -2  18  -5    1.00    3.20
   2  18   5    4.50    4.10
   2  18   5   -5.30    2.90
   2  18   6    0.70    3.00
   2  18   6   -2.90    3.00
  -2  18  -6   -0.70    2.90
  -2  19   6   -3.60    3.60
   2  19  -6    0.40    4.10
  -2  19   6   -0.40    2.70
   2  19  -5    1.50    3.00
   2  19  -5    4.90    2.60
  -2  19   5   -1.70    3.00
   2  19  -4   23.70    3.70
  -2  19   4   28.80    5.70
   2  19  -4   15.50    3.10
   2  19  -4   18.90    5.00
  -2  19   4   26.60    6.10
   2  19  -3   50.29    8.50
  -2  19   3   58.29    8.70
  -2  19   3   47.70    7.00
  -2  19   2    3.30    3.30
   2  19  -2    2.10    2.80
   2  19  -2    0.60    1.40
  -2  19   2    5.00    3.10
   2  19  -2    0.30    1.30
  -2  19   1    7.80    3.20
   2  19  -1    1.80    2.70
  -2  19   1    7.20    3.80
   2  19   0   24.40    6.10
  -2  19   0   25.50    6.00
   2  19   0   27.40    3.50
  -2  19   0   25.30    5.40
  -2  19  -1  328.17   27.10
  -2  19  -1  290.17   26.50
   2  19   1  305.77   27.30
   2  19   1  318.37   24.60
   2  19   2   67.49    7.30
   2  19   2   67.89    9.30
  -2  19  -2   75.59    9.30
  -2  19  -2   73.69    9.10
  -2  19  -3   41.90    8.10
   2  19   3   40.40    8.00
  -2  19  -3   44.80    7.50
   2  19   3   40.80    5.80
  -2  19  -4   17.90    6.70
   2  19   4   19.40    5.50
  -2  19  -4   25.40    5.70
   2  19   4   20.90    5.80
  -2  19  -5   35.70    7.50
   2  19   5   37.10    7.50
   2  19   5   45.20    8.40
   2  20  -6    7.60    4.80
   2  20  -6    8.00    4.30
  -2  20   6    1.30    4.40
  -2  20   6    4.20    3.20
  -2  20   5    2.60    2.60
   2  20  -5    0.30    3.10
   2  20  -5   -0.80    4.40
  -2  20   5   -4.20    3.70
   2  20  -4   12.30    3.10
  -2  20   4   19.40    5.40
   2  20  -4   17.30    5.20
   2  20  -3   -0.60    2.50
  -2  20   3    6.00    3.10
   2  20  -3    4.10    3.30
  -2  20   3   -2.80    2.70
  -2  20   2    2.80    2.80
   2  20  -2    2.70    2.40
  -2  20   2   -0.90    3.20
   2  20  -2   10.80    3.90
   2  20  -2    0.90    1.40
   2  20  -1   17.50    5.30
  -2  20   1   13.50    4.70
  -2  20   1   21.80    5.20
  -2  20   0  304.67   26.00
   2  20   0  285.67   26.30
  -2  20   0  301.97   25.80
   2  20   1  269.17   21.00
  -2  20  -1  256.47   23.10
   2  20   1  254.07   23.80
  -2  20  -1  260.17   23.50
  -2  20  -2    1.80    2.70
   2  20   2   -1.60    2.30
  -2  20  -2   -0.10    3.00
   2  20   2   -0.40    2.40
   2  20   3   46.30    6.30
   2  20   3   62.89    9.90
  -2  20  -3   42.60    8.30
   2  20   4    5.00    4.10
  -2  20  -4    8.90    4.30
   2  20   4    6.10    4.10
  -2  20  -4   10.10    5.10
  -2  20  -5    2.70    3.40
   2  20   5    1.70    3.90
   2  20   5    0.20    3.60
  -2  21   5    4.10    3.30
  -2  21   5    8.20    4.60
   2  21  -5    7.20    4.10
   2  21  -4    9.10    4.70
  -2  21   4    6.80    3.90
  -2  21   4    4.00    3.60
  -2  21   3   -1.50    2.90
   2  21  -3    2.00    3.00
  -2  21   3    4.60    3.50
  -2  21   2    9.90    4.80
   2  21  -2   11.10    4.40
  -2  21   1  119.69   14.10
  -2  21   1  162.28   15.00
   2  21  -1  173.38   16.10
  -2  21   0  489.55   40.60
  -2  21   0  494.35   40.70
   2  21   0  515.65   41.80
  -2  21  -1  244.58   22.40
  -2  21  -1  267.67   23.00
   2  21   1  239.88   19.90
   2  21   1  242.58   23.10
  -2  21  -2   74.59   10.30
  -2  21  -2   79.39   10.10
   2  21   2   81.39    8.40
   2  21   2   94.49   11.10
  -2  21  -3    6.00    4.60
  -2  21  -3    2.60    3.70
   2  21   3   -1.00    3.30
   2  21   3    5.30    3.10
  -2  21  -4   31.60    7.70
   2  21   4   38.40    8.00
  -2  21  -4   25.50    6.70
   2  21   4   28.90    6.20
   2  21   5   -5.60    3.10
  -2  21  -5   -5.50    4.20
  -2  22   5    5.90    4.40
  -2  22   5    6.10    3.90
   2  22  -5    4.40    3.70
  -2  22   4   18.20    5.50
  -2  22   4    4.00    3.90
   2  22  -4   12.30    5.20
  -2  22   3   48.80    8.30
   2  22  -3   46.10    8.70
  -2  22   3   53.49    8.70
   2  22  -2    4.20    3.30
  -2  22   2    1.50    3.20
  -2  22   2    3.70    3.80
  -2  22   1   -0.80    5.80
  -2  22   1   12.60    4.50
   2  22  -1    6.30    4.20
   2  22  -1    6.80    1.90
  -2  22   0  456.65   39.60
  -2  22   0  502.35   39.60
   2  22   0  533.25   41.30
   2  22   0  456.85   36.70
  -2  22  -1  200.18   20.50
   2  22   1  233.98   21.70
  -2  22  -1  229.18   21.00
   2  22   1  224.28   18.10
  -2  22  -2    4.20    3.40
   2  22   2   -2.00    3.30
   2  22   2    0.00    2.60
  -2  22  -2   -4.10    3.40
   2  22   3    8.50    3.90
  -2  22  -3    6.80    4.10
   2  22   3    4.20    4.10
  -2  22  -3   15.40    5.50
  -2  22  -4    6.50    3.90
   2  22   4    3.40    4.30
  -2  22  -4   -0.50    4.40
   2  22   4    1.00    3.90
  -2  23   4   97.59   11.20
   2  23  -4   82.69   11.60
  -2  23   4   81.29   10.90
   2  23  -3    1.60    3.20
  -2  23   3   -1.30    3.70
  -2  23   3    1.30    3.40
   2  23  -2    0.70    3.30
  -2  23   2   -0.40    3.20
  -2  23   2    4.30    3.50
   2  23  -1    4.00    3.80
  -2  23   1   -0.60    3.10
   2  23  -1   -0.60    1.60
  -2  23   1   -0.60    3.50
  -2  23   0  475.25   36.50
   2  23   0  405.86   32.80
   2  23   0  423.56   37.10
   2  23   1   10.70    2.90
  -2  23  -1    3.40    6.10
  -2  23  -1    5.20    4.20
   2  23   1    0.30    3.60
   2  23   2    1.10    2.50
  -2  23  -2    2.10    3.40
  -2  23  -2   -2.10    4.00
   2  23   2    0.90    3.40
  -2  23  -3    5.50    4.00
  -2  23  -3    0.70    4.50
   2  23   3   -1.00    3.50
   2  23   3   -4.20    2.90
   2  23   4   -0.90    3.60
  -2  23  -4   -1.40    4.30
  -2  24   4   31.30    7.20
   2  24  -4   35.50   13.00
  -2  24   4   33.30    7.30
  -2  24   3    4.30    3.70
   2  24  -3    5.60    4.10
  -2  24   3   -1.30    3.80
   2  24  -2   12.60    5.00
  -2  24   2   13.00    4.60
  -2  24   2   15.20    5.30
  -2  24   1   43.60    7.60
   2  24  -1   33.40    4.10
   2  24  -1   53.49    9.60
   2  24   0   44.60    5.10
   2  24   0   37.30    8.30
  -2  24   0   53.09    8.90
  -2  24   0   35.70    7.80
  -2  24  -1    3.50    3.60
  -2  24  -1    5.50    3.90
   2  24   1    3.80    4.60
   2  24   1   -1.60    2.40
  -2  24  -2   -4.00    3.90
  -2  24  -2    4.20    3.90
   2  24   2    3.10    3.80
   2  24   2   12.70    3.70
  -2  24  -3   32.20    7.80
   2  24   3   43.40    9.00
  -2  24  -3   25.00    7.30
   2  24   3   38.90    6.60
  -2  25   3   14.80    5.90
  -2  25   3   29.50    7.10
  -2  25   2   13.50    5.20
   2  25  -2    3.60    5.00
  -2  25   2    4.70    4.00
  -2  25   1   22.80    6.50
  -2  25   1   14.70    5.90
   2  25  -1   26.00    3.90
   2  25  -1   25.00    7.00
   2  25   0    7.50    4.70
  -2  25   0   -4.80    3.40
   2  25   0    2.20    2.30
  -2  25   0    3.90    4.20
   2  25   1   69.69   11.50
   2  25   1   59.29    6.90
  -2  25  -1   63.39   10.50
  -2  25  -1   59.09    9.40
   2  25   2    3.40    4.00
   2  25   2    1.30    2.90
  -2  25  -2   -1.60    4.50
  -2  25  -2   -0.10    3.80
  -2  26   1    5.60    4.80
  -2  26   1   13.40    5.60
  -2  26   0    9.40    5.10
  -2  26   0   11.90    5.00
   2  26   0    5.20    5.30
   2  26   0   10.40    3.10
   2  26   1   -2.00    6.30
  -2  26  -1   11.40    5.10
  -2  26  -1    8.30    4.50
  -3   0   9    1.30    3.50
   3   0  -9    0.30    2.60
   3   0  -9   -0.90    2.80
  -3   0   8   18.10    4.90
   3   0  -8   15.10    3.90
   3   0  -8   14.30    3.30
   3   0  -7    0.60    2.30
   3   0  -7   -0.30    2.30
  -3   0   6   80.09    8.60
   3   0  -6   86.19    7.80
   3   0  -5   -0.20    0.90
   3   0  -5    0.30    1.00
   3   0  -5   -0.20    1.40
  -3   0   5    0.90    1.70
   3   0  -4  214.28   18.50
  -3   0   4  241.28   19.00
   3   0  -4  251.17   18.20
  -3   0   3   -0.40    1.30
   3   0  -3   -0.20    0.60
  -3   0   3    1.00    0.70
   3   0  -3    2.40    2.00
  -3   0   2 1390.86   98.79
   3   0  -2 1331.07   99.09
   3   0  -2 1380.06   97.79
  -3   0   2 1233.18   97.69
  -3   0   1   -1.00    0.50
  -3   0   1   -1.50    0.80
   3   0  -1    0.50    0.70
   3   0   0  332.07   25.50
  -3   0   0  338.97   25.60
  -3   0  -1   -1.10    0.80
   3   0   1    0.40    0.90
  -3   0  -2   84.99    8.10
  -3   0  -3    0.60    1.30
  -3   0  -4   -1.30    1.50
   3   0   4    0.10    0.90
   3   0   5    0.50    0.80
  -3   0  -5   -0.50    1.70
  -3   0  -6    3.20    2.30
   3   0   6    4.00    1.20
  -3   0  -7   -2.80    2.10
  -3   0  -8   70.99    9.60
   3   1  -9    1.30    2.80
   3   1  -9    2.80    3.20
  -3   1   9    0.50    3.30
   3  -1  -9   -3.00    2.50
  -3  -1   9    6.20    4.00
   3  -1  -9   -1.80    2.70
  -3   1   8   -2.60    2.80
   3   1  -8   -3.20    2.00
   3   1  -8   -1.30    2.30
  -3  -1   8   -3.30    2.20
   3  -1  -8   -0.30    2.30
   3  -1  -8   -1.60    2.20
  -3   1   7  865.91   74.69
   3   1  -7  988.40   73.89
   3   1  -7 1039.70   73.19
   3  -1  -7 1041.10   73.79
   3  -1  -7  968.70   73.19
   3   1  -6   48.00    5.20
  -3   1   6   51.39    6.40
   3   1  -6   52.49    5.50
  -3  -1   6   54.59    6.30
   3  -1  -6   49.60    5.30
   3  -1  -6   45.60    5.30
   3   1  -5   14.10    2.70
   3   1  -5   17.30    2.80
  -3   1   5   20.50    3.90
   3  -1  -5   21.40    2.90
  -3  -1   5   15.50    3.40
   3  -1  -5   15.20    2.50
   3  -1  -5   14.90    2.90
  -3   1   4  338.17   25.80
   3   1  -4  323.27   24.80
   3   1  -4  315.37   25.20
   3  -1  -4  336.97   25.30
   3  -1  -4  316.57   24.60
   3  -1  -4  349.37   25.00
  -3  -1   4  317.57   25.40
  -3  -1   4  319.67   25.10
  -3   1   3 1347.47  102.49
   3   1  -3 1432.26  101.69
   3   1  -3 1504.85  102.39
   3  -1  -3 1469.85  102.69
   3  -1  -3 1395.26  101.29
  -3  -1   3 1254.77  102.09
  -3  -1   3 1274.47  101.49
   3   1  -2  321.47   27.60
  -3   1   2  408.76   28.00
   3   1  -2  348.77   26.90
   3  -1  -2  426.66   28.40
  -3  -1   2  298.77   26.70
   3  -1  -2  355.16   27.40
  -3  -1   2  375.96   27.60
  -3   1   1  317.17   23.30
   3   1  -1  312.97   23.60
  -3  -1   1  270.37   23.40
  -3  -1   1  327.07   24.10
   3  -1  -1  328.57   23.30
  -3   1   0  660.03   48.70
   3   1   0  634.44   48.70
   3  -1   0  673.73   48.60
  -3  -1   0  640.14   48.80
   3   1   1  127.69   10.60
  -3   1  -1  127.49   10.60
  -3  -1  -1  125.09   10.70
  -3  -1  -1  120.59   10.50
  -3   1  -2  155.78   12.70
   3   1   2  139.79   12.50
  -3   1  -3   24.60    4.30
  -3  -1  -3   29.00    4.70
  -3   1  -4   81.59    8.80
   3   1   4   90.79    7.00
   3   1   4   72.69    8.80
   3  -1   4   94.79    6.80
  -3  -1  -4   82.59    8.90
  -3   1  -5   18.20    4.20
   3   1   5   25.50    2.90
   3   1   5   37.60    6.60
  -3  -1  -5   24.10    5.10
   3  -1   5   26.30    2.50
  -3   1  -6   12.30    4.00
   3   1   6   11.10    3.90
  -3  -1  -6    8.00    3.10
  -3   1  -7    2.50    2.90
  -3  -1  -7    3.20    3.20
  -3   1  -8    6.60    3.80
  -3  -1  -8    2.90    3.30
   3   2  -9    2.10    2.90
   3   2  -9    1.50    2.80
  -3   2   9   -2.50    3.00
  -3  -2   9    1.50    3.70
   3  -2  -9   -2.00    2.80
  -3   2   8    0.30    3.10
   3   2  -8    3.30    2.50
   3   2  -8    6.70    2.40
   3  -2  -8    5.00    2.60
  -3  -2   8    2.90    3.20
   3  -2  -8    0.60    2.50
   3   2  -7  438.96   37.60
   3   2  -7  515.55   38.60
  -3   2   7  524.05   39.60
   3  -2  -7  551.54   37.90
  -3  -2   7  424.26   38.90
   3  -2  -7  526.35   38.30
   3   2  -6  657.63   56.99
  -3   2   6  850.91   58.59
   3   2  -6  727.03   57.49
  -3  -2   6  682.83   57.99
   3  -2  -6  877.41   57.39
   3  -2  -6  788.12   57.29
   3   2  -5   30.20    3.80
  -3   2   5   35.20    4.70
   3   2  -5   32.90    4.20
   3  -2  -5   26.70    3.70
  -3  -2   5   28.20    4.10
   3  -2  -5   43.20    4.40
   3  -2  -5   30.00    3.50
   3   2  -4  243.68   17.90
  -3   2   4  200.78   18.50
   3   2  -4  217.58   18.10
  -3  -2   4  222.48   18.10
   3  -2  -4  239.48   17.40
   3  -2  -4  246.78   17.80
  -3  -2   4  227.28   17.90
   3   2  -3 4570.54  296.37
  -3   2   3 3734.33  297.97
   3  -2  -3 4069.99  295.77
  -3  -2   3 4235.98  296.57
   3  -2  -3 4001.20  296.57
   3  -2  -3 3988.10  295.57
  -3  -2   3 3696.93  295.97
  -3   2   2  270.37   19.10
   3   2  -2  210.98   17.90
   3   2  -2  232.88   18.50
  -3  -2   2  234.98   17.80
   3  -2  -2  220.88   19.00
  -3  -2   2  240.88   18.20
   3  -2  -2  234.88   18.30
   3   2  -1   43.70    4.40
  -3   2   1   53.99    4.10
  -3   2   1   46.60    3.90
  -3  -2   1   50.49    4.60
   3  -2  -1   43.00    5.00
   3  -2  -1   42.10    4.40
  -3  -2   1   49.40    4.40
  -3   2   0  195.88   15.60
  -3   2   0  210.48   15.60
   3   2   0  194.68   15.90
   3   2   1  217.78   18.70
  -3   2  -1  242.88   18.70
  -3   2  -1  219.58   18.50
  -3  -2  -1  260.67   19.20
  -3  -2  -1  244.48   18.70
   3   2   2  111.89   10.10
  -3   2  -2  115.09   10.00
  -3   2  -3   14.90    3.30
   3   2   3   20.70    3.80
   3   2   3   17.80    3.70
   3   2   4   -0.10    1.70
  -3   2  -4   -0.40    1.10
  -3  -2  -4    0.40    1.70
   3  -2   4   -1.10    0.60
   3   2   5  298.67   25.70
  -3   2  -5  274.77   24.90
  -3  -2  -5  336.57   25.80
  -3   2  -6  106.59   10.40
   3   2   6   84.49   10.70
  -3  -2  -6   94.49   10.60
  -3   2  -7    1.40    2.30
   3   2   7   -1.60    2.50
  -3  -2  -7    2.70    2.80
  -3   2  -8   -3.60    2.30
  -3  -2  -8    0.10    2.60
  -3   3   9    2.80    3.70
   3   3  -9    4.00    2.90
   3   3  -9    7.20    3.60
   3  -3  -9    8.00    3.60
   3  -3  -9    6.00    3.40
  -3  -3   9    5.00    4.20
  -3   3   8    8.00    4.00
   3   3  -8    4.20    2.30
   3   3  -8    6.80    3.10
   3  -3  -8    4.50    2.60
  -3  -3   8    7.10    3.70
   3  -3  -8    6.30    3.20
   3   3  -7   52.29    6.50
  -3   3   7   44.70    7.00
   3   3  -7   54.89    5.70
   3  -3  -7   55.69    6.10
   3  -3  -7   58.29    6.10
  -3  -3   7   56.19    7.10
   3   3  -6  332.57   24.60
   3   3  -6  288.27   23.90
  -3   3   6  252.57   24.90
   3  -3  -6  351.46   24.20
   3  -3  -6  326.47   24.10
  -3  -3   6  294.67   24.90
   3   3  -5  874.31   64.79
   3   3  -5  829.72   64.79
  -3   3   5  870.51   65.69
   3  -3  -5  856.51   64.39
   3  -3  -5  878.71   64.69
   3  -3  -5  873.21   64.89
  -3  -3   5  884.41   65.19
   3   3  -4  323.27   24.30
   3  -3  -4  324.37   24.40
   3  -3  -4  328.37   24.00
   3  -3  -4  313.97   23.70
  -3  -3   4  284.57   24.10
   3   3  -3  586.14   46.50
   3   3  -3  634.94   47.00
  -3   3   3  716.63   47.60
   3  -3  -3  551.34   46.50
   3  -3  -3  636.64   45.80
  -3  -3   3  611.24   46.50
   3   3  -2 1076.09   74.79
   3   3  -2 1008.90   74.89
  -3   3   2 1078.69   75.69
   3  -3  -2  950.10   74.79
  -3  -3   2  846.52   74.39
  -3  -3   2 1096.99   74.59
  -3   3   1  410.36   28.30
  -3   3   1  400.86   29.90
  -3   3   1  358.86   28.30
   3   3  -1  363.86   29.00
  -3  -3   1  383.86   28.90
   3  -3  -1  375.76   29.70
  -3  -3   1  390.86   28.90
   3  -3  -1  370.36   28.90
  -3   3   0   48.60    4.70
   3   3   0   67.79    5.60
  -3   3   0   50.99    4.70
  -3  -3   0   53.09    5.30
   3  -3   0   53.69    4.80
   3   3   1  118.99   10.90
  -3   3  -1  128.39   10.60
  -3   3  -1  122.19   10.50
  -3  -3  -1  133.89   10.50
   3   3   2  457.35   34.50
  -3   3  -2  421.36   34.10
   3   3   2  453.05   34.50
   3   3   3   78.89    8.40
   3   3   3   89.19    8.50
  -3   3  -3   91.09    8.50
   3   3   4    3.40    2.20
  -3   3  -4    2.00    1.80
  -3   3  -5   -1.20    1.60
   3   3   5    1.60    2.30
  -3  -3  -5    3.00    2.30
   3   3   6   60.79    8.20
  -3   3  -6   53.39    7.10
  -3  -3  -6   51.99    8.40
   3   3   7   15.50    5.10
  -3   3  -7   18.20    4.70
  -3  -3  -7   18.30    5.10
  -3   3  -8    4.30    3.40
  -3  -3  -8    7.80    4.00
   3   4  -9    1.10    2.70
  -3   4   9    1.00    3.40
   3   4  -9    2.20    3.20
  -3  -4   9   -0.10    3.80
   3  -4  -9    1.10    3.10
   3  -4  -9    3.50    3.00
  -3   4   8    5.40    3.80
   3   4  -8    3.70    2.20
   3   4  -8   -0.70    2.20
   3  -4  -8    5.60    3.10
  -3  -4   8    3.80    3.40
   3  -4  -8    6.40    2.90
   3   4  -7    0.50    1.90
  -3   4   7    1.20    3.10
   3   4  -7    1.50    1.60
   3  -4  -7    5.60    2.50
  -3  -4   7    2.00    2.70
   3  -4  -7    1.60    1.90
   3   4  -6  400.06   29.50
   3   4  -6  393.66   30.10
  -3   4   6  416.46   31.00
   3  -4  -6  333.87   29.30
   3  -4  -6  400.56   29.50
  -3  -4   6  355.36   30.20
   3   4  -5   14.30    2.90
  -3   4   5   18.40    4.10
   3   4  -5   16.40    3.10
   3  -4  -5   15.00    3.00
   3  -4  -5   16.60    2.60
  -3  -4   5   17.60    3.50
   3  -4  -5   16.60    3.00
   3   4  -4  317.27   22.10
  -3   4   4  261.57   22.60
   3  -4  -4  290.67   21.20
   3  -4  -4  268.57   21.40
  -3  -4   4  284.77   21.80
   3  -4  -4  261.97   21.70
  -3   4   3   17.40    3.70
   3   4  -3   16.20    3.80
   3   4  -3   18.60    2.80
  -3  -4   3   13.90    2.20
   3  -4  -3   17.00    1.50
   3  -4  -3   17.00    2.40
   3  -4  -3   14.90    1.60
  -3  -4   3   14.90    2.20
   3   4  -2  101.69    9.70
   3   4  -2  116.99    9.70
  -3   4   2  134.49   10.90
  -3  -4   2  122.29   10.00
   3  -4  -2  113.19   10.00
  -3  -4   2  123.09    9.40
   3   4  -1   45.70    4.80
  -3   4   1   48.80    4.00
  -3   4   1   51.79    5.60
   3  -4  -1   45.80    4.10
   3  -4  -1   43.90    5.30
  -3  -4   1   53.59    4.40
  -3  -4   1   47.40    5.00
   3  -4  -1   49.30    4.50
   3   4   0  108.39    9.80
  -3   4   0  118.29    9.20
   3  -4   0  102.29    9.10
  -3  -4   0  114.79    9.80
   3  -4   0  120.59    9.40
  -3  -4   0  118.59    9.20
  -3   4  -1  532.45   37.40
   3   4   1  518.95   38.00
  -3  -4  -1  490.65   37.20
   3  -4   1  414.16   36.60
   3  -4   1  526.65   37.70
   3   4   2   12.10    2.60
  -3   4  -2    6.00    2.00
   3   4   2   10.10    2.60
   3  -4   2    9.60    1.30
   3   4   3    6.60    2.20
  -3   4  -3    1.70    1.40
   3   4   3    2.60    1.90
  -3   4  -4   -1.80    1.00
   3   4   4   -0.70    1.50
   3   4   4    1.10    1.70
   3   4   5   -2.50    1.60
  -3   4  -5    2.50    2.20
  -3  -4  -5    0.00    1.60
  -3   4  -6   19.60    4.60
   3   4   6   19.80    5.30
  -3  -4  -6   17.60    4.90
  -3   4  -7    3.40    2.80
   3   4   7    3.00    3.50
  -3  -4  -7    4.40    3.20
  -3   4  -8   -1.70    2.50
  -3  -4  -8   -1.00    3.10
  -3   5   9    9.10    4.60
   3   5  -9    5.20    4.00
   3   5  -9    7.90    2.90
   3  -5  -9    8.90    4.00
   3  -5  -9   10.80    3.90
  -3  -5   9   19.20    5.90
  -3   5   8    4.00    3.80
   3   5  -8   11.00    2.50
  -3  -5   8   11.00    4.20
   3  -5  -8    1.80    2.60
   3  -5  -8    5.70    3.40
   3   5  -7    6.60    2.50
  -3   5   7    4.30    3.20
   3   5  -7    0.30    1.50
   3  -5  -7    4.60    2.60
   3  -5  -7    2.40    1.90
  -3  -5   7    1.40    2.40
  -3   5   6    0.20    2.60
   3   5  -6   -2.80    1.50
   3   5  -6    1.60    1.50
   3  -5  -6    0.10    1.20
  -3  -5   6   -1.10    1.70
   3  -5  -6   -2.10    1.80
   3   5  -5  631.74   47.00
  -3   5   5  709.83   47.90
   3  -5  -5  617.24   46.50
   3  -5  -5  550.84   46.00
   3  -5  -5  655.03   46.40
  -3  -5   5  543.55   46.60
  -3   5   4  141.19   12.80
   3   5  -4  138.59   12.00
  -3  -5   4  143.79   11.70
   3  -5  -4  142.89   11.20
   3  -5  -4  136.29   11.70
   3  -5  -4  151.38   11.40
  -3   5   3  119.59   10.60
   3   5  -3  102.19    9.60
   3   5  -3  105.19    9.50
   3  -5  -3  126.99    9.60
  -3  -5   3  112.69    9.10
   3  -5  -3  122.29    8.70
  -3  -5   3  100.29    9.20
  -3   5   2  225.08   16.80
   3   5  -2  200.98   15.70
   3   5  -2  183.98   15.10
  -3   5   2  196.48   14.60
   3  -5  -2  185.18   14.50
  -3  -5   2  171.28   15.30
   3  -5  -2  180.08   15.20
  -3  -5   2  220.48   14.80
  -3   5   1    2.30    0.70
   3   5  -1    1.30    1.20
  -3   5   1    1.10    0.80
  -3   5   1    0.80    1.50
  -3  -5   1    3.00    1.30
   3  -5  -1    1.60    0.70
  -3  -5   1    1.60    0.90
   3  -5  -1    1.00    0.80
   3   5   0  160.78   13.40
  -3   5   0  164.88   12.60
  -3   5   0  190.28   14.30
   3  -5   0  143.99   12.40
  -3  -5   0  147.59   12.30
  -3  -5   0  164.28   13.40
   3  -5   0  165.38   13.10
   3   5   1  963.80   72.49
  -3   5  -1 1000.30   72.49
   3   5   1  876.51   73.09
   3  -5   1 1061.99   71.79
  -3  -5  -1  959.70   72.19
  -3   5  -2    5.40    1.80
   3   5   2    6.40    2.10
   3   5   2    1.40    1.50
   3  -5   2    3.80    0.80
   3   5   3   19.20    3.70
   3   5   3   11.80    3.20
  -3   5  -3   13.20    2.80
   3   5   4   10.90    3.30
   3   5   4    8.80    2.80
  -3   5  -4    7.90    2.70
  -3   5  -5   48.10    6.20
   3   5   5   42.80    6.40
   3   5   6  114.89   11.90
  -3   5  -6   96.29   10.70
  -3  -5  -6   96.39   11.40
  -3   5  -7    8.40    3.70
   3   5   7   12.00    5.20
  -3  -5  -7   19.20    5.10
   3   5   8    4.70    4.20
  -3   5  -8    2.10    3.20
  -3  -5  -8    3.00    3.30
   3   6  -9   24.10    5.70
   3   6  -9   14.10    3.30
  -3   6   9   23.30    6.40
  -3  -6   9   24.80    6.80
   3  -6  -9   22.50    4.80
   3  -6  -9   21.30    5.00
   3   6  -8   28.90    3.90
   3   6  -8   18.80    4.70
  -3   6   8   24.10    5.70
  -3  -6   8   22.10    6.10
   3  -6  -8   22.20    4.40
   3  -6  -8   18.70    4.10
   3   6  -7   38.40    6.30
  -3   6   7   30.10    6.10
   3   6  -7   37.80    4.50
   3  -6  -7   49.70    5.30
   3  -6  -7   50.39    5.70
  -3  -6   7   38.20    5.90
   3   6  -6  299.97   25.50
  -3   6   6  362.06   26.60
   3   6  -6  321.97   24.80
  -3  -6   6  305.87   25.50
   3  -6  -6  315.17   24.80
   3  -6  -6  301.97   24.70
  -3   6   5  124.29   12.20
   3   6  -5  142.69   11.90
   3  -6  -5  113.39   11.00
  -3  -6   5  140.09   11.60
   3  -6  -5  146.49   11.40
   3  -6  -5  132.09   11.00
   3   6  -4   56.39    6.10
   3   6  -4   60.19    6.30
  -3   6   4   82.89    7.50
   3  -6  -4   65.29    5.60
   3  -6  -4   64.39    6.00
   3  -6  -4   62.99    5.60
  -3  -6   4   55.99    5.70
   3   6  -3  373.56   26.70
  -3   6   3  317.67   25.30
  -3   6   3  340.37   27.20
   3   6  -3  335.97   25.90
   3  -6  -3  347.77   25.40
   3  -6  -3  354.56   26.00
  -3  -6   3  315.57   25.50
  -3   6   2   29.20    4.20
  -3   6   2   21.80    2.40
   3   6  -2   22.40    2.50
   3   6  -2   25.00    3.30
  -3  -6   2   20.00    2.90
   3  -6  -2   23.30    2.80
   3  -6  -2   26.00    2.30
  -3  -6   2   25.70    2.20
   3   6  -1  943.21   70.09
  -3   6   1  980.70   69.09
   3  -6  -1  892.11   69.19
  -3  -6   1  978.80   69.89
   3  -6  -1  885.91   68.99
   3   6   0 2415.66  182.98
  -3   6   0 2559.14  182.08
  -3  -6   0 2408.76  181.68
   3  -6   0 2544.35  182.18
   3  -6   0 2468.25  181.88
  -3   6  -1 3640.74  270.47
   3   6   1 3641.44  270.37
   3   6   1 3518.25  271.17
   3  -6   1 3567.04  269.67
  -3  -6  -1 4046.10  270.17
   3   6   2  111.59   10.70
  -3   6  -2  112.59   10.00
   3   6   2  122.49   10.20
   3  -6   2  109.69    8.60
   3   6   3   89.39    9.30
   3   6   3   98.19    9.10
  -3   6  -3   89.19    8.80
   3   6   4   46.90    6.30
  -3   6  -4   41.10    5.80
   3   6   4   62.89    6.70
   3   6   5    0.70    2.00
   3   6   5    2.70    2.40
  -3   6  -6    4.40    2.70
   3   6   6    8.30    3.60
  -3  -6  -6   10.80    3.50
  -3   6  -7   -0.40    2.40
   3   6   7    1.50    3.30
  -3  -6  -7    0.70    2.50
  -3   6  -8   -1.00    3.20
  -3  -6  -8    2.90    3.70
  -3   7   9   -6.80    4.70
   3   7  -9    8.40    4.30
   3   7  -9   -1.60    2.40
  -3  -7   9    5.60    4.60
   3  -7  -9   -1.40    3.00
   3   7  -8   19.10    4.80
  -3   7   8   20.10    5.30
   3   7  -8   25.60    3.70
  -3  -7   8   23.90    5.60
   3  -7  -8   18.60    4.30
   3  -7  -8   22.80    4.40
   3   7  -7   -0.90    1.40
   3   7  -7    1.20    2.20
  -3   7   7   -1.20    2.30
   3  -7  -7   -1.40    2.50
   3  -7  -7    1.70    1.90
  -3  -7   7   -4.40    2.00
   3   7  -6  259.77   20.30
   3   7  -6  239.88   21.20
   3  -7  -6  279.37   20.50
   3  -7  -6  252.77   20.40
  -3  -7   6  245.58   21.10
  -3   7   5    7.80    3.10
   3   7  -5    1.80    2.00
   3  -7  -5    2.00    1.40
  -3  -7   5    1.20    1.60
   3  -7  -5    2.80    1.90
   3  -7  -5    0.00    1.60
   3   7  -4  473.65   36.40
  -3   7   4  449.56   35.20
  -3   7   4  481.75   37.10
   3  -7  -4  530.45   35.80
  -3  -7   4  483.95   35.70
   3  -7  -4  409.96   35.30
   3   7  -3  362.16   29.00
  -3   7   3  375.96   28.00
   3   7  -3  410.26   28.30
  -3   7   3  329.77   29.40
   3  -7  -3  402.36   28.40
   3  -7  -3  383.06   27.90
  -3  -7   3  332.27   27.80
  -3   7   2  718.33   47.60
  -3   7   2  656.13   45.50
   3  -7  -2  565.54   45.60
   3  -7  -2  520.75   45.10
  -3   7   1  132.39   11.50
   3   7  -1  104.39   10.40
  -3   7   1  124.69    9.60
   3  -7  -1  116.19    9.50
  -3   7   0 1127.19   77.29
  -3   7   0 1012.00   75.49
  -3  -7   0  964.10   74.89
   3  -7   0  979.30   75.09
   3  -7   0 1024.10   75.49
  -3   7  -1   22.00    3.00
   3   7   1   23.00    4.30
   3   7   1   26.60    3.10
  -3  -7  -1   24.90    2.80
   3  -7   1   23.10    2.40
   3   7   2  130.69   11.80
   3   7   2  130.09   11.00
  -3   7  -2  120.39   10.80
   3  -7   2  123.59    9.50
   3   7   3    0.80    1.70
   3   7   3    2.30    1.90
  -3   7  -3    4.20    1.90
   3   7   4   99.69   10.40
   3   7   4  102.69   10.30
  -3   7  -4   99.49    9.90
  -3   7  -5    2.90    2.10
   3   7   5    1.40    2.30
   3   7   6    3.20    2.90
  -3   7  -6    2.20    2.20
  -3  -7  -6    1.00    2.50
   3   7   7   15.40    5.20
  -3   7  -7   13.30    4.40
  -3  -7  -7   12.50    4.90
  -3  -7  -8    5.80    4.00
   3   8  -8    6.00    2.20
  -3   8   8   -1.20    3.10
   3   8  -8    3.90    3.50
   3  -8  -8    1.60    2.60
   3  -8  -8    1.60    3.20
  -3  -8   8    6.50    4.10
  -3   8   7    5.70    3.60
   3   8  -7   11.30    2.60
   3   8  -7    5.40    3.10
   3  -8  -7   11.00    3.30
   3  -8  -7    6.60    2.70
  -3  -8   7   12.30    3.90
   3   8  -6    7.10    2.20
  -3   8   6    4.00    3.10
   3   8  -6    2.90    2.40
   3  -8  -6    3.50    2.80
  -3  -8   6    3.50    2.50
   3  -8  -6    3.20    2.10
  -3   8   5  180.08   17.30
   3   8  -5  213.88   17.20
   3  -8  -5  190.18   16.20
   3  -8  -5  204.68   16.20
   3  -8  -5  229.48   16.40
  -3  -8   5  183.78   16.40
   3   8  -4    2.50    1.80
  -3   8   4    3.10    1.20
  -3   8   4    1.80    2.20
   3   8  -4    0.70    1.70
   3  -8  -4    1.50    1.70
  -3  -8   4    2.80    1.40
   3   8  -3   54.59    6.10
   3   8  -3   56.49    5.30
  -3   8   3   69.69    7.20
  -3   8   3   54.69    5.20
   3  -8  -3   55.69    5.00
   3  -8  -3   57.49    5.40
  -3   8   2  654.93   50.39
  -3   8   2  620.04   48.60
   3   8  -2  725.83   49.90
   3  -8  -2  587.74   48.30
   3  -8  -2  686.93   48.80
  -3   8   1  664.13   46.70
   3   8  -1  607.14   47.70
  -3   8   1  590.64   48.30
   3  -8  -1  602.84   46.50
   3  -8  -1  652.93   46.90
  -3   8   0  980.90   67.59
  -3   8   0  798.42   65.39
  -3   8   0  856.81   65.69
   3   8   0  883.81   66.79
   3  -8   0  878.31   65.19
   3  -8   0  901.11   65.79
  -3  -8   0  894.31   65.09
   3   8   1   53.09    4.80
  -3   8  -1   52.79    5.00
   3   8   1   46.80    5.70
  -3   8  -1   41.20    4.20
   3  -8   1   50.69    4.10
  -3  -8  -1   42.20    4.50
   3   8   2   44.50    5.60
  -3   8  -2   39.70    4.60
   3   8   2   40.50    4.50
   3  -8   2   38.20    3.30
  -3   8  -3  455.15   36.50
   3   8   3  469.75   37.50
   3   8   3  484.95   36.70
   3   8   4  294.57   24.80
   3   8   4  273.57   24.10
  -3   8  -4  313.07   24.20
   3   8   5  117.69   12.00
  -3   8  -5  116.79   11.40
   3   8   5  112.59   12.00
  -3   8  -6    6.50    3.00
   3   8   6    3.10    3.00
   3   8   7    2.80    3.50
  -3   8  -7   -2.30    2.30
  -3  -8  -7    7.90    3.90
  -3   9   8   14.80    5.20
   3   9  -8   25.10    5.60
   3  -9  -8   18.80    4.40
   3  -9  -8   13.30    4.00
  -3   9   7    9.70    4.00
   3   9  -7   25.00    5.30
   3   9  -7   14.90    3.00
   3  -9  -7   15.40    3.40
  -3  -9   7   12.10    4.20
   3  -9  -7   17.20    3.80
   3   9  -6   80.99    8.40
  -3   9   6   77.89    8.80
  -3  -9   6   73.49    8.00
   3  -9  -6   59.79    7.10
   3  -9  -6   80.09    8.20
  -3   9   5  287.27   21.90
   3   9  -5  323.57   23.50
  -3   9   5  282.17   23.70
  -3  -9   5  279.97   22.50
   3  -9  -5  239.68   21.80
  -3   9   4   26.00    5.30
   3   9  -4   34.80    5.20
   3   9  -4   19.90    3.40
  -3   9   4   27.90    3.20
   3  -9  -4   29.60    3.40
   3  -9  -4   24.10    3.60
   3   9  -3   25.20    3.00
   3  -9  -3   23.60    3.30
   3  -9  -3   32.50    3.40
   3   9  -2 1014.90   75.89
  -3   9   2 1013.00   74.79
  -3   9   2  903.91   76.19
   3  -9  -2 1091.39   74.69
  -3   9   1  198.28   16.70
   3   9  -1  190.38   16.00
  -3   9   1  199.88   15.00
   3  -9  -1  169.68   14.50
   3  -9  -1  183.68   14.70
   3   9   0   62.09    5.00
  -3   9   0   62.79    5.60
   3   9   0   63.59    6.60
  -3   9   0   53.19    6.70
   3  -9   0   56.69    4.90
  -3  -9   0   48.10    4.80
   3   9   1   52.29    4.80
  -3   9  -1   43.80    4.90
   3   9   1   53.29    6.00
  -3  -9  -1   42.20    4.60
   3  -9   1   48.40    4.10
   3   9   2  477.95   36.70
   3   9   2  464.15   37.80
  -3   9  -2  473.05   36.80
   3  -9   2  491.05   35.30
   3   9   3  129.89   12.40
  -3   9  -3  146.09   12.60
   3   9   3  154.48   13.70
   3   9   4  390.06   33.00
  -3   9  -4  367.76   32.10
   3   9   4  453.05   32.80
   3   9   5  358.16   29.30
  -3   9  -5  336.87   28.40
  -3   9  -6    5.50    3.10
   3   9   6   10.00    3.70
   3   9   6    6.10    3.30
  -3   9  -7    3.00    3.20
   3   9   7    0.20    3.30
  -3  -9  -7    0.90    2.90
   3  10  -8  120.59   13.70
  -3  10   8  117.89   13.70
   3  10  -8  129.29   11.10
   3 -10  -8  152.68   12.80
   3 -10  -8  143.89   12.40
  -3  10   7   10.70    4.40
   3  10  -7   26.00    3.70
   3  10  -7   20.20    4.80
   3 -10  -7   16.30    4.10
   3 -10  -7   17.20    3.70
   3  10  -6    0.50    2.10
  -3  10   6    3.80    3.10
   3  10  -6    5.20    2.00
   3 -10  -6    5.80    2.30
   3 -10  -6    3.80    2.80
  -3  10   5    1.30    2.80
   3  10  -5   -0.20    1.80
  -3  10   5   -1.30    1.40
   3 -10  -5    1.10    2.30
  -3  10   4   49.50    4.80
   3  10  -4   38.50    4.50
   3  10  -4   38.50    5.50
  -3  10   4   42.10    6.10
   3 -10  -4   45.20    5.00
   3 -10  -4   42.60    4.60
   3  10  -3  173.48   12.50
  -3  10   3  167.48   14.80
   3  10  -3  166.08   14.30
  -3  10   3  156.88   13.10
   3 -10  -3  169.48   13.10
   3 -10  -3  130.79   12.70
   3  10  -2 1286.07  105.49
  -3  10   2 1436.36  106.29
  -3  10   2 1457.15  104.69
   3 -10  -2 1468.65  104.29
   3 -10  -2 1407.96  104.29
  -3  10   1  471.65   33.40
  -3  10   1  432.46   34.90
   3  10  -1  419.96   34.30
   3 -10  -1  430.46   33.00
   3 -10  -1  422.86   32.70
   3  10   0  419.76   34.30
   3  10   0  420.06   32.40
  -3  10   0  419.66   33.20
  -3  10   0  458.55   35.00
   3 -10   0  439.96   32.50
  -3 -10   0  446.06   32.40
  -3  10  -1 1068.99   72.89
   3  10   1  978.30   72.29
  -3  10  -1  838.52   71.79
   3  10   1 1051.99   74.09
   3 -10   1 1044.00   71.59
  -3 -10  -1  872.11   72.09
  -3  10  -2  592.44   46.40
   3  10   2  622.04   47.70
   3  10   2  610.24   46.10
   3  10   3   46.00    5.40
  -3  10  -3   44.70    5.50
   3  10   3   38.00    6.70
   3  10   4  357.56   30.20
  -3  10  -4  375.16   29.50
   3  10   4  357.76   29.40
   3  10   5   92.19   10.50
   3  10   5   97.79   10.70
  -3  10  -5   89.09    9.80
   3  10   6    1.50    2.40
   3  10   6    1.10    2.80
  -3  10  -6   -3.90    1.90
  -3  10  -7    0.90    3.10
   3  10   7    2.90    3.20
  -3 -10  -7    7.40    4.20
  -3  11   8    6.20    4.50
   3  11  -8    1.70    3.80
   3 -11  -8    3.40    3.20
  -3  11   7    5.00    3.60
   3  11  -7   10.80    3.90
   3  11  -7   13.90    3.00
   3 -11  -7   12.90    3.30
   3 -11  -7   13.30    3.70
   3  11  -6   -0.10    2.00
  -3  11   6   -0.10    2.50
   3 -11  -6    2.60    2.60
  -3  11   5   76.49    8.00
   3  11  -5   79.19    9.20
  -3  11   5  101.69   10.40
   3 -11  -5  100.59    8.60
   3  11  -4  223.98   19.00
  -3  11   4  229.98   19.50
  -3  11   4  206.98   17.80
   3 -11  -4  225.68   17.70
  -3  11   3   -2.90    1.90
  -3  11   3    0.50    1.20
   3  11  -3   -0.20    1.60
   3  11  -3   -0.50    0.90
   3 -11  -3   -1.20    1.10
   3 -11  -3   -0.90    1.70
  -3  11   2 1682.53  118.59
   3  11  -2 1804.42  119.89
  -3  11   2 1394.66  119.59
   3 -11  -2 1502.85  117.89
   3 -11  -2 1629.04  118.19
  -3  11   1  403.76   29.70
   3  11  -1  356.56   28.80
  -3  11   1  321.07   28.00
   3 -11  -1  347.97   26.90
   3  11   0  247.88   17.40
  -3  11   0  212.38   19.70
  -3  11   0  221.78   18.30
   3  11   0  214.38   19.30
   3  11   1    1.90    2.10
  -3  11  -1    0.60    2.20
  -3  11  -1    1.60    1.60
   3  11   1    1.30    1.20
   3 -11   1    4.60    1.40
  -3 -11  -1    5.80    1.80
  -3  11  -2  404.66   32.20
   3  11   2  458.95   33.60
   3  11   2  397.46   31.60
  -3  11  -2  394.06   30.70
   3  11   3  141.29   14.30
   3  11   3  145.39   13.30
  -3  11  -3  167.68   13.80
   3  11   4  304.97   25.40
   3  11   4  309.87   26.40
   3  11   5  150.78   13.70
  -3  11  -5  133.89   13.30
   3  11   5  120.49   13.70
   3  11   6   20.30    5.30
   3  11   6   19.80    5.50
  -3  11  -6   15.30    4.30
   3  11   7   -1.50    2.60
  -3  11  -7    1.50    3.10
  -3 -11  -7    2.90    3.70
   3  12  -8   28.80    3.90
   3  12  -8   24.20    5.90
  -3  12   8   10.00    4.80
   3 -12  -8   21.10    5.00
  -3  12   7    3.80    3.60
   3  12  -7    2.40    2.00
   3  12  -7    6.00    3.50
   3 -12  -7    5.80    3.30
   3 -12  -7    0.60    2.70
  -3  12   6   34.90    4.50
   3  12  -6   35.10    6.20
  -3  12   6   21.20    5.50
   3 -12  -6   29.50    4.70
  -3  12   5  148.69   12.70
   3  12  -5  165.98   14.40
  -3  12   5  132.49   14.20
   3 -12  -5  142.29   13.50
   3  12  -4  203.78   19.10
  -3  12   4  210.28   18.60
  -3  12   4  224.38   19.60
   3 -12  -4  242.58   17.90
  -3  12   3  207.48   17.60
  -3  12   3  182.28   15.90
   3  12  -3  192.78   17.00
  -3  12   2  109.59   12.50
   3  12  -2  142.09   12.70
   3 -12  -2  144.29   11.00
  -3  12   1  102.19    9.70
   3  12  -1   97.59   10.60
  -3  12   1  115.79   11.30
   3 -12  -1  113.79    9.10
   3  12   0   50.99    4.10
   3 -12   0   34.10    4.20
  -3 -12   0   46.70    4.30
   3  12   1    8.40    3.00
  -3  12  -1    6.70    2.50
  -3  12  -1   12.50    4.10
   3  12   1   14.80    2.60
   3 -12   1   13.60    2.20
  -3 -12  -1   22.30    3.30
   3  12   2  156.48   15.90
  -3  12  -2  182.28   15.20
   3  12   2  181.08   14.60
  -3  12  -3  497.95   39.40
   3  12   3  492.95   39.00
   3  12   3  517.85   40.60
  -3  12  -4  153.88   13.70
   3  12   4  129.19   15.00
   3  12   4  140.99   13.30
   3  12   5  166.28   15.80
   3  12   5  159.48   15.00
  -3  12  -5  143.39   14.70
  -3  12  -6    0.80    2.20
   3  12   6   -0.80    2.00
   3  12   6    1.30    2.90
  -3  12  -7   -5.70    2.40
   3  12   7    0.90    3.70
   3  13  -8   37.10    4.90
   3  13  -8   45.20    8.00
  -3  13   8   29.60    7.90
   3 -13  -8   53.39    7.00
   3  13  -7   78.89    9.00
  -3  13   7   37.40    7.80
   3 -13  -7   62.49    7.10
   3 -13  -7   57.69    7.30
  -3  13   6  102.59    9.50
   3  13  -6   87.79   10.90
   3 -13  -6  103.99    9.70
  -3  13   5   64.59    8.80
  -3  13   5   76.39    7.50
   3  13  -5   78.49    8.90
   3 -13  -5   75.39    7.60
  -3  13   4   11.30    3.80
   3  13  -4   13.00    3.90
  -3  13   4   11.10    2.80
   3 -13  -4    9.40    2.70
   3  13  -3   42.90    6.80
  -3  13   3   38.00    6.20
  -3  13   3   41.10    5.00
   3 -13  -3   41.30    4.80
  -3  13   2   12.00    4.00
  -3  13   2   11.00    2.70
   3  13  -2    3.30    2.50
   3 -13  -2   11.00    2.40
  -3  13   1  100.79   10.60
   3  13  -1   91.19   10.00
  -3  13   1   94.79    9.00
   3 -13  -1   95.99    8.20
  -3  13   0    7.70    3.20
  -3  13   0    1.70    1.70
   3  13   0    6.70    2.80
   3  13   0    5.50    1.40
   3 -13   0    5.90    1.80
  -3 -13   0    6.50    1.50
   3  13   1  341.67   29.20
  -3  13  -1  364.06   28.30
  -3  13  -1  388.66   30.00
   3  13   1  351.56   27.20
  -3 -13  -1  337.27   27.50
   3  13   2  290.27   22.30
   3  13   2  271.37   24.10
  -3  13  -2  301.57   23.20
  -3  13  -2  252.27   22.60
   3  13   3    3.40    2.40
  -3  13  -3    4.60    2.40
   3  13   3    0.30    2.50
   3  13   4    6.80    3.30
   3  13   4    3.00    2.60
  -3  13  -4    1.60    2.20
   3  13   5    2.30    3.10
  -3  13  -5    2.30    2.80
   3  13   5    0.50    2.90
   3  13   6   25.80    6.00
  -3  13  -6   15.00    4.50
   3  13   6   23.90    5.60
   3  13   7    9.60    4.10
   3  13   7    7.70    4.60
   3  14  -8    5.20    4.30
   3  14  -8    6.10    2.60
   3 -14  -8    0.50    3.20
  -3  14   7    0.20    3.50
   3  14  -7    7.40    3.80
   3  14  -7    8.70    2.70
   3 -14  -7   -1.20    2.80
  -3  14   6   34.30    4.80
   3  14  -6   32.70    6.40
   3 -14  -6   33.00    5.30
  -3  14   5   28.00    6.00
  -3  14   5   18.20    3.80
   3  14  -5   24.30    5.20
   3 -14  -5   20.00    3.90
  -3  14   4    0.60    2.60
  -3  14   4    4.90    2.30
   3  14  -4    4.80    2.80
   3  14  -4    3.80    1.80
   3  14  -3   21.50    4.90
  -3  14   3   25.00    5.60
  -3  14   3   16.60    3.60
   3 -14  -3   24.10    3.70
  -3  14   2  496.95   39.10
   3  14  -2  508.55   40.20
  -3  14   2  532.45   40.60
   3 -14  -2  485.75   38.10
  -3  14   1    1.50    1.70
   3  14  -1    5.70    3.00
  -3  14   1    8.60    3.60
   3 -14  -1    4.60    1.90
  -3  14   0    7.50    2.60
  -3  14   0    6.20    3.20
   3  14   0   12.80    1.90
   3  14   0    5.80    2.90
  -3 -14   0    7.60    1.80
   3 -14   0    7.60    2.10
  -3  14  -1  252.87   22.70
   3  14   1  279.97   20.30
   3  14   1  298.77   23.00
  -3  14  -1  266.37   21.50
  -3 -14  -1  213.38   20.40
   3  14   2 1173.48   85.79
  -3  14  -2 1110.99   84.29
   3  14   2 1160.78   83.39
  -3  14  -2 1016.60   85.49
  -3  14  -3   17.80    4.10
   3  14   3   15.20    5.20
   3  14   3   23.40    4.50
   3  14   4    3.00    3.00
  -3  14  -4    6.80    3.00
   3  14   4    6.20    3.00
   3  14   5    3.50    2.90
   3  14   5    1.80    2.60
  -3  14  -5   -2.20    1.50
   3  14   6  113.39   12.90
   3  14   6  123.19   12.90
  -3  14  -6  101.89   12.30
   3  15  -7   -2.40    1.90
   3  15  -7    0.80    3.10
  -3  15   7    0.40    3.50
   3  15  -6   42.80    7.60
  -3  15   6   42.40    5.70
  -3  15   5    3.10    3.50
  -3  15   5    7.90    3.00
   3  15  -5    7.70    3.40
   3  15  -5    8.10    3.10
   3 -15  -5    6.10    2.90
  -3  15   4   96.99   12.70
  -3  15   4   93.39    9.70
   3 -15  -4  105.59    9.20
   3  15  -3   34.70    6.00
   3 -15  -3   21.20    3.70
  -3  15   2    0.40    1.50
  -3  15   2    0.20    2.60
   3  15  -2    3.40    2.60
   3 -15  -2    1.90    1.90
   3  15  -1   82.79    9.50
  -3  15   1   88.19    9.90
  -3  15   1   79.49    8.30
   3 -15  -1   80.39    7.40
   3  15   0   32.40    3.40
  -3  15   0   46.80    6.50
  -3 -15   0   33.30    3.60
   3  15   1  158.68   15.00
  -3  15  -1  140.99   14.90
  -3  15  -1  155.58   13.80
  -3 -15  -1  149.09   13.00
   3  15   2   -3.40    1.80
   3  15   2    2.50    2.60
  -3  15  -2   -2.30    2.50
  -3  15  -2    0.60    2.20
   3  15   3  111.49   11.80
  -3  15  -3   97.39    8.60
  -3  15  -3  108.49   10.90
   3  15   3  109.39   10.20
   3  15   4   49.80    8.80
   3  15   4   49.99    6.70
  -3  15  -4   57.59    7.20
   3  15   5   -1.00    2.50
  -3  15  -5   -1.40    2.10
   3  15   5    0.10    2.80
  -3  15  -6   42.20    7.60
   3  15   6   40.60    8.20
   3  15   6   50.09    8.70
  -3  16   7    3.50    4.00
   3  16  -7    9.70    3.00
   3  16  -7   -1.80    3.10
   3  16  -6   30.10    6.30
  -3  16   6   18.80    5.50
  -3  16   6   37.10    5.70
   3  16  -5   35.10    6.50
  -3  16   5   18.40    5.00
  -3  16   5   24.50    4.70
  -3  16   4    9.00    4.00
  -3  16   4   13.90    3.60
   3  16  -4   16.40    4.70
   3 -16  -4   15.70    3.50
   3  16  -3   -0.70    2.30
  -3  16   3    0.50    1.80
  -3  16   3   -1.70    3.20
   3 -16  -3    3.80    3.00
  -3  16   2   43.40    7.50
  -3  16   2   39.70    5.30
   3  16  -2   29.10    5.90
   3 -16  -2   31.10    4.60
  -3  16   1   28.40    6.40
   3  16  -1   24.60    5.40
  -3  16   1   25.50    4.80
  -3  16   0   86.89    9.40
   3  16   0   62.89    5.70
  -3  16   0   56.99    7.30
   3  16   0   63.59    8.30
  -3  16  -1  303.87   25.40
   3  16   1  242.68   24.50
  -3  16  -1  263.47   23.70
   3  16   1  322.37   22.80
  -3 -16  -1  279.47   24.10
   3  16   2   84.09    8.00
  -3  16  -2   75.49    9.80
   3  16   2   80.39   10.60
  -3  16  -2   80.99    9.00
  -3  16  -3   57.69    7.10
   3  16   3   51.39    6.20
  -3  16  -3   34.20    5.50
   3  16   3   48.80    8.30
   3  16   4   40.70    8.10
   3  16   4   45.70    6.50
  -3  16  -4   48.10    7.70
   3  16   5   71.69    8.80
   3  16   5   54.59    9.90
  -3  16  -5   74.39    9.40
   3  16   6    3.30    3.90
  -3  16  -6    4.20    3.50
   3  16   6    9.80    4.80
  -3  17   7   12.90    3.70
   3  17  -7   11.50    3.50
  -3  17   7    5.50    4.50
   3  17  -7    4.20    4.10
  -3  17   6    3.40    2.70
   3  17  -6    1.50    3.60
  -3  17   6   -1.50    3.50
  -3  17   5    0.30    3.10
  -3  17   5    1.40    2.20
   3  17  -5   -4.10    2.90
   3  17  -5    3.20    3.20
  -3  17   4   24.00    4.90
  -3  17   4   13.90    4.90
   3  17  -4   21.40    5.30
   3  17  -3   11.10    4.10
  -3  17   3   11.60    6.60
  -3  17   3   11.90    3.40
  -3  17   2   18.80    4.10
  -3  17   2   22.30    5.60
  -3  17   1   77.39    9.80
   3  17  -1   72.79    9.60
  -3  17   1   79.79    8.60
  -3  17   0  487.95   37.80
   3  17   0  478.85   40.40
  -3  17   0  454.95   38.80
  -3  17  -1  138.79   15.40
  -3  17  -1  165.08   14.70
   3  17   1  165.78   16.00
  -3  17  -2  127.79   13.00
   3  17   2  117.49   13.70
  -3  17  -2  147.39   14.50
   3  17   3   33.30    5.40
   3  17   3   41.80    8.40
  -3  17  -3   44.70    8.50
  -3  17  -3   41.40    6.90
  -3  17  -4  110.29   12.20
   3  17   4  119.69   13.40
  -3  17  -5   32.80    6.90
   3  17   5   46.70    7.00
   3  17   5   34.50    7.50
   3  17   6   20.60    5.80
   3  17   6   14.70    5.60
  -3  18   6    0.20    2.30
  -3  18   6    1.10    3.60
   3  18  -6    1.40    3.30
  -3  18   5    0.70    3.20
  -3  18   5    1.40    2.60
   3  18  -5    3.60    3.20
  -3  18   4   80.89    9.40
   3  18  -4   91.39   10.60
  -3  18   4   83.79   10.20
  -3  18   3   46.10    7.00
   3  18  -3   35.40    7.10
  -3  18   3   35.20    7.00
  -3  18   2   13.60    3.60
  -3  18   2    3.90    3.30
   3  18  -2    8.30    3.80
   3  18  -1  279.87   23.20
  -3  18   1  245.08   21.50
  -3  18   1  234.48   22.40
  -3  18   0  382.06   32.20
   3  18   0  369.86   32.20
  -3  18   0  381.06   31.00
  -3  18  -1   81.09   10.10
   3  18   1   76.19    7.30
  -3  18  -1   85.59    9.20
   3  18   1   64.19    9.30
  -3  18  -2  308.47   24.90
  -3  18  -2  261.67   25.40
   3  18   2  290.47   25.80
   3  18   3  163.08   15.60
   3  18   3  206.18   18.50
  -3  18  -3  193.78   17.20
  -3  18  -3  159.58   18.90
  -3  18  -4    6.40    3.90
   3  18   4   19.80    5.00
   3  18   4   12.00    5.00
   3  18   5   56.89   10.60
   3  18   5   66.59    8.80
  -3  18  -5   65.29    9.30
   3  19  -6    6.10    4.30
  -3  19   6   -0.60    3.60
  -3  19   6   -0.80    2.30
   3  19  -5   -0.80    3.20
  -3  19   5    2.20    2.70
  -3  19   5   -6.10    2.70
  -3  19   4    7.90    3.50
  -3  19   4    2.40    3.50
   3  19  -4    0.30    3.00
  -3  19   3   35.80    7.40
   3  19  -3   25.80    6.00
  -3  19   3   21.60    5.20
   3  19  -2   19.60    5.40
  -3  19   2   16.40    7.50
  -3  19   2   16.40    4.40
   3  19  -1  150.58   15.30
  -3  19   1  136.09   14.70
  -3  19   1  153.88   14.20
  -3  19   0  408.26   32.00
  -3  19   0  332.27   30.10
   3  19   0  361.56   31.60
  -3  19  -1  198.38   19.20
   3  19   1  196.38   19.30
   3  19   1  197.28   16.10
  -3  19  -1  198.28   18.10
  -3  19  -2  119.89   13.40
  -3  19  -2  143.79   14.80
   3  19   2  143.19   14.90
   3  19   3  165.28   17.20
   3  19   3  172.58   14.90
  -3  19  -3  146.09   16.70
  -3  19  -3  154.48   16.00
   3  19   4   88.49    9.90
   3  19   4   95.99   11.90
  -3  19  -4   80.69   11.80
  -3  19  -4   84.49   10.80
   3  19   5   49.10    8.40
  -3  19  -5   41.70    8.10
   3  19   5   41.80    8.40
   3  20  -6    7.60    4.20
  -3  20   6    5.30    4.90
  -3  20   6   10.40    3.80
   3  20  -5    0.60    3.50
  -3  20   5    1.90    3.40
  -3  20   5    2.70    2.90
   3  20  -4    0.20    2.80
  -3  20   4   -0.40    2.80
  -3  20   4    4.70    3.00
  -3  20   3   -2.30    2.40
  -3  20   3    3.80    3.90
   3  20  -3   -2.50    2.70
  -3  20   2    1.00    3.00
  -3  20   2    1.30    2.50
   3  20  -2    5.70    3.60
  -3  20   1   93.29   10.10
   3  20  -1   84.49   10.80
   3  20   0  138.79   11.20
  -3  20   0  127.89   14.80
  -3  20   0  141.39   13.90
   3  20   0  147.29   15.30
  -3  20  -1   13.30    4.30
   3  20   1   20.50    5.80
  -3  20  -1   10.20    5.10
   3  20   1   17.70    3.40
  -3  20  -2    7.10    3.60
   3  20   2   14.40    3.70
   3  20   2    4.50    4.10
  -3  20  -2   11.60    4.70
   3  20   3  283.27   24.50
  -3  20  -3  312.57   26.50
  -3  20  -3  299.57   27.20
   3  20   3  297.97   27.40
  -3  20  -4   43.20    8.20
   3  20   4   46.00    8.90
  -3  20  -4   50.09   10.40
   3  20   4   55.59    7.50
   3  20   5   31.80    7.40
   3  20   5   33.90    6.90
  -3  21   5   -4.00    2.30
  -3  21   5    3.40    3.50
   3  21  -5    1.10    3.40
   3  21  -4   -3.40    2.60
  -3  21   4    9.20    4.70
  -3  21   3   21.00    5.80
  -3  21   3   19.80    5.60
   3  21  -3   20.40    5.60
   3  21  -2    6.60    3.90
  -3  21   2    3.40    3.60
  -3  21   1    1.30    2.70
  -3  21   1    4.30    3.80
   3  21  -1   -0.50    2.80
  -3  21   0   10.50    4.90
  -3  21   0   11.20    4.20
   3  21   0    6.90    4.60
   3  21   0   16.60    2.70
   3  21   1    8.00    4.00
  -3  21  -1    3.60    3.50
  -3  21  -1    5.00    3.40
  -3  21  -2   59.89    9.30
   3  21   2   59.49   10.40
  -3  21  -2   64.99    8.60
   3  21   2   51.49    6.60
   3  21   3   44.30    7.10
   3  21   3   51.19    9.60
  -3  21  -3   44.00    8.30
  -3  21  -3   49.20    9.80
   3  21   4  244.18   21.40
   3  21   4  254.27   23.90
  -3  21  -4  247.98   23.10
  -3  21  -4  222.98   23.50
   3  22  -5    8.80    4.70
  -3  22   5    3.90    4.20
  -3  22   5   12.00    4.50
  -3  22   4    1.30    4.10
  -3  22   4    5.30    3.40
   3  22  -4    2.10    3.80
   3  22  -3    0.90    3.60
  -3  22   3    4.70    3.30
  -3  22   3   -1.40    3.40
  -3  22   2    5.50    3.50
  -3  22   2   12.40    4.60
   3  22  -2    3.00    3.90
  -3  22   1   26.90    6.60
  -3  22   1   36.70    6.90
   3  22  -1   29.50    6.80
   3  22   0    3.40    1.90
  -3  22   0   10.80    4.10
  -3  22   0    6.40    4.50
   3  22   0    6.20    4.30
  -3  22  -1   -1.50    2.30
   3  22   1    1.40    3.90
   3  22   1    1.00    2.20
  -3  22  -1    2.20    3.80
  -3  22  -2  142.09   16.40
   3  22   2  148.69   16.90
  -3  22  -2  159.38   16.20
   3  22   2  158.48   13.80
   3  22   3  178.98   16.20
   3  22   3  178.48   19.30
  -3  22  -3  161.68   18.60
  -3  22  -3  205.28   18.90
  -3  22  -4    1.60    4.50
  -3  22  -4   -1.10    4.90
   3  22   4    0.70    3.90
   3  22   4    4.40    3.70
  -3  23   4    1.00    3.00
  -3  23   4    2.50    4.20
   3  23  -4    1.20    3.40
  -3  23   3    1.90    3.50
   3  23  -3   -1.90    3.00
  -3  23   3    3.00    3.70
  -3  23   2    5.60    4.70
   3  23  -2    0.80    4.10
  -3  23   2    3.50    3.60
  -3  23   1   27.00    7.30
   3  23  -1   25.90    7.10
  -3  23   1   39.60    7.20
   3  23   0   17.30    2.70
  -3  23   0   10.90    4.10
  -3  23   0    5.50    4.40
   3  23   0   12.00    5.20
  -3  23  -1   49.40    9.40
  -3  23  -1   65.39    8.90
   3  23   1   44.60    9.40
   3  23   1   57.69    6.20
   3  23   2   51.99    6.50
   3  23   2   40.80    9.30
  -3  23  -2   53.09    9.20
  -3  23  -2   37.20    8.30
  -3  23  -3   18.90    7.30
  -3  23  -3   34.30    7.80
   3  23   3   39.40    8.70
   3  23   3   44.30    9.50
  -3  24   3    8.70    5.20
   3  24  -3    8.70    5.20
  -3  24   3    0.40    3.20
  -3  24   2    3.10    4.60
   3  24  -2   15.50    5.70
  -3  24   2   13.00    4.90
   3  24  -1   22.30    6.80
  -3  24   1   19.70    5.70
  -3  24   1   29.00    7.10
   3  24   0    6.20    2.10
   3  24   0    6.00    4.20
  -3  24   0    1.00    4.50
  -3  24   0    3.90    3.40
  -3  24  -1   20.30    6.50
  -3  24  -1   12.00    5.30
   3  24   1   11.70    3.30
   3  24   1    5.30    4.70
   3  24   2    3.60    3.00
  -3  24  -2    1.40    4.60
   3  24   2   -1.30    3.70
  -3  24  -2    2.20    3.40
  -3  25   2    5.10    3.90
   3  25  -2    8.40    5.40
  -3  25   2   -4.90    3.80
   3  25  -1   40.70    8.90
  -3  25   1   57.99    9.40
  -3  25   1   25.20    7.10
  -3  25   0    2.00    4.30
  -3  25   0    8.10    4.30
   3  25   0    5.20    4.20
  -3  25  -1    0.30    3.50
  -3  25  -1   -7.30    3.90
   3  25   1    3.50    2.80
   3  25   1   -0.60    3.10
   4   0  -9   -1.80    2.60
   4   0  -9   -4.60    2.60
  -4   0   9    1.20    3.20
   4   0  -8   22.10    4.40
  -4   0   8   36.50    6.60
   4   0  -8   33.90    4.60
   4   0  -7   -2.10    1.40
   4   0  -7    2.80    1.80
   4   0  -6   32.50    4.10
   4   0  -6   30.80    4.20
  -4   0   6   32.90    4.90
   4   0  -5   -1.40    0.80
   4   0  -5   -1.40    1.30
  -4   0   5    1.10    1.80
   4   0  -5    0.70    1.30
  -4   0   4  906.51   60.49
  -4   0   4  778.32   59.09
   4   0  -4  812.52   59.99
   4   0  -4  703.03   58.99
   4   0  -3   -0.80    0.80
  -4   0   3   -0.20    0.40
   4   0  -3   -1.10    0.60
   4   0  -2  496.85   38.60
  -4   0   2  522.95   37.10
   4   0  -2  533.35   37.30
  -4   0   2  444.56   38.30
  -4   0   1    0.80    0.90
  -4   0   1   -0.30    1.00
   4   0  -1   -1.20    0.70
   4   0   0   43.50    4.60
  -4   0   0   48.00    4.80
  -4   0  -2   19.60    3.80
  -4   0  -3    0.80    1.70
  -4   0  -4    8.30    2.80
  -4   0  -5    0.70    2.00
   4   0   5    1.10    1.10
  -4   0  -6   -0.70    2.10
   4   0   6   -1.30    1.00
  -4   0  -7   -1.60    2.80
  -4   1   9    4.20    3.60
   4   1  -9    1.90    2.70
   4   1  -9    8.70    3.30
   4  -1  -9    3.90    3.20
   4  -1  -9   -1.40    2.70
  -4  -1   9    5.00    3.70
  -4   1   8   10.30    4.20
   4   1  -8    3.30    2.60
   4   1  -8    8.40    2.80
  -4  -1   8    7.50    3.70
   4  -1  -8    4.10    3.60
   4  -1  -8    8.70    2.50
  -4   1   7    3.90    3.30
   4   1  -7    9.90    2.70
   4   1  -7   11.00    2.80
  -4  -1   7   13.70    3.90
   4  -1  -7   11.60    2.60
   4  -1  -7    9.50    2.70
   4   1  -6   -0.70    1.00
  -4   1   6   -1.10    2.20
   4   1  -6   -1.00    1.30
   4  -1  -6    0.10    1.40
   4  -1  -6   -1.10    1.00
  -4  -1   6    0.50    2.30
   4   1  -5    0.80    1.20
  -4   1   5    0.50    2.00
   4   1  -5    1.50    1.10
   4  -1  -5   -1.70    1.40
  -4  -1   5   -0.40    1.10
  -4  -1   5    0.70    1.60
   4  -1  -5    1.40    1.00
   4  -1  -5    0.00    1.30
  -4   1   4  460.15   37.10
   4   1  -4  539.85   37.00
   4   1  -4  449.36   36.00
   4  -1  -4  539.05   37.00
   4  -1  -4  446.16   35.60
   4  -1  -4  496.45   35.80
  -4  -1   4  437.86   35.90
  -4  -1   4  489.35   36.90
   4   1  -3    4.20    1.20
  -4   1   3    4.50    2.10
  -4  -1   3    5.20    1.00
  -4  -1   3    6.50    2.20
   4  -1  -3    2.30    1.40
   4   1  -2 1292.17   91.39
  -4   1   2 1067.19   92.39
   4   1  -2 1288.07   92.39
  -4   1   2 1101.19   90.79
  -4  -1   2 1298.07   92.29
  -4  -1   2 1267.57   91.19
   4  -1  -2 1307.47   92.09
   4  -1  -2 1294.57   90.89
  -4   1   1   40.70    4.90
  -4   1   1   38.20    3.90
   4   1  -1   42.20    4.10
   4  -1  -1   39.50    3.80
  -4  -1   1   38.30    4.60
  -4  -1   1   43.70    4.10
  -4   1   0  171.58   14.00
   4   1   0  169.08   14.00
  -4  -1   0  178.58   14.30
   4   1   1 1184.98   88.29
  -4   1  -2 1139.19   83.09
   4   1   2 1074.29   82.89
  -4   1  -3   11.60    3.10
  -4  -1  -3    9.30    2.80
  -4   1  -4   -0.20    1.60
  -4  -1  -4    1.60    1.90
  -4   1  -5   93.09   10.50
  -4  -1  -5  117.79   11.40
  -4   1  -6    1.90    2.40
  -4  -1  -6    1.60    2.30
  -4   1  -7    5.30    3.20
  -4  -1  -7    4.40    3.60
   4   2  -9    6.50    3.20
   4   2  -9    8.20    4.20
  -4   2   9    4.20    4.20
   4  -2  -9    5.00    3.50
  -4  -2   9    3.40    3.90
   4  -2  -9    4.90    3.20
   4   2  -8    8.00    2.70
   4   2  -8    4.40    2.60
  -4   2   8    3.70    3.70
   4  -2  -8    9.20    2.70
  -4  -2   8    9.70    3.90
   4  -2  -8   15.20    3.50
  -4   2   7   62.29    8.30
   4   2  -7   67.89    7.40
   4   2  -7   79.29    7.70
   4  -2  -7   72.99    7.20
  -4  -2   7   84.79    8.70
   4  -2  -7   85.79    7.70
   4   2  -6    0.60    1.40
  -4   2   6    4.10    2.70
   4   2  -6    0.20    1.50
  -4  -2   6    0.90    1.90
   4  -2  -6    3.60    1.40
   4  -2  -6    3.90    2.10
   4  -2  -6    3.00    1.80
   4   2  -5   12.30    2.50
  -4   2   5   13.60    3.40
   4   2  -5   10.00    2.70
   4  -2  -5   14.70    2.50
   4  -2  -5   13.30    2.90
   4  -2  -5   15.80    1.90
  -4  -2   5   14.00    3.10
  -4  -2   5   12.50    2.30
   4   2  -4  771.32   53.29
  -4   2   4  745.73   54.39
   4   2  -4  719.33   53.79
   4  -2  -4  632.74   52.39
   4  -2  -4  698.23   52.49
  -4  -2   4  723.73   53.69
  -4  -2   4  709.13   53.29
  -4   2   3  241.88   21.50
   4   2  -3  297.77   20.60
  -4  -2   3  272.37   20.20
  -4  -2   3  252.27   20.90
   4   2  -2  751.82   56.69
   4   2  -2  714.73   57.19
  -4  -2   2  853.11   57.39
  -4  -2   2  731.23   56.49
  -4   2   1  991.40   74.39
  -4   2   1  939.31   75.69
  -4   2   1 1061.29   74.39
   4   2  -1 1012.40   74.89
  -4  -2   1 1027.90   75.19
  -4   2   0 2708.13  204.48
  -4   2   0 2779.02  204.68
   4   2   0 2823.42  204.88
  -4  -2   0 2823.32  204.98
   4   2   1  526.95   40.40
   4   2   2    8.00    2.50
  -4   2  -2    6.90    2.10
  -4   2  -3  209.68   18.60
   4   2   3  234.68   18.90
  -4   2  -4  198.88   16.20
  -4  -2  -4  156.98   15.90
  -4   2  -5    1.90    2.20
  -4  -2  -5    2.90    2.40
  -4   2  -6    3.30    2.30
  -4  -2  -6    1.90    2.60
  -4   2  -7    3.90    3.50
  -4  -2  -7   14.80    4.70
   4   3  -9    1.90    4.10
   4   3  -9    0.90    2.90
  -4   3   9    1.20    3.80
   4  -3  -9   -4.70    2.80
   4  -3  -9   -1.90    2.80
  -4  -3   9    0.40    3.30
   4   3  -8   79.89    8.80
  -4   3   8  102.59   10.30
   4   3  -8   83.99    8.20
  -4  -3   8   76.99    9.40
   4  -3  -8   86.49    8.50
   4  -3  -8   77.39    8.10
  -4   3   7  211.08   17.20
   4   3  -7  153.18   15.30
   4   3  -7  205.58   16.10
   4  -3  -7  189.18   15.10
  -4  -3   7  172.78   16.30
   4  -3  -7  193.18   15.60
   4   3  -6    4.00    1.90
   4   3  -6    1.70    1.70
  -4   3   6    4.50    2.70
   4  -3  -6    3.60    2.10
   4  -3  -6    6.80    2.00
  -4  -3   6    5.70    2.70
   4  -3  -6    0.30    1.30
   4   3  -5    0.60    1.40
  -4   3   5   -1.30    2.00
   4   3  -5   -0.50    1.30
  -4  -3   5    1.70    1.80
   4  -3  -5    3.90    1.30
   4  -3  -5    1.20    0.90
   4  -3  -5    0.90    1.40
  -4   3   4   28.10    4.30
   4   3  -4   29.70    3.40
  -4  -3   4   25.20    3.40
  -4  -3   4   24.10    2.90
   4  -3  -4   19.80    3.50
   4   3  -3 1183.88  104.39
   4   3  -3 1519.25  105.49
  -4   3   3 1581.24  105.99
   4  -3  -3 1388.46  104.99
   4   3  -2   12.20    2.90
  -4   3   2   19.50    4.00
   4   3  -2   13.10    2.40
   4  -3  -2   15.70    2.70
  -4  -3   2    9.40    2.20
  -4  -3   2   15.40    2.70
  -4   3   1   12.30    1.80
  -4   3   1   13.40    1.80
   4   3  -1   12.50    2.60
  -4  -3   1   15.20    2.70
  -4  -3   1   14.40    2.50
   4   3   0 2036.70  153.58
  -4   3   0 2030.90  153.08
  -4   3   0 2100.79  152.98
  -4  -3   0 2149.08  154.28
   4   3   1  941.81   70.69
  -4   3  -1  939.11   70.99
   4   3   2  156.58   14.60
  -4   3  -2  186.98   14.70
   4   3   3  225.88   19.20
  -4   3  -3  229.28   19.10
  -4   3  -4   -3.80    1.40
   4  -3   4   -0.70    0.80
  -4  -3  -4   -0.40    1.70
  -4   3  -5  125.49   12.40
  -4  -3  -5  123.99   12.90
  -4   3  -6   16.80    4.30
  -4  -3  -6   14.30    4.70
  -4   3  -7   -2.50    2.50
  -4  -3  -7    1.30    2.80
  -4   4   9    6.30    4.60
   4   4  -9   10.30    3.60
   4   4  -9   10.50    4.50
   4  -4  -9    6.50    3.80
  -4  -4   9    5.70    4.40
   4  -4  -9   15.60    3.80
   4   4  -8   37.00    5.00
  -4   4   8   36.10    6.80
   4   4  -8   38.00    6.20
   4  -4  -8   44.20    5.90
  -4  -4   8   37.50    7.00
   4  -4  -8   33.70    4.90
  -4   4   7   77.29    9.10
   4   4  -7   85.29    8.50
   4   4  -7   68.49    7.70
  -4  -4   7   79.59    8.70
   4  -4  -7   82.79    7.40
   4  -4  -7   93.99    8.40
   4   4  -6  102.19   10.70
   4   4  -6  144.09   11.00
  -4   4   6  145.39   12.10
   4  -4  -6  123.19    9.90
   4  -4  -6   94.69   10.30
   4  -4  -6  109.99   10.30
  -4  -4   6  133.19   11.30
  -4   4   5   84.99    8.70
   4   4  -5   83.99    7.70
  -4  -4   5   85.09    7.70
   4  -4  -5   78.49    6.50
   4  -4  -5   76.49    6.80
   4  -4  -5   78.99    7.70
  -4   4   4    0.20    2.00
   4   4  -4    5.20    1.70
  -4  -4   4    1.00    1.20
   4  -4  -4    2.00    1.40
  -4   4   3  119.39   11.80
   4   4  -3  131.89   11.30
   4   4  -3  115.89   10.80
  -4  -4   3  151.98   10.80
   4  -4  -3  134.79   11.10
  -4  -4   3  123.09   10.50
  -4   4   2   41.80    5.70
   4   4  -2   50.59    4.80
  -4  -4   2   51.79    4.70
  -4  -4   2   48.80    4.60
   4  -4  -2   35.40    4.50
  -4   4   1  253.87   18.70
   4   4  -1  249.68   19.70
  -4   4   1  229.98   20.50
  -4   4   1  248.58   18.90
  -4  -4   1  258.47   19.40
  -4  -4   1  235.78   19.50
   4  -4  -1  252.07   19.90
  -4   4   0  315.67   24.60
   4   4   0  327.17   25.40
  -4   4   0  338.67   24.60
   4  -4   0  302.87   24.50
   4   4   1  299.47   21.90
  -4   4  -1  263.07   21.00
   4  -4   1  244.48   20.30
   4   4   2    0.90    1.40
  -4   4  -2    0.70    1.10
   4  -4   2    0.00    0.60
   4   4   3   15.80    3.90
  -4   4  -3   19.70    3.70
   4  -4   3   19.50    2.00
  -4   4  -4  558.44   44.10
   4   4   4  568.94   44.40
   4   4   5    1.90    2.30
  -4   4  -5    2.20    2.00
  -4  -4  -5    3.40    2.80
  -4   4  -6    8.60    3.30
  -4  -4  -6   12.90    4.00
  -4   4  -7   -2.00    2.20
  -4  -4  -7    2.40    3.50
   4   5  -9    2.80    2.80
   4   5  -9   11.60    4.20
  -4   5   9    8.90    4.90
   4  -5  -9   -1.10    2.80
   4  -5  -9   -0.80    3.40
  -4  -5   9    3.80    4.30
   4   5  -8   44.00    6.50
  -4   5   8   27.20    6.20
   4   5  -8   20.40    4.10
   4  -5  -8   28.20    5.00
   4  -5  -8   33.20    4.80
  -4  -5   8   38.40    6.70
   4   5  -7   25.50    4.30
   4   5  -7   27.40    4.90
   4  -5  -7   31.40    4.90
   4  -5  -7   31.90    4.40
  -4  -5   7   24.80    5.00
  -4   5   6   13.50    4.10
   4   5  -6   25.40    4.40
   4   5  -6   11.90    3.20
  -4  -5   6   26.10    4.40
   4  -5  -6   23.30    2.80
   4  -5  -6   22.80    3.60
   4  -5  -6   22.80    3.70
   4   5  -5   18.50    3.50
   4   5  -5   13.40    2.90
  -4   5   5   14.70    4.10
   4  -5  -5    9.40    2.70
   4  -5  -5   13.40    1.70
  -4  -5   5   14.20    3.00
   4  -5  -5   13.10    2.10
  -4   5   4  242.18   21.10
  -4  -5   4  256.37   19.70
   4  -5  -4  261.27   20.20
  -4   5   3   33.60    5.40
   4   5  -3   48.00    4.90
  -4  -5   3   45.30    4.20
   4  -5  -3   44.80    4.70
  -4   5   2  755.42   62.49
   4   5  -2  731.53   61.39
  -4  -5   2  837.22   61.29
   4  -5  -2  867.01   61.39
  -4  -5   2  899.11   60.79
   4   5  -1  150.58   13.10
  -4   5   1  139.59   12.00
  -4   5   1  148.99   14.00
   4  -5  -1  168.78   12.70
  -4  -5   1  170.48   12.60
  -4   5   0    6.10    2.20
  -4   5   0    2.30    1.10
   4   5   0    1.70    1.60
   4  -5   0    4.80    1.40
  -4  -5   0    4.60    1.40
   4   5   1  122.39   11.80
  -4   5  -1  129.29   11.10
   4  -5   1  132.39   10.50
  -4  -5  -1  139.39   11.10
   4   5   2  121.89   11.20
  -4   5  -2  120.29   10.60
   4  -5   2  116.69    9.40
   4   5   3   -1.80    1.40
  -4   5  -3   -0.30    1.30
   4   5   3    0.20    1.60
   4  -5   3   -0.50    0.60
   4   5   4 1205.58   89.89
  -4   5  -4 1159.68   89.19
   4   5   4 1179.48   89.69
   4   5   5   76.39    9.30
  -4   5  -5   83.99    8.60
  -4  -5  -5   50.99    9.10
   4   5   6    3.30    3.10
  -4   5  -6   -0.10    2.40
  -4  -5  -6    7.20    3.40
  -4   5  -7    5.60    3.50
  -4  -5  -7    1.30    3.80
  -4   6   9    2.20    3.90
   4   6  -9    9.60    3.90
   4   6  -9    2.20    2.70
   4  -6  -9   -1.40    3.40
  -4  -6   9   -0.40    3.70
   4  -6  -9    6.70    3.30
   4   6  -8  159.88   14.40
  -4   6   8  167.48   16.60
   4   6  -8  168.28   16.00
   4  -6  -8  183.88   14.50
  -4  -6   8  154.68   16.10
   4  -6  -8  198.98   15.30
   4   6  -7  110.99   11.90
   4   6  -7  168.78   13.60
  -4   6   7  143.59   13.90
  -4  -6   7  150.58   13.30
   4   6  -6    2.30    1.90
   4   6  -6    2.50    2.10
   4  -6  -6    0.20    1.90
   4  -6  -6    5.30    1.50
   4  -6  -6    0.00    1.80
  -4  -6   6    3.30    2.00
   4   6  -5  260.67   20.80
  -4   6   5  246.78   21.60
  -4  -6   5  258.77   20.30
   4  -6  -5  242.88   19.40
   4  -6  -5  235.98   20.30
   4  -6  -5  279.27   19.30
   4   6  -4  136.59   12.60
  -4   6   4  151.48   13.70
  -4  -6   4  141.09   11.80
   4  -6  -4  162.28   12.50
   4   6  -3  376.16   29.30
  -4   6   3  400.56   30.90
  -4  -6   3  370.46   28.60
   4  -6  -3  386.06   29.50
   4   6  -2  129.99   12.00
  -4   6   2  140.89   10.80
  -4   6   2  171.28   13.70
  -4  -6   2  141.49   10.90
   4  -6  -2  138.99   11.70
   4  -6  -2  133.59   10.80
  -4   6   1  186.68   13.90
   4  -6  -1  190.48   14.50
   4  -6  -1  159.08   14.00
  -4  -6   1  185.48   14.20
  -4   6   0   81.39    8.30
  -4   6   0   79.39    6.50
   4   6   0   75.29    7.50
   4  -6   0   61.49    6.20
  -4  -6   0   69.09    6.20
   4  -6   0   74.59    6.70
  -4   6  -1   63.99    6.20
   4   6   1   60.79    6.90
  -4  -6  -1   69.79    6.10
   4  -6   1   58.89    5.40
  -4   6  -2  327.97   25.50
   4   6   2  332.77   26.40
   4  -6   2  309.17   24.10
   4   6   3  187.58   16.40
  -4   6  -3  196.28   16.10
   4   6   3  185.48   16.70
   4  -6   3  182.88   14.00
   4   6   4 1597.34  114.09
  -4   6  -4 1390.76  113.09
   4   6   4 1547.55  113.99
  -4   6  -5  221.98   21.10
   4   6   5  272.47   22.40
   4   6   6   -2.20    2.10
  -4   6  -6    3.80    2.70
  -4  -6  -6    0.10    3.00
  -4   6  -7   14.90    4.70
   4   6   7   15.70    5.80
  -4  -6  -7   30.80    7.00
   4   7  -9   14.90    3.60
   4   7  -9    8.90    4.60
   4  -7  -9    7.00    4.10
   4  -7  -9    9.00    3.70
   4   7  -8    4.80    2.60
  -4   7   8    0.40    3.50
   4   7  -8    9.50    3.80
   4  -7  -8    7.20    2.60
  -4  -7   8   11.10    4.40
   4  -7  -8    5.30    3.50
  -4   7   7   70.99    8.50
   4   7  -7   62.19    7.60
   4   7  -7   65.09    6.70
   4  -7  -7   47.60    6.90
  -4  -7   7   69.19    7.80
  -4   7   6    7.60    3.30
   4   7  -6    4.70    2.60
   4   7  -6    3.60    2.00
  -4  -7   6    3.00    2.20
   4  -7  -6    5.00    1.60
   4  -7  -6    2.30    2.00
   4  -7  -6    1.30    2.10
   4   7  -5  457.65   36.30
  -4   7   5  396.36   36.70
   4  -7  -5  473.85   34.60
  -4  -7   5  509.45   35.70
   4  -7  -5  460.15   34.70
   4  -7  -5  479.15   35.70
   4   7  -4   10.30    2.90
   4   7  -4   11.60    3.00
  -4   7   4   12.70    3.80
   4  -7  -4   15.80    2.90
  -4  -7   4   16.40    2.60
  -4   7   3  131.19   13.60
   4   7  -3  153.18   13.00
   4   7  -3  159.98   12.20
   4  -7  -3  145.39   12.40
  -4  -7   3  153.18   11.60
   4   7  -2  399.76   30.10
  -4   7   2  354.46   28.50
  -4   7   2  432.06   31.40
   4  -7  -2  375.56   28.50
   4  -7  -2  363.86   29.20
   4   7  -1  993.50   76.29
  -4   7   1  935.81   74.99
  -4   7   1 1131.89   77.69
   4  -7  -1  947.71   75.29
  -4  -7   1 1053.89   74.59
   4  -7  -1 1020.30   75.19
  -4  -7   1 1032.30   74.89
  -4   7   0   14.20    3.90
  -4   7   0   14.60    2.40
   4   7   0   18.40    3.60
   4  -7   0   15.40    2.50
  -4  -7   0   11.20    1.80
   4  -7   0   14.70    2.70
  -4   7  -1    4.30    1.70
   4   7   1    4.20    2.00
  -4  -7  -1    8.70    1.90
   4  -7   1    4.30    1.20
  -4   7  -2  287.77   21.90
   4   7   2  278.27   22.80
   4   7   2  257.57   21.90
   4  -7   2  266.27   20.40
   4   7   3 1220.58   98.79
   4   7   3 1413.26   98.79
  -4   7  -3 1291.37   98.19
   4   7   4  180.28   16.70
   4   7   4  181.18   16.50
  -4   7  -4  178.38   16.00
   4   7   5   12.60    4.00
  -4   7  -5   11.10    3.60
   4   7   5   11.00    3.80
  -4   7  -6   17.80    4.30
   4   7   6   15.50    5.20
  -4  -7  -6   21.30    5.90
   4   7   7    3.30    3.80
  -4   7  -7    1.10    2.80
  -4  -7  -7   -1.40    2.90
   4   8  -8   91.79   10.20
   4   8  -8   77.99    8.30
  -4  -8   8   91.59   10.20
   4  -8  -8   99.09    9.60
   4  -8  -8   88.99    8.40
   4   8  -7   26.60    5.20
  -4   8   7   15.10    4.80
   4   8  -7   26.60    4.50
  -4  -8   7   36.00    5.90
   4  -8  -7   20.50    4.30
   4   8  -6   41.10    5.80
   4   8  -6   46.30    5.20
   4  -8  -6   53.69    8.00
   4  -8  -6   34.90    4.60
  -4  -8   6   37.80    5.20
   4  -8  -6   42.60    4.20
   4   8  -5    8.40    3.10
  -4   8   5   14.60    4.30
  -4  -8   5   14.60    3.10
   4  -8  -5   16.00    2.30
   4  -8  -5   15.90    2.30
   4  -8  -5   18.00    3.60
   4   8  -4   61.19    7.50
   4   8  -4   85.99    8.10
  -4   8   4   83.79    8.90
   4  -8  -4   74.59    6.10
  -4  -8   4   77.89    6.70
   4  -8  -4   82.19    7.30
  -4   8   3   68.99    5.60
   4   8  -3   58.69    5.80
   4   8  -3   59.19    6.80
  -4   8   3   70.79    8.10
  -4  -8   3   67.79    5.50
   4  -8  -3   70.69    5.40
   4  -8  -3   74.69    6.50
  -4   8   2  134.89   11.10
   4   8  -2  145.09   12.60
   4  -8  -2  143.99   11.00
   4  -8  -2  138.09   11.60
   4   8  -1  124.49   11.40
  -4   8   1  133.49   10.20
  -4   8   1  128.69   12.30
   4  -8  -1  122.59   10.30
   4  -8  -1  116.69   10.10
  -4   8   0    6.60    2.90
  -4   8   0    5.50    1.60
   4   8   0    4.50    2.10
   4  -8   0    5.80    1.40
  -4  -8   0    7.00    1.40
   4   8   1   96.99    9.70
  -4   8  -1   86.79    8.40
   4  -8   1   97.89    7.80
  -4  -8  -1   98.29    8.20
   4   8   2    3.40    2.30
   4   8   2    4.00    2.00
  -4   8  -2    1.70    1.60
   4  -8   2    4.50    1.00
   4   8   3  974.30   80.69
  -4   8  -3 1134.09   80.19
   4   8   3 1070.19   80.29
   4   8   4    0.20    2.00
  -4   8  -4   -0.90    1.70
   4   8   4    2.20    2.30
   4   8   5   10.80    4.10
  -4   8  -5    7.90    3.30
   4   8   5   10.90    3.80
   4   8   6    2.60    3.00
  -4   8  -6    7.60    3.40
   4   8   7   13.70    5.60
  -4   8  -7   16.00    4.60
  -4  -8  -7   26.10    7.00
   4   9  -8    0.40    2.30
  -4   9   8    0.80    3.00
   4  -9  -8    5.00    2.30
  -4  -9   8   -0.20    3.60
   4  -9  -8    0.40    3.10
   4   9  -7    7.20    2.70
   4   9  -7    4.00    3.10
  -4   9   7    5.90    3.60
   4  -9  -7    3.70    3.20
   4  -9  -7   11.50    3.80
  -4  -9   7    9.00    3.60
   4   9  -6   -1.40    2.00
  -4   9   6    4.00    2.80
   4   9  -6    3.60    2.30
   4  -9  -6    0.80    2.30
  -4  -9   6    1.40    2.20
   4  -9  -6    6.80    1.90
   4  -9  -6    6.50    2.30
  -4   9   5  176.88   17.40
   4   9  -5  212.88   17.20
   4  -9  -5  185.18   15.10
   4  -9  -5  214.88   16.20
  -4  -9   5  192.28   16.20
   4  -9  -5  190.68   15.20
  -4   9   4  673.53   51.29
   4   9  -4  710.03   53.29
  -4   9   4  771.72   54.19
  -4  -9   4  636.54   51.49
   4  -9  -4  653.33   51.19
   4  -9  -4  731.13   52.19
  -4   9   3   57.29    4.70
  -4   9   3   41.00    6.60
   4   9  -3   52.39    6.10
   4   9  -3   43.30    4.30
   4  -9  -3   54.99    5.30
   4  -9  -3   54.19    4.40
  -4   9   2   77.29    7.00
   4   9  -2   84.29    8.40
  -4   9   2  101.59    9.80
   4  -9  -2   77.69    6.80
   4  -9  -2   82.89    7.30
   4   9  -1   66.79    7.30
  -4   9   1   71.99    8.20
  -4   9   1   61.29    6.00
   4  -9  -1   72.59    6.10
   4  -9  -1   64.19    6.00
  -4   9   0  114.79   11.30
   4   9   0  112.59   10.60
  -4   9   0  110.79    9.30
   4  -9   0  111.59    8.90
  -4  -9   0   98.19    8.60
   4   9   1  261.07   20.60
  -4   9  -1  257.57   19.20
   4  -9   1  237.08   18.10
  -4  -9  -1  210.48   18.50
   4   9   2  188.28   17.60
  -4   9  -2  196.08   16.50
   4   9   2  188.28   16.50
   4  -9   2  211.48   15.00
  -4   9  -3    1.30    1.80
   4   9   3   -0.30    2.00
   4   9   3    0.70    2.30
   4   9   4   81.99   10.30
   4   9   4   78.09    8.90
  -4   9  -4   72.89   12.90
  -4   9  -5   31.90    5.70
   4   9   5   29.00    6.10
   4   9   5   35.80    6.70
   4   9   6   32.30    6.70
  -4   9  -6   22.80    5.30
   4   9   7   59.29    9.50
  -4   9  -7   62.49    8.60
  -4  -9  -7   52.99    9.80
   4  10  -8    9.90    3.00
   4  10  -8   -4.50    3.40
  -4  10   8    6.00    3.70
   4 -10  -8    1.30    2.50
   4 -10  -8    3.30    3.40
  -4  10   7   -0.20    2.80
   4  10  -7    0.80    2.00
   4  10  -7   -2.80    2.20
   4 -10  -7    1.50    1.60
   4 -10  -7    3.40    3.10
  -4  10   6    9.90    3.90
   4  10  -6   13.60    4.00
   4 -10  -6   15.70    2.50
   4 -10  -6    6.80    3.20
   4 -10  -6   11.00    2.90
   4  10  -5  144.89   14.80
  -4  10   5  182.88   18.10
   4 -10  -5  169.28   13.90
   4  10  -4  244.18   22.20
  -4  10   4  270.97   23.10
  -4  10   4  270.57   20.60
   4  10  -4  284.17   21.10
   4 -10  -4  282.47   21.30
   4 -10  -4  253.37   20.40
  -4  10   3   82.59    7.30
   4  10  -3   85.09    8.80
  -4  10   3   76.59    9.20
   4 -10  -3   89.19    7.80
   4 -10  -3   86.29    7.00
  -4  10   2   51.99    6.90
   4  10  -2   54.59    6.20
  -4  10   2   49.10    4.70
   4 -10  -2   40.70    4.30
   4 -10  -2   43.80    4.70
  -4  10   1  102.59   10.50
   4  10  -1  131.49   12.20
  -4  10   1  165.78   13.60
   4 -10  -1  130.19   11.10
   4 -10  -1  132.79   10.60
   4  10   0  153.48   13.70
  -4  10   0  137.99   14.00
  -4  10   0  164.18   12.40
   4 -10   0  150.68   11.70
  -4 -10   0  132.49   11.40
   4  10   1  309.37   28.20
  -4  10  -1  350.76   27.10
   4  10   1  374.46   26.90
  -4 -10  -1  332.37   26.40
   4 -10   1  349.27   26.10
   4  10   2   89.29    9.60
  -4  10  -2   87.99    8.50
   4  10   2   79.99    8.40
   4 -10   2   89.29    7.00
  -4  10  -3  431.56   33.50
   4  10   3  424.86   33.60
   4  10   3  404.06   34.40
   4  10   4   61.59    8.00
  -4  10  -4   65.79    7.40
   4  10   4   58.09    7.60
   4  10   5   17.50    4.80
   4  10   5   21.40    4.90
  -4  10  -5   22.70    4.70
  -4  10  -6   24.90    5.60
   4  10   6   31.70    7.20
   4  10   6   28.80    6.40
   4  10   7   51.59    9.90
  -4  10  -7   42.80    8.50
  -4 -10  -7   57.89    9.90
   4  11  -8   34.70    5.10
  -4  11   8   20.20    6.00
   4  11  -8   21.30    5.90
   4 -11  -8   35.70    5.00
   4 -11  -8   27.60    5.30
  -4  11   7   -4.30    2.80
   4  11  -7    6.40    3.30
   4 -11  -7    3.50    3.10
   4 -11  -7    2.80    1.90
   4  11  -6    0.20    2.50
  -4  11   6    4.70    3.10
   4 -11  -6    1.30    2.70
   4 -11  -6   -0.10    1.40
   4  11  -5   13.50    4.10
  -4  11   5   23.60    2.90
  -4  11   5   21.70    5.50
   4  11  -5   20.20    4.40
   4 -11  -5   17.50    2.90
   4 -11  -5   20.00    3.90
  -4  11   4  675.03   48.50
   4  11  -4  570.24   47.40
   4  11  -4  575.54   45.60
  -4  11   4  596.24   45.70
   4 -11  -4  645.44   45.90
   4 -11  -4  597.64   46.10
   4  11  -3    2.80    2.40
  -4  11   3    5.90    3.60
  -4  11   3    7.30    1.90
   4 -11  -3    7.70    2.30
   4 -11  -3    7.30    1.70
  -4  11   2  139.59   13.90
  -4  11   2  134.79   11.60
   4  11  -2  125.69   12.90
   4 -11  -2  143.59   11.40
   4 -11  -2  153.98   11.70
   4  11  -1  454.85   37.30
  -4  11   1  485.05   38.30
   4 -11  -1  471.45   35.50
  -4  11   0    0.90    1.30
  -4  11   0    0.90    2.00
   4  11   0   -0.70    1.60
  -4 -11   0    2.30    1.00
   4 -11   0    0.60    1.20
  -4  11  -1   52.89    7.30
  -4  11  -1   56.19    5.60
   4  11   1   41.10    5.00
   4  11   1   46.00    6.40
   4 -11   1   50.89    4.60
  -4 -11  -1   53.09    5.10
  -4  11  -2   19.90    3.90
   4  11   2   25.60    5.60
   4  11   2   25.20    3.90
   4 -11   2   21.60    2.60
   4  11   3  341.07   30.20
  -4  11  -3  365.06   29.20
   4  11   3  374.76   29.30
   4  11   4  154.28   14.40
  -4  11  -4  137.39   13.90
   4  11   4  160.58   15.20
   4  11   5   19.20    4.90
   4  11   5   12.10    4.30
  -4  11  -5    4.30    3.00
   4  11   6    0.00    2.90
   4  11   6    1.60    2.80
  -4  11  -6    0.80    2.70
   4  11   7   33.00    7.60
  -4  11  -7   31.50    6.90
  -4 -11  -7   33.10    7.80
   4  12  -8    2.50    3.40
   4  12  -8    1.00    2.60
  -4  12   8    5.00    4.10
   4 -12  -8    0.80    3.50
   4 -12  -8   14.00    3.40
  -4  12   7   17.00    5.50
   4  12  -7   24.10    6.10
   4  12  -7   34.40    5.20
   4 -12  -7   22.30    4.50
   4 -12  -7   29.00    4.40
   4  12  -6    0.00    2.30
  -4  12   6   -1.90    2.60
   4 -12  -6   -0.20    2.80
   4  12  -5    3.40    2.80
  -4  12   5    5.20    3.60
   4  12  -5    7.20    2.80
  -4  12   5    5.40    1.90
   4 -12  -5    6.20    2.10
   4 -12  -5    4.60    3.00
  -4  12   4  252.87   21.10
  -4  12   4  290.77   23.80
   4  12  -4  284.37   23.20
   4 -12  -4  266.37   20.90
   4 -12  -4  264.27   21.40
  -4  12   3   69.69    6.60
   4  12  -3   70.89    8.10
  -4  12   3   62.59    8.60
   4 -12  -3   68.59    6.80
   4 -12  -3   69.89    6.30
   4  12  -2    5.50    2.80
  -4  12   2   11.70    4.20
  -4  12   2    5.50    1.90
   4 -12  -2    5.30    2.10
  -4  12   1   26.20    3.60
  -4  12   1   30.10    6.40
   4  12  -1   25.50    5.20
   4 -12  -1   29.30    3.50
  -4  12   0   54.79    5.60
   4  12   0   42.70    6.30
  -4  12   0   40.20    6.70
   4 -12   0   45.80    4.70
  -4 -12   0   51.49    4.40
  -4  12  -1   79.99   10.30
   4  12   1   94.29   10.20
   4  12   1  100.09    8.50
  -4  12  -1   92.49    8.90
   4 -12   1  101.19    7.80
  -4 -12  -1   84.89    8.20
  -4  12  -2  257.77   21.70
   4  12   2  263.27   21.40
   4  12   2  269.97   23.10
  -4  12  -3   79.39    8.50
   4  12   3   76.09    8.30
  -4  12  -4   14.90    3.90
   4  12   4   18.90    4.80
   4  12   4   15.60    4.30
   4  12   5   30.90    6.70
   4  12   5   25.10    5.90
  -4  12  -5   29.30    5.60
   4  12   6   14.00    5.00
  -4  12  -6   20.20    5.10
   4  12   6   17.70    5.20
   4  13  -8   10.70    3.20
   4  13  -8   20.00    6.60
  -4  13   8    0.00    5.90
   4 -13  -8    7.00    3.80
   4 -13  -8    4.00    3.30
  -4  13   7   16.30    5.30
   4  13  -7   15.40    5.00
   4  13  -7   15.30    3.80
   4 -13  -7   17.40    3.60
   4 -13  -7   16.90    4.30
   4  13  -6    4.80    3.30
  -4  13   6    4.40    3.40
   4 -13  -6    1.50    3.00
  -4  13   5  322.47   32.60
   4  13  -5  403.76   33.10
  -4  13   5  404.56   31.00
   4 -13  -5  463.35   31.30
   4  13  -4  194.48   18.00
  -4  13   4  194.68   16.10
  -4  13   4  204.88   20.90
  -4  13   3  678.43   55.19
  -4  13   3  658.03   52.99
   4  13  -3  718.73   54.89
   4 -13  -3  753.32   52.89
  -4  13   2  235.78   21.10
  -4  13   2  296.27   23.80
   4  13  -2  259.07   22.80
   4 -13  -2  277.07   20.80
   4  13  -1  402.26   30.50
  -4  13   1  342.07   30.70
  -4  13   1  358.46   28.70
  -4  13   0   59.69    6.20
   4  13   0   47.90    6.90
  -4  13   0   49.50    7.50
   4 -13   0   58.49    5.30
  -4 -13   0   53.79    4.90
  -4  13  -1  256.17   20.60
   4  13   1  193.98   17.10
  -4  13  -1  246.18   18.30
   4  13   1  206.18   19.30
   4 -13   1  231.18   16.50
  -4 -13  -1  175.88   16.90
   4  13   2  172.48   14.30
   4  13   2  163.88   16.00
  -4  13  -2  156.28   14.60
   4  13   3   60.69    8.80
   4  13   3   81.79    8.30
   4  13   4   32.50    6.60
   4  13   4   32.00    6.00
  -4  13  -4   27.40    5.60
   4  13   5    2.70    3.30
  -4  13  -5    2.50    2.80
   4  13   5    2.30    3.10
   4  13   6   29.40    7.10
  -4  13  -6   40.50    7.20
   4  13   6   29.70    6.80
  -4  14   7    4.20    3.90
   4  14  -7    7.70    2.90
   4  14  -7    4.20    3.60
   4 -14  -7   10.70    3.00
   4 -14  -7    6.20    3.80
  -4  14   6    8.40    4.10
   4  14  -6    9.70    4.20
   4 -14  -6   15.40    4.00
   4  14  -5   29.20    4.60
  -4  14   5   40.80    4.60
   4  14  -5   36.80    6.90
  -4  14   5   27.10    6.30
   4 -14  -5   40.60    5.30
  -4  14   4  180.28   15.10
  -4  14   4  184.18   17.20
   4  14  -4  178.48   16.80
   4 -14  -4  171.58   15.00
  -4  14   3 1007.70   74.69
   4  14  -3  992.40   76.29
   4 -14  -3  980.70   74.09
   4  14  -2   81.49   10.00
  -4  14   2   91.49   10.70
  -4  14   2   94.19    8.70
   4 -14  -2   88.99    8.30
   4  14  -1  258.97   23.60
  -4  14   1  315.27   25.00
  -4  14   1  253.87   22.10
   4 -14  -1  274.57   21.30
  -4  14   0    9.10    2.90
   4  14   0   11.40    3.80
  -4  14   0    6.30    3.60
   4 -14   0   10.40    2.30
  -4  14  -1   10.80    4.30
   4  14   1   12.20    4.10
   4  14   1   15.80    3.00
  -4  14  -1   13.60    3.50
  -4 -14  -1   13.70    2.90
   4 -14   1   17.30    2.60
  -4  14  -2    1.20    2.90
   4  14   2    1.60    1.70
  -4  14  -2   -0.10    1.70
   4  14   3   58.89    7.00
   4  14   3   52.39    8.90
  -4  14  -3   67.29    7.60
   4  14   4   10.80    4.20
  -4  14  -4   16.70    4.30
   4  14   4   25.10    5.50
   4  14   5   55.19    9.20
   4  14   5   50.79    7.80
  -4  14  -5   60.89    8.10
   4  14   6   -1.00    3.30
   4  14   6    7.20    3.90
  -4  14  -6    2.80    3.20
   4  15  -7    0.10    3.20
   4  15  -7    3.70    2.40
  -4  15   7    3.80    4.40
   4 -15  -7    2.00    3.10
   4 -15  -7   -5.00    2.80
   4  15  -6    5.00    3.50
  -4  15   6    0.30    1.50
  -4  15   6   -2.80    2.60
   4 -15  -6   -5.00    2.50
  -4  15   5   32.30    4.40
   4  15  -5   26.70    6.10
  -4  15   5   34.20    7.00
   4 -15  -5   37.10    5.20
  -4  15   4   29.00    4.60
   4  15  -4   20.30    6.10
  -4  15   4   27.00    6.50
   4 -15  -4   25.30    4.30
  -4  15   3  823.02   60.79
  -4  15   3  722.93   57.89
   4  15  -3  748.43   59.59
  -4  15   2  374.26   29.60
  -4  15   2  330.07   27.20
   4  15  -2  362.46   29.20
   4 -15  -2  312.97   26.30
  -4  15   1  412.06   34.50
  -4  15   1  394.56   32.20
   4  15  -1  396.46   33.80
   4 -15  -1  425.76   31.20
   4  15   0    3.50    3.00
  -4  15   0    4.90    2.40
  -4  15   0    2.60    3.10
   4 -15   0    8.90    2.30
  -4  15  -1   49.60    7.50
   4  15   1   47.50    4.70
   4  15   1   39.10    7.00
  -4  15  -1   40.00    5.60
  -4 -15  -1   32.50    4.70
   4  15   2   50.29    5.80
   4  15   2   51.79    8.80
  -4  15  -2   51.79    6.70
  -4  15  -2   48.70    7.90
  -4  15  -3    4.60    2.60
   4  15   3    8.00    3.00
   4  15   3    4.80    3.20
  -4  15  -4   11.80    4.10
   4  15   4    8.70    3.70
   4  15   4    7.60    3.90
   4  15   5   14.90    4.80
  -4  15  -5   14.80    4.50
   4  15   5   12.40    5.00
   4  15   6   26.90    6.70
  -4  15  -6   21.50    7.10
   4  15   6   28.90    6.80
   4  16  -7   46.20    8.40
   4 -16  -7   33.10    5.90
   4  16  -6    5.80    4.00
  -4  16   6    8.20    2.40
  -4  16   6    5.20    4.00
   4 -16  -6    5.40    3.50
  -4  16   5    9.80    4.50
  -4  16   5    7.60    2.90
   4  16  -5    7.60    3.80
   4 -16  -5    3.50    3.00
   4  16  -4   84.79    9.80
  -4  16   4   72.69    9.60
  -4  16   4   82.29    7.90
   4 -16  -4   58.69    7.40
  -4  16   3   10.20    3.10
   4  16  -3   18.70    4.90
  -4  16   3   19.00    5.60
   4 -16  -3   17.50    3.60
  -4  16   2   73.49   10.00
   4  16  -2   87.79   10.60
  -4  16   2   86.39    8.50
   4 -16  -2   78.59    7.80
   4  16  -1  424.16   38.10
  -4  16   1  499.45   37.00
  -4  16   1  462.85   38.90
   4 -16  -1  473.35   35.50
  -4  16   0   16.30    4.60
  -4  16   0   16.30    3.80
   4 -16   0    7.80    2.50
   4  16   1    9.40    3.80
   4  16   1   16.40    3.00
  -4  16  -1   13.90    4.80
  -4  16  -1   11.80    3.50
  -4 -16  -1   12.40    3.20
   4  16   2  134.59   15.00
  -4  16  -2  148.69   14.60
   4  16   2  152.28   13.00
  -4  16  -2  142.89   17.20
   4  16   3    2.60    2.50
   4  16   3   -1.40    2.60
  -4  16  -3   -2.20    2.00
  -4  16  -4   44.90    7.60
   4  16   4   61.89   10.00
   4  16   4   51.09   11.90
   4  16   5    5.90    4.10
  -4  16  -5    1.00    2.80
   4  16   5    1.30    3.20
   4  17  -7  100.99   12.90
  -4  17   6   48.00    5.90
   4  17  -6   58.19    9.90
   4 -17  -6   43.50    6.70
  -4  17   5    3.70    2.20
  -4  17   5   -4.00    2.90
   4  17  -5   -2.50    2.60
   4 -17  -5    3.70    3.00
  -4  17   4   -5.10    2.80
   4  17  -4    1.20    3.10
   4 -17  -4    1.20    2.70
  -4  17   3   -1.40    2.80
  -4  17   3   -1.60    1.80
   4  17  -3    0.80    2.60
   4 -17  -3    2.40    2.60
  -4  17   2   70.19    7.70
  -4  17   2  106.29   17.80
   4  17  -2   76.49    9.50
   4 -17  -2   53.19    8.40
  -4  17   1  120.69   11.50
  -4  17   1  112.69   13.30
   4  17  -1  111.39   12.50
   4 -17  -1  117.79   10.10
  -4  17   0  126.99   14.50
   4  17   0  140.09   14.40
  -4  17   0  137.19   12.90
   4  17   1    9.70    3.70
  -4  17  -1   11.30    3.70
   4  17   1   13.90    2.90
  -4  17  -1   13.30    4.80
  -4 -17  -1   17.50    3.40
  -4  17  -2   83.09   11.10
  -4  17  -2   79.09    9.60
   4  17   2   90.79    8.70
   4  17   2   96.69   11.30
  -4  17  -3   22.50    6.60
  -4  17  -3   22.20    5.40
   4  17   3   30.00    5.50
   4  17   3   26.20    6.30
   4  17   4   -2.30    2.40
   4  17   4    2.80    3.20
  -4  17  -4   -0.20    2.50
   4  17   5   12.80    5.10
  -4  17  -5   13.50    4.50
   4  17   5    8.90    4.40
  -4  18   6   26.50    4.60
   4  18  -6   28.10    6.90
  -4  18   6   14.00    5.60
  -4  18   5   75.89    8.10
   4  18  -5   78.49   10.10
  -4  18   5   60.59    9.50
   4 -18  -5   67.89    7.80
   4  18  -4   34.70    7.10
  -4  18   4   21.70    5.80
  -4  18   4   26.30    5.10
   4 -18  -4   23.90    4.40
  -4  18   3    7.10    3.00
  -4  18   3   11.40    4.90
   4  18  -3   13.70    4.70
   4 -18  -3    9.70    3.10
   4  18  -2    9.70    4.30
  -4  18   2    0.70    2.30
  -4  18   2    2.80    3.60
   4 -18  -2    6.10    2.70
  -4  18   1   53.59   11.60
  -4  18   1   43.30    6.40
   4  18  -1   67.59   10.20
  -4  18   0   32.20    5.70
   4  18   0   28.30    6.70
   4  18   1    5.30    2.10
   4  18   1    0.50    2.40
  -4  18  -1    2.20    3.20
  -4  18  -1    2.90    3.10
  -4 -18  -1    2.70    2.30
   4  18   2   34.90    5.00
   4  18   2   39.00    8.20
  -4  18  -2   35.30    8.10
  -4  18  -2   36.40    6.40
   4  18   3  112.89   12.70
  -4  18  -3   91.29   11.00
  -4  18  -3   94.99   12.90
   4  18   3  102.79   10.30
   4  18   4   -2.80    2.60
   4  18   4    2.80    3.40
  -4  18  -4    2.40    3.10
   4  18   5   24.30    6.40
   4  18   5   20.60    6.20
  -4  18  -5   18.30    5.40
  -4  19   6   41.10    6.10
   4  19  -6   41.30    8.70
  -4  19   6   30.30    7.50
  -4  19   5   42.40    8.20
   4  19  -5   36.80    7.70
  -4  19   5   37.40    6.20
  -4  19   4   -1.70    2.80
  -4  19   4   -3.40    1.90
   4  19  -4    1.40    2.90
   4  19  -3    3.50    3.50
  -4  19   3    3.20    2.60
  -4  19   3    2.20    3.70
  -4  19   2    1.00    2.60
   4  19  -2    4.80    3.70
  -4  19   2    3.60    3.30
  -4  19   1  142.89   12.70
  -4  19   1  114.39   13.70
   4  19  -1  111.29   13.40
  -4  19   0    1.30    3.40
  -4  19   0    0.60    2.60
   4  19   0    2.20    3.00
   4  19   1    4.40    3.40
  -4  19  -1    4.60    2.80
  -4  19  -1    7.70    4.40
  -4 -19  -1    3.10    2.60
  -4  19  -2   26.10    5.80
  -4  19  -2   30.40    7.20
   4  19   2   37.00    7.50
   4  19   2   30.10    4.60
  -4  19  -3   11.80    5.70
  -4  19  -3   18.70    5.10
   4  19   3   17.10    5.80
   4  19   3   19.50    4.70
  -4  19  -4   -0.70    2.90
   4  19   4    0.70    3.20
  -4  19  -4    2.00    4.70
   4  19   4   -1.80    2.80
  -4  20   5    2.70    2.80
  -4  20   5   -2.90    3.50
   4  20  -5    4.30    4.00
  -4  20   4   13.30    3.60
  -4  20   4    6.50    4.10
   4  20  -4    2.40    3.60
   4  20  -3    7.30    4.10
  -4  20   3    2.80    4.50
  -4  20   3   13.40    3.80
  -4  20   2   18.20    5.90
   4  20  -2   27.10    6.30
  -4  20   2   21.40    5.00
   4  20  -1    6.50    3.70
  -4  20   1    7.50    3.40
  -4  20   1   10.70    5.00
   4  20   0    6.60    4.40
  -4  20   0    9.10    3.60
  -4  20   0   11.20    5.00
  -4  20  -1    0.30    2.90
  -4  20  -1   -2.10    2.30
   4  20   1    6.50    3.70
  -4  20  -2    8.30    4.90
   4  20   2   14.20    3.40
   4  20   2   14.90    5.50
  -4  20  -2    9.90    4.10
  -4  20  -3    4.40    3.70
   4  20   3    3.90    3.90
   4  20   3    9.40    3.60
  -4  20  -3    5.30    4.50
   4  20   4    3.20    3.60
   4  20   4    4.40    4.00
  -4  20  -4   -3.30    4.00
  -4  20  -4    6.80    3.70
  -4  21   5   -1.20    4.00
  -4  21   5   -2.80    2.40
   4  21  -5    5.80    4.10
   4  21  -4    1.40    3.50
  -4  21   4    3.70    2.80
  -4  21   4    1.80    3.50
  -4  21   3   -0.70    2.60
  -4  21   3    2.60    4.20
   4  21  -3    2.10    3.60
  -4  21   2   23.20    5.30
  -4  21   2   22.70    6.40
   4  21  -2   26.50    6.80
  -4  21   1    1.60    2.50
   4  21  -1    0.10    2.80
  -4  21   1   -2.20    3.40
   4  21   0   17.30    5.80
  -4  21   0   12.40    4.30
  -4  21   0   13.80    5.60
  -4  21  -1    5.30    3.40
  -4  21  -1    4.70    4.40
   4  21   1   -0.80    2.90
   4  21   2   52.79    6.50
   4  21   2   44.70    9.20
  -4  21  -2   60.79    8.50
  -4  21  -2   60.19    9.60
  -4  21  -3   14.80    4.80
  -4  21  -3    5.00    5.30
   4  21   3   12.30    4.30
   4  21   3    6.20    3.90
  -4  22   4    5.80    4.20
   4  22  -4    4.90    5.10
   4  22  -3   11.50    5.30
  -4  22   3   12.90    4.90
  -4  22   3   13.80    4.60
  -4  22   2    0.50    3.60
   4  22  -2    7.70    4.50
  -4  22   2    4.90    3.50
   4  22  -1   17.90    6.30
  -4  22   1   20.50    4.90
  -4  22   1   13.90    5.20
   4  22   0   -0.10    4.20
  -4  22   0   14.90    4.70
  -4  22   0   12.40    5.70
  -4  22  -1    0.40    4.00
   4  22   1   -5.30    2.50
  -4  22  -1    3.00    3.50
   4  22   2   43.80    6.00
  -4  22  -2   39.10    8.20
  -4  22  -2   41.40    9.70
   4  22   2   49.70    9.30
  -4  22  -3    7.20    4.70
  -4  22  -3   -5.20    4.40
   4  22   3    4.20    4.80
   4  22   3    6.70    3.50
  -4  23   4    5.00    4.20
   4  23  -4    5.80    4.30
  -4  23   4   -0.30    2.70
  -4  23   3   16.50    5.90
  -4  23   3    4.70    3.60
   4  23  -3    6.00    4.70
   4  23  -2    0.80    3.90
  -4  23   2    3.30    3.30
  -4  23   2   -0.60    4.40
   4  23  -1   17.30    5.60
  -4  23   1    8.50    5.20
  -4  23   1   15.50    4.80
  -4  23   0    5.10    4.50
   4  23   0   -5.40    3.00
  -4  23   0    3.00    3.30
   4  23   1   27.60    7.20
  -4  23  -1   41.60    7.70
  -4  23  -1   31.50    8.10
   4  23   2   47.70    6.50
   4  23   2   37.40    8.60
  -4  23  -2   54.19    9.30
  -4  23  -2   48.00    9.70
  -4  24   3    2.20    3.50
  -4  24   3   -0.40    4.10
   4  24  -3    3.40    6.30
   4  24  -2   10.00    5.20
  -4  24   2   -1.40    5.00
  -4  24   2   15.10    4.70
   4  24  -1    0.80    3.30
  -4  24   1    5.40    4.40
  -4  24   1    3.30    3.70
  -4  24   0    3.10    3.70
  -4  24   0    7.20    5.10
   4  24   0    1.30    3.90
   4  24   1   13.00    5.60
  -4  24  -1   17.90    5.80
  -4  24  -1   22.10    7.30
  -4  25   1   -1.40    4.50
   4  25  -1    9.40    7.20
  -4  25   1    3.30    3.90
   4  25   0    8.20    6.30
  -4  25   0   18.80    5.70
   5   0  -9   -4.50    2.80
  -5   0   9    4.20    3.70
   5   0  -9   -3.80    2.60
  -5   0   8   41.30    7.50
   5   0  -8   36.80    5.30
   5   0  -8   49.80    5.80
  -5   0   7   -2.40    2.30
   5   0  -7   -1.30    1.70
   5   0  -6  113.99   10.00
   5   0  -6  108.69    9.10
  -5   0   6   83.69    9.80
   5   0  -6  107.19    8.90
   5   0  -5    1.40    1.60
   5   0  -5    0.00    1.10
  -5   0   5    1.50    2.10
   5   0  -5    1.70    1.00
   5   0  -4    3.60    1.80
  -5   0   4    6.80    1.20
   5   0  -4    9.20    1.40
  -5   0   4    6.40    2.60
  -5   0   3   -1.30    1.70
  -5   0   3   -0.20    0.50
   5   0  -3   -0.30    0.70
   5   0  -3    0.60    1.20
  -5   0   2  214.28   17.20
   5   0  -2  227.28   17.30
  -5   0   2  235.58   18.90
  -5   0   1    0.80    1.50
  -5   0   1    0.20    1.00
   5   0  -1   -0.80    0.90
   5   0   0  640.44   48.40
   5   0   1    1.10    1.30
  -5   0  -2 1000.70   75.79
  -5   0  -3   -0.80    1.60
  -5   0  -4  559.14   44.50
  -5   0  -5    1.90    2.50
  -5   0  -6  213.78   20.10
  -5   0  -7    0.10    2.90
  -5   1   9    3.00    4.10
   5   1  -9    2.70    3.00
   5   1  -9    8.70    3.40
  -5  -1   9    2.20    3.80
   5  -1  -9    6.40    3.30
   5  -1  -9    6.10    3.30
   5   1  -8    2.60    2.10
  -5   1   8    1.40    3.10
   5   1  -8    2.00    2.20
   5  -1  -8    2.00    2.30
  -5  -1   8   -0.30    2.70
   5  -1  -8   -1.40    2.10
   5   1  -7    6.30    2.00
   5   1  -7    2.60    2.10
  -5   1   7    6.90    3.40
   5  -1  -7    8.40    2.10
  -5  -1   7    8.50    4.40
   5   1  -6   13.20    2.60
  -5   1   6   17.80    4.20
   5   1  -6   22.00    3.90
   5   1  -6    9.70    2.70
  -5  -1   6   10.70    3.40
   5  -1  -6   14.40    2.30
   5  -1  -6    5.40    2.40
   5   1  -5   35.10    5.00
  -5   1   5   27.10    4.30
   5   1  -5   21.30    2.90
  -5  -1   5   21.20    3.20
   5  -1  -5   26.80    4.40
  -5  -1   5   24.90    4.00
   5  -1  -5   26.20    2.60
   5  -1  -5   19.20    2.40
   5   1  -4  228.18   17.10
   5   1  -4  179.28   15.70
  -5   1   4  208.38   17.30
   5  -1  -4  203.28   16.90
  -5  -1   4  197.08   16.80
  -5  -1   4  207.98   15.50
   5   1  -3   -0.60    0.80
  -5   1   3    2.40    2.10
  -5  -1   3    0.50    0.60
  -5  -1   3    2.00    1.80
   5  -1  -3   -0.20    0.90
  -5   1   2  139.99   12.30
   5   1  -2  161.18   12.90
  -5   1   2  176.38   14.50
  -5  -1   2  163.18   14.10
   5  -1  -2  170.68   12.50
  -5  -1   2  162.18   12.70
  -5   1   1  783.12   58.69
   5   1  -1  761.52   57.29
   5  -1  -1  797.12   57.09
  -5  -1   1  749.42   58.29
  -5  -1   1  736.63   57.39
   5   1   0   13.60    3.10
  -5   1  -1  437.36   35.80
   5   1   1  490.25   36.00
  -5   1  -2   28.30    4.90
   5   1   2   27.30    4.60
  -5   1  -3  919.91   74.89
  -5  -1  -3 1058.49   75.59
  -5   1  -4  443.26   36.10
  -5  -1  -4  448.06   36.30
  -5   1  -5    1.70    2.50
   5  -1   5    8.70    1.60
  -5  -1  -5   10.80    3.80
  -5   1  -6   16.80    5.00
  -5  -1  -6   16.10    4.80
  -5   1  -7    2.30    3.10
  -5  -1  -7   -0.80    2.90
  -5   2   9   43.70    8.40
   5   2  -9   46.80    7.00
   5   2  -9   55.69    6.50
   5  -2  -9   47.90    6.50
  -5  -2   9   42.00    8.20
   5  -2  -9   44.80    6.40
   5   2  -8    1.10    2.00
  -5   2   8    0.70    2.70
   5   2  -8   -1.70    2.10
   5  -2  -8    1.90    2.00
   5  -2  -8   -0.60    2.10
  -5  -2   8    1.40    3.00
   5   2  -7    2.60    1.80
  -5   2   7    0.10    2.50
   5   2  -7    3.10    1.90
   5  -2  -7   -1.20    1.60
  -5  -2   7   -0.30    2.70
   5  -2  -7   -1.10    1.20
   5  -2  -7    4.40    2.60
  -5   2   6    8.30    3.00
   5   2  -6    7.40    2.40
   5   2  -6    6.40    2.20
   5  -2  -6    8.20    2.00
   5  -2  -6   10.10    2.80
   5  -2  -6    6.40    1.50
  -5  -2   6    5.30    2.80
  -5   2   5    0.60    2.40
   5   2  -5    1.80    1.70
   5   2  -5    2.90    1.50
   5  -2  -5    0.60    1.40
  -5  -2   5    3.80    1.40
  -5  -2   5    4.50    2.40
   5   2  -4   56.49    5.50
  -5   2   4   60.69    6.80
  -5  -2   4   52.49    6.10
  -5  -2   4   62.29    5.20
   5  -2  -4   65.69    6.40
   5   2  -3  336.67   30.00
   5  -2  -3  443.86   31.20
  -5  -2   3  418.56   29.80
   5   2  -2   83.39    7.40
  -5   2   2   75.29    8.50
  -5   2   2   87.99    6.60
  -5   2   2   84.99    6.60
  -5  -2   2   83.09    8.10
   5  -2  -2   77.89    7.70
  -5   2   1  339.17   25.20
  -5   2   1  333.27   26.90
   5   2  -1  313.87   25.70
  -5   2   1  323.87   25.40
  -5  -2   1  332.07   26.30
  -5  -2   1  340.17   25.80
  -5   2   0  132.09   10.70
   5   2   0  116.19   10.80
  -5   2  -1   98.39    9.20
   5   2   1  102.39    9.50
   5   2   2    7.20    2.50
  -5   2  -2   17.50    3.60
  -5   2  -3  305.47   25.20
  -5   2  -4   25.90    5.10
  -5  -2  -4   21.90    6.10
  -5   2  -5  742.73   60.49
  -5  -2  -5  814.22   61.29
  -5   2  -6   72.29    9.70
  -5  -2  -6   94.69   10.90
  -5   2  -7   12.90    4.60
  -5  -2  -7    5.40    4.10
   5   3  -9   13.60    4.50
  -5   3   9   25.60    6.40
  -5  -3   9   16.40    5.40
   5  -3  -9   19.80    4.60
   5  -3  -9   15.10    3.90
  -5   3   8    8.30    4.00
   5   3  -8    0.80    2.10
   5   3  -8    5.00    2.90
  -5  -3   8    6.20    3.60
   5  -3  -8    3.40    2.90
   5   3  -7   60.79    6.10
  -5   3   7   31.10    6.40
   5   3  -7   44.40    5.40
   5  -3  -7   48.00    5.50
  -5  -3   7   48.60    6.20
   5  -3  -7   44.50    5.30
   5  -3  -7   43.60    4.50
   5   3  -6    5.90    2.10
   5   3  -6    9.20    2.70
  -5   3   6    5.40    3.10
   5  -3  -6    7.90    2.60
   5  -3  -6    7.50    1.60
  -5  -3   6    5.00    2.70
  -5   3   5   29.40    5.10
   5   3  -5   17.50    3.10
  -5  -3   5   15.80    3.30
   5  -3  -5   16.30    3.50
  -5  -3   5   16.80    2.70
   5   3  -4   13.10    2.70
  -5   3   4   14.30    3.90
  -5  -3   4   20.50    3.20
   5  -3  -4   14.70    3.10
  -5  -3   4   16.60    2.20
   5   3  -3   19.90    2.90
  -5   3   3   22.40    4.50
   5  -3  -3   25.90    4.10
  -5  -3   3   18.70    2.50
  -5  -3   3   26.70    3.50
  -5   3   2    1.40    0.70
   5   3  -2    0.40    1.00
  -5   3   2    0.40    0.40
  -5   3   2   -0.90    1.70
   5  -3  -2    2.30    1.30
  -5  -3   2    1.30    1.50
  -5  -3   2    0.30    1.00
   5   3  -1  246.08   19.30
  -5   3   1  233.48   20.30
  -5   3   1  247.58   18.70
  -5   3   1  243.48   18.50
  -5  -3   1  235.68   19.40
  -5  -3   1  243.98   19.80
   5  -3  -1  223.58   19.00
  -5   3   0   22.50    3.50
   5   3   0   29.30    4.50
   5   3   1   29.70    5.00
  -5   3  -1   36.00    4.30
  -5   3  -2  583.64   44.90
   5   3   2  582.04   45.30
   5   3   3 1133.89   81.19
  -5   3  -3 1003.10   80.69
  -5   3  -4    7.80    3.40
  -5   3  -5  169.58   16.20
  -5  -3  -5  174.38   16.80
  -5   3  -6    3.10    3.20
  -5  -3  -6    0.40    3.10
  -5   3  -7   -5.30    2.60
  -5  -3  -7    2.90    3.20
   5   4  -9    7.30    4.20
  -5   4   9    0.20    3.80
   5   4  -9    6.00    3.00
   5  -4  -9    4.50    3.70
   5  -4  -9    7.50    3.30
  -5  -4   9    1.80    4.10
  -5   4   8   12.50    4.30
   5   4  -8   21.10    4.30
   5   4  -8   25.20    4.80
   5  -4  -8   20.60    3.20
  -5  -4   8   19.10    4.60
   5  -4  -8   18.40    4.20
   5   4  -7    1.50    2.20
  -5   4   7   -3.10    2.40
   5   4  -7    5.30    2.40
   5  -4  -7    1.30    1.20
   5  -4  -7    0.50    2.10
  -5  -4   7   -0.60    2.30
  -5   4   6    4.10    2.90
   5   4  -6    4.90    2.00
   5   4  -6    2.90    2.10
   5  -4  -6    4.90    2.20
  -5  -4   6    2.40    2.30
  -5   4   5   18.20    4.30
   5   4  -5    7.90    2.60
   5  -4  -5   15.10    3.20
  -5  -4   5   15.60    3.30
   5   4  -4  144.49   11.60
  -5   4   4  128.09   12.80
  -5  -4   4  124.79   10.90
   5  -4  -4  151.68   12.20
   5   4  -3  223.68   17.30
   5   4  -3  198.88   17.50
  -5  -4   3  204.48   17.00
   5  -4  -3  242.18   17.80
  -5  -4   3  209.68   16.80
   5   4  -2  124.49   10.80
  -5   4   2  114.99   11.90
  -5   4   2  129.19    9.40
  -5  -4   2  134.39   10.90
   5  -4  -2  103.19   10.60
  -5  -4   2  137.39   10.70
  -5   4   1   33.00    4.90
   5   4  -1   28.80    4.50
  -5   4   1   30.90    3.30
  -5   4   1   28.80    3.00
  -5  -4   1   29.40    3.80
   5  -4  -1   28.20    3.60
   5   4   0  345.17   27.80
  -5   4   0  347.17   27.00
  -5  -4   0  367.76   27.50
   5  -4   0  339.87   27.00
   5   4   1   28.60    4.90
  -5   4  -1   37.70    4.30
   5   4   2    8.60    2.80
  -5   4  -2    6.50    2.40
   5  -4   2    4.40    1.30
   5   4   3  735.83   54.19
  -5   4  -3  702.43   53.69
   5  -4   3  662.83   51.79
   5  -4   4   91.09    7.20
  -5   4  -5   85.39    8.70
  -5  -4  -5   49.60    9.10
  -5   4  -6   49.50    8.20
  -5  -4  -6   61.49    8.60
  -5   4  -7   10.70    4.20
  -5  -4  -7    6.30    4.80
   5   5  -9   46.80    5.90
   5   5  -9   28.40    6.20
   5   5  -8   33.10    5.80
   5   5  -8   38.90    5.30
  -5   5   8   34.00    6.50
   5  -5  -8   36.90    5.70
   5  -5  -8   28.60    4.00
  -5  -5   8   35.30    6.60
  -5   5   7    9.90    3.90
   5   5  -7   14.30    3.50
   5   5  -7   16.40    3.70
   5  -5  -7   12.60    3.20
   5  -5  -7   11.40    2.60
  -5  -5   7   16.90    4.10
   5   5  -6   69.39    7.10
  -5  -5   6   62.29    6.80
   5  -5  -6   66.99    7.70
   5   5  -5  119.19   11.20
  -5  -5   5  137.79   11.10
   5  -5  -5  123.39   11.40
  -5   5   4    9.20    3.40
   5  -5  -4    4.50    2.00
  -5  -5   4   10.30    2.30
  -5   5   3  311.87   22.50
   5   5  -3  222.48   20.50
   5   5  -3  261.97   20.80
   5  -5  -3  261.37   20.80
  -5  -5   3  253.87   20.10
  -5   5   2   77.29    5.80
   5   5  -2   72.79    7.20
  -5   5   2   80.59    8.50
  -5   5   2   67.99    5.80
  -5  -5   2   70.29    6.70
   5  -5  -2   74.09    7.00
   5   5  -1   16.70    3.20
  -5   5   1   12.90    1.80
  -5   5   1   15.60    4.00
  -5   5   1   14.90    2.50
  -5  -5   1   15.80    2.90
   5  -5  -1   12.20    2.60
   5   5   0  105.99    9.90
  -5   5   0  104.39   10.90
  -5   5   0  106.19    9.00
  -5  -5   0  111.49    9.20
   5  -5   0   94.69    8.90
   5   5   1   19.10    3.90
  -5   5  -1   16.00    3.00
  -5   5  -2   21.60    3.80
   5   5   2   19.00    4.20
   5  -5   2   15.60    2.50
   5   5   3  117.29   11.10
  -5   5  -3  102.49   10.40
   5  -5   3  103.79    8.50
  -5   5  -4   61.09    7.70
   5   5   4   63.99    7.90
  -5   5  -5    2.40    2.40
  -5  -5  -5   10.00    4.10
  -5   5  -6   14.30    4.30
  -5  -5  -6    5.00    3.90
  -5   5  -7  163.58   18.20
  -5  -5  -7  187.48   18.70
   5   6  -8   56.19    7.00
   5   6  -8   53.19    7.20
  -5   6   8   36.50    7.50
   5  -6  -8   52.29    5.20
   5  -6  -8   58.29    6.80
  -5  -6   8   55.79    7.60
  -5   6   7    0.80    2.80
   5   6  -7    1.60    2.20
   5   6  -7    2.10    2.60
   5  -6  -7    2.10    2.60
  -5  -6   7    4.40    2.70
   5   6  -6   24.50    4.40
  -5   6   6   16.70    4.80
   5   6  -6   18.50    3.80
   5  -6  -6   18.80    3.80
  -5  -6   6   28.60    4.10
  -5   6   5  323.47   30.00
   5   6  -5  380.56   29.30
  -5  -6   5  406.76   28.70
   5  -6  -5  360.46   29.00
  -5   6   4   14.80    4.20
   5   6  -4   17.40    3.40
   5  -6  -4   16.10    3.40
  -5  -6   4   17.30    2.80
   5   6  -3   12.30    3.10
  -5   6   3   14.80    4.00
   5   6  -3   12.60    2.60
  -5  -6   3   16.30    2.30
   5  -6  -3   14.40    3.00
  -5   6   2  108.29   10.40
  -5   6   2   97.79    7.30
   5   6  -2   83.19    8.60
  -5   6   2   86.79    7.40
  -5  -6   2   99.29    8.00
   5  -6  -2   85.19    8.30
  -5   6   1   48.10    6.90
   5   6  -1   54.19    6.20
  -5   6   1   50.09    4.90
  -5   6   1   58.19    5.60
  -5  -6   1   66.49    5.40
   5  -6  -1   51.79    5.50
  -5  -6   1   61.49    5.60
  -5   6   0    1.40    2.30
   5   6   0    1.00    1.50
   5  -6   0    0.00    0.80
  -5  -6   0    0.20    1.20
  -5   6  -1    3.10    1.60
   5   6   1    0.80    1.80
   5   6   2   12.30    3.50
  -5   6  -2   11.10    2.90
   5  -6   2   13.10    2.10
  -5   6  -3   52.99    6.20
   5   6   3   48.80    6.60
   5  -6   3   46.00    4.20
  -5   6  -4   12.90    3.70
   5   6   4   18.10    4.40
  -5   6  -5   12.70    3.80
  -5   6  -6    8.70    4.00
  -5  -6  -6    7.10    4.20
  -5  -6  -7   13.20    5.70
  -5   7   8   69.89    9.90
   5   7  -8   88.89   11.60
   5   7  -8   85.49    9.40
  -5  -7   8   70.19    8.90
   5  -7  -8   66.59    8.40
   5   7  -7   34.30    5.40
  -5   7   7   36.10    7.00
   5   7  -7   52.39    6.60
   5  -7  -7   63.59    6.40
  -5  -7   7   47.20    6.20
   5   7  -6   -0.10    2.10
  -5   7   6    2.70    3.00
   5   7  -6    4.60    2.30
   5  -7  -6    1.20    2.00
  -5  -7   6    6.20    2.30
  -5   7   5    8.70    3.80
   5   7  -5   14.70    3.50
  -5  -7   5   21.30    3.30
   5  -7  -5   14.20    3.30
   5   7  -4  138.19   12.30
   5   7  -4  151.78   12.70
  -5   7   4  125.09   13.40
  -5  -7   4  144.59   11.40
   5  -7  -4  144.89   12.30
   5   7  -3   99.19    9.90
  -5   7   3  110.59   11.00
  -5  -7   3  109.29    8.50
   5  -7  -3   99.69    9.40
   5   7  -2    9.60    2.80
  -5   7   2    9.80    1.60
  -5   7   2   12.50    3.90
  -5   7   2   11.40    1.60
   5  -7  -2    7.20    2.10
  -5  -7   2   11.30    1.80
  -5   7   1   17.20    2.10
   5   7  -1   12.80    3.20
  -5   7   1   11.20    3.90
  -5  -7   1   12.70    2.50
  -5  -7   1   16.40    2.20
   5  -7  -1   15.30    2.80
  -5   7   0    8.80    3.70
  -5   7   0   10.30    2.10
   5   7   0    7.40    2.80
   5  -7   0   11.50    2.20
  -5   7  -1   12.40    2.80
   5   7   1   13.60    3.50
   5  -7   1   13.90    2.30
   5   7   2  208.98   18.80
  -5   7  -2  203.58   17.90
   5  -7   2  225.28   16.60
  -5   7  -3    0.60    1.50
   5   7   3    1.00    2.20
   5  -7   3    1.20    0.70
  -5   7  -4  190.18   16.20
   5   7   4  158.88   16.20
  -5   7  -5   16.00    3.90
   5   7   5   14.30    4.40
  -5   7  -6  139.59   14.70
  -5  -7  -6  158.28   16.30
  -5   7  -7  139.19   15.60
   5   8  -8  113.69   12.30
  -5   8   8  115.59   12.80
   5  -8  -8  108.29   11.30
  -5  -8   8  120.59   16.60
   5   8  -7    1.30    2.20
   5   8  -7    2.20    2.70
  -5   8   7    1.60    3.00
  -5  -8   7    0.30    2.40
   5  -8  -7   -0.70    2.30
   5   8  -6   41.20    6.10
  -5   8   6   63.09    7.60
   5   8  -6   42.00    5.70
   5  -8  -6   53.89    5.90
  -5  -8   6   43.20    5.50
  -5   8   5   76.89    8.80
   5   8  -5   72.09    7.80
   5  -8  -5   61.19    7.10
  -5  -8   5   74.59    7.10
  -5   8   4   -0.70    2.40
   5   8  -4   -1.60    1.60
   5   8  -4   -0.80    1.50
   5  -8  -4    1.70    1.70
  -5  -8   4    2.70    1.20
  -5   8   3   -0.90    2.20
   5   8  -3    1.40    1.70
   5  -8  -3    0.90    1.30
  -5  -8   3    2.30    0.80
  -5   8   2  119.89   12.30
  -5   8   2  116.79    9.40
   5   8  -2  122.29   11.10
  -5  -8   2  124.39    9.00
   5  -8  -2  116.39   10.20
   5  -8  -2  104.89    9.40
  -5   8   1  353.36   26.30
  -5   8   1  372.06   29.30
   5   8  -1  334.97   27.70
  -5  -8   1  318.97   26.10
   5  -8  -1  361.26   26.70
  -5  -8   1  376.66   25.80
   5  -8  -1  292.37   26.40
  -5   8   0  136.59   11.90
   5   8   0  143.09   13.40
  -5  -8   0  149.99   11.70
   5  -8   0  148.19   11.90
   5   8   1  110.79   11.00
  -5   8  -1  106.89    9.70
   5  -8   1  108.49    9.00
   5   8   2   63.49    7.50
  -5   8  -2   61.09    6.60
   5  -8   2   59.19    5.20
  -5   8  -3  125.09   12.40
   5   8   3  133.39   13.50
   5  -8   3  141.79   10.40
   5   8   4   68.69    8.50
  -5   8  -4   65.19    7.80
   5   8   5   41.40    7.30
  -5   8  -5   35.40    6.20
  -5   8  -6   13.30    4.40
  -5  -8  -6   14.50    5.60
  -5   9   8    9.00    4.20
   5   9  -8    5.50    3.70
   5   9  -8    6.40    4.10
   5  -9  -8    7.80    4.00
  -5  -9   8    9.80    4.50
   5   9  -7   -3.50    2.30
  -5   9   7   -5.40    2.30
   5   9  -7   -2.10    1.80
  -5  -9   7    6.10    2.80
   5  -9  -7    1.30    2.60
  -5   9   6   77.09    9.70
   5   9  -6   82.79    9.20
   5  -9  -6   87.69    8.40
  -5  -9   6   77.09    8.00
  -5   9   5   17.60    5.40
   5   9  -5   15.60    4.10
  -5  -9   5   14.90    2.80
   5  -9  -5   12.50    3.80
   5   9  -4  128.89   11.10
  -5   9   4  137.79   13.10
   5   9  -4  133.69   12.10
   5  -9  -4  122.59   11.20
  -5  -9   4  120.99   10.10
  -5   9   3   10.50    3.80
   5   9  -3    6.90    2.80
   5  -9  -3    8.90    2.30
  -5   9   2  369.76   27.30
   5   9  -2  350.06   29.00
  -5   9   2  390.46   30.60
   5  -9  -2  333.37   27.20
   5  -9  -2  361.16   27.90
  -5   9   1  197.58   18.90
   5   9  -1  192.98   17.70
  -5   9   1  208.58   16.30
   5  -9  -1  216.38   16.60
   5  -9  -1  208.78   16.60
  -5  -9   1  205.48   15.90
  -5   9   0    9.60    3.70
  -5   9   0   15.00    2.70
   5   9   0   12.40    3.50
   5  -9   0   13.20    2.40
   5   9   1   43.30    6.20
  -5   9  -1   45.20    5.20
   5  -9   1   49.20    4.50
   5   9   2   44.60    7.50
  -5   9  -2   44.40    5.30
   5  -9   2   41.40    3.90
  -5   9  -3   82.69    9.10
   5  -9   3   92.19    7.00
   5   9   4   57.79    8.00
  -5   9  -4   67.59    7.80
   5   9   5    5.70    3.30
  -5   9  -5    3.10    2.80
  -5   9  -6   14.60    4.60
   5  10  -8   45.40    8.40
   5  10  -8   64.79    7.90
   5 -10  -8   59.69    7.70
   5  10  -7   34.90    5.70
  -5  10   7   15.90    5.00
   5 -10  -7   26.10    4.70
  -5 -10   7   32.20    5.00
  -5  10   6   39.70    7.30
   5  10  -6   37.50    6.40
  -5 -10   6   39.40    5.10
   5 -10  -6   42.90    5.70
  -5  10   5  119.49   12.90
   5  10  -5  114.29   11.20
   5  10  -5  137.19   12.50
  -5 -10   5  130.79   10.60
   5 -10  -5  125.49   11.30
   5  10  -4   65.49    6.50
  -5  10   4   83.89    9.60
   5  10  -4   71.79    8.30
   5 -10  -4   87.19    7.60
  -5  10   3  189.18   15.80
   5  10  -3  170.58   14.60
  -5  10   3  147.29   12.20
   5 -10  -3  150.28   13.20
   5 -10  -3  150.38   12.10
  -5  10   2   -0.30    2.70
  -5  10   2   -1.00    1.00
   5  10  -2   -3.70    1.30
   5 -10  -2    2.70    1.70
   5 -10  -2    0.70    1.30
  -5  10   1  191.78   14.40
   5  10  -1  162.88   15.60
  -5  10   1  171.78   16.90
   5 -10  -1  168.68   14.20
  -5  10   0   44.20    4.70
  -5  10   0   46.40    6.70
   5  10   0   39.50    6.60
  -5 -10   0   39.30    4.10
   5 -10   0   41.80    4.30
  -5  10  -1   54.29    5.70
   5  10   1   46.70    6.80
  -5  10  -1   35.00    7.50
   5 -10   1   55.19    4.80
  -5  10  -2   12.10    3.20
   5  10   2   18.90    4.90
   5 -10   2   17.40    2.20
   5  10   3   -0.30    2.00
  -5  10  -3    0.50    1.50
   5 -10   3    1.30    0.90
  -5  10  -4   59.09    7.30
   5  10   4   59.29    8.30
   5  10   4   52.29    7.40
   5  10   5   -2.10    2.10
  -5  10  -5   -1.10    1.80
   5  10   5    3.20    3.00
  -5  10  -6   22.30    5.40
   5  11  -8   46.70    6.90
   5  11  -8   54.69    9.00
   5 -11  -8   62.19    8.00
   5  11  -7    6.50    3.30
  -5  11   7    3.10    3.90
   5  11  -7   12.60    4.20
   5 -11  -7    8.80    3.80
   5  11  -6   37.90    6.40
  -5  11   6   36.30    7.00
   5 -11  -6   31.50    5.20
  -5  11   5  271.77   23.20
   5  11  -5  267.07   22.50
   5  11  -5  237.58   20.60
   5 -11  -5  266.97   21.10
  -5  11   4  116.99   12.60
   5  11  -4  106.29   11.20
   5 -11  -4  108.69   10.20
  -5  11   3   31.00    3.40
   5  11  -3   33.50    5.80
  -5  11   3   19.20    5.60
   5 -11  -3   33.60    3.30
   5 -11  -3   30.50    4.30
  -5  11   2  237.08   23.10
   5  11  -2  271.57   22.40
  -5  11   2  251.27   20.40
   5 -11  -2  262.27   20.30
   5 -11  -2  280.27   20.80
  -5  11   1    4.00    3.80
  -5  11   1    5.10    1.80
   5  11  -1    3.10    2.70
   5 -11  -1    5.80    2.00
  -5  11   0   81.29    8.00
  -5  11   0   91.29   10.50
   5  11   0   91.09    9.70
  -5 -11   0   82.29    7.20
   5 -11   0   87.59    7.50
   5  11   1   55.29    8.70
  -5  11  -1   64.69    6.60
  -5  11  -1   52.29    8.00
   5 -11   1   57.49    5.30
   5  11   2    0.70    2.10
  -5  11  -2    2.10    2.00
   5 -11   2    0.70    1.30
   5  11   3   -1.10    1.90
  -5  11  -4  148.99   14.80
   5  11   4  176.88   16.00
   5  11   4  152.98   15.80
   5  11   5   12.60    4.70
  -5  11  -5   12.40    3.90
   5  11   5    7.40    3.70
   5  11   6    5.10    3.40
  -5  11  -6    2.10    3.00
   5  12  -8   -1.30    2.90
   5  12  -8    3.50    4.20
   5 -12  -8   -0.60    3.30
   5  12  -7    4.30    3.70
   5  12  -7    8.70    3.90
  -5  12   7   -6.30    2.80
   5 -12  -7    0.10    3.30
  -5  12   6    1.80    3.60
   5 -12  -6    2.70    2.90
  -5  12   5    3.80    3.30
   5  12  -5    1.40    2.40
   5  12  -5    3.80    3.20
   5 -12  -5    4.30    2.80
   5  12  -4    4.60    3.20
  -5  12   4    6.50    1.50
  -5  12   4    3.30    3.40
   5 -12  -4    3.80    2.50
   5 -12  -4    3.30    1.30
  -5  12   3  105.89    9.00
  -5  12   3  115.69   12.00
   5  12  -3  111.49   11.20
   5 -12  -3  102.49    8.70
   5 -12  -3   96.59    9.40
  -5  12   2  989.10   88.29
   5  12  -2 1227.68   87.99
  -5  12   2 1108.09   85.69
   5 -12  -2 1281.37   85.89
   5  12  -1  746.73   58.19
  -5  12   1  666.53   58.89
  -5  12   1  748.33   56.39
   5 -12  -1  814.52   56.09
  -5  12   0  130.59   11.40
   5  12   0  155.68   13.50
  -5  12   0  135.49   13.90
  -5 -12   0  113.79   10.20
   5  12   1   29.90    6.40
  -5  12  -1   27.00    4.50
  -5  12  -1   38.70    7.80
   5 -12   1   23.90    3.20
  -5  12  -2   49.70    6.20
   5  12   3    3.40    2.70
   5  12   3    1.90    2.30
  -5  12  -3    8.70    3.00
  -5  12  -4   26.30    5.10
   5  12   4   16.10    4.90
   5  12   5   30.40    6.50
   5  12   5   21.50    5.60
  -5  12  -5   26.90    5.50
   5  12   6    6.00    3.90
  -5  12  -6    7.80    3.70
   5  12   6   10.10    4.70
   5  13  -7   15.30    5.00
   5  13  -7   12.00    4.10
  -5  13   7    2.50    4.00
   5 -13  -7   10.90    3.90
   5  13  -6   17.70    4.90
  -5  13   6    9.00    4.50
   5 -13  -6   19.60    4.30
   5  13  -5    7.10    3.90
  -5  13   5    9.80    4.20
   5 -13  -5   11.90    2.10
   5 -13  -5    9.00    3.50
  -5  13   4  229.98   23.70
  -5  13   4  267.97   21.00
   5  13  -4  280.97   23.70
   5 -13  -4  304.97   22.10
   5  13  -3   32.90    6.40
  -5  13   3   21.10    6.00
  -5  13   3   30.20    3.80
   5 -13  -3   29.80    3.90
   5 -13  -3   32.20    4.70
  -5  13   2  142.49   12.70
   5  13  -2  143.59   14.50
  -5  13   2  163.78   15.90
   5 -13  -2  154.58   12.70
   5  13  -1  249.18   22.00
  -5  13   1  263.37   20.40
  -5  13   1  213.78   22.50
   5 -13  -1  263.57   19.70
   5  13   0  278.97   23.40
  -5  13   0  283.97   21.60
  -5  13   0  240.98   23.80
  -5 -13   0  259.97   20.10
   5 -13   0  258.37   20.50
  -5  13  -1    0.30    1.60
   5  13   1   -0.30    1.90
  -5  13  -1    0.80    2.70
   5 -13   1    1.10    1.60
   5  13   2   69.89    9.50
  -5  13  -2   75.69    8.30
   5 -13   2   80.09    6.50
  -5  13  -3    0.80    2.10
   5  13   3   -1.20    2.10
   5  13   3   -2.50    1.80
   5  13   4    6.20    3.50
   5  13   4   18.00    6.90
  -5  13  -4   11.30    3.80
   5  13   5   -3.30    2.90
   5  13   5   -1.30    2.70
  -5  13  -5   -1.60    2.40
   5  13   6    2.00    3.70
   5  14  -7   -3.50    3.10
  -5  14   7    1.70    3.80
   5 -14  -7    0.70    3.20
  -5  14   6    4.00    4.00
   5  14  -6   -5.20    2.80
   5 -14  -6    2.70    1.70
   5 -14  -6    0.90    2.80
  -5  14   5  120.59   13.70
  -5  14   5  132.79   10.50
   5  14  -5  130.29   13.60
   5 -14  -5  129.59   11.80
  -5  14   4   75.39    6.90
  -5  14   4   75.09    9.90
   5  14  -4   78.59    9.30
   5 -14  -4   65.29    6.60
   5 -14  -4   73.09    7.80
   5  14  -3   16.60    4.60
  -5  14   3   13.50    3.00
  -5  14   3   19.40    5.50
   5 -14  -3   12.30    3.80
  -5  14   2   71.59    7.00
   5  14  -2   57.89    8.60
  -5  14   2   69.79    9.50
   5 -14  -2   68.39    6.90
  -5  14   1   31.10    4.80
  -5  14   1   23.80    6.70
   5  14  -1   23.00    5.50
   5 -14  -1   33.60    4.30
  -5  14   0  296.87   28.80
   5  14   0  350.06   28.50
  -5  14   0  309.07   26.40
   5 -14   0  356.16   25.40
  -5  14  -1   26.00    4.70
  -5  14  -1   28.90    7.10
   5  14   1   19.80    5.30
   5 -14   1   27.00    3.50
   5  14   2  149.69   15.90
  -5  14  -2  157.98   16.90
  -5  14  -2  170.68   14.90
   5  14   3   48.60    8.50
   5  14   3   41.90    6.20
  -5  14  -3   40.20    6.70
   5  14   4   -2.40    2.40
   5  14   4    3.50    3.10
  -5  14  -4    1.30    2.40
   5  14   5    1.60    3.00
   5  14   5   -2.70    2.50
  -5  14  -5   -3.50    2.50
  -5  15   7   -1.60    3.40
   5  15  -7   -0.30    3.20
   5 -15  -7    4.70    3.60
  -5  15   6   17.40    5.90
   5  15  -6   22.10    6.10
   5 -15  -6   26.60    3.60
   5 -15  -6   17.30    4.50
  -5  15   5   61.09    9.30
  -5  15   5   79.49    6.70
   5  15  -5   84.39    9.90
   5 -15  -5   68.69    7.90
   5 -15  -5   57.89    8.70
   5  15  -4  288.37   25.70
  -5  15   4  270.87   26.10
  -5  15   4  296.47   23.20
   5 -15  -4  312.27   23.60
  -5  15   3   74.59    7.60
  -5  15   3   82.29   10.30
   5 -15  -3   77.79    7.90
   5  15  -2  186.58   18.20
  -5  15   2  160.68   19.80
  -5  15   2  202.38   16.30
   5 -15  -2  206.48   16.00
   5  15  -1  126.89   13.40
  -5  15   1  108.29   14.80
  -5  15   1  125.59   11.50
   5 -15  -1  130.29   10.80
   5  15   0   24.30    5.90
  -5  15   0   28.20    5.00
  -5  15   0   29.40    8.40
   5 -15   0   34.10    4.30
  -5  15  -1  100.19   10.40
  -5  15  -1  106.49   12.70
   5  15   1  109.09   12.10
   5 -15   1  104.79    8.90
  -5  15  -2   63.79    9.70
  -5  15  -2   63.29    7.60
   5  15   2   55.09    9.40
   5  15   3    1.60    2.80
   5  15   3   -2.30    2.00
  -5  15  -3   -0.90    2.10
   5  15   4   -2.90    2.20
   5  15   4    2.40    3.30
  -5  15  -4    3.70    2.90
  -5  15  -5    6.10    3.90
   5  15   5    2.40    3.70
   5  15   5   -2.30    3.10
   5  16  -7    7.10    4.90
  -5  16   7    3.40    7.60
   5 -16  -7    3.10    5.50
   5  16  -6  137.89   14.40
  -5  16   6  104.89   13.70
   5 -16  -6  131.49   12.10
   5  16  -5   24.50    6.00
  -5  16   5   12.70    4.60
   5 -16  -5   27.60    5.00
   5  16  -4   97.69   12.00
  -5  16   4   88.79   12.30
  -5  16   4  100.49    9.60
   5 -16  -4  122.19   10.30
  -5  16   3   22.20    4.00
  -5  16   3   16.90    5.80
   5  16  -3   18.80    5.50
   5 -16  -3   24.10    4.30
  -5  16   2   95.09   12.20
  -5  16   2  108.79    9.90
   5  16  -2  112.29   12.00
   5 -16  -2   93.59    9.70
   5  16  -1    1.70    2.70
  -5  16   1    0.70    3.10
  -5  16   1    3.30    2.20
   5 -16  -1    1.30    2.10
   5  16   0   58.49    8.40
  -5  16   0   60.19    7.10
  -5  16   0   48.70    9.60
   5 -16   0   65.89    6.10
  -5  16  -1  105.89   12.70
   5  16   1  107.39   12.20
  -5  16  -1   95.89   10.30
  -5 -16  -1  102.19    9.50
  -5  16  -2   -0.50    2.90
  -5  16  -2    1.00    2.50
   5  16   3   21.90    4.90
  -5  16  -3   20.70    4.80
   5  16   3   21.70    6.40
  -5  16  -3   25.20    6.80
   5  16   4    0.40    3.30
   5  16   4   -0.20    2.80
  -5  16  -4    2.70    3.40
  -5  16  -5    2.50    3.30
   5  16   5   -0.40    3.00
   5  16   5   -5.10    3.00
   5  17  -6    3.20    4.20
  -5  17   6    0.40    4.10
   5 -17  -6   -1.30    3.20
  -5  17   5   90.39    8.40
  -5  17   5   85.49   11.30
   5  17  -5   81.79   11.30
   5 -17  -5   95.49    9.40
   5  17  -4  185.68   18.40
  -5  17   4  186.28   15.80
  -5  17   4  171.28   18.40
   5 -17  -4  192.78   15.90
  -5  17   3  251.97   26.60
   5  17  -3  339.47   27.70
  -5  17   3  306.07   24.70
   5 -17  -3  317.27   24.20
  -5  17   2  203.38   20.10
  -5  17   2  224.88   17.90
   5  17  -2  212.08   19.90
   5 -17  -2  190.58   16.80
  -5  17   1   15.70    3.90
  -5  17   1   15.80    5.80
   5  17  -1   21.70    5.60
   5 -17  -1   18.40    3.50
  -5  17   0   11.10    4.80
  -5  17   0   -0.20    2.10
   5  17   0    2.80    3.00
   5 -17   0    3.10    2.10
  -5  17  -1    5.90    4.40
   5  17   1   -2.20    2.70
  -5 -17  -1    7.60    2.80
   5  17   2    4.10    3.40
  -5  17  -2   10.70    3.60
  -5  17  -2   10.10    5.00
  -5  17  -3    3.70    3.20
   5  17   3    1.70    2.70
   5  17   3    7.00    3.90
  -5  17  -3   -1.70    3.80
   5  17   4    1.30    3.00
   5  17   4   -0.70    2.60
  -5  17  -4   -0.70    3.10
  -5  18   6   14.90    6.00
   5  18  -6   21.90    6.70
  -5  18   6   29.10    4.00
   5 -18  -6   27.80    5.30
  -5  18   5    3.40    4.20
  -5  18   5   10.90    3.00
   5  18  -5    7.10    4.50
   5 -18  -5    4.70    3.50
  -5  18   4  170.18   18.50
   5  18  -4  207.38   19.10
  -5  18   4  173.48   15.90
   5 -18  -4  193.98   16.10
   5  18  -3  591.14   50.69
  -5  18   3  580.24   50.59
  -5  18   3  636.74   48.30
   5 -18  -3  668.83   47.60
  -5  18   2   -2.80    2.90
  -5  18   2    1.50    2.20
   5  18  -2    1.70    3.70
   5 -18  -2    1.30    2.50
   5  18  -1    8.80    4.20
  -5  18   1   -0.90    3.30
  -5  18   1    3.10    2.70
   5 -18  -1    2.50    2.30
  -5  18   0   21.60    6.20
   5  18   0   28.30    6.60
  -5  18   0   19.80    4.50
  -5  18  -1   -1.20    4.00
  -5  18  -1    4.40    3.00
   5  18   1    1.50    2.70
  -5 -18  -1    2.80    2.30
   5  18   2    4.50    3.90
  -5  18  -2    8.00    4.70
  -5  18  -2    7.30    3.60
  -5  18  -3    3.70    3.50
  -5  18  -3    5.40    4.90
   5  18   3   10.80    4.50
   5  18   3    7.30    3.50
  -5  18  -4    5.20    3.60
   5  18   4    2.80    3.10
   5  18   4    2.60    3.20
  -5  18  -4    1.10    4.60
  -5  19   6   97.39    9.30
   5  19  -6   96.59   12.90
   5 -19  -6   88.99   10.10
   5  19  -5    9.90    5.40
  -5  19   5    4.40    4.60
   5 -19  -5   14.70    4.30
   5  19  -4    4.70    4.10
  -5  19   4    4.80    4.60
  -5  19   4    6.50    2.80
   5 -19  -4    3.50    3.20
  -5  19   3  263.67   21.60
   5  19  -3  244.28   23.90
  -5  19   3  250.47   23.90
   5 -19  -3  248.68   20.60
  -5  19   2   37.80    6.20
  -5  19   2   33.10    7.80
   5  19  -2   46.00    8.70
   5 -19  -2   36.80    5.40
  -5  19   1   20.90    5.00
   5  19  -1   16.50    5.30
  -5  19   1   16.00    5.70
  -5  19   0   -2.00    3.20
   5  19   0    3.50    3.00
  -5  19  -1    1.30    3.50
  -5  19  -1    1.50    2.40
   5  19   1   -2.30    3.00
   5  19   2    7.80    4.30
  -5  19  -2    3.60    4.10
  -5  19  -2    9.10    3.80
   5  19   3    5.40    3.10
   5  19   3    6.90    4.60
  -5  19  -3    0.20    4.00
  -5  19  -3   -1.40    3.00
  -5  19  -4    1.20    4.70
   5  19   4   -2.70    2.90
   5  19   4   -1.90    3.00
  -5  19  -4   -0.70    3.00
  -5  20   5   30.20    5.10
  -5  20   5   15.20    5.80
   5  20  -5   32.70    7.70
   5  20  -4    7.40    4.40
  -5  20   4    8.70    2.90
  -5  20   4    6.30    4.50
   5 -20  -4    5.20    3.50
  -5  20   3   18.80    6.40
  -5  20   3   43.10    6.50
   5  20  -3   25.60    7.20
   5 -20  -3   32.50    5.30
   5  20  -2  240.68   22.80
  -5  20   2  249.38   20.70
  -5  20   2  209.68   22.20
  -5  20   1   22.80    5.20
   5  20  -1   25.30    6.70
  -5  20   1   23.00    7.30
  -5  20   0   11.80    4.10
  -5  20   0   15.00    5.90
   5  20   0   10.40    4.50
   5  20   1    4.30    4.00
  -5  20  -1   13.50    4.30
  -5  20  -1   11.70    6.20
   5  20   2    5.50    4.70
  -5  20  -2    6.00    4.40
  -5  20  -2    5.60    5.40
   5  20   3   -3.70    2.60
  -5  20  -3    3.60    4.10
  -5  20  -3   -7.20    3.90
   5  20   3    0.60    3.30
  -5  21   5   -4.90    2.40
   5  21  -5    0.60    3.60
   5  21  -4   28.60    7.80
  -5  21   4   17.10    6.00
  -5  21   4   32.30    5.70
  -5  21   3    0.70    4.40
  -5  21   3   -0.40    2.70
   5  21  -3    1.30    3.70
   5  21  -2  153.98   16.40
  -5  21   2  149.99   13.80
  -5  21   2  111.09   14.90
   5  21  -1    5.10    4.40
  -5  21   1   14.40    6.00
  -5  21   1   15.10    4.30
  -5  21   0    2.20    4.40
   5  21   0    3.70    3.50
  -5  21   0    3.20    2.80
  -5  21  -1   -0.30    4.20
  -5  21  -1   -0.90    2.90
   5  21   1    2.20    3.30
  -5  21  -2    4.90    4.80
   5  21   2   -6.20    3.10
  -5  21  -2    1.60    3.40
  -5  21  -3    3.80    3.80
  -5  21  -3   -3.00    4.80
   5  21   3    2.50    3.40
  -5  22   4    8.10    4.60
   5  22  -4   19.80    6.90
  -5  22   4    9.90    3.80
  -5  22   3   -1.80    2.60
  -5  22   3    3.20    4.60
   5  22  -3    3.70    4.60
  -5  22   2   23.40    7.30
   5  22  -2   21.30    6.90
  -5  22   2   22.90    5.40
   5  22  -1   21.90    6.70
  -5  22   1   23.70    6.90
  -5  22   1   30.00    5.80
  -5  22   0   -6.70    3.80
   5  22   0    1.40    3.30
  -5  22   0    1.50    2.90
  -5  22  -1    0.30    2.70
  -5  22  -1    4.50    5.10
   5  22   1    0.10    3.50
  -5  22  -2    0.00    5.00
  -5  22  -2    3.90    3.70
   5  22   2    1.30    4.10
   5  23  -3   90.49   12.80
  -5  23   3   87.19   10.30
  -5  23   2   -3.30    4.00
  -5  23   2    4.20    3.50
   5  23  -2    3.80    5.00
  -5  23   1   21.30    5.40
   5  23  -1   12.50    6.00
  -5  23   1   30.60    7.80
  -5  23   0    3.80    4.40
  -5  23   0   -3.50    2.90
   5  23   0    1.90    3.50
  -5  23  -1    3.00    5.10
   5  23   1   -6.20    4.70
  -5  23  -1    3.20    3.90
   5  24  -1    1.50    7.20
  -5  24   1   -6.90    2.40
  -5  24   1   -0.20    4.70
   6   0  -8    6.70    2.50
   6   0  -8   -0.20    2.10
  -6   0   8   -0.60    3.00
  -6   0   7    3.10    2.70
   6   0  -7   -2.40    1.70
   6   0  -7   -3.20    1.30
  -6   0   6  104.39   10.50
  -6   0   5    3.60    2.50
   6   0  -5   -2.00    1.40
   6   0  -4  235.28   18.60
  -6   0   4  206.68   18.60
  -6   0   3   -2.00    1.60
   6   0  -3    2.00    0.90
  -6   0   3   -0.20    0.50
   6   0  -3   -0.10    1.20
  -6   0   2   23.40    3.10
   6   0  -2   21.10    2.80
  -6   0   2   31.80    4.70
  -6   0   1   -2.30    1.40
  -6   0   1    0.70    1.60
   6   0  -1    0.00    1.00
   6   0   0   39.10    4.70
  -6   0  -1    4.10    1.80
  -6   0  -2  831.62   63.79
  -6   0  -3    0.40    1.90
  -6   0  -4  134.49   13.40
  -6   0  -5   -2.60    2.00
  -6   0  -6  232.48   21.90
   6   1  -8   21.10    4.50
  -6   1   8   19.30    5.10
   6   1  -8   15.10    3.70
   6  -1  -8   18.40    3.10
  -6  -1   8   12.10    4.90
   6  -1  -8   21.10    4.40
   6   1  -7    1.70    1.60
   6   1  -7    4.40    2.90
   6   1  -7    0.40    1.80
  -6   1   7    1.80    3.10
   6  -1  -7    0.30    1.80
  -6  -1   7   -1.70    2.80
   6   1  -6    3.70    1.40
   6   1  -6    2.90    2.40
   6   1  -6    0.30    2.00
  -6   1   6    3.00    2.90
  -6  -1   6    4.10    2.60
   6  -1  -6    6.50    4.40
  -6   1   5    7.90    3.30
   6   1  -5   10.20    2.00
   6   1  -5    8.10    3.00
   6  -1  -5   11.30    3.00
  -6  -1   5   16.50    3.90
   6   1  -4    3.40    1.20
  -6   1   4    1.90    2.50
   6   1  -4    1.50    1.80
   6  -1  -4    1.80    1.70
  -6  -1   4    0.80    0.70
  -6  -1   4    3.40    2.30
   6   1  -3    4.80    1.40
  -6   1   3    6.30    2.60
   6  -1  -3    3.20    1.80
  -6  -1   3    2.60    1.10
  -6  -1   3    5.40    2.60
   6   1  -2  401.26   28.80
  -6   1   2  355.76   30.30
  -6   1   2  382.16   28.40
  -6  -1   2  400.96   30.30
  -6  -1   2  334.87   28.50
   6   1  -1   26.30    3.40
  -6   1   1   25.50    3.40
  -6   1   1   22.90    4.80
  -6   1   1   19.40    3.00
  -6  -1   1   28.00    4.30
   6   1   0  333.87   25.20
  -6   1   0  298.27   24.90
   6   1   1   33.20    4.60
  -6   1  -1   35.30    4.70
  -6   1  -2   16.40    3.90
  -6  -1  -2   14.00    4.00
  -6   1  -3  343.87   26.90
  -6  -1  -3  297.57   26.80
  -6   1  -4   34.30    6.40
  -6  -1  -4   47.20    7.60
  -6   1  -5   69.69    9.30
  -6  -1  -5   85.29    9.90
  -6   1  -6   40.90    7.90
  -6  -1  -6   37.30    7.50
   6   2  -8   -0.10    2.30
  -6   2   8    0.90    3.10
   6   2  -8    3.90    2.50
   6  -2  -8    2.70    2.50
  -6  -2   8    1.50    2.90
   6   2  -7    0.60    1.80
  -6   2   7   -0.30    2.40
   6  -2  -7    2.00    2.20
  -6  -2   7    1.90    2.70
   6   2  -6   39.40    5.60
   6   2  -6   39.60    4.50
  -6   2   6   40.80    6.10
  -6  -2   6   44.90    5.70
   6  -2  -6   44.50    5.80
  -6   2   5  166.98   14.20
   6   2  -5  128.69   13.20
   6   2  -5  170.98   12.40
  -6  -2   5  125.59   12.40
   6  -2  -5  163.28   13.60
  -6  -2   5  145.99   13.20
   6   2  -4   48.80    6.20
   6   2  -4   59.79    5.50
  -6   2   4   60.19    7.30
   6  -2  -4   68.59    6.80
  -6  -2   4   62.79    5.10
  -6  -2   4   47.10    6.20
  -6   2   3   82.09    9.00
   6   2  -3   77.49    7.40
   6  -2  -3   80.39    8.30
  -6  -2   3   97.89    8.70
   6   2  -2   37.60    4.30
  -6   2   2   35.90    5.60
  -6   2   2   37.80    3.60
  -6   2   2   32.00    3.60
   6  -2  -2   33.40    4.60
  -6  -2   2   44.70    5.60
  -6  -2   2   41.90    4.30
  -6   2   1   59.39    6.20
  -6   2   1   57.49    7.40
  -6   2   1   65.49    5.90
  -6  -2   1   65.89    7.20
  -6   2   0   27.10    3.80
   6   2   0   35.30    4.40
  -6   2  -1   15.30    3.30
   6   2   1   19.00    3.70
   6   2   2  558.04   44.40
  -6   2  -2  579.64   44.40
  -6   2  -3   28.80    5.40
  -6  -2  -3   30.60    5.80
  -6   2  -4   50.69    7.30
  -6  -2  -4   66.89    8.20
  -6   2  -5  111.69   12.50
  -6  -2  -5  133.49   13.50
  -6   2  -6  138.89   14.90
  -6  -2  -6  149.09   15.60
   6   3  -8    3.10    2.50
   6   3  -8   -0.60    2.60
  -6   3   8   -0.30    3.20
  -6  -3   8    3.00    3.40
   6  -3  -8    1.80    2.80
   6   3  -7    9.40    3.20
   6   3  -7   12.70    3.00
  -6   3   7   16.80    4.60
   6  -3  -7   16.70    3.80
  -6  -3   7   19.20    4.30
  -6   3   6   48.70    9.10
   6   3  -6   29.20    4.10
   6   3  -6   26.20    5.10
  -6  -3   6   34.40    4.90
   6  -3  -6   35.70    5.60
  -6   3   5    0.00    2.30
   6   3  -5    3.10    2.00
   6   3  -5   -2.20    1.50
  -6  -3   5   -1.70    1.70
   6  -3  -5    1.40    1.90
  -6  -3   5    2.10    1.30
   6   3  -4   41.30    4.40
  -6   3   4   43.20    6.30
  -6  -3   4   37.70    4.70
  -6  -3   4   36.40    3.80
  -6   3   3   24.60    5.10
   6  -3  -3   17.50    3.60
  -6  -3   3   17.20    2.80
  -6  -3   3   26.40    4.40
   6   3  -2  354.66   28.00
  -6   3   2  390.56   27.10
  -6   3   2  367.66   26.90
  -6   3   2  351.36   29.60
  -6  -3   2  300.77   28.50
   6  -3  -2  383.06   28.50
  -6   3   1   29.00    3.40
  -6   3   1   29.20    5.90
   6   3  -1   32.50    4.80
  -6   3   1   30.90    3.90
   6  -3  -1   29.30    4.10
  -6  -3   1   28.50    4.50
   6   3   0   15.30    3.40
  -6   3   0   12.00    3.80
  -6   3   0   15.90    3.00
  -6   3  -1   27.10    4.30
   6   3   1   25.30    4.70
  -6   3  -2  454.05   34.20
   6   3   2  404.46   34.20
  -6   3  -3  251.57   21.50
  -6   3  -4    3.60    2.20
  -6  -3  -4    2.50    2.50
  -6   3  -5   16.50    4.70
  -6  -3  -5   30.80    6.60
  -6   3  -6   39.80    7.30
  -6  -3  -6   46.20    8.50
   6   4  -8    2.20    3.20
  -6   4   8    3.40    3.50
   6   4  -8    5.30    3.00
   6  -4  -8    7.50    3.20
  -6  -4   8    9.70    3.80
   6   4  -7   -1.40    2.10
  -6   4   7    2.50    3.10
   6   4  -7    5.30    2.70
  -6  -4   7    3.60    2.90
   6  -4  -7    5.80    2.70
   6   4  -6  196.78   16.60
   6   4  -6  190.48   15.70
  -6   4   6  161.68   17.00
  -6  -4   6  204.38   16.10
   6  -4  -6  184.38   16.30
   6   4  -5    0.00    1.40
   6   4  -5   -0.20    1.50
  -6   4   5   -0.50    2.10
  -6  -4   5   -1.50    1.70
   6  -4  -5    0.60    1.70
   6   4  -4   20.70    3.40
  -6   4   4   18.10    4.50
  -6  -4   4   17.30    3.00
   6  -4  -4   20.30    4.00
  -6  -4   4   23.10    3.90
   6   4  -3    1.20    1.60
  -6   4   3    3.40    2.60
   6  -4  -3    0.00    1.20
  -6   4   2   15.00    1.80
  -6   4   2   13.50    4.00
  -6   4   2   21.40    2.30
  -6  -4   2   23.70    4.10
   6  -4  -2   16.20    3.30
  -6   4   1 1272.37   91.39
   6   4  -1 1274.47   92.49
  -6   4   1 1301.97   91.79
  -6   4   1 1143.79   93.79
   6  -4  -1 1174.88   92.09
  -6   4   0    2.90    1.30
  -6   4   0    1.50    2.10
   6   4   0    3.80    2.00
   6  -4   0    0.20    1.10
  -6   4  -1   23.30    4.00
   6   4   1   25.80    4.80
   6  -4   1   19.10    3.30
   6   4   2  287.87   24.40
  -6   4  -2  339.27   24.40
   6  -4   2  263.47   22.60
  -6   4  -3    0.20    1.90
   6   4   3    1.10    2.00
  -6   4  -4    3.70    2.60
   6  -4   4    4.00    1.20
  -6  -4  -4    8.80    3.60
  -6   4  -5    1.90    2.50
  -6  -4  -5   -1.60    2.30
  -6   4  -6    4.10    3.60
  -6  -4  -6    9.80    5.00
  -6   5   8   -0.20    3.50
   6   5  -8   -4.30    2.60
   6   5  -8    1.10    2.60
   6  -5  -8    0.40    2.50
  -6  -5   8   -2.40    2.70
  -6   5   7   54.19    7.90
   6   5  -7   62.29    7.10
   6   5  -7   52.89    6.90
   6  -5  -7   71.79    7.30
  -6  -5   7   58.69    7.20
  -6   5   6  158.58   14.40
   6   5  -6  136.29   12.70
   6  -5  -6  156.18   13.30
  -6  -5   6  132.69   12.50
   6   5  -5   33.60    4.40
  -6   5   5   17.30    5.00
   6  -5  -5   29.20    4.90
  -6  -5   5   35.70    4.30
  -6   5   4   77.69    8.80
   6   5  -4   57.29    7.20
   6  -5  -4   68.29    7.30
  -6  -5   4   70.79    6.70
   6   5  -3   69.09    6.60
  -6   5   3   56.59    7.90
  -6  -5   3   58.99    6.10
   6   5  -2   55.49    6.00
  -6   5   2   58.99    7.60
  -6   5   2   44.30    4.30
  -6   5   2   49.80    4.60
  -6  -5   2   57.99    6.00
   6  -5  -2   57.79    5.90
  -6   5   1  441.56   32.30
   6   5  -1  406.16   33.50
  -6   5   1  399.96   32.60
  -6   5   1  465.75   35.40
  -6  -5   1  424.86   33.40
   6  -5  -1  423.66   33.10
   6   5   0   73.69    7.90
  -6   5   0   77.99    9.30
  -6   5   0   78.59    7.00
   6  -5   0   62.59    6.80
  -6   5  -1    2.40    1.70
   6   5   1    2.10    2.00
   6  -5   1    2.30    1.20
  -6   5  -2  128.29   11.20
   6   5   2  112.69   11.60
   6  -5   2  109.29    9.70
  -6   5  -3   10.60    3.30
   6  -5   3    8.00    1.70
  -6   5  -4    1.60    2.30
   6  -5   4    1.30    0.80
  -6   5  -5   -1.90    2.30
  -6  -5  -5   -1.20    2.50
  -6   5  -6  112.59   13.40
  -6  -5  -6  155.88   15.50
  -6   6   8    1.10    3.60
   6   6  -8    4.70    2.70
   6   6  -8    7.50    3.60
  -6  -6   8    6.10    3.30
   6  -6  -8    1.20    2.80
   6   6  -7   21.70    5.00
   6   6  -7   27.40    5.30
   6  -6  -7   34.50    5.50
  -6  -6   7   39.10    5.20
   6   6  -6    5.80    2.40
   6   6  -6    4.90    2.90
  -6   6   6    5.40    3.60
   6  -6  -6    8.40    2.80
  -6  -6   6    3.30    2.40
   6   6  -5    3.30    2.00
  -6   6   5   -3.00    2.10
  -6  -6   5    1.00    1.60
   6  -6  -5    4.60    3.80
   6   6  -4   82.99    8.50
  -6   6   4   92.49   10.20
  -6  -6   4   83.19    7.80
   6  -6  -4   97.99    8.90
  -6   6   3   79.59   10.10
   6   6  -3   99.29    9.20
   6  -6  -3   94.19    9.00
  -6  -6   3   94.49    8.20
  -6   6   2  692.73   50.39
  -6   6   2  669.03   50.59
   6   6  -2  670.13   52.19
  -6   6   2  681.23   53.89
  -6  -6   2  721.63   51.59
   6  -6  -2  652.93   51.89
  -6   6   1    8.90    2.10
   6   6  -1    7.40    2.70
  -6   6   1    9.10    1.80
  -6   6   1    7.80    3.60
  -6  -6   1    9.80    2.40
   6  -6  -1    9.30    2.50
  -6  -6   1    7.30    2.40
   6   6   0   45.80    5.60
  -6   6   0   32.70    4.10
  -6   6   0   35.50    7.10
   6  -6   0   35.40    4.20
   6   6   1   20.10    4.60
  -6   6  -1   20.30    3.60
   6  -6   1   18.50    3.10
  -6   6  -2    1.50    1.80
   6   6   2    0.80    2.10
   6  -6   2   -0.20    0.90
  -6   6  -3  114.09   10.70
   6   6   3  100.99   11.00
   6  -6   3  102.49    8.60
   6   6   4   11.30    4.00
  -6   6  -4   11.10    3.60
  -6   6  -5   79.29    9.30
  -6  -6  -5   69.99   10.10
  -6   6  -6    3.10    3.20
  -6  -6  -6    5.80    3.90
   6   7  -8    3.40    3.50
  -6   7   8    4.70    3.90
   6   7  -8    7.30    3.10
  -6  -7   8    6.20    5.70
   6  -7  -8    2.30    3.20
   6   7  -7    8.00    3.70
  -6   7   7    9.00    4.00
   6   7  -7    3.60    2.50
  -6  -7   7    7.20    2.80
   6  -7  -7    5.50    2.90
  -6   7   6   22.40    5.70
   6   7  -6   20.50    4.20
  -6  -7   6   23.30    4.00
   6  -7  -6   32.80    5.10
  -6   7   5    9.40    5.30
   6   7  -5   10.40    3.30
   6  -7  -5    8.20    2.70
  -6  -7   5    8.90    2.30
  -6   7   4  163.28   17.00
   6   7  -4  181.58   15.90
  -6  -7   4  191.78   14.50
   6  -7  -4  186.98   15.80
   6   7  -3  247.28   20.10
  -6   7   3  234.68   21.50
   6  -7  -3  209.98   19.40
  -6  -7   3  255.57   18.60
  -6   7   2  441.56   31.70
   6   7  -2  410.86   33.30
  -6   7   2  396.86   31.40
  -6   7   2  401.86   34.90
   6  -7  -2  444.36   32.90
  -6  -7   2  425.56   32.10
  -6   7   1    6.40    1.60
  -6   7   1    5.10    1.60
   6   7  -1    4.80    2.40
  -6   7   1    1.50    2.50
  -6  -7   1    8.40    1.90
   6  -7  -1    6.30    2.10
  -6  -7   1    6.30    2.10
  -6   7   0    4.00    3.10
  -6   7   0    5.20    1.70
   6   7   0    4.50    2.50
   6  -7   0    3.80    1.70
   6   7   1    1.40    2.10
  -6   7  -1    2.80    1.70
   6  -7   1    2.20    1.30
   6   7   2    2.30    2.30
  -6   7  -2   -0.60    1.50
   6  -7   2   -0.70    0.80
   6  -7   3   -0.70    0.80
  -6   7  -4    5.40    2.70
   6   7   4    5.60    3.20
  -6   7  -5   -0.60    2.40
  -6   7  -6   19.10    5.20
  -6  -7  -6   11.80    5.20
   6   8  -8    2.20    2.80
  -6   8   8    3.20    4.10
   6   8  -8    2.20    3.60
  -6  -8   8    2.30    3.00
   6  -8  -8    9.40    3.70
   6   8  -7   15.90    4.30
   6   8  -7   26.50    5.60
  -6  -8   7   26.80    4.80
   6  -8  -7   33.80    5.20
  -6   8   6   -0.50    2.80
   6   8  -6   11.10    3.20
   6  -8  -6    0.60    2.30
  -6  -8   6    0.40    1.80
   6   8  -5  180.38   16.80
  -6   8   5  190.18   18.00
  -6  -8   5  198.78   15.40
   6  -8  -5  191.18   16.40
  -6   8   4  361.36   28.90
   6   8  -4  319.57   27.20
  -6  -8   4  305.97   25.30
   6  -8  -4  372.66   27.10
  -6   8   3 1650.33  117.49
   6   8  -3 1422.86  115.49
  -6  -8   3 1575.84  113.49
   6  -8  -3 1530.05  114.99
  -6   8   2  879.11   66.09
   6   8  -2  888.11   67.99
  -6   8   2  835.42   65.89
  -6   8   2 1005.60   70.19
  -6  -8   2  882.21   65.99
  -6  -8   2  894.41   66.19
   6  -8  -2  879.91   67.19
  -6   8   1   18.80    5.00
  -6   8   1   18.00    2.50
   6   8  -1   20.60    4.30
  -6  -8   1   19.40    3.00
  -6  -8   1   20.50    3.50
   6  -8  -1   18.60    3.40
  -6   8   0   -0.40    1.10
  -6   8   0   -1.00    2.00
   6   8   0   -0.80    1.70
   6  -8   0    0.40    1.10
   6   8   1   61.79    7.80
  -6   8  -1   63.29    6.70
   6  -8   1   65.89    6.00
   6   8   2   57.09    7.60
  -6   8  -2   56.69    6.70
   6  -8   2   59.39    5.40
   6   8   3   45.00    7.10
  -6   8  -3   35.00    6.00
   6  -8   3   34.80    3.30
   6   8   4    0.40    2.40
  -6   8  -4   -2.30    1.70
   6   8   5   13.70    4.80
  -6   8  -5   26.60    5.40
  -6   8  -6   31.60    6.40
  -6  -8  -6   37.20    8.80
  -6   9   8    4.40    4.50
   6   9  -8    6.80    3.30
   6   9  -8   10.90    5.00
  -6  -9   8   13.90    4.40
   6  -9  -8   11.20    4.30
   6   9  -7    1.50    2.90
   6   9  -7    2.50    2.50
  -6   9   7    1.80    3.40
  -6  -9   7    1.20    2.40
   6  -9  -7    0.10    2.60
   6   9  -6    7.90    3.40
  -6   9   6    4.40    3.40
   6  -9  -6    6.00    3.00
  -6  -9   6   14.30    3.00
  -6   9   5  199.98   21.40
   6   9  -5  235.08   20.90
   6  -9  -5  234.18   20.10
  -6  -9   5  282.77   19.10
   6   9  -4   46.20    6.50
  -6   9   4   65.69    9.40
  -6  -9   4   46.50    4.30
  -6   9   3  640.64   52.29
   6   9  -3  649.83   50.99
   6  -9  -3  676.23   50.19
  -6   9   2  262.67   20.20
  -6   9   2  271.97   24.00
   6   9  -2  269.87   22.40
  -6   9   2  243.88   20.20
   6  -9  -2  249.08   21.20
  -6  -9   2  283.27   19.80
   6   9  -1   18.50    4.20
  -6   9   1   10.20    4.20
  -6   9   1   11.90    2.80
  -6  -9   1   13.20    2.10
   6  -9  -1   11.40    2.60
  -6  -9   1   10.70    2.30
  -6   9   0   10.50    2.50
   6   9   0   11.30    3.50
  -6   9   0   11.40    4.30
  -6  -9   0   16.00    2.50
   6  -9   0   15.50    2.90
  -6   9  -1   24.00    4.20
   6   9   1   31.10    5.70
  -6   9  -1   22.50    6.00
   6  -9   1   31.80    3.40
  -6   9  -2    6.90    2.50
   6   9   2    7.10    3.40
   6  -9   2    8.20    1.70
   6   9   3   95.79   10.20
  -6   9  -3   76.79    9.00
   6  -9   3   83.39    6.70
  -6   9  -4   26.50    5.40
   6   9   4   22.60    5.60
   6   9   5    5.40    3.70
  -6   9  -5    1.50    2.90
  -6   9  -6    5.80    5.70
  -6  -9  -6   15.00    8.70
   6  10  -8   44.70    7.90
   6  10  -8   56.79    7.00
   6 -10  -8   34.50    6.50
  -6 -10   8   48.10    6.80
   6  10  -7   40.70    6.80
  -6  10   7   19.90    5.60
   6  10  -7   29.10    5.40
  -6 -10   7   33.90    5.20
   6 -10  -7   37.90    6.00
   6  10  -6   -0.60    2.20
  -6  10   6    1.70    3.10
  -6 -10   6    2.30    2.30
   6 -10  -6    3.50    2.60
  -6  10   5    0.30    3.40
   6  10  -5   -2.00    2.40
  -6 -10   5    0.90    1.40
   6 -10  -5    0.00    2.10
  -6  10   4  357.16   28.30
   6  10  -4  308.07   26.70
   6 -10  -4  302.37   25.60
   6  10  -3  115.09   10.80
  -6  10   3   89.59   11.30
   6 -10  -3   96.69    9.40
  -6  10   2   51.99    8.40
   6  10  -2   50.59    7.00
  -6  10   2   59.09    5.40
   6 -10  -2   59.59    6.20
   6  10  -1   14.30    4.10
  -6  10   1    7.40    4.20
  -6  10   1    9.80    2.30
   6 -10  -1   14.90    2.90
  -6 -10   1   10.30    1.70
  -6 -10   1   15.30    2.30
   6  10   0   54.09    7.00
  -6  10   0   53.29    5.20
  -6  10   0   46.80    7.40
   6 -10   0   41.70    4.70
  -6 -10   0   40.00    4.50
  -6  10  -1   35.70    7.60
  -6  10  -1   27.00    4.70
   6  10   1   34.70    6.40
   6 -10   1   34.60    3.70
  -6  10  -2    6.40    2.60
   6  10   2    3.80    2.70
   6 -10   2    3.80    1.30
   6  10   3    0.30    2.30
  -6  10  -3    2.70    2.30
   6 -10   3    4.00    1.20
  -6  10  -4   35.40    6.00
   6  10   4   35.80    6.80
   6  10   5    0.50    2.70
  -6  10  -5    3.70    3.00
   6  11  -8   12.10    4.40
   6 -11  -8    2.20    3.90
   6  11  -7    3.60    3.00
   6  11  -7   -0.10    2.40
  -6  11   7    0.60    3.20
   6 -11  -7    1.10    3.20
   6  11  -6    1.80    3.00
  -6  11   6    5.00    3.50
   6 -11  -6   -2.20    2.20
  -6  11   5   -4.70    2.90
   6  11  -5    5.40    3.30
   6 -11  -5    4.70    2.70
   6  11  -4  447.06   33.30
  -6  11   4  353.46   33.40
   6 -11  -4  404.56   31.50
   6  11  -3    2.20    2.80
  -6  11   3    1.40    4.70
  -6  11   3    1.60    1.00
  -6  11   3    0.30    0.80
   6 -11  -3    0.50    1.70
  -6  11   2  138.59   15.50
  -6  11   2  146.19   12.40
   6  11  -2  151.58   14.60
   6 -11  -2  163.28   13.20
   6 -11  -2  157.68   12.70
  -6  11   1   17.50    5.30
  -6  11   1   23.80    3.70
   6  11  -1   26.70    5.70
   6 -11  -1   22.70    3.80
  -6  11   0   12.70    2.90
   6  11   0   10.00    3.80
  -6  11   0    9.90    4.40
   6 -11   0   12.20    2.50
  -6 -11   0   14.10    2.50
  -6  11  -1  183.28   14.80
   6  11   1  158.08   16.10
   6 -11   1  164.18   13.50
  -6  11  -2   84.89    9.00
   6  11   2   91.39   10.50
   6 -11   2   86.99    7.30
  -6  11  -3   -0.40    1.90
   6  11   3   -2.50    1.90
   6 -11   3   -0.30    1.00
   6  11   4   40.70    8.00
  -6  11  -4   42.10    7.10
  -6  11  -5    1.30    2.70
   6  11   5    1.10    2.80
   6  12  -7   -0.10    2.30
   6  12  -7    0.10    3.40
  -6  12   7   -3.30    2.90
   6 -12  -7   -0.30    3.20
   6  12  -6   19.00    7.70
  -6  12   6   18.70    5.60
   6 -12  -6   31.10    5.00
   6  12  -5   88.09    9.70
  -6  12   5   57.79    9.60
   6 -12  -5   87.79    8.50
   6  12  -4    8.80    4.00
  -6  12   4   18.20    5.50
   6 -12  -4   15.60    3.70
  -6  12   3  148.99   16.30
   6  12  -3  191.88   16.00
  -6  12   3  169.08   12.90
   6 -12  -3  144.49   15.00
   6 -12  -3  159.18   12.90
  -6  12   2  144.49   13.20
   6  12  -2  167.38   15.60
   6 -12  -2  178.68   13.90
  -6  12   1  123.29   10.30
  -6  12   1   96.09   13.00
   6  12  -1  111.59   11.90
   6 -12  -1  118.89   10.10
   6  12   0    9.20    4.10
  -6  12   0   13.40    3.00
  -6  12   0   12.10    7.50
   6 -12   0   12.70    2.50
  -6  12  -1   29.10    7.10
  -6  12  -1   22.90    4.40
   6  12   1   23.80    5.70
   6 -12   1   25.60    3.30
  -6  12  -2   85.29    9.00
   6  12   2   80.89   10.10
   6 -12   2   83.79    7.10
   6  12   3   39.60    7.30
  -6  12  -3   39.00    6.50
  -6  12  -4   -2.50    2.20
   6  12   4    3.00    3.00
   6  12   5   -5.20    2.50
  -6  12  -5    4.30    3.20
   6  13  -7    3.80    3.60
  -6  13   7    5.30    3.60
   6 -13  -7   -4.40    3.00
  -6  13   6    2.30    3.60
   6  13  -6   -4.90    2.30
   6 -13  -6   -2.80    2.90
  -6  13   5   52.29    9.00
   6 -13  -5   75.39    7.70
  -6  13   4  190.38   18.90
   6  13  -4  180.78   17.80
   6 -13  -4  198.78   16.30
  -6  13   3    2.20    3.10
  -6  13   3   -0.90    1.20
   6  13  -3    2.60    2.80
   6 -13  -3   -0.30    1.80
   6 -13  -3    0.30    1.80
   6  13  -2   15.70    4.60
  -6  13   2   18.70    6.30
  -6  13   2   18.30    4.00
   6 -13  -2   15.90    3.40
  -6  13   1   20.30    5.90
  -6  13   1   14.20    3.10
   6  13  -1   10.20    4.10
   6 -13  -1   18.40    3.40
  -6  13   0   63.49    8.90
  -6  13   0   50.99    5.90
   6 -13   0   46.80    5.10
  -6 -13   0   47.00    4.70
   6  13   1   12.60    4.60
  -6  13  -1   14.00    3.50
  -6  13  -1    9.20    4.60
   6 -13   1   12.00    2.50
  -6  13  -2    0.40    1.80
  -6  13  -2   -0.60    2.80
   6  13   2    2.90    2.90
   6 -13   2   -0.30    1.40
   6  13   3   66.39    9.60
  -6  13  -3   75.89    8.70
   6  13   4    7.70    4.80
  -6  13  -4   11.50    4.00
   6  13   5   34.60    7.50
  -6  13  -5   32.90    6.50
   6  14  -7   18.10    5.40
  -6  14   7    7.60    4.40
   6 -14  -7   14.90    4.70
  -6  14   6    1.40    3.50
   6  14  -6    5.30    3.10
  -6  14   5   10.80    4.80
   6  14  -5   19.90    5.40
   6 -14  -5   12.30    3.70
   6  14  -4   73.99   12.20
  -6  14   4   56.69    9.40
   6 -14  -4   83.19    8.10
  -6  14   3   11.60    2.60
  -6  14   3    7.20    4.40
   6  14  -3    8.20    4.30
   6 -14  -3   13.20    2.80
   6 -14  -3   12.20    3.30
  -6  14   2   29.80    4.50
  -6  14   2   31.50    7.70
   6  14  -2   34.70    6.80
  -6  14   1    7.60    2.50
  -6  14   1    0.10    3.40
   6 -14  -1    2.60    2.00
  -6  14   0   24.70    4.60
   6  14   0   20.30    5.40
  -6  14   0   25.70    6.70
   6 -14   0   27.10    3.80
  -6  14  -1  124.89   11.80
   6  14   1  111.29   13.20
  -6  14  -1  118.89   14.40
   6 -14   1  130.59   10.40
  -6  14  -2   10.20    3.50
  -6  14  -2    8.30    5.10
   6  14   2    5.20    3.20
   6 -14   2   11.00    2.20
   6  14   3   16.70    5.10
  -6  14  -3   30.30    5.90
   6  14   4   36.20    7.80
  -6  14  -4   46.30    7.70
  -6  14  -5    1.50    3.00
   6  15  -7   48.10    9.30
   6 -15  -7   50.09   11.40
  -6  15   6    0.90    4.40
   6  15  -6   12.50    4.70
   6 -15  -6    8.20    4.10
  -6  15   5   58.49    9.20
   6  15  -5   53.19    9.60
   6 -15  -5   75.69    7.90
  -6  15   4   -4.50    3.30
  -6  15   4    0.90    1.30
   6  15  -4   -3.10    2.30
   6 -15  -4    0.60    2.70
   6  15  -3   18.50    5.30
  -6  15   3    9.30    4.80
  -6  15   3   23.20    3.80
   6 -15  -3   23.40    4.20
   6  15  -2  173.08   17.40
  -6  15   2  173.48   15.10
  -6  15   2  191.98   18.90
   6 -15  -2  181.88   15.10
   6  15  -1    3.20    3.10
  -6  15   1    0.50    1.90
  -6  15   1    6.40    4.80
   6 -15  -1    4.50    2.40
  -6  15   0   51.89    6.90
  -6  15   0   63.19    9.70
   6  15   0   75.39    9.40
   6 -15   0   68.59    6.40
   6  15   1   20.90    6.10
  -6  15  -1   11.50    3.50
  -6  15  -1   18.70    6.30
   6 -15   1   16.50    2.90
  -6  15  -2    2.10    4.10
  -6  15  -2    1.30    2.20
   6  15   2    1.00    2.60
  -6  15  -3   32.80    6.10
   6  15   3   20.40    5.80
  -6  15  -4   51.59    8.50
   6  15   4   64.29   10.50
  -6  16   6    0.90    3.80
   6  16  -6    7.20    4.70
   6 -16  -6    2.40    3.70
  -6  16   5   91.79   11.90
   6  16  -5   96.49   12.20
   6 -16  -5   96.59   10.00
   6  16  -4   14.70    5.10
  -6  16   4   11.60    4.90
   6 -16  -4   14.50    4.00
  -6  16   3    9.20    2.50
   6  16  -3   13.00    4.60
  -6  16   3    6.80    4.70
   6 -16  -3    6.50    3.10
  -6  16   2    1.20    1.80
   6  16  -2    2.60    3.00
  -6  16   2    7.50    4.30
   6 -16  -2   -0.30    2.30
  -6  16   1  248.38   22.20
  -6  16   1  295.87   26.30
   6  16  -1  277.57   24.70
   6  16   0    1.60    3.70
  -6  16   0   10.50    5.00
  -6  16   0   11.30    3.40
   6 -16   0   13.70    2.90
  -6  16  -1   25.50    7.30
  -6  16  -1   26.10    6.20
   6  16   1   27.70    7.00
   6 -16   1   28.10    3.80
  -6  16  -2    7.10    3.10
   6  16   2    7.10    3.90
  -6  16  -2    1.20    4.20
  -6  16  -3    3.50    3.40
  -6  16  -3    1.20    4.40
   6  16   3    2.30    3.10
   6  16   4    5.50    4.10
  -6  16  -4    0.10    2.90
   6  17  -6   -2.20    3.90
  -6  17   6    1.40    4.10
   6 -17  -6    2.10    3.30
  -6  17   5    0.30    3.40
   6  17  -5   -0.20    3.80
   6 -17  -5   11.70    4.10
  -6  17   4   65.59    7.30
   6  17  -4   72.99    9.90
   6 -17  -4   62.49    7.70
   6  17  -3   36.10    7.40
  -6  17   3   33.50    5.10
  -6  17   3   27.70    7.40
   6 -17  -3   34.50    5.40
   6  17  -2   13.00    5.00
  -6  17   2   10.20    3.10
  -6  17   2   15.40    6.10
   6 -17  -2   13.00    3.50
  -6  17   1   32.20    7.90
  -6  17   1   29.90    5.60
   6  17  -1   24.80    6.60
   6 -17  -1   43.50    5.20
  -6  17   0   79.59    8.50
  -6  17   0   74.59   11.10
   6  17   0   82.99   10.50
   6 -17   0   64.09    7.00
   6  17   1    7.00    4.90
  -6  17  -1    5.60    4.20
  -6  17  -1    6.70    3.30
   6 -17   1   11.10    2.60
  -6  17  -2   10.20    5.10
   6  17   2    4.50    4.10
  -6  17  -2    8.80    3.60
   6  17   3    3.30    3.70
  -6  17  -3    3.20    3.70
  -6  17  -3    7.20    5.10
  -6  17  -4   15.20    5.00
  -6  18   5    0.00    2.50
   6  18  -5    9.70    5.00
  -6  18   5    1.70    3.80
   6 -18  -5    1.80    3.50
  -6  18   4    2.50    2.10
   6  18  -4    4.30    3.80
  -6  18   4   -7.90    3.70
   6 -18  -4    4.90    3.40
  -6  18   3    9.00    3.00
   6  18  -3   17.50    5.70
  -6  18   3    6.80    5.20
   6 -18  -3    7.60    3.30
  -6  18   2    2.90    2.20
   6  18  -2    5.60    4.00
  -6  18   2   -0.50    3.60
   6 -18  -2   -1.30    2.30
  -6  18   1   30.70    5.40
  -6  18   1   17.30    6.20
   6  18  -1   18.80    5.70
   6 -18  -1   19.00    3.90
  -6  18   0   76.69   10.50
  -6  18   0   74.39   12.00
   6  18   0   96.39   12.00
   6 -18   0  116.69   10.80
   6  18   1   12.00    5.40
  -6  18  -1    9.90    5.40
  -6  18  -1   11.50    3.70
  -6  18  -2   45.10   10.00
   6  18   2   49.20    9.20
  -6  18  -2   50.19    8.10
  -6  18  -3    5.30    5.00
   6  18   3    8.00    4.60
  -6  18  -3   14.60    4.70
  -6  19   5   -0.30    3.10
   6  19  -5    5.20    4.70
   6 -19  -5    5.10    3.70
  -6  19   4   25.30    7.60
   6  19  -4   38.80    8.20
  -6  19   4   47.50    5.70
   6 -19  -4   35.40    6.00
   6  19  -3  122.79   15.00
  -6  19   3  142.39   12.60
   6 -19  -3  134.39   12.40
   6  19  -2   29.60    7.20
  -6  19   2   16.00    6.40
  -6  19   2   20.00    4.50
   6 -19  -2   28.90    4.80
  -6  19   1   36.00    6.30
  -6  19   1   33.10    8.40
   6  19  -1   44.60    8.80
   6 -19  -1   42.00    5.50
   6  19   0   59.29   10.40
  -6  19   0   53.99    7.40
  -6  19   0   53.89   10.80
  -6  19  -1    3.60    4.60
  -6  19  -1    3.70    3.50
   6  19   1    9.10    5.00
  -6  19  -2   10.50    4.30
   6  19   2   14.80    5.80
  -6  19  -2   -1.00    5.10
  -6  19  -3   18.10    6.80
  -6  19  -3    9.20    4.50
   6  19   3   10.20    8.60
   6  20  -4    6.90    4.80
  -6  20   4    6.30    5.50
  -6  20   4   -1.10    2.70
   6 -20  -4    7.80    3.70
   6  20  -3   16.60    5.90
  -6  20   3   26.20    4.90
  -6  20   3   20.10    7.00
   6 -20  -3   17.80    4.40
   6  20  -2    3.10    4.20
  -6  20   2    0.80    3.00
  -6  20   2   -3.10    4.60
   6 -20  -2    2.20    2.80
   6  20  -1  123.79   13.70
   6 -20  -1   88.99    9.40
  -6  20   0    0.90    4.90
  -6  20   0    7.00    3.40
   6  20   0    1.50    3.10
   6  20   1   65.59   11.00
  -6  20  -1   54.09    7.70
  -6  20  -1   49.70   11.00
  -6  20  -2   19.90    7.00
  -6  20  -2   21.50    5.50
   6  20   2   15.70    6.20
  -6  21   4  206.48   17.50
   6  21  -4  220.98   21.50
  -6  21   4  172.68   20.40
   6 -21  -4  208.38   17.70
   6  21  -3   44.90    8.80
  -6  21   3   45.70    6.80
  -6  21   3   24.00    7.30
   6 -21  -3   49.30    6.50
  -6  21   2  132.79   16.10
  -6  21   2  139.49   13.80
   6  21  -2  152.78   16.80
  -6  21   1   27.80    8.00
   6  21  -1   19.90    6.90
  -6  21   1   21.00    5.30
  -6  21   0    0.80    4.40
   6  21   0    2.60    3.30
  -6  21   0   -2.30    2.90
  -6  21  -1    7.30    5.60
  -6  21  -1   11.40    4.60
   6  21   1    5.70    4.90
   6  21   2    6.50    4.80
  -6  21  -2    5.30    5.20
   6  22  -3   60.79   10.30
  -6  22   3   33.60    8.70
  -6  22   3   56.79    7.40
   6  22  -2   58.99   11.00
  -6  22   2   67.89    8.50
  -6  22   2   52.49   10.70
  -6  22   1   -3.00    5.10
   6  22  -1   12.30    5.20
  -6  22   1    9.30    3.80
  -6  22   0   -4.30    3.00
  -6  22   0   -2.60    5.00
   6  22   0    2.20    4.10
   6  22   1   42.90   13.20
  -6  22  -1   48.90    8.40
  -6  22  -1   28.90    9.00
  -7   0   8   28.60    6.00
   7   0  -8   28.90    5.60
   7   0  -7    2.80    2.40
  -7   0   7    3.70    3.00
  -7   0   6  170.68   16.90
   7   0  -6  224.38   17.60
  -7   0   5    1.30    2.40
   7   0  -5    0.70    1.90
  -7   0   4    3.40    3.00
   7   0  -4    3.10    2.30
   7   0  -3    0.60    1.60
  -7   0   3   -1.10    2.10
  -7   0   3   -1.80    0.80
   7   0  -3    1.20    1.00
  -7   0   2  686.63   53.89
   7   0  -2  724.03   53.89
  -7   0   2  749.33   56.19
  -7   0   1   -0.50    2.00
   7   0  -1    2.30    1.50
  -7   0  -1   -1.50    1.40
  -7   0  -2    6.90    3.10
  -7   0  -3    0.00    2.00
  -7   0  -4   84.79   10.10
  -7   0  -5   -5.50    2.20
  -7   0  -6    6.30    6.60
  -7   1   8    7.90    4.00
   7   1  -8    9.00    3.50
  -7  -1   8   10.20    4.30
   7  -1  -8   12.00    3.90
  -7   1   7   56.49    7.50
   7   1  -7   49.60    6.90
   7  -1  -7   54.49    7.00
  -7  -1   7   58.09    7.40
  -7   1   6    9.20    4.50
   7   1  -6   10.20    3.30
   7  -1  -6   18.90    4.20
  -7  -1   6    9.30    3.40
   7   1  -5  102.69   11.00
  -7   1   5  113.69   11.40
  -7  -1   5  126.69   11.40
   7  -1  -5  108.19   11.00
   7   1  -4  141.89   10.10
  -7   1   4  114.09   12.20
   7   1  -4  101.99   11.50
  -7  -1   4  148.59   12.60
   7  -1  -4  113.89   11.80
  -7  -1   4  127.39    9.80
  -7   1   3   10.50    1.50
  -7   1   3   13.70    4.00
   7   1  -3   11.00    2.20
  -7   1   3   12.40    1.50
  -7  -1   3   16.90    4.10
   7  -1  -3    4.90    2.50
  -7   1   2 1438.66  109.39
  -7   1   2 1382.06  109.19
   7   1  -2 1427.16  109.59
  -7  -1   2 1563.44  111.59
  -7  -1   2 1600.64  111.09
   7   1  -1  366.86   29.20
  -7   1   1  367.46   31.00
  -7   1   1  376.16   29.10
  -7  -1   1  379.76   30.80
  -7   1   0   55.49    6.00
   7   1   0   51.89    5.90
  -7   1   0   42.90    7.00
  -7   1  -1    1.60    1.80
  -7   1  -2   79.09    8.90
  -7  -1  -2   85.59    9.30
  -7   1  -3   15.30    4.30
  -7  -1  -3   10.10    3.90
  -7   1  -4    0.90    2.40
  -7  -1  -4    0.10    2.50
  -7   1  -5   48.10    8.30
  -7  -1  -5   64.29    8.90
  -7   1  -6   12.00    7.10
  -7  -1  -6    5.80    6.80
   7   2  -8    0.90    2.40
   7   2  -8    1.10    4.10
  -7   2   8    4.70    3.80
   7  -2  -8    0.30    2.40
  -7  -2   8    6.20    3.80
   7   2  -7   -1.80    2.00
  -7   2   7   -1.60    2.40
   7  -2  -7    2.40    2.40
  -7  -2   7    2.10    3.00
   7   2  -6    5.00    2.90
   7   2  -6    2.90    1.50
  -7   2   6   -0.40    3.00
  -7  -2   6    1.20    2.60
   7  -2  -6    0.90    2.10
  -7   2   5   54.29    7.50
   7   2  -5   54.09    6.90
   7   2  -5   63.39    5.40
  -7  -2   5   55.59    5.10
  -7  -2   5   62.19    7.00
   7  -2  -5   54.09    6.90
   7   2  -4   14.90    2.40
  -7   2   4   12.90    4.30
   7   2  -4    8.20    2.90
   7  -2  -4   15.80    3.70
  -7  -2   4   13.10    3.70
  -7  -2   4   12.80    2.00
   7   2  -3    0.70    1.30
  -7   2   3   -0.40    2.50
  -7  -2   3    0.60    2.20
  -7  -2   3    0.10    1.30
   7   2  -2  331.87   24.40
  -7   2   2  269.17   25.40
  -7   2   2  320.77   22.90
  -7   2   2  265.67   24.50
   7  -2  -2  279.97   24.20
  -7  -2   2  313.17   25.20
  -7   2   1    0.10    2.20
   7   2  -1    1.30    1.70
  -7   2   1    1.70    1.40
  -7  -2   1    0.50    2.10
   7   2   0    3.70    2.10
  -7   2   0    4.70    3.10
  -7   2   0    3.70    1.90
   7   2   1  244.28   20.00
  -7   2  -1  225.18   19.60
  -7   2  -2   28.20    5.20
  -7   2  -3    1.00    2.10
  -7  -2  -3    0.90    2.30
  -7   2  -4    0.00    1.90
  -7  -2  -4   -0.20    2.40
  -7   2  -5   27.10    6.20
  -7  -2  -5   37.90    7.40
  -7   2  -6   22.50    7.10
  -7  -2  -6   18.30    5.70
  -7   3   8    2.00    3.60
   7   3  -8   -1.50    2.10
  -7  -3   8    0.70    2.90
   7  -3  -8    5.80    3.20
  -7   3   7   43.20    6.90
   7   3  -7   40.00    5.40
   7   3  -7   53.09    6.60
  -7  -3   7   50.79    7.10
   7  -3  -7   50.89    6.70
   7   3  -6    3.40    2.50
   7   3  -6    1.20    1.80
  -7   3   6    2.80    2.90
  -7  -3   6    1.80    2.40
   7  -3  -6    0.60    2.00
  -7  -3   6    5.50    1.80
  -7   3   5   59.79    7.60
   7   3  -5   51.39    5.10
   7   3  -5   40.60    6.80
   7  -3  -5   56.39    6.60
  -7  -3   5   47.00    4.60
  -7  -3   5   41.60    5.80
  -7   3   4   14.00    4.40
   7   3  -4   15.70    3.00
   7  -3  -4   10.60    3.20
  -7  -3   4   12.80    3.50
  -7  -3   4   13.30    2.20
   7   3  -3  378.96   29.00
  -7   3   3  358.66   31.10
  -7  -3   3  339.57   29.60
   7  -3  -3  421.06   30.30
   7   3  -2  272.87   21.00
  -7   3   2  248.38   20.00
  -7   3   2  219.48   22.50
  -7   3   2  259.27   19.80
  -7  -3   2  280.77   22.10
   7  -3  -2  270.37   21.50
  -7   3   1  761.82   59.09
   7   3  -1  782.92   57.09
   7  -3  -1  720.03   56.99
  -7  -3   1  733.13   57.79
  -7   3   0   55.29    5.80
  -7   3   0   55.69    7.80
   7   3   0   48.50    6.10
   7  -3   0   47.80    5.60
  -7   3  -1   82.29    8.40
   7   3   1   79.39    8.60
  -7   3  -2  400.36   32.30
   7   3   2  399.86   32.60
  -7   3  -3    5.30    2.80
  -7  -3  -3    0.40    2.80
  -7   3  -4   -0.20    2.30
  -7  -3  -4   -1.80    2.10
   7  -3   4   -0.80    1.20
  -7   3  -5   69.79    9.20
  -7  -3  -5   66.79    9.60
   7   4  -8   -5.40    2.30
   7   4  -8    0.60    3.20
  -7   4   8   -3.00    3.10
   7  -4  -8    1.90    3.00
  -7  -4   8   -2.20    2.90
   7   4  -7   30.20    4.70
   7   4  -7   23.50    5.40
  -7  -4   7   26.10    5.00
   7  -4  -7   27.00    5.30
   7   4  -6   10.10    2.90
   7   4  -6   12.30    3.70
  -7   4   6    9.40    4.00
  -7  -4   6   20.50    3.90
   7  -4  -6    7.80    3.20
  -7   4   5   26.50    6.30
   7   4  -5   42.60    4.70
   7   4  -5   41.20    6.70
  -7  -4   5   38.90    5.10
   7  -4  -5   28.60    5.60
  -7   4   4   76.69    9.10
   7   4  -4   75.59    7.10
   7  -4  -4   55.69    8.00
  -7  -4   4   74.09    7.50
  -7   4   3 2531.85  189.98
   7   4  -3 2475.65  188.38
  -7  -4   3 2872.71  188.48
   7  -4  -3 2284.37  188.18
  -7   4   2    9.30    2.10
   7   4  -2    9.80    2.70
  -7   4   2   10.00    4.30
  -7   4   2    5.60    1.40
   7  -4  -2    4.20    2.50
  -7  -4   2    8.40    3.10
   7   4  -1   -0.30    1.60
  -7   4   1    0.20    2.30
  -7  -4   1    2.60    1.90
   7  -4  -1   -0.40    1.40
  -7   4   0   10.40    2.50
  -7   4   0    9.00    3.80
   7   4   0   13.70    3.60
   7  -4   0    6.60    2.30
  -7   4  -1  172.08   14.20
   7   4   1  160.88   14.60
   7  -4   1  143.99   13.30
  -7   4  -2  342.97   26.70
   7   4   2  347.17   27.20
   7  -4   2  291.37   25.10
  -7   4  -3    2.10    2.20
   7  -4   3    0.00    1.10
  -7   4  -4   -0.90    2.10
  -7  -4  -4    0.50    2.50
  -7   4  -5   26.80    6.00
  -7  -4  -5   29.00    7.00
   7   5  -8    9.90    3.80
  -7   5   8    3.00    4.00
   7   5  -8   12.30    4.10
  -7  -5   8    6.00    3.50
   7  -5  -8   10.20    3.80
   7   5  -7   19.80    4.60
  -7   5   7   14.00    4.80
   7   5  -7   18.80    4.30
   7  -5  -7   12.40    3.70
  -7  -5   7   19.90    4.40
  -7   5   6    4.30    3.30
   7   5  -6    4.70    2.70
   7   5  -6    4.10    2.40
  -7  -5   6    7.10    2.80
   7  -5  -6    6.70    3.00
  -7   5   5    8.50    4.50
   7   5  -5   16.50    3.30
  -7  -5   5   12.80    3.20
   7  -5  -5   15.60    3.70
   7   5  -4    5.70    2.50
  -7   5   4   12.30    4.60
  -7  -5   4    9.50    2.80
   7   5  -3 1127.09   83.99
  -7   5   3 1167.78   86.29
  -7  -5   3 1135.59   83.89
   7  -5  -3 1042.60   84.19
  -7   5   2  495.05   41.40
  -7   5   2  572.84   41.90
  -7   5   2  635.44   45.80
   7   5  -2  580.24   43.30
   7  -5  -2  516.05   43.10
  -7  -5   2  573.14   43.40
  -7   5   1    2.50    2.80
   7   5  -1   -1.80    1.30
   7  -5  -1   -0.90    1.40
  -7  -5   1    1.00    1.70
   7   5   0   46.50    6.00
  -7   5   0   46.70    5.20
  -7   5   0   53.19    7.70
   7  -5   0   39.10    5.10
  -7   5  -1   45.60    5.60
   7   5   1   43.30    7.00
   7  -5   1   43.70    5.00
  -7   5  -2  256.87   20.00
   7   5   2  235.88   21.20
   7  -5   2  208.78   18.30
   7   5   3   21.20    5.10
  -7   5  -3   20.20    4.50
   7  -5   3   21.10    3.20
  -7   5  -4   -1.90    2.00
   7  -5   4    2.10    1.10
  -7  -5  -4    1.10    3.10
  -7   5  -5   68.89    8.90
  -7  -5  -5   57.49   10.30
  -7   6   8    2.40    3.70
   7   6  -8    5.40    3.30
   7   6  -8   -3.50    3.60
   7  -6  -8   -2.60    2.70
  -7  -6   8    3.60    2.90
   7   6  -7    1.00    2.50
   7   6  -7    0.20    2.50
  -7   6   7    0.70    3.70
   7  -6  -7    4.10    2.90
  -7  -6   7    2.50    2.60
   7   6  -6   10.50    3.40
   7   6  -6   14.20    3.70
  -7   6   6    8.20    4.00
  -7  -6   6   17.60    3.60
   7  -6  -6   10.50    3.20
   7   6  -5   37.30    5.80
  -7   6   5   32.10    7.10
   7  -6  -5   33.40    6.00
  -7  -6   5   47.60    4.90
   7   6  -4  364.26   30.90
  -7   6   4  378.16   32.80
  -7  -6   4  420.46   30.40
   7  -6  -4  395.16   31.40
   7   6  -3    9.70    3.50
  -7   6   3   13.20    5.20
  -7  -6   3   13.10    3.50
   7  -6  -3   10.60    3.40
  -7   6   2    4.50    1.10
  -7   6   2    3.00    3.60
  -7   6   2    0.90    1.50
   7   6  -2    4.00    2.20
   7  -6  -2    3.80    2.10
  -7   6   1    2.20    2.50
  -7  -6   1   -0.10    1.70
   7  -6  -1    0.30    1.40
  -7   6   0   74.89    9.60
  -7   6   0   68.19    6.90
   7   6   0   71.99    8.20
   7  -6   0   68.49    7.00
  -7   6  -1    0.20    1.60
   7   6   1   -2.30    1.70
   7  -6   1    2.10    1.50
  -7   6  -2  139.99   11.80
   7   6   2  111.09   13.00
   7  -6   2  111.79   10.20
   7   6   3   14.00    4.20
  -7   6  -3   16.80    4.20
   7  -6   3   17.10    2.70
  -7   6  -4    4.00    2.90
   7  -6   4    1.40    0.90
  -7   6  -5    6.10    3.50
  -7  -6  -5    2.20    3.60
  -7   7   8    1.10    3.70
   7   7  -8    1.30    3.00
   7   7  -8    4.20    4.00
   7  -7  -8    0.40    3.10
   7   7  -7   13.20    3.80
   7   7  -7   18.20    4.30
  -7   7   7    6.60    4.10
   7  -7  -7   12.60    4.00
  -7  -7   7   17.80    4.00
   7   7  -6    9.20    3.30
   7   7  -6   14.90    4.00
  -7  -7   6   16.50    3.30
   7  -7  -6   13.10    3.60
   7   7  -5    1.30    2.40
  -7   7   5    2.00    3.50
   7  -7  -5    2.00    2.20
  -7  -7   5    3.40    1.80
   7   7  -4   82.49    8.40
   7  -7  -4   85.69    8.50
  -7  -7   4   69.79    6.90
   7   7  -3    1.80    2.00
  -7   7   3   -1.90    2.50
   7  -7  -3    2.40    1.90
  -7  -7   3    2.50    1.60
  -7   7   2    0.70    1.30
  -7   7   2    2.50    3.70
   7   7  -2    2.90    2.50
  -7   7   2    1.30    1.00
   7  -7  -2    0.10    1.60
  -7  -7   2    1.30    1.60
  -7   7   1    0.30    2.50
  -7   7   1    2.20    1.50
   7   7  -1    2.00    2.00
  -7  -7   1    1.70    1.80
   7  -7  -1    0.00    1.50
  -7   7   0   83.09   11.10
  -7   7   0   94.29    8.70
   7   7   0  104.19   10.30
   7  -7   0   92.69    8.80
   7   7   1  867.71   64.89
  -7   7  -1  849.72   63.49
   7  -7   1  795.72   62.69
   7   7   2   62.89    7.90
  -7   7  -2   51.49    6.70
   7  -7   2   56.09    5.50
   7   7   3    3.60    2.90
  -7   7  -3    1.70    2.30
   7  -7   3    0.30    1.00
  -7   7  -4    2.90    2.60
   7   7   4   -1.20    2.50
  -7   7  -5    7.50    3.90
  -7  -7  -5   11.80    5.00
   7   8  -8   10.90    5.00
  -7   8   8   16.30    5.50
   7   8  -8    8.40    3.90
   7  -8  -8   12.00    4.20
  -7  -8   8   14.80    4.20
   7   8  -7   16.60    4.40
   7   8  -7   12.70    4.50
  -7   8   7   11.80    4.80
   7  -8  -7   10.00    3.60
  -7  -8   7   12.30    3.40
  -7   8   6   -1.60    2.50
   7   8  -6   -0.60    2.70
   7  -8  -6    1.40    2.30
   7   8  -5    3.30    2.40
  -7   8   5    3.00    3.70
   7  -8  -5    1.90    2.30
  -7   8   4   56.99    9.10
   7   8  -4   72.99    8.00
   7  -8  -4   71.39    7.80
  -7  -8   4   70.59    6.10
   7   8  -3   63.29    7.40
  -7   8   3   58.09   10.40
  -7  -8   3   61.69    5.70
   7  -8  -3   61.99    7.30
  -7   8   2  634.94   49.10
  -7   8   2  668.33   48.90
  -7   8   2  648.84   52.99
   7   8  -2  668.43   51.29
   7  -8  -2  703.73   50.49
  -7  -8   2  623.24   49.50
   7   8  -1  442.56   35.70
  -7   8   1  377.46   36.80
  -7   8   1  443.46   33.70
  -7  -8   1  490.25   34.10
  -7  -8   1  444.96   34.60
   7  -8  -1  436.06   34.50
  -7   8   0   49.40    5.10
   7   8   0   40.20    7.30
  -7   8   0   47.70    9.00
   7  -8   0   37.60    4.90
  -7   8  -1    3.10    2.10
   7   8   1   -0.80    2.10
  -7   8  -1   -0.50    3.50
   7  -8   1    2.50    1.60
  -7   8  -2   48.30    5.80
   7   8   2   41.00    7.40
   7  -8   2   33.70    4.00
  -7   8  -3    0.10    2.00
   7   8   3    0.90    2.40
   7  -8   3    0.00    0.90
   7   8   4   -1.20    2.80
  -7   8  -4    6.10    3.00
  -7   8  -5   -2.20    2.40
   7   9  -7   10.10    4.10
   7   9  -7    4.40    3.10
  -7   9   7    5.60    4.30
   7  -9  -7   10.90    4.00
  -7  -9   7    5.00    3.20
   7   9  -6   10.50    3.70
  -7   9   6    4.20    3.60
   7  -9  -6    9.70    3.50
   7   9  -5   -1.90    2.00
  -7   9   5    1.40    3.30
  -7  -9   5   -0.20    1.30
   7  -9  -5   -4.10    1.60
   7   9  -4   36.90    6.40
  -7   9   4   33.40    7.30
   7  -9  -4   36.10    5.60
  -7  -9   4   33.50    3.30
  -7   9   3   80.99   10.90
   7   9  -3   95.39    9.80
   7  -9  -3   89.19   10.00
  -7   9   2   51.29   11.40
  -7   9   2   49.00    4.80
   7   9  -2   50.59    7.00
  -7  -9   2   47.40    5.10
  -7  -9   2   53.59    4.80
   7  -9  -2   59.89    6.30
   7   9  -1    6.80    3.30
  -7   9   1   14.90    5.50
  -7   9   1    5.50    1.90
  -7  -9   1   11.00    2.30
   7  -9  -1    9.80    2.70
  -7  -9   1    9.40    2.60
  -7   9   0  228.38   20.70
   7   9   0  259.57   22.70
  -7   9   0  289.87   25.10
   7  -9   0  271.77   20.90
  -7   9  -1   10.00    5.20
  -7   9  -1   13.30    3.20
   7  -9   1    9.80    2.40
  -7   9  -2    9.60    3.30
   7   9   2   14.50    4.50
   7  -9   2   12.40    2.20
   7   9   3    9.50    4.00
  -7   9  -3    8.90    3.50
   7   9   4   10.50    4.20
  -7   9  -4    4.60    3.10
  -7   9  -5   11.10    4.50
   7  10  -7   14.70    4.90
   7  10  -7   12.30    4.30
  -7  10   7   13.00    5.20
  -7 -10   7   14.50    3.70
   7 -10  -7    2.70    3.40
  -7  10   6    9.20    4.10
   7  10  -6   19.10    5.20
   7 -10  -6   13.10    3.70
  -7 -10   6   11.60    2.80
   7  10  -5   -1.30    2.50
  -7  10   5   -3.10    3.10
   7 -10  -5    3.20    2.70
  -7  10   4   68.49    9.80
   7  10  -4   74.99    8.80
  -7  10   3   71.49    9.20
   7  10  -3   56.89    7.50
   7 -10  -3   49.00    6.40
   7  10  -2    6.80    3.30
  -7  10   2    5.60    2.00
  -7  10   2    3.70    1.50
  -7  10   2    3.70    4.00
   7 -10  -2    4.50    2.20
  -7  10   1    1.60    1.50
   7  10  -1   -0.60    2.20
  -7  10   1   -1.60    2.60
  -7 -10   1    0.50    1.60
   7 -10  -1    1.90    1.60
   7  10   0  236.18   20.70
  -7  10   0  243.18   22.40
  -7  10   0  217.28   18.50
   7 -10   0  221.18   18.30
   7  10   1    2.70    2.70
  -7  10  -1   -0.70    2.90
   7 -10   1    1.90    1.40
   7  10   2   14.10    4.40
  -7  10  -2    8.40    3.50
   7 -10   2   10.50    2.10
  -7  10  -3    1.50    2.40
   7  10   3    3.70    3.10
   7  10   4    8.40    4.30
  -7  10  -4   16.80    4.50
  -7  10  -5   22.90    5.40
   7  10   5   35.50   11.20
   7  11  -7   -0.20    3.60
  -7  11   7    7.30    4.80
   7  11  -7   10.60    3.90
   7 -11  -7    6.30    3.80
  -7  11   6   -1.50    3.00
   7  11  -6    1.30    3.20
   7 -11  -6   -1.50    2.50
   7  11  -5   15.60    4.50
  -7  11   5   17.70    5.70
   7 -11  -5   18.00    4.00
   7  11  -4   40.50    7.20
  -7  11   4   39.60    8.00
   7 -11  -4   42.00    5.70
  -7  11   3    0.70    3.20
   7  11  -3    0.60    2.20
   7 -11  -3    4.10    2.30
  -7  11   2   74.19   10.10
  -7  11   2   60.09    6.00
  -7  11   2   62.29    6.00
   7  11  -2   66.59    8.30
   7 -11  -2   64.99    7.30
  -7  11   1   51.59    8.30
   7  11  -1   51.69    8.30
  -7  11   1   48.60    5.20
  -7 -11   1   46.10    4.80
  -7 -11   1   42.80    4.20
   7 -11  -1   50.09    5.50
  -7  11   0   35.50    4.70
  -7  11   0   36.20    8.20
   7 -11   0   34.40    4.30
  -7  11  -1    5.30    4.20
   7  11   1    0.60    2.60
  -7  11  -1   -1.30    1.70
   7 -11   1    3.30    1.60
  -7  11  -2    1.40    1.80
   7  11   2   -0.90    2.20
   7 -11   2    0.40    1.20
   7  11   3   27.00    6.40
  -7  11  -3   22.90    4.80
   7 -11   3   25.90    3.70
  -7  11  -4   36.20    6.60
   7  11   4   38.50    7.70
  -7  11  -5   44.10    8.20
   7  12  -7    5.20    3.10
  -7  12   7    6.50    4.30
   7  12  -7    1.20    4.20
   7 -12  -7    1.60    3.50
   7  12  -6  135.79   13.70
  -7  12   6   96.29   13.40
   7 -12  -6  139.39   12.40
   7  12  -5   41.40    7.40
  -7  12   5   33.00    7.40
   7 -12  -5   29.00    5.20
  -7  12   4   15.00    5.20
   7  12  -4   21.70    5.50
   7 -12  -4   26.00    4.50
   7  12  -3    4.20    3.10
  -7  12   3    2.20    3.50
   7 -12  -3    5.10    2.60
  -7  12   2   63.19    6.10
   7  12  -2   56.59    8.10
  -7  12   2   61.79    9.70
   7 -12  -2   65.19    6.80
  -7  12   1   35.10    4.30
  -7  12   1   32.80    7.70
   7  12  -1   30.70    6.50
   7 -12  -1   32.10    4.30
   7  12   0  117.69   12.60
  -7  12   0  111.59   10.50
  -7  12   0  114.19   13.80
  -7 -12   0  116.09    9.60
   7 -12   0  106.39    9.80
   7  12   1   15.70    4.80
  -7  12  -1    9.20    5.00
  -7  12  -1   15.60    3.70
   7 -12   1   17.60    2.90
  -7  12  -2   25.50    5.10
   7  12   2   44.70    7.90
  -7  12  -2   31.50    8.00
   7 -12   2   32.50    3.60
   7  12   3    3.20    3.50
  -7  12  -3   -0.70    2.20
   7 -12   3    2.90    1.40
   7  12   4   42.70    8.10
  -7  12  -4   39.30    7.20
  -7  13   7   21.30   10.60
   7  13  -7   49.80    8.70
   7  13  -6   44.20    8.40
   7 -13  -6   51.49    7.10
  -7  13   5    2.60    4.10
   7  13  -5    6.30    3.80
   7 -13  -5    6.00    3.10
  -7  13   4   10.60    4.90
   7 -13  -4    8.10    3.20
  -7  13   3   26.90    3.20
  -7  13   3   33.70    3.40
  -7  13   3   42.10    8.50
   7  13  -3   49.00    8.90
   7 -13  -3   34.70    4.90
  -7  13   2   11.80    3.20
  -7  13   2    3.90    3.90
   7 -13  -2    7.90    2.80
  -7  13   1   10.30    5.10
  -7  13   1    8.70    2.40
   7  13  -1    5.90    3.60
   7 -13  -1    8.40    2.40
  -7  13   0    0.50    3.20
  -7  13   0    3.60    2.30
   7  13   0    4.70    3.40
  -7 -13   0    5.70    1.80
  -7 -13   0    1.20    1.90
   7 -13   0    1.30    1.90
  -7  13  -1   25.40    4.50
  -7  13  -1    7.50    4.80
   7  13   1   21.90    5.80
   7 -13   1   21.80    3.30
  -7  13  -2    9.50    5.90
  -7  13  -2   21.50    4.50
   7  13   2   17.60    5.60
   7 -13   2   20.10    2.90
  -7  13  -3    2.80    2.80
   7  13   3    3.00    3.50
  -7  13  -4   94.59   10.80
   7  13   4   85.19   11.60
   7  14  -6    8.60    4.70
  -7  14   6    9.00    4.70
   7 -14  -6    5.20    3.70
  -7  14   5   -0.20    3.90
   7  14  -5    2.10    3.70
   7 -14  -5   10.60    3.80
  -7  14   4    4.60    3.90
   7  14  -4    7.40    4.20
   7 -14  -4    9.20    3.30
  -7  14   3    2.70    1.60
  -7  14   3    1.50    3.30
   7  14  -3    0.00    2.80
   7 -14  -3    3.70    2.80
  -7  14   2    6.30    2.40
   7  14  -2   13.80    4.40
  -7  14   2    5.20    4.30
   7 -14  -2   13.20    3.30
  -7  14   1   54.99    6.20
  -7  14   1   53.19   10.30
   7  14  -1   56.79    9.30
  -7  14   0    1.50    2.40
   7  14   0    4.40    3.60
  -7  14   0    6.30    4.50
  -7 -14   0    5.70    2.00
   7 -14   0    6.10    2.30
  -7 -14   0    5.00    1.80
  -7  14  -1    1.30    3.30
   7  14   1    0.50    2.50
   7 -14   1    2.80    1.90
  -7  14  -2   11.80    5.90
  -7  14  -2    1.30    2.40
   7  14   2    8.60    4.70
  -7  14  -3   71.59    8.90
   7  14   3   60.29   10.40
  -7  14  -4   12.30    4.40
   7  14   4   12.50    5.50
   7  15  -6    3.70    4.40
  -7  15   6    0.70    3.70
   7 -15  -6    2.50    3.50
  -7  15   5   -2.10    4.00
   7  15  -5    2.80    3.70
   7 -15  -5   -1.80    3.10
   7  15  -4   76.39   10.40
   7 -15  -4   80.09    8.60
   7  15  -3   19.40    5.30
  -7  15   3   12.00    2.50
  -7  15   3   13.20    5.30
   7 -15  -3    8.90    3.30
   7  15  -2    5.50    3.00
  -7  15   2    0.70    1.70
  -7  15   2    2.30    3.70
   7 -15  -2   -0.30    2.20
  -7  15   1    4.70    2.20
   7  15  -1    4.90    3.50
  -7  15   1    1.70    3.70
   7 -15  -1    4.70    2.30
   7  15   0    5.80    4.20
  -7  15   0   14.40    6.10
  -7  15   0   13.50    3.60
   7 -15   0   18.70    3.30
   7  15   1   16.90    5.20
  -7  15  -1   17.50    4.10
  -7  15  -1   16.50    6.50
   7 -15   1   13.30    2.90
   7  15   2    5.20    3.80
  -7  15  -2    2.70    4.40
  -7  15  -2    3.60    2.70
   7 -15   2    6.30    2.10
   7  15   3    8.80    4.80
  -7  15  -3    1.70    5.40
  -7  15  -3    5.30    3.50
   7  16  -6   -5.10    4.20
  -7  16   5   10.90    5.10
   7  16  -5   10.30    5.50
   7 -16  -5   11.70    4.00
  -7  16   4   39.90    9.20
   7  16  -4   60.09    9.80
   7 -16  -4   55.29    7.20
   7  16  -3    6.30    3.90
  -7  16   3    1.90    3.90
  -7  16   3   -0.60    1.80
   7 -16  -3    1.60    2.70
  -7  16   2    5.40    4.50
  -7  16   2    4.20    2.20
   7  16  -2    5.70    3.20
   7 -16  -2    2.40    2.60
  -7  16   1    8.10    2.90
  -7  16   1    3.90    4.60
   7  16  -1   10.70    4.60
   7 -16  -1    7.80    2.90
  -7  16   0   -3.40    3.30
  -7  16   0   -1.30    2.10
   7  16   0   -1.20    2.90
   7 -16   0   -3.30    3.00
  -7  16  -1   -1.40    3.30
   7  16   1    2.70    3.70
  -7  16  -1    4.10    3.20
   7 -16   1   -1.50    1.90
  -7  16  -2    0.90    5.00
  -7  16  -2    2.90    2.60
   7  16   2    3.20    3.60
  -7  16  -3    1.10    4.70
  -7  16  -3    1.80    3.20
   7  16   3    2.10    3.90
   7  17  -5   32.50    7.70
  -7  17   5   17.80    6.20
   7 -17  -5   40.70    6.30
  -7  17   4    8.10    5.30
   7  17  -4   11.20    4.90
   7 -17  -4   19.70    4.60
  -7  17   3    2.70    2.10
   7  17  -3    9.60    4.40
  -7  17   3    1.10    3.70
   7 -17  -3    1.70    2.90
   7  17  -2    5.00    3.70
  -7  17   2    4.10    4.20
   7 -17  -2    3.70    2.90
  -7  17   1    2.80    4.70
  -7  17   1    2.70    2.40
   7  17  -1   -3.90    2.40
   7 -17  -1    0.20    2.50
  -7  17   0   10.00    3.90
  -7  17   0    5.30    5.30
   7  17   0   11.00    4.90
   7 -17   0    9.80    2.90
   7  17   1   -2.70    2.70
  -7  17  -1    2.00    4.00
  -7  17  -1   -1.50    2.10
   7 -17   1    3.00    2.20
  -7  17  -2   61.29    8.70
  -7  17  -2   82.09   12.60
   7  17   2   54.69   10.20
  -7  17  -3   92.69   11.40
  -7  17  -3   97.39   14.40
   7  18  -5   -4.10    4.30
   7  18  -4   50.89    9.00
  -7  18   4   16.20    6.20
   7 -18  -4   33.40    5.80
  -7  18   3    3.90    4.60
   7  18  -3    0.90    3.80
  -7  18   3    8.40    2.80
   7 -18  -3    5.20    3.60
   7  18  -2    6.00    4.10
  -7  18   2    1.80    5.00
  -7  18   2   -0.40    2.40
   7 -18  -2    2.90    2.90
  -7  18   1   10.10    6.80
   7  18  -1   15.80    5.60
  -7  18   1   26.30    5.00
   7 -18  -1   14.80    3.70
  -7  18   0   15.90    6.90
  -7  18   0   13.40    4.10
   7  18   0   16.00    5.70
   7 -18   0   14.20    3.40
  -7  18  -1    0.60    2.80
  -7  18  -1   -1.30    4.20
   7  18   1    0.60    3.70
   7 -18   1    0.10    2.10
   7  18   2   20.60    6.50
  -7  18  -2   22.70    7.50
  -7  18  -2   21.70    5.40
   7  19  -4    2.80    4.80
  -7  19   4    1.50    4.90
   7 -19  -4    9.70    3.80
  -7  19   3   17.80    7.00
   7  19  -3   27.30    7.70
  -7  19   3   39.10    5.40
   7 -19  -3   30.20    5.40
  -7  19   2    5.90    5.40
  -7  19   2    1.20    2.50
   7  19  -2    1.50    3.60
   7 -19  -2    4.50    3.10
  -7  19   1    6.00    5.00
  -7  19   1   10.10    3.30
   7 -19  -1    3.40    2.80
  -7  19   0   22.20    7.50
  -7  19   0   31.30    6.00
   7  19   0   33.90    8.20
   7 -19   0   28.80    4.60
  -7  19  -1    9.90    4.10
  -7  19  -1   21.20    7.20
   7  19   1    9.70    5.10
  -7  19  -2   19.40    5.20
   7  19   2    3.40    8.20
  -7  19  -2   10.80    5.70
   7  20  -3   -4.80    3.30
  -7  20   3    1.20    2.50
  -7  20   3   -1.50    4.60
   7 -20  -3    1.30    3.30
  -7  20   2    4.60    3.20
   7  20  -2   -0.50    4.70
  -7  20   2   -0.30    4.80
   7 -20  -2    4.20    3.40
  -7  20   1   -5.90    3.70
   7  20  -1    1.60    3.20
  -7  20   1   -0.80    2.40
   7 -20  -1    0.20    2.90
   7  20   0    6.60    4.90
  -7  20   0    7.40    4.00
  -7  20   0    3.10    5.10
  -7  20  -1    3.30    3.20
  -7  20  -1    0.60    4.60
  -7  21   2   26.60    5.20
   7  21  -2   13.00    5.90
  -7  21   2    5.60    5.50
   7 -21  -2   16.70    4.20
  -7  21   1   38.50    6.90
   7  21  -1   22.20    7.20
  -7  21   1   31.10    8.50
   7 -21  -1   30.00    5.10
  -7  21   0   13.60    4.50
  -8   0   8   17.30    5.50
   8   0  -8   27.90    5.60
  -8   0   7   -0.40    3.10
   8   0  -7   -0.20    2.30
  -8   0   6    2.40    2.70
   8   0  -6    2.20    2.20
  -8   0   5    2.40    2.70
   8   0  -4  456.65   36.60
  -8   0   3    0.10    1.20
  -8   0   3   -1.60    2.70
   8   0  -3   -0.80    1.70
  -8   0   2  798.72   63.19
  -8   0   2  818.12   63.39
  -8   0   1    0.60    1.50
  -8   0   1   -1.10    2.30
  -8   0   0  288.17   24.90
  -8   0   0  259.17   22.50
  -8   0  -1    0.60    2.00
  -8   0  -2  168.18   15.80
  -8   0  -3    1.70    2.20
  -8   0  -4    3.30    3.00
  -8   0  -5    4.90    4.00
  -8   1   8   13.80    5.00
   8   1  -8    8.70    3.80
  -8  -1   8    7.80    4.50
   8  -1  -8   12.10    4.10
  -8   1   7   56.99    8.70
   8   1  -7   91.09    9.30
  -8  -1   7   69.29    8.50
   8  -1  -7   78.39    8.90
  -8   1   6    5.00    3.50
   8   1  -6    1.20    2.00
  -8  -1   6    8.50    3.70
   8  -1  -6    5.60    3.00
  -8   1   5   33.30    6.30
   8   1  -5   29.20    5.80
   8  -1  -5   28.10    5.50
  -8  -1   5   29.60    5.70
   8   1  -4   14.10    4.10
  -8   1   4   14.70    4.90
   8  -1  -4   13.10    4.00
  -8  -1   4   13.40    4.50
  -8   1   3  379.56   26.80
  -8   1   3  329.87   26.70
   8   1  -3  351.56   27.30
  -8   1   3  378.36   30.40
   8  -1  -3  388.56   29.20
  -8  -1   3  297.97   27.00
  -8  -1   3  391.16   30.00
  -8   1   2  327.37   29.70
   8   1  -2  349.57   27.30
  -8   1   2  348.57   27.00
  -8  -1   2  417.06   30.20
   8  -1  -2  311.27   28.00
  -8   1   1   25.60    6.20
   8   1  -1   24.50    4.40
  -8   1   1   29.20    4.10
  -8  -1   1   29.10    6.10
  -8   1   0  109.69   10.60
  -8   1   0  131.69   13.30
  -8  -1   0   95.59   12.00
  -8   1  -1   66.09    7.70
  -8  -1  -1   69.59    8.10
  -8   1  -2   70.19    8.40
  -8  -1  -2   75.49    8.90
  -8   1  -3    2.60    2.70
  -8  -1  -3    3.70    3.00
  -8   1  -4    2.30    2.80
  -8  -1  -4   10.00    4.10
  -8   1  -5   -0.10    2.70
  -8  -1  -5   -0.80    2.90
   8   2  -8    7.80    3.70
  -8   2   8    7.80    4.50
   8  -2  -8    1.70    2.80
  -8  -2   8    8.30    4.10
   8   2  -7    5.00    2.60
  -8   2   7    0.00    3.10
   8  -2  -7    0.50    2.50
  -8  -2   7   -3.40    2.70
   8   2  -6    2.20    2.40
  -8   2   6   -2.00    2.60
  -8  -2   6   -0.90    2.50
   8  -2  -6    0.70    2.10
   8   2  -5    1.70    2.10
   8  -2  -5   -2.90    1.50
  -8  -2   5   -0.20    2.40
  -8   2   4  446.56   37.20
   8   2  -4  467.25   34.40
   8   2  -4  419.86   36.20
   8  -2  -4  482.75   36.70
  -8   2   3   -4.50    2.50
   8   2  -3    1.60    1.60
  -8  -2   3    1.90    2.80
   8  -2  -3    2.60    2.20
  -8   2   2   28.70    4.10
  -8   2   2   24.00    6.20
   8   2  -2   23.40    4.10
  -8   2   2   24.50    3.20
  -8  -2   2   22.70    5.50
   8  -2  -2   23.90    4.80
  -8   2   1  917.41   71.39
  -8   2   1 1021.30   74.69
   8   2  -1 1006.20   71.99
   8  -2  -1  861.21   71.89
  -8  -2   1  959.50   73.59
  -8   2   0   28.70    5.00
  -8   2   0   33.90    7.40
   8   2   0   32.20    5.50
  -8  -2   0   21.40    5.40
  -8   2  -1   97.29    9.90
  -8   2  -2   16.30    4.30
  -8  -2  -2   19.70    5.00
  -8   2  -3    1.60    2.60
  -8  -2  -3    6.90    3.60
  -8   2  -4    6.50    4.00
  -8  -2  -4   -0.30    3.20
  -8   2  -5    3.30    3.50
   8  -2   5    5.60    1.80
  -8  -2  -5    1.70    3.40
   8   3  -8    3.70    3.10
   8  -3  -8    1.00    2.70
   8   3  -7    5.00    3.10
  -8   3   7    3.80    4.00
  -8  -3   7    6.90    3.40
   8  -3  -7    4.90    3.40
  -8   3   6    6.60    3.80
   8   3  -6    1.90    2.50
   8  -3  -6    3.20    2.30
  -8  -3   6   -0.10    2.50
   8   3  -5   14.90    4.20
  -8   3   5    6.90    4.20
   8   3  -5   13.90    2.50
   8  -3  -5    8.60    3.30
  -8  -3   5   11.50    3.80
  -8   3   4    0.40    3.20
   8   3  -4    3.60    1.70
  -8  -3   4    3.60    3.10
  -8  -3   4    4.70    1.60
   8  -3  -4    2.50    2.20
  -8   3   3   30.50    6.60
   8   3  -3   27.00    4.10
   8  -3  -3   21.10    4.50
  -8  -3   3   18.50    4.40
  -8   3   2   57.59    5.90
   8   3  -2   57.49    6.50
  -8   3   2   56.89    5.40
  -8   3   2   48.50    8.00
   8  -3  -2   62.39    7.10
  -8  -3   2   66.19    7.80
  -8   3   1   22.20    6.00
  -8   3   1   30.80    4.00
   8   3  -1   34.70    5.30
   8  -3  -1   31.00    5.40
  -8  -3   1   21.80    5.50
  -8   3   0  639.14   48.80
   8   3   0  647.84   49.40
  -8   3   0  686.43   52.19
   8  -3   0  577.84   48.70
   8   3   1  182.58   16.00
  -8   3  -1  174.38   15.50
   8  -3   1  164.88   14.80
  -8   3  -2   11.70    3.70
   8  -3   2   14.00    3.10
  -8   3  -3    3.90    2.60
   8  -3   3   -2.10    1.40
  -8  -3  -3   -1.10    2.50
  -8   3  -4   25.90    5.70
  -8  -3  -4   23.80    6.10
   8  -3   4   14.10    2.80
  -8   3  -5   30.40    6.80
  -8  -3  -5   59.89   10.80
  -8   4   7   18.10    5.00
   8   4  -7   23.30    3.70
   8   4  -7    9.80    4.30
   8  -4  -7   19.70    5.00
  -8   4   6   10.70    4.10
   8   4  -6   17.30    3.20
   8   4  -6   11.70    3.70
  -8  -4   6   14.40    3.70
   8  -4  -6    4.10    2.80
   8   4  -5    9.70    3.40
  -8   4   5    7.60    4.00
   8   4  -5   11.10    2.60
  -8  -4   5    5.30    2.10
  -8  -4   5   12.80    3.60
   8  -4  -5    7.00    3.20
  -8  -4   4   74.29    7.70
   8  -4  -4   58.49    7.70
   8   4  -3   49.00    6.00
  -8   4   3   53.69    8.30
   8  -4  -3   57.89    6.80
  -8  -4   3   53.89    6.80
  -8   4   2   18.30    2.40
  -8   4   2   23.80    3.40
   8   4  -2   16.40    3.70
  -8   4   2   15.10    5.10
  -8  -4   2   15.00    4.20
   8  -4  -2   18.10    4.20
  -8   4   1  496.45   39.30
   8   4  -1  534.75   40.60
  -8   4   1  493.25   42.70
  -8  -4   1  539.85   41.50
   8  -4  -1  514.95   40.30
  -8   4   0    9.90    6.10
   8   4   0    6.30    3.20
  -8   4   0    7.60    2.70
   8  -4   0    5.40    2.50
  -8  -4   0    4.00    3.40
   8   4   1    2.30    2.30
  -8   4  -1    0.00    1.70
   8  -4   1   -1.00    1.40
  -8   4  -2   71.09    7.90
   8   4   2   67.89    8.20
   8  -4   2   58.29    6.50
  -8   4  -3   49.00    7.30
  -8  -4  -3   73.49    9.10
   8  -4   3   54.99    5.80
  -8   4  -4    9.20    4.30
   8  -4   4   12.20    2.40
  -8  -4  -4   11.40    4.80
  -8   4  -5   26.90    6.30
   8   5  -7    1.80    2.50
  -8   5   7    2.70    3.80
  -8  -5   7    3.10    2.60
   8  -5  -7    2.50    2.80
   8   5  -6    1.40    2.30
  -8   5   6    3.80    3.40
   8  -5  -6    3.00    2.80
  -8  -5   6    1.10    2.40
  -8   5   5   28.90    6.40
   8   5  -5   34.00    4.80
   8  -5  -5   20.40    4.60
  -8  -5   5   32.40    4.60
  -8   5   4  110.79   12.00
   8   5  -4   95.69    9.60
   8  -5  -4  121.39   10.80
  -8  -5   4   87.19    9.50
   8   5  -3   36.00    5.50
  -8   5   3   17.80    6.40
   8  -5  -3   18.30    4.30
  -8  -5   3   27.40    4.90
   8   5  -2   48.60    6.00
  -8   5   2   44.10    4.90
  -8   5   2   43.50    4.30
   8  -5  -2   49.50    6.30
  -8  -5   2   48.60    6.50
   8   5  -1  287.77   23.30
  -8   5   1  267.07   21.80
  -8   5   1  257.67   25.20
   8  -5  -1  271.17   22.80
  -8  -5   1  296.87   23.80
  -8   5   0  192.08   18.40
  -8   5   0  176.78   14.60
   8   5   0  168.48   15.60
  -8  -5   0  155.18   16.00
   8  -5   0  158.28   14.60
   8   5   1   24.80    5.60
  -8   5  -1   37.20    5.00
   8  -5   1   28.40    4.80
  -8   5  -2    0.90    1.90
   8   5   2    1.10    2.10
   8  -5   2   -0.10    1.40
  -8   5  -3   22.50    4.90
   8  -5   3   19.70    3.30
  -8   5  -4   17.30    4.60
   8  -5   4   14.50    2.60
  -8  -5  -4   25.50    6.50
   8   6  -7   19.10    5.10
   8   6  -7   17.00    4.70
  -8   6   7   17.90    5.60
  -8  -6   7   13.80    4.00
   8  -6  -7   20.80    4.70
   8   6  -6    6.20    2.80
   8   6  -6    0.80    2.40
  -8   6   6    1.40    3.50
  -8  -6   6   -0.60    2.00
   8  -6  -6   -0.40    2.50
   8   6  -5   20.60    3.80
  -8   6   5    4.90    4.20
  -8  -6   5   15.00    3.20
   8  -6  -5   10.50    3.40
   8   6  -4   31.00    5.40
  -8   6   4   18.90    5.90
   8  -6  -4   25.10    5.00
  -8  -6   4   35.20    4.50
  -8   6   3    4.30    3.50
   8   6  -3    6.30    2.70
   8  -6  -3    4.90    2.50
  -8   6   2   60.19    5.00
  -8   6   2   54.19    6.10
   8   6  -2   42.50    6.50
  -8  -6   2   56.29    6.80
   8   6  -1   74.39    8.50
  -8   6   1   69.49   10.70
  -8   6   1   78.49    7.10
   8  -6  -1   72.19    7.90
  -8  -6   1   72.99    8.40
  -8   6   0  467.55   39.30
   8   6   0  525.25   41.00
  -8   6   0  567.94   43.80
   8  -6   0  500.05   39.60
   8   6   1  159.88   16.50
  -8   6  -1  144.29   16.90
  -8   6  -1  164.48   14.10
   8  -6   1  152.58   13.40
   8   6   2   32.20    6.30
  -8   6  -2   35.50    5.80
   8  -6   2   32.00    4.20
  -8   6  -3   -1.30    2.00
   8   6   3    1.20    2.60
   8  -6   3    2.20    1.50
  -8   6  -4    0.50    2.60
   8  -6   4    1.50    1.30
  -8  -6  -4   -0.10    3.00
   8   7  -7   -2.60    2.50
   8   7  -7    5.30    3.40
  -8   7   7   -0.50    3.90
   8  -7  -7   -1.90    2.50
  -8  -7   7    1.20    2.60
   8   7  -6    3.20    2.30
  -8   7   6   -4.40    2.60
   8   7  -6    1.20    2.60
  -8  -7   6   -2.40    1.90
   8  -7  -6    1.90    2.40
  -8   7   5   -1.60    3.00
   8   7  -5    0.80    2.20
  -8  -7   5    0.60    1.80
   8  -7  -5   -2.60    1.60
   8   7  -4   13.30    3.60
  -8   7   4    9.80    4.50
   8  -7  -4   15.40    4.00
  -8  -7   4   14.80    2.90
   8   7  -3   -1.40    2.10
  -8   7   3   -0.30    3.10
  -8  -7   3   -0.10    1.60
   8  -7  -3    0.70    1.80
  -8   7   2   17.40    2.40
   8   7  -2   25.30    4.90
  -8   7   2   15.80    5.60
  -8   7   2   27.30    4.30
  -8  -7   2   21.50    4.30
   8  -7  -2   17.10    4.80
   8   7  -1   94.49    9.60
  -8   7   1   78.69    7.40
  -8   7   1  102.79   11.80
   8  -7  -1   73.19    8.30
  -8  -7   1   74.59    8.70
  -8   7   0  447.66   38.10
  -8   7   0  440.96   34.10
   8   7   0  430.56   35.60
   8  -7   0  430.36   34.20
  -8   7  -1  257.07   20.50
   8   7   1  264.17   21.90
  -8   7  -1  226.38   23.80
   8  -7   1  225.38   19.60
   8   7   2   -3.10    2.10
  -8   7  -2    1.30    2.10
   8  -7   2    0.60    1.40
   8   7   3   62.09    8.40
  -8   7  -3   49.80    7.10
   8  -7   3   54.59    5.30
  -8   7  -4  119.69   12.80
   8  -7   4  117.89    9.50
  -8   8   7   -2.30    3.80
   8   8  -7   -2.50    2.40
   8   8  -7    5.00    3.70
   8  -8  -7   -5.00    2.30
  -8  -8   7    6.10    2.60
   8   8  -6   29.60    5.70
  -8   8   6   15.00    5.40
   8  -8  -6   27.60    5.40
  -8  -8   6   27.30    4.00
   8   8  -4   42.90    6.40
  -8   8   4   23.20    6.30
   8  -8  -4   34.80    5.70
  -8  -8   4   30.90    3.70
   8   8  -3   59.79    7.80
  -8   8   3   67.69    9.70
  -8  -8   3   61.39    6.10
   8  -8  -3   58.19    7.20
  -8   8   2   14.90    3.00
  -8   8   2   12.00    5.20
   8   8  -2   13.80    4.20
  -8   8   2   16.70    2.40
   8  -8  -2   13.50    3.60
   8   8  -1   50.39    7.10
  -8   8   1   52.19    5.30
  -8   8   1   64.29    9.30
  -8  -8   1   55.99    6.60
   8  -8  -1   41.00    5.80
  -8   8   0   29.00    7.40
   8   8   0   37.90    6.50
  -8   8   0   29.60    4.50
   8  -8   0   32.20    4.90
  -8  -8   0   22.50    5.00
  -8   8  -1  230.88   19.80
  -8   8  -1  265.57   24.50
   8   8   1  244.78   21.50
   8  -8   1  216.08   19.00
   8   8   2   13.30    4.80
  -8   8  -2   14.50    3.80
   8  -8   2   11.60    2.60
   8   8   3   -0.30    2.30
  -8   8  -3   -1.30    2.00
   8  -8   3   -0.70    1.10
   8   8   4   56.39   10.00
  -8   8  -4   71.69    9.00
  -8   9   7   -3.80    3.90
   8   9  -7    2.40    2.70
   8   9  -7    1.20    3.90
   8  -9  -7   -0.70    2.70
  -8  -9   7    5.10    2.40
   8   9  -6    0.80    3.20
  -8   9   6    6.10    4.20
  -8  -9   6    4.30    2.20
   8  -9  -6   -2.20    2.30
   8   9  -5    4.40    3.50
  -8   9   5    4.40    3.90
  -8  -9   5    8.20    2.00
   8  -9  -5    7.20    3.10
   8   9  -4  111.59   10.90
  -8   9   4   91.99   12.00
  -8  -9   4   94.79    8.10
   8  -9  -4  109.99   10.50
   8   9  -3    6.10    3.10
  -8   9   3    5.00    3.90
  -8  -9   3    6.20    1.70
  -8  -9   3    5.00    1.60
   8  -9  -3    5.50    2.90
   8   9  -2   21.00    5.30
  -8   9   2   18.80    2.80
  -8   9   2   19.70    3.30
  -8   9   2   15.70    5.90
  -8  -9   2   19.00    3.50
   8  -9  -2   22.90    4.40
  -8  -9   2   20.90    3.20
   8   9  -1   61.19    7.60
  -8   9   1   56.29    9.10
  -8   9   1   51.99    5.50
  -8  -9   1   49.40    6.40
   8  -9  -1   53.59    6.20
   8   9   0   13.10    4.60
  -8   9   0   14.70    5.40
  -8   9   0   12.50    3.10
  -8  -9   0   11.00    3.40
   8  -9   0   18.40    3.70
  -8   9  -1  572.84   48.80
  -8   9  -1  558.14   44.40
   8   9   1  598.24   46.40
   8  -9   1  565.44   43.60
   8   9   2  124.79   13.50
  -8   9  -2  130.79   12.40
   8  -9   2  122.59   10.60
   8   9   3   16.20    5.20
  -8   9  -3   18.80    4.70
   8  -9   3   15.30    2.50
   8   9   4   88.89   11.50
  -8   9  -4   99.69   11.20
   8  10  -7    2.80    4.40
  -8  10   7    4.90    4.20
   8  10  -7    3.50    3.10
   8 -10  -7    1.10    3.40
   8  10  -6    7.70    4.10
  -8  10   6    4.50    3.80
   8 -10  -6   11.90    4.00
  -8  10   5   -0.90    3.50
   8  10  -5    5.80    3.60
   8 -10  -5    6.10    3.30
   8  10  -4   27.60    6.00
  -8  10   4   28.60    7.10
   8 -10  -4   31.50    5.40
   8  10  -3   81.09   10.10
  -8  10   3   91.79   11.80
   8 -10  -3   89.89    9.30
  -8  10   2   10.70    2.10
  -8  10   2   11.80    5.20
  -8  10   2   11.70    2.80
   8  10  -2   12.60    4.40
   8 -10  -2   11.40    3.20
  -8 -10   2   11.80    2.50
  -8  10   1    5.60    4.10
   8  10  -1   -0.20    2.40
  -8  10   1    1.10    1.50
  -8 -10   1   -1.10    2.10
   8  10   0    4.50    3.20
  -8  10   0    7.40    4.50
  -8  10   0    0.50    1.80
   8 -10   0    3.50    2.10
  -8 -10   0    1.30    2.60
  -8  10  -1  155.88   14.40
  -8  10  -1  166.98   18.70
   8  10   1  153.68   16.00
   8 -10   1  165.48   13.60
   8  10   2   -2.00    2.50
  -8  10  -2    8.60    5.10
  -8  10  -2    1.60    2.20
   8 -10   2    3.40    1.60
   8  10   3   49.10    9.00
  -8  10  -3   42.30    7.00
   8 -10   3   50.19    4.60
  -8  10  -4   -1.30    2.60
   8  10   4    0.80    3.10
   8  11  -6   13.90    4.80
  -8  11   6   10.60    5.10
   8 -11  -6   15.00    4.40
  -8  11   5   11.00    5.00
   8  11  -5   23.30    5.50
   8 -11  -5   17.00    4.40
  -8  11   4   10.90    5.00
   8  11  -4   10.70    4.00
   8 -11  -4   11.90    3.50
   8  11  -3   57.99    8.00
  -8  11   3   49.30   10.20
   8 -11  -3   47.30    6.30
  -8  11   2    0.30    1.30
   8  11  -2    6.30    3.40
  -8  11   2   -0.70    3.50
   8 -11  -2    0.10    1.70
  -8  11   1    0.60    3.20
   8  11  -1    3.10    2.60
  -8  11   1    0.90    1.50
  -8 -11   1    0.80    1.60
   8 -11  -1   -1.30    1.40
  -8 -11   1   -2.50    1.50
  -8  11   0    2.20    2.00
   8  11   0   -3.40    2.30
  -8  11   0   -0.70    3.30
  -8 -11   0   -3.60    2.00
   8 -11   0   -1.50    1.20
   8  11   1    9.90    3.90
  -8  11  -1    4.80    4.50
  -8  11  -1   16.60    3.70
   8 -11   1   19.90    3.30
  -8  11  -2    6.30    4.70
  -8  11  -2    1.10    2.20
   8  11   2   -1.20    2.60
   8 -11   2   -0.80    1.20
   8  11   3    7.70    4.30
  -8  11  -3    6.90    3.20
   8 -11   3    6.10    1.70
   8  11   4   -5.60    4.70
  -8  11  -4   -2.30    2.40
   8  12  -6    9.60    4.10
  -8  12   6    5.10    4.10
   8 -12  -6   -0.30    2.90
   8 -12  -5   37.70    6.50
   8  12  -4    7.80    4.40
  -8  12   4    5.80    4.40
   8 -12  -4    2.30    2.70
  -8  12   3  280.37   26.00
   8 -12  -3  255.87   22.10
   8  12  -2   88.19   10.10
  -8  12   2   68.69   10.90
  -8  12   2   64.09    6.90
   8 -12  -2   80.19    8.00
  -8  12   1    5.40    4.60
  -8  12   1    8.80    2.50
   8  12  -1    5.30    4.00
  -8 -12   1    6.10    2.10
   8 -12  -1    7.40    2.40
   8  12   0    8.30    4.10
  -8  12   0    9.30    2.70
  -8  12   0    7.40    5.10
   8 -12   0    4.90    2.20
  -8 -12   0    5.60    2.70
   8  12   1    9.10    4.10
  -8  12  -1   10.30    5.90
  -8  12  -1   14.60    4.70
   8 -12   1   14.70    2.90
  -8  12  -2   -4.50    3.70
   8  12   2    2.20    3.20
  -8  12  -2    4.70    2.70
   8 -12   2    1.50    1.60
  -8  12  -3    3.00    3.20
   8  12   3    3.50    3.50
   8 -12   3    7.70    1.90
  -8  13   6   -1.30    3.80
   8  13  -6    2.50    4.10
   8 -13  -6    4.90    3.70
   8  13  -5   39.50    7.70
   8 -13  -5   40.60    6.80
   8  13  -4    2.20    3.60
  -8  13   4   -1.20    3.60
   8 -13  -4    1.00    2.70
   8  13  -3   34.40    7.30
  -8  13   3   34.40    8.40
   8 -13  -3   40.20    5.70
  -8  13   2   18.30    6.40
  -8  13   2   18.50    3.80
   8  13  -2   19.20    5.50
   8 -13  -2   19.10    4.20
  -8  13   1   23.60    7.50
  -8  13   1   38.90    4.90
   8  13  -1   41.90    7.70
   8 -13  -1   35.20    4.90
  -8  13   0   -1.80    3.30
  -8  13   0    0.00    2.00
   8  13   0   -3.70    2.50
  -8 -13   0    0.30    2.40
  -8  13  -1    6.30    2.80
  -8  13  -1    3.50    4.50
   8  13   1    0.10    3.70
   8 -13   1    5.20    2.20
  -8  13  -2    0.80    4.30
   8  13   2   -1.40    2.90
  -8  13  -2   -1.10    2.30
   8 -13   2    3.50    1.70
   8  13   3   16.40    5.60
  -8  13  -3    7.90    3.40
  -8  13  -3    5.70    5.40
   8 -13   3   15.10    2.20
   8  14  -6    2.00    4.30
   8 -14  -6    6.50    4.40
   8  14  -5   81.49   10.50
  -8  14   5   47.80   10.40
   8 -14  -5   84.19    9.10
  -8  14   4   -0.90    3.90
   8  14  -4    5.20    4.10
   8 -14  -4    5.80    3.40
   8  14  -3    6.60    4.40
  -8  14   3    9.80    5.40
   8 -14  -3    6.10    3.20
  -8  14   2   41.20    9.70
   8  14  -2   64.89   10.00
  -8  14   2   56.39    6.00
   8 -14  -2   58.89    6.70
  -8  14   1    5.10    2.30
  -8  14   1    3.50    4.80
   8  14  -1    4.30    4.20
   8 -14  -1    3.00    2.40
  -8  14   0    0.80    3.60
   8  14   0   -2.30    2.40
  -8  14   0   -1.00    2.00
  -8 -14   0    2.90    2.00
   8 -14   0    0.90    1.90
  -8  14  -1   11.50    5.80
   8  14   1    5.90    3.30
  -8  14  -1    4.60    2.90
   8 -14   1    4.40    2.10
  -8  14  -2   -3.10    1.80
   8  14   2    1.50    3.40
  -8  14  -2   -3.10    4.30
   8 -14   2   -1.40    1.70
  -8  14  -3   31.50    6.20
   8  14   3   22.00    7.00
   8  15  -5   38.40    8.30
  -8  15   5   33.00    8.20
   8 -15  -5   40.80    6.40
  -8  15   4    7.20    5.30
   8  15  -4   14.40    5.10
   8 -15  -4   10.80    3.80
   8  15  -3   -3.70    3.10
  -8  15   3   -0.80    4.00
   8 -15  -3    2.80    2.90
  -8  15   2   27.50    8.30
   8  15  -2   53.59    9.40
  -8  15   2   52.69    5.50
   8 -15  -2   44.00    6.00
   8  15  -1   16.60    5.50
  -8  15   1   11.10    3.10
  -8  15   1   12.90    6.00
   8 -15  -1    9.90    3.20
   8  15   0   18.90    5.80
  -8  15   0   23.80    7.70
  -8  15   0   16.60    4.10
   8 -15   0   18.70    3.60
  -8  15  -1    2.90    2.90
   8  15   1    3.20    3.40
  -8  15  -1   -3.60    3.20
   8 -15   1    1.80    2.00
  -8  15  -2   28.30    5.80
  -8  15  -2   30.80    8.90
   8  15   2   30.80    7.40
   8 -15   2   25.50    3.70
   8  16  -5    0.50    4.50
   8  16  -4   11.40    5.00
  -8  16   4    3.50    4.00
   8 -16  -4    8.70    3.90
   8  16  -3   -1.40    3.10
  -8  16   3    1.10    1.60
  -8  16   3    4.30    4.50
   8 -16  -3    3.60    3.20
  -8  16   2    1.70    2.20
  -8  16   2    3.60    4.30
   8  16  -2    7.20    4.40
   8 -16  -2    3.70    2.80
   8  16  -1   -2.30    3.90
  -8  16   1   -2.80    2.10
  -8  16   1    0.20    4.50
   8 -16  -1    3.90    2.70
   8  16   0   13.30    5.20
  -8  16   0   11.10    6.40
   8 -16   0   15.70    3.50
  -8  16  -1    7.30    3.10
  -8  16  -1   13.00    6.30
   8  16   1    0.40    3.20
   8 -16   1    7.30    2.70
   8  16   2   -5.50    3.10
  -8  16  -2    0.70    2.90
  -8  16  -2    2.70    5.60
   8 -16   2    0.00    1.90
  -8  17   4    1.90    4.30
   8  17  -4   10.40    4.90
   8 -17  -4    1.40    3.40
  -8  17   3   -2.90    3.70
  -8  17   3    7.10    2.60
   8  17  -3   10.60    5.00
   8 -17  -3    6.20    3.60
  -8  17   2    9.50    5.70
  -8  17   2   11.30    3.20
   8  17  -2   15.70    5.60
   8 -17  -2   10.70    3.80
  -8  17   1   15.20    6.60
   8  17  -1   11.60    5.20
  -8  17   1   13.90    4.00
   8 -17  -1   17.30    4.00
  -8  17   0    5.90    4.90
   8  17   0   13.30    4.90
  -8  17   0   14.40    3.70
   8 -17   0    5.70    2.90
  -8  17  -1    8.90    3.90
   8  17   1   11.80    5.60
  -8  17  -1    4.60    5.30
   8 -17   1    8.60    2.80
  -8  18   3   -0.10    4.10
   8  18  -3    1.40    3.70
   8 -18  -3    7.00    3.90
  -8  18   2   -4.50    3.40
   8  18  -2    0.70    3.80
  -8  18   2    2.20    2.50
   8 -18  -2    2.70    3.30
  -8  18   1   83.99   14.10
   8  18  -1   97.39   13.10
  -8  18   1  101.89   10.70
   8 -18  -1  108.19    9.90
  -8  18   0   -6.80    3.80
  -8  18   0   -4.10    2.30
   8  18   0    8.10    5.20
   8 -18   0   -1.40    2.50
   8  19  -2    0.60    4.00
  -8  19   2    2.50    2.80
  -8  19   2    1.20    7.30
   8 -19  -2   -1.80    2.90
  -8  19   1   56.29   13.80
   8  19  -1   76.99   12.50
   8 -19  -1   81.89    8.30
   9   0  -7    0.10    2.50
  -9   0   7   -3.40    3.00
  -9   0   6    3.30    3.70
   9   0  -6    4.10    2.90
  -9   0   5   -2.20    3.60
   9   0  -5   -0.20    2.20
  -9   0   4  284.57   27.30
   9   0  -4  367.76   27.50
  -9   0   3   -0.50    1.20
  -9   0   3    0.40    1.60
  -9   0   3    6.60    3.50
   9   0  -3    0.50    2.00
  -9   0   2    1.90    1.70
  -9   0   2    4.00    3.60
  -9   0   1    2.60    3.00
  -9   0   1   -0.20    1.80
  -9   0   0  105.59   10.40
  -9   0   0   98.99   12.40
  -9   0  -1   -1.20    2.10
  -9   0  -2   12.20    4.20
  -9   0  -3   -0.70    2.80
  -9   0  -4   15.70    5.20
   9   1  -7    3.90    2.60
  -9   1   7   -0.70    3.50
  -9  -1   7    4.60    3.40
   9  -1  -7    5.70    3.20
  -9   1   6   11.20    4.40
   9   1  -6    4.80    3.10
  -9  -1   6   12.20    4.70
   9  -1  -6    1.20    3.00
   9   1  -5  132.69   13.80
  -9   1   5  123.09   14.10
  -9  -1   5  139.49   14.00
   9  -1  -5  179.58   14.70
   9   1  -4   19.90    4.60
   9  -1  -4   10.30    4.10
  -9  -1   4   18.40    4.90
  -9   1   3    0.00    1.10
  -9   1   3    2.70    3.10
  -9  -1   3   -2.30    2.70
   9  -1  -3   -2.40    1.50
  -9  -1   3    3.50    1.50
  -9   1   2   -0.50    2.70
  -9   1   2    1.00    1.40
   9  -1  -2    3.00    2.20
  -9  -1   2   -1.50    2.70
  -9  -1   2   -0.30    1.60
  -9   1   1  241.58   20.50
  -9   1   1  297.57   29.30
  -9  -1   1  239.28   22.80
  -9  -1   1  248.68   21.00
  -9   1   0    3.30    2.10
  -9   1   0    2.40    3.00
  -9  -1   0   -0.50    2.00
  -9  -1  -1   11.30    4.10
  -9   1  -2   71.29    9.10
  -9  -1  -2   90.19    9.90
  -9   1  -3   10.20    3.90
  -9  -1  -3    8.40    4.20
  -9   1  -4   13.10    5.00
  -9  -1  -4   22.20    6.20
   9   2  -7    7.00    3.50
  -9   2   7    4.10    4.30
  -9  -2   7    0.50    3.30
   9  -2  -7    5.40    3.40
   9   2  -6    8.10    3.60
  -9   2   6    0.80    3.80
  -9  -2   6   13.10    4.20
   9  -2  -6   11.70    3.80
   9   2  -5   43.20    7.10
  -9   2   5   36.80    7.10
  -9  -2   5   31.60    6.30
   9  -2  -5   39.00    7.00
  -9   2   4  271.87   23.80
   9   2  -4  265.47   22.70
   9  -2  -4  249.58   22.60
   9   2  -3   25.60    3.80
   9  -2  -3   22.90    4.90
  -9  -2   3   18.40    5.10
  -9   2   2   39.50    4.30
   9   2  -2   41.00    5.00
   9  -2  -2   33.60    6.00
  -9  -2   2   30.30    6.30
  -9   2   1   61.29    9.30
   9   2  -1   68.39    7.30
  -9   2   1   63.79    6.80
  -9  -2   1   71.59    9.10
   9  -2  -1   60.09    7.40
  -9   2   0    7.50    2.70
  -9   2   0    3.90    4.10
   9  -2   0   -0.50    1.60
  -9  -2   0    2.20    3.20
  -9  -2  -1   39.10    6.90
  -9   2  -2    1.80    2.40
  -9  -2  -2    2.90    2.60
  -9   2  -3    6.50    3.10
  -9  -2  -3   -1.70    3.00
   9  -2   3    2.70    1.70
  -9   2  -4   -2.30    3.10
  -9  -2  -4   -0.60    3.50
   9  -2   4    1.70    1.80
   9   3  -7    2.30    3.00
  -9   3   7    6.90    4.40
   9  -3  -7    4.70    3.40
  -9  -3   7    0.40    3.00
   9   3  -6   11.50    4.10
  -9   3   6   13.30    4.50
   9  -3  -6    3.40    3.20
  -9  -3   6    8.50    3.90
   9   3  -5    8.10    3.80
   9   3  -5   14.50    2.30
  -9   3   5   13.30    5.10
   9  -3  -5   11.30    3.80
  -9  -3   5    9.50    3.80
  -9   3   4   72.99    9.90
   9   3  -4   80.59    7.00
   9  -3  -4   66.09    8.40
  -9  -3   4   65.79    8.60
  -9   3   3   33.80    7.80
   9   3  -3   42.30    5.00
  -9  -3   3   41.30    6.40
   9  -3  -3   37.00    6.60
   9   3  -2    1.60    1.80
  -9   3   2    2.20    3.40
   9  -3  -2    0.10    2.00
  -9  -3   2    1.70    2.80
   9   3  -1   82.69    8.40
  -9   3   1   73.79   10.70
  -9   3   1   84.79    7.80
  -9  -3   1   75.09    9.50
   9  -3  -1   66.49    8.10
  -9   3   0    2.80    4.20
   9   3   0   10.10    3.30
  -9   3   0    7.60    2.60
  -9  -3   0    7.20    4.40
   9  -3   0    9.90    3.00
  -9   3  -1    9.70    4.60
  -9   3  -1   -0.20    3.70
   9  -3   1    7.50    2.70
  -9   3  -2    8.50    3.70
   9  -3   2   10.80    3.00
  -9  -3  -2   14.50    4.60
  -9   3  -3  176.58   16.70
   9  -3   3  152.18   14.30
  -9  -3  -3  204.18   18.20
  -9   3  -4    7.40    3.90
   9  -3   4   12.10    2.80
  -9  -3  -4    9.50    4.60
  -9   4   7   -3.60    3.20
   9   4  -7    0.60    2.50
   9  -4  -7   -1.10    2.70
  -9  -4   7   -3.20    2.60
  -9   4   6    4.90    3.70
   9   4  -6   -1.20    2.40
  -9  -4   6    5.30    2.80
   9  -4  -6   -3.30    2.00
  -9   4   5   96.09   11.90
   9   4  -5   95.19    8.60
   9   4  -5  106.69   10.80
   9  -4  -5   73.49    9.90
  -9  -4   5  104.29   10.10
   9   4  -4   10.70    2.60
  -9   4   4    7.60    4.20
  -9  -4   4    7.20    3.80
   9  -4  -4    8.70    3.30
  -9   4   3    0.90    3.50
   9   4  -3    9.00    2.70
  -9  -4   3    6.30    3.20
   9  -4  -3    6.20    2.70
  -9   4   2   63.99    6.00
  -9   4   2   68.29    9.90
   9   4  -2   67.59    7.40
  -9  -4   2   62.49    8.50
   9  -4  -2   63.79    7.70
  -9   4   1    1.70    1.80
   9   4  -1    2.70    2.40
  -9   4   1   -0.80    3.20
   9  -4  -1    2.10    2.30
  -9  -4   1    5.60    3.10
  -9   4   0   90.99   12.20
   9   4   0   92.19   10.00
  -9   4   0   99.79    9.40
   9  -4   0   82.09    9.80
  -9  -4   0  105.79   11.60
  -9   4  -1   19.00    6.50
  -9   4  -1   41.30    7.90
   9   4   1   40.30    7.00
   9  -4   1   30.90    5.20
  -9   4  -2   27.00    5.50
   9  -4   2   22.70    4.30
  -9  -4  -2   18.10    5.40
  -9   4  -3   18.80    5.10
   9  -4   3   18.00    3.70
  -9  -4  -3   15.40    5.70
  -9   4  -4   18.40    5.20
   9  -4   4   15.20    2.80
  -9  -4  -4    7.90    5.30
   9   5  -7    1.70    2.70
  -9   5   7    1.50    4.00
  -9  -5   7    2.40    3.50
   9  -5  -7    1.30    2.90
   9   5  -6    4.30    2.50
   9   5  -6    0.40    1.90
  -9   5   6   -4.60    3.00
  -9  -5   6    2.00    2.40
   9  -5  -6   -0.60    2.20
   9   5  -5   -1.10    1.90
  -9   5   5   -0.30    3.50
   9   5  -5    1.10    2.30
  -9  -5   5    1.40    2.70
   9  -5  -5    1.90    2.40
   9   5  -4   97.49    9.00
  -9   5   4   79.59   11.00
   9  -5  -4   71.79    9.30
  -9  -5   4  100.59    9.50
  -9   5   3    4.80    3.80
   9   5  -3    4.30    2.40
   9  -5  -3   -3.20    1.50
  -9  -5   3    0.80    2.50
  -9   5   2    4.70    4.10
  -9   5   2    1.90    1.20
  -9   5   2    3.80    2.50
   9   5  -2    1.60    2.10
   9  -5  -2    3.60    2.50
  -9  -5   2    2.30    2.90
   9   5  -1    0.80    2.10
  -9   5   1    3.90    1.80
  -9   5   1   -2.60    2.70
   9  -5  -1    1.30    2.10
  -9  -5   1    3.60    3.00
  -9   5   0   31.50    7.90
   9   5   0   23.50    5.30
  -9   5   0   31.40    5.00
  -9  -5   0   32.60    7.00
   9  -5   0   32.80    6.00
  -9   5  -1   45.50    9.70
   9   5   1   50.49    7.10
   9  -5   1   49.40    6.00
  -9   5  -2   27.50    5.40
   9  -5   2   21.60    4.10
  -9   5  -3    8.70    3.50
  -9  -5  -3    4.00    3.90
   9  -5   3    3.70    2.00
   9   6  -7   11.90    4.40
  -9  -6   7   11.30    3.60
   9  -6  -7   15.10    7.00
   9   6  -6    3.00    2.80
   9   6  -6    3.30    2.80
  -9   6   6    6.30    4.10
  -9  -6   6    0.10    2.40
   9  -6  -6    0.80    2.50
   9   6  -5   29.20    5.00
  -9  -6   5   27.60    4.70
   9  -6  -5   36.50    6.30
  -9   6   4    0.90    3.50
   9   6  -4   -1.20    2.40
  -9  -6   4    2.40    2.50
   9  -6  -4    0.30    2.20
   9   6  -3    5.30    3.20
  -9   6   3    2.80    4.00
   9  -6  -3    5.50    2.70
  -9  -6   3    3.50    2.90
   9   6  -2   15.40    3.80
  -9   6   2   12.10    5.50
  -9   6   2   16.30    3.20
  -9   6   2   18.80    2.60
   9  -6  -2    7.40    3.00
  -9  -6   2   19.30    4.30
  -9   6   1  147.29   19.20
  -9   6   1  217.88   16.30
   9   6  -1  207.08   18.00
   9  -6  -1  214.08   17.40
  -9  -6   1  187.88   18.00
   9   6   0    4.50    3.00
  -9   6   0   -4.10    3.20
  -9   6   0    0.70    2.10
  -9  -6   0    3.20    3.20
   9  -6   0    0.20    1.60
  -9   6  -1   11.30    6.00
   9   6   1   11.50    4.10
   9  -6   1   19.30    3.80
  -9   6  -2   61.89    7.70
   9   6   2   64.69    8.40
   9  -6   2   57.19    6.30
  -9   6  -3   88.39   10.30
   9  -6   3   90.19    8.30
   9   7  -6   -2.00    2.00
  -9   7   6    4.20    4.20
   9  -7  -6   -0.80    2.60
  -9  -7   6    1.30    2.40
  -9   7   5    8.30    4.90
   9   7  -5   27.50    5.00
   9  -7  -5   13.70    4.20
  -9  -7   5   18.80    3.60
  -9   7   4    8.50    5.10
   9   7  -4    9.30    3.80
   9  -7  -4   12.30    4.00
  -9  -7   4   21.00    3.70
  -9   7   3    6.80    4.50
   9   7  -3   13.20    4.20
   9  -7  -3    8.00    3.20
  -9  -7   3   13.40    3.60
  -9   7   2    2.70    1.30
  -9   7   2   -0.20    4.00
   9   7  -2    2.70    2.40
  -9   7   2    1.90    2.10
  -9  -7   2    5.30    2.90
   9  -7  -2   -0.70    2.10
  -9   7   1   42.00    4.80
  -9   7   1   44.40    9.40
   9   7  -1   48.50    7.60
  -9  -7   1   40.80    6.40
   9  -7  -1   39.80    5.50
   9   7   0   50.49    8.10
  -9   7   0   45.00    5.60
  -9   7   0   41.50    9.50
   9  -7   0   37.80    6.20
  -9  -7   0   46.00    8.10
   9   7   1  185.68   17.10
  -9   7  -1  174.58   16.80
  -9   7  -1  177.08   20.10
   9  -7   1  168.18   15.00
   9   7   2   12.30    4.60
  -9   7  -2   12.00    4.20
   9  -7   2    8.90    2.50
  -9   7  -3   -2.10    2.40
   9  -7   3    1.30    1.50
  -9   8   6    3.90    4.30
   9   8  -6    4.70    3.50
   9   8  -6    2.20    2.50
  -9  -8   6   -2.90    1.90
   9  -8  -6    3.20    3.00
  -9   8   5    5.10    4.50
   9   8  -5    4.80    3.60
  -9  -8   5    4.00    2.00
   9  -8  -5   -1.20    2.70
   9   8  -4    2.00    2.90
  -9   8   4    5.70    4.50
  -9  -8   4    5.50    2.30
   9  -8  -4    4.60    2.80
  -9   8   3    9.70    5.00
   9   8  -3   11.40    3.80
   9  -8  -3    9.50    3.40
  -9  -8   3    7.70    2.60
   9   8  -2   37.00    6.50
  -9   8   2   26.40    3.20
  -9   8   2   33.20    6.30
  -9   8   2   17.10    6.50
  -9  -8   2   24.00    4.60
   9  -8  -2   25.20    5.00
  -9   8   1   14.10    6.00
  -9   8   1   21.60    3.30
   9  -8  -1   20.60    4.10
  -9  -8   1   19.10    4.50
  -9   8   0  120.09   14.20
  -9   8   0  101.09    9.40
   9   8   0  101.09   11.20
   9  -8   0   73.19    9.00
  -9  -8   0  101.49   11.10
  -9   8  -1   15.80    3.80
  -9   8  -1   14.10    6.90
   9   8   1   12.80    4.40
   9  -8   1   11.70    3.10
  -9   8  -2    9.50    3.70
  -9   8  -2    9.30    5.60
   9   8   2   14.80    4.70
   9  -8   2    8.70    2.40
  -9   8  -3    8.90    3.50
   9   8   3    6.90    3.80
   9   9  -6   45.10    7.20
  -9   9   6   15.80    5.80
   9  -9  -6   31.00    6.00
   9   9  -5   27.30    5.70
  -9   9   5   10.80    5.20
  -9  -9   5   18.80    2.70
   9  -9  -5   13.20    4.00
   9   9  -4    3.20    4.00
  -9   9   4    7.90    4.60
   9  -9  -4    6.40    3.10
  -9  -9   4   12.70    2.20
  -9   9   3   10.80    5.50
   9   9  -3   12.50    4.30
  -9  -9   3   18.40    3.30
   9  -9  -3   13.00    3.80
  -9   9   2    2.20    4.50
  -9   9   2    2.80    1.60
   9   9  -2    5.60    3.40
   9  -9  -2    2.90    2.40
  -9  -9   2    2.30    2.00
  -9   9   1   19.70    3.40
  -9   9   1   17.70    6.10
   9   9  -1   12.90    4.40
  -9  -9   1   19.30    4.40
   9  -9  -1   18.50    4.10
   9   9   0   20.90    5.80
  -9   9   0   17.30    7.00
  -9   9   0   18.40    3.80
   9  -9   0   17.00    3.70
  -9  -9   0   23.80    5.30
  -9   9  -1   64.99    7.20
  -9   9  -1   74.19   13.20
   9   9   1   61.59    9.80
   9  -9   1   48.50    6.00
  -9   9  -2   -1.50    4.60
  -9   9  -2   -2.30    2.10
   9   9   2    2.20    3.50
   9  -9   2   -2.00    1.40
   9   9   3   -0.40    2.90
  -9   9  -3    0.70    2.70
   9  -9   3    0.30    1.30
   9  10  -6   93.39   10.30
   9 -10  -6   64.29    9.60
   9  10  -5   65.19    8.70
   9 -10  -5   59.49    7.90
   9  10  -4   12.70    4.40
  -9  10   4    9.10    5.10
   9 -10  -4   17.30    4.30
  -9  10   3    1.50    4.10
   9  10  -3    3.70    3.50
   9 -10  -3    6.00    3.00
  -9  10   2    6.30    1.90
  -9  10   2   -2.60    3.80
   9  10  -2   -1.90    2.30
  -9 -10   2   -1.30    2.00
   9 -10  -2    0.40    2.00
   9  10  -1   25.30    6.00
  -9  10   1   15.10    6.40
  -9  10   1   20.80    3.70
  -9 -10   1   21.80    4.30
   9 -10  -1   24.60    4.70
  -9  10   0  288.07   28.10
  -9  10   0  274.87   23.10
   9  10   0  303.67   25.60
  -9 -10   0  283.07   24.20
   9 -10   0  274.67   23.00
  -9  10  -1    8.20    5.90
   9  10   1    9.90    4.30
  -9  10  -1    7.90    3.00
   9 -10   1    5.90    2.40
   9  10   2   13.20    4.40
  -9  10  -2   11.20    3.80
  -9  10  -2    6.20    6.10
   9 -10   2   12.20    2.70
  -9  10  -3   -2.50    2.70
   9  10   3    4.40    3.50
   9 -10   3   -2.40    1.40
   9 -11  -6   22.20    6.20
   9  11  -5   15.80    5.30
  -9  11   5    7.10    5.10
   9 -11  -5   13.70    4.30
  -9  11   4    4.00    4.70
   9 -11  -4    2.40    2.70
  -9  11   3    3.90    4.60
   9  11  -3    2.30    3.50
   9 -11  -3    3.80    2.80
  -9  11   2    0.80    1.60
  -9  11   2    0.90    4.00
   9  11  -2    2.70    3.30
  -9 -11   2    1.50    1.50
   9 -11  -2   -0.20    2.00
   9  11  -1    1.80    3.30
  -9  11   1   -3.00    3.70
  -9  11   1   -2.80    1.60
  -9 -11   1    1.60    2.30
   9 -11  -1    0.90    1.70
  -9  11   0  533.75   43.80
  -9  11   0  464.75   37.70
   9  11   0  489.75   40.20
   9 -11   0  470.75   37.40
  -9 -11   0  469.65   38.40
  -9  11  -1    1.10    2.30
  -9  11  -1    3.50    5.10
   9  11   1    0.80    3.40
  -9  11  -2   69.29    8.40
  -9  11  -2   57.09   12.90
   9  11   2   77.59   10.20
   9 -11   2   72.99    6.80
   9  12  -5   31.90    7.10
   9 -12  -5   33.20    6.20
  -9  12   4   -2.40    4.20
   9  12  -4   -6.50    3.30
   9 -12  -4    0.40    2.70
  -9  12   3    8.60    5.60
   9  12  -3    2.00    4.50
   9 -12  -3   14.40    4.00
  -9  12   2   -1.60    3.70
   9  12  -2   -3.60    2.90
   9 -12  -2    0.70    2.10
  -9  12   1   -1.00    4.20
   9  12  -1    4.10    3.80
  -9  12   1    5.50    2.30
   9 -12  -1    6.00    2.60
  -9 -12   1    3.30    2.50
   9  12   0  105.09   13.30
  -9  12   0  114.39   15.90
  -9  12   0  124.19   11.50
   9 -12   0  129.09   11.10
  -9 -12   0  109.99   11.60
  -9  12  -1   70.59   13.70
  -9  12  -1   82.79    8.80
   9  12   1   80.79   10.60
   9 -12   1   62.19    7.90
  -9  12  -2  101.39   10.80
  -9  12  -2  114.39   16.00
   9  12   2   93.09   12.40
   9 -12   2   94.99    8.70
   9  13  -5    2.20    4.20
  -9  13   5   -0.10    5.00
   9 -13  -5   -0.40    3.40
  -9  13   4   -6.60    3.60
   9  13  -4    2.50    4.00
   9 -13  -4    0.80    2.90
   9  13  -3    3.70    4.40
  -9  13   3    3.80    4.40
   9 -13  -3    3.30    3.00
  -9  13   2   15.50    6.30
   9  13  -2   22.30    6.20
   9 -13  -2   24.30    4.60
  -9  13   1   19.80    3.90
  -9  13   1    3.20    5.40
   9  13  -1   21.90    6.20
   9 -13  -1   20.20    4.10
   9  13   0   93.39   12.00
  -9  13   0   70.59   14.50
  -9  13   0   96.29    9.80
   9 -13   0   98.59    9.20
  -9 -13   0   99.59    9.80
  -9  13  -1  317.87   26.20
  -9  13  -1  334.97   31.70
   9  13   1  309.77   28.40
   9 -13   1  300.97   24.50
  -9  13  -2    4.60    5.50
  -9  13  -2    2.30    3.00
   9  13   2    3.70    3.50
   9 -13   2   -0.40    1.80
  -9  14   4   16.40    6.00
   9  14  -4   31.60    7.50
   9 -14  -4   22.90    5.10
   9  14  -3   27.40    6.70
   9 -14  -3   19.60    4.80
  -9  14   2  167.98   14.40
   9  14  -2  164.08   18.00
  -9  14   2  169.68   20.10
   9 -14  -2  192.08   15.70
  -9  14   1   61.69   12.50
   9  14  -1   68.19   10.90
   9 -14  -1   66.69    7.30
  -9  14   0   21.20    8.10
   9  14   0   28.10    6.90
   9 -14   0   19.90    4.00
  -9  14  -1   88.99   14.80
   9  14   1  100.29   13.00
  -9  14  -1  103.49   11.20
   9 -14   1  112.99    9.60
   9  15  -4   -0.90    4.20
   9 -15  -4    2.80    3.50
  -9  15   3   -1.40    4.30
   9  15  -3   -2.70    3.60
   9 -15  -3   -3.30    2.70
  -9  15   2    4.70    5.20
  -9  15   2   -2.50    2.20
   9  15  -2    1.20    3.50
   9 -15  -2    0.40    2.70
  -9  15   1   23.70    7.50
   9  15  -1   20.40    7.00
   9 -15  -1   24.70    4.70
  -9  15   0    0.10    4.80
   9  15   0   -7.80    2.70
  -9  15   0    2.40    2.70
   9 -15   0    1.00    2.30
   9  15   1    4.50    4.10
  -9  15  -1   -2.50    2.50
  -9  15  -1    5.80    5.90
  -9 -15  -1   -1.80    3.30
   9 -15   1    1.20    2.20
   9  16  -3  110.59   13.90
   9 -16  -3  103.49   10.90
  -9  16   2   10.30    6.30
  -9  16   2   23.80    3.90
   9  16  -2   19.90    6.50
   9 -16  -2   16.80    4.20
  -9  16   1   12.40    7.30
  -9  16   1   15.70    3.90
   9  16  -1   23.20    6.90
   9 -16  -1   20.50    4.10
   9  16   0   56.09   10.50
  -9  16   0   58.79    7.50
  -9  16   0   36.20   15.40
   9 -16   0   60.39    6.80
  10   0  -6   -1.10    2.20
 -10   0   6    1.50    3.80
  10   0  -5    2.90    3.00
 -10   0   5   -1.40    3.70
  10   0  -4    5.10    3.20
 -10   0   4    3.00    3.80
 -10   0   3   -0.10    1.60
  10   0  -3    0.60    2.50
 -10   0   3    5.20    3.50
 -10   0   2   74.49   10.30
 -10   0   2   75.89    7.20
  10   0  -2   54.89    7.80
 -10   0   1   -3.40    1.50
 -10   0   1    5.30    4.00
 -10   0   0   25.60    7.00
 -10   0  -1   -3.10    2.10
 -10   0  -1   -0.70    3.70
 -10   0  -2   35.80    7.10
  10   1  -6    3.90    3.00
 -10   1   6    0.70    3.40
 -10  -1   6   -3.60    3.40
  10  -1  -6   -0.20    2.50
 -10   1   5   32.60    6.90
  10   1  -5   40.10    6.80
 -10  -1   5   22.80    6.20
  10  -1  -5   27.00    6.00
  10   1  -4   19.70    5.10
 -10   1   4   20.90    5.80
  10  -1  -4   15.30    4.60
 -10  -1   4   24.00    5.80
  10   1  -3    6.60    3.10
 -10   1   3    5.20    3.80
 -10   1   3    7.40    1.70
 -10  -1   3    3.50    3.70
 -10  -1   3    5.80    2.10
  10  -1  -3    4.60    2.90
 -10   1   2   30.80    4.60
 -10   1   2   28.40    7.10
 -10  -1   2   30.10    6.80
  10  -1  -2   24.80    5.40
 -10  -1   2   30.10    4.90
 -10   1   1   20.60    6.50
 -10   1   1   25.90    4.60
 -10  -1   1   16.30    4.30
 -10  -1   1   22.60    6.20
  10  -1  -1   21.70    4.80
 -10   1   0   27.50    5.20
 -10   1   0   32.10    8.20
 -10  -1   0   27.90    7.30
 -10  -1   0   27.00    6.30
 -10   1  -1    2.50    4.90
 -10   1  -1    8.50    3.80
 -10  -1  -1    6.50    4.70
 -10  -1  -1    5.60    3.10
 -10   1  -2   -2.30    2.40
 -10  -1  -2    0.10    2.80
 -10   2   6   12.10    5.10
  10   2  -6   12.60    4.70
  10  -2  -6   12.10    4.10
 -10  -2   6   15.40    4.90
 -10   2   5   19.80    6.00
  10   2  -5   27.80    5.90
 -10  -2   5   22.30    5.60
  10  -2  -5   26.80    5.80
 -10   2   4   -0.70    3.50
  10   2  -4    0.70    2.00
  10  -2  -4    1.30    2.30
 -10  -2   4   -2.70    1.20
 -10   2   3   32.70    7.30
 -10  -2   3   34.50    4.80
 -10  -2   3   16.50    5.40
  10  -2  -3   25.80    5.70
 -10   2   2    2.60    3.90
 -10   2   2    7.70    2.20
 -10  -2   2    5.00    2.60
  10  -2  -2    5.40    2.70
 -10   2   1    1.80    3.30
 -10   2   1   -2.00    1.60
 -10  -2   1    2.40    2.40
  10  -2  -1    2.30    1.90
 -10  -2   1    3.70    3.50
 -10   2   0    1.00    3.10
 -10   2   0   -0.60    1.90
 -10  -2   0    2.50    3.60
  10  -2   0    1.50    2.00
 -10  -2   0    0.10    2.20
 -10   2  -1    3.70    2.70
 -10   2  -1   -1.70    3.90
 -10  -2  -1    1.50    4.00
 -10  -2  -1    2.70    3.10
  10  -2   1   -0.10    1.80
 -10   2  -2   42.60    7.30
 -10  -2  -2   43.20    7.90
  10  -2   2   34.10    5.80
 -10   3   6   12.70    5.50
  10   3  -6   13.50    4.50
  10  -3  -6   14.30    4.50
 -10  -3   6   19.30    4.90
 -10   3   5   54.79    8.90
  10   3  -5   51.79    8.80
  10  -3  -5   62.79    8.30
 -10   3   4    4.00    4.00
  10   3  -4   -2.40    2.00
 -10  -3   4    5.70    3.80
  10  -3  -4    0.20    1.90
  10   3  -3    4.70    2.40
 -10   3   3    3.40    4.30
 -10  -3   3    1.30    3.10
  10  -3  -3    5.00    3.30
 -10   3   2   20.30    3.40
 -10   3   2   18.10    6.00
  10   3  -2   17.70    4.10
 -10  -3   2   21.80    5.50
  10  -3  -2   15.60    4.30
 -10   3   1   55.19    5.90
 -10   3   1   48.20    9.50
 -10  -3   1   35.60    9.40
  10  -3  -1   47.20    6.60
 -10   3   0    2.80    2.10
 -10   3   0    3.50    4.20
 -10  -3   0    1.40    3.50
  10  -3   0    0.10    2.20
 -10  -3   0    7.40    3.50
 -10   3  -1   10.70    5.80
 -10   3  -1   10.60    3.50
 -10  -3  -1    3.20    4.00
  10  -3   1    7.60    3.10
 -10  -3  -1    4.20    3.70
 -10   3  -2   66.39    9.00
 -10  -3  -2   93.59   10.90
  10  -3   2   69.99    7.90
  10   4  -6   24.40    6.20
 -10   4   6   34.50    7.20
  10  -4  -6   24.20    7.00
 -10   4   5    5.30    5.00
  10   4  -5    8.00    2.40
  10   4  -5    7.10    3.80
  10  -4  -5    6.90    3.70
 -10   4   4   -2.90    3.30
  10   4  -4   -3.10    1.90
 -10  -4   4    3.80    3.20
  10  -4  -4   -0.70    2.00
  10   4  -3    3.80    2.40
 -10   4   3    3.40    4.00
  10  -4  -3    4.70    2.70
 -10  -4   3    6.60    3.50
  10   4  -2    7.20    2.80
 -10   4   2   11.20    2.30
 -10   4   2    3.80    4.60
  10  -4  -2    6.00    3.40
 -10  -4   2    5.60    3.50
 -10   4   1   29.70    4.50
 -10   4   1   22.60    7.10
  10   4  -1   36.70    6.10
 -10  -4   1   37.20    7.60
  10  -4  -1   28.20    5.60
 -10   4   0    9.30    2.80
 -10   4   0    9.70    5.70
 -10  -4   0    9.30    4.50
  10  -4   0    6.20    2.90
 -10   4  -1    1.70    2.30
 -10   4  -1    1.30    5.00
 -10  -4  -1    1.00    4.10
 -10  -4  -1    1.90    3.20
  10  -4   1    1.60    2.30
 -10   4  -2   35.10    6.20
  10  -4   2   27.80    4.90
 -10  -4  -2   20.10    5.90
 -10   5   6    0.10    4.30
  10   5  -6    2.90    3.10
 -10  -5   6    5.70    3.30
  10   5  -5  163.68   15.60
 -10  -5   5  162.08   14.50
  10  -5  -5  137.09   15.10
  10   5  -4   13.10    3.40
 -10  -5   4    7.10    3.80
  10  -5  -4   10.00    3.90
 -10   5   3    7.90    5.20
  10   5  -3   23.20    4.60
 -10  -5   3   24.10    5.00
  10  -5  -3   17.90    4.80
 -10   5   2    0.70    1.70
  10   5  -2   -1.70    2.10
 -10   5   2   -0.40    4.20
 -10  -5   2   -1.40    3.00
  10  -5  -2    1.80    2.00
 -10   5   1   16.40    5.90
 -10   5   1   11.00    2.70
  10   5  -1    9.20    3.80
  10  -5  -1   13.00    3.80
 -10  -5   1    4.70    3.70
 -10   5   0    2.20    2.10
 -10   5   0    1.00    4.10
  10   5   0    3.00    2.80
  10  -5   0   -0.90    2.00
 -10  -5   0    0.10    2.80
 -10   5  -1    6.20    5.60
 -10   5  -1    5.40    2.90
  10  -5   1    4.80    2.60
 -10  -5  -1    0.90    4.00
 -10   5  -2    4.70    3.00
 -10   5  -2    4.00    5.70
  10  -5   2    0.90    2.00
 -10  -5  -2   -0.10    3.20
  10   6  -6  115.79   13.70
  10   6  -5  217.88   17.40
  10  -6  -5  192.98   18.80
 -10  -6   5  200.18   17.60
  10   6  -4   14.80    4.10
 -10   6   4   16.30    5.80
  10  -6  -4   25.60    5.40
 -10   6   3   -1.90    3.60
  10   6  -3   -1.40    2.40
  10  -6  -3    2.10    2.40
 -10  -6   3    1.60    2.90
 -10   6   2   42.80    9.80
  10   6  -2   65.69    7.70
 -10  -6   2   62.19    8.30
  10  -6  -2   58.89    7.60
 -10   6   1    4.80    2.00
 -10   6   1    9.20    5.20
  10   6  -1    8.00    3.50
 -10  -6   1    3.70    3.40
  10  -6  -1    6.00    2.70
 -10   6   0    3.70    5.10
  10   6   0   10.70    3.80
 -10   6   0    7.90    2.90
  10  -6   0    9.70    3.20
 -10   6  -1    7.50    5.60
 -10   6  -1    1.10    2.20
  10   6   1   -0.80    2.80
  10  -6   1    4.50    2.10
 -10  -6  -1    0.60    3.30
 -10   6  -2   -0.50    2.70
 -10   6  -2    3.00    5.20
  10  -6   2    6.70    2.60
  10   7  -5   36.10    6.30
 -10  -7   5   35.40    5.10
  10  -7  -5   34.20    6.70
  10   7  -4   25.10    5.20
 -10   7   4    8.70    5.20
 -10  -7   4   19.40    4.40
  10  -7  -4   14.10    4.30
  10   7  -3   15.10    4.50
 -10   7   3   13.60    5.90
  10  -7  -3   16.50    4.50
 -10  -7   3   19.20    4.40
 -10   7   2   10.40    5.50
 -10   7   2   16.80    3.10
  10   7  -2   18.40    4.70
 -10  -7   2   12.40    4.10
  10  -7  -2   15.80    4.20
 -10   7   1   11.50    6.20
 -10   7   1   19.70    3.50
  10   7  -1   25.30    5.40
 -10  -7   1   10.00    4.10
  10  -7  -1   11.30    3.80
 -10   7   0   -2.00    2.00
  10   7   0    3.80    2.80
 -10   7   0    2.60    5.00
 -10  -7   0    0.80    3.10
  10  -7   0    0.40    1.90
  10   7   1   -0.60    2.90
 -10   7  -1    6.10    2.80
 -10   7  -1    1.90    5.00
  10  -7   1    8.50    2.90
 -10  -7  -1    1.80    3.40
 -10   7  -2   23.30    8.60
 -10   7  -2   21.50    5.10
  10   7   2   16.90    5.10
  10  -7   2   16.80    3.80
 -10   8   5    3.60    5.10
  10   8  -5    8.30    4.40
 -10  -8   5    8.80    2.70
  10  -8  -5    8.60    3.80
 -10   8   4    7.70    5.10
  10   8  -4   21.10    4.70
  10  -8  -4    5.80    3.50
 -10  -8   4   13.90    3.20
  10   8  -3    4.70    3.80
 -10   8   3    4.10    5.50
 -10  -8   3   -0.40    2.50
  10  -8  -3    2.30    2.50
  10   8  -2   36.10    6.50
 -10   8   2   24.20    3.50
 -10   8   2   27.00    8.00
 -10  -8   2   40.00    5.90
  10  -8  -2   26.20    5.60
 -10   8   1   31.30    8.60
 -10   8   1   28.70    4.40
  10   8  -1   40.40    7.20
  10  -8  -1   29.00    5.30
 -10  -8   1   30.70    6.20
 -10   8   0    3.60    2.30
 -10   8   0    3.10    4.30
  10   8   0    0.80    3.00
 -10  -8   0    7.90    3.50
  10  -8   0    2.90    2.40
 -10   8  -1   13.10    7.10
  10   8   1   10.90    4.50
 -10   8  -1   14.30    3.70
 -10  -8  -1    4.50    4.10
  10  -8   1   16.70    3.60
  10   9  -5   61.19    7.80
 -10   9   5   18.20    6.90
  10  -9  -5   38.10    8.80
 -10   9   4    1.80    4.70
  10   9  -4    2.40    3.30
 -10  -9   4    1.40    2.30
  10  -9  -4    2.70    2.70
 -10   9   3   -2.20    4.20
 -10  -9   3   -0.90    2.10
  10  -9  -3   -2.30    2.50
  10   9  -2  116.29   12.50
 -10   9   2   99.29   14.80
 -10   9   2  119.49    9.70
 -10  -9   2  107.39   11.10
  10  -9  -2  120.49   11.70
 -10   9   1    3.30    5.20
 -10   9   1    0.20    1.90
  10   9  -1   -2.40    2.90
 -10  -9   1    5.80    3.20
  10  -9  -1    0.80    2.30
 -10   9   0    1.40    2.20
 -10   9   0    4.90    5.40
  10   9   0   -0.20    3.20
  10  -9   0    5.60    2.70
 -10  -9   0   -3.50    2.90
 -10   9  -1    1.80    2.50
 -10   9  -1    1.70    4.80
  10   9   1    2.50    2.90
  10  -9   1    3.50    1.90
 -10  -9  -1    3.00    3.80
  10 -10  -5    1.10    3.20
 -10  10   4    0.60    4.50
  10 -10  -4    2.10    2.70
 -10  10   3   48.50   10.40
  10  10  -3   28.90    7.20
  10 -10  -3   36.50    6.70
 -10 -10   3   34.50    4.70
 -10  10   2   75.69   12.10
 -10  10   2   65.09    6.40
  10  10  -2   67.09    9.50
  10 -10  -2   76.69    8.60
 -10 -10   2   70.99    7.70
 -10  10   1   32.10    4.60
 -10  10   1   34.40    9.70
  10  10  -1   43.50    7.70
  10 -10  -1   28.60    5.50
  10  10   0    2.90    3.40
 -10  10   0    6.50    2.90
 -10  10   0    6.80    5.40
  10 -10   0    5.70    2.60
 -10 -10   0    3.70    3.50
 -10  10  -1   -1.10    5.70
 -10  10  -1    1.20    2.40
  10  10   1    0.30    3.30
  10 -10   1    2.20    1.90
 -10 -10  -1   -0.90    3.50
 -10  11   4   -0.40    4.40
  10  11  -4    5.10    4.30
  10 -11  -4    5.10    3.40
 -10  11   3   94.89   15.30
  10  11  -3  122.99   13.30
  10 -11  -3  129.59   12.40
  10  11  -2    4.30    3.70
 -10  11   2    3.00    5.40
 -10  11   2    4.10    1.90
 -10 -11   2   12.70    3.90
  10 -11  -2   -2.40    2.10
 -10  11   1    2.90    4.80
  10  11  -1   -0.20    3.20
 -10  11   1    4.00    2.10
  10 -11  -1    2.50    2.30
 -10 -11   1   -1.30    2.80
  10  11   0    8.50    4.70
 -10  11   0    4.40    5.50
 -10 -11   0   10.40    3.90
  10 -11   0    3.10    2.60
  10  12  -4   15.90    5.40
  10 -12  -4    7.20    4.60
 -10  12   3   13.20    6.40
  10  12  -3   27.90    6.80
  10 -12  -3   27.30    5.40
  10  12  -2    5.10    4.10
 -10  12   2    1.80    5.70
  10 -12  -2    9.60    3.40
 -10  12   1    9.40    6.70
  10  12  -1   12.60    5.00
 -10  12   1    7.80    3.00
  10 -12  -1    8.70    3.10
 -10 -12   1    2.40    4.30
  10  12   0   23.80    6.40
 -10  12   0   25.40    4.80
  10 -12   0   28.80    4.80
 -10 -12   0   25.40    5.30
  10  13  -3   -0.60    3.90
  10 -13  -3   -3.30    2.40
 -10  13   2   -3.70    7.70
  10  13  -2   -3.60    4.20
  10 -13  -2    5.70    3.10
  10  13  -1    1.60    4.10
 -10  13   1    3.50    2.50
  10 -13  -1    4.10    3.00
 -11   0   4   82.89   11.10
  11   0  -4   77.09    9.70
 -11   0   3    3.60    4.10
  11   0  -3   -0.50    2.10
  11   0  -2    0.10    2.00
 -11   0   2   -2.70    1.90
 -11   0   2   -1.00    3.70
  11   0  -1    1.50    2.50
 -11   0   1    4.40    2.60
 -11   0   1    0.90    4.00
 -11   0   0   96.39    9.80
 -11   0   0   73.79   13.40
  11   0   0   73.69    8.90
  11   1  -4    5.30    3.30
 -11   1   4    1.40    4.70
  11  -1  -4    2.90    3.40
 -11  -1   4   -7.60    3.30
 -11   1   3    1.90    4.40
  11   1  -3    1.30    2.10
 -11   1   3    4.20    2.10
 -11  -1   3   -2.00    1.70
  11  -1  -3    5.30    3.60
 -11  -1   3   -3.20    3.40
  11   1  -2   -2.00    2.10
 -11   1   2    6.10    2.30
 -11   1   2   -0.20    4.10
 -11  -1   2   -5.00    2.30
  11  -1  -2    2.20    2.50
 -11  -1   2    1.10    4.00
 -11   1   1    5.90    2.60
 -11   1   1    4.00    4.80
 -11  -1   1    2.90    4.10
  11  -1  -1    3.60    2.90
 -11  -1   1    3.90    2.80
 -11   1   0    3.40    5.10
 -11   1   0    2.90    2.60
  11  -1   0   -1.90    2.20
 -11  -1   0    3.20    4.50
 -11  -1   0    5.30    3.20
  11   2  -4   26.20    6.50
 -11   2   4   37.00    8.10
 -11  -2   4   55.29    8.10
  11  -2  -4   39.40    7.40
  11   2  -3   17.40    4.50
 -11   2   3   22.10    6.30
  11  -2  -3   12.40    4.30
 -11  -2   3   12.50    4.70
 -11  -2   3   14.60    3.40
 -11   2   2    2.00    1.80
 -11   2   2    2.90    4.50
 -11  -2   2    5.70    2.70
 -11  -2   2    1.30    4.10
  11  -2  -2    1.70    2.70
 -11   2   1   58.69   11.10
 -11   2   1   59.49    6.70
  11  -2  -1   45.20    7.80
 -11  -2   1   71.19    7.70
 -11  -2   1   36.40    8.70
 -11   2   0   -4.00    1.90
 -11   2   0   -0.60    4.50
  11  -2   0    0.20    2.10
 -11  -2   0   -0.50    3.10
 -11  -2   0   -1.60    3.80
 -11   3   4   -0.60    4.40
  11   3  -4    1.00    2.50
 -11  -3   4    1.30    3.60
  11  -3  -4    0.80    2.30
 -11   3   3    6.60    4.70
 -11  -3   3    1.00    2.80
 -11  -3   3    6.00    3.90
  11  -3  -3    3.20    3.00
 -11   3   2   11.50    2.60
 -11   3   2    3.70    4.70
 -11  -3   2   11.00    4.90
  11  -3  -2    7.70    3.60
 -11  -3   2   16.10    4.40
 -11   3   1   35.00    8.80
 -11   3   1   38.80    5.30
 -11  -3   1   40.90    8.50
  11  -3  -1   27.30    5.90
 -11  -3   1   43.60    7.30
 -11   3   0   -1.50    4.90
 -11   3   0    7.90    3.10
 -11  -3   0    8.80    5.00
 -11  -3   0   16.00    4.60
  11  -3   0    6.30    3.20
  11   4  -4    5.20    3.80
 -11   4   4    1.50    4.30
 -11  -4   4   12.00    2.90
 -11  -4   4    3.40    3.90
  11  -4  -4    4.60    3.40
 -11   4   3   39.60    8.90
 -11  -4   3   59.99    8.30
  11  -4  -3   41.20    7.50
 -11   4   2    7.50    4.90
 -11   4   2    5.20    1.90
 -11  -4   2    4.10    4.30
  11  -4  -2    4.40    3.30
 -11   4   1   -4.60    4.40
 -11   4   1    7.30    2.80
 -11  -4   1    4.20    4.40
  11  -4  -1   10.30    3.70
 -11  -4   1    8.80    3.90
 -11   4   0   40.30    6.20
 -11   4   0   33.80    9.40
  11  -4   0   35.90    6.50
 -11  -4   0   35.30    8.20
 -11  -4   0   44.00    7.90
  11   5  -4    2.10    3.00
 -11   5   4    1.00    4.30
 -11  -5   4    3.90    3.60
  11  -5  -4    0.40    2.50
 -11   5   3    2.90    4.90
  11   5  -3    2.20    3.00
 -11  -5   3    9.40    4.40
  11  -5  -3    5.90    3.40
 -11   5   2  130.59   15.80
 -11   5   2  104.69    9.40
  11   5  -2  115.19   11.40
  11  -5  -2  102.99   11.60
 -11  -5   2  106.89   12.40
 -11   5   1   29.80    9.10
 -11   5   1   39.70    5.20
  11  -5  -1   55.39    6.70
 -11  -5   1   29.00    7.50
 -11   5   0    2.50    4.40
 -11   5   0    2.80    2.50
 -11  -5   0    1.30    3.80
  11  -5   0    0.30    2.50
 -11   6   4   75.19   11.90
  11   6  -4   90.59    9.50
 -11  -6   4   96.19   10.10
  11  -6  -4   84.29   16.20
 -11   6   3   40.90    9.70
  11   6  -3   63.29    7.60
 -11  -6   3   59.29    8.30
  11  -6  -3   56.09    9.10
 -11   6   2   15.80    2.80
  11   6  -2   16.70    4.30
 -11   6   2   11.20    7.40
  11  -6  -2   22.90    5.50
 -11  -6   2   15.10    5.10
 -11   6   1   14.40    7.00
 -11   6   1   19.40    3.70
  11   6  -1   21.90    5.40
  11  -6  -1   15.30    4.40
 -11  -6   1    6.60    4.20
 -11   6   0   21.50    4.50
 -11   6   0   28.90    9.00
  11   6   0   26.80    5.90
  11  -6   0   22.70    5.00
 -11  -6   0   20.70    6.40
  11   7  -3   50.59    7.40
 -11   7   3   19.70    7.20
  11  -7  -3   27.10    6.10
 -11  -7   3   41.80    6.30
  11   7  -2   13.90    4.10
 -11   7   2   11.30    6.30
  11  -7  -2    6.30    3.30
 -11  -7   2    4.00    3.90
  11   7  -1   27.20    6.20
 -11   7   1   21.60    7.90
 -11   7   1   30.10    4.50
 -11  -7   1   14.90    6.30
  11  -7  -1   30.90    5.80
  11   8  -3   33.50    6.40
  11  -8  -3   26.40    5.90
  11   8  -2   68.99    9.40
 -11   8   2   51.59   11.00
 -11  -8   2   44.00    7.40
  11  -8  -2   49.40    8.00
  11   8  -1    7.90    4.30
 -11   8   1    0.20    2.30
  11  -8  -1    4.40    2.90
   0   0   0    0.00    0.00

_computing_structure_solution     'SHELXT 2018/2 (Sheldrick, 2018)'
;
_shelx_hkl_checksum                62104
_olex2_submission_special_instructions  'No special instructions were received'
